# Supplementary material for: CellContrast: Reconstructing spatial relationships in single-cell RNA sequencing data via deep contrastive learning
Source: Patterns (N Y). 2024 Jul 9;5(8):101022. doi: 10.1016/j.patter.2024.101022 (PMC11368686; doi:10.1016/j.patter.2024.101022)
Supplement: Data S1. Benchmarking results of spatial reconstruction for mouse gastrulation cells (embryo 1 L2) using single-cell ST reference [file mmc2.xlsx]

## Sheet: ours
test cell index	cell type	hit neighbors with k=20	hit neighbors with k=40	hit neighbors with k=60	hit neighbors with k=80	hit neighbors with k=100	hit neighbors with k=120	hit neighbors with k=140	hit neighbors with k=160	hit neighbors with k=180	hit neighbors with k=200	jsd	spearman corr
0	Lateral plate mesoderm	6	18	28	42	53	68	87	100	111	130	0.309197	0.92648
1	Lateral plate mesoderm	1	5	13	16	24	34	50	68	84	100	0.322896	0.923134
2	Allantois	5	14	23	32	48	54	65	72	86	93	0.500324	0.926643
3	Endothelium	7	27	36	44	54	65	82	96	108	119	0.207731	0.928445
4	Lateral plate mesoderm	7	14	24	30	40	48	53	64	74	83	0.387604	0.926731
5	Erythroid	0	0	0	0	3	3	3	4	7	7	0.636387	0.865681
6	Gut tube	11	27	33	43	55	65	77	95	109	125	0.189667	0.928479
7	Erythroid	2	8	12	13	17	19	21	25	27	27	0.602592	0.0124782
8	Erythroid	1	2	4	6	7	8	9	11	14	14	0.353149	0.0772163
9	Erythroid	3	13	24	30	38	41	47	52	56	60	0.343683	0.926456
10	Intermediate mesoderm	5	16	30	42	61	75	93	111	122	138	0.281918	0.926268
11	Erythroid	4	7	14	22	29	38	42	50	64	71	0.367322	0.925245
12	Erythroid	0	1	2	2	4	4	6	8	9	11	0.832555	0.284908
13	Erythroid	4	10	15	18	19	20	24	24	26	28	0.13285	-0.182363
14	Gut tube	12	28	34	45	54	66	77	92	105	121	0.189667	0.928479
15	Haematoendothelial progenitors	9	16	22	31	37	46	56	68	78	85	0.339592	0.926678
16	Erythroid	0	2	3	7	14	18	20	25	33	35	0.730282	0.145904
17	Gut tube	9	28	36	47	56	65	76	92	105	123	0.189667	0.928633
18	Endothelium	7	18	29	41	53	73	87	96	111	125	0.440496	0.926163
19	Erythroid	5	12	17	20	24	26	29	29	31	33	0.186165	-0.843096
20	Gut tube	9	30	36	44	57	62	75	86	101	115	0.189667	0.928457
21	Haematoendothelial progenitors	2	8	14	19	24	30	37	49	54	60	0.146888	0.928381
22	Endothelium	1	1	2	5	8	13	17	18	20	22	0.665542	-0.851263
23	Gut tube	10	29	34	48	59	66	75	86	102	118	0.189667	0.928521
24	Gut tube	8	22	33	41	51	61	74	88	100	117	0.322447	0.92752
25	Erythroid	5	11	23	34	44	58	76	87	102	119	0.13285	0.926354
26	Erythroid	6	12	17	24	28	30	30	30	33	33	0.273645	0.926749
27	Endothelium	2	4	4	6	8	10	10	13	14	17	0.564428	-0.85359
28	Erythroid	8	15	20	26	29	33	39	41	45	46	0	0.208006
29	Erythroid	2	8	14	26	38	48	64	78	93	105	0.423525	0.92676
30	Endothelium	4	14	22	27	37	44	51	63	77	83	0.560939	0.924816
31	Gut tube	10	28	39	48	58	66	75	85	96	113	0.228744	0.927951
32	Gut tube	10	29	36	40	53	63	77	88	101	119	0.309197	0.928064
33	Gut tube	10	28	34	46	54	63	74	88	100	115	0.263277	0.927877
34	Allantois	8	16	22	31	40	52	60	70	79	91	0.498737	0.926413
35	Erythroid	6	10	15	20	22	23	23	25	25	29	0.234585	-0.828821
36	Gut tube	12	30	42	53	61	68	74	91	107	125	0.13285	0.928439
37	Erythroid	8	14	17	22	24	30	31	32	33	34	0.13285	-0.484673
38	Intermediate mesoderm	4	12	19	37	53	64	79	98	109	120	0.4648	0.925986
39	Gut tube	12	29	40	52	63	67	76	91	108	122	0.13285	0.928281
40	Gut tube	8	21	33	43	54	60	71	88	100	118	0.361673	0.927712
41	Erythroid	4	6	8	8	10	11	15	17	20	23	0.375033	-0.702738
42	Blood progenitors	1	8	17	24	31	37	44	49	60	65	0.638218	-0.717422
43	Erythroid	2	8	16	24	34	44	55	65	78	88	0.293654	0.926472
44	Gut tube	11	25	37	50	58	65	75	88	106	123	0.234585	0.928254
45	Erythroid	4	9	11	15	15	18	19	22	23	25	0.13285	-0.290139
46	Gut tube	14	28	41	57	63	68	76	87	106	126	0.13285	0.928531
47	Intermediate mesoderm	4	9	20	24	34	47	51	62	68	76	0.398595	0.924894
48	Erythroid	7	10	12	16	17	20	21	22	25	28	0.186165	0.169667
49	Gut tube	13	25	38	49	57	65	75	90	100	118	0.13285	0.927992
50	Gut tube	12	25	39	53	59	68	77	92	106	119	0.189667	0.928046
51	Gut tube	8	26	34	39	46	53	65	76	95	106	0.331464	0.928079
52	Endothelium	1	5	14	26	43	57	72	89	103	119	0.6294	0.927239
53	Gut tube	8	25	39	48	56	65	78	91	107	121	0.37417	0.927619
54	Endothelium	1	1	5	8	15	27	35	48	56	65	0.443836	0.925427
55	Erythroid	8	15	26	34	45	61	70	79	91	106	0.132916	0.926673
56	Mixed mesenchymal mesoderm	8	14	19	27	31	38	46	52	56	62	0.436026	0.926442
57	Erythroid	3	6	8	9	10	12	12	15	16	17	0.390865	-0.0116038
58	Erythroid	9	14	16	24	26	29	30	33	33	33	0	0.926745
59	Mixed mesenchymal mesoderm	9	13	18	23	31	38	42	47	54	62	0.488458	0.925696
60	Erythroid	7	14	24	27	37	41	45	50	56	63	0.189667	0.926266
61	Gut tube	11	27	42	54	62	68	76	89	104	124	0.234585	0.927647
62	Endothelium	9	19	30	43	55	64	74	91	103	121	0.390591	0.927677
63	Erythroid	9	14	22	23	25	25	28	29	31	33	0.13285	0.192452
64	Gut tube	9	25	37	50	60	66	76	85	103	117	0.309197	0.92745
65	Gut tube	10	19	41	54	63	71	80	93	107	121	0.322447	0.928028
66	Gut tube	10	23	44	58	64	71	79	90	106	120	0.299769	0.928293
67	Haematoendothelial progenitors	8	13	18	25	30	39	44	51	62	69	0.456009	0.926325
68	Endothelium	3	5	9	12	17	26	33	38	41	47	0.64164	-0.820155
69	Gut tube	11	26	44	59	67	70	76	89	108	124	0.309197	0.92763
70	Endothelium	0	0	0	0	0	0	0	0	0	0	0.748889	-0.589811
71	Erythroid	3	6	11	16	16	18	19	21	26	27	0.322343	-0.240175
72	Erythroid	2	6	12	20	33	41	52	67	79	90	0.55352	0.925657
73	Erythroid	6	11	14	15	18	20	22	24	26	27	0.265903	-0.837747
74	Gut tube	9	20	43	59	66	72	81	95	108	123	0.357979	0.928176
75	Haematoendothelial progenitors	7	23	39	56	67	76	83	92	108	128	0.311076	0.923923
76	Gut tube	10	25	42	59	65	74	84	93	108	122	0.404841	0.928255
77	Erythroid	3	13	22	27	32	33	35	39	40	43	0.523792	0.924391
78	Erythroid	6	10	12	13	13	16	18	23	27	29	0.348861	0.926429
79	Allantois	9	16	25	39	53	63	70	80	92	113	0.289758	0.927903
80	Gut tube	5	23	43	59	64	68	75	84	99	114	0.489053	0.928258
81	Erythroid	1	3	5	7	10	15	21	22	24	27	0.58482	0.279748
82	Endothelium	4	9	19	32	40	55	73	91	104	117	0.278814	0.909698
83	Endothelium	1	3	4	8	10	14	17	21	28	40	0.525379	0.896954
84	Endothelium	1	1	2	9	19	31	44	61	82	101	0.0700405	0.917272
85	Erythroid	0	3	7	7	11	14	22	27	36	40	0.528531	0.925153
86	Lateral plate mesoderm	5	14	31	48	61	74	90	105	116	134	0.132988	0.92737
87	Endothelium	2	8	15	28	37	47	60	74	89	99	0.366022	0.927396
88	Erythroid	0	3	6	8	14	20	24	32	43	49	0.598601	0.920572
89	Endothelium	1	1	4	4	8	9	16	32	40	53	0.462425	0.921804
90	Erythroid	2	10	15	25	34	41	61	72	88	104	0.441285	0.926704
91	Endothelium	7	16	25	35	49	67	84	98	114	131	0.327455	0.926451
92	Lateral plate mesoderm	0	1	5	16	26	39	53	67	82	92	0.394604	0.907822
93	Endothelium	1	4	10	20	26	32	38	47	63	79	0.486656	0.927787
94	Endothelium	3	10	16	29	42	64	77	92	106	115	0.656066	0.924394
95	Endothelium	9	20	29	37	40	52	61	70	82	97	0.238405	0.926065
96	Lateral plate mesoderm	8	27	38	55	71	79	88	94	109	123	0.324094	0.927818
97	Lateral plate mesoderm	7	20	36	49	67	81	91	100	109	121	0.273645	0.927569
98	Lateral plate mesoderm	5	21	34	50	72	82	92	99	113	127	0.37417	0.92789
99	Lateral plate mesoderm	4	15	30	46	61	77	93	109	122	131	0.189667	0.927041
100	Endothelium	7	13	17	28	34	48	63	84	101	118	0.451428	0.926393
101	Lateral plate mesoderm	5	13	21	35	52	71	87	107	123	137	0.379533	0.926916
102	Lateral plate mesoderm	9	25	38	50	63	72	84	92	99	111	0.273645	0.927866
103	Lateral plate mesoderm	11	24	36	49	68	75	83	92	100	114	0.309197	0.927314
104	Lateral plate mesoderm	8	20	30	40	51	63	73	80	92	100	0.309197	0.927838
105	Lateral plate mesoderm	3	19	31	48	70	83	96	104	115	128	0.309197	0.926869
106	Endothelium	4	6	7	10	11	13	17	17	19	23	0.280459	-0.835964
107	Haematoendothelial progenitors	1	3	6	7	9	11	16	23	33	38	0.420761	0.921812
108	Gut tube	10	17	19	23	34	47	64	76	91	104	0.415785	0.926419
109	Lateral plate mesoderm	8	14	27	40	50	67	72	83	95	109	0.393092	0.925766
110	Haematoendothelial progenitors	9	17	25	29	45	58	70	78	95	109	0.242826	0.926323
111	Lateral plate mesoderm	0	0	0	0	1	3	5	9	18	32	0.353149	0.914019
112	Gut tube	10	18	25	35	43	58	74	87	101	111	0.360012	0.926639
113	Lateral plate mesoderm	11	23	36	55	69	88	98	109	120	133	0.13285	0.927792
114	Lateral plate mesoderm	9	23	36	54	70	85	99	107	122	132	0.13285	0.927657
115	Lateral plate mesoderm	9	20	32	43	57	64	73	82	90	105	0.255824	0.927994
116	Lateral plate mesoderm	10	26	39	57	73	86	91	101	113	126	0.263277	0.927926
117	Lateral plate mesoderm	9	24	34	50	66	84	95	104	115	130	0.189667	0.927587
118	Lateral plate mesoderm	11	27	38	52	64	81	90	99	112	126	0	0.927426
119	Allantois	11	17	29	42	53	62	72	82	96	110	0.218492	0.927876
120	Gut tube	0	4	13	26	41	53	69	86	95	104	0.65524	0.926258
121	Lateral plate mesoderm	4	16	30	48	60	75	89	103	120	137	0.13285	0.926128
122	Endothelium	0	1	5	7	18	33	48	61	72	87	0.524217	0.920542
123	Endothelium	1	2	4	6	10	12	13	14	15	15	0.497732	-0.737303
124	Lateral plate mesoderm	8	23	36	53	68	87	98	110	125	141	0.13285	0.927481
125	Gut tube	11	13	23	28	42	55	68	83	99	107	0.278575	0.926878
126	Lateral plate mesoderm	13	25	39	54	65	83	95	103	116	127	0.13285	0.927699
127	Gut tube	11	17	22	25	32	38	48	63	80	94	0.289005	0.926513
128	Lateral plate mesoderm	10	27	38	52	68	80	92	99	110	124	0.189667	0.927671
129	Gut tube	13	17	23	29	39	53	66	76	92	104	0.192611	0.926143
130	Lateral plate mesoderm	7	20	30	48	64	75	87	96	106	117	0.140874	0.927403
131	Endothelium	7	18	26	30	36	38	45	48	54	56	0.350408	0.921639
132	Lateral plate mesoderm	8	23	40	49	66	79	95	106	121	139	0.13285	0.927443
133	Lateral plate mesoderm	14	27	38	51	68	85	100	109	120	131	0	0.927717
134	Haematoendothelial progenitors	11	19	28	41	52	61	69	84	94	109	0.278318	0.926671
135	Lateral plate mesoderm	9	27	37	54	69	88	96	105	113	125	0	0.92792
136	Haematoendothelial progenitors	7	15	27	43	57	69	79	91	104	118	0.288518	0.925778
137	Gut tube	9	16	23	35	45	57	75	89	101	116	0.303346	0.927176
138	Lateral plate mesoderm	4	21	37	53	68	83	99	113	129	143	0	0.925815
139	Lateral plate mesoderm	4	13	29	46	57	70	81	97	106	115	0.234585	0.926898
140	Lateral plate mesoderm	13	26	39	55	71	85	100	109	122	132	0	0.927732
141	Lateral plate mesoderm	5	20	37	52	68	80	93	107	118	139	0	0.927401
142	Lateral plate mesoderm	10	27	39	54	76	91	102	115	127	142	0	0.927502
143	Lateral plate mesoderm	6	16	32	45	58	75	91	104	117	129	0.186165	0.922344
144	Gut tube	9	14	22	31	45	60	70	89	103	114	0.409765	0.92708
145	Gut tube	10	13	20	30	39	52	63	80	93	109	0.445838	0.926164
146	Lateral plate mesoderm	11	24	40	50	70	89	101	112	120	130	0	0.927853
147	Lateral plate mesoderm	12	28	40	52	70	86	95	105	117	126	0.13285	0.9278
148	Lateral plate mesoderm	0	0	1	1	3	3	4	6	7	7	0.740849	-0.102032
149	Endothelium	10	20	29	41	52	61	74	88	97	107	0.32757	0.926264
150	Endothelium	3	9	17	27	33	42	52	64	72	78	0.593139	0.920018
151	Lateral plate mesoderm	3	16	37	54	66	77	89	101	115	131	0	0.923168
152	Lateral plate mesoderm	5	15	32	47	66	77	93	107	122	139	0.13285	0.926886
153	Allantois	4	20	33	49	66	82	93	104	111	117	0.324721	0.926773
154	Gut tube	11	15	21	27	34	46	62	76	89	100	0.402478	0.925325
155	Gut tube	11	19	25	33	51	66	81	91	105	117	0.386195	0.927138
156	Endothelium	8	21	34	49	65	79	89	98	113	124	0.352513	0.926893
157	Gut tube	9	12	21	31	39	49	66	78	90	104	0.355571	0.926562
158	Endothelium	9	16	27	38	47	60	69	82	101	109	0.326626	0.926219
159	Lateral plate mesoderm	7	14	31	46	64	75	84	96	104	119	0.346654	0.927276
160	Spinal cord	3	15	34	49	69	86	95	107	116	125	0.234585	0.921224
161	Lateral plate mesoderm	12	25	40	54	74	88	103	117	128	141	0	0.927411
162	Lateral plate mesoderm	8	25	40	52	74	87	104	119	130	147	0	0.92714
163	Lateral plate mesoderm	6	24	43	61	72	81	97	114	127	142	0	0.927123
164	Lateral plate mesoderm	6	21	40	57	67	80	94	110	124	144	0	0.925766
165	Endothelium	5	17	33	44	62	76	83	97	109	123	0.330377	0.925623
166	Endothelium	1	2	5	7	10	12	14	16	18	21	0.542626	0.874293
167	Lateral plate mesoderm	3	14	29	43	60	74	86	100	117	126	0.273645	0.926981
168	Lateral plate mesoderm	3	14	31	45	61	77	93	104	117	128	0.361673	0.926954
169	Lateral plate mesoderm	8	22	38	52	70	87	105	117	131	142	0	0.927624
170	Lateral plate mesoderm	7	23	43	60	72	87	101	117	132	147	0	0.925203
171	Lateral plate mesoderm	8	23	40	54	70	85	96	110	122	135	0	0.927159
172	Lateral plate mesoderm	6	24	43	60	73	87	104	121	135	145	0.234585	0.925799
173	Lateral plate mesoderm	8	20	36	54	70	90	105	120	132	144	0.273645	0.926921
174	Lateral plate mesoderm	3	14	29	42	63	73	88	98	108	116	0.274246	0.926856
175	Endothelium	7	18	28	40	52	64	79	95	111	124	0.171794	0.927499
176	Haematoendothelial progenitors	0	0	0	0	0	1	2	3	4	4	0.668499	-0.148295
177	Endothelium	6	8	16	22	27	38	47	61	71	81	0.192531	0.925787
178	Erythroid	0	0	0	0	0	0	3	5	7	8	0.715048	-0.758716
179	Lateral plate mesoderm	7	19	33	47	61	76	87	97	109	122	0.265903	0.926916
180	Endothelium	8	17	30	41	53	65	74	88	96	110	0.303838	0.927282
181	Lateral plate mesoderm	4	21	34	51	71	87	103	110	123	137	0.309197	0.926651
182	Lateral plate mesoderm	6	26	46	60	74	86	101	118	134	148	0	0.924426
183	Lateral plate mesoderm	5	22	38	53	71	92	103	114	125	139	0.309197	0.926103
184	Lateral plate mesoderm	5	15	23	31	38	53	63	69	81	93	0.437125	0.926378
185	Lateral plate mesoderm	6	19	37	48	65	80	95	106	116	126	0.234585	0.926143
186	Lateral plate mesoderm	5	20	33	48	68	81	95	111	120	131	0.234585	0.926916
187	Lateral plate mesoderm	6	22	43	63	72	90	103	120	137	146	0.13285	0.925951
188	Lateral plate mesoderm	1	11	25	40	55	68	86	95	110	126	0.234585	0.923783
189	Erythroid	0	0	0	1	1	1	1	1	1	1	0.747902	-0.838023
190	Lateral plate mesoderm	3	19	31	40	52	72	85	101	110	126	0.331464	0.927012
191	Lateral plate mesoderm	4	19	28	36	47	70	84	95	105	117	0.273645	0.925301
192	Lateral plate mesoderm	5	23	41	55	66	78	97	109	121	134	0	0.92678
193	Haematoendothelial progenitors	5	21	40	52	76	95	109	115	132	143	0.234585	0.926772
194	Lateral plate mesoderm	7	22	42	61	76	89	105	123	136	146	0.189667	0.926963
195	Lateral plate mesoderm	4	19	32	43	62	79	95	107	121	136	0.254295	0.927314
196	Endothelium	0	0	0	0	1	1	3	5	5	8	0.482057	-0.829096
197	Lateral plate mesoderm	3	19	29	42	57	71	90	98	111	121	0.189667	0.925608
198	Lateral plate mesoderm	5	19	30	41	57	75	90	105	117	130	0.234585	0.927343
199	Lateral plate mesoderm	7	24	38	49	62	78	96	108	118	130	0.186165	0.927196
200	Neural crest	0	0	4	6	9	14	20	24	27	32	0.784003	0.904292
201	Lateral plate mesoderm	7	18	36	50	69	88	98	113	130	145	0.189667	0.923646
202	Lateral plate mesoderm	6	20	34	54	69	85	101	115	127	139	0.234585	0.926543
203	Lateral plate mesoderm	4	12	20	29	35	46	54	64	72	77	0.294959	0.924425
204	Haematoendothelial progenitors	3	13	22	36	52	63	78	92	101	114	0.197844	0.927734
205	Lateral plate mesoderm	3	21	33	49	67	79	95	113	122	136	0.189667	0.926522
206	Lateral plate mesoderm	6	23	41	59	73	84	102	117	133	143	0.189667	0.925471
207	Endothelium	0	0	4	4	5	7	8	8	10	12	0.724981	-0.531472
208	Lateral plate mesoderm	1	8	15	28	49	65	78	92	109	121	0.404841	0.925932
209	Haematoendothelial progenitors	5	13	31	42	56	73	90	100	111	125	0.239489	0.92713
210	Lateral plate mesoderm	10	19	38	60	76	93	106	122	131	146	0.189667	0.926551
211	Lateral plate mesoderm	7	23	44	62	74	86	102	118	135	145	0.189667	0.926647
212	Mixed mesenchymal mesoderm	7	25	42	56	69	86	101	111	121	129	0.189667	0.92703
213	Lateral plate mesoderm	6	19	35	52	69	87	101	113	125	140	0.234585	0.925815
214	Lateral plate mesoderm	8	20	39	49	61	80	100	112	125	137	0.189667	0.926689
215	Lateral plate mesoderm	5	22	34	43	58	78	96	108	122	134	0.186165	0.926892
216	Lateral plate mesoderm	7	20	30	42	56	77	93	111	124	136	0.265903	0.926436
217	Lateral plate mesoderm	4	14	23	30	46	58	74	88	99	107	0.331464	0.924635
218	Lateral plate mesoderm	4	12	19	30	45	59	72	92	106	119	0.13285	0.924038
219	Lateral plate mesoderm	8	23	40	49	61	80	99	112	127	141	0.13285	0.92715
220	Lateral plate mesoderm	3	8	14	25	44	60	77	92	104	115	0.404841	0.926893
221	Erythroid	1	1	3	3	3	4	8	11	16	19	0.406966	-0.317426
222	Lateral plate mesoderm	2	11	22	32	46	63	81	93	108	122	0.189667	0.919849
223	Lateral plate mesoderm	4	9	19	31	47	65	80	98	108	121	0.309197	0.924439
224	Lateral plate mesoderm	4	15	29	46	61	74	91	105	120	129	0.234585	0.922537
225	Lateral plate mesoderm	3	10	20	34	46	67	85	97	112	122	0.390865	0.925397
226	Lateral plate mesoderm	4	11	21	36	56	77	96	110	127	143	0.516625	0.927648
227	Lateral plate mesoderm	6	12	23	32	48	68	86	101	121	137	0.514238	0.928178
228	Lateral plate mesoderm	7	22	34	44	60	76	95	111	124	135	0.13285	0.927318
229	Lateral plate mesoderm	8	20	33	54	69	87	104	114	126	143	0.234585	0.927261
230	Lateral plate mesoderm	5	16	28	39	52	69	85	103	118	129	0.353149	0.927644
231	Endothelium	1	5	11	19	29	42	55	68	79	92	0.413317	0.924925
232	Lateral plate mesoderm	7	19	32	45	61	79	96	108	120	136	0.13285	0.926616
233	Lateral plate mesoderm	6	13	26	35	53	69	88	102	118	131	0.189667	0.925421
234	Lateral plate mesoderm	1	9	19	30	45	62	80	93	105	118	0.344012	0.928151
235	Lateral plate mesoderm	5	14	25	37	50	67	85	102	115	123	0.13285	0.924264
236	Intermediate mesoderm	2	8	10	18	28	39	53	64	76	93	0.524226	0.926541
237	Lateral plate mesoderm	6	20	34	45	59	71	84	98	112	126	0.190076	0.927474
238	Lateral plate mesoderm	7	18	25	40	52	68	86	96	111	130	0.322896	0.927158
239	Lateral plate mesoderm	8	13	30	45	61	77	89	96	111	125	0.275169	0.927881
240	Erythroid	1	2	3	7	14	16	22	27	35	40	0.637233	-0.806651
241	Intermediate mesoderm	4	14	22	32	44	59	80	102	114	131	0.428766	0.926906
242	Erythroid	3	8	13	22	30	41	49	56	64	74	0.28657	0.918481
243	Lateral plate mesoderm	7	18	28	42	61	72	80	93	106	126	0.132988	0.927355
244	Erythroid	1	2	5	6	9	12	19	22	26	28	0.447525	-0.858592
245	Lateral plate mesoderm	0	5	13	19	33	50	68	83	99	114	0.417573	0.926285
246	Lateral plate mesoderm	0	0	0	0	0	0	0	0	0	0	0.542912	-0.0796852
247	Lateral plate mesoderm	7	17	27	44	55	67	79	94	104	122	0.412194	0.927941
248	Lateral plate mesoderm	8	21	33	43	60	71	81	94	101	112	0.237004	0.927515
249	Haematoendothelial progenitors	8	20	34	46	62	77	86	96	111	127	0.278814	0.92497
250	Lateral plate mesoderm	4	10	17	27	40	57	71	90	107	122	0.274212	0.925927
251	Endothelium	5	14	26	38	49	61	72	78	90	97	0.203133	0.926429
252	Intermediate mesoderm	3	13	23	34	44	53	63	79	93	103	0.280459	0.926384
253	Intermediate mesoderm	4	10	19	36	53	68	79	96	109	124	0.390564	0.92608
254	Haematoendothelial progenitors	3	12	20	30	46	59	73	92	108	124	0.354328	0.925671
255	Lateral plate mesoderm	7	16	22	33	45	54	64	81	94	108	0.516516	0.927624
256	Erythroid	1	4	11	17	28	34	44	47	53	62	0.450561	0.924105
257	Lateral plate mesoderm	1	6	12	19	31	46	60	79	96	110	0.492704	0.922766
258	Lateral plate mesoderm	7	17	32	49	65	73	86	95	104	121	0.345071	0.927832
259	Lateral plate mesoderm	4	12	24	33	43	58	69	84	92	108	0.294995	0.926858
260	Lateral plate mesoderm	8	16	27	37	51	64	74	89	105	125	0.198146	0.927169
261	Lateral plate mesoderm	6	14	18	29	40	55	68	85	101	117	0.273082	0.925018
262	Lateral plate mesoderm	7	19	33	43	54	60	70	80	91	104	0.287047	0.926637
263	Erythroid	0	1	2	5	8	11	12	13	17	21	0.607802	-0.759391
264	Lateral plate mesoderm	8	14	22	29	45	56	68	83	97	111	0.273645	0.925565
265	Endothelium	3	8	16	25	34	44	51	59	66	76	0.716163	-0.841169
266	Endothelium	8	18	26	34	41	53	64	75	84	96	0.301361	0.927455
267	Lateral plate mesoderm	6	13	28	46	65	80	94	102	116	130	0	0.927772
268	Intermediate mesoderm	2	4	8	10	13	26	34	42	48	58	0.400257	0.923793
269	Erythroid	0	1	3	4	6	6	8	8	9	9	0.648921	0.387793
270	Gut tube	7	24	32	35	46	54	66	80	96	109	0.464501	0.928838
271	Lateral plate mesoderm	4	14	19	30	39	50	62	80	102	118	0.304814	0.927069
272	Erythroid	0	0	1	3	3	4	4	6	9	12	0.617076	-0.818441
273	Endothelium	8	16	25	34	42	50	57	73	80	87	0.402217	0.92736
274	Lateral plate mesoderm	6	16	22	34	44	53	68	82	100	115	0.321495	0.927127
275	Erythroid	2	4	7	18	28	44	64	75	92	103	0.553947	0.921777
276	Lateral plate mesoderm	6	16	21	33	41	50	64	76	84	98	0.274246	0.927151
277	Lateral plate mesoderm	5	14	21	36	50	66	79	91	106	120	0.198146	0.924162
278	Mixed mesenchymal mesoderm	1	3	11	17	26	31	41	48	59	70	0.574317	0.926
279	Erythroid	0	0	0	0	0	0	0	1	3	3	0.832555	-0.699115
280	Gut tube	8	23	33	35	48	60	77	88	100	115	0.404841	0.92833
281	Lateral plate mesoderm	4	11	21	31	43	51	62	73	89	99	0.398595	0.926437
282	Lateral plate mesoderm	2	9	17	25	32	43	58	76	91	105	0.346654	0.924326
283	Lateral plate mesoderm	1	11	24	41	60	74	85	98	107	122	0.234585	0.926631
284	Lateral plate mesoderm	7	21	25	30	39	50	59	70	78	84	0.325957	0.926683
285	Gut tube	10	25	30	34	42	53	63	74	88	101	0.342457	0.926459
286	Endothelium	6	14	20	32	41	50	61	69	75	79	0.315332	0.925654
287	Erythroid	4	8	18	26	33	40	52	61	73	85	0.310367	0.926445
288	Erythroid	0	2	5	10	20	32	46	55	64	73	0.504637	0.925845
289	Gut tube	9	27	34	39	49	60	75	86	101	114	0.309197	0.92692
290	Gut tube	12	30	34	40	51	63	73	84	101	111	0.273645	0.928527
291	Gut tube	5	16	22	34	42	54	60	70	77	84	0.463801	0.926733
292	Forebrain/Midbrain/Hindbrain	3	12	18	28	40	53	74	96	116	134	0	0.931335
293	Forebrain/Midbrain/Hindbrain	2	5	16	26	43	54	62	80	93	105	0	0.930373
294	Forebrain/Midbrain/Hindbrain	2	6	9	15	23	36	45	60	75	90	0	0.931759
295	Forebrain/Midbrain/Hindbrain	3	12	25	30	44	60	75	87	102	124	0	0.932511
296	Forebrain/Midbrain/Hindbrain	0	6	13	22	37	49	62	74	89	104	0	0.932901
297	Forebrain/Midbrain/Hindbrain	7	17	34	51	68	86	97	111	119	132	0	0.931942
298	Forebrain/Midbrain/Hindbrain	6	14	35	52	70	85	96	107	120	134	0	0.932402
299	Forebrain/Midbrain/Hindbrain	3	9	21	34	51	67	89	101	115	127	0	0.933046
300	Forebrain/Midbrain/Hindbrain	1	10	20	34	48	62	81	102	119	132	0	0.931864
301	Forebrain/Midbrain/Hindbrain	0	0	1	3	3	4	4	8	9	10	0	0.709591
302	Forebrain/Midbrain/Hindbrain	6	17	32	42	59	74	88	112	132	152	0	0.934099
303	Forebrain/Midbrain/Hindbrain	1	3	6	10	14	17	22	30	38	47	0	0.719215
304	Forebrain/Midbrain/Hindbrain	6	14	22	32	43	57	68	86	101	114	0	0.93131
305	Forebrain/Midbrain/Hindbrain	6	13	27	46	65	82	95	112	126	140	0	0.931663
306	Forebrain/Midbrain/Hindbrain	1	7	19	32	45	57	75	96	111	122	0	0.932978
307	Forebrain/Midbrain/Hindbrain	2	17	35	50	69	89	102	116	130	143	0	0.931673
308	Forebrain/Midbrain/Hindbrain	4	14	25	43	59	77	91	108	126	142	0	0.931483
309	Forebrain/Midbrain/Hindbrain	1	1	1	3	4	6	8	9	9	11	0	0.694291
310	Forebrain/Midbrain/Hindbrain	0	2	4	6	8	8	11	14	16	17	0.189667	0.712431
311	Forebrain/Midbrain/Hindbrain	1	10	15	20	29	38	45	53	70	84	0	0.928159
312	Forebrain/Midbrain/Hindbrain	6	14	28	39	57	71	87	99	118	137	0	0.933941
313	Forebrain/Midbrain/Hindbrain	1	3	5	9	15	28	40	55	70	89	0	0.932439
314	Forebrain/Midbrain/Hindbrain	0	4	8	17	28	40	51	73	85	98	0.13285	0.932308
315	Forebrain/Midbrain/Hindbrain	3	15	33	54	70	87	101	112	122	138	0	0.932549
316	Forebrain/Midbrain/Hindbrain	1	2	4	10	26	37	53	72	84	101	0.13285	0.932069
317	Forebrain/Midbrain/Hindbrain	4	11	20	30	42	53	73	89	105	116	0	0.93235
318	Forebrain/Midbrain/Hindbrain	0	1	3	5	9	11	15	19	26	34	0	0.784954
319	Forebrain/Midbrain/Hindbrain	1	6	19	29	42	57	73	87	105	120	0	0.93295
320	Forebrain/Midbrain/Hindbrain	0	1	3	7	7	8	11	14	17	19	0.13285	0.660215
321	Forebrain/Midbrain/Hindbrain	1	7	18	25	36	46	57	68	79	90	0.13285	0.927941
322	Forebrain/Midbrain/Hindbrain	0	2	9	16	22	35	48	61	76	94	0	0.929455
323	Forebrain/Midbrain/Hindbrain	2	5	12	27	41	61	80	99	116	135	0	0.930827
324	Forebrain/Midbrain/Hindbrain	2	13	23	33	47	61	78	98	115	130	0	0.930259
325	Forebrain/Midbrain/Hindbrain	0	2	8	18	27	38	48	55	68	84	0	0.929979
326	Forebrain/Midbrain/Hindbrain	4	13	19	32	36	48	66	79	91	105	0.189667	0.930383
327	Forebrain/Midbrain/Hindbrain	1	3	6	16	27	41	47	58	72	84	0	0.931897
328	Forebrain/Midbrain/Hindbrain	0	0	2	7	14	19	23	34	47	58	0.13285	0.931326
329	Forebrain/Midbrain/Hindbrain	4	10	24	35	42	53	69	83	94	109	0.189667	0.932196
330	Forebrain/Midbrain/Hindbrain	3	14	26	39	53	72	86	101	119	130	0.13285	0.93294
331	Forebrain/Midbrain/Hindbrain	0	0	0	0	0	0	0	2	4	5	0	0.73194
332	Forebrain/Midbrain/Hindbrain	4	9	14	27	38	52	65	83	95	113	0	0.929597
333	Forebrain/Midbrain/Hindbrain	3	12	20	34	47	61	77	89	104	121	0	0.933565
334	Forebrain/Midbrain/Hindbrain	2	10	17	27	32	43	54	72	85	102	0	0.930986
335	Forebrain/Midbrain/Hindbrain	4	9	17	31	39	52	61	75	88	101	0	0.93281
336	Forebrain/Midbrain/Hindbrain	3	13	25	44	57	74	87	101	116	133	0.189667	0.930508
337	Forebrain/Midbrain/Hindbrain	2	13	25	35	51	66	82	95	111	129	0.234585	0.932051
338	Forebrain/Midbrain/Hindbrain	2	12	22	33	43	58	74	86	98	107	0.13285	0.931439
339	Forebrain/Midbrain/Hindbrain	4	7	15	22	37	51	61	78	90	101	0.189667	0.929756
340	Forebrain/Midbrain/Hindbrain	0	2	5	7	11	16	19	23	25	29	0	0.766884
341	Forebrain/Midbrain/Hindbrain	3	8	11	19	27	39	52	65	80	98	0.13285	0.930471
342	Forebrain/Midbrain/Hindbrain	2	4	8	11	15	22	24	29	32	39	0	0.706932
343	Forebrain/Midbrain/Hindbrain	4	10	16	34	45	58	75	90	99	118	0	0.932706
344	Forebrain/Midbrain/Hindbrain	2	5	9	15	24	30	46	58	67	84	0	0.931914
345	Forebrain/Midbrain/Hindbrain	0	0	0	0	1	2	4	5	9	14	0.189667	0.740064
346	Forebrain/Midbrain/Hindbrain	5	12	21	33	48	56	76	93	111	125	0.189667	0.928575
347	Forebrain/Midbrain/Hindbrain	1	1	2	4	6	10	12	15	18	21	0.13285	0.724186
348	Forebrain/Midbrain/Hindbrain	1	4	13	21	31	45	53	67	83	97	0.273645	0.932242
349	Forebrain/Midbrain/Hindbrain	1	3	7	17	23	28	41	50	61	76	0.13285	0.930325
350	Forebrain/Midbrain/Hindbrain	0	0	4	7	12	19	28	39	46	57	0.13285	0.93074
351	Forebrain/Midbrain/Hindbrain	3	7	13	26	37	49	61	70	87	104	0	0.930416
352	Forebrain/Midbrain/Hindbrain	3	8	16	26	40	52	65	80	99	116	0.273645	0.927974
353	Forebrain/Midbrain/Hindbrain	5	10	22	36	53	70	88	102	120	138	0	0.933642
354	Forebrain/Midbrain/Hindbrain	1	9	21	33	46	55	67	78	91	109	0.189667	0.926601
355	Forebrain/Midbrain/Hindbrain	0	2	6	9	15	23	34	44	58	70	0.234585	0.93101
356	Forebrain/Midbrain/Hindbrain	2	6	13	20	28	33	41	56	68	88	0.342457	0.924873
357	Forebrain/Midbrain/Hindbrain	1	1	4	7	11	14	19	25	38	50	0.13285	0.929184
358	Forebrain/Midbrain/Hindbrain	0	2	3	7	10	13	16	24	27	31	0.390865	0.692305
359	Forebrain/Midbrain/Hindbrain	3	10	19	32	44	56	68	84	103	121	0.273645	0.931654
360	Forebrain/Midbrain/Hindbrain	1	4	10	15	23	28	40	47	62	71	0.189667	0.930438
361	Forebrain/Midbrain/Hindbrain	3	9	16	24	40	55	67	87	108	126	0	0.932698
362	Forebrain/Midbrain/Hindbrain	2	8	19	26	42	53	61	74	90	105	0.189667	0.931216
363	Forebrain/Midbrain/Hindbrain	0	4	11	18	28	37	50	65	80	97	0.234585	0.928439
364	Forebrain/Midbrain/Hindbrain	3	6	12	22	30	39	48	62	75	89	0.37417	0.929565
365	Forebrain/Midbrain/Hindbrain	1	4	7	13	19	32	48	59	70	84	0.494064	0.930161
366	Endothelium	2	6	15	19	27	34	47	60	73	86	0.43485	0.925338
367	Forebrain/Midbrain/Hindbrain	2	8	14	17	28	37	47	62	73	90	0.309197	0.92768
368	Forebrain/Midbrain/Hindbrain	0	1	3	8	15	16	25	32	41	54	0.234585	0.923812
369	Endothelium	0	1	3	3	8	9	15	19	26	32	0.44973	0.910167
370	Forebrain/Midbrain/Hindbrain	1	3	5	9	13	19	28	37	48	60	0.273645	0.929771
371	Forebrain/Midbrain/Hindbrain	3	4	7	11	15	20	25	29	34	41	0.189667	0.72391
372	Forebrain/Midbrain/Hindbrain	4	8	16	29	37	54	69	85	99	117	0	0.933585
373	Forebrain/Midbrain/Hindbrain	1	5	8	18	27	39	50	64	80	91	0.342457	0.928848
374	Erythroid	2	9	21	32	45	58	68	82	94	105	0.273645	0.928139
375	Haematoendothelial progenitors	4	5	6	12	16	26	37	47	60	67	0.357979	0.920734
376	Forebrain/Midbrain/Hindbrain	1	6	13	27	32	42	57	69	85	98	0.37417	0.931822
377	Blood progenitors	0	1	2	3	3	4	4	4	4	5	0.646234	-0.38072
378	Endothelium	5	7	16	20	24	33	41	53	64	75	0.39213	0.931759
379	Forebrain/Midbrain/Hindbrain	1	1	2	4	9	15	19	25	38	51	0.342457	0.926253
380	Forebrain/Midbrain/Hindbrain	0	1	1	4	9	12	14	22	33	44	0.205239	0.92743
381	Forebrain/Midbrain/Hindbrain	2	5	9	21	28	42	54	68	80	95	0.13285	0.932492
382	Endothelium	1	8	13	24	30	37	48	59	68	84	0.460524	0.93219
383	Erythroid	0	0	1	3	3	4	6	6	9	13	0.728228	-0.66111
384	Haematoendothelial progenitors	3	10	15	23	30	38	45	55	63	71	0.580238	0.931722
385	Erythroid	0	2	6	6	6	6	6	6	6	7	0.481087	-0.580264
386	Endothelium	0	2	5	9	9	10	15	17	17	22	0.624601	-0.821311
387	Erythroid	0	2	2	3	3	3	4	6	9	9	0.551197	0.900261
388	Erythroid	0	0	0	2	4	4	5	6	8	8	0.657549	-0.268501
389	Erythroid	2	3	5	7	7	7	7	9	9	9	0.531934	0.178056
390	Erythroid	1	3	5	10	11	11	13	15	16	17	0.503575	-0.8414
391	Cranial mesoderm	3	7	11	15	29	34	42	55	61	69	0.316279	0.931195
392	Erythroid	2	2	2	3	4	4	8	10	11	13	0.586656	-0.73649
393	Erythroid	0	2	2	2	3	5	5	5	5	6	0.508436	0.191255
394	Forebrain/Midbrain/Hindbrain	3	9	17	29	40	48	61	74	86	95	0.404841	0.927035
395	Forebrain/Midbrain/Hindbrain	4	9	21	31	39	53	60	76	90	104	0.13285	0.933379
396	Erythroid	1	2	2	6	10	13	20	29	37	46	0.539779	-0.849988
397	Erythroid	1	2	2	3	4	4	5	6	7	12	0.578701	0.891078
398	Blood progenitors	0	1	4	4	5	5	5	6	7	7	0.631898	-0.215589
399	Erythroid	1	2	2	2	3	4	5	5	6	7	0.666937	0.822808
400	Forebrain/Midbrain/Hindbrain	0	1	2	10	17	24	35	45	58	72	0.13285	0.928473
401	Erythroid	2	7	10	12	14	15	16	16	16	17	0.539808	0.931511
402	Erythroid	2	8	11	14	19	24	30	37	42	46	0.479792	0.381011
403	Erythroid	1	1	2	4	5	6	6	6	6	6	0.616762	0.164171
404	Erythroid	3	6	10	10	10	13	15	17	23	23	0.553947	0.884183
405	Erythroid	2	5	7	10	12	15	18	18	19	21	0.505651	-0.605619
406	Surface ectoderm	6	7	10	14	17	21	24	27	32	38	0.615995	0.931456
407	Erythroid	1	2	3	3	7	13	15	20	22	31	0.489462	0.915509
408	Forebrain/Midbrain/Hindbrain	5	17	29	45	61	77	93	115	134	159	0	0.933791
409	Cranial mesoderm	2	7	12	15	20	22	30	34	39	45	0.547389	0.926281
410	Surface ectoderm	3	7	12	20	26	32	36	42	46	53	0.724187	0.930191
411	Blood progenitors	8	13	15	18	21	22	22	22	23	23	0.269239	-0.839455
412	Lateral plate mesoderm	8	12	20	27	30	37	42	47	52	60	0.494064	0.928823
413	Surface ectoderm	5	11	18	22	29	37	43	49	53	62	0.413022	0.929774
414	Endothelium	5	10	17	23	27	32	35	39	43	49	0.626022	0.930542
415	Endothelium	3	4	7	10	13	19	25	30	35	39	0.503264	0.930734
416	Surface ectoderm	7	15	21	28	37	42	50	59	72	83	0.377542	0.931235
417	Haematoendothelial progenitors	2	5	8	10	11	12	12	15	16	17	0.643103	0.924974
418	Forebrain/Midbrain/Hindbrain	4	14	25	41	53	67	83	100	118	131	0	0.933557
419	Neural crest	7	14	16	19	28	38	45	58	67	75	0.437897	0.930598
420	Neural crest	3	6	10	11	14	16	21	29	37	43	0.630568	0.930665
421	Lateral plate mesoderm	7	13	18	23	29	35	40	47	52	58	0.503575	0.926504
422	Neural crest	8	12	18	27	36	42	47	52	61	71	0.469708	0.930031
423	Endothelium	5	12	15	20	32	34	41	50	61	68	0.554734	0.930066
424	Endothelium	0	0	3	4	9	14	19	25	30	37	0.659643	0.914007
425	Lateral plate mesoderm	6	14	18	24	34	39	49	55	60	67	0.494064	0.928729
426	Surface ectoderm	5	9	12	14	16	19	19	24	25	27	0.496949	0.930961
427	Forebrain/Midbrain/Hindbrain	2	9	16	28	38	54	71	86	104	122	0	0.932364
428	Lateral plate mesoderm	9	15	20	24	28	37	44	50	58	64	0.43485	0.9273
429	Lateral plate mesoderm	11	16	24	30	37	47	53	60	72	80	0.404841	0.93011
430	Surface ectoderm	2	8	18	24	31	43	58	68	74	82	0.493614	0.930687
431	Lateral plate mesoderm	8	14	23	31	39	48	54	64	72	79	0.404841	0.927863
432	Surface ectoderm	0	1	2	2	2	3	3	4	6	6	0.535614	-0.692674
433	Endothelium	5	10	21	33	45	56	65	75	82	89	0.374406	0.926842
434	Lateral plate mesoderm	10	18	26	29	40	48	55	65	72	79	0.37417	0.929238
435	Lateral plate mesoderm	11	21	26	34	45	56	66	70	82	92	0.342457	0.929793
436	Lateral plate mesoderm	12	19	27	34	45	52	60	70	75	85	0.342457	0.92944
437	Forebrain/Midbrain/Hindbrain	2	12	26	39	56	79	94	114	137	153	0	0.933317
438	Lateral plate mesoderm	5	13	22	35	45	56	65	72	81	92	0.58482	0.923656
439	Lateral plate mesoderm	11	21	29	38	49	59	69	80	88	94	0.234585	0.927662
440	Lateral plate mesoderm	8	22	30	44	53	61	75	86	95	105	0.331464	0.929631
441	Lateral plate mesoderm	4	15	27	41	54	67	77	91	101	107	0.409765	0.925919
442	Endothelium	6	15	28	43	57	70	78	88	101	109	0.286266	0.927801
443	Haematoendothelial progenitors	6	17	31	43	58	70	80	89	98	106	0.20681	0.928017
444	Haematoendothelial progenitors	0	2	2	7	17	21	24	32	42	48	0.451224	0.192053
445	Lateral plate mesoderm	11	22	30	42	53	59	71	81	89	99	0.189667	0.929735
446	Endothelium	3	13	23	38	55	67	81	98	110	118	0.398149	0.92814
447	Forebrain/Midbrain/Hindbrain	3	12	22	36	51	68	86	105	123	138	0	0.93315
448	Haematoendothelial progenitors	4	11	18	29	36	43	54	69	79	85	0.489873	0.919038
449	Lateral plate mesoderm	8	20	35	47	57	71	87	96	107	113	0.331464	0.926725
450	Lateral plate mesoderm	5	18	32	48	61	73	87	98	108	119	0.407533	0.925289
451	Endothelium	5	10	21	26	44	56	67	81	90	102	0.29977	0.923322
452	Lateral plate mesoderm	12	24	38	47	62	70	85	93	101	109	0.13285	0.929773
453	Lateral plate mesoderm	12	28	37	47	61	74	85	96	102	112	0.13285	0.929879
454	Endothelium	6	14	25	37	50	64	73	89	97	109	0.386003	0.928445
455	Lateral plate mesoderm	5	11	26	37	55	73	88	96	108	117	0.263277	0.92423
456	Lateral plate mesoderm	3	16	34	51	63	76	86	99	106	118	0.43485	0.928914
457	Forebrain/Midbrain/Hindbrain	3	21	36	55	77	95	114	127	143	158	0	0.933577
458	Lateral plate mesoderm	0	5	11	16	25	34	47	56	67	73	0.353149	0.90203
459	Lateral plate mesoderm	13	26	37	49	60	74	90	99	103	117	0.189667	0.929513
460	Lateral plate mesoderm	5	17	35	50	64	83	101	116	130	139	0.406966	0.927411
461	Endothelium	4	14	27	43	57	71	85	101	114	124	0.26036	0.927039
462	Lateral plate mesoderm	11	22	36	53	64	79	88	98	105	115	0.186165	0.928773
463	Lateral plate mesoderm	3	10	28	45	65	79	98	114	129	143	0.464501	0.926472
464	Lateral plate mesoderm	8	17	33	48	64	85	97	108	119	130	0.311701	0.927674
465	Lateral plate mesoderm	6	22	37	53	68	84	95	106	119	128	0.234585	0.927894
466	Surface ectoderm	3	10	18	33	45	59	74	90	106	117	0.514516	0.926171
467	Lateral plate mesoderm	2	13	24	40	58	69	82	92	101	111	0.390865	0.921421
468	Forebrain/Midbrain/Hindbrain	0	2	8	17	28	40	51	70	88	107	0	0.933522
469	Haematoendothelial progenitors	3	18	34	47	63	85	101	117	127	141	0.308994	0.927392
470	Lateral plate mesoderm	3	6	22	40	61	80	97	115	133	146	0.494064	0.923721
471	Haematoendothelial progenitors	10	22	38	51	62	74	91	104	112	121	0.18986	0.92963
472	Intermediate mesoderm	4	17	33	49	63	83	99	118	128	140	0.342131	0.926617
473	Endothelium	4	11	24	34	46	53	68	75	86	98	0.598961	0.925834
474	Lateral plate mesoderm	4	16	26	41	53	62	74	81	90	100	0.331464	0.925849
475	Lateral plate mesoderm	8	20	32	50	64	80	88	96	109	119	0.186165	0.928149
476	Lateral plate mesoderm	5	17	28	49	62	75	87	98	105	120	0.132916	0.929057
477	Haematoendothelial progenitors	5	18	32	51	69	87	104	116	127	138	0.279745	0.927856
478	Forebrain/Midbrain/Hindbrain	0	2	7	16	21	29	40	44	53	63	0	0.783987
479	Forebrain/Midbrain/Hindbrain	1	5	11	20	31	44	53	69	83	98	0.13285	0.93244
480	Surface ectoderm	2	6	13	22	34	48	58	68	84	99	0.214488	0.920159
481	Lateral plate mesoderm	7	19	34	53	68	83	94	103	116	128	0.228786	0.929064
482	Lateral plate mesoderm	2	18	32	48	66	80	89	101	110	123	0.18986	0.922777
483	Lateral plate mesoderm	6	17	28	46	66	84	96	112	121	133	0.31008	0.927876
484	Lateral plate mesoderm	4	11	26	40	59	83	100	120	139	147	0.405225	0.927862
485	Lateral plate mesoderm	4	14	30	44	65	82	96	111	120	130	0.0921681	0.928455
486	Lateral plate mesoderm	5	19	32	48	67	89	103	119	131	143	0.273645	0.928242
487	Haematoendothelial progenitors	2	9	20	33	53	79	102	117	133	151	0.396093	0.927071
488	Surface ectoderm	5	17	27	42	53	71	85	105	116	130	0.20579	0.925806
489	Lateral plate mesoderm	3	8	23	45	61	82	104	119	137	150	0.447525	0.926188
490	Forebrain/Midbrain/Hindbrain	3	11	20	29	40	45	54	71	81	92	0.13285	0.933444
491	Lateral plate mesoderm	4	15	34	53	68	83	99	110	124	134	0.132916	0.928525
492	Surface ectoderm	7	18	28	42	59	70	81	88	100	109	0.240081	0.926188
493	Endothelium	7	14	26	40	57	68	76	89	102	113	0.276461	0.926191
494	Lateral plate mesoderm	8	22	31	45	59	75	96	114	127	136	0.198146	0.925135
495	Lateral plate mesoderm	1	8	24	41	61	80	103	116	129	137	0.294959	0.927773
496	Haematoendothelial progenitors	4	14	31	46	54	74	92	111	127	145	0.381203	0.92581
497	Lateral plate mesoderm	5	15	27	50	67	81	92	111	125	133	0.266057	0.927601
498	Allantois	6	17	30	52	66	80	94	107	116	126	0.263277	0.928942
499	Surface ectoderm	0	4	15	24	39	56	77	90	104	122	0.646636	0.926903
500	Erythroid	1	8	17	30	48	58	70	87	102	112	0.52867	0.926549
501	Forebrain/Midbrain/Hindbrain	6	16	26	43	59	78	95	115	134	149	0	0.933598
502	Lateral plate mesoderm	4	12	28	45	60	74	88	98	107	117	0.228744	0.925805
503	Haematoendothelial progenitors	6	13	23	40	59	70	97	118	134	146	0.243653	0.92643
504	Lateral plate mesoderm	2	13	34	48	66	84	102	114	131	145	0.186165	0.928094
505	Lateral plate mesoderm	2	12	22	41	56	79	95	116	131	142	0.494064	0.927422
506	Lateral plate mesoderm	6	19	28	49	68	83	98	113	125	135	0.186165	0.927147
507	Lateral plate mesoderm	4	13	26	46	64	80	98	116	131	144	0.353149	0.925964
508	Surface ectoderm	5	11	29	44	62	74	87	104	124	141	0.409906	0.92616
509	Lateral plate mesoderm	4	9	20	32	48	64	75	87	103	118	0.653816	0.928866
510	Lateral plate mesoderm	3	15	31	43	60	81	97	111	123	133	0.309197	0.927096
511	Forebrain/Midbrain/Hindbrain	4	19	37	54	74	89	109	123	138	150	0	0.932583
512	Lateral plate mesoderm	5	16	31	47	67	81	98	109	122	135	0.300095	0.928592
513	Lateral plate mesoderm	4	14	29	52	65	83	96	112	126	137	0.271921	0.928495
514	Lateral plate mesoderm	5	12	24	43	53	71	87	104	115	133	0.234585	0.924501
515	Lateral plate mesoderm	2	10	21	37	58	78	96	113	127	141	0.193558	0.923914
516	Endothelium	6	17	26	36	52	69	86	102	120	130	0.334041	0.925113
517	Haematoendothelial progenitors	9	16	25	38	54	64	81	96	110	123	0.255296	0.925852
518	Lateral plate mesoderm	2	11	26	42	61	79	104	124	135	149	0	0.927323
519	Lateral plate mesoderm	4	16	28	45	61	78	93	107	123	138	0.132916	0.927228
520	Forebrain/Midbrain/Hindbrain	3	14	25	44	63	84	101	115	130	145	0	0.932895
521	Lateral plate mesoderm	5	16	29	49	68	81	92	107	118	131	0.26623	0.928348
522	Intermediate mesoderm	1	7	23	39	54	67	85	105	123	145	0.696565	0.925042
523	Lateral plate mesoderm	4	14	25	34	47	57	70	89	101	117	0.311076	0.928216
524	Lateral plate mesoderm	2	13	31	49	65	80	100	108	119	132	0.294959	0.92809
525	Endothelium	8	17	30	40	60	77	90	103	113	122	0.198333	0.928523
526	Lateral plate mesoderm	6	14	28	50	66	78	91	108	118	135	0.190076	0.926869
527	Endothelium	3	11	20	27	45	60	77	89	102	116	0.528801	0.923303
528	Lateral plate mesoderm	4	17	31	48	61	78	87	95	114	130	0.18986	0.926846
529	Forebrain/Midbrain/Hindbrain	3	10	22	35	57	69	87	106	126	143	0	0.932429
530	Lateral plate mesoderm	4	13	27	42	61	79	91	103	114	133	0.290503	0.926908
531	Endothelium	1	1	4	5	6	9	9	10	13	14	0.757389	-0.284888
532	Erythroid	4	11	21	32	43	57	71	86	91	101	0.271602	0.929294
533	Lateral plate mesoderm	9	17	33	45	59	72	84	97	106	119	0.281918	0.928163
534	Lateral plate mesoderm	6	14	24	36	44	56	65	72	81	89	0.146888	0.927222
535	Lateral plate mesoderm	0	1	4	8	13	21	29	39	50	64	0.404841	0.896942
536	Forebrain/Midbrain/Hindbrain	2	6	16	23	33	43	49	65	76	89	0	0.766192
537	Forebrain/Midbrain/Hindbrain	3	12	20	27	36	53	72	89	107	124	0	0.933144
538	Forebrain/Midbrain/Hindbrain	0	2	13	28	38	50	68	82	95	107	0	0.933257
539	Forebrain/Midbrain/Hindbrain	7	21	42	58	78	94	113	122	136	147	0	0.932863
540	Forebrain/Midbrain/Hindbrain	4	15	36	55	71	91	108	124	137	150	0	0.932832
541	Forebrain/Midbrain/Hindbrain	3	15	40	59	82	96	113	124	137	150	0	0.932088
542	Forebrain/Midbrain/Hindbrain	0	6	15	33	53	70	90	110	124	141	0	0.933361
543	Forebrain/Midbrain/Hindbrain	0	0	1	3	7	11	18	24	41	55	0.13285	0.929394
544	Forebrain/Midbrain/Hindbrain	4	13	29	51	69	87	104	121	136	153	0	0.933387
545	Forebrain/Midbrain/Hindbrain	5	16	25	35	52	70	83	103	118	136	0	0.93288
546	Forebrain/Midbrain/Hindbrain	0	1	3	9	14	21	31	42	59	69	0.13285	0.931945
547	Forebrain/Midbrain/Hindbrain	3	15	27	41	55	72	86	106	124	139	0	0.933263
548	Forebrain/Midbrain/Hindbrain	4	19	36	51	76	93	111	127	143	156	0	0.933689
549	Forebrain/Midbrain/Hindbrain	6	18	42	57	74	90	102	109	117	119	0.13285	0.932453
550	Forebrain/Midbrain/Hindbrain	5	13	25	42	62	82	96	110	123	138	0	0.933618
551	Forebrain/Midbrain/Hindbrain	1	6	14	24	35	45	63	75	90	108	0	0.931215
552	Forebrain/Midbrain/Hindbrain	6	13	24	30	44	59	77	93	109	128	0	0.932269
553	Forebrain/Midbrain/Hindbrain	1	4	7	15	22	27	38	51	58	69	0.13285	0.931308
554	Forebrain/Midbrain/Hindbrain	5	14	26	42	56	78	101	118	130	144	0	0.931541
555	Forebrain/Midbrain/Hindbrain	5	12	22	38	54	72	92	112	128	147	0	0.93336
556	Forebrain/Midbrain/Hindbrain	2	8	16	26	41	55	71	90	108	124	0	0.931662
557	Spinal cord	1	2	2	6	8	11	13	21	29	37	0.189667	0.929961
558	Forebrain/Midbrain/Hindbrain	3	17	38	55	76	90	104	116	130	140	0	0.933256
559	Forebrain/Midbrain/Hindbrain	2	11	25	40	56	76	92	112	132	150	0	0.933534
560	Forebrain/Midbrain/Hindbrain	0	6	12	23	27	30	39	48	56	64	0	0.784159
561	Forebrain/Midbrain/Hindbrain	1	4	10	18	24	32	51	68	83	100	0	0.931246
562	Forebrain/Midbrain/Hindbrain	6	15	37	59	75	95	108	118	132	145	0	0.932578
563	Forebrain/Midbrain/Hindbrain	0	0	1	3	5	8	15	24	28	36	0.13285	0.927696
564	Forebrain/Midbrain/Hindbrain	3	13	33	52	68	86	105	121	137	147	0	0.932181
565	Forebrain/Midbrain/Hindbrain	2	9	24	37	51	60	79	87	104	124	0	0.932699
566	Forebrain/Midbrain/Hindbrain	5	16	38	56	74	92	104	120	131	143	0	0.931892
567	Forebrain/Midbrain/Hindbrain	2	12	29	46	68	89	109	120	135	145	0	0.93336
568	Forebrain/Midbrain/Hindbrain	6	15	26	37	55	70	86	105	124	136	0	0.932898
569	Forebrain/Midbrain/Hindbrain	5	18	37	52	74	92	111	127	138	154	0	0.933809
570	Forebrain/Midbrain/Hindbrain	4	13	22	39	56	75	88	100	115	135	0	0.932054
571	Forebrain/Midbrain/Hindbrain	5	14	30	49	67	86	105	121	133	147	0	0.932797
572	Forebrain/Midbrain/Hindbrain	3	7	13	26	47	63	82	96	117	134	0	0.932184
573	Forebrain/Midbrain/Hindbrain	2	9	21	35	47	57	76	93	104	118	0	0.933207
574	Forebrain/Midbrain/Hindbrain	2	10	20	27	39	54	65	80	95	114	0	0.932852
575	Forebrain/Midbrain/Hindbrain	6	13	24	37	48	62	73	87	106	120	0	0.932186
576	Forebrain/Midbrain/Hindbrain	4	13	30	49	70	89	102	116	130	144	0	0.933319
577	Forebrain/Midbrain/Hindbrain	2	9	18	29	37	51	70	85	99	117	0	0.932271
578	Forebrain/Midbrain/Hindbrain	4	16	31	55	72	90	105	119	136	147	0	0.932393
579	Forebrain/Midbrain/Hindbrain	4	17	33	46	73	90	109	125	141	154	0	0.933742
580	Forebrain/Midbrain/Hindbrain	1	8	12	18	26	38	49	65	75	87	0.13285	0.932975
581	Forebrain/Midbrain/Hindbrain	1	2	6	6	12	17	27	38	47	58	0.13285	0.932016
582	Forebrain/Midbrain/Hindbrain	2	6	20	36	51	70	88	110	125	138	0	0.931449
583	Forebrain/Midbrain/Hindbrain	1	7	13	18	26	31	41	58	66	79	0.37417	0.93323
584	Forebrain/Midbrain/Hindbrain	0	0	8	16	26	38	48	60	74	88	0.13285	0.932347
585	Forebrain/Midbrain/Hindbrain	4	12	23	41	59	78	99	116	128	141	0	0.931758
586	Forebrain/Midbrain/Hindbrain	3	11	20	32	47	65	85	97	112	133	0	0.93284
587	Forebrain/Midbrain/Hindbrain	4	16	36	55	74	89	102	116	128	140	0	0.931621
588	Forebrain/Midbrain/Hindbrain	1	3	13	26	34	55	67	82	102	118	0	0.932733
589	Forebrain/Midbrain/Hindbrain	4	12	25	39	56	71	95	115	131	156	0	0.933785
590	Forebrain/Midbrain/Hindbrain	2	14	23	33	48	68	82	94	111	129	0	0.931518
591	Forebrain/Midbrain/Hindbrain	7	13	24	33	47	65	81	100	113	129	0	0.933463
592	Forebrain/Midbrain/Hindbrain	1	2	7	12	28	42	53	70	86	103	0.13285	0.931766
593	Forebrain/Midbrain/Hindbrain	1	3	14	24	36	51	64	76	92	107	0	0.933039
594	Forebrain/Midbrain/Hindbrain	0	1	1	1	2	5	8	11	11	14	0.278247	-0.42952
595	Forebrain/Midbrain/Hindbrain	4	12	21	32	51	66	83	96	114	131	0	0.932155
596	Forebrain/Midbrain/Hindbrain	5	13	23	34	46	57	70	83	96	113	0	0.929285
597	Forebrain/Midbrain/Hindbrain	0	0	5	11	18	26	38	49	62	78	0.13285	0.928213
598	Forebrain/Midbrain/Hindbrain	2	15	20	36	47	59	81	95	113	122	0	0.931877
599	Forebrain/Midbrain/Hindbrain	11	24	43	61	83	106	124	139	152	166	0.13285	0.938548
600	Forebrain/Midbrain/Hindbrain	10	23	38	48	61	73	89	103	118	127	0	0.936489
601	Forebrain/Midbrain/Hindbrain	0	1	2	2	2	3	4	5	8	10	0.58482	0.502177
602	Forebrain/Midbrain/Hindbrain	8	13	32	53	65	80	94	105	118	134	0	0.936726
603	Forebrain/Midbrain/Hindbrain	1	10	24	34	52	70	83	101	115	125	0.13285	0.936732
604	Forebrain/Midbrain/Hindbrain	0	0	0	0	0	0	1	1	1	2	0.832555	-0.279572
605	Forebrain/Midbrain/Hindbrain	11	23	37	49	59	72	87	96	109	126	0	0.936269
606	Forebrain/Midbrain/Hindbrain	10	25	38	52	69	76	96	105	119	138	0	0.936565
607	Forebrain/Midbrain/Hindbrain	7	18	31	48	62	78	94	102	117	129	0.13285	0.936759
608	Forebrain/Midbrain/Hindbrain	8	15	28	40	54	65	79	89	102	118	0.13285	0.936316
609	Forebrain/Midbrain/Hindbrain	7	25	42	64	88	111	127	143	157	167	0	0.938331
610	Forebrain/Midbrain/Hindbrain	5	15	26	41	65	77	87	105	118	137	0.13285	0.936266
611	Forebrain/Midbrain/Hindbrain	5	17	27	34	45	55	71	87	108	124	0	0.935906
612	Forebrain/Midbrain/Hindbrain	1	5	16	29	42	51	67	84	96	112	0.13285	0.934998
613	Forebrain/Midbrain/Hindbrain	5	14	26	42	60	74	88	102	115	131	0	0.936414
614	Forebrain/Midbrain/Hindbrain	1	7	17	35	50	64	80	94	110	121	0.13285	0.936277
615	Forebrain/Midbrain/Hindbrain	9	24	35	47	61	72	86	101	115	132	0	0.936292
616	Definitive endoderm	0	0	0	0	2	8	17	26	29	35	0	0.897718
617	Forebrain/Midbrain/Hindbrain	8	21	36	43	54	67	79	90	108	127	0	0.935754
618	Forebrain/Midbrain/Hindbrain	0	0	0	0	1	2	3	6	7	8	0.13285	0.904287
619	Forebrain/Midbrain/Hindbrain	8	17	34	49	60	76	89	101	120	130	0	0.936079
620	Forebrain/Midbrain/Hindbrain	10	24	37	49	60	71	85	98	116	130	0	0.936032
621	Forebrain/Midbrain/Hindbrain	0	0	5	12	22	34	46	62	77	94	0	0.92964
622	Forebrain/Midbrain/Hindbrain	8	17	24	36	46	57	73	83	94	114	0	0.935681
623	Forebrain/Midbrain/Hindbrain	0	6	17	27	38	47	60	81	94	112	0.13285	0.934901
624	Forebrain/Midbrain/Hindbrain	3	24	37	49	62	79	94	106	119	130	0	0.934016
625	Forebrain/Midbrain/Hindbrain	2	8	17	28	38	48	61	80	98	111	0.13285	0.93529
626	Forebrain/Midbrain/Hindbrain	9	23	38	46	59	73	85	99	113	130	0	0.935919
627	Forebrain/Midbrain/Hindbrain	7	26	46	62	86	108	125	144	159	169	0.13285	0.938904
628	Forebrain/Midbrain/Hindbrain	4	17	31	50	61	77	88	102	113	134	0	0.936152
629	Forebrain/Midbrain/Hindbrain	3	9	20	28	37	52	70	86	99	119	0.13285	0.935077
630	Forebrain/Midbrain/Hindbrain	2	13	22	32	42	55	73	91	108	122	0.13285	0.936187
631	Forebrain/Midbrain/Hindbrain	3	7	12	19	31	42	60	76	92	108	0	0.932218
632	Forebrain/Midbrain/Hindbrain	0	0	1	1	1	4	5	6	11	22	0	0.778806
633	Forebrain/Midbrain/Hindbrain	5	9	18	34	50	70	84	97	118	133	0.13285	0.936078
634	Forebrain/Midbrain/Hindbrain	5	11	22	31	45	60	72	86	95	117	0.13285	0.935386
635	Forebrain/Midbrain/Hindbrain	2	10	21	34	52	68	85	99	117	131	0	0.93446
636	Forebrain/Midbrain/Hindbrain	7	16	28	43	51	62	80	91	109	126	0	0.935554
637	Forebrain/Midbrain/Hindbrain	6	22	38	52	67	84	103	113	124	136	0	0.934153
638	Forebrain/Midbrain/Hindbrain	7	19	41	62	86	106	123	140	153	161	0	0.935971
639	Forebrain/Midbrain/Hindbrain	7	17	31	40	50	62	75	94	115	130	0	0.935296
640	Forebrain/Midbrain/Hindbrain	4	9	19	28	42	53	66	83	102	124	0	0.929494
641	Forebrain/Midbrain/Hindbrain	7	18	30	44	51	66	79	98	113	133	0	0.935355
642	Forebrain/Midbrain/Hindbrain	2	5	8	13	20	27	41	53	68	91	0	0.932659
643	Forebrain/Midbrain/Hindbrain	5	13	20	28	43	57	78	93	111	127	0.13285	0.934751
644	Forebrain/Midbrain/Hindbrain	0	6	11	20	29	43	60	73	89	108	0	0.926093
645	Forebrain/Midbrain/Hindbrain	4	14	22	35	55	71	91	105	122	141	0	0.932786
646	Forebrain/Midbrain/Hindbrain	4	10	18	29	51	65	81	98	120	137	0.13285	0.935246
647	Forebrain/Midbrain/Hindbrain	11	17	38	58	85	102	120	137	150	159	0	0.935154
648	Forebrain/Midbrain/Hindbrain	2	9	18	29	37	46	59	77	90	104	0	0.931692
649	Forebrain/Midbrain/Hindbrain	7	22	37	52	65	80	93	105	114	122	0	0.934521
650	Forebrain/Midbrain/Hindbrain	5	13	22	30	44	60	78	94	108	130	0	0.933574
651	Forebrain/Midbrain/Hindbrain	4	13	27	40	49	63	86	101	117	136	0	0.934202
652	Forebrain/Midbrain/Hindbrain	4	6	9	18	30	41	53	68	78	95	0	0.934201
653	Forebrain/Midbrain/Hindbrain	1	7	11	23	37	54	71	86	100	115	0	-0.207274
654	Forebrain/Midbrain/Hindbrain	8	13	26	39	49	64	76	98	117	135	0	0.935467
655	Forebrain/Midbrain/Hindbrain	1	8	15	21	29	41	57	69	88	102	0	0.929265
656	Forebrain/Midbrain/Hindbrain	7	15	26	38	48	67	85	102	122	143	0	0.934003
657	Forebrain/Midbrain/Hindbrain	2	5	10	17	27	37	50	57	64	69	0.189667	0.882829
658	Forebrain/Midbrain/Hindbrain	9	19	32	54	75	96	114	128	139	154	0.13285	0.938788
659	Forebrain/Midbrain/Hindbrain	5	11	18	28	46	64	81	96	109	123	0	0.934475
660	Forebrain/Midbrain/Hindbrain	3	10	16	29	44	54	70	84	95	112	0.13285	0.934846
661	Forebrain/Midbrain/Hindbrain	6	26	40	55	73	91	106	124	135	146	0	0.934592
662	Forebrain/Midbrain/Hindbrain	3	8	18	35	52	66	86	102	119	134	0	0.934336
663	Forebrain/Midbrain/Hindbrain	3	13	23	34	49	62	80	101	118	136	0	0.935123
664	Forebrain/Midbrain/Hindbrain	2	6	14	24	35	51	71	81	99	115	0	0.933077
665	Forebrain/Midbrain/Hindbrain	4	14	28	41	59	78	98	118	131	147	0	0.933957
666	Forebrain/Midbrain/Hindbrain	4	8	15	30	41	53	68	80	96	113	0.13285	0.92859
667	Forebrain/Midbrain/Hindbrain	7	19	39	59	85	108	124	144	156	162	0	0.935737
668	Forebrain/Midbrain/Hindbrain	4	14	26	37	49	64	82	101	115	136	0	0.934012
669	Forebrain/Midbrain/Hindbrain	0	2	7	11	17	30	40	51	68	93	0	0.929611
670	Forebrain/Midbrain/Hindbrain	0	0	3	9	13	21	24	32	42	52	0.186165	0.931499
671	Forebrain/Midbrain/Hindbrain	3	10	15	21	31	39	55	65	87	103	0	0.930891
672	Forebrain/Midbrain/Hindbrain	6	13	26	30	45	56	71	87	104	120	0.13285	0.933928
673	Forebrain/Midbrain/Hindbrain	7	11	22	35	51	69	83	100	118	138	0	0.934817
674	Forebrain/Midbrain/Hindbrain	7	13	18	31	42	58	73	92	110	128	0	0.934064
675	Forebrain/Midbrain/Hindbrain	2	9	21	32	48	60	81	99	115	131	0	0.934587
676	Forebrain/Midbrain/Hindbrain	10	26	42	59	75	92	111	123	137	149	0	0.934118
677	Forebrain/Midbrain/Hindbrain	4	10	20	27	37	43	56	74	83	95	0.151545	0.930108
678	Forebrain/Midbrain/Hindbrain	11	26	40	58	79	101	120	133	150	158	0.13285	0.938916
679	Forebrain/Midbrain/Hindbrain	6	22	38	56	74	92	108	124	138	149	0	0.934295
680	Forebrain/Midbrain/Hindbrain	7	21	34	52	73	89	108	121	137	151	0	0.934307
681	Forebrain/Midbrain/Hindbrain	5	16	28	38	48	61	76	91	110	124	0.13285	0.931707
682	Forebrain/Midbrain/Hindbrain	10	22	34	53	70	93	107	126	136	153	0	0.934398
683	Forebrain/Midbrain/Hindbrain	3	10	20	35	48	62	77	98	118	139	0	0.932437
684	Forebrain/Midbrain/Hindbrain	0	1	2	4	5	5	5	8	10	16	0.510476	-0.809719
685	Spinal cord	2	7	17	30	43	58	72	87	106	119	0.404841	-0.391097
686	Forebrain/Midbrain/Hindbrain	6	12	24	35	53	68	83	98	115	129	0	0.934275
687	Forebrain/Midbrain/Hindbrain	6	11	17	27	35	45	58	70	85	99	0.13285	0.933951
688	Forebrain/Midbrain/Hindbrain	4	10	20	26	35	47	58	71	85	94	0.13285	0.933051
689	Forebrain/Midbrain/Hindbrain	6	13	31	50	73	94	112	127	139	146	0.13285	0.930549
690	Forebrain/Midbrain/Hindbrain	12	25	34	49	69	91	109	121	137	153	0.13285	0.93444
691	Forebrain/Midbrain/Hindbrain	10	23	31	49	69	87	105	124	135	149	0	0.932778
692	Forebrain/Midbrain/Hindbrain	3	13	28	46	65	80	99	119	135	149	0.13285	0.931796
693	Forebrain/Midbrain/Hindbrain	1	11	25	38	53	67	82	97	116	130	0	0.93115
694	Forebrain/Midbrain/Hindbrain	7	22	32	52	68	89	110	123	137	150	0.13285	0.934444
695	Forebrain/Midbrain/Hindbrain	2	8	19	32	43	57	72	87	105	125	0	0.934264
696	Forebrain/Midbrain/Hindbrain	1	4	8	15	25	33	44	55	68	77	0.13285	0.931802
697	Forebrain/Midbrain/Hindbrain	4	22	33	53	68	89	109	124	137	153	0.13285	0.934406
698	Forebrain/Midbrain/Hindbrain	5	19	31	48	67	88	101	119	138	150	0.13285	0.934444
699	Forebrain/Midbrain/Hindbrain	4	12	20	30	46	60	79	93	108	129	0	0.934779
700	Forebrain/Midbrain/Hindbrain	0	3	21	42	65	90	111	127	139	149	0	0.931192
701	Forebrain/Midbrain/Hindbrain	12	26	46	61	86	107	121	142	153	163	0	0.938436
702	Forebrain/Midbrain/Hindbrain	4	12	24	31	45	57	71	85	99	116	0	0.929167
703	Forebrain/Midbrain/Hindbrain	0	8	17	28	40	51	65	83	97	119	0	0.933863
704	Forebrain/Midbrain/Hindbrain	3	11	21	30	46	60	77	99	121	141	0	0.934564
705	Forebrain/Midbrain/Hindbrain	3	13	20	35	48	61	82	102	121	139	0	0.934206
706	Forebrain/Midbrain/Hindbrain	7	12	23	37	53	71	89	103	126	146	0.13285	0.9292
707	Forebrain/Midbrain/Hindbrain	8	13	21	36	47	61	75	93	111	130	0	0.934305
708	Forebrain/Midbrain/Hindbrain	8	22	35	57	78	94	110	126	138	154	0	0.93417
709	Forebrain/Midbrain/Hindbrain	3	12	28	44	61	81	96	110	132	151	0.13285	0.93429
710	Forebrain/Midbrain/Hindbrain	5	14	22	39	51	71	94	110	129	144	0	0.934632
711	Spinal cord	3	12	21	39	47	61	77	82	94	109	0.13285	0.931583
712	Forebrain/Midbrain/Hindbrain	3	12	22	29	40	51	59	65	77	92	0.13285	0.931773
713	Forebrain/Midbrain/Hindbrain	4	13	23	34	44	59	82	97	120	133	0	0.93427
714	Forebrain/Midbrain/Hindbrain	4	15	25	34	44	61	72	86	97	115	0.13285	0.934609
715	Forebrain/Midbrain/Hindbrain	2	5	12	17	29	42	48	57	68	84	0.13285	0.929063
716	Forebrain/Midbrain/Hindbrain	9	24	38	57	79	93	113	127	139	156	0	0.934092
717	Forebrain/Midbrain/Hindbrain	2	8	20	36	52	65	89	109	128	149	0.13285	0.934446
718	Forebrain/Midbrain/Hindbrain	11	27	41	57	77	92	108	124	136	145	0	0.933949
719	Forebrain/Midbrain/Hindbrain	7	15	25	34	49	65	80	102	127	146	0	0.932376
720	Forebrain/Midbrain/Hindbrain	11	24	37	52	74	89	104	112	124	132	0	0.934052
721	Definitive endoderm	8	21	37	56	75	95	114	130	141	148	0	0.937342
722	Forebrain/Midbrain/Hindbrain	8	23	32	50	70	90	110	124	138	154	0.13285	0.934254
723	Forebrain/Midbrain/Hindbrain	3	13	22	32	55	66	87	106	117	130	0	0.933697
724	Forebrain/Midbrain/Hindbrain	3	12	20	27	37	49	60	72	88	101	0.13285	0.933996
725	Forebrain/Midbrain/Hindbrain	1	6	12	19	27	41	53	69	85	98	0	0.932266
726	Forebrain/Midbrain/Hindbrain	1	12	21	31	45	52	68	84	104	123	0	0.934385
727	Forebrain/Midbrain/Hindbrain	5	17	29	40	61	80	99	122	136	151	0	0.933827
728	Forebrain/Midbrain/Hindbrain	0	4	10	18	32	44	60	79	98	115	0	0.930634
729	Forebrain/Midbrain/Hindbrain	7	19	34	50	73	93	111	128	142	157	0.13285	0.934214
730	Forebrain/Midbrain/Hindbrain	4	17	25	32	49	65	82	101	118	143	0	0.932555
731	Forebrain/Midbrain/Hindbrain	4	9	20	33	41	52	65	79	93	106	0	0.931939
732	Forebrain/Midbrain/Hindbrain	8	24	40	56	74	94	114	132	144	152	0.13285	0.938312
733	Forebrain/Midbrain/Hindbrain	5	12	23	40	55	64	79	93	113	129	0	0.934345
734	Forebrain/Midbrain/Hindbrain	2	13	30	49	69	85	105	122	140	155	0.13285	0.934276
735	Forebrain/Midbrain/Hindbrain	2	11	20	39	54	77	91	108	126	145	0.13285	0.933901
736	Forebrain/Midbrain/Hindbrain	8	26	38	55	74	91	107	120	136	143	0	0.934099
737	Forebrain/Midbrain/Hindbrain	9	20	37	51	68	84	101	113	121	132	0	0.933984
738	Forebrain/Midbrain/Hindbrain	7	23	40	54	74	91	108	125	135	150	0	0.934089
739	Forebrain/Midbrain/Hindbrain	5	14	30	47	61	76	90	108	125	146	0	0.934468
740	Forebrain/Midbrain/Hindbrain	8	25	41	57	75	91	105	120	133	143	0	0.932677
741	Forebrain/Midbrain/Hindbrain	5	14	23	41	59	75	88	106	129	154	0	0.932875
742	Forebrain/Midbrain/Hindbrain	9	25	40	58	81	100	117	136	150	160	0	0.934006
743	Forebrain/Midbrain/Hindbrain	2	6	13	17	30	40	52	63	75	85	0.13285	0.933992
744	Forebrain/Midbrain/Hindbrain	2	5	12	18	27	32	39	55	72	84	0.13285	0.933682
745	Forebrain/Midbrain/Hindbrain	4	22	38	53	76	96	111	127	144	155	0	0.933929
746	Forebrain/Midbrain/Hindbrain	1	2	4	12	21	30	42	47	57	65	0	0.931953
747	Forebrain/Midbrain/Hindbrain	3	10	19	29	39	54	71	84	100	114	0	0.931901
748	Forebrain/Midbrain/Hindbrain	5	11	25	40	56	73	94	112	134	151	0	0.933032
749	Forebrain/Midbrain/Hindbrain	3	11	25	38	53	69	83	99	117	135	0	0.934128
750	Forebrain/Midbrain/Hindbrain	4	9	21	32	49	69	85	102	119	139	0	0.932724
751	Forebrain/Midbrain/Hindbrain	2	9	19	30	50	68	81	97	112	122	0	0.93185
752	Forebrain/Midbrain/Hindbrain	2	7	13	19	32	44	60	72	83	100	0.13285	0.931663
753	Forebrain/Midbrain/Hindbrain	6	25	47	65	83	100	119	133	148	156	0.13285	0.938209
754	Forebrain/Midbrain/Hindbrain	0	12	25	41	56	68	87	106	122	144	0	0.934142
755	Forebrain/Midbrain/Hindbrain	1	2	2	7	10	16	29	42	57	72	0.13285	0.931004
756	Forebrain/Midbrain/Hindbrain	9	27	44	58	76	96	113	125	135	149	0	0.933009
757	Forebrain/Midbrain/Hindbrain	6	16	29	40	48	69	88	107	128	149	0	0.933128
758	Forebrain/Midbrain/Hindbrain	5	18	36	45	61	80	94	112	126	137	0	0.932465
759	Forebrain/Midbrain/Hindbrain	4	13	27	40	52	68	84	98	122	146	0	0.933396
760	Forebrain/Midbrain/Hindbrain	6	15	28	43	61	74	94	114	137	156	0	0.933457
761	Forebrain/Midbrain/Hindbrain	3	12	24	33	47	53	69	82	96	106	0.13285	0.933762
762	Forebrain/Midbrain/Hindbrain	10	21	35	50	71	95	111	125	139	161	0	0.934057
763	Forebrain/Midbrain/Hindbrain	2	7	14	24	33	41	43	57	73	90	0.13285	0.933201
764	Forebrain/Midbrain/Hindbrain	10	27	43	58	73	93	113	130	145	152	0.13285	0.938921
765	Forebrain/Midbrain/Hindbrain	5	19	37	52	75	93	107	128	139	155	0	0.933504
766	Forebrain/Midbrain/Hindbrain	2	4	10	15	20	25	38	43	51	61	0	0.759872
767	Forebrain/Midbrain/Hindbrain	3	14	23	42	59	73	85	106	125	138	0	0.934219
768	Forebrain/Midbrain/Hindbrain	2	12	28	43	58	69	83	99	118	136	0	0.934298
769	Forebrain/Midbrain/Hindbrain	8	17	35	53	69	92	105	120	135	147	0	0.933947
770	Forebrain/Midbrain/Hindbrain	4	14	24	43	63	82	103	122	134	157	0	0.933404
771	Forebrain/Midbrain/Hindbrain	4	11	17	29	40	55	70	85	104	121	0	0.933474
772	Forebrain/Midbrain/Hindbrain	4	9	16	20	32	39	58	75	86	99	0.13285	0.933184
773	Forebrain/Midbrain/Hindbrain	10	21	37	54	71	89	101	118	133	146	0	0.932515
774	Forebrain/Midbrain/Hindbrain	9	25	35	52	75	96	115	129	143	152	0	0.937229
775	Forebrain/Midbrain/Hindbrain	3	9	15	29	43	58	76	92	103	119	0	0.933611
776	Forebrain/Midbrain/Hindbrain	6	9	20	33	43	59	69	87	102	116	0	0.932254
777	Forebrain/Midbrain/Hindbrain	1	5	13	25	34	40	48	60	75	87	0	0.933206
778	Forebrain/Midbrain/Hindbrain	6	22	35	54	74	93	111	127	143	159	0	0.93352
779	Forebrain/Midbrain/Hindbrain	3	9	21	38	52	65	76	93	118	131	0	0.931966
780	Forebrain/Midbrain/Hindbrain	1	3	11	21	30	51	66	82	95	110	0	0.933419
781	Forebrain/Midbrain/Hindbrain	2	10	22	34	55	69	89	112	130	152	0	0.933333
782	Forebrain/Midbrain/Hindbrain	4	11	25	38	49	63	80	102	120	135	0	0.933132
783	Forebrain/Midbrain/Hindbrain	3	9	16	28	44	57	74	90	108	119	0	0.933713
784	Forebrain/Midbrain/Hindbrain	3	10	18	25	36	50	67	83	99	112	0	0.932572
785	Forebrain/Midbrain/Hindbrain	1	6	13	21	28	39	52	65	79	95	0	0.930265
786	Forebrain/Midbrain/Hindbrain	7	21	38	56	77	95	113	127	141	158	0	0.933288
787	Forebrain/Midbrain/Hindbrain	3	4	10	19	31	38	45	54	65	75	0.13285	0.932269
788	Forebrain/Midbrain/Hindbrain	5	17	25	38	50	59	72	85	95	103	0	0.933396
789	Forebrain/Midbrain/Hindbrain	7	25	45	65	81	102	122	139	150	163	0	0.938242
790	Forebrain/Midbrain/Hindbrain	7	20	38	64	85	110	126	136	149	162	0	0.938778
791	Forebrain/Midbrain/Hindbrain	9	27	44	54	71	89	112	130	143	153	0.13285	0.93811
792	Forebrain/Midbrain/Hindbrain	11	27	43	62	82	98	115	132	142	148	0	0.938263
793	Forebrain/Midbrain/Hindbrain	10	28	47	64	77	97	117	133	148	155	0.13285	0.938511
794	Forebrain/Midbrain/Hindbrain	10	24	47	62	72	89	108	128	142	151	0.13285	0.938626
795	Forebrain/Midbrain/Hindbrain	10	29	43	58	76	96	115	130	141	150	0	0.937968
796	Forebrain/Midbrain/Hindbrain	9	24	48	65	80	98	116	134	149	155	0	0.938439
797	Forebrain/Midbrain/Hindbrain	8	24	43	66	85	99	114	133	148	159	0.13285	0.938465
798	Forebrain/Midbrain/Hindbrain	10	25	46	67	78	93	108	127	141	151	0.13285	0.938455
799	Forebrain/Midbrain/Hindbrain	11	25	46	62	76	93	114	129	142	151	0	0.938078
800	Forebrain/Midbrain/Hindbrain	7	23	46	61	73	85	103	123	136	148	0.13285	0.938383
801	Forebrain/Midbrain/Hindbrain	10	26	41	60	70	87	104	123	137	146	0	0.937578
802	Forebrain/Midbrain/Hindbrain	10	25	47	66	76	90	104	122	138	147	0	0.937381
803	Forebrain/Midbrain/Hindbrain	8	27	47	65	83	92	105	121	130	144	0	0.938342
804	Forebrain/Midbrain/Hindbrain	11	23	43	63	73	91	109	125	141	148	0	0.938114
805	Forebrain/Midbrain/Hindbrain	6	24	44	60	77	87	100	118	135	143	0	0.938359
806	Forebrain/Midbrain/Hindbrain	9	25	43	62	84	98	107	123	135	145	0	0.93839
807	Forebrain/Midbrain/Hindbrain	8	28	45	63	80	91	105	120	136	146	0	0.938237
808	Forebrain/Midbrain/Hindbrain	12	30	45	61	77	89	104	120	138	147	0	0.938197
809	Forebrain/Midbrain/Hindbrain	3	17	30	55	78	101	121	131	141	153	0	0.938042
810	Forebrain/Midbrain/Hindbrain	11	25	42	58	70	85	100	117	130	140	0	0.93711
811	Forebrain/Midbrain/Hindbrain	11	22	41	54	70	84	100	117	129	140	0	0.936524
812	Forebrain/Midbrain/Hindbrain	7	27	43	61	76	85	100	113	125	132	0	0.938191
813	Forebrain/Midbrain/Hindbrain	7	23	39	50	63	79	95	111	123	134	0	0.938285
814	Forebrain/Midbrain/Hindbrain	0	13	24	38	57	70	89	103	112	118	0	0.93238
815	Forebrain/Midbrain/Hindbrain	3	15	29	41	57	71	92	107	118	125	0	0.935576
816	Forebrain/Midbrain/Hindbrain	2	7	21	38	53	69	90	104	115	123	0	0.935037
817	Forebrain/Midbrain/Hindbrain	2	16	30	44	58	72	90	107	117	126	0	0.932196
818	Forebrain/Midbrain/Hindbrain	9	30	46	62	81	93	105	120	128	137	0	0.938098
819	Forebrain/Midbrain/Hindbrain	7	29	46	61	79	92	102	118	130	136	0	0.938137
820	Forebrain/Midbrain/Hindbrain	7	25	41	66	90	114	129	143	156	164	0	0.938249
821	Forebrain/Midbrain/Hindbrain	6	23	42	54	67	79	95	108	118	127	0	0.93721
822	Forebrain/Midbrain/Hindbrain	4	17	33	45	56	73	91	109	118	128	0	0.935577
823	Forebrain/Midbrain/Hindbrain	9	25	44	63	78	89	103	117	129	139	0	0.938052
824	Forebrain/Midbrain/Hindbrain	9	23	40	59	78	93	109	122	132	143	0	0.937928
825	Forebrain/Midbrain/Hindbrain	7	27	41	57	72	82	95	110	123	133	0	0.93785
826	Forebrain/Midbrain/Hindbrain	6	17	34	48	64	76	92	108	122	130	0	0.937154
827	Forebrain/Midbrain/Hindbrain	5	13	25	34	50	63	72	85	96	105	0	0.92091
828	Forebrain/Midbrain/Hindbrain	8	25	39	59	75	85	99	113	124	134	0	0.937854
829	Forebrain/Midbrain/Hindbrain	10	25	43	56	74	84	98	111	122	131	0	0.937463
830	Forebrain/Midbrain/Hindbrain	11	24	41	57	70	83	96	111	122	131	0	0.937631
831	Forebrain/Midbrain/Hindbrain	6	22	42	64	89	112	126	140	152	163	0	0.93779
832	Forebrain/Midbrain/Hindbrain	7	19	33	48	65	78	93	107	122	131	0	0.937642
833	Forebrain/Midbrain/Hindbrain	10	26	43	62	78	91	105	117	132	142	0	0.937488
834	Forebrain/Midbrain/Hindbrain	10	20	36	52	65	79	93	108	119	125	0	0.937376
835	Forebrain/Midbrain/Hindbrain	13	28	43	60	75	91	103	118	130	139	0	0.936931
836	Forebrain/Midbrain/Hindbrain	7	21	34	48	60	72	88	105	120	129	0	0.937078
837	Forebrain/Midbrain/Hindbrain	5	13	24	38	52	67	85	104	112	121	0	0.935606
838	Forebrain/Midbrain/Hindbrain	2	12	23	39	53	68	83	95	104	112	0	0.936136
839	Forebrain/Midbrain/Hindbrain	12	25	38	55	68	83	94	108	116	130	0	0.937054
840	Forebrain/Midbrain/Hindbrain	9	21	41	61	87	109	125	143	155	166	0	0.93873
841	Forebrain/Midbrain/Hindbrain	5	17	34	50	65	83	96	109	118	129	0	0.936943
842	Forebrain/Midbrain/Hindbrain	10	22	32	48	60	68	84	99	111	122	0	0.936953
843	Forebrain/Midbrain/Hindbrain	16	32	39	57	73	87	98	115	129	135	0	0.937233
844	Forebrain/Midbrain/Hindbrain	2	8	18	32	49	64	79	96	108	125	0	0.934641
845	Forebrain/Midbrain/Hindbrain	3	11	22	39	55	71	83	98	107	113	0.13285	0.936925
846	Forebrain/Midbrain/Hindbrain	15	28	37	53	69	82	96	111	122	132	0	0.936819
847	Forebrain/Midbrain/Hindbrain	5	14	26	42	61	75	89	101	112	125	0	0.937179
848	Forebrain/Midbrain/Hindbrain	6	27	44	63	88	113	128	143	158	165	0	0.938152
849	Forebrain/Midbrain/Hindbrain	11	27	37	53	70	85	97	109	122	134	0	0.936483
850	Forebrain/Midbrain/Hindbrain	6	19	37	51	67	83	102	116	128	141	0	0.937138
851	Forebrain/Midbrain/Hindbrain	13	32	43	56	67	83	97	110	121	135	0	0.936883
852	Forebrain/Midbrain/Hindbrain	1	7	19	30	48	60	73	90	103	112	0.13285	0.936607
853	Forebrain/Midbrain/Hindbrain	8	27	39	53	68	87	102	116	123	141	0	0.936213
854	Forebrain/Midbrain/Hindbrain	2	16	31	45	64	83	98	112	120	135	0.13285	0.936651
855	Forebrain/Midbrain/Hindbrain	0	0	0	0	0	0	0	0	0	1	0.492704	-0.84264
856	Forebrain/Midbrain/Hindbrain	14	26	40	53	65	80	96	105	117	132	0	0.936519
857	Forebrain/Midbrain/Hindbrain	11	28	41	54	64	81	96	108	121	138	0	0.936765
858	Forebrain/Midbrain/Hindbrain	2	12	25	40	57	78	90	100	109	124	0	0.937989
859	Forebrain/Midbrain/Hindbrain	5	17	33	44	62	73	85	100	110	122	0	0.937242
860	Forebrain/Midbrain/Hindbrain	3	7	17	29	40	53	64	75	89	103	0	0.936751
861	Forebrain/Midbrain/Hindbrain	3	11	21	36	44	53	67	78	94	110	0	0.936914
862	Forebrain/Midbrain/Hindbrain	4	14	25	40	57	70	91	108	130	150	0.13285	0.928964
863	Forebrain/Midbrain/Hindbrain	3	10	19	38	58	72	92	108	127	146	0.189667	0.937838
864	Forebrain/Midbrain/Hindbrain	2	7	19	29	38	46	59	69	76	86	0.13285	0.932262
865	Forebrain/Midbrain/Hindbrain	0	1	1	5	9	11	17	25	29	32	0.234585	0.740544
866	Forebrain/Midbrain/Hindbrain	6	18	33	49	64	76	86	97	109	123	0	0.937249
867	Forebrain/Midbrain/Hindbrain	3	15	23	32	52	64	82	104	127	143	0.13285	0.93672
868	Forebrain/Midbrain/Hindbrain	0	9	24	45	57	72	87	102	119	139	0.13285	0.936389
869	Forebrain/Midbrain/Hindbrain	3	13	21	36	54	73	87	101	123	137	0	0.937865
870	Forebrain/Midbrain/Hindbrain	4	9	17	25	33	54	70	96	112	133	0	0.933126
871	Forebrain/Midbrain/Hindbrain	8	22	40	57	72	86	101	113	129	146	0.13285	0.938327
872	Forebrain/Midbrain/Hindbrain	5	18	32	47	69	84	97	113	124	136	0.189667	0.937691
873	Forebrain/Midbrain/Hindbrain	9	24	42	55	71	85	101	114	127	138	0	0.938508
874	Forebrain/Midbrain/Hindbrain	2	12	19	35	49	67	78	97	120	145	0	0.932736
875	Forebrain/Midbrain/Hindbrain	4	19	30	40	53	70	84	100	118	136	0	0.937556
876	Forebrain/Midbrain/Hindbrain	5	19	34	53	67	86	98	113	129	145	0.189667	0.937988
877	Forebrain/Midbrain/Hindbrain	5	15	26	34	46	61	77	90	101	113	0	0.936852
878	Forebrain/Midbrain/Hindbrain	3	9	20	32	45	60	73	88	104	115	0	0.936717
879	Forebrain/Midbrain/Hindbrain	2	4	13	23	34	47	62	74	87	97	0	0.936546
880	Forebrain/Midbrain/Hindbrain	3	9	22	38	51	70	92	115	131	148	0	0.937136
881	Forebrain/Midbrain/Hindbrain	5	19	34	55	69	82	101	116	131	147	0	0.938583
882	Forebrain/Midbrain/Hindbrain	5	16	30	43	55	70	80	97	110	123	0	0.93573
883	Forebrain/Midbrain/Hindbrain	4	18	29	42	53	73	92	112	129	153	0	0.930881
884	Forebrain/Midbrain/Hindbrain	3	12	21	35	49	66	81	100	115	138	0	0.936802
885	Forebrain/Midbrain/Hindbrain	5	17	33	54	66	84	102	116	130	145	0.189667	0.937724
886	Forebrain/Midbrain/Hindbrain	3	10	23	41	59	78	94	112	131	148	0.13285	0.937022
887	Forebrain/Midbrain/Hindbrain	4	11	20	33	45	62	85	103	125	147	0	0.935229
888	Forebrain/Midbrain/Hindbrain	1	11	17	30	44	60	81	103	120	132	0	0.937587
889	Forebrain/Midbrain/Hindbrain	8	17	32	44	58	69	82	90	105	123	0	0.937293
890	Forebrain/Midbrain/Hindbrain	6	14	23	39	56	63	72	83	96	114	0	0.937329
891	Forebrain/Midbrain/Hindbrain	3	9	19	31	49	68	86	110	126	144	0.13285	0.937144
892	Forebrain/Midbrain/Hindbrain	7	19	35	52	70	81	95	113	126	139	0	0.937785
893	Forebrain/Midbrain/Hindbrain	1	12	24	40	55	70	85	106	125	147	0.13285	0.937068
894	Forebrain/Midbrain/Hindbrain	6	15	29	39	50	59	71	87	97	112	0	0.937038
895	Forebrain/Midbrain/Hindbrain	6	12	21	31	43	56	77	101	114	135	0	0.936845
896	Forebrain/Midbrain/Hindbrain	11	22	43	55	74	86	99	114	125	138	0.13285	0.938195
897	Forebrain/Midbrain/Hindbrain	4	12	28	38	54	69	82	99	118	133	0.13285	0.925982
898	Forebrain/Midbrain/Hindbrain	4	13	23	33	45	62	75	96	112	132	0	0.937624
899	Forebrain/Midbrain/Hindbrain	5	10	22	33	49	63	74	91	105	121	0	0.935739
900	Forebrain/Midbrain/Hindbrain	9	21	40	50	71	83	99	115	127	140	0.189667	0.938148
901	Forebrain/Midbrain/Hindbrain	3	8	17	29	44	60	78	98	120	137	0.13285	0.937029
902	Forebrain/Midbrain/Hindbrain	0	5	8	16	28	43	58	70	86	96	0.13285	0.924557
903	Forebrain/Midbrain/Hindbrain	2	6	13	19	32	49	67	82	102	119	0	0.937082
904	Forebrain/Midbrain/Hindbrain	4	13	25	36	46	57	68	83	95	110	0	0.936168
905	Forebrain/Midbrain/Hindbrain	6	18	34	44	55	67	84	95	106	117	0	0.936861
906	Forebrain/Midbrain/Hindbrain	7	18	34	47	59	73	80	94	108	122	0	0.937335
907	Forebrain/Midbrain/Hindbrain	3	10	20	29	49	68	83	103	115	132	0	0.933013
908	Forebrain/Midbrain/Hindbrain	8	20	34	51	63	76	88	99	111	130	0	0.937025
909	Forebrain/Midbrain/Hindbrain	5	14	24	43	57	76	92	111	128	149	0.13285	0.935237
910	Spinal cord	0	0	0	0	0	0	0	0	0	0	0	0.807727
911	Forebrain/Midbrain/Hindbrain	3	8	20	35	47	59	69	85	106	125	0	0.935149
912	Forebrain/Midbrain/Hindbrain	0	0	0	1	4	11	14	19	26	30	0.0677152	0.835312
913	Forebrain/Midbrain/Hindbrain	1	4	14	26	36	50	58	75	89	107	0	0.92802
914	Forebrain/Midbrain/Hindbrain	0	3	4	6	12	22	33	46	61	72	0	0.934276
915	Forebrain/Midbrain/Hindbrain	1	9	20	28	43	60	75	94	117	143	0	0.93682
916	Forebrain/Midbrain/Hindbrain	8	24	38	51	70	82	98	109	124	143	0	0.937951
917	Forebrain/Midbrain/Hindbrain	1	6	19	29	40	52	72	86	101	119	0	0.937257
918	Forebrain/Midbrain/Hindbrain	5	22	39	55	71	83	95	106	119	135	0	0.937827
919	Forebrain/Midbrain/Hindbrain	6	15	25	34	51	68	80	104	125	151	0	0.936555
920	Forebrain/Midbrain/Hindbrain	7	19	32	47	62	81	95	111	126	144	0.189667	0.937727
921	Forebrain/Midbrain/Hindbrain	0	1	6	10	17	27	35	47	62	78	0	0.929355
922	Forebrain/Midbrain/Hindbrain	3	6	18	31	44	63	80	101	121	144	0	0.938248
923	Forebrain/Midbrain/Hindbrain	0	0	0	0	0	0	0	0	2	2	0	0.761506
924	Forebrain/Midbrain/Hindbrain	1	5	18	34	42	54	74	90	106	128	0	0.936645
925	Forebrain/Midbrain/Hindbrain	6	15	30	49	60	72	86	95	112	126	0	0.93686
926	Forebrain/Midbrain/Hindbrain	6	25	36	50	61	74	89	100	114	130	0	0.936608
927	Forebrain/Midbrain/Hindbrain	1	10	20	33	50	65	86	103	122	143	0.13285	0.938421
928	Forebrain/Midbrain/Hindbrain	8	23	37	53	66	78	93	105	115	128	0	0.93749
929	Forebrain/Midbrain/Hindbrain	1	8	28	40	50	61	67	80	94	109	0	0.93729
930	Forebrain/Midbrain/Hindbrain	0	0	1	2	3	14	21	35	45	61	0	0.920755
931	Forebrain/Midbrain/Hindbrain	1	7	13	21	41	61	74	91	106	119	0	0.936965
932	Forebrain/Midbrain/Hindbrain	6	22	40	55	70	85	97	109	119	131	0	0.938232
933	Forebrain/Midbrain/Hindbrain	0	4	8	16	33	52	72	89	107	133	0	0.923664
934	Forebrain/Midbrain/Hindbrain	1	7	15	25	36	54	68	86	97	115	0.13285	0.936108
935	Forebrain/Midbrain/Hindbrain	0	2	9	15	24	35	46	64	83	104	0	0.923878
936	Forebrain/Midbrain/Hindbrain	2	16	28	43	63	75	94	110	128	148	0.13285	0.937773
937	Forebrain/Midbrain/Hindbrain	9	20	34	53	70	85	99	112	125	140	0	0.93823
938	Forebrain/Midbrain/Hindbrain	8	23	34	49	62	77	93	106	121	129	0	0.937611
939	Forebrain/Midbrain/Hindbrain	4	13	26	38	51	64	72	81	90	101	0	0.936984
940	Forebrain/Midbrain/Hindbrain	0	6	23	36	52	66	81	103	119	139	0.13285	0.937749
941	Forebrain/Midbrain/Hindbrain	3	15	24	42	55	75	91	106	126	145	0.13285	0.938332
942	Forebrain/Midbrain/Hindbrain	5	19	36	51	69	86	97	114	130	140	0	0.938662
943	Forebrain/Midbrain/Hindbrain	2	5	14	23	33	49	69	90	106	130	0.13285	0.936346
944	Forebrain/Midbrain/Hindbrain	4	12	27	40	53	65	78	89	107	123	0	0.937239
945	Forebrain/Midbrain/Hindbrain	5	15	28	42	56	67	81	88	102	117	0	0.93706
946	Forebrain/Midbrain/Hindbrain	1	3	7	10	12	14	17	21	28	34	0.464501	-0.718607
947	Forebrain/Midbrain/Hindbrain	2	8	17	28	43	57	78	99	117	135	0	0.936786
948	Forebrain/Midbrain/Hindbrain	2	8	17	27	37	50	72	92	110	125	0	0.937263
949	Forebrain/Midbrain/Hindbrain	2	10	24	34	46	61	81	99	117	134	0	0.938059
950	Forebrain/Midbrain/Hindbrain	2	7	10	15	23	31	44	48	58	68	0.13285	0.520047
951	Forebrain/Midbrain/Hindbrain	0	2	7	13	15	24	38	51	72	84	0	0.936037
952	Forebrain/Midbrain/Hindbrain	1	5	9	13	15	17	24	28	36	41	0.13285	0.934796
953	Forebrain/Midbrain/Hindbrain	4	14	24	38	46	62	76	93	109	127	0	0.934395
954	Forebrain/Midbrain/Hindbrain	5	20	30	49	60	79	98	114	129	142	0.13285	0.938519
955	Forebrain/Midbrain/Hindbrain	2	12	29	44	58	71	84	103	118	135	0.13285	0.937378
956	Forebrain/Midbrain/Hindbrain	5	18	29	43	58	72	90	107	127	141	0.13285	0.938082
957	Forebrain/Midbrain/Hindbrain	3	12	21	31	45	63	81	101	124	141	0.13285	0.935278
958	Forebrain/Midbrain/Hindbrain	5	14	22	33	50	63	78	93	108	127	0	0.937894
959	Forebrain/Midbrain/Hindbrain	0	0	2	4	9	14	26	41	53	73	0	0.929507
960	Forebrain/Midbrain/Hindbrain	0	1	1	2	4	5	5	7	10	12	0	0.624313
961	Forebrain/Midbrain/Hindbrain	4	10	22	35	52	68	90	104	126	147	0	0.934085
962	Forebrain/Midbrain/Hindbrain	3	12	20	34	51	75	91	111	126	144	0	0.931115
963	Forebrain/Midbrain/Hindbrain	1	2	6	14	28	44	60	76	96	112	0	0.924958
964	Forebrain/Midbrain/Hindbrain	5	17	29	47	62	76	86	101	116	131	0	0.934813
965	Forebrain/Midbrain/Hindbrain	4	14	29	41	55	72	87	106	122	129	0	0.937783
966	Forebrain/Midbrain/Hindbrain	8	21	34	50	71	83	100	117	129	144	0	0.938783
967	Forebrain/Midbrain/Hindbrain	3	14	22	33	44	61	69	87	100	111	0	0.936866
968	Forebrain/Midbrain/Hindbrain	0	6	16	24	40	58	70	91	113	124	0	0.938503
969	Forebrain/Midbrain/Hindbrain	2	7	17	33	42	60	71	80	93	110	0.13285	0.936801
970	Forebrain/Midbrain/Hindbrain	3	6	12	18	26	39	53	65	75	88	0	0.936286
971	Forebrain/Midbrain/Hindbrain	2	11	22	32	47	63	79	97	121	140	0.13285	0.93851
972	Forebrain/Midbrain/Hindbrain	1	7	16	26	40	59	72	85	99	110	0.189667	0.928644
973	Forebrain/Midbrain/Hindbrain	4	18	33	48	65	82	93	110	119	136	0	0.938568
974	Forebrain/Midbrain/Hindbrain	7	15	26	34	51	59	72	89	106	124	0.13285	0.937645
975	Forebrain/Midbrain/Hindbrain	2	6	15	22	29	38	49	60	70	80	0.13285	0.93789
976	Forebrain/Midbrain/Hindbrain	6	10	21	34	48	65	78	96	115	141	0	0.93767
977	Forebrain/Midbrain/Hindbrain	1	3	11	22	38	53	72	90	111	134	0	0.937047
978	Forebrain/Midbrain/Hindbrain	5	12	24	36	51	65	80	94	103	118	0	0.937004
979	Forebrain/Midbrain/Hindbrain	5	12	23	34	46	60	76	90	101	117	0.13285	0.937277
980	Forebrain/Midbrain/Hindbrain	2	6	14	25	38	52	72	90	110	127	0	0.936955
981	Forebrain/Midbrain/Hindbrain	4	11	21	35	50	62	83	102	123	141	0	0.937142
982	Forebrain/Midbrain/Hindbrain	5	21	33	45	61	82	96	110	124	142	0	0.938842
983	Forebrain/Midbrain/Hindbrain	3	13	27	44	58	71	86	100	116	133	0	0.933433
984	Forebrain/Midbrain/Hindbrain	3	14	29	46	59	73	88	101	111	127	0	0.937954
985	Forebrain/Midbrain/Hindbrain	2	19	30	43	57	75	90	106	126	144	0.13285	0.938685
986	Forebrain/Midbrain/Hindbrain	5	18	29	42	50	64	82	97	112	132	0	0.93563
987	Forebrain/Midbrain/Hindbrain	1	2	5	19	33	45	59	74	88	107	0	0.937084
988	Forebrain/Midbrain/Hindbrain	0	10	16	28	37	51	71	89	108	128	0	0.937534
989	Forebrain/Midbrain/Hindbrain	2	8	13	21	29	35	46	54	67	80	0	0.935103
990	Forebrain/Midbrain/Hindbrain	0	5	12	26	35	47	67	83	99	120	0	0.935609
991	Forebrain/Midbrain/Hindbrain	6	14	22	31	47	68	88	101	121	140	0	0.937904
992	Forebrain/Midbrain/Hindbrain	3	13	24	37	52	62	76	93	107	122	0.13285	0.937496
993	Forebrain/Midbrain/Hindbrain	0	5	16	25	33	43	54	64	82	98	0.13285	0.932019
994	Forebrain/Midbrain/Hindbrain	4	15	29	42	56	73	90	104	121	132	0	0.937576
995	Forebrain/Midbrain/Hindbrain	1	11	21	32	41	54	71	88	104	121	0.13285	0.936738
996	Forebrain/Midbrain/Hindbrain	0	2	6	10	13	19	24	32	42	50	0.13285	0.937231
997	Forebrain/Midbrain/Hindbrain	4	11	19	30	44	53	65	75	83	99	0.13285	0.9357
998	Forebrain/Midbrain/Hindbrain	6	9	17	32	46	60	76	97	115	138	0	0.935209
999	Forebrain/Midbrain/Hindbrain	0	8	17	25	36	46	60	72	86	97	0	0.936811
1000	Forebrain/Midbrain/Hindbrain	1	6	12	19	30	45	64	79	97	117	0	0.936071
1001	Forebrain/Midbrain/Hindbrain	4	10	23	35	50	65	81	99	109	119	0.13285	0.937425
1002	Forebrain/Midbrain/Hindbrain	2	9	18	36	50	63	82	99	116	137	0	0.936578
1003	Forebrain/Midbrain/Hindbrain	3	13	26	36	50	67	85	101	119	135	0.13285	0.938416
1004	Forebrain/Midbrain/Hindbrain	4	13	25	37	46	58	66	79	88	97	0	0.887288
1005	Forebrain/Midbrain/Hindbrain	2	9	20	29	41	57	69	83	102	113	0.13285	0.936916
1006	Forebrain/Midbrain/Hindbrain	1	2	3	6	8	13	13	14	15	15	0.13285	0.536822
1007	Forebrain/Midbrain/Hindbrain	3	16	26	38	55	68	81	97	116	127	0.13285	0.935939
1008	Forebrain/Midbrain/Hindbrain	1	6	18	31	44	59	72	88	103	120	0.13285	0.934408
1009	Forebrain/Midbrain/Hindbrain	0	0	5	11	15	22	35	46	58	68	0	0.926371
1010	Forebrain/Midbrain/Hindbrain	1	7	21	35	48	63	80	98	119	135	0.13285	0.933873
1011	Forebrain/Midbrain/Hindbrain	2	9	16	28	38	56	75	89	111	132	0	0.937219
1012	Forebrain/Midbrain/Hindbrain	3	16	30	45	59	70	85	95	112	123	0	0.935533
1013	Forebrain/Midbrain/Hindbrain	2	7	18	29	35	46	59	76	89	106	0.13285	0.937424
1014	Forebrain/Midbrain/Hindbrain	1	2	7	18	31	43	60	76	93	111	0	0.932875
1015	Forebrain/Midbrain/Hindbrain	7	16	33	45	61	75	91	108	123	140	0.13285	0.9379
1016	Forebrain/Midbrain/Hindbrain	0	0	6	13	19	33	44	57	73	82	0	0.93674
1017	Forebrain/Midbrain/Hindbrain	5	9	16	23	32	38	50	60	72	82	0	0.935357
1018	Forebrain/Midbrain/Hindbrain	2	9	10	14	19	26	33	41	46	52	0	0.936442
1019	Forebrain/Midbrain/Hindbrain	4	12	19	32	44	56	65	79	93	111	0	0.938428
1020	Forebrain/Midbrain/Hindbrain	0	7	12	19	32	44	57	70	85	97	0	0.935272
1021	Forebrain/Midbrain/Hindbrain	2	10	22	37	57	65	75	96	118	141	0.13285	0.938762
1022	Forebrain/Midbrain/Hindbrain	4	12	19	29	40	53	68	82	100	117	0.13285	0.93709
1023	Forebrain/Midbrain/Hindbrain	0	1	6	10	21	33	48	66	87	109	0.189667	0.935941
1024	Neural crest	0	2	10	18	26	36	45	55	63	69	0.189667	0.923876
1025	Forebrain/Midbrain/Hindbrain	5	11	24	39	54	64	76	86	94	112	0.13285	0.938957
1026	Forebrain/Midbrain/Hindbrain	1	11	21	29	39	47	59	75	87	106	0	0.936655
1027	Forebrain/Midbrain/Hindbrain	2	8	23	38	53	67	85	104	124	139	0.13285	0.938398
1028	Forebrain/Midbrain/Hindbrain	0	1	3	6	11	18	25	33	44	59	0.13285	0.921072
1029	Forebrain/Midbrain/Hindbrain	0	3	12	24	42	55	69	86	106	128	0.13285	0.936716
1030	Forebrain/Midbrain/Hindbrain	0	0	0	0	0	0	0	0	0	0	0.273645	-0.700725
1031	Forebrain/Midbrain/Hindbrain	4	9	19	30	37	50	64	80	94	111	0	0.936823
1032	Forebrain/Midbrain/Hindbrain	6	13	26	38	52	64	76	90	105	121	0.13285	0.937737
1033	Forebrain/Midbrain/Hindbrain	5	17	29	41	53	67	84	101	120	136	0.13285	0.939051
1034	Forebrain/Midbrain/Hindbrain	0	0	1	1	2	3	6	7	8	10	0.189667	0.787316
1035	Forebrain/Midbrain/Hindbrain	3	13	24	37	49	64	76	92	108	124	0.13285	0.938179
1036	Forebrain/Midbrain/Hindbrain	4	11	24	36	51	66	84	99	114	131	0.189667	0.937911
1037	Forebrain/Midbrain/Hindbrain	2	11	19	34	48	62	74	90	110	126	0.13285	0.937008
1038	Forebrain/Midbrain/Hindbrain	4	18	37	53	72	86	100	117	139	159	0.13285	0.935483
1039	Forebrain/Midbrain/Hindbrain	2	5	9	12	15	19	22	29	41	48	0	0.897271
1040	Forebrain/Midbrain/Hindbrain	1	2	9	15	20	24	30	39	45	53	0.434947	0.429855
1041	Forebrain/Midbrain/Hindbrain	3	7	16	31	37	52	66	88	107	129	0.13285	0.935553
1042	Forebrain/Midbrain/Hindbrain	1	3	12	21	27	35	45	54	72	82	0	0.932605
1043	Forebrain/Midbrain/Hindbrain	5	13	26	36	49	57	77	93	113	137	0.13285	0.938748
1044	Forebrain/Midbrain/Hindbrain	1	7	19	31	46	64	81	98	112	129	0.13285	0.938677
1045	Forebrain/Midbrain/Hindbrain	3	7	17	31	42	56	70	91	104	113	0.13285	0.930524
1046	Forebrain/Midbrain/Hindbrain	0	2	4	10	15	20	27	36	47	55	0.186165	0.933676
1047	Forebrain/Midbrain/Hindbrain	0	0	2	6	12	19	28	35	45	55	0.13285	0.922188
1048	Forebrain/Midbrain/Hindbrain	2	10	18	27	39	53	71	84	99	114	0	0.937066
1049	Forebrain/Midbrain/Hindbrain	0	2	6	13	21	29	32	43	61	79	0.189667	0.932639
1050	Forebrain/Midbrain/Hindbrain	1	2	4	7	15	24	31	41	52	67	0.234585	0.927811
1051	Spinal cord	0	0	0	5	11	19	24	33	51	68	0	0.926038
1052	Forebrain/Midbrain/Hindbrain	3	6	10	21	39	50	63	71	87	104	0.13285	0.935911
1053	Spinal cord	1	2	4	16	22	32	51	69	90	109	0.13285	0.937917
1054	Forebrain/Midbrain/Hindbrain	5	10	22	34	42	59	73	92	106	127	0.234585	0.938108
1055	Forebrain/Midbrain/Hindbrain	6	14	18	21	34	39	49	54	65	73	0	0.938677
1056	Forebrain/Midbrain/Hindbrain	4	7	14	27	38	51	61	77	93	111	0.13285	0.934902
1057	Forebrain/Midbrain/Hindbrain	3	7	14	21	35	48	58	70	83	96	0.13285	0.930901
1058	Forebrain/Midbrain/Hindbrain	1	11	24	36	49	60	71	85	107	126	0.13285	0.937589
1059	Forebrain/Midbrain/Hindbrain	2	8	21	32	47	58	70	87	98	119	0.189667	0.934372
1060	Forebrain/Midbrain/Hindbrain	4	18	29	41	51	67	80	92	105	116	0	0.937083
1061	Forebrain/Midbrain/Hindbrain	5	11	24	35	49	61	75	94	113	126	0.189667	0.937878
1062	Forebrain/Midbrain/Hindbrain	0	6	12	12	19	29	45	55	69	82	0.189667	0.931726
1063	Forebrain/Midbrain/Hindbrain	2	12	23	36	49	61	72	86	102	117	0.13285	0.93717
1064	Forebrain/Midbrain/Hindbrain	5	16	29	38	50	63	86	107	121	142	0	0.938588
1065	Forebrain/Midbrain/Hindbrain	3	8	19	35	48	64	80	98	114	129	0.13285	0.936605
1066	Forebrain/Midbrain/Hindbrain	5	15	29	37	50	65	84	99	109	129	0.13285	0.938053
1067	Forebrain/Midbrain/Hindbrain	7	15	23	31	43	59	69	83	104	127	0.13285	0.933978
1068	Forebrain/Midbrain/Hindbrain	6	17	33	44	52	70	83	102	120	137	0.13285	0.938666
1069	Forebrain/Midbrain/Hindbrain	6	17	31	36	49	62	81	98	111	127	0	0.938398
1070	Forebrain/Midbrain/Hindbrain	0	0	0	0	3	8	16	32	46	66	0.189667	0.924841
1071	Forebrain/Midbrain/Hindbrain	12	25	40	59	70	84	96	110	124	136	0	0.938424
1072	Spinal cord	1	7	16	27	36	50	59	75	87	102	0.13285	0.933386
1073	Forebrain/Midbrain/Hindbrain	5	13	15	27	41	49	61	79	91	113	0.13285	0.937354
1074	Forebrain/Midbrain/Hindbrain	6	9	14	23	37	47	63	74	92	108	0.13285	0.935826
1075	Forebrain/Midbrain/Hindbrain	4	10	18	30	43	56	77	98	118	138	0.189667	0.937533
1076	Forebrain/Midbrain/Hindbrain	4	15	28	43	61	71	84	101	117	133	0.13285	0.939062
1077	Forebrain/Midbrain/Hindbrain	5	10	24	42	54	73	87	108	129	144	0.189667	0.934835
1078	Forebrain/Midbrain/Hindbrain	5	17	27	38	50	60	73	94	112	134	0.13285	0.938352
1079	Forebrain/Midbrain/Hindbrain	5	12	29	46	64	80	93	107	120	135	0	0.938314
1080	Forebrain/Midbrain/Hindbrain	6	14	20	22	38	50	63	80	92	106	0.234585	0.934325
1081	Forebrain/Midbrain/Hindbrain	5	11	23	37	45	62	80	93	116	132	0.189667	0.938051
1082	Forebrain/Midbrain/Hindbrain	1	7	20	40	58	77	98	114	134	150	0	0.935896
1083	Forebrain/Midbrain/Hindbrain	4	16	27	36	53	68	77	88	94	104	0.189667	0.938397
1084	Forebrain/Midbrain/Hindbrain	5	12	26	40	51	73	86	102	121	140	0.13285	0.936527
1085	Spinal cord	2	10	25	33	47	60	74	84	97	108	0.13285	0.938234
1086	Forebrain/Midbrain/Hindbrain	10	15	27	40	56	69	83	97	116	135	0.13285	0.938822
1087	Forebrain/Midbrain/Hindbrain	6	14	29	44	60	80	98	108	128	144	0	0.938777
1088	Forebrain/Midbrain/Hindbrain	5	15	31	41	56	70	83	97	113	132	0	0.938651
1089	Forebrain/Midbrain/Hindbrain	6	15	25	40	53	69	80	96	112	134	0	0.938714
1090	Forebrain/Midbrain/Hindbrain	1	6	20	31	47	68	88	105	124	144	0.13285	0.931116
1091	Forebrain/Midbrain/Hindbrain	4	13	28	45	60	80	94	110	124	145	0	0.938817
1092	Forebrain/Midbrain/Hindbrain	5	16	26	38	52	66	76	94	115	135	0.13285	0.93875
1093	Forebrain/Midbrain/Hindbrain	1	3	17	27	46	62	77	93	111	129	0.13285	0.93763
1094	Forebrain/Midbrain/Hindbrain	1	4	11	23	35	45	57	64	76	90	0.13285	0.928263
1095	Forebrain/Midbrain/Hindbrain	4	14	26	43	59	73	85	97	113	128	0	0.938744
1096	Forebrain/Midbrain/Hindbrain	8	23	34	51	66	77	90	103	116	135	0	0.938967
1097	Forebrain/Midbrain/Hindbrain	5	11	23	34	48	61	74	95	115	134	0	0.93854
1098	Forebrain/Midbrain/Hindbrain	3	15	27	47	62	77	87	100	112	126	0	0.938698
1099	Forebrain/Midbrain/Hindbrain	5	19	38	56	70	85	99	113	129	140	0	0.93885
1100	Forebrain/Midbrain/Hindbrain	7	21	33	50	66	81	97	107	118	132	0.13285	0.937907
1101	Forebrain/Midbrain/Hindbrain	7	16	27	43	55	67	79	90	104	122	0	0.935513
1102	Forebrain/Midbrain/Hindbrain	1	4	8	15	24	36	58	75	91	112	0	0.932056
1103	Forebrain/Midbrain/Hindbrain	2	12	25	34	49	63	77	97	118	133	0.13285	0.936515
1104	Forebrain/Midbrain/Hindbrain	1	12	23	37	54	68	82	88	98	112	0	0.936781
1105	Forebrain/Midbrain/Hindbrain	6	16	28	36	47	59	77	93	111	133	0	0.93848
1106	Forebrain/Midbrain/Hindbrain	1	2	3	5	8	11	14	15	17	17	0.574343	-0.507088
1107	Forebrain/Midbrain/Hindbrain	1	4	6	8	16	19	21	27	30	35	0.13285	0.914391
1108	Forebrain/Midbrain/Hindbrain	0	2	2	4	7	15	26	34	44	61	0	0.92229
1109	Forebrain/Midbrain/Hindbrain	0	1	2	10	19	25	29	34	39	43	0	0.931986
1110	Forebrain/Midbrain/Hindbrain	0	0	1	1	1	3	4	5	7	9	0.724981	-0.666372
1111	Forebrain/Midbrain/Hindbrain	6	20	36	54	66	83	99	115	124	138	0	0.939124
1112	Forebrain/Midbrain/Hindbrain	5	16	32	49	69	84	102	113	125	132	0	0.93801
1113	Forebrain/Midbrain/Hindbrain	5	20	28	41	54	73	88	101	111	131	0	0.939409
1114	Forebrain/Midbrain/Hindbrain	2	5	16	28	41	51	63	79	91	104	0	0.931964
1115	Forebrain/Midbrain/Hindbrain	1	1	3	8	13	19	24	31	34	41	0.13285	0.930478
1116	Forebrain/Midbrain/Hindbrain	4	17	31	41	54	68	79	99	113	128	0	0.936247
1117	Forebrain/Midbrain/Hindbrain	0	2	3	9	15	24	36	54	68	88	0	0.936598
1118	Forebrain/Midbrain/Hindbrain	2	16	32	46	61	73	86	109	117	131	0	0.937886
1119	Forebrain/Midbrain/Hindbrain	2	16	36	50	64	74	92	103	119	133	0	0.937319
1120	Forebrain/Midbrain/Hindbrain	3	7	20	31	40	58	81	95	117	138	0	0.933752
1121	Forebrain/Midbrain/Hindbrain	7	17	26	33	40	51	63	73	80	96	0	0.938033
1122	Forebrain/Midbrain/Hindbrain	4	15	24	35	44	56	70	87	100	113	0	0.936225
1123	Forebrain/Midbrain/Hindbrain	4	11	21	27	39	47	57	67	78	88	0	0.935464
1124	Forebrain/Midbrain/Hindbrain	0	0	1	3	8	12	17	20	27	38	0	0.878614
1125	Forebrain/Midbrain/Hindbrain	8	16	28	41	54	63	80	92	108	128	0	0.939051
1126	Forebrain/Midbrain/Hindbrain	4	16	28	34	43	50	59	72	84	92	0	0.936398
1127	Forebrain/Midbrain/Hindbrain	0	1	1	2	2	2	2	3	5	9	0.13285	0.849627
1128	Forebrain/Midbrain/Hindbrain	2	19	30	48	61	77	87	101	113	126	0	0.938606
1129	Forebrain/Midbrain/Hindbrain	6	13	23	36	46	59	68	81	89	105	0	0.93601
1130	Forebrain/Midbrain/Hindbrain	8	19	32	48	60	71	88	107	125	135	0	0.938917
1131	Forebrain/Midbrain/Hindbrain	6	19	35	50	66	85	99	110	122	139	0	0.93731
1132	Forebrain/Midbrain/Hindbrain	8	20	32	41	50	56	69	79	90	103	0	0.936002
1133	Forebrain/Midbrain/Hindbrain	10	22	32	50	64	84	101	117	130	140	0	0.939333
1134	Forebrain/Midbrain/Hindbrain	8	20	37	51	65	84	95	111	126	135	0	0.938679
1135	Forebrain/Midbrain/Hindbrain	5	19	29	37	43	50	63	72	81	94	0	0.93517
1136	Forebrain/Midbrain/Hindbrain	7	20	29	39	47	55	66	81	94	108	0	0.938899
1137	Forebrain/Midbrain/Hindbrain	3	13	26	35	51	70	87	106	126	145	0	0.937078
1138	Gut tube	13	18	27	31	34	34	35	37	37	41	0.0677152	0.937774
1139	Forebrain/Midbrain/Hindbrain	11	28	41	46	56	63	75	90	106	120	0	0.938095
1140	Forebrain/Midbrain/Hindbrain	5	12	28	43	55	65	76	87	101	116	0	0.935898
1141	Forebrain/Midbrain/Hindbrain	8	22	34	43	51	57	72	83	99	111	0	0.936632
1142	Forebrain/Midbrain/Hindbrain	9	26	39	47	53	60	73	89	106	119	0	0.939237
1143	Gut tube	15	24	30	31	36	41	45	47	53	57	0.13285	0.938203
1144	Forebrain/Midbrain/Hindbrain	7	16	28	38	48	62	74	88	99	107	0	0.93533
1145	Forebrain/Midbrain/Hindbrain	6	19	33	42	51	59	72	83	98	109	0	0.939046
1146	Forebrain/Midbrain/Hindbrain	4	11	23	32	46	60	73	90	107	121	0.13285	0.936909
1147	Forebrain/Midbrain/Hindbrain	11	22	35	54	69	83	99	111	124	134	0	0.939209
1148	Forebrain/Midbrain/Hindbrain	6	15	28	43	56	67	80	93	107	115	0	0.938856
1149	Forebrain/Midbrain/Hindbrain	5	16	27	43	59	74	83	97	109	118	0	0.938286
1150	Gut tube	14	23	27	29	31	36	44	53	62	69	0.13285	0.923501
1151	Gut tube	1	7	11	16	17	19	19	21	22	22	0.68593	-0.528207
1152	Forebrain/Midbrain/Hindbrain	7	20	36	48	57	69	79	92	107	120	0	0.939136
1153	Forebrain/Midbrain/Hindbrain	8	22	36	43	56	64	73	84	94	104	0	0.9379
1154	Forebrain/Midbrain/Hindbrain	8	25	33	41	51	62	71	84	95	107	0	0.93937
1155	Forebrain/Midbrain/Hindbrain	5	15	24	36	49	60	70	90	102	118	0.13285	0.936901
1156	Forebrain/Midbrain/Hindbrain	3	19	28	39	47	57	67	77	87	99	0	0.937002
1157	Forebrain/Midbrain/Hindbrain	7	20	34	47	51	60	71	86	97	105	0	0.937811
1158	Forebrain/Midbrain/Hindbrain	0	6	22	31	38	51	58	68	79	89	0	0.927383
1159	Gut tube	14	28	32	38	50	61	70	85	94	99	0.13285	0.936795
1160	Forebrain/Midbrain/Hindbrain	4	22	33	40	51	59	69	80	92	106	0	0.93696
1161	Forebrain/Midbrain/Hindbrain	7	23	38	51	61	71	78	92	101	109	0.13285	0.938717
1162	Gut tube	13	28	29	33	37	39	40	42	49	52	0.13285	0.938407
1163	Forebrain/Midbrain/Hindbrain	10	30	40	52	61	72	81	96	114	125	0	0.938953
1164	Forebrain/Midbrain/Hindbrain	11	28	42	55	64	75	86	96	111	122	0	0.939183
1165	Forebrain/Midbrain/Hindbrain	7	26	35	44	55	63	76	86	100	111	0	0.937568
1166	Forebrain/Midbrain/Hindbrain	10	23	36	45	62	72	80	88	97	110	0	0.938323
1167	Forebrain/Midbrain/Hindbrain	3	5	13	30	46	61	80	100	118	135	0	0.937886
1168	Forebrain/Midbrain/Hindbrain	2	8	19	30	44	55	67	74	82	97	0	0.926354
1169	Gut tube	15	30	32	33	35	42	47	51	53	60	0.13285	0.938327
1170	Gut tube	15	29	29	32	32	33	34	39	46	52	0.13285	0.937614
1171	Forebrain/Midbrain/Hindbrain	11	28	39	54	62	75	86	97	112	121	0	0.939096
1172	Gut tube	13	28	31	34	35	38	41	47	49	56	0.0677152	0.938016
1173	Gut tube	14	28	34	38	49	57	66	72	79	89	0.189667	0.938318
1174	Forebrain/Midbrain/Hindbrain	6	25	34	45	56	67	79	91	107	115	0	0.937757
1175	Forebrain/Midbrain/Hindbrain	14	25	45	58	73	83	94	105	120	139	0	0.939202
1176	Forebrain/Midbrain/Hindbrain	11	27	39	52	63	75	86	97	111	122	0	0.939161
1177	Forebrain/Midbrain/Hindbrain	6	14	26	38	50	71	90	109	129	144	0	0.937574
1178	Forebrain/Midbrain/Hindbrain	11	27	42	58	70	81	90	101	116	128	0	0.9392
1179	Forebrain/Midbrain/Hindbrain	10	27	39	52	64	73	85	98	113	125	0	0.938766
1180	Forebrain/Midbrain/Hindbrain	9	23	45	62	77	90	100	111	125	139	0	0.939067
1181	Gut tube	13	28	33	39	47	57	67	74	82	88	0.0677152	0.931722
1182	Forebrain/Midbrain/Hindbrain	12	24	43	59	74	86	95	104	122	138	0	0.939161
1183	Gut tube	13	30	37	42	47	51	58	59	65	72	0.0677152	0.938115
1184	Forebrain/Midbrain/Hindbrain	11	25	42	57	70	82	93	104	117	135	0	0.938962
1185	Forebrain/Midbrain/Hindbrain	9	24	38	53	63	76	87	100	114	126	0	0.938993
1186	Gut tube	12	29	32	37	45	49	57	62	67	75	0.0677152	0.937023
1187	Forebrain/Midbrain/Hindbrain	3	9	22	33	49	69	79	97	119	136	0	0.932749
1188	Forebrain/Midbrain/Hindbrain	8	24	46	61	80	91	103	116	128	143	0	0.938981
1189	Forebrain/Midbrain/Hindbrain	6	18	38	56	76	92	102	116	126	134	0	0.935426
1190	Forebrain/Midbrain/Hindbrain	9	24	44	60	71	87	97	112	123	138	0	0.938974
1191	Forebrain/Midbrain/Hindbrain	8	21	43	56	75	88	98	112	123	133	0	0.938846
1192	Gut tube	3	6	10	14	20	26	32	36	40	45	0.311701	0.901269
1193	Gut tube	12	29	36	42	46	51	59	62	68	72	0.0677152	0.936787
1194	Gut tube	11	29	35	39	47	55	62	69	72	78	0.0677152	0.938053
1195	Forebrain/Midbrain/Hindbrain	6	23	41	62	80	98	109	120	131	138	0	0.936798
1196	Gut tube	13	20	30	36	42	48	52	58	62	68	0.240219	0.93789
1197	Forebrain/Midbrain/Hindbrain	3	14	19	30	44	57	73	86	100	116	0.189667	0.936604
1198	Gut tube	10	28	35	42	46	51	60	67	74	83	0.0677152	0.932541
1199	Forebrain/Midbrain/Hindbrain	8	23	43	58	76	90	100	115	126	140	0	0.938833
1200	Forebrain/Midbrain/Hindbrain	7	24	43	63	83	102	113	126	134	145	0	0.937704
1201	Forebrain/Midbrain/Hindbrain	3	5	19	40	61	78	88	99	111	122	0	0.932893
1202	Forebrain/Midbrain/Hindbrain	5	17	37	55	78	94	106	117	131	140	0	0.935016
1203	Gut tube	9	25	34	39	51	59	65	71	76	85	0.190076	0.931867
1204	Forebrain/Midbrain/Hindbrain	9	24	43	59	76	87	100	112	120	132	0	0.938696
1205	Gut tube	9	26	30	35	40	44	51	55	63	76	0.146888	0.935149
1206	Gut tube	1	3	3	5	8	9	11	14	16	17	0.679184	-0.717896
1207	Forebrain/Midbrain/Hindbrain	7	20	37	56	72	86	100	114	127	145	0.13285	0.938006
1208	Forebrain/Midbrain/Hindbrain	2	16	33	47	68	81	93	103	118	135	0.13285	0.936482
1209	Forebrain/Midbrain/Hindbrain	5	13	27	39	55	69	83	94	106	117	0	0.936644
1210	Forebrain/Midbrain/Hindbrain	4	21	34	47	61	80	92	109	133	156	0.13285	0.934978
1211	Forebrain/Midbrain/Hindbrain	8	22	41	54	72	88	100	115	126	143	0	0.938465
1212	Forebrain/Midbrain/Hindbrain	6	12	20	31	49	66	84	105	123	139	0.13285	0.937587
1213	Forebrain/Midbrain/Hindbrain	9	21	35	54	69	82	97	110	119	137	0	0.937364
1214	Forebrain/Midbrain/Hindbrain	3	16	32	49	66	77	91	109	123	134	0.13285	0.937555
1215	Forebrain/Midbrain/Hindbrain	4	14	27	41	53	72	90	106	125	143	0	0.936513
1216	Forebrain/Midbrain/Hindbrain	5	11	23	32	45	59	78	95	112	126	0.13285	0.936925
1217	Forebrain/Midbrain/Hindbrain	3	12	26	44	59	71	89	113	132	152	0	0.936222
1218	Forebrain/Midbrain/Hindbrain	13	25	41	56	69	83	95	103	110	118	0	0.938254
1219	Forebrain/Midbrain/Hindbrain	4	13	30	42	52	69	82	100	110	127	0.13285	0.937197
1220	Forebrain/Midbrain/Hindbrain	2	9	27	45	62	83	101	118	135	153	0.13285	0.93782
1221	Forebrain/Midbrain/Hindbrain	6	15	26	36	50	69	81	100	113	133	0.13285	0.936603
1222	Forebrain/Midbrain/Hindbrain	4	17	34	53	74	86	100	117	132	146	0.13285	0.937585
1223	Forebrain/Midbrain/Hindbrain	5	19	35	53	71	84	104	114	126	147	0.13285	0.938005
1224	Forebrain/Midbrain/Hindbrain	1	9	26	45	62	81	96	112	127	145	0.13285	0.936284
1225	Forebrain/Midbrain/Hindbrain	4	11	22	36	55	68	82	101	121	132	0	0.937034
1226	Forebrain/Midbrain/Hindbrain	3	9	23	42	57	77	96	114	133	148	0	0.937985
1227	Forebrain/Midbrain/Hindbrain	5	8	17	33	53	69	90	114	135	153	0	0.937485
1228	Forebrain/Midbrain/Hindbrain	5	13	25	39	57	71	87	105	123	138	0	0.937343
1229	Forebrain/Midbrain/Hindbrain	5	13	22	34	45	59	73	87	101	119	0	0.937345
1230	Forebrain/Midbrain/Hindbrain	0	1	6	13	19	31	42	55	67	83	0	0.936008
1231	Forebrain/Midbrain/Hindbrain	10	19	39	55	71	88	99	114	127	144	0	0.938499
1232	Forebrain/Midbrain/Hindbrain	3	18	27	37	47	58	73	86	103	121	0	0.937263
1233	Forebrain/Midbrain/Hindbrain	5	17	32	49	62	79	91	111	134	150	0.13285	0.934423
1234	Forebrain/Midbrain/Hindbrain	1	9	21	34	48	71	88	102	113	133	0	0.938035
1235	Forebrain/Midbrain/Hindbrain	6	9	19	32	45	61	85	107	123	136	0	0.935411
1236	Forebrain/Midbrain/Hindbrain	5	17	31	43	53	65	78	94	109	124	0.13285	0.937685
1237	Forebrain/Midbrain/Hindbrain	2	6	15	21	40	47	55	64	68	78	0.251442	-0.792422
1238	Forebrain/Midbrain/Hindbrain	2	10	28	45	57	68	85	95	111	123	0.13285	0.936807
1239	Forebrain/Midbrain/Hindbrain	4	17	35	51	70	85	100	118	141	156	0	0.936743
1240	Forebrain/Midbrain/Hindbrain	6	21	33	49	68	84	99	115	127	145	0	0.936379
1241	Forebrain/Midbrain/Hindbrain	6	12	23	38	52	63	76	89	101	111	0	0.936984
1242	Forebrain/Midbrain/Hindbrain	5	12	20	30	47	63	80	97	118	145	0.13285	0.932851
1243	Forebrain/Midbrain/Hindbrain	10	23	40	54	71	83	96	107	121	134	0.13285	0.938356
1244	Forebrain/Midbrain/Hindbrain	0	4	14	32	46	65	88	106	127	148	0.13285	0.937483
1245	Forebrain/Midbrain/Hindbrain	3	10	24	37	52	69	89	104	119	139	0.13285	0.93791
1246	Forebrain/Midbrain/Hindbrain	6	14	28	40	52	61	76	91	111	126	0.13285	0.937193
1247	Forebrain/Midbrain/Hindbrain	3	10	19	31	44	64	84	107	124	143	0	0.93438
1248	Forebrain/Midbrain/Hindbrain	6	12	21	32	46	58	75	92	109	119	0	0.937012
1249	Spinal cord	0	0	1	3	6	12	18	25	37	48	0	0.90682
1250	Forebrain/Midbrain/Hindbrain	1	6	10	16	25	40	50	62	75	88	0	0.936311
1251	Forebrain/Midbrain/Hindbrain	5	14	21	33	48	63	86	108	129	141	0	0.937486
1252	Forebrain/Midbrain/Hindbrain	3	11	19	29	45	58	78	90	103	118	0	0.937389
1253	Forebrain/Midbrain/Hindbrain	9	23	44	58	76	89	101	108	122	138	0.13285	0.938011
1254	Forebrain/Midbrain/Hindbrain	5	16	26	36	55	68	82	103	126	145	0.13285	0.936583
1255	Forebrain/Midbrain/Hindbrain	2	8	14	26	34	44	59	65	76	87	0.186165	0.777955
1256	Forebrain/Midbrain/Hindbrain	6	16	31	45	58	71	80	94	110	131	0	0.937494
1257	Forebrain/Midbrain/Hindbrain	3	11	27	45	68	83	96	110	126	148	0.189667	0.938094
1258	Forebrain/Midbrain/Hindbrain	3	7	14	22	37	53	71	89	113	138	0.13285	0.927751
1259	Forebrain/Midbrain/Hindbrain	3	8	23	33	50	65	84	106	127	144	0	0.93651
1260	Forebrain/Midbrain/Hindbrain	2	10	24	41	63	81	97	111	128	143	0.13285	0.936826
1261	Forebrain/Midbrain/Hindbrain	2	8	20	34	47	66	86	106	130	143	0	0.937211
1262	Forebrain/Midbrain/Hindbrain	10	23	36	57	70	86	100	114	129	139	0	0.938139
1263	Forebrain/Midbrain/Hindbrain	5	19	30	38	48	58	71	86	97	108	0	0.935632
1264	Forebrain/Midbrain/Hindbrain	2	11	20	35	52	66	85	105	126	152	0	0.935415
1265	Forebrain/Midbrain/Hindbrain	4	11	17	31	40	55	72	83	95	109	0	0.936545
1266	Forebrain/Midbrain/Hindbrain	9	25	45	66	88	106	122	129	140	149	0	0.937603
1267	Forebrain/Midbrain/Hindbrain	6	14	27	34	46	55	63	74	91	110	0.358481	0.937214
1268	Forebrain/Midbrain/Hindbrain	6	10	17	28	38	51	69	81	93	104	0.146888	0.928566
1269	Forebrain/Midbrain/Hindbrain	5	13	25	37	52	66	82	96	109	116	0.189667	0.937053
1270	Surface ectoderm	3	7	15	23	25	36	49	59	71	82	0.408531	0.935293
1271	Forebrain/Midbrain/Hindbrain	2	6	15	26	38	53	68	79	94	110	0.146888	0.934659
1272	Forebrain/Midbrain/Hindbrain	4	12	20	38	50	63	80	99	115	134	0.0677152	0.93673
1273	Forebrain/Midbrain/Hindbrain	0	4	8	16	26	34	44	59	72	85	0.189667	0.897767
1274	Forebrain/Midbrain/Hindbrain	3	11	19	25	29	36	44	53	58	65	0.265903	0.931901
1275	Neural crest	6	14	26	38	51	66	78	96	110	123	0.13285	0.936512
1276	Gut tube	5	15	20	27	33	42	49	57	64	71	0.423096	0.937639
1277	Forebrain/Midbrain/Hindbrain	4	9	24	34	46	55	68	88	106	119	0.13285	0.933953
1278	Forebrain/Midbrain/Hindbrain	0	4	6	14	21	29	39	51	56	63	0.0677152	0.808323
1279	Forebrain/Midbrain/Hindbrain	4	13	22	37	52	61	73	84	92	102	0.294959	0.937673
1280	Forebrain/Midbrain/Hindbrain	1	2	2	2	6	7	8	12	15	17	0.728427	0.306933
1281	Forebrain/Midbrain/Hindbrain	3	12	25	31	50	65	80	97	109	126	0.189667	0.937023
1282	Forebrain/Midbrain/Hindbrain	0	3	10	19	31	43	54	64	78	92	0.13285	0.930679
1283	Forebrain/Midbrain/Hindbrain	4	10	17	23	36	51	68	78	87	101	0.361673	0.931696
1284	Forebrain/Midbrain/Hindbrain	2	14	22	35	52	62	77	91	105	118	0.0677152	0.937132
1285	Gut tube	9	28	34	41	42	48	54	59	64	66	0.0677152	0.937786
1286	Forebrain/Midbrain/Hindbrain	2	6	12	20	30	34	50	63	82	95	0.13285	0.933406
1287	Haematoendothelial progenitors	3	8	11	14	20	24	34	43	51	60	0.335952	0.926734
1288	Forebrain/Midbrain/Hindbrain	2	7	16	24	34	44	55	70	87	104	0.189667	0.93133
1289	Forebrain/Midbrain/Hindbrain	1	7	16	27	40	55	73	90	106	126	0.13285	0.935652
1290	Forebrain/Midbrain/Hindbrain	5	14	28	47	60	73	84	100	112	122	0.13285	0.935667
1291	Forebrain/Midbrain/Hindbrain	2	8	20	33	40	50	63	72	90	101	0.13285	0.935172
1292	Forebrain/Midbrain/Hindbrain	9	18	26	39	52	62	75	91	111	124	0.228744	0.936569
1293	Surface ectoderm	0	1	2	3	6	10	12	12	15	20	0.473084	0.58149
1294	Forebrain/Midbrain/Hindbrain	5	14	22	32	40	47	55	68	78	87	0.299769	0.933769
1295	Gut tube	13	27	34	39	43	47	52	58	58	62	0	0.93611
1296	Forebrain/Midbrain/Hindbrain	6	14	23	28	46	62	76	87	104	116	0.13285	0.935106
1297	Spinal cord	2	3	3	8	9	12	13	18	21	24	0.625584	-0.712824
1298	Forebrain/Midbrain/Hindbrain	3	7	20	31	45	55	61	73	90	104	0.13285	0.931874
1299	Forebrain/Midbrain/Hindbrain	2	7	12	17	19	28	39	50	59	71	0	0.92918
1300	Forebrain/Midbrain/Hindbrain	5	12	23	32	42	57	71	84	100	116	0	0.932981
1301	Forebrain/Midbrain/Hindbrain	5	14	20	34	46	58	73	94	109	120	0.321765	0.937125
1302	Forebrain/Midbrain/Hindbrain	3	11	18	27	38	52	61	72	90	102	0.132916	0.926443
1303	Forebrain/Midbrain/Hindbrain	6	17	25	36	47	63	75	88	95	112	0.273645	0.934541
1304	Forebrain/Midbrain/Hindbrain	6	11	22	38	48	63	80	91	102	116	0.13285	0.937018
1305	Forebrain/Midbrain/Hindbrain	2	8	14	22	31	39	51	67	79	95	0	0.928005
1306	Gut tube	10	33	38	49	58	63	69	75	81	83	0.0677152	0.937901
1307	Forebrain/Midbrain/Hindbrain	6	11	19	29	44	56	65	77	98	113	0.189667	0.936042
1308	Forebrain/Midbrain/Hindbrain	1	8	20	28	42	53	66	83	99	110	0.13285	0.935877
1309	Forebrain/Midbrain/Hindbrain	7	13	27	39	49	62	68	83	103	120	0.186165	0.936839
1310	Forebrain/Midbrain/Hindbrain	1	3	5	9	11	12	15	20	25	29	0.626167	-0.535803
1311	Forebrain/Midbrain/Hindbrain	2	5	12	21	32	47	53	66	74	79	0.263277	0.935248
1312	Forebrain/Midbrain/Hindbrain	6	15	20	33	48	63	75	90	107	122	0.13285	0.936857
1313	Forebrain/Midbrain/Hindbrain	0	2	7	17	25	33	44	54	63	79	0.13285	0.928251
1314	Forebrain/Midbrain/Hindbrain	2	4	10	19	27	32	43	50	57	67	0.403647	0.653438
1315	Gut tube	9	27	39	49	55	64	71	83	89	98	0.189667	0.933403
1316	Forebrain/Midbrain/Hindbrain	5	12	22	31	42	59	78	95	109	127	0.189667	0.935965
1317	Forebrain/Midbrain/Hindbrain	4	11	18	34	50	64	76	97	117	134	0	0.935152
1318	Forebrain/Midbrain/Hindbrain	2	4	10	15	19	29	40	46	65	77	0.464501	0.185741
1319	Forebrain/Midbrain/Hindbrain	3	14	25	37	48	63	75	84	91	96	0.228744	0.935374
1320	Forebrain/Midbrain/Hindbrain	6	10	24	35	47	67	80	94	110	125	0.132916	0.936477
1321	Forebrain/Midbrain/Hindbrain	4	10	18	29	40	54	66	79	95	113	0	0.934045
1322	Forebrain/Midbrain/Hindbrain	5	13	21	32	42	54	69	79	88	98	0.189667	0.937046
1323	Forebrain/Midbrain/Hindbrain	1	6	10	17	23	31	43	56	74	85	0.309197	0.926577
1324	Gut tube	11	28	35	39	44	56	59	62	66	74	0.190076	0.935573
1325	Forebrain/Midbrain/Hindbrain	2	9	13	27	36	56	69	84	100	118	0.132916	0.927013
1326	Forebrain/Midbrain/Hindbrain	0	9	19	32	51	66	79	97	111	127	0.13285	0.935199
1327	Forebrain/Midbrain/Hindbrain	0	1	7	12	18	23	28	39	46	54	0.294959	0.91956
1328	Spinal cord	0	1	1	2	4	4	6	11	13	17	0.798069	0.143394
1329	Forebrain/Midbrain/Hindbrain	8	12	20	28	44	59	76	97	112	123	0.189667	0.93719
1330	Forebrain/Midbrain/Hindbrain	6	14	28	38	51	61	73	90	110	129	0	0.937271
1331	Forebrain/Midbrain/Hindbrain	2	9	16	28	41	52	62	70	82	96	0.18986	0.933434
1332	Forebrain/Midbrain/Hindbrain	8	24	43	68	90	109	124	135	143	155	0	0.93836
1333	Forebrain/Midbrain/Hindbrain	2	6	13	17	26	35	38	39	43	55	0.0677152	0.936041
1334	Forebrain/Midbrain/Hindbrain	5	13	22	34	50	66	81	100	117	132	0.13285	0.935959
1335	Forebrain/Midbrain/Hindbrain	6	18	27	43	56	75	85	98	114	129	0	0.938064
1336	Forebrain/Midbrain/Hindbrain	1	2	7	13	21	33	40	57	71	85	0.324721	0.929417
1337	Forebrain/Midbrain/Hindbrain	2	12	23	30	34	40	54	70	80	91	0.13285	0.933135
1338	Forebrain/Midbrain/Hindbrain	2	10	17	28	35	45	57	70	84	100	0.13285	0.932057
1339	Forebrain/Midbrain/Hindbrain	5	18	31	59	82	104	120	134	146	154	0	0.937757
1340	Forebrain/Midbrain/Hindbrain	0	0	4	12	19	32	39	49	58	68	0.234585	0.931897
1341	Forebrain/Midbrain/Hindbrain	3	9	15	27	42	55	71	84	97	115	0.234585	0.935867
1342	Forebrain/Midbrain/Hindbrain	4	9	22	37	45	55	62	73	87	103	0.13285	0.932538
1343	Forebrain/Midbrain/Hindbrain	6	12	24	36	54	70	83	98	110	125	0.234585	0.93667
1344	Forebrain/Midbrain/Hindbrain	0	5	21	33	47	62	77	91	109	119	0	0.936345
1345	Forebrain/Midbrain/Hindbrain	2	8	21	31	49	63	83	101	110	125	0.189667	0.935605
1346	Neural crest	2	8	19	32	43	57	70	89	103	116	0.189667	0.935372
1347	Forebrain/Midbrain/Hindbrain	0	1	2	4	13	18	21	25	32	38	0	0.832174
1348	Forebrain/Midbrain/Hindbrain	1	5	13	18	24	34	41	52	64	71	0.189667	0.931014
1349	Gut tube	8	28	40	47	53	62	73	80	92	96	0.189667	0.937337
1350	Spinal cord	5	10	18	28	43	52	67	76	87	102	0	0.935531
1351	Forebrain/Midbrain/Hindbrain	4	13	21	33	39	47	53	65	78	87	0	0.921455
1352	Forebrain/Midbrain/Hindbrain	8	13	18	31	44	52	62	77	88	95	0	0.93795
1353	Forebrain/Midbrain/Hindbrain	1	2	6	13	19	21	26	31	38	52	0.0678577	0.927676
1354	Forebrain/Midbrain/Hindbrain	1	6	10	17	27	38	53	69	79	90	0.234585	0.925363
1355	Forebrain/Midbrain/Hindbrain	1	3	5	8	9	14	17	22	25	27	0.415111	-0.826664
1356	Forebrain/Midbrain/Hindbrain	2	9	18	28	38	52	63	78	96	102	0.13285	0.936429
1357	Forebrain/Midbrain/Hindbrain	3	18	27	35	45	57	67	77	89	100	0.132916	0.93613
1358	Forebrain/Midbrain/Hindbrain	6	23	47	66	86	106	124	131	139	145	0	0.937473
1359	Gut tube	11	24	30	38	44	51	54	59	66	73	0.132988	0.937724
1360	Forebrain/Midbrain/Hindbrain	5	14	25	35	45	58	69	86	97	107	0.13285	0.93839
1361	Spinal cord	5	16	22	40	54	68	73	79	88	95	0	0.933794
1362	Spinal cord	0	0	5	12	19	28	35	47	59	72	0.189667	0.930115
1363	Forebrain/Midbrain/Hindbrain	4	11	19	28	42	56	76	91	107	117	0	0.934208
1364	Forebrain/Midbrain/Hindbrain	4	11	22	33	46	56	68	83	96	106	0	0.936005
1365	Forebrain/Midbrain/Hindbrain	3	13	24	33	47	57	71	84	99	115	0.234585	0.936364
1366	Forebrain/Midbrain/Hindbrain	0	2	6	9	16	17	25	34	46	53	0.322447	0.927525
1367	Forebrain/Midbrain/Hindbrain	1	9	17	27	33	42	54	63	72	82	0.132988	0.159076
1368	Forebrain/Midbrain/Hindbrain	3	11	21	33	44	56	65	81	97	110	0.189667	0.935342
1369	Forebrain/Midbrain/Hindbrain	0	8	12	18	27	35	47	54	65	73	0.186165	0.907342
1370	Forebrain/Midbrain/Hindbrain	2	8	14	28	44	61	75	90	114	126	0.189667	0.936975
1371	Forebrain/Midbrain/Hindbrain	0	4	10	14	20	26	35	39	47	57	0.13285	-0.733838
1372	Forebrain/Midbrain/Hindbrain	7	15	27	37	47	60	70	77	84	94	0	0.938135
1373	Forebrain/Midbrain/Hindbrain	2	14	26	33	41	47	55	69	79	90	0.189667	0.934369
1374	Forebrain/Midbrain/Hindbrain	0	0	0	1	1	2	3	7	13	20	0	0.904699
1375	Forebrain/Midbrain/Hindbrain	4	12	20	30	37	45	58	65	75	83	0.120295	0.184492
1376	Forebrain/Midbrain/Hindbrain	4	10	22	29	39	52	60	73	91	111	0.13285	0.936913
1377	Forebrain/Midbrain/Hindbrain	6	12	25	41	54	67	83	94	110	124	0	0.938221
1378	Gut tube	9	24	35	44	50	55	58	67	72	77	0.0677152	0.934009
1379	Forebrain/Midbrain/Hindbrain	0	7	14	23	34	45	58	67	81	88	0	0.935659
1380	Forebrain/Midbrain/Hindbrain	3	11	23	27	42	56	74	92	105	118	0.186165	0.936325
1381	Forebrain/Midbrain/Hindbrain	4	17	28	39	50	65	77	95	111	121	0	0.93316
1382	Forebrain/Midbrain/Hindbrain	4	13	18	26	36	45	55	64	75	89	0	0.934506
1383	Forebrain/Midbrain/Hindbrain	4	10	20	26	40	55	68	81	91	104	0	0.936695
1384	Forebrain/Midbrain/Hindbrain	4	9	21	30	41	62	73	78	97	117	0	0.930906
1385	Forebrain/Midbrain/Hindbrain	2	6	10	20	25	33	41	50	58	68	0.407533	0.00951871
1386	Forebrain/Midbrain/Hindbrain	2	8	17	30	43	62	80	95	109	121	0.228744	0.936486
1387	Forebrain/Midbrain/Hindbrain	6	17	25	38	51	67	77	87	98	114	0.13285	0.934678
1388	Gut tube	7	26	37	44	52	63	71	78	85	90	0	0.932117
1389	Forebrain/Midbrain/Hindbrain	1	4	14	19	26	31	39	50	56	66	0.228744	0.93133
1390	Forebrain/Midbrain/Hindbrain	1	9	13	20	28	36	48	60	77	87	0.228744	0.932374
1391	Forebrain/Midbrain/Hindbrain	2	4	9	15	22	30	39	47	55	64	0.186165	0.933396
1392	Forebrain/Midbrain/Hindbrain	3	8	12	18	25	34	43	50	58	67	0.132988	0.209487
1393	Forebrain/Midbrain/Hindbrain	3	9	20	34	47	58	70	84	93	113	0.189667	0.933028
1394	Forebrain/Midbrain/Hindbrain	4	10	20	33	49	61	78	87	101	117	0	0.936773
1395	Forebrain/Midbrain/Hindbrain	1	3	6	8	11	11	17	20	24	35	0.228744	0.909024
1396	Forebrain/Midbrain/Hindbrain	2	8	11	14	19	26	33	40	44	48	0.205239	0.855907
1397	Forebrain/Midbrain/Hindbrain	2	8	9	20	24	29	35	41	46	51	0.277445	-0.821189
1398	Forebrain/Midbrain/Hindbrain	1	12	19	24	38	53	65	78	89	104	0.13285	0.933976
1399	Forebrain/Midbrain/Hindbrain	1	2	9	14	19	24	31	45	59	69	0	0.930565
1400	Forebrain/Midbrain/Hindbrain	7	20	33	46	56	66	78	90	99	109	0	0.934813
1401	Forebrain/Midbrain/Hindbrain	5	15	31	43	56	65	81	89	100	117	0	0.936687
1402	Forebrain/Midbrain/Hindbrain	1	8	15	22	32	47	56	70	83	90	0	0.934086
1403	Forebrain/Midbrain/Hindbrain	1	7	12	14	22	31	42	50	58	67	0.13285	0.928431
1404	Forebrain/Midbrain/Hindbrain	4	13	26	37	42	53	62	78	89	103	0	0.93346
1405	Forebrain/Midbrain/Hindbrain	4	10	21	37	50	63	78	82	92	107	0	0.93642
1406	Forebrain/Midbrain/Hindbrain	2	10	18	24	37	47	61	74	80	87	0	0.92847
1407	Forebrain/Midbrain/Hindbrain	2	13	23	35	47	58	72	86	97	112	0.13285	0.936978
1408	Forebrain/Midbrain/Hindbrain	2	10	14	21	29	32	43	51	60	73	0.13285	0.935212
1409	Gut tube	3	9	18	25	32	37	46	53	59	69	0.537429	0.930654
1410	Forebrain/Midbrain/Hindbrain	4	6	13	20	31	44	55	70	85	98	0.13285	0.93437
1411	Forebrain/Midbrain/Hindbrain	3	8	13	21	34	41	52	67	75	93	0	0.935289
1412	Forebrain/Midbrain/Hindbrain	6	18	28	41	50	54	60	73	86	97	0	0.934114
1413	Forebrain/Midbrain/Hindbrain	3	11	23	34	43	53	61	72	81	92	0.13285	0.932868
1414	Forebrain/Midbrain/Hindbrain	2	6	14	21	28	39	47	60	71	79	0.13285	0.929978
1415	Forebrain/Midbrain/Hindbrain	3	6	12	24	33	44	55	65	78	91	0.13285	0.932769
1416	Forebrain/Midbrain/Hindbrain	4	10	20	28	37	49	58	67	82	93	0.132916	0.930896
1417	Forebrain/Midbrain/Hindbrain	1	4	11	21	30	39	51	57	68	78	0.13285	0.923479
1418	Forebrain/Midbrain/Hindbrain	2	8	13	19	28	37	49	63	81	93	0.186165	0.934268
1419	Forebrain/Midbrain/Hindbrain	2	4	7	14	18	23	29	39	50	63	0.343683	-0.58702
1420	Gut tube	2	6	9	18	27	38	49	59	67	78	0.696831	0.930727
1421	Forebrain/Midbrain/Hindbrain	0	5	17	25	40	55	67	78	87	100	0	0.93666
1422	Forebrain/Midbrain/Hindbrain	2	8	16	25	35	50	61	75	86	100	0.13285	0.936321
1423	Forebrain/Midbrain/Hindbrain	3	7	13	26	36	45	63	72	89	103	0	0.931233
1424	Forebrain/Midbrain/Hindbrain	4	9	14	28	34	42	47	51	58	64	0	0.93313
1425	Forebrain/Midbrain/Hindbrain	4	13	23	39	51	57	71	83	95	111	0.189667	0.934871
1426	Forebrain/Midbrain/Hindbrain	3	10	14	21	30	44	53	67	79	91	0.13285	0.933882
1427	Forebrain/Midbrain/Hindbrain	3	11	20	34	44	56	71	86	96	110	0	0.936052
1428	Forebrain/Midbrain/Hindbrain	3	11	24	33	49	64	78	91	102	116	0.13285	0.934633
1429	Forebrain/Midbrain/Hindbrain	0	0	1	1	1	8	10	13	15	21	0	0.91443
1430	Gut tube	1	5	8	13	17	27	27	32	41	48	0.745216	0.936017
1431	Forebrain/Midbrain/Hindbrain	1	3	6	10	18	20	23	27	28	33	0.228744	0.577661
1432	Forebrain/Midbrain/Hindbrain	2	5	14	22	24	28	34	35	41	47	0	0.937395
1433	Forebrain/Midbrain/Hindbrain	8	21	32	44	55	64	75	90	99	115	0	0.936745
1434	NMP	1	4	8	14	23	31	37	45	53	66	0.13285	0.930509
1435	Forebrain/Midbrain/Hindbrain	0	3	3	8	12	14	18	20	23	30	0.234585	-0.55179
1436	Forebrain/Midbrain/Hindbrain	3	6	12	16	23	35	44	56	65	75	0.186165	0.931578
1437	Forebrain/Midbrain/Hindbrain	3	15	20	26	33	39	43	53	58	70	0.18986	-0.491308
1438	Forebrain/Midbrain/Hindbrain	8	19	25	33	39	48	54	58	65	71	0	0.869724
1439	Forebrain/Midbrain/Hindbrain	8	17	31	39	48	57	66	72	87	100	0	0.937225
1440	Forebrain/Midbrain/Hindbrain	3	8	15	25	38	48	60	74	89	96	0.13285	0.935028
1441	Gut tube	7	12	19	28	43	57	66	84	91	104	0.394638	0.93271
1442	Forebrain/Midbrain/Hindbrain	3	10	17	25	35	49	60	69	81	90	0	0.930241
1443	Forebrain/Midbrain/Hindbrain	2	11	28	39	49	59	74	92	103	120	0.13285	0.936417
1444	Forebrain/Midbrain/Hindbrain	2	6	14	19	30	38	47	55	65	76	0.13285	0.931861
1445	Forebrain/Midbrain/Hindbrain	5	14	26	33	46	57	69	84	100	117	0	0.936463
1446	Forebrain/Midbrain/Hindbrain	1	6	15	25	36	46	60	73	85	98	0	0.936427
1447	Forebrain/Midbrain/Hindbrain	2	3	13	23	34	44	55	65	75	87	0	0.931874
1448	Forebrain/Midbrain/Hindbrain	2	6	14	19	27	38	45	55	59	67	0	0.934998
1449	Forebrain/Midbrain/Hindbrain	6	13	23	33	40	50	59	71	78	84	0	0.933123
1450	Forebrain/Midbrain/Hindbrain	4	12	22	35	47	62	72	90	104	119	0	0.934776
1451	Forebrain/Midbrain/Hindbrain	1	8	16	27	34	42	52	57	71	81	0.186165	0.935213
1452	Forebrain/Midbrain/Hindbrain	2	10	16	21	28	31	39	50	59	69	0	0.933068
1453	Forebrain/Midbrain/Hindbrain	0	1	2	4	6	9	13	19	24	27	0.375033	-0.800591
1454	Forebrain/Midbrain/Hindbrain	2	3	8	17	31	41	47	57	67	80	0	0.934851
1455	Forebrain/Midbrain/Hindbrain	1	2	3	6	11	18	23	26	29	37	0.616762	0.203154
1456	Forebrain/Midbrain/Hindbrain	1	6	11	17	22	32	34	41	47	51	0.331464	-0.517931
1457	Forebrain/Midbrain/Hindbrain	1	8	13	23	31	41	45	58	71	82	0.13285	0.927991
1458	Forebrain/Midbrain/Hindbrain	6	12	20	33	44	56	66	80	95	113	0	0.934484
1459	Forebrain/Midbrain/Hindbrain	2	6	19	28	33	51	67	80	93	108	0.186165	0.933113
1460	Forebrain/Midbrain/Hindbrain	5	7	12	21	30	38	50	62	72	88	0.13285	0.93528
1461	Forebrain/Midbrain/Hindbrain	1	1	2	4	6	10	13	20	28	35	0.68593	0.241262
1462	Forebrain/Midbrain/Hindbrain	1	1	1	2	4	10	16	21	28	35	0.13285	0.91664
1463	Forebrain/Midbrain/Hindbrain	1	1	4	5	5	10	13	18	20	24	0.361673	0.559719
1464	Forebrain/Midbrain/Hindbrain	6	19	28	39	47	60	73	83	102	106	0	0.937527
1465	Forebrain/Midbrain/Hindbrain	6	15	26	37	50	61	70	83	90	101	0	0.931146
1466	Forebrain/Midbrain/Hindbrain	0	4	9	18	25	35	42	53	64	76	0	0.932388
1467	Forebrain/Midbrain/Hindbrain	5	12	19	25	32	41	51	57	68	79	0.165261	0.193335
1468	Forebrain/Midbrain/Hindbrain	2	11	20	29	41	52	69	80	92	109	0	0.935052
1469	Forebrain/Midbrain/Hindbrain	6	12	20	29	39	50	57	68	76	87	0.0677152	0.935072
1470	Forebrain/Midbrain/Hindbrain	0	0	2	4	4	5	8	9	11	13	0.523792	0.747454
1471	Forebrain/Midbrain/Hindbrain	0	1	5	6	14	19	31	37	47	55	0	0.929658
1472	Gut tube	8	12	22	29	43	53	61	71	85	95	0.390942	0.936519
1473	Forebrain/Midbrain/Hindbrain	1	8	12	17	25	29	37	41	52	64	0.132916	0.931906
1474	Forebrain/Midbrain/Hindbrain	4	8	11	19	30	46	61	78	91	113	0.189667	0.933755
1475	Forebrain/Midbrain/Hindbrain	3	7	14	19	26	34	43	53	68	83	0.13285	0.931889
1476	Forebrain/Midbrain/Hindbrain	5	6	12	23	33	45	58	73	83	98	0	0.936566
1477	Forebrain/Midbrain/Hindbrain	10	17	27	39	53	67	77	84	99	112	0	0.937175
1478	Forebrain/Midbrain/Hindbrain	2	4	9	10	16	23	27	34	36	38	0.234585	0.192096
1479	Forebrain/Midbrain/Hindbrain	1	7	18	26	37	42	55	65	78	90	0.132916	0.935216
1480	Forebrain/Midbrain/Hindbrain	0	4	9	14	27	36	48	62	76	86	0.13285	0.9327
1481	Forebrain/Midbrain/Hindbrain	1	6	10	18	26	35	46	54	65	74	0	0.930188
1482	Forebrain/Midbrain/Hindbrain	4	11	16	24	35	45	56	67	76	98	0	0.936052
1483	Forebrain/Midbrain/Hindbrain	4	12	18	27	35	47	58	78	89	105	0.228744	0.933722
1484	Forebrain/Midbrain/Hindbrain	4	7	10	16	23	30	39	50	55	62	0.13285	0.928633
1485	Forebrain/Midbrain/Hindbrain	2	2	6	12	19	23	29	35	44	54	0	0.924601
1486	Forebrain/Midbrain/Hindbrain	2	7	10	24	40	53	73	85	97	105	0.13285	0.937531
1487	Forebrain/Midbrain/Hindbrain	4	14	22	29	33	40	48	57	68	77	0.13285	0.937974
1488	Spinal cord	1	4	7	10	12	15	17	26	29	31	0.650239	0.175943
1489	Forebrain/Midbrain/Hindbrain	5	9	17	27	39	51	64	75	87	99	0.186165	0.934065
1490	Forebrain/Midbrain/Hindbrain	2	2	8	16	21	33	44	58	66	77	0	0.93323
1491	Forebrain/Midbrain/Hindbrain	5	16	22	32	39	49	66	80	93	106	0.13285	0.935226
1492	Forebrain/Midbrain/Hindbrain	2	8	9	12	22	29	33	40	43	48	0.41939	0.323641
1493	Gut tube	6	12	18	29	45	61	69	77	91	106	0.345485	0.935734
1494	Forebrain/Midbrain/Hindbrain	4	8	14	17	21	25	30	37	42	50	0.151545	-0.822265
1495	Forebrain/Midbrain/Hindbrain	0	6	9	14	21	26	31	40	44	47	0.13285	0.799196
1496	Forebrain/Midbrain/Hindbrain	4	16	28	40	53	62	70	82	96	105	0.13285	0.937883
1497	Forebrain/Midbrain/Hindbrain	0	2	4	7	10	20	22	25	29	34	0.769831	-0.0545908
1498	Forebrain/Midbrain/Hindbrain	0	2	4	9	10	15	22	29	36	44	0	0.919204
1499	Forebrain/Midbrain/Hindbrain	5	12	17	22	31	45	57	69	80	88	0	0.117428
1500	Forebrain/Midbrain/Hindbrain	1	6	18	30	38	46	52	63	78	91	0	0.936567
1501	Forebrain/Midbrain/Hindbrain	3	6	6	8	14	20	25	32	39	47	0	0.926394
1502	Forebrain/Midbrain/Hindbrain	5	10	18	26	36	43	53	66	78	93	0	0.932441
1503	Forebrain/Midbrain/Hindbrain	2	4	6	12	17	28	38	49	64	78	0.186165	0.927491
1504	Forebrain/Midbrain/Hindbrain	1	7	19	28	41	46	56	65	78	94	0	0.933373
1505	Forebrain/Midbrain/Hindbrain	8	16	27	35	49	59	70	78	84	92	0	0.934598
1506	Forebrain/Midbrain/Hindbrain	0	1	3	4	5	5	8	9	10	14	0.273645	0.768277
1507	Forebrain/Midbrain/Hindbrain	2	6	9	15	21	27	33	43	55	66	0	0.928385
1508	Forebrain/Midbrain/Hindbrain	0	4	6	8	10	10	14	17	20	25	0.288216	0.175228
1509	Forebrain/Midbrain/Hindbrain	4	8	15	25	33	46	58	71	89	108	0.13285	0.934634
1510	Forebrain/Midbrain/Hindbrain	4	6	12	16	31	45	54	67	81	91	0.13285	0.931667
1511	Forebrain/Midbrain/Hindbrain	2	6	11	15	23	30	42	50	64	73	0.186165	0.928733
1512	Forebrain/Midbrain/Hindbrain	3	11	19	27	34	46	53	61	68	80	0.13285	0.937115
1513	Forebrain/Midbrain/Hindbrain	5	11	23	33	47	56	59	67	77	86	0.265903	0.935652
1514	Forebrain/Midbrain/Hindbrain	0	0	1	6	11	19	25	32	45	55	0	0.930779
1515	Forebrain/Midbrain/Hindbrain	3	7	16	23	26	37	50	70	82	95	0.13285	0.910345
1516	Forebrain/Midbrain/Hindbrain	3	8	15	22	35	49	59	77	89	110	0.13285	0.93253
1517	Forebrain/Midbrain/Hindbrain	3	11	18	24	32	42	54	67	86	99	0.13285	0.934772
1518	Forebrain/Midbrain/Hindbrain	2	4	7	12	19	27	32	36	41	46	0.43485	0.292056
1519	Forebrain/Midbrain/Hindbrain	2	5	8	12	18	25	28	35	41	44	0.263277	0.933338
1520	Forebrain/Midbrain/Hindbrain	5	10	17	18	20	24	25	28	35	36	0.265903	0.770855
1521	Forebrain/Midbrain/Hindbrain	0	4	8	14	18	24	28	36	50	58	0.13285	0.930288
1522	Forebrain/Midbrain/Hindbrain	1	11	20	30	42	49	63	73	83	94	0.13285	0.934547
1523	Spinal cord	1	6	12	22	30	38	47	58	69	83	0.151545	0.931907
1524	Neural crest	0	0	0	1	2	2	2	2	2	2	0.601838	-0.743072
1525	Forebrain/Midbrain/Hindbrain	2	7	14	20	27	36	52	58	73	85	0.189667	0.929668
1526	Forebrain/Midbrain/Hindbrain	8	16	21	26	34	45	51	59	71	81	0.13285	0.935801
1527	Forebrain/Midbrain/Hindbrain	1	2	7	12	17	25	33	46	56	68	0	0.93267
1528	Forebrain/Midbrain/Hindbrain	3	9	14	20	30	39	52	62	75	89	0.13285	0.929688
1529	Forebrain/Midbrain/Hindbrain	1	7	15	28	38	49	60	72	81	94	0	0.930083
1530	Forebrain/Midbrain/Hindbrain	5	15	26	42	56	66	83	95	111	118	0	0.937249
1531	Forebrain/Midbrain/Hindbrain	3	10	15	17	32	45	56	72	85	101	0.228744	0.9339
1532	Splanchnic mesoderm	0	0	2	3	6	10	16	17	19	26	0.769831	-0.0438059
1533	Forebrain/Midbrain/Hindbrain	2	6	11	14	17	21	25	34	44	52	0.434037	0.666091
1534	Forebrain/Midbrain/Hindbrain	6	15	28	37	52	67	77	93	102	114	0.389838	0.933371
1535	Forebrain/Midbrain/Hindbrain	4	14	21	34	45	53	62	70	79	92	0.13285	0.935141
1536	Forebrain/Midbrain/Hindbrain	0	3	5	11	17	24	34	39	45	55	0.205239	0.444235
1537	Forebrain/Midbrain/Hindbrain	0	3	7	14	19	23	27	31	35	45	0.265903	0.798658
1538	Forebrain/Midbrain/Hindbrain	4	15	30	43	51	60	74	92	105	116	0	0.936441
1539	Forebrain/Midbrain/Hindbrain	1	6	14	21	32	48	57	66	77	91	0.189667	0.933722
1540	Forebrain/Midbrain/Hindbrain	0	1	2	4	11	17	24	33	42	50	0.13285	0.892315
1541	Forebrain/Midbrain/Hindbrain	8	16	24	36	47	59	73	85	95	106	0	0.936233
1542	Forebrain/Midbrain/Hindbrain	1	1	4	8	11	15	24	29	37	48	0	0.929587
1543	Forebrain/Midbrain/Hindbrain	2	8	13	19	28	42	50	59	75	87	0.146888	0.932631
1544	Forebrain/Midbrain/Hindbrain	4	12	21	28	39	51	64	75	85	94	0	0.93356
1545	Neural crest	1	2	3	4	4	5	7	10	15	19	0.207107	0.895487
1546	Forebrain/Midbrain/Hindbrain	4	8	12	21	26	39	52	62	74	86	0	0.932511
1547	Forebrain/Midbrain/Hindbrain	4	7	11	21	25	37	43	55	64	73	0.228744	0.929135
1548	Forebrain/Midbrain/Hindbrain	3	9	12	15	18	21	26	31	33	38	0.390865	0.704259
1549	Forebrain/Midbrain/Hindbrain	1	3	5	10	12	17	18	25	31	34	0.13285	0.218791
1550	Forebrain/Midbrain/Hindbrain	2	9	17	26	34	47	58	70	85	97	0.13285	0.934391
1551	Forebrain/Midbrain/Hindbrain	0	2	3	4	5	6	7	11	13	15	0.475513	0.908108
1552	Forebrain/Midbrain/Hindbrain	1	3	4	5	10	20	22	27	38	52	0	0.930804
1553	Forebrain/Midbrain/Hindbrain	1	1	3	3	6	7	13	17	20	24	0.240219	-0.413958
1554	Gut tube	0	2	5	11	17	21	23	28	29	35	0.724981	0.935468
1555	Forebrain/Midbrain/Hindbrain	3	4	6	11	17	21	25	36	47	52	0.186165	0.929359
1556	Forebrain/Midbrain/Hindbrain	3	7	17	23	31	43	52	67	78	95	0.186165	0.934435
1557	Neural crest	3	10	18	27	41	50	58	65	75	86	0.335961	0.92115
1558	Forebrain/Midbrain/Hindbrain	5	17	28	45	62	75	86	100	116	129	0.221833	0.936522
1559	Spinal cord	7	13	18	31	46	57	65	75	87	96	0.208348	0.936147
1560	Forebrain/Midbrain/Hindbrain	6	17	21	28	37	47	52	61	69	77	0.217526	0.936002
1561	Forebrain/Midbrain/Hindbrain	2	4	8	10	11	14	22	27	35	45	0.309197	0.702468
1562	Forebrain/Midbrain/Hindbrain	3	15	24	41	52	64	72	83	91	102	0.0536109	0.936607
1563	Forebrain/Midbrain/Hindbrain	6	17	33	44	53	64	78	92	107	112	0.198146	0.936961
1564	Forebrain/Midbrain/Hindbrain	5	17	27	44	52	63	73	80	93	104	0.24922	0.936331
1565	Forebrain/Midbrain/Hindbrain	10	29	32	35	45	51	58	68	76	81	0.13285	0.931972
1566	Neural crest	8	15	23	28	36	44	51	57	64	72	0.13307	0.931344
1567	Forebrain/Midbrain/Hindbrain	4	19	32	50	65	77	94	107	113	125	0.132988	0.936703
1568	Surface ectoderm	6	13	25	34	42	52	64	74	82	92	0.348182	0.936976
1569	Spinal cord	0	2	3	3	6	9	12	17	21	26	0.771496	-0.0587408
1570	Forebrain/Midbrain/Hindbrain	6	16	27	39	49	60	76	90	101	112	0.186165	0.936062
1571	Forebrain/Midbrain/Hindbrain	0	3	6	11	16	27	33	43	53	63	0.306286	0.23334
1572	Forebrain/Midbrain/Hindbrain	10	26	34	40	44	50	52	56	61	67	0.132916	0.937112
1573	Forebrain/Midbrain/Hindbrain	3	12	26	38	49	65	77	90	103	113	0.189667	0.932522
1574	Forebrain/Midbrain/Hindbrain	3	8	13	23	34	42	50	58	70	79	0.186165	0.930231
1575	Forebrain/Midbrain/Hindbrain	4	11	21	34	42	53	67	80	98	112	0	0.935564
1576	Forebrain/Midbrain/Hindbrain	3	12	17	29	45	56	67	81	89	105	0.186165	0.93648
1577	Forebrain/Midbrain/Hindbrain	2	9	20	30	38	51	63	72	84	95	0.265903	0.937256
1578	Forebrain/Midbrain/Hindbrain	1	9	23	35	45	64	72	87	100	116	0.186165	0.934505
1579	Forebrain/Midbrain/Hindbrain	2	9	22	34	48	60	76	93	110	126	0.273645	0.936213
1580	Surface ectoderm	2	7	9	13	14	16	21	26	30	34	0.479149	0.564328
1581	Forebrain/Midbrain/Hindbrain	7	10	18	22	32	39	49	65	78	90	0.234585	0.93114
1582	Forebrain/Midbrain/Hindbrain	7	19	30	42	53	66	81	92	102	117	0.132916	0.937275
1583	Forebrain/Midbrain/Hindbrain	4	16	26	38	53	63	71	83	96	108	0.265903	0.93618
1584	Forebrain/Midbrain/Hindbrain	2	14	25	36	46	60	70	79	91	104	0.13285	0.93727
1585	Forebrain/Midbrain/Hindbrain	3	9	21	27	41	53	65	74	88	100	0.13285	0.933368
1586	Forebrain/Midbrain/Hindbrain	2	8	14	20	31	43	53	68	74	85	0.13285	0.935503
1587	Forebrain/Midbrain/Hindbrain	1	11	25	36	45	60	71	81	95	110	0.189667	0.933881
1588	Forebrain/Midbrain/Hindbrain	4	6	15	22	35	47	62	79	95	106	0.234585	0.934371
1589	Gut tube	0	0	6	11	22	32	38	46	59	68	0.567936	0.898468
1590	Forebrain/Midbrain/Hindbrain	4	13	16	26	32	45	49	59	65	71	0.190592	0.93742
1591	Forebrain/Midbrain/Hindbrain	6	12	20	28	34	46	58	66	77	94	0.274246	0.932559
1592	Surface ectoderm	3	10	22	31	42	55	68	79	89	105	0.442512	0.937365
1593	Surface ectoderm	3	4	5	8	9	14	15	18	22	26	0.600458	-0.339846
1594	Forebrain/Midbrain/Hindbrain	0	7	13	21	34	46	56	74	86	97	0.234585	0.931886
1595	Forebrain/Midbrain/Hindbrain	4	10	22	38	47	61	76	90	102	115	0.43485	0.935158
1596	Neural crest	4	16	19	27	35	43	48	60	70	75	0	0.933028
1597	Forebrain/Midbrain/Hindbrain	3	8	17	29	41	54	61	69	80	90	0.132916	0.933933
1598	Surface ectoderm	4	8	10	12	14	21	25	33	40	45	0.510324	0.937478
1599	Forebrain/Midbrain/Hindbrain	3	8	20	29	42	55	70	84	98	110	0.228744	0.920177
1600	Forebrain/Midbrain/Hindbrain	1	3	7	15	25	36	45	51	62	75	0.13285	0.922147
1601	Neural crest	1	1	4	7	13	17	24	34	42	50	0.343683	0.359619
1602	Forebrain/Midbrain/Hindbrain	2	7	16	21	30	36	46	56	69	83	0.13285	0.934531
1603	Forebrain/Midbrain/Hindbrain	6	13	22	31	36	43	55	68	77	89	0.146888	0.931932
1604	Forebrain/Midbrain/Hindbrain	2	12	25	40	56	65	82	91	103	116	0.228744	0.93555
1605	Haematoendothelial progenitors	4	6	11	12	19	21	27	30	39	45	0.471584	0.937105
1606	Forebrain/Midbrain/Hindbrain	5	14	22	31	43	61	74	88	104	118	0	0.937196
1607	Forebrain/Midbrain/Hindbrain	0	7	14	21	31	35	48	63	81	97	0.13285	0.932129
1608	Forebrain/Midbrain/Hindbrain	1	6	11	18	28	38	52	64	77	91	0.120295	0.934182
1609	Forebrain/Midbrain/Hindbrain	2	12	21	32	42	56	74	88	106	121	0	0.932283
1610	Forebrain/Midbrain/Hindbrain	3	13	23	37	50	64	80	90	106	120	0	0.933405
1611	Forebrain/Midbrain/Hindbrain	1	7	20	30	39	46	53	63	72	86	0.13285	0.929589
1612	Forebrain/Midbrain/Hindbrain	0	0	1	2	6	12	23	28	36	43	0.13285	0.901698
1613	Forebrain/Midbrain/Hindbrain	1	6	14	25	36	50	64	75	92	101	0	0.933866
1614	Forebrain/Midbrain/Hindbrain	3	6	13	26	42	55	73	91	107	123	0.13285	0.934173
1615	Forebrain/Midbrain/Hindbrain	0	5	10	21	27	35	42	49	64	71	0.189667	0.929095
1616	Forebrain/Midbrain/Hindbrain	5	20	29	34	48	63	78	90	108	123	0	0.932367
1617	Forebrain/Midbrain/Hindbrain	3	8	12	22	29	37	39	51	57	65	0.189667	0.93285
1618	Forebrain/Midbrain/Hindbrain	5	13	22	34	48	57	71	89	111	119	0	0.932144
1619	Forebrain/Midbrain/Hindbrain	6	11	20	31	39	51	67	80	97	116	0	0.932894
1620	Forebrain/Midbrain/Hindbrain	4	16	29	39	51	61	72	86	98	110	0	0.933164
1621	Forebrain/Midbrain/Hindbrain	5	13	26	36	48	56	69	84	100	115	0	0.932815
1622	Forebrain/Midbrain/Hindbrain	1	7	13	24	31	46	57	72	85	97	0	0.932902
1623	Forebrain/Midbrain/Hindbrain	2	6	12	17	24	32	41	51	62	72	0	0.928561
1624	Forebrain/Midbrain/Hindbrain	6	9	23	31	45	56	70	88	100	111	0	0.932635
1625	Forebrain/Midbrain/Hindbrain	4	12	21	38	49	59	71	83	98	110	0	0.935126
1626	Forebrain/Midbrain/Hindbrain	3	7	13	17	25	29	33	40	47	56	0.189667	0.931493
1627	Forebrain/Midbrain/Hindbrain	3	11	22	31	43	56	67	81	97	108	0.13285	0.932556
1628	Forebrain/Midbrain/Hindbrain	2	12	23	30	35	48	62	75	85	103	0	0.932573
1629	Forebrain/Midbrain/Hindbrain	6	11	20	31	45	56	66	82	98	112	0.13285	0.932087
1630	Forebrain/Midbrain/Hindbrain	7	12	21	30	42	60	78	92	106	126	0.13285	0.934111
1631	Forebrain/Midbrain/Hindbrain	3	11	23	34	50	64	81	99	114	128	0.13285	0.932851
1632	Forebrain/Midbrain/Hindbrain	6	15	27	40	52	65	76	88	98	114	0	0.932084
1633	Forebrain/Midbrain/Hindbrain	6	15	23	37	50	65	79	98	117	131	0	0.925699
1634	Forebrain/Midbrain/Hindbrain	2	7	15	32	45	57	66	76	86	96	0.13285	0.934429
1635	Forebrain/Midbrain/Hindbrain	2	7	18	36	46	55	60	74	90	100	0	0.931753
1636	Forebrain/Midbrain/Hindbrain	1	1	2	5	10	11	15	19	25	31	0	0.918229
1637	Forebrain/Midbrain/Hindbrain	3	10	21	30	45	57	65	82	91	108	0	0.926689
1638	Forebrain/Midbrain/Hindbrain	3	11	17	27	39	51	64	76	86	96	0.13285	0.932259
1639	Forebrain/Midbrain/Hindbrain	11	23	33	40	56	69	83	101	120	130	0	0.934669
1640	Forebrain/Midbrain/Hindbrain	3	6	17	27	38	47	57	72	84	101	0	0.931905
1641	Forebrain/Midbrain/Hindbrain	3	11	26	39	51	67	86	100	117	134	0	0.932908
1642	Forebrain/Midbrain/Hindbrain	2	4	9	19	37	50	67	82	98	112	0	0.932654
1643	Forebrain/Midbrain/Hindbrain	6	13	24	36	50	65	80	96	115	126	0	0.929474
1644	Forebrain/Midbrain/Hindbrain	3	13	22	38	47	61	77	91	103	120	0	0.932387
1645	Forebrain/Midbrain/Hindbrain	1	8	20	30	45	55	72	81	98	110	0	0.927085
1646	Forebrain/Midbrain/Hindbrain	2	5	12	19	29	44	59	73	90	105	0.189667	0.93064
1647	Forebrain/Midbrain/Hindbrain	5	12	19	28	40	53	65	76	87	101	0	0.929967
1648	Forebrain/Midbrain/Hindbrain	2	9	16	25	36	48	61	77	92	106	0.13285	0.932627
1649	Forebrain/Midbrain/Hindbrain	4	11	21	34	47	62	81	98	115	135	0.13285	0.934105
1650	Forebrain/Midbrain/Hindbrain	3	14	33	45	54	69	78	93	108	116	0	0.932239
1651	Forebrain/Midbrain/Hindbrain	3	12	23	34	51	64	81	99	112	126	0	0.932644
1652	Forebrain/Midbrain/Hindbrain	4	12	21	33	46	62	75	83	93	101	0	0.932733
1653	Forebrain/Midbrain/Hindbrain	2	4	12	23	29	38	55	63	74	85	0.13285	0.933804
1654	Forebrain/Midbrain/Hindbrain	12	21	32	45	56	74	88	108	121	138	0	0.934941
1655	Forebrain/Midbrain/Hindbrain	2	6	12	23	33	41	52	65	72	84	0.13285	0.931558
1656	Forebrain/Midbrain/Hindbrain	5	13	28	41	53	69	87	107	120	134	0	0.932924
1657	Forebrain/Midbrain/Hindbrain	1	5	12	24	34	48	58	75	87	100	0.234585	0.935205
1658	Forebrain/Midbrain/Hindbrain	4	13	17	24	35	42	52	58	67	79	0	0.742296
1659	Forebrain/Midbrain/Hindbrain	5	13	25	36	57	72	86	102	112	123	0	0.931141
1660	Forebrain/Midbrain/Hindbrain	1	6	12	26	38	51	67	81	95	111	0.13285	0.933242
1661	Forebrain/Midbrain/Hindbrain	7	12	26	40	50	58	76	91	107	122	0	0.933659
1662	Forebrain/Midbrain/Hindbrain	7	15	19	24	31	40	48	56	65	72	0.13285	-0.553077
1663	Forebrain/Midbrain/Hindbrain	5	14	25	36	47	62	74	87	102	113	0	0.928177
1664	Forebrain/Midbrain/Hindbrain	5	12	23	33	51	66	78	93	109	121	0	0.931904
1665	Forebrain/Midbrain/Hindbrain	4	15	27	37	57	71	82	93	103	109	0.13285	0.930505
1666	Forebrain/Midbrain/Hindbrain	7	11	20	32	46	54	72	87	106	119	0	0.932115
1667	Forebrain/Midbrain/Hindbrain	1	4	10	17	23	38	56	60	78	93	0.234585	0.931531
1668	Forebrain/Midbrain/Hindbrain	1	8	24	41	58	69	83	103	118	131	0.13285	0.931765
1669	Forebrain/Midbrain/Hindbrain	0	1	2	4	4	7	10	15	20	32	0.13285	0.922693
1670	Forebrain/Midbrain/Hindbrain	4	12	22	37	52	68	83	97	114	124	0.13285	0.932682
1671	Forebrain/Midbrain/Hindbrain	5	10	16	27	42	57	72	88	100	118	0	0.932937
1672	Forebrain/Midbrain/Hindbrain	10	24	36	49	64	77	87	98	111	122	0	0.93565
1673	Forebrain/Midbrain/Hindbrain	3	8	22	31	45	63	81	94	109	120	0.13285	0.930107
1674	Forebrain/Midbrain/Hindbrain	4	13	21	33	52	70	85	101	111	126	0	0.931802
1675	Forebrain/Midbrain/Hindbrain	3	9	22	34	50	61	77	90	111	128	0	0.931521
1676	Spinal cord	0	0	0	2	6	6	13	13	16	19	0.724981	-0.546006
1677	Forebrain/Midbrain/Hindbrain	5	18	31	46	61	73	86	98	106	112	0	0.932163
1678	Forebrain/Midbrain/Hindbrain	0	5	7	11	16	21	29	38	46	50	0.18986	0.929248
1679	Forebrain/Midbrain/Hindbrain	2	7	18	33	49	59	77	96	115	129	0.13285	0.932602
1680	Forebrain/Midbrain/Hindbrain	2	3	11	26	38	53	71	86	97	108	0.13285	0.930885
1681	Forebrain/Midbrain/Hindbrain	2	9	19	28	37	49	64	75	88	98	0.189667	0.931392
1682	Forebrain/Midbrain/Hindbrain	4	9	17	28	41	55	66	73	87	100	0.189667	0.928898
1683	Forebrain/Midbrain/Hindbrain	0	0	1	2	3	9	12	15	19	27	0.13285	0.765315
1684	Forebrain/Midbrain/Hindbrain	3	8	13	15	19	24	29	33	41	44	0	0.92259
1685	Forebrain/Midbrain/Hindbrain	4	15	28	43	57	71	86	99	115	131	0	0.934455
1686	Forebrain/Midbrain/Hindbrain	2	3	4	9	12	16	21	28	33	39	0	0.750026
1687	Forebrain/Midbrain/Hindbrain	6	13	30	42	61	76	97	109	125	137	0	0.931851
1688	Forebrain/Midbrain/Hindbrain	3	13	25	40	51	59	74	78	89	104	0.13285	0.931614
1689	Spinal cord	0	0	1	4	4	4	5	7	8	10	0.832555	-0.681112
1690	Forebrain/Midbrain/Hindbrain	6	16	25	43	62	72	87	105	121	135	0	0.932726
1691	Forebrain/Midbrain/Hindbrain	3	10	19	27	36	50	59	69	78	93	0.13285	0.932205
1692	Forebrain/Midbrain/Hindbrain	9	22	39	53	67	81	93	105	118	133	0	0.935649
1693	Forebrain/Midbrain/Hindbrain	2	4	15	22	33	45	55	68	79	88	0	0.929716
1694	Forebrain/Midbrain/Hindbrain	0	3	6	9	11	21	28	40	53	64	0.189667	0.927581
1695	Forebrain/Midbrain/Hindbrain	1	11	20	38	54	70	86	105	121	135	0.13285	0.932799
1696	Forebrain/Midbrain/Hindbrain	4	9	22	37	51	67	90	109	119	126	0	0.9329
1697	Forebrain/Midbrain/Hindbrain	2	2	6	7	10	13	20	27	35	41	0.189667	0.92704
1698	Forebrain/Midbrain/Hindbrain	7	15	29	45	61	79	95	115	127	140	0	0.932686
1699	Forebrain/Midbrain/Hindbrain	1	5	16	28	36	51	71	86	106	122	0.13285	0.929747
1700	Forebrain/Midbrain/Hindbrain	3	6	11	26	32	39	49	58	69	79	0.13285	0.935047
1701	Forebrain/Midbrain/Hindbrain	6	17	31	51	64	85	99	117	127	144	0.13285	0.93299
1702	Forebrain/Midbrain/Hindbrain	0	2	9	23	39	53	67	86	99	110	0.13285	0.928562
1703	Forebrain/Midbrain/Hindbrain	1	12	20	35	53	70	87	100	116	130	0.13285	0.932668
1704	Forebrain/Midbrain/Hindbrain	2	7	15	23	34	47	56	65	76	96	0	0.919599
1705	Forebrain/Midbrain/Hindbrain	5	18	28	41	59	71	85	98	110	120	0	0.92995
1706	Forebrain/Midbrain/Hindbrain	8	15	26	37	56	75	89	100	115	132	0	0.933611
1707	Forebrain/Midbrain/Hindbrain	10	19	25	38	45	53	59	70	78	83	0	0.933731
1708	Spinal cord	2	10	15	27	45	52	65	76	92	103	0	0.928057
1709	Forebrain/Midbrain/Hindbrain	4	13	27	38	51	70	79	87	102	119	0.189667	0.930701
1710	Forebrain/Midbrain/Hindbrain	7	15	27	41	49	63	70	84	94	102	0	0.932142
1711	Forebrain/Midbrain/Hindbrain	3	6	10	16	20	24	31	36	52	63	0	0.93242
1712	Forebrain/Midbrain/Hindbrain	5	12	17	25	38	44	56	66	78	90	0.13285	0.935165
1713	Forebrain/Midbrain/Hindbrain	4	11	19	23	35	44	54	59	63	70	0.228744	0.926699
1714	Forebrain/Midbrain/Hindbrain	3	12	25	39	53	66	85	101	125	133	0	0.93245
1715	Forebrain/Midbrain/Hindbrain	0	4	9	16	31	43	59	68	77	88	0.13285	0.922307
1716	Forebrain/Midbrain/Hindbrain	5	19	36	52	68	82	98	111	129	141	0.13285	0.934957
1717	Forebrain/Midbrain/Hindbrain	4	16	33	49	59	69	81	97	104	118	0.13285	0.930568
1718	Forebrain/Midbrain/Hindbrain	2	6	14	26	35	43	52	63	70	76	0	0.926072
1719	Forebrain/Midbrain/Hindbrain	4	10	18	30	45	65	75	90	110	126	0	0.933115
1720	Forebrain/Midbrain/Hindbrain	4	12	22	32	48	63	78	101	115	132	0	0.931504
1721	Forebrain/Midbrain/Hindbrain	2	7	20	37	49	64	79	100	114	122	0	0.928396
1722	Forebrain/Midbrain/Hindbrain	1	4	12	25	40	54	69	81	97	112	0	0.924593
1723	Forebrain/Midbrain/Hindbrain	1	8	13	22	36	44	53	70	86	100	0.13285	0.92869
1724	Forebrain/Midbrain/Hindbrain	5	16	31	48	59	73	86	99	113	125	0	0.933226
1725	Forebrain/Midbrain/Hindbrain	3	14	25	37	50	66	81	98	116	128	0	0.928144
1726	Forebrain/Midbrain/Hindbrain	0	0	2	3	3	9	13	20	29	30	0.189667	0.916782
1727	Spinal cord	2	7	15	21	29	46	64	75	84	96	0.13285	0.929469
1728	Forebrain/Midbrain/Hindbrain	2	9	12	17	22	32	42	55	62	72	0.189667	0.930567
1729	Forebrain/Midbrain/Hindbrain	2	10	14	20	24	31	39	48	60	67	0.13285	-0.146625
1730	Forebrain/Midbrain/Hindbrain	2	5	17	29	50	67	86	104	119	137	0.13285	0.933039
1731	Forebrain/Midbrain/Hindbrain	0	0	0	0	0	0	0	0	0	0	0	0.750099
1732	Forebrain/Midbrain/Hindbrain	4	7	13	19	29	39	47	55	65	80	0	0.771991
1733	Forebrain/Midbrain/Hindbrain	5	11	19	26	36	48	60	71	85	101	0	0.934244
1734	Forebrain/Midbrain/Hindbrain	9	21	28	47	64	82	95	112	128	139	0	0.935261
1735	Forebrain/Midbrain/Hindbrain	2	5	13	21	30	36	43	52	66	73	0.186165	0.932257
1736	Forebrain/Midbrain/Hindbrain	1	2	6	8	13	18	24	31	37	45	0.189667	0.917445
1737	Forebrain/Midbrain/Hindbrain	12	21	28	40	55	69	86	97	109	120	0	0.934078
1738	Forebrain/Midbrain/Hindbrain	5	15	29	47	61	78	90	105	118	129	0.189667	0.934279
1739	Forebrain/Midbrain/Hindbrain	1	5	13	19	28	35	51	62	72	82	0.151545	0.926465
1740	Forebrain/Midbrain/Hindbrain	8	18	38	51	62	81	92	104	115	138	0.189667	0.932611
1741	Forebrain/Midbrain/Hindbrain	1	12	22	32	41	54	72	82	100	107	0	0.929804
1742	Forebrain/Midbrain/Hindbrain	5	11	25	35	43	58	68	78	93	103	0	0.930111
1743	Forebrain/Midbrain/Hindbrain	8	16	23	32	41	54	69	84	95	108	0	0.935099
1744	Forebrain/Midbrain/Hindbrain	4	12	27	38	48	64	80	93	104	116	0	0.929966
1745	Forebrain/Midbrain/Hindbrain	2	4	6	12	16	20	25	29	35	42	0.234585	0.922913
1746	Forebrain/Midbrain/Hindbrain	2	3	11	21	34	47	66	85	103	123	0	0.927161
1747	Forebrain/Midbrain/Hindbrain	2	10	21	32	50	66	83	102	118	136	0	0.931075
1748	Forebrain/Midbrain/Hindbrain	0	4	10	18	25	31	41	51	61	69	0	0.92281
1749	Forebrain/Midbrain/Hindbrain	1	6	16	25	37	51	64	81	97	113	0.189667	0.928669
1750	Forebrain/Midbrain/Hindbrain	4	13	26	38	52	64	75	82	98	107	0.189667	0.92733
1751	Forebrain/Midbrain/Hindbrain	0	3	12	28	42	63	75	97	113	140	0	0.929457
1752	Forebrain/Midbrain/Hindbrain	2	9	19	25	33	42	53	68	83	97	0	0.935299
1753	Forebrain/Midbrain/Hindbrain	2	3	7	12	21	26	32	39	47	57	0.13285	0.892951
1754	Forebrain/Midbrain/Hindbrain	0	8	23	34	48	56	72	88	95	107	0.13285	0.931361
1755	Forebrain/Midbrain/Hindbrain	4	15	22	33	46	60	77	91	106	125	0	0.930895
1756	Forebrain/Midbrain/Hindbrain	2	11	22	35	49	62	82	102	122	142	0	0.929955
1757	Forebrain/Midbrain/Hindbrain	4	17	25	36	53	66	79	90	100	114	0	0.928771
1758	Forebrain/Midbrain/Hindbrain	3	10	18	24	41	53	67	83	92	104	0.234585	0.927689
1759	Forebrain/Midbrain/Hindbrain	4	8	15	19	30	40	45	56	68	75	0	0.917291
1760	Forebrain/Midbrain/Hindbrain	3	14	28	40	52	66	78	98	108	118	0	0.932042
1761	Forebrain/Midbrain/Hindbrain	3	12	22	36	43	55	66	75	87	98	0.189667	0.930617
1762	Forebrain/Midbrain/Hindbrain	0	2	9	22	27	37	51	61	76	90	0	0.927389
1763	Forebrain/Midbrain/Hindbrain	6	17	29	43	58	73	92	110	125	142	0.189667	0.931796
1764	Forebrain/Midbrain/Hindbrain	4	12	21	35	52	68	83	100	118	131	0	0.930431
1765	Forebrain/Midbrain/Hindbrain	0	0	0	0	0	1	1	2	3	7	0	0.894856
1766	Forebrain/Midbrain/Hindbrain	2	8	19	30	40	52	69	92	112	131	0	0.929809
1767	Forebrain/Midbrain/Hindbrain	2	7	9	11	20	27	33	42	50	59	0.234956	0.918403
1768	Forebrain/Midbrain/Hindbrain	1	11	26	37	51	65	80	99	110	125	0	0.933019
1769	Forebrain/Midbrain/Hindbrain	1	3	8	12	20	27	35	43	49	57	0	0.916184
1770	Forebrain/Midbrain/Hindbrain	4	10	19	37	46	59	75	89	105	124	0	0.923967
1771	Forebrain/Midbrain/Hindbrain	4	10	17	28	36	52	68	86	109	125	0	0.932607
1772	Forebrain/Midbrain/Hindbrain	5	14	22	32	46	58	68	78	93	109	0	0.93113
1773	Forebrain/Midbrain/Hindbrain	4	12	21	29	42	58	70	86	104	116	0	0.936629
1774	Forebrain/Midbrain/Hindbrain	3	7	18	28	41	55	66	78	91	110	0.228744	0.93085
1775	Forebrain/Midbrain/Hindbrain	3	8	13	26	42	62	81	100	117	135	0.13285	0.930551
1776	Forebrain/Midbrain/Hindbrain	9	18	28	44	56	71	90	108	123	135	0	0.933918
1777	Forebrain/Midbrain/Hindbrain	8	18	32	45	55	69	85	94	108	123	0	0.934449
1778	Forebrain/Midbrain/Hindbrain	2	3	4	7	8	13	14	19	27	36	0.309197	0.720619
1779	Forebrain/Midbrain/Hindbrain	2	4	7	8	9	11	16	20	28	38	0.189667	0.925806
1780	Forebrain/Midbrain/Hindbrain	6	17	29	46	53	73	92	106	121	136	0.189667	0.932492
1781	Spinal cord	2	5	10	17	24	39	53	59	69	82	0.13285	0.924381
1782	Forebrain/Midbrain/Hindbrain	0	3	7	10	22	28	38	49	60	79	0.189667	0.924982
1783	Forebrain/Midbrain/Hindbrain	5	10	19	35	49	65	80	89	97	108	0.189667	0.927492
1784	Forebrain/Midbrain/Hindbrain	2	7	11	15	23	31	36	38	43	51	0.13285	0.859705
1785	Forebrain/Midbrain/Hindbrain	10	17	27	38	51	63	74	83	91	104	0	0.933775
1786	Forebrain/Midbrain/Hindbrain	2	11	24	38	53	72	88	104	119	131	0.273645	0.929423
1787	Forebrain/Midbrain/Hindbrain	3	13	27	42	55	68	85	103	117	128	0.273645	0.926407
1788	Forebrain/Midbrain/Hindbrain	2	6	14	27	41	54	75	92	106	126	0	0.928464
1789	Forebrain/Midbrain/Hindbrain	2	12	20	29	42	58	72	86	96	109	0	0.928892
1790	Forebrain/Midbrain/Hindbrain	2	9	14	23	39	58	70	83	100	115	0	0.925923
1791	Forebrain/Midbrain/Hindbrain	2	10	20	33	49	65	82	99	120	136	0.13285	0.930186
1792	Forebrain/Midbrain/Hindbrain	3	12	22	29	38	48	54	64	76	87	0	0.93122
1793	Forebrain/Midbrain/Hindbrain	1	5	14	30	46	56	64	80	90	108	0.189667	0.923589
1794	Forebrain/Midbrain/Hindbrain	1	7	16	28	45	58	70	85	100	114	0.13285	0.937658
1795	Forebrain/Midbrain/Hindbrain	2	5	15	26	32	46	56	73	90	101	0	0.925241
1796	Spinal cord	1	4	10	17	24	36	48	57	70	86	0.0677152	0.918868
1797	Forebrain/Midbrain/Hindbrain	0	3	8	15	24	31	42	56	67	80	0	0.923299
1798	Neural crest	5	11	22	28	36	45	52	62	70	74	0.347569	0.929809
1799	Forebrain/Midbrain/Hindbrain	2	8	12	20	31	42	57	74	96	109	0	0.926746
1800	Forebrain/Midbrain/Hindbrain	1	4	15	25	36	46	60	77	91	102	0	0.923643
1801	Forebrain/Midbrain/Hindbrain	7	17	30	42	60	77	93	109	118	131	0.189667	0.932421
1802	Forebrain/Midbrain/Hindbrain	8	13	25	38	51	62	80	93	108	125	0.13285	0.930574
1803	Forebrain/Midbrain/Hindbrain	2	10	18	31	48	65	74	89	101	114	0.189667	0.927332
1804	Forebrain/Midbrain/Hindbrain	7	17	27	41	49	64	76	88	104	115	0.13285	0.932913
1805	Forebrain/Midbrain/Hindbrain	5	12	20	32	42	54	64	78	94	103	0.246804	0.930207
1806	Forebrain/Midbrain/Hindbrain	5	12	26	43	55	72	85	102	116	124	0.189667	0.932973
1807	Forebrain/Midbrain/Hindbrain	4	6	13	27	37	43	55	69	86	94	0	0.930576
1808	Forebrain/Midbrain/Hindbrain	7	16	28	37	50	61	74	87	102	117	0.13285	0.913869
1809	Forebrain/Midbrain/Hindbrain	5	13	26	43	57	70	85	97	110	118	0.189667	0.930885
1810	Forebrain/Midbrain/Hindbrain	4	10	16	24	30	41	49	55	66	71	0.41939	-0.521406
1811	Forebrain/Midbrain/Hindbrain	7	16	30	42	54	70	82	96	108	121	0	0.933733
1812	Forebrain/Midbrain/Hindbrain	2	8	15	23	32	42	55	68	84	96	0	0.933485
1813	Forebrain/Midbrain/Hindbrain	0	5	12	24	41	52	71	86	105	117	0	0.929508
1814	Forebrain/Midbrain/Hindbrain	5	10	20	34	46	64	77	89	103	117	0.189667	0.932289
1815	Forebrain/Midbrain/Hindbrain	3	7	15	29	41	52	67	83	97	114	0	0.930192
1816	Endothelium	0	5	6	9	10	12	14	17	21	25	0.69227	0.930185
1817	Haematoendothelial progenitors	5	11	21	35	49	58	74	88	103	113	0.243273	0.929286
1818	Forebrain/Midbrain/Hindbrain	0	2	4	6	11	16	22	29	42	55	0.13285	0.909807
1819	Forebrain/Midbrain/Hindbrain	6	9	17	26	39	52	69	83	97	111	0.13285	0.933618
1820	Forebrain/Midbrain/Hindbrain	3	9	23	34	50	68	88	106	117	131	0.189667	0.92779
1821	Forebrain/Midbrain/Hindbrain	7	15	24	37	55	69	86	104	117	130	0.13285	0.932581
1822	Forebrain/Midbrain/Hindbrain	1	4	7	12	16	22	32	42	56	65	0.234585	0.926525
1823	Forebrain/Midbrain/Hindbrain	2	8	13	21	35	48	58	71	82	95	0	0.931349
1824	Cranial mesoderm	4	7	10	17	20	24	32	35	37	45	0.562323	0.930732
1825	Forebrain/Midbrain/Hindbrain	5	13	21	35	46	61	75	87	98	110	0.13285	0.929758
1826	Forebrain/Midbrain/Hindbrain	4	14	25	41	50	58	68	77	86	99	0.13285	0.933639
1827	Forebrain/Midbrain/Hindbrain	7	19	28	44	58	69	79	87	96	110	0.13285	0.932546
1828	Forebrain/Midbrain/Hindbrain	5	18	26	40	54	69	82	91	102	111	0.13285	0.932827
1829	Forebrain/Midbrain/Hindbrain	1	3	4	8	11	17	21	26	33	40	0.13285	0.923601
1830	Forebrain/Midbrain/Hindbrain	1	2	4	6	13	16	26	37	43	54	0.186165	0.910314
1831	Forebrain/Midbrain/Hindbrain	2	5	14	20	32	45	62	73	89	99	0	0.924303
1832	Forebrain/Midbrain/Hindbrain	4	11	23	33	47	63	77	84	100	115	0.13285	0.93184
1833	Forebrain/Midbrain/Hindbrain	2	13	23	40	54	68	81	94	106	124	0	0.93264
1834	Forebrain/Midbrain/Hindbrain	3	9	15	33	50	60	73	90	106	128	0.189667	0.929701
1835	Neural crest	2	4	6	8	10	14	15	18	19	24	0.584412	0.928162
1836	Forebrain/Midbrain/Hindbrain	1	4	8	12	16	23	27	32	40	48	0.348826	0.856198
1837	Forebrain/Midbrain/Hindbrain	4	13	25	35	47	57	67	76	86	96	0	0.929136
1838	Forebrain/Midbrain/Hindbrain	7	18	32	44	55	67	77	89	100	111	0.13285	0.932871
1839	Endothelium	1	2	8	9	12	14	15	18	22	27	0.27549	0.930046
1840	Forebrain/Midbrain/Hindbrain	0	2	4	8	9	13	18	25	31	38	0.407533	0.734704
1841	Forebrain/Midbrain/Hindbrain	3	10	20	31	41	54	65	76	85	104	0.13285	0.929864
1842	Neural crest	5	13	22	30	39	52	63	74	86	96	0.189667	0.856032
1843	Haematoendothelial progenitors	0	0	0	0	0	1	2	3	3	4	0.789831	-0.359854
1844	Forebrain/Midbrain/Hindbrain	1	7	13	21	30	39	50	61	76	82	0	0.929744
1845	Forebrain/Midbrain/Hindbrain	3	9	18	36	48	57	63	73	84	99	0.13285	0.933553
1846	Forebrain/Midbrain/Hindbrain	4	13	26	41	49	60	65	72	84	95	0	0.931391
1847	Forebrain/Midbrain/Hindbrain	0	0	2	3	8	12	17	22	31	41	0.58482	0.933026
1848	Forebrain/Midbrain/Hindbrain	6	11	20	29	41	51	62	76	95	104	0.0677152	0.920443
1849	Forebrain/Midbrain/Hindbrain	1	3	9	16	24	36	47	53	64	75	0.37417	0.922266
1850	Forebrain/Midbrain/Hindbrain	2	9	14	23	35	50	60	70	82	99	0	0.922682
1851	Endothelium	2	8	10	13	14	20	25	28	33	41	0.429494	0.92817
1852	Haematoendothelial progenitors	1	3	3	6	8	10	12	13	16	19	0.674966	0.89391
1853	Forebrain/Midbrain/Hindbrain	1	4	6	13	16	28	33	45	53	61	0.228744	0.91021
1854	Forebrain/Midbrain/Hindbrain	0	0	2	5	6	9	10	17	19	22	0.448827	0.0673849
1855	Forebrain/Midbrain/Hindbrain	5	16	25	39	54	69	78	93	104	112	0.13285	0.93376
1856	Forebrain/Midbrain/Hindbrain	1	5	11	19	30	42	54	66	76	88	0.189667	0.924371
1857	Spinal cord	2	10	16	25	31	45	53	68	83	94	0.13285	0.934261
1858	Neural crest	7	14	19	25	31	39	52	61	73	86	0.275006	0.929318
1859	Forebrain/Midbrain/Hindbrain	0	3	4	6	8	11	23	34	39	49	0.228744	0.815514
1860	Forebrain/Midbrain/Hindbrain	3	13	23	40	49	58	69	79	93	108	0	0.93273
1861	Forebrain/Midbrain/Hindbrain	1	11	22	30	41	51	55	65	75	82	0.228744	0.925677
1862	Forebrain/Midbrain/Hindbrain	0	3	11	19	24	28	31	44	51	56	0.13285	0.900377
1863	Forebrain/Midbrain/Hindbrain	0	0	0	0	0	0	2	2	3	3	0.646636	-0.772337
1864	Forebrain/Midbrain/Hindbrain	1	11	24	36	51	59	70	87	101	114	0	0.930793
1865	Forebrain/Midbrain/Hindbrain	5	14	26	41	51	57	68	75	85	90	0.13285	0.933405
1866	Forebrain/Midbrain/Hindbrain	1	4	12	19	29	39	51	65	72	85	0.13285	0.926709
1867	Haematoendothelial progenitors	4	7	13	22	27	35	48	54	62	75	0.069218	0.926511
1868	Forebrain/Midbrain/Hindbrain	3	11	22	33	43	55	63	80	91	103	0	0.930863
1869	Forebrain/Midbrain/Hindbrain	0	2	11	18	30	42	52	63	77	91	0.404841	0.926819
1870	Neural crest	0	2	3	6	8	12	13	15	18	23	0.734153	0.0631099
1871	Endothelium	0	0	1	1	2	2	2	2	3	3	0.694512	-0.307878
1872	Forebrain/Midbrain/Hindbrain	5	15	24	35	46	59	69	84	93	108	0.13285	0.93371
1873	Forebrain/Midbrain/Hindbrain	0	0	3	6	11	20	30	41	54	65	0.309197	0.904513
1874	Forebrain/Midbrain/Hindbrain	3	6	15	29	37	50	60	71	87	102	0	0.914781
1875	Forebrain/Midbrain/Hindbrain	6	13	28	39	47	57	70	79	89	103	0.13285	0.93284
1876	Forebrain/Midbrain/Hindbrain	1	4	9	15	23	35	47	60	67	81	0.13285	0.932819
1877	Forebrain/Midbrain/Hindbrain	4	8	18	28	40	44	48	56	62	68	0	0.927041
1878	Cranial mesoderm	3	6	13	19	29	38	49	55	67	76	0.219405	0.926306
1879	Forebrain/Midbrain/Hindbrain	2	7	10	15	21	25	34	42	50	55	0.380652	0.0453398
1880	Forebrain/Midbrain/Hindbrain	1	7	18	26	40	55	73	87	101	118	0.13285	0.925703
1881	Forebrain/Midbrain/Hindbrain	4	13	23	31	41	56	68	74	85	98	0	0.928042
1882	Neural crest	5	6	16	24	39	56	76	87	102	113	0.0468523	0.924368
1883	Forebrain/Midbrain/Hindbrain	5	14	26	36	50	61	70	79	95	108	0	0.927057
1884	Neural crest	6	8	15	27	39	43	55	69	79	91	0.428265	0.922306
1885	Forebrain/Midbrain/Hindbrain	0	0	1	2	3	6	8	11	13	16	0.404841	0.526353
1886	Forebrain/Midbrain/Hindbrain	0	0	0	1	1	3	3	6	7	10	0.13285	0.910055
1887	Neural crest	3	5	9	11	15	18	22	24	27	30	0.553971	0.892353
1888	Forebrain/Midbrain/Hindbrain	5	10	24	36	49	60	69	86	99	113	0.13285	0.932532
1889	Forebrain/Midbrain/Hindbrain	7	13	22	34	51	59	70	82	96	112	0	0.931663
1890	Forebrain/Midbrain/Hindbrain	6	14	25	40	52	65	75	95	112	125	0	0.932988
1891	Forebrain/Midbrain/Hindbrain	2	4	9	18	24	28	35	39	45	58	0	0.831273
1892	Forebrain/Midbrain/Hindbrain	1	11	23	30	48	66	75	82	97	114	0.0423681	0.931268
1893	Forebrain/Midbrain/Hindbrain	2	5	12	23	34	42	55	69	80	89	0.273645	0.929843
1894	Forebrain/Midbrain/Hindbrain	3	11	18	30	45	57	73	85	97	108	0.273645	0.92651
1895	Forebrain/Midbrain/Hindbrain	5	9	17	26	33	47	57	65	76	84	0	0.927286
1896	Forebrain/Midbrain/Hindbrain	4	12	24	33	44	53	64	82	96	111	0	0.930356
1897	Forebrain/Midbrain/Hindbrain	1	6	15	27	40	48	55	63	75	87	0	0.932847
1898	Forebrain/Midbrain/Hindbrain	5	15	27	38	49	63	75	84	97	103	0	0.932453
1899	Neural crest	5	12	18	22	26	31	36	41	48	58	0.373811	0.921499
1900	Forebrain/Midbrain/Hindbrain	6	10	14	23	37	50	61	69	82	96	0	0.924359
1901	Forebrain/Midbrain/Hindbrain	3	12	20	28	41	57	70	87	100	111	0.309197	0.921933
1902	Forebrain/Midbrain/Hindbrain	6	13	21	33	49	59	72	83	97	106	0.309197	0.926971
1903	Forebrain/Midbrain/Hindbrain	1	8	10	13	16	23	31	45	54	66	0.13285	0.932154
1904	Spinal cord	3	8	15	24	27	29	39	51	62	69	0.151545	0.934933
1905	Forebrain/Midbrain/Hindbrain	3	9	14	21	31	42	51	62	73	83	0	0.924523
1906	Neural crest	8	15	21	25	30	39	54	61	74	87	0.356255	0.923352
1907	Forebrain/Midbrain/Hindbrain	2	5	14	22	29	39	49	57	73	81	0	0.915272
1908	Neural crest	10	17	19	20	26	36	41	50	65	76	0.418276	0.925683
1909	Forebrain/Midbrain/Hindbrain	1	6	12	17	24	36	41	49	59	64	0.263277	0.918338
1910	Forebrain/Midbrain/Hindbrain	4	14	23	29	46	59	73	87	95	112	0	0.931416
1911	Forebrain/Midbrain/Hindbrain	5	14	23	28	37	53	67	81	99	108	0	0.931453
1912	Forebrain/Midbrain/Hindbrain	0	3	11	16	24	32	39	47	56	65	0	0.927105
1913	Endothelium	0	1	2	2	2	3	4	5	7	11	0.730557	-0.716479
1914	Forebrain/Midbrain/Hindbrain	2	6	10	14	20	31	50	61	73	87	0.189667	0.933307
1915	Neural crest	9	19	26	30	41	46	51	64	73	81	0.265061	0.918087
1916	Neural crest	9	15	18	20	24	31	38	46	53	59	0.395426	0.924377
1917	Neural crest	6	10	15	17	22	31	39	50	53	60	0.463801	0.920123
1918	Forebrain/Midbrain/Hindbrain	1	7	18	27	33	44	55	69	82	94	0.189667	0.929814
1919	Forebrain/Midbrain/Hindbrain	5	16	25	36	48	55	74	87	98	107	0.190076	0.928921
1920	Forebrain/Midbrain/Hindbrain	5	15	23	27	38	49	65	78	92	102	0.151545	0.932369
1921	Neural crest	8	18	25	31	43	52	63	72	79	89	0.271966	0.929202
1922	Neural crest	11	17	26	35	45	57	65	78	88	101	0.304063	0.928869
1923	Forebrain/Midbrain/Hindbrain	0	4	11	16	27	37	47	58	70	85	0.189667	0.934562
1924	Neural crest	11	14	21	26	30	41	47	58	65	70	0.395461	0.930071
1925	Neural crest	5	10	16	22	32	41	43	50	59	69	0.500973	0.924215
1926	Haematoendothelial progenitors	6	17	26	36	45	53	64	74	85	93	0.500324	0.928634
1927	Endothelium	1	3	5	8	14	22	27	34	41	49	0.75502	0.891485
1928	Neural crest	9	21	32	40	49	55	64	74	81	92	0.257906	0.928879
1929	Neural crest	11	20	26	32	41	50	55	64	77	85	0.263277	0.929421
1930	Neural crest	6	19	24	31	37	41	45	55	61	72	0.237136	0.925362
1931	Neural crest	4	12	16	22	23	30	34	39	45	55	0.24041	0.866606
1932	Forebrain/Midbrain/Hindbrain	0	2	4	10	16	19	24	30	37	45	0.189667	0.926951
1933	Neural crest	9	17	26	30	40	43	45	49	55	61	0.353462	0.928311
1934	Neural crest	11	22	29	37	46	61	68	75	83	96	0.243215	0.927916
1935	Neural crest	5	13	16	19	25	30	39	50	59	71	0.364129	0.930689
1936	Surface ectoderm	4	9	19	27	39	52	67	78	94	104	0.402154	0.926487
1937	Neural crest	6	11	20	22	29	35	40	54	60	67	0.39213	0.889603
1938	Neural crest	6	17	22	26	36	44	55	72	81	90	0.322859	0.930526
1939	Forebrain/Midbrain/Hindbrain	5	12	19	25	39	51	64	73	88	102	0	0.931194
1940	Surface ectoderm	4	8	20	35	51	70	89	108	127	144	0.532745	0.926237
1941	Neural crest	6	11	19	24	31	39	47	56	67	77	0.411518	0.929635
1942	Intermediate mesoderm	2	4	10	23	36	55	66	82	94	107	0.663566	0.925237
1943	Surface ectoderm	4	9	17	31	42	53	65	78	88	102	0.430776	0.916031
1944	Neural crest	6	16	25	33	43	59	67	77	86	98	0.334176	0.92665
1945	Neural crest	5	8	14	21	27	35	41	50	59	71	0.406966	0.913936
1946	Intermediate mesoderm	0	2	8	16	29	49	66	81	97	113	0.694794	0.923302
1947	Neural crest	6	10	16	18	29	33	38	46	54	59	0.438643	0.930328
1948	Surface ectoderm	8	10	19	29	39	52	67	81	96	121	0.339099	0.923348
1949	Forebrain/Midbrain/Hindbrain	0	2	6	13	18	30	45	54	68	80	0.13285	0.931312
1950	Forebrain/Midbrain/Hindbrain	3	10	18	26	34	43	56	69	80	94	0.13285	0.934257
1951	Forebrain/Midbrain/Hindbrain	3	6	12	21	26	41	52	69	88	103	0.0677152	0.934829
1952	Forebrain/Midbrain/Hindbrain	6	13	21	31	43	50	58	66	81	101	0.13285	0.932949
1953	Forebrain/Midbrain/Hindbrain	0	2	6	15	22	27	30	39	47	57	0.13285	0.932665
1954	Forebrain/Midbrain/Hindbrain	4	7	9	18	24	38	46	57	71	84	0	0.932674
1955	Forebrain/Midbrain/Hindbrain	3	7	18	23	33	40	50	66	75	89	0	0.932743
1956	Forebrain/Midbrain/Hindbrain	1	3	6	11	16	24	34	40	51	60	0.13285	0.932442
1957	Forebrain/Midbrain/Hindbrain	7	17	25	38	52	65	77	89	104	117	0	0.935686
1958	Forebrain/Midbrain/Hindbrain	4	13	17	28	39	46	61	73	80	97	0.13285	0.932919
1959	Forebrain/Midbrain/Hindbrain	5	9	18	27	38	55	65	81	95	107	0	0.936263
1960	Forebrain/Midbrain/Hindbrain	2	10	16	24	34	42	59	71	82	96	0.13285	0.932982
1961	Forebrain/Midbrain/Hindbrain	4	10	18	26	37	48	62	77	87	101	0	0.933909
1962	Forebrain/Midbrain/Hindbrain	0	0	5	13	25	28	35	43	49	57	0.234585	0.924542
1963	Forebrain/Midbrain/Hindbrain	5	10	16	26	37	52	63	74	90	102	0	0.933411
1964	Forebrain/Midbrain/Hindbrain	3	6	15	23	34	47	61	70	75	89	0.151545	0.934408
1965	Forebrain/Midbrain/Hindbrain	1	1	3	3	5	8	12	17	18	23	0.58482	0.472253
1966	Forebrain/Midbrain/Hindbrain	7	14	25	34	47	60	75	87	98	110	0.13285	0.935457
1967	Forebrain/Midbrain/Hindbrain	3	10	14	29	38	52	64	79	93	109	0.189667	0.933728
1968	Forebrain/Midbrain/Hindbrain	3	7	14	19	27	36	48	60	74	79	0.189667	0.934534
1969	Forebrain/Midbrain/Hindbrain	8	15	24	34	42	58	73	82	91	104	0	0.935734
1970	Forebrain/Midbrain/Hindbrain	2	9	20	31	41	51	69	80	98	116	0.13285	0.933462
1971	Forebrain/Midbrain/Hindbrain	1	2	6	14	19	27	34	45	53	63	0.189667	0.931022
1972	Forebrain/Midbrain/Hindbrain	5	11	16	29	38	45	53	64	72	87	0	0.931665
1973	Forebrain/Midbrain/Hindbrain	2	9	21	33	42	60	67	80	91	104	0	0.933829
1974	Forebrain/Midbrain/Hindbrain	3	9	16	23	33	43	53	66	83	101	0.13285	0.933789
1975	Forebrain/Midbrain/Hindbrain	3	5	10	13	22	33	42	53	66	81	0.189667	0.927862
1976	Forebrain/Midbrain/Hindbrain	2	7	23	29	41	57	67	81	91	103	0.13285	0.932974
1977	Forebrain/Midbrain/Hindbrain	3	8	14	21	34	48	67	81	99	112	0.13285	0.932704
1978	Forebrain/Midbrain/Hindbrain	2	2	3	5	9	10	13	18	23	34	0.228744	0.888806
1979	Forebrain/Midbrain/Hindbrain	3	14	25	37	48	60	76	89	106	117	0	0.934144
1980	Forebrain/Midbrain/Hindbrain	6	11	21	27	36	47	58	65	75	88	0	0.933255
1981	Forebrain/Midbrain/Hindbrain	8	19	27	38	52	67	80	86	95	106	0	0.936404
1982	Forebrain/Midbrain/Hindbrain	1	11	20	38	48	63	71	84	93	110	0	0.933928
1983	Spinal cord	4	10	18	25	35	47	56	73	83	98	0	0.933798
1984	Forebrain/Midbrain/Hindbrain	4	9	22	33	46	56	69	80	93	106	0	0.930266
1985	Forebrain/Midbrain/Hindbrain	5	10	22	30	43	50	63	73	84	101	0.186165	0.934079
1986	Forebrain/Midbrain/Hindbrain	2	9	14	22	31	45	56	71	86	106	0.189667	0.932908
1987	Forebrain/Midbrain/Hindbrain	2	9	18	33	46	60	73	85	101	112	0	0.93296
1988	Forebrain/Midbrain/Hindbrain	4	6	14	24	33	43	56	74	87	99	0.13285	0.933639
1989	Forebrain/Midbrain/Hindbrain	2	4	7	9	13	18	25	36	45	51	0	0.925351
1990	Forebrain/Midbrain/Hindbrain	1	5	12	22	33	43	52	65	87	98	0.189667	0.930173
1991	Forebrain/Midbrain/Hindbrain	2	8	18	25	36	49	61	73	83	99	0.13285	0.933167
1992	Forebrain/Midbrain/Hindbrain	5	14	27	35	49	62	79	94	110	121	0	0.936078
1993	Forebrain/Midbrain/Hindbrain	1	1	6	19	22	27	35	44	55	72	0.13285	0.932124
1994	Forebrain/Midbrain/Hindbrain	2	14	19	28	38	52	61	77	86	94	0	0.933328
1995	Forebrain/Midbrain/Hindbrain	3	16	25	35	50	60	66	76	87	107	0.13285	0.934422
1996	Forebrain/Midbrain/Hindbrain	6	12	18	26	41	52	68	81	98	120	0.13285	0.933817
1997	Forebrain/Midbrain/Hindbrain	9	17	35	45	53	67	80	95	103	115	0	0.935905
1998	Forebrain/Midbrain/Hindbrain	1	6	13	21	34	49	64	80	96	110	0.189667	0.934967
[truncated: 5,657 more rows]

## Sheet: SageNet
test cell index	cell type	hit neighbors with k=20	hit neighbors with k=40	hit neighbors with k=60	hit neighbors with k=80	hit neighbors with k=100	hit neighbors with k=120	hit neighbors with k=140	hit neighbors with k=160	hit neighbors with k=180	hit neighbors with k=200	jsd	spearman corr
0	Lateral plate mesoderm	2	10	21	36	48	65	81	97	108	122	0.395426	0.500664
1	Lateral plate mesoderm	1	3	9	15	25	34	44	60	74	93	0.342518	0.56219
2	Allantois	4	7	15	24	32	36	52	60	77	93	0.420003	0.546758
3	Endothelium	0	2	5	8	9	9	12	16	24	36	0.55078	0.280493
4	Lateral plate mesoderm	1	1	3	4	8	10	11	15	18	22	0.46288	0.50382
5	Erythroid	0	1	2	6	11	15	24	33	44	53	0.634984	0.526635
6	Gut tube	4	22	30	42	55	63	74	86	104	115	0.486742	0.437523
7	Erythroid	3	5	8	11	12	18	21	27	32	38	0.550222	0.432004
8	Erythroid	4	7	9	10	11	12	12	14	14	14	0.390885	-0.223766
9	Erythroid	3	6	7	12	16	21	22	24	27	32	0.465925	0.366194
10	Intermediate mesoderm	2	10	21	33	48	67	82	95	107	122	0.334446	0.467692
11	Erythroid	0	0	1	7	12	13	13	16	23	33	0.55304	0.172396
12	Erythroid	3	4	8	15	22	27	29	35	38	45	0.511563	0.405131
13	Erythroid	0	0	0	0	1	3	6	6	8	12	0.662888	0.290971
14	Gut tube	6	21	30	39	49	58	70	76	83	91	0.486742	0.548242
15	Haematoendothelial progenitors	2	5	7	10	11	13	19	21	27	35	0.356263	0.558797
16	Erythroid	0	2	6	8	11	17	22	28	36	40	0.688567	0.0502136
17	Gut tube	6	22	34	46	58	66	77	87	99	115	0.460376	0.497116
18	Endothelium	2	9	18	28	37	49	61	77	91	108	0.52831	0.353016
19	Erythroid	2	4	7	8	8	9	9	9	9	9	0.653816	-0.437931
20	Gut tube	7	23	32	41	53	61	71	79	86	92	0.460376	0.375639
21	Haematoendothelial progenitors	2	9	21	30	43	54	71	86	101	113	0.626167	0.419887
22	Endothelium	0	0	2	2	2	2	3	3	3	5	0.654226	-0.117259
23	Gut tube	7	25	32	44	57	65	72	80	85	97	0.407533	0.43824
24	Gut tube	7	22	31	40	51	62	71	79	89	97	0.448827	0.505756
25	Erythroid	3	8	13	14	19	20	21	22	25	28	0.322672	-0.167928
26	Erythroid	3	6	7	7	8	11	12	13	14	15	0.397272	-0.603114
27	Endothelium	0	0	0	0	0	0	0	1	1	1	0.542403	-0.554098
28	Erythroid	1	4	6	6	6	6	7	7	8	10	0.68593	-0.317727
29	Erythroid	0	0	2	4	7	7	12	20	28	34	0.536086	0.233705
30	Endothelium	2	7	12	18	22	30	41	52	60	72	0.532579	0.252738
31	Gut tube	9	24	36	46	58	66	71	81	89	97	0.380652	0.416748
32	Gut tube	4	20	31	35	49	57	69	76	83	95	0.437089	0.308139
33	Gut tube	6	21	33	43	55	64	71	81	86	96	0.434037	0.503531
34	Allantois	5	11	16	20	26	33	38	46	52	63	0.196564	0.494472
35	Erythroid	4	4	6	8	8	14	15	18	22	27	0.378843	0.59821
36	Gut tube	6	21	35	44	54	62	70	78	85	92	0.447525	0.459888
37	Erythroid	3	7	12	16	21	27	32	37	38	43	0.404841	0.11149
38	Intermediate mesoderm	4	10	17	32	45	62	79	99	112	121	0.468955	0.627368
39	Gut tube	7	20	36	47	59	68	74	84	89	97	0.390865	0.41141
40	Gut tube	7	20	32	41	54	63	74	82	92	103	0.494496	0.470721
41	Erythroid	0	1	1	1	1	1	1	1	2	3	0.679184	-0.202563
42	Blood progenitors	0	0	0	0	0	1	2	2	3	5	0.832555	-0.421069
43	Erythroid	1	1	5	9	13	19	25	33	43	50	0.541476	0.250847
44	Gut tube	8	22	35	48	59	69	78	87	97	111	0.448827	0.477566
45	Erythroid	0	0	0	1	2	4	5	6	8	12	0.726663	-0.234759
46	Gut tube	7	21	38	53	63	73	82	92	101	111	0.503575	0.354805
47	Intermediate mesoderm	0	1	1	2	5	6	11	16	21	33	0.31643	0.609536
48	Erythroid	0	1	1	3	3	3	4	5	9	10	0.832555	0.506865
49	Gut tube	6	15	25	41	52	61	71	78	89	96	0.475513	0.404798
50	Gut tube	10	23	38	51	60	71	77	85	95	104	0.407533	0.514128
51	Gut tube	0	0	1	3	4	9	18	31	48	64	0.803373	0.517868
52	Endothelium	0	1	5	7	11	13	19	24	27	30	0.536802	0.138142
53	Gut tube	4	16	28	42	51	59	69	81	91	104	0.510324	0.39983
54	Endothelium	1	3	5	9	14	19	26	35	47	60	0.582215	0.129719
55	Erythroid	1	7	16	25	33	40	43	50	55	61	0.455632	0.311396
56	Mixed mesenchymal mesoderm	3	7	12	16	20	26	32	41	49	58	0.4784	0.500923
57	Erythroid	5	8	9	10	10	10	10	11	13	15	0.390564	-0.101595
58	Erythroid	6	6	8	8	8	8	8	8	8	10	0.553947	-0.367791
59	Mixed mesenchymal mesoderm	4	10	17	24	30	40	45	49	58	66	0.364539	0.437358
60	Erythroid	0	9	16	24	31	41	52	59	70	78	0.426531	0.374023
61	Gut tube	8	18	36	50	61	71	78	86	96	108	0.448827	0.471917
62	Endothelium	4	11	22	33	46	61	72	89	107	120	0.357608	0.287628
63	Erythroid	1	2	3	7	7	8	8	9	11	11	0.726663	0.0495446
64	Gut tube	6	21	34	50	61	69	80	89	105	118	0.479007	0.527272
65	Gut tube	6	21	40	54	64	73	80	88	99	108	0.424233	0.355302
66	Gut tube	8	22	39	55	64	71	79	89	98	105	0.441024	0.482759
67	Haematoendothelial progenitors	3	8	11	16	22	27	33	42	51	61	0.395649	0.521535
68	Endothelium	1	4	7	10	18	28	41	52	67	76	0.532579	0.170921
69	Gut tube	5	14	32	51	61	66	76	88	97	106	0.411161	0.406971
70	Endothelium	0	1	1	1	1	1	1	1	1	2	0.311044	-0.270973
71	Erythroid	1	1	2	3	4	4	5	6	9	10	0.448418	0.0283229
72	Erythroid	1	4	4	11	20	30	43	60	75	87	0.632278	0.474123
73	Erythroid	3	4	7	8	9	10	11	12	12	15	0.524148	-0.291615
74	Gut tube	3	17	37	54	67	73	81	91	103	113	0.390075	0.388304
75	Haematoendothelial progenitors	1	3	6	15	27	40	52	65	79	88	0.496189	0.316321
76	Gut tube	6	17	39	57	68	78	88	97	104	111	0.44169	0.538712
77	Erythroid	3	7	14	19	30	38	50	58	69	79	0.326493	0.259493
78	Erythroid	0	0	0	0	0	1	2	5	6	10	0.671856	0.480589
79	Allantois	4	15	24	41	53	67	83	98	108	120	0.24041	0.601704
80	Gut tube	3	20	40	57	70	80	89	97	102	116	0.356121	0.437953
81	Erythroid	1	2	2	3	4	8	11	13	13	15	0.359349	-0.0777593
82	Endothelium	0	0	1	4	7	15	23	33	43	60	0.0758879	0.354024
83	Endothelium	0	1	1	5	9	14	22	34	43	53	0.487097	0.204879
84	Endothelium	1	1	1	1	4	9	16	27	43	56	0.513593	0.37817
85	Erythroid	0	0	0	0	0	0	2	3	4	7	0.744055	-0.369473
86	Lateral plate mesoderm	3	11	24	38	56	69	82	92	105	113	0.263277	0.484446
87	Endothelium	0	0	1	5	6	8	11	17	27	35	0.460252	-0.0690808
88	Erythroid	0	6	14	22	32	37	49	62	75	90	0.4138	0.339503
89	Endothelium	1	2	2	2	5	9	19	32	48	64	0.578374	0.401999
90	Erythroid	4	7	11	19	28	37	46	61	76	92	0.195553	0.375839
91	Endothelium	4	8	14	26	40	47	57	67	80	97	0.584881	0.231371
92	Lateral plate mesoderm	1	3	7	16	28	37	52	62	77	86	0.313504	0.538941
93	Endothelium	1	3	3	5	11	16	23	37	52	67	0.631305	0.352219
94	Endothelium	3	5	8	12	19	27	30	35	44	51	0.381697	-0.0493953
95	Endothelium	5	13	23	25	32	43	56	68	80	93	0.339007	0.325798
96	Lateral plate mesoderm	5	20	39	59	72	81	90	94	103	111	0.385949	0.536358
97	Lateral plate mesoderm	3	15	33	55	71	84	95	100	110	114	0.463801	0.517297
98	Lateral plate mesoderm	6	20	40	59	74	79	87	93	100	112	0.309592	0.526349
99	Lateral plate mesoderm	2	12	28	48	65	77	91	95	109	116	0.407533	0.518089
100	Endothelium	2	7	14	21	32	44	55	69	85	95	0.36796	0.364838
101	Lateral plate mesoderm	3	9	18	32	47	66	82	94	107	121	0.365034	0.603166
102	Lateral plate mesoderm	6	14	21	35	43	50	62	70	78	92	0.324721	0.569314
103	Lateral plate mesoderm	10	24	36	58	72	80	82	89	93	104	0.304063	0.509594
104	Lateral plate mesoderm	2	4	8	10	14	20	27	33	40	50	0.353149	0.547042
105	Lateral plate mesoderm	4	18	36	56	75	84	95	100	109	113	0.567138	0.564762
106	Endothelium	8	15	23	30	33	41	52	67	81	91	0.335739	0.16517
107	Haematoendothelial progenitors	5	8	13	20	29	37	48	60	74	83	0.374985	0.381992
108	Gut tube	5	14	21	28	37	45	58	69	85	96	0.237495	0.259407
109	Lateral plate mesoderm	3	11	28	41	57	74	83	91	100	112	0.449734	0.464466
110	Haematoendothelial progenitors	3	9	17	20	32	40	52	66	82	99	0.229612	0.155106
111	Lateral plate mesoderm	0	0	0	0	1	1	2	3	7	14	0.395426	0.55015
112	Gut tube	1	5	11	17	26	40	51	71	89	103	0.480935	0.575144
113	Lateral plate mesoderm	7	14	35	55	71	87	97	103	110	119	0.503575	0.537834
114	Lateral plate mesoderm	3	14	30	52	73	85	98	104	111	120	0.447525	0.550427
115	Lateral plate mesoderm	6	11	16	24	31	37	43	52	59	75	0.266057	0.457872
116	Lateral plate mesoderm	6	15	35	58	73	86	91	95	104	112	0.540315	0.46729
117	Lateral plate mesoderm	5	12	33	57	75	91	97	105	116	124	0.513323	0.386576
118	Lateral plate mesoderm	8	21	30	39	53	65	71	78	83	91	0.234585	0.538775
119	Allantois	3	14	23	37	47	66	76	86	93	108	0.299769	0.554032
120	Gut tube	0	3	6	14	27	38	56	71	85	106	0.65524	0.518159
121	Lateral plate mesoderm	0	1	6	11	15	23	33	43	53	68	0.390564	0.357075
122	Endothelium	5	18	26	35	42	54	72	87	100	112	0.24293	0.325785
123	Endothelium	0	0	2	2	2	2	3	3	3	3	0.659418	-0.210757
124	Lateral plate mesoderm	2	12	28	50	69	85	94	105	115	124	0.653816	0.409611
125	Gut tube	2	5	11	15	31	47	64	80	96	110	0.616883	0.492913
126	Lateral plate mesoderm	8	17	35	56	72	87	90	94	101	108	0.41939	0.489735
127	Gut tube	1	4	11	19	34	49	63	80	99	109	0.468804	0.535907
128	Lateral plate mesoderm	3	17	35	57	75	87	95	102	112	120	0.434037	0.493275
129	Gut tube	4	9	15	24	34	49	67	83	99	117	0.422557	0.407441
130	Lateral plate mesoderm	3	14	22	41	56	71	82	93	110	119	0.265903	0.526465
131	Endothelium	0	1	3	5	7	8	12	16	20	21	0.30941	-0.126275
132	Lateral plate mesoderm	3	10	23	39	53	62	76	89	104	120	0.299769	0.541966
133	Lateral plate mesoderm	11	18	34	54	70	78	87	91	96	104	0.234585	0.481377
134	Haematoendothelial progenitors	8	19	25	30	41	56	66	88	102	114	0.236494	0.317122
135	Lateral plate mesoderm	8	18	34	58	73	86	90	100	105	111	0.37417	0.553211
136	Haematoendothelial progenitors	4	13	21	26	38	45	59	71	88	104	0.284505	0.265289
137	Gut tube	5	9	14	25	38	51	72	93	107	120	0.479007	0.368264
138	Lateral plate mesoderm	5	14	26	47	62	79	91	100	112	125	0.309197	0.491836
139	Lateral plate mesoderm	3	7	24	40	55	68	81	90	103	114	0.237136	0.627073
140	Lateral plate mesoderm	5	15	31	53	74	86	93	102	110	115	0.553947	0.535812
141	Lateral plate mesoderm	5	11	24	47	65	80	94	102	113	133	0.523792	0.499959
142	Lateral plate mesoderm	4	14	28	43	63	76	91	99	111	125	0.13285	0.483933
143	Lateral plate mesoderm	2	7	16	24	31	37	45	57	75	90	0.361673	0.546998
144	Gut tube	1	4	8	16	29	44	61	75	87	106	0.690389	0.457302
145	Gut tube	6	11	22	32	46	57	75	94	113	127	0.322765	0.26608
146	Lateral plate mesoderm	11	23	32	46	64	74	79	82	89	94	0.189667	0.566629
147	Lateral plate mesoderm	10	21	28	38	52	62	67	75	86	90	0.228744	0.543099
148	Lateral plate mesoderm	0	1	2	2	3	5	6	10	11	24	0.381067	0.670363
149	Endothelium	2	3	4	5	7	7	10	10	12	14	0.328874	-0.127094
150	Endothelium	1	7	17	29	45	58	78	96	111	128	0.562983	0.38293
151	Lateral plate mesoderm	6	11	22	32	39	48	54	65	79	95	0.273645	0.512954
152	Lateral plate mesoderm	5	13	24	32	46	58	69	82	94	115	0.234585	0.478603
153	Allantois	7	14	27	35	48	56	73	85	104	120	0.421057	0.476167
154	Gut tube	5	9	18	27	43	60	75	94	111	126	0.355644	0.38449
155	Gut tube	0	4	9	20	31	51	67	83	98	118	0.574317	0.583733
156	Endothelium	4	14	20	25	34	42	54	65	76	90	0.381892	-0.0917444
157	Gut tube	3	7	15	29	40	51	71	93	109	123	0.626447	0.494837
158	Endothelium	8	15	21	36	44	61	71	89	111	124	0.231533	0.215665
159	Lateral plate mesoderm	2	7	22	39	55	70	81	92	101	112	0.405225	0.583026
160	Spinal cord	2	10	16	24	34	47	58	66	77	89	0.409765	0.484134
161	Lateral plate mesoderm	6	18	30	51	73	83	98	107	113	130	0.37417	0.541643
162	Lateral plate mesoderm	6	13	27	48	66	85	96	107	118	133	0.404841	0.442105
163	Lateral plate mesoderm	5	12	23	30	40	43	53	65	82	98	0.273645	0.562222
164	Lateral plate mesoderm	4	10	20	29	36	44	49	64	78	99	0.273645	0.519812
165	Endothelium	2	7	17	32	40	56	65	83	94	111	0.282641	0.450803
166	Endothelium	4	12	18	26	37	51	62	75	94	109	0.365606	0.39992
167	Lateral plate mesoderm	0	7	21	37	55	67	83	94	104	119	0.324721	0.468776
168	Lateral plate mesoderm	2	5	12	27	42	50	63	80	93	105	0.555233	0.50067
169	Lateral plate mesoderm	0	8	19	31	44	59	77	85	95	114	0.189667	0.594069
170	Lateral plate mesoderm	8	19	29	42	57	71	85	101	114	125	0.273645	0.507202
171	Lateral plate mesoderm	2	13	25	47	67	83	96	103	113	126	0.553947	0.523564
172	Lateral plate mesoderm	6	17	29	34	41	49	61	72	91	102	0.294995	0.454949
173	Lateral plate mesoderm	10	18	31	41	48	60	75	87	100	114	0.299769	0.486448
174	Lateral plate mesoderm	6	15	28	41	54	65	73	81	92	107	0.331464	0.607853
175	Endothelium	3	8	16	22	35	42	53	70	81	95	0.347547	0.161868
176	Haematoendothelial progenitors	0	0	0	2	3	3	3	3	3	4	0.674966	-0.182478
177	Endothelium	5	11	22	37	49	65	78	102	117	136	0.114593	0.318311
178	Erythroid	0	3	3	6	8	9	11	18	22	25	0.4914	0.151312
179	Lateral plate mesoderm	3	6	8	21	35	44	53	66	81	92	0.602592	0.523481
180	Endothelium	3	9	15	23	37	53	64	81	97	114	0.478716	0.278092
181	Lateral plate mesoderm	5	17	29	40	57	70	80	87	102	114	0.309197	0.496331
182	Lateral plate mesoderm	3	13	28	45	63	76	93	104	117	127	0.342457	0.53661
183	Lateral plate mesoderm	1	7	13	17	29	44	58	69	79	86	0.567138	0.61763
184	Lateral plate mesoderm	1	1	1	1	4	5	6	6	7	8	0.450869	-0.195083
185	Lateral plate mesoderm	0	0	7	23	32	45	59	75	85	102	0.578505	0.39666
186	Lateral plate mesoderm	3	14	24	37	48	57	68	76	86	104	0.322447	0.580247
187	Lateral plate mesoderm	4	16	27	43	57	75	88	102	121	129	0.361673	0.547412
188	Lateral plate mesoderm	6	15	27	42	59	69	82	94	101	116	0.263277	0.485917
189	Erythroid	0	4	4	5	6	9	9	12	18	22	0.496378	0.481546
190	Lateral plate mesoderm	1	6	14	24	33	51	69	85	96	113	0.567138	0.58985
191	Lateral plate mesoderm	5	9	19	29	40	56	70	82	98	115	0.37233	0.611019
192	Lateral plate mesoderm	4	13	26	41	61	75	89	105	118	126	0.37417	0.534391
193	Haematoendothelial progenitors	2	10	13	21	28	46	55	68	79	91	0.422971	0.533301
194	Lateral plate mesoderm	9	20	33	42	51	59	80	92	106	117	0.266057	0.527283
195	Lateral plate mesoderm	2	13	22	30	43	59	72	86	101	119	0.367419	0.427686
196	Endothelium	0	0	1	2	2	3	3	4	4	4	0.456009	0.127695
197	Lateral plate mesoderm	6	14	25	38	49	63	74	86	96	107	0.311701	0.641773
198	Lateral plate mesoderm	5	15	30	39	50	64	79	94	107	121	0.271921	0.512478
199	Lateral plate mesoderm	3	8	11	20	34	41	51	65	77	94	0.503575	0.651635
200	Neural crest	1	3	9	16	28	36	55	74	94	109	0.545601	0.525506
201	Lateral plate mesoderm	10	17	30	40	50	65	79	87	103	120	0.263277	0.544751
202	Lateral plate mesoderm	7	16	29	41	52	64	75	84	96	115	0.294959	0.49796
203	Lateral plate mesoderm	0	0	0	0	0	0	1	4	4	5	0.595921	0.306
204	Haematoendothelial progenitors	2	8	19	34	46	62	80	97	118	137	0.409273	0.351239
205	Lateral plate mesoderm	6	17	32	41	57	65	73	84	94	110	0.300095	0.46053
206	Lateral plate mesoderm	1	7	12	20	30	38	47	63	77	89	0.460376	0.471296
207	Endothelium	0	0	0	0	0	1	2	4	6	10	0.832555	-0.395088
208	Lateral plate mesoderm	2	4	11	24	38	60	78	95	111	127	0.526554	0.444607
209	Haematoendothelial progenitors	3	8	20	36	49	66	80	98	117	138	0.39401	0.355095
210	Lateral plate mesoderm	10	20	30	42	53	66	81	95	105	120	0.228744	0.585906
211	Lateral plate mesoderm	8	22	31	41	52	59	78	92	103	119	0.294959	0.493019
212	Mixed mesenchymal mesoderm	1	5	9	15	25	37	53	64	74	83	0.657549	0.44201
213	Lateral plate mesoderm	5	14	23	37	49	64	77	90	101	119	0.348826	0.609478
214	Lateral plate mesoderm	4	10	19	32	43	57	71	82	93	106	0.407533	0.283778
215	Lateral plate mesoderm	2	7	13	21	33	51	64	76	89	104	0.560827	0.438626
216	Lateral plate mesoderm	1	7	14	23	35	46	56	66	80	91	0.591844	0.133562
217	Lateral plate mesoderm	0	3	9	17	29	46	63	80	99	118	0.734308	0.514667
218	Lateral plate mesoderm	4	8	17	34	44	60	76	92	106	126	0.186165	0.471024
219	Lateral plate mesoderm	1	7	15	28	39	48	65	76	91	104	0.560827	0.483446
220	Lateral plate mesoderm	0	2	2	6	16	28	44	63	83	101	0.616883	0.513545
221	Erythroid	0	0	0	3	4	5	6	8	12	16	0.262885	0.224186
222	Lateral plate mesoderm	1	3	11	19	30	47	69	79	99	116	0.407533	0.578027
223	Lateral plate mesoderm	3	10	18	33	44	62	81	96	115	134	0.437089	0.475748
224	Lateral plate mesoderm	0	2	7	26	37	52	70	87	103	118	0.523331	0.501178
225	Lateral plate mesoderm	2	5	11	25	38	54	76	95	116	132	0.586745	0.591238
226	Lateral plate mesoderm	5	10	21	33	44	58	70	86	97	112	0.434943	0.408411
227	Lateral plate mesoderm	3	8	18	31	46	61	79	95	113	132	0.52912	0.524796
228	Lateral plate mesoderm	2	8	14	23	38	53	73	87	100	112	0.503575	0.558786
229	Lateral plate mesoderm	7	19	28	40	50	59	70	78	94	115	0.348826	0.595851
230	Lateral plate mesoderm	3	9	19	30	44	62	78	96	115	134	0.450095	0.482938
231	Endothelium	1	2	3	4	5	8	11	21	30	40	0.649614	0.398054
232	Lateral plate mesoderm	5	14	29	42	51	66	79	88	99	113	0.361673	0.458676
233	Lateral plate mesoderm	2	5	9	19	35	52	75	92	109	124	0.567936	0.565164
234	Lateral plate mesoderm	4	6	19	30	43	60	78	91	114	133	0.339775	0.59306
235	Lateral plate mesoderm	1	4	13	20	29	46	65	81	102	119	0.331464	0.575971
236	Intermediate mesoderm	2	5	10	17	29	35	50	67	82	96	0.344012	0.556293
237	Lateral plate mesoderm	3	11	20	34	49	60	73	88	99	114	0.299769	0.53687
238	Lateral plate mesoderm	0	7	17	31	40	51	65	79	92	108	0.214871	0.492853
239	Lateral plate mesoderm	4	10	23	40	57	68	81	88	103	118	0.362527	0.610876
240	Erythroid	0	1	3	4	5	5	5	5	10	13	0.502217	0.283825
241	Intermediate mesoderm	3	7	11	16	27	39	54	70	83	94	0.338928	0.547753
242	Erythroid	0	1	1	1	2	4	5	7	11	14	0.437559	0.41914
243	Lateral plate mesoderm	4	12	21	33	49	57	69	84	99	110	0.198146	0.628343
244	Erythroid	2	3	3	3	4	5	8	9	10	11	0.589832	-0.295091
245	Lateral plate mesoderm	1	8	15	25	37	53	65	83	100	114	0.464501	0.586337
246	Lateral plate mesoderm	0	0	0	1	1	2	3	3	3	4	0.346132	0.0432761
247	Lateral plate mesoderm	3	8	19	34	49	68	77	87	99	110	0.440665	0.531381
248	Lateral plate mesoderm	3	11	20	35	49	63	75	88	103	113	0.332022	0.549772
249	Haematoendothelial progenitors	1	10	27	41	59	74	86	98	106	120	0.434037	0.45683
250	Lateral plate mesoderm	4	8	16	25	39	55	66	81	95	109	0.331435	0.638892
251	Endothelium	1	1	1	7	8	12	16	25	30	33	0.414426	0.258382
252	Intermediate mesoderm	1	10	19	26	34	51	64	79	98	115	0.353506	0.51718
253	Intermediate mesoderm	2	7	16	34	48	62	73	84	98	111	0.473435	0.435266
254	Haematoendothelial progenitors	1	6	15	25	35	46	60	81	93	112	0.514887	0.332886
255	Lateral plate mesoderm	4	10	22	33	44	57	64	77	89	103	0.511517	0.503902
256	Erythroid	0	0	1	4	8	11	16	18	21	24	0.550904	-0.106455
257	Lateral plate mesoderm	1	4	9	16	29	44	62	76	92	111	0.45835	0.455787
258	Lateral plate mesoderm	5	10	28	39	51	65	79	88	99	106	0.375033	0.497969
259	Lateral plate mesoderm	4	9	17	27	43	56	68	81	92	107	0.273645	0.545071
260	Lateral plate mesoderm	4	8	18	26	39	53	68	77	91	108	0.237136	0.586196
261	Lateral plate mesoderm	2	5	11	20	38	48	60	76	89	104	0.202012	0.535155
262	Lateral plate mesoderm	7	14	23	31	40	53	61	75	86	106	0.294995	0.57763
263	Erythroid	2	2	6	10	12	16	18	23	27	39	0.482342	0.358046
264	Lateral plate mesoderm	4	6	13	25	37	52	63	75	89	102	0.299769	0.572002
265	Endothelium	0	0	0	1	6	7	9	10	13	15	0.534978	-0.08792
266	Endothelium	6	11	21	33	44	56	73	84	99	113	0.399291	0.4633
267	Lateral plate mesoderm	2	6	21	39	57	72	87	100	114	127	0.324721	0.533879
268	Intermediate mesoderm	1	4	12	22	32	45	58	73	91	106	0.568437	0.519965
269	Erythroid	0	0	2	4	4	7	7	7	7	8	0.68503	-0.443111
270	Gut tube	3	19	28	32	41	50	59	64	75	87	0.588705	0.542549
271	Lateral plate mesoderm	2	6	10	21	30	43	54	67	88	102	0.323763	0.565789
272	Erythroid	0	1	2	3	5	7	10	12	13	15	0.557195	-0.36972
273	Endothelium	1	2	7	10	16	22	30	33	37	45	0.592731	0.220992
274	Lateral plate mesoderm	4	7	16	25	34	44	58	72	86	102	0.380652	0.617363
275	Erythroid	0	4	9	14	20	27	35	45	53	65	0.512107	0.327835
276	Lateral plate mesoderm	2	9	15	25	35	44	59	75	85	102	0.281901	0.663182
277	Lateral plate mesoderm	3	10	21	37	50	67	81	95	108	123	0.271921	0.553692
278	Mixed mesenchymal mesoderm	1	5	10	17	28	40	52	68	83	101	0.52203	0.61599
279	Erythroid	0	0	1	1	3	4	5	6	6	6	0.631267	-0.233149
280	Gut tube	6	19	29	31	44	50	61	72	89	103	0.54326	0.376359
281	Lateral plate mesoderm	3	10	18	26	32	41	59	71	85	100	0.36602	0.557707
282	Lateral plate mesoderm	0	8	15	25	35	47	59	73	85	100	0.363132	0.549665
283	Lateral plate mesoderm	0	9	24	42	57	75	89	99	113	125	0.151545	0.654993
284	Lateral plate mesoderm	2	5	9	19	30	39	47	64	78	98	0.416277	0.497918
285	Gut tube	7	21	29	32	41	48	55	64	70	77	0.437089	0.408375
286	Endothelium	2	4	7	12	15	19	22	27	33	43	0.347728	0.359465
287	Erythroid	2	7	16	23	33	47	59	71	83	100	0.476563	0.501771
288	Erythroid	1	3	5	7	7	8	10	11	12	15	0.587614	-0.331576
289	Gut tube	8	23	29	33	43	52	58	70	74	84	0.395426	0.345401
290	Gut tube	6	14	22	33	44	52	62	69	76	84	0.486738	0.507471
291	Gut tube	5	16	27	37	44	52	59	69	74	78	0.557888	0.442021
292	Forebrain/Midbrain/Hindbrain	0	2	5	12	20	35	50	65	90	111	0	0.727861
293	Forebrain/Midbrain/Hindbrain	2	4	10	19	24	37	42	56	71	88	0	0.624697
294	Forebrain/Midbrain/Hindbrain	3	6	10	16	25	35	47	62	73	82	0	0.501984
295	Forebrain/Midbrain/Hindbrain	1	6	12	21	28	39	52	65	83	97	0	0.4896
296	Forebrain/Midbrain/Hindbrain	0	4	9	13	22	29	39	51	61	74	0	0.559269
297	Forebrain/Midbrain/Hindbrain	1	4	13	21	32	52	67	81	93	109	0	0.352206
298	Forebrain/Midbrain/Hindbrain	2	4	15	25	39	53	69	76	92	112	0	0.596105
299	Forebrain/Midbrain/Hindbrain	2	9	15	23	35	48	64	76	91	109	0	0.551428
300	Forebrain/Midbrain/Hindbrain	1	4	12	23	31	44	55	70	89	109	0	0.5762
301	Forebrain/Midbrain/Hindbrain	0	0	0	2	3	4	4	5	6	8	0.464501	0.53612
302	Forebrain/Midbrain/Hindbrain	1	7	16	26	33	42	58	86	114	133	0	0.553059
303	Forebrain/Midbrain/Hindbrain	1	5	7	12	20	28	38	46	56	66	0	0.49852
304	Forebrain/Midbrain/Hindbrain	3	8	16	23	31	42	55	67	81	96	0	0.557465
305	Forebrain/Midbrain/Hindbrain	0	4	10	19	37	48	62	77	95	109	0	0.586389
306	Forebrain/Midbrain/Hindbrain	1	7	19	32	40	47	58	69	93	109	0	0.524809
307	Forebrain/Midbrain/Hindbrain	0	4	16	23	32	48	62	74	88	106	0	0.504725
308	Forebrain/Midbrain/Hindbrain	3	7	15	25	38	55	70	83	97	111	0	0.564034
309	Forebrain/Midbrain/Hindbrain	0	1	2	4	8	11	16	19	22	29	0	0.580087
310	Forebrain/Midbrain/Hindbrain	1	2	6	9	16	18	26	29	30	34	0.13285	0.0772003
311	Forebrain/Midbrain/Hindbrain	2	5	13	20	25	37	47	58	67	78	0	0.47198
312	Forebrain/Midbrain/Hindbrain	1	3	12	20	28	46	58	73	86	102	0.13285	0.468815
313	Forebrain/Midbrain/Hindbrain	1	4	5	13	20	31	39	52	65	80	0	0.523036
314	Forebrain/Midbrain/Hindbrain	2	7	9	18	27	41	50	62	71	84	0	0.425247
315	Forebrain/Midbrain/Hindbrain	2	3	7	14	19	32	42	54	73	91	0	0.459679
316	Forebrain/Midbrain/Hindbrain	2	10	18	28	43	53	68	82	92	108	0.13285	0.502997
317	Forebrain/Midbrain/Hindbrain	1	9	14	21	35	45	62	75	90	104	0	0.319149
318	Forebrain/Midbrain/Hindbrain	0	2	9	15	20	26	31	41	53	68	0.189667	0.566761
319	Forebrain/Midbrain/Hindbrain	0	2	8	15	24	35	49	64	78	99	0	0.603326
320	Forebrain/Midbrain/Hindbrain	0	0	3	6	8	10	12	15	20	27	0	0.127935
321	Forebrain/Midbrain/Hindbrain	3	5	11	13	17	26	37	45	53	60	0.186165	0.316836
322	Forebrain/Midbrain/Hindbrain	1	3	7	13	22	36	52	69	82	102	0	0.620999
323	Forebrain/Midbrain/Hindbrain	2	8	15	30	40	48	62	77	91	109	0	0.423235
324	Forebrain/Midbrain/Hindbrain	2	11	20	32	41	51	63	79	95	110	0	0.433347
325	Forebrain/Midbrain/Hindbrain	1	2	4	10	19	27	36	48	60	76	0	0.506334
326	Forebrain/Midbrain/Hindbrain	1	4	9	24	29	38	51	58	75	85	0.189667	0.527231
327	Forebrain/Midbrain/Hindbrain	1	5	7	10	19	27	33	44	58	68	0	0.650239
328	Forebrain/Midbrain/Hindbrain	0	3	8	11	19	25	35	43	53	61	0.13285	0.508184
329	Forebrain/Midbrain/Hindbrain	0	2	4	9	12	14	14	16	22	25	0.228744	0.350351
330	Forebrain/Midbrain/Hindbrain	1	3	11	21	32	48	61	72	91	111	0.13285	0.31603
331	Forebrain/Midbrain/Hindbrain	0	0	0	0	0	0	0	0	0	0	0	0.304891
332	Forebrain/Midbrain/Hindbrain	0	6	12	23	32	43	57	76	93	112	0.13285	0.406285
333	Forebrain/Midbrain/Hindbrain	1	8	14	23	34	44	56	72	87	113	0	0.502289
334	Forebrain/Midbrain/Hindbrain	2	7	13	21	28	37	47	60	74	95	0	0.435477
335	Forebrain/Midbrain/Hindbrain	3	7	11	19	25	33	46	59	69	77	0	0.646004
336	Forebrain/Midbrain/Hindbrain	2	9	14	22	33	45	58	71	89	103	0.189667	0.502076
337	Forebrain/Midbrain/Hindbrain	2	9	15	27	39	52	65	77	89	103	0.234585	0.504263
338	Forebrain/Midbrain/Hindbrain	1	3	8	20	23	31	36	43	51	59	0.13285	0.612089
339	Forebrain/Midbrain/Hindbrain	3	4	9	13	19	31	45	56	67	81	0.189667	0.47974
340	Forebrain/Midbrain/Hindbrain	1	8	15	21	27	32	43	49	58	70	0	0.538564
341	Forebrain/Midbrain/Hindbrain	1	2	9	16	24	35	47	60	71	88	0.13285	0.467948
342	Forebrain/Midbrain/Hindbrain	3	6	9	14	20	27	37	48	55	66	0	0.568605
343	Forebrain/Midbrain/Hindbrain	1	9	15	23	34	41	54	71	86	106	0	0.638015
344	Forebrain/Midbrain/Hindbrain	1	4	7	14	18	24	31	41	51	61	0	0.588042
345	Forebrain/Midbrain/Hindbrain	0	3	5	8	11	11	16	20	27	30	0.189667	0.332988
346	Forebrain/Midbrain/Hindbrain	1	7	15	24	31	40	50	63	83	101	0.189667	0.452433
347	Forebrain/Midbrain/Hindbrain	1	6	11	18	21	28	32	39	42	47	0.13285	0.269416
348	Forebrain/Midbrain/Hindbrain	2	6	12	19	26	35	43	55	71	84	0.273645	0.54768
349	Forebrain/Midbrain/Hindbrain	1	3	12	19	25	29	35	44	50	61	0.13285	0.498388
350	Forebrain/Midbrain/Hindbrain	0	0	2	4	7	14	19	22	26	33	0.13285	0.436045
351	Forebrain/Midbrain/Hindbrain	0	1	13	26	33	44	56	70	86	104	0	0.514126
352	Forebrain/Midbrain/Hindbrain	1	6	12	18	29	36	48	59	81	94	0.273645	0.59944
353	Forebrain/Midbrain/Hindbrain	1	3	13	23	35	46	57	74	88	106	0	0.516578
354	Forebrain/Midbrain/Hindbrain	0	5	14	21	32	44	56	67	81	98	0.189667	0.461994
355	Forebrain/Midbrain/Hindbrain	1	3	6	8	15	22	30	39	50	62	0.234585	0.583741
356	Forebrain/Midbrain/Hindbrain	0	3	7	15	26	33	44	56	65	80	0.342457	0.651074
357	Forebrain/Midbrain/Hindbrain	0	5	10	15	21	32	36	42	50	60	0.13285	0.576045
358	Forebrain/Midbrain/Hindbrain	0	0	3	5	7	9	10	13	16	19	0.407533	0.569729
359	Forebrain/Midbrain/Hindbrain	2	8	18	24	33	39	51	66	82	99	0.273645	0.529158
360	Forebrain/Midbrain/Hindbrain	1	3	5	12	20	27	35	42	55	67	0.189667	0.679147
361	Forebrain/Midbrain/Hindbrain	1	5	6	11	22	32	41	59	75	91	0	0.667156
362	Forebrain/Midbrain/Hindbrain	1	6	12	21	33	42	54	65	82	102	0.189667	0.530045
363	Forebrain/Midbrain/Hindbrain	3	4	10	16	23	32	46	57	73	89	0.234585	0.54869
364	Forebrain/Midbrain/Hindbrain	1	5	10	18	23	31	41	54	65	79	0.37417	0.582068
365	Forebrain/Midbrain/Hindbrain	1	5	6	10	12	25	34	46	52	65	0.494064	0.576193
366	Endothelium	1	4	4	7	10	18	22	28	32	41	0.460376	0.166135
367	Forebrain/Midbrain/Hindbrain	1	4	11	18	24	32	41	51	64	77	0.309197	0.592958
368	Forebrain/Midbrain/Hindbrain	2	6	8	17	24	33	38	46	57	66	0.265903	0.459847
369	Endothelium	0	0	0	1	2	2	3	5	8	9	0.434113	0.600123
370	Forebrain/Midbrain/Hindbrain	1	2	3	4	8	15	23	29	40	49	0.273645	0.56859
371	Forebrain/Midbrain/Hindbrain	1	2	4	9	12	14	24	32	37	45	0.189667	0.241825
372	Forebrain/Midbrain/Hindbrain	1	3	10	17	30	44	59	75	86	101	0	0.646108
373	Forebrain/Midbrain/Hindbrain	1	8	9	14	24	33	39	51	65	82	0.342457	0.455974
374	Erythroid	1	3	5	6	8	14	21	23	27	30	0.63051	0.444086
375	Haematoendothelial progenitors	2	5	9	13	15	19	25	30	34	38	0.434037	0.629356
376	Forebrain/Midbrain/Hindbrain	2	7	14	22	27	33	43	56	73	82	0.37417	0.509357
377	Blood progenitors	2	2	4	6	7	11	15	19	21	23	0.606963	0.444516
378	Endothelium	0	0	0	0	0	1	1	1	1	3	0.695523	0.65532
379	Forebrain/Midbrain/Hindbrain	2	3	7	14	21	32	44	51	58	68	0.342457	0.595229
380	Forebrain/Midbrain/Hindbrain	0	1	2	5	8	10	16	19	27	33	0.273645	0.445915
381	Forebrain/Midbrain/Hindbrain	0	3	7	10	14	20	29	41	53	68	0.13285	0.454304
382	Endothelium	0	0	0	0	1	2	3	3	3	3	0.631938	-0.190694
383	Erythroid	0	0	0	1	1	2	3	9	16	23	0.691492	0.475792
384	Haematoendothelial progenitors	0	5	7	8	12	15	17	22	28	31	0.617596	0.555891
385	Erythroid	0	0	1	2	2	3	3	3	3	3	0.652774	-0.352143
386	Endothelium	0	0	2	4	6	9	9	11	15	18	0.516028	-0.0951568
387	Erythroid	0	0	2	2	2	2	4	4	5	6	0.494752	0.354054
388	Erythroid	0	0	0	1	1	1	1	1	2	2	0.708656	0.0985551
389	Erythroid	1	1	2	2	2	2	2	3	3	3	0.454468	-0.152389
390	Erythroid	1	1	3	4	7	11	13	14	15	15	0.486788	0.417526
391	Cranial mesoderm	0	1	1	3	6	9	14	18	22	29	0.494064	0.617359
392	Erythroid	0	1	3	4	4	4	7	9	9	11	0.599581	-0.0555082
393	Erythroid	0	2	2	2	2	2	3	3	3	3	0.391452	0.107817
394	Forebrain/Midbrain/Hindbrain	4	7	12	17	24	30	39	48	60	69	0.404841	0.621615
395	Forebrain/Midbrain/Hindbrain	1	5	11	15	24	43	54	64	78	86	0.13285	0.604608
396	Erythroid	0	1	1	1	1	1	2	2	2	2	0.479083	-0.543677
397	Erythroid	0	1	3	3	4	4	5	5	8	12	0.544407	0.355038
398	Blood progenitors	0	2	2	3	3	3	3	3	3	4	0.481226	-0.505131
399	Erythroid	0	1	2	2	4	5	6	7	8	9	0.54438	-0.316014
400	Forebrain/Midbrain/Hindbrain	0	0	1	4	8	14	20	26	36	53	0.13285	0.553019
401	Erythroid	5	6	9	16	20	24	28	33	36	40	0.578745	0.567655
402	Erythroid	3	8	12	16	21	24	30	37	42	51	0.570085	0.559861
403	Erythroid	0	0	1	2	3	5	6	8	9	10	0.455518	0.328799
404	Erythroid	0	1	2	4	6	6	6	8	9	9	0.544473	0.571929
405	Erythroid	0	0	0	0	2	2	3	4	6	6	0.780398	0.442488
406	Surface ectoderm	4	9	14	18	22	25	33	36	39	44	0.605326	0.0797579
407	Erythroid	0	1	1	1	2	3	3	3	4	6	0.461547	0.22862
408	Forebrain/Midbrain/Hindbrain	2	8	20	28	46	66	81	97	113	138	0	0.552181
409	Cranial mesoderm	0	0	0	0	1	2	2	3	3	4	0.566647	0.204022
410	Surface ectoderm	2	7	11	19	21	24	31	34	36	40	0.757389	-0.0382577
411	Blood progenitors	0	2	5	8	11	15	15	17	19	19	0.395348	0.356822
412	Lateral plate mesoderm	5	11	18	22	26	31	40	47	53	62	0.448274	0.491259
413	Surface ectoderm	5	11	16	21	26	35	41	45	51	59	0.332394	0.354138
414	Endothelium	7	11	16	20	24	25	28	31	34	36	0.478821	0.308925
415	Endothelium	4	7	15	19	24	27	29	34	38	38	0.551197	0.000221755
416	Surface ectoderm	2	11	17	23	33	38	44	50	57	65	0.482882	0.60432
417	Haematoendothelial progenitors	5	9	11	11	13	13	14	16	21	26	0.618253	0.495675
418	Forebrain/Midbrain/Hindbrain	1	5	16	25	38	46	63	77	89	113	0	0.560809
419	Neural crest	5	12	15	17	18	23	28	34	36	47	0.509108	0.642585
420	Neural crest	2	4	6	6	13	18	22	27	34	41	0.61171	0.698075
421	Lateral plate mesoderm	4	7	11	16	24	29	34	47	54	57	0.513323	0.459156
422	Neural crest	4	6	13	23	33	35	41	51	59	65	0.498639	0.553718
423	Endothelium	3	11	14	21	30	36	43	53	60	66	0.498079	0.542808
424	Endothelium	0	0	3	5	5	5	6	7	9	11	0.462935	0.333489
425	Lateral plate mesoderm	2	9	10	18	28	36	44	54	60	69	0.494064	0.49754
426	Surface ectoderm	5	8	8	9	10	11	12	14	17	20	0.483145	0.56099
427	Forebrain/Midbrain/Hindbrain	1	3	10	16	24	35	48	57	76	95	0	0.570728
428	Lateral plate mesoderm	2	5	10	18	23	32	40	45	52	58	0.460376	0.548822
429	Lateral plate mesoderm	1	8	13	23	31	41	48	55	61	72	0.299934	0.422576
430	Surface ectoderm	0	5	8	16	31	42	53	60	68	76	0.365127	0.272005
431	Lateral plate mesoderm	5	9	17	26	36	48	52	63	74	82	0.434037	0.506593
432	Surface ectoderm	0	1	1	2	5	7	9	9	11	17	0.361749	0.184795
433	Endothelium	0	3	5	13	24	38	51	62	68	80	0.355253	0.518629
434	Lateral plate mesoderm	5	12	19	26	35	48	57	68	73	86	0.186165	0.170149
435	Lateral plate mesoderm	6	13	21	28	38	51	59	69	82	90	0.361673	0.55759
436	Lateral plate mesoderm	7	14	21	27	39	48	57	67	76	86	0.361673	0.469931
437	Forebrain/Midbrain/Hindbrain	1	4	8	20	32	53	72	90	108	131	0	0.402957
438	Lateral plate mesoderm	4	8	18	26	39	49	60	68	77	90	0.541476	0.440164
439	Lateral plate mesoderm	3	14	21	31	42	54	61	74	87	93	0.265903	0.524901
440	Lateral plate mesoderm	2	13	22	35	45	56	66	79	90	100	0.353149	0.485012
441	Lateral plate mesoderm	2	9	22	31	46	60	68	82	92	100	0.364612	0.399292
442	Endothelium	3	5	12	21	30	48	60	77	88	102	0.325848	0.456655
443	Haematoendothelial progenitors	2	4	13	21	35	50	65	85	96	104	0.412653	0.500547
444	Haematoendothelial progenitors	2	8	14	24	34	50	63	81	89	101	0.20432	0.0909249
445	Lateral plate mesoderm	7	18	26	37	52	59	71	83	92	101	0.189667	0.552453
446	Endothelium	2	6	17	28	43	59	71	88	102	113	0.345226	0.345741
447	Forebrain/Midbrain/Hindbrain	1	8	15	26	37	49	60	79	98	124	0	0.536466
448	Haematoendothelial progenitors	2	6	13	28	41	55	70	85	98	107	0.206651	0.365354
449	Lateral plate mesoderm	5	17	27	38	53	63	77	86	101	107	0.331464	0.571869
450	Lateral plate mesoderm	2	15	25	41	51	67	78	89	100	110	0.37417	0.470681
451	Endothelium	3	4	8	11	16	21	33	42	51	59	0.515663	0.303229
452	Lateral plate mesoderm	5	19	29	40	52	65	82	91	102	109	0.186165	0.54276
453	Lateral plate mesoderm	3	14	25	40	51	62	78	92	98	106	0.18986	0.362193
454	Endothelium	1	1	2	5	8	9	10	15	17	21	0.370855	0.136917
455	Lateral plate mesoderm	1	7	18	35	49	65	79	92	100	106	0.263277	0.479815
456	Lateral plate mesoderm	3	14	30	43	52	71	83	95	103	113	0.43485	0.527535
457	Forebrain/Midbrain/Hindbrain	2	11	20	32	44	61	77	91	115	135	0	0.453646
458	Lateral plate mesoderm	0	11	24	38	49	63	78	89	97	104	0.331464	0.393188
459	Lateral plate mesoderm	6	14	28	41	52	69	81	95	99	111	0.132916	0.479014
460	Lateral plate mesoderm	2	15	30	44	57	75	89	101	112	120	0.34793	0.324587
461	Endothelium	2	5	8	13	20	26	38	46	58	61	0.490583	-0.144425
462	Lateral plate mesoderm	6	16	29	43	59	76	84	96	107	115	0.228744	0.563185
463	Lateral plate mesoderm	2	9	22	42	58	76	86	103	118	133	0.422372	0.554991
464	Lateral plate mesoderm	3	16	27	44	56	73	84	94	106	114	0.31008	0.553875
465	Lateral plate mesoderm	2	13	27	42	60	77	85	98	110	118	0.237136	0.532963
466	Surface ectoderm	2	9	21	35	52	64	81	99	114	124	0.334201	0.494248
467	Lateral plate mesoderm	4	15	24	40	60	74	87	96	103	111	0.407533	0.556781
468	Forebrain/Midbrain/Hindbrain	1	5	9	17	23	36	54	73	85	102	0	0.511436
469	Haematoendothelial progenitors	1	11	26	41	58	75	87	102	111	126	0.277843	0.499026
470	Lateral plate mesoderm	2	9	20	38	56	77	88	108	120	135	0.415463	0.587075
471	Haematoendothelial progenitors	3	8	21	37	50	68	85	97	105	110	0.453706	0.309926
472	Intermediate mesoderm	4	12	25	43	60	79	90	103	114	129	0.300095	0.538012
473	Endothelium	0	0	1	2	2	3	3	3	5	6	0.587124	-0.350545
474	Lateral plate mesoderm	1	5	14	28	43	53	71	88	101	115	0.367426	0.555181
475	Lateral plate mesoderm	4	16	31	39	58	74	90	99	108	117	0.189667	0.472416
476	Lateral plate mesoderm	6	15	32	46	64	82	91	101	112	125	0.189667	0.564706
477	Haematoendothelial progenitors	1	5	14	20	34	46	57	72	87	105	0.322447	0.528684
478	Forebrain/Midbrain/Hindbrain	0	1	3	5	9	17	22	25	33	46	0	0.707522
479	Forebrain/Midbrain/Hindbrain	2	3	8	15	21	29	37	49	65	76	0.13285	0.717452
480	Surface ectoderm	3	7	16	30	52	71	91	109	123	135	0.246348	0.54155
481	Lateral plate mesoderm	6	15	30	44	61	79	92	101	114	123	0.234585	0.557113
482	Lateral plate mesoderm	4	18	28	45	61	81	90	102	110	123	0.18986	0.49224
483	Lateral plate mesoderm	2	12	24	39	64	83	96	107	119	131	0.311701	0.408502
484	Lateral plate mesoderm	2	6	14	24	38	59	69	84	103	121	0.363414	0.57124
485	Lateral plate mesoderm	1	15	29	40	60	83	98	109	118	132	0.198201	0.444414
486	Lateral plate mesoderm	4	12	26	44	61	83	96	108	122	131	0.190076	0.48165
487	Haematoendothelial progenitors	2	9	17	31	49	75	98	112	122	135	0.41179	0.472492
488	Surface ectoderm	4	9	13	26	43	61	79	101	114	135	0.212313	0.355004
489	Lateral plate mesoderm	2	8	20	35	55	76	92	108	124	139	0.334176	0.531992
490	Forebrain/Midbrain/Hindbrain	3	4	9	15	21	31	38	47	60	72	0.13285	0.643131
491	Lateral plate mesoderm	4	12	30	45	62	78	93	105	112	128	0.189667	0.560633
492	Surface ectoderm	4	9	14	21	40	54	75	90	105	123	0.222068	0.361965
493	Endothelium	3	5	8	14	26	37	48	59	71	86	0.441352	-0.110681
494	Lateral plate mesoderm	2	10	22	41	57	74	92	105	119	131	0.265903	0.622882
495	Lateral plate mesoderm	3	9	22	37	57	74	95	109	123	133	0.265903	0.535261
496	Haematoendothelial progenitors	0	6	17	31	44	61	79	97	114	129	0.483383	0.47302
497	Lateral plate mesoderm	4	13	24	43	62	82	93	108	119	129	0.271966	0.523327
498	Allantois	5	10	25	45	62	78	96	107	118	128	0.294959	0.515933
499	Surface ectoderm	2	5	19	34	50	63	78	101	118	131	0.577444	0.63957
500	Erythroid	0	1	5	5	6	6	7	10	16	19	0.612773	0.0455734
501	Forebrain/Midbrain/Hindbrain	4	6	15	27	38	53	76	98	117	132	0	0.576737
502	Lateral plate mesoderm	3	9	22	43	58	73	89	111	119	132	0.132916	0.546051
503	Haematoendothelial progenitors	1	7	13	32	49	62	79	100	116	134	0.463009	0.459444
504	Lateral plate mesoderm	3	10	30	44	62	80	97	104	122	132	0.186165	0.583177
505	Lateral plate mesoderm	3	14	26	37	50	69	82	103	123	136	0.374639	0.577567
506	Lateral plate mesoderm	4	13	27	45	60	79	93	111	121	131	0.186165	0.49689
507	Lateral plate mesoderm	2	7	20	37	59	74	89	107	126	137	0.261689	0.578795
508	Surface ectoderm	3	10	22	32	48	65	78	94	114	135	0.559504	0.482942
509	Lateral plate mesoderm	2	7	17	26	41	58	70	81	92	103	0.624323	0.402619
510	Lateral plate mesoderm	2	9	24	34	52	75	94	103	115	126	0.348861	0.460566
511	Forebrain/Midbrain/Hindbrain	1	6	14	23	37	50	68	82	106	124	0	0.505659
512	Lateral plate mesoderm	2	10	24	40	59	73	89	103	112	123	0.37856	0.414201
513	Lateral plate mesoderm	4	8	26	43	58	77	93	108	120	131	0.324721	0.585369
514	Lateral plate mesoderm	0	8	21	41	58	73	90	105	116	129	0.189667	0.618673
515	Lateral plate mesoderm	3	11	28	42	55	72	88	103	116	131	0.36411	0.523705
516	Endothelium	2	3	8	12	17	19	29	38	48	56	0.35815	0.132031
517	Haematoendothelial progenitors	2	7	13	19	28	35	44	55	72	88	0.401478	0.324688
518	Lateral plate mesoderm	3	11	23	35	48	67	90	107	119	130	0.26126	0.58668
519	Lateral plate mesoderm	3	12	22	44	60	76	91	102	119	131	0.263277	0.623705
520	Forebrain/Midbrain/Hindbrain	4	12	19	35	46	65	82	102	117	133	0	0.505732
521	Lateral plate mesoderm	2	9	24	43	61	78	89	104	116	126	0.353149	0.538083
522	Intermediate mesoderm	1	10	20	30	42	58	75	96	116	131	0.708426	0.590575
523	Lateral plate mesoderm	4	16	29	46	62	78	91	105	113	124	0.343683	0.43559
524	Lateral plate mesoderm	1	5	25	42	59	78	92	106	118	130	0.294959	0.56442
525	Endothelium	2	8	16	28	47	64	85	101	112	122	0.415463	0.539969
526	Lateral plate mesoderm	1	10	20	38	53	68	86	101	115	130	0.240219	0.529823
527	Endothelium	3	4	8	10	14	22	29	38	50	59	0.509457	0.289348
528	Lateral plate mesoderm	2	13	22	34	49	65	84	101	118	127	0.311517	0.574245
529	Forebrain/Midbrain/Hindbrain	0	5	7	15	28	44	62	78	99	124	0	0.637048
530	Lateral plate mesoderm	3	10	18	32	55	72	85	101	112	128	0.312383	0.418368
531	Endothelium	0	0	1	1	1	1	1	2	3	3	0.700601	-0.419473
532	Erythroid	0	0	3	3	3	4	4	5	7	13	0.695918	0.306396
533	Lateral plate mesoderm	4	12	28	43	57	79	93	104	115	128	0.185192	0.467741
534	Lateral plate mesoderm	0	0	1	1	1	3	10	17	31	41	0.263068	0.66619
535	Lateral plate mesoderm	0	0	0	1	3	5	8	8	12	14	0.790925	0.608193
536	Forebrain/Midbrain/Hindbrain	0	2	8	14	17	24	31	43	52	60	0	0.656961
537	Forebrain/Midbrain/Hindbrain	2	3	8	15	17	32	41	54	69	87	0	0.621986
538	Forebrain/Midbrain/Hindbrain	0	0	1	1	3	5	8	12	15	17	0	0.26182
539	Forebrain/Midbrain/Hindbrain	3	6	13	26	38	54	72	93	110	126	0	0.603677
540	Forebrain/Midbrain/Hindbrain	1	7	15	24	41	53	73	94	110	134	0	0.25865
541	Forebrain/Midbrain/Hindbrain	3	8	17	30	42	60	74	85	101	120	0	0.570964
542	Forebrain/Midbrain/Hindbrain	1	3	10	19	30	45	61	77	97	120	0	0.602464
543	Forebrain/Midbrain/Hindbrain	2	3	9	17	25	29	36	47	61	71	0.13285	0.593504
544	Forebrain/Midbrain/Hindbrain	0	1	2	8	14	18	35	55	77	93	0	0.658158
545	Forebrain/Midbrain/Hindbrain	0	4	12	24	35	49	61	80	92	113	0	0.416312
546	Forebrain/Midbrain/Hindbrain	0	2	2	6	13	20	31	39	55	67	0.13285	0.524868
547	Forebrain/Midbrain/Hindbrain	1	5	13	22	35	47	61	78	97	114	0	0.665661
548	Forebrain/Midbrain/Hindbrain	3	9	14	26	40	55	71	87	108	126	0	0.481912
549	Forebrain/Midbrain/Hindbrain	0	4	5	7	10	16	18	26	34	44	0	0.348857
550	Forebrain/Midbrain/Hindbrain	3	11	16	29	39	56	74	93	113	128	0	0.461245
551	Forebrain/Midbrain/Hindbrain	0	7	9	14	22	31	42	55	75	92	0	0.553981
552	Forebrain/Midbrain/Hindbrain	1	6	13	20	33	48	67	87	106	122	0	0.542305
553	Forebrain/Midbrain/Hindbrain	0	2	8	12	17	22	26	31	36	42	0.13285	0.647331
554	Forebrain/Midbrain/Hindbrain	0	5	18	29	40	54	70	89	103	121	0	0.509392
555	Forebrain/Midbrain/Hindbrain	1	7	16	29	45	67	83	98	110	128	0	0.536328
556	Forebrain/Midbrain/Hindbrain	2	2	7	14	27	36	48	64	75	92	0	0.683363
557	Spinal cord	0	0	1	4	6	12	17	21	27	32	0.273645	0.0462204
558	Forebrain/Midbrain/Hindbrain	1	12	22	32	42	59	78	96	108	129	0	0.510379
559	Forebrain/Midbrain/Hindbrain	0	6	11	23	34	47	64	82	102	124	0	0.486167
560	Forebrain/Midbrain/Hindbrain	0	0	4	4	10	12	17	23	33	37	0	0.62761
561	Forebrain/Midbrain/Hindbrain	1	1	2	2	4	4	4	9	11	13	0	0.673911
562	Forebrain/Midbrain/Hindbrain	2	9	21	27	39	50	66	83	100	116	0	0.421771
563	Forebrain/Midbrain/Hindbrain	0	0	1	2	6	9	10	13	16	18	0.13285	0.407494
564	Forebrain/Midbrain/Hindbrain	3	6	13	22	39	50	67	88	103	117	0	0.512809
565	Forebrain/Midbrain/Hindbrain	2	2	6	16	30	39	54	68	84	102	0	0.548013
566	Forebrain/Midbrain/Hindbrain	2	7	14	24	33	49	60	76	88	112	0	0.506966
567	Forebrain/Midbrain/Hindbrain	2	7	17	28	41	55	67	81	94	113	0	0.397368
568	Forebrain/Midbrain/Hindbrain	1	9	17	25	42	52	71	93	113	132	0	0.579333
569	Forebrain/Midbrain/Hindbrain	1	5	13	23	41	54	71	91	113	129	0	0.535435
570	Forebrain/Midbrain/Hindbrain	1	4	10	25	38	48	58	75	100	120	0	0.559878
571	Forebrain/Midbrain/Hindbrain	0	7	13	26	37	55	74	88	103	117	0	0.558296
572	Forebrain/Midbrain/Hindbrain	3	6	11	22	35	49	61	78	99	117	0	0.475567
573	Forebrain/Midbrain/Hindbrain	2	5	11	24	30	39	51	67	81	100	0	0.550045
574	Forebrain/Midbrain/Hindbrain	0	3	6	13	19	31	42	55	68	85	0	0.576264
575	Forebrain/Midbrain/Hindbrain	3	7	17	27	36	47	63	77	98	113	0	0.548341
576	Forebrain/Midbrain/Hindbrain	0	9	19	28	46	65	79	94	108	129	0.13285	0.32864
577	Forebrain/Midbrain/Hindbrain	1	3	7	17	26	36	53	66	80	95	0	0.508953
578	Forebrain/Midbrain/Hindbrain	0	3	7	17	30	45	60	74	87	111	0	0.526801
579	Forebrain/Midbrain/Hindbrain	3	12	18	28	46	64	82	99	114	133	0	0.56549
580	Forebrain/Midbrain/Hindbrain	1	2	9	15	26	34	41	52	63	75	0.13285	0.467398
581	Forebrain/Midbrain/Hindbrain	2	2	5	10	15	20	26	30	37	50	0.13285	0.671426
582	Forebrain/Midbrain/Hindbrain	2	11	19	29	52	63	78	95	117	133	0	0.527009
583	Forebrain/Midbrain/Hindbrain	1	3	9	16	22	31	41	56	65	74	0	0.523253
584	Forebrain/Midbrain/Hindbrain	0	2	4	7	12	17	22	37	45	55	0.13285	0.500334
585	Forebrain/Midbrain/Hindbrain	2	10	20	30	45	64	79	94	109	126	0	0.465447
586	Forebrain/Midbrain/Hindbrain	1	3	12	21	33	51	65	82	101	121	0	0.427063
587	Forebrain/Midbrain/Hindbrain	0	10	18	30	42	60	75	93	105	121	0	0.525492
588	Forebrain/Midbrain/Hindbrain	0	1	4	9	13	20	24	32	41	46	0.13285	0.688394
589	Forebrain/Midbrain/Hindbrain	4	7	15	24	36	59	78	103	121	137	0	0.515257
590	Forebrain/Midbrain/Hindbrain	1	7	15	27	35	45	60	76	93	113	0	0.5518
591	Forebrain/Midbrain/Hindbrain	2	7	18	22	33	49	61	76	94	109	0	0.60631
592	Forebrain/Midbrain/Hindbrain	0	1	1	1	3	6	8	10	14	17	0.13285	0.64222
593	Forebrain/Midbrain/Hindbrain	0	4	9	15	22	38	46	57	69	78	0	0.497864
594	Forebrain/Midbrain/Hindbrain	0	0	0	0	0	0	1	1	1	2	0.132916	0.197869
595	Forebrain/Midbrain/Hindbrain	2	7	13	22	31	49	65	79	95	110	0.189667	0.0333956
596	Forebrain/Midbrain/Hindbrain	1	5	10	20	30	43	61	76	90	105	0	0.452543
597	Forebrain/Midbrain/Hindbrain	1	3	8	18	25	33	48	59	69	82	0.13285	0.656001
598	Forebrain/Midbrain/Hindbrain	1	9	14	24	36	45	60	75	92	108	0	0.460277
599	Forebrain/Midbrain/Hindbrain	8	23	39	61	84	103	114	129	137	147	0.13285	0.598147
600	Forebrain/Midbrain/Hindbrain	9	23	34	42	48	56	66	75	92	106	0	0.578806
601	Forebrain/Midbrain/Hindbrain	0	1	4	5	7	7	10	12	15	17	0.553947	-0.0385162
602	Forebrain/Midbrain/Hindbrain	1	7	14	21	29	38	52	67	81	95	0	0.351015
603	Forebrain/Midbrain/Hindbrain	2	4	9	16	23	38	49	59	68	81	0.13285	0.462107
604	Forebrain/Midbrain/Hindbrain	0	1	1	2	2	3	5	5	9	10	0.53495	-0.13916
605	Forebrain/Midbrain/Hindbrain	8	21	28	36	43	48	59	71	84	105	0	0.506721
606	Forebrain/Midbrain/Hindbrain	7	11	19	23	35	38	47	62	73	89	0	0.588624
607	Forebrain/Midbrain/Hindbrain	1	4	8	13	23	30	42	53	63	82	0.13285	0.519729
608	Forebrain/Midbrain/Hindbrain	0	3	5	6	9	17	19	22	25	26	0.343683	-0.256003
609	Forebrain/Midbrain/Hindbrain	2	17	36	56	70	86	97	114	122	128	0	0.667474
610	Forebrain/Midbrain/Hindbrain	1	3	7	13	24	35	44	56	68	83	0.13285	0.568763
611	Forebrain/Midbrain/Hindbrain	3	5	13	19	28	35	46	57	74	91	0	0.514752
612	Forebrain/Midbrain/Hindbrain	2	8	18	25	35	44	56	66	82	97	0.228744	0.623869
613	Forebrain/Midbrain/Hindbrain	2	9	14	21	30	38	47	60	79	90	0	0.616793
614	Forebrain/Midbrain/Hindbrain	3	7	10	16	26	36	47	60	73	86	0.13285	0.576777
615	Forebrain/Midbrain/Hindbrain	9	21	30	36	46	51	63	74	88	104	0	0.686911
616	Definitive endoderm	0	0	1	2	4	6	7	7	9	10	0.13285	0.531387
617	Forebrain/Midbrain/Hindbrain	2	9	15	22	30	43	50	60	75	98	0	0.529413
618	Forebrain/Midbrain/Hindbrain	0	0	0	0	0	0	0	2	2	2	0.186165	0.613853
619	Forebrain/Midbrain/Hindbrain	3	10	14	22	29	37	49	62	80	90	0	0.532242
620	Forebrain/Midbrain/Hindbrain	5	11	20	28	35	42	49	61	81	95	0	0.635851
621	Forebrain/Midbrain/Hindbrain	0	3	8	15	26	40	48	61	74	87	0	0.655504
622	Forebrain/Midbrain/Hindbrain	2	5	13	23	31	39	52	67	81	100	0	0.508818
623	Forebrain/Midbrain/Hindbrain	2	5	12	23	33	39	48	64	76	94	0.13285	0.627548
624	Forebrain/Midbrain/Hindbrain	5	10	22	29	37	47	62	79	96	114	0	0.627615
625	Forebrain/Midbrain/Hindbrain	3	12	16	25	35	47	54	67	78	87	0.13285	0.65577
626	Forebrain/Midbrain/Hindbrain	3	10	20	27	39	43	52	65	82	100	0	0.577603
627	Forebrain/Midbrain/Hindbrain	7	23	44	61	81	98	106	117	125	131	0.13285	0.441812
628	Forebrain/Midbrain/Hindbrain	1	2	4	6	16	26	35	48	66	80	0	0.453171
629	Forebrain/Midbrain/Hindbrain	2	6	14	20	26	34	47	60	69	83	0.13285	0.638486
630	Forebrain/Midbrain/Hindbrain	1	5	13	21	35	49	58	72	82	93	0.13285	0.461848
631	Forebrain/Midbrain/Hindbrain	2	12	18	27	32	41	50	63	80	94	0	0.623849
632	Forebrain/Midbrain/Hindbrain	0	0	0	1	2	5	9	11	20	29	0.189667	0.533674
633	Forebrain/Midbrain/Hindbrain	2	5	9	21	32	42	51	62	79	97	0.13285	0.656742
634	Forebrain/Midbrain/Hindbrain	3	8	17	29	36	46	53	65	79	97	0.13285	0.60149
635	Forebrain/Midbrain/Hindbrain	4	7	13	20	33	40	49	65	80	92	0	0.607254
636	Forebrain/Midbrain/Hindbrain	4	11	21	30	39	45	52	71	90	105	0	0.626416
637	Forebrain/Midbrain/Hindbrain	0	4	14	23	30	47	59	73	87	100	0	0.324666
638	Forebrain/Midbrain/Hindbrain	8	20	42	58	85	105	115	123	129	138	0	0.571804
639	Forebrain/Midbrain/Hindbrain	2	12	20	26	33	44	53	67	82	100	0	0.568752
640	Forebrain/Midbrain/Hindbrain	1	6	14	19	32	40	52	68	81	95	0	0.504368
641	Forebrain/Midbrain/Hindbrain	3	11	20	29	39	43	55	71	88	105	0	0.653821
642	Forebrain/Midbrain/Hindbrain	2	4	11	18	25	36	52	61	76	99	0	0.648034
643	Forebrain/Midbrain/Hindbrain	4	10	15	23	33	43	58	66	79	90	0.13285	0.612965
644	Forebrain/Midbrain/Hindbrain	3	5	10	21	30	38	54	66	84	99	0	0.563857
645	Forebrain/Midbrain/Hindbrain	5	10	18	22	35	45	59	75	94	117	0	0.487654
646	Forebrain/Midbrain/Hindbrain	2	7	13	22	28	41	54	66	78	90	0.13285	0.59204
647	Forebrain/Midbrain/Hindbrain	6	23	40	60	80	100	112	126	137	144	0	0.605449
648	Forebrain/Midbrain/Hindbrain	0	0	0	0	0	0	2	2	6	7	0	0.630644
649	Forebrain/Midbrain/Hindbrain	0	3	8	14	19	22	30	33	39	44	0.273645	0.10037
650	Forebrain/Midbrain/Hindbrain	3	10	20	26	36	48	58	73	87	111	0	0.570208
651	Forebrain/Midbrain/Hindbrain	0	4	9	20	30	39	52	63	79	101	0	0.466217
652	Forebrain/Midbrain/Hindbrain	1	2	5	11	14	23	29	39	52	71	0	0.585819
653	Forebrain/Midbrain/Hindbrain	0	3	10	17	24	32	42	55	67	77	0.13285	0.269518
654	Forebrain/Midbrain/Hindbrain	1	5	10	16	25	37	49	64	76	89	0.13285	0.346337
655	Forebrain/Midbrain/Hindbrain	0	3	10	14	25	35	54	69	85	100	0	0.60412
656	Forebrain/Midbrain/Hindbrain	0	2	5	15	23	31	48	66	88	111	0	0.518961
657	Forebrain/Midbrain/Hindbrain	3	8	10	15	23	38	47	58	68	75	0.13285	0.658699
658	Forebrain/Midbrain/Hindbrain	8	22	38	63	82	98	116	126	137	151	0.13285	0.62717
659	Forebrain/Midbrain/Hindbrain	2	6	11	19	32	43	56	68	86	100	0	0.611886
660	Forebrain/Midbrain/Hindbrain	1	3	7	11	20	25	35	47	61	76	0.13285	0.517663
661	Forebrain/Midbrain/Hindbrain	1	7	15	24	34	48	64	80	98	120	0	0.578578
662	Forebrain/Midbrain/Hindbrain	2	6	15	23	33	45	57	74	87	99	0	0.574033
663	Forebrain/Midbrain/Hindbrain	2	2	7	14	22	36	48	60	83	99	0	0.501969
664	Forebrain/Midbrain/Hindbrain	1	2	8	10	20	30	47	60	76	91	0	0.551262
665	Forebrain/Midbrain/Hindbrain	0	3	7	17	31	48	68	85	105	121	0	0.579392
666	Forebrain/Midbrain/Hindbrain	1	1	3	7	10	10	10	11	15	17	0.41939	0.707134
667	Forebrain/Midbrain/Hindbrain	6	21	37	57	80	100	109	123	131	135	0	0.619292
668	Forebrain/Midbrain/Hindbrain	2	4	10	18	28	37	45	61	69	90	0	0.609702
669	Forebrain/Midbrain/Hindbrain	3	5	12	18	28	37	48	65	84	107	0	0.554614
670	Forebrain/Midbrain/Hindbrain	0	4	9	17	24	33	39	52	61	74	0.13285	0.560227
671	Forebrain/Midbrain/Hindbrain	1	7	15	22	34	47	57	71	91	103	0	0.645856
672	Forebrain/Midbrain/Hindbrain	3	13	16	22	27	41	49	66	80	94	0.13285	0.670553
673	Forebrain/Midbrain/Hindbrain	1	10	20	27	40	50	62	80	101	121	0	0.607609
674	Forebrain/Midbrain/Hindbrain	2	5	10	24	37	47	62	76	95	115	0	0.584295
675	Forebrain/Midbrain/Hindbrain	1	5	15	26	38	47	61	74	87	108	0	0.543933
676	Forebrain/Midbrain/Hindbrain	3	7	10	13	24	32	42	50	63	81	0	0.468728
677	Forebrain/Midbrain/Hindbrain	0	0	0	0	1	1	2	2	5	5	0.13285	0.524743
678	Forebrain/Midbrain/Hindbrain	6	18	41	62	81	92	108	123	134	145	0.13285	0.654886
679	Forebrain/Midbrain/Hindbrain	2	5	12	20	33	48	69	85	106	125	0	0.464308
680	Forebrain/Midbrain/Hindbrain	1	3	12	19	32	50	70	85	100	122	0	0.485978
681	Forebrain/Midbrain/Hindbrain	3	11	19	29	37	50	57	69	83	100	0.13285	0.573788
682	Forebrain/Midbrain/Hindbrain	0	2	16	26	42	59	75	89	107	129	0	0.531768
683	Forebrain/Midbrain/Hindbrain	2	4	9	19	27	36	45	60	75	102	0	0.530208
684	Forebrain/Midbrain/Hindbrain	1	3	4	5	7	11	13	14	16	20	0.426401	0.00994606
685	Spinal cord	0	0	1	7	8	11	18	27	31	38	0.616762	0.261631
686	Forebrain/Midbrain/Hindbrain	2	8	16	26	40	52	66	78	96	120	0	0.529503
687	Forebrain/Midbrain/Hindbrain	3	8	15	25	35	46	54	66	75	91	0.13285	0.640247
688	Forebrain/Midbrain/Hindbrain	0	0	5	10	18	26	37	50	62	70	0.13285	0.663524
689	Forebrain/Midbrain/Hindbrain	0	7	22	42	57	69	78	85	92	100	0.13285	0.46711
690	Forebrain/Midbrain/Hindbrain	2	9	13	26	41	57	78	92	109	132	0.13285	0.462472
691	Forebrain/Midbrain/Hindbrain	4	7	10	18	30	47	63	77	96	120	0	0.574999
692	Forebrain/Midbrain/Hindbrain	0	3	7	9	12	14	15	21	26	40	0.186165	0.220733
693	Forebrain/Midbrain/Hindbrain	0	4	9	13	22	33	48	56	78	99	0	0.673356
694	Forebrain/Midbrain/Hindbrain	1	8	14	23	32	48	70	86	105	125	0.13285	0.560488
695	Forebrain/Midbrain/Hindbrain	0	2	11	23	34	47	59	69	87	98	0	0.613308
696	Forebrain/Midbrain/Hindbrain	1	4	8	11	20	29	39	47	59	70	0.13285	0.541461
697	Forebrain/Midbrain/Hindbrain	3	8	12	21	28	46	62	79	99	124	0.13285	0.603157
698	Forebrain/Midbrain/Hindbrain	1	2	12	23	35	53	64	80	102	126	0.13285	0.701586
699	Forebrain/Midbrain/Hindbrain	2	7	16	28	40	51	61	81	98	123	0	0.577299
700	Forebrain/Midbrain/Hindbrain	0	2	7	12	23	39	49	56	70	81	0.13285	0.599175
701	Forebrain/Midbrain/Hindbrain	6	23	40	58	83	101	115	125	133	141	0	0.605174
702	Forebrain/Midbrain/Hindbrain	1	6	10	18	30	41	54	70	86	105	0	0.560873
703	Forebrain/Midbrain/Hindbrain	0	3	9	15	22	34	51	63	79	100	0	0.578842
704	Forebrain/Midbrain/Hindbrain	2	7	16	27	32	53	71	95	112	132	0	0.606615
705	Forebrain/Midbrain/Hindbrain	0	0	2	3	3	3	3	5	9	12	0	0.712528
706	Forebrain/Midbrain/Hindbrain	4	12	19	31	47	64	82	98	120	139	0.13285	0.528725
707	Forebrain/Midbrain/Hindbrain	0	6	12	24	35	49	67	89	112	133	0	0.500065
708	Forebrain/Midbrain/Hindbrain	2	5	10	18	29	47	69	80	97	124	0	0.57069
709	Forebrain/Midbrain/Hindbrain	4	7	16	23	34	46	58	76	91	117	0.13285	0.503469
710	Forebrain/Midbrain/Hindbrain	2	9	17	27	36	50	66	84	97	115	0	0.598014
711	Spinal cord	1	4	10	14	17	27	40	48	54	63	0	0.163904
712	Forebrain/Midbrain/Hindbrain	0	0	1	2	4	7	12	17	31	37	0.13285	0.535068
713	Forebrain/Midbrain/Hindbrain	3	9	14	24	38	53	71	87	110	129	0	0.484728
714	Forebrain/Midbrain/Hindbrain	2	5	10	17	25	37	43	55	74	89	0.13285	0.579804
715	Forebrain/Midbrain/Hindbrain	0	3	6	10	14	21	24	35	44	60	0.13285	0.544329
716	Forebrain/Midbrain/Hindbrain	2	7	16	24	37	52	71	87	104	129	0	0.493394
717	Forebrain/Midbrain/Hindbrain	1	4	11	27	42	59	74	91	113	133	0.13285	0.461857
718	Forebrain/Midbrain/Hindbrain	3	4	11	17	28	41	62	80	93	116	0	0.580288
719	Forebrain/Midbrain/Hindbrain	1	6	16	27	37	52	67	88	114	134	0	0.559814
720	Forebrain/Midbrain/Hindbrain	2	7	12	16	31	41	56	69	91	110	0	0.3772
721	Definitive endoderm	1	4	9	17	25	33	40	50	60	67	0	0.318772
722	Forebrain/Midbrain/Hindbrain	2	7	14	20	32	50	70	84	103	125	0.13285	0.583942
723	Forebrain/Midbrain/Hindbrain	2	5	9	19	32	39	56	72	92	114	0	0.547543
724	Forebrain/Midbrain/Hindbrain	4	10	15	27	35	48	61	70	85	92	0.13285	0.569382
725	Forebrain/Midbrain/Hindbrain	4	6	10	19	30	41	50	69	85	102	0	0.467865
726	Forebrain/Midbrain/Hindbrain	1	5	9	15	25	36	50	67	83	100	0	0.529569
727	Forebrain/Midbrain/Hindbrain	1	7	15	22	36	52	71	91	104	128	0	0.209941
728	Forebrain/Midbrain/Hindbrain	2	5	16	24	29	41	59	77	99	118	0	0.561035
729	Forebrain/Midbrain/Hindbrain	0	5	12	22	33	50	69	89	108	125	0.13285	0.577413
730	Forebrain/Midbrain/Hindbrain	2	7	14	22	36	51	69	90	113	136	0	0.571259
731	Forebrain/Midbrain/Hindbrain	1	3	9	17	24	37	48	63	81	100	0.13285	0.0821419
732	Forebrain/Midbrain/Hindbrain	6	24	42	63	81	95	110	129	140	150	0.13285	0.507804
733	Forebrain/Midbrain/Hindbrain	1	5	11	22	31	46	59	76	100	126	0	0.360069
734	Forebrain/Midbrain/Hindbrain	3	10	20	31	44	61	76	93	116	134	0.13285	0.55276
735	Forebrain/Midbrain/Hindbrain	1	4	18	29	42	60	82	99	111	134	0.13285	0.51372
736	Forebrain/Midbrain/Hindbrain	1	4	13	24	32	45	56	72	88	105	0.189667	0.209243
737	Forebrain/Midbrain/Hindbrain	1	4	13	24	38	52	67	89	105	125	0	0.530183
738	Forebrain/Midbrain/Hindbrain	4	9	17	23	35	46	64	81	98	125	0	0.520671
739	Forebrain/Midbrain/Hindbrain	2	8	17	26	35	49	63	83	103	127	0	0.636995
740	Forebrain/Midbrain/Hindbrain	4	9	19	24	28	40	59	76	94	120	0	0.507481
741	Forebrain/Midbrain/Hindbrain	1	3	7	18	35	54	67	88	110	137	0	0.311921
742	Forebrain/Midbrain/Hindbrain	3	14	39	60	76	91	108	122	131	143	0	0.682336
743	Forebrain/Midbrain/Hindbrain	2	4	8	13	20	22	28	41	57	68	0.13285	0.436747
744	Forebrain/Midbrain/Hindbrain	1	7	12	19	22	34	45	52	63	75	0.13285	0.602185
745	Forebrain/Midbrain/Hindbrain	1	8	17	23	37	50	62	80	100	119	0	0.64856
746	Forebrain/Midbrain/Hindbrain	1	3	3	9	14	21	32	39	43	54	0	0.48474
747	Forebrain/Midbrain/Hindbrain	1	4	10	16	27	36	50	63	82	98	0	0.597481
748	Forebrain/Midbrain/Hindbrain	0	3	10	23	35	54	69	87	109	130	0	0.584304
749	Forebrain/Midbrain/Hindbrain	0	3	7	15	27	45	65	78	96	116	0	0.453638
750	Forebrain/Midbrain/Hindbrain	1	3	11	20	26	38	57	71	89	107	0	0.530703
751	Forebrain/Midbrain/Hindbrain	2	7	11	19	30	38	53	71	92	112	0	0.431468
752	Forebrain/Midbrain/Hindbrain	2	7	15	25	37	52	63	83	90	101	0.13285	0.579034
753	Forebrain/Midbrain/Hindbrain	3	15	33	55	70	88	101	114	121	132	0.13285	0.31639
754	Forebrain/Midbrain/Hindbrain	0	1	3	7	10	14	20	23	27	35	0.13285	0.124776
755	Forebrain/Midbrain/Hindbrain	0	4	8	15	23	32	38	47	61	78	0.13285	0.488564
756	Forebrain/Midbrain/Hindbrain	4	11	19	26	33	45	61	81	97	117	0	0.610294
757	Forebrain/Midbrain/Hindbrain	2	5	12	22	32	45	61	82	108	134	0	0.61679
758	Forebrain/Midbrain/Hindbrain	1	9	13	14	18	22	33	37	43	48	0.189667	0.0186378
759	Forebrain/Midbrain/Hindbrain	2	5	12	23	37	52	67	89	110	132	0	0.520522
760	Forebrain/Midbrain/Hindbrain	0	12	18	25	37	50	70	85	100	123	0	0.44487
761	Forebrain/Midbrain/Hindbrain	1	1	2	5	9	12	18	23	29	36	0.186165	0.442515
762	Forebrain/Midbrain/Hindbrain	4	7	16	26	39	57	72	94	111	132	0	0.403008
763	Forebrain/Midbrain/Hindbrain	3	7	13	27	34	41	49	65	77	90	0.13285	0.716097
764	Forebrain/Midbrain/Hindbrain	7	23	42	63	79	90	107	123	135	142	0.13285	0.633761
765	Forebrain/Midbrain/Hindbrain	3	4	11	19	33	48	64	85	106	125	0	0.593298
766	Forebrain/Midbrain/Hindbrain	3	8	15	25	30	37	52	66	77	96	0	0.554374
767	Forebrain/Midbrain/Hindbrain	2	7	16	28	40	53	64	80	103	124	0	0.600195
768	Forebrain/Midbrain/Hindbrain	0	1	5	14	25	44	56	72	86	108	0	0.717508
769	Forebrain/Midbrain/Hindbrain	2	11	18	30	43	58	77	97	119	141	0	0.487709
770	Forebrain/Midbrain/Hindbrain	3	8	19	29	43	60	77	97	113	134	0	0.42992
771	Forebrain/Midbrain/Hindbrain	1	4	7	13	23	33	46	59	77	95	0	0.627004
772	Forebrain/Midbrain/Hindbrain	0	4	6	9	14	24	35	44	55	75	0.13285	0.577718
773	Forebrain/Midbrain/Hindbrain	1	2	8	13	19	27	39	59	80	98	0	0.535417
774	Forebrain/Midbrain/Hindbrain	7	24	39	63	79	94	110	119	130	143	0	0.57525
775	Forebrain/Midbrain/Hindbrain	2	7	15	24	37	48	59	72	85	104	0	0.53966
776	Forebrain/Midbrain/Hindbrain	2	4	9	15	20	25	37	52	63	83	0	0.369795
777	Forebrain/Midbrain/Hindbrain	0	4	9	10	15	23	27	35	45	58	0	0.559854
778	Forebrain/Midbrain/Hindbrain	1	5	11	23	37	48	67	90	110	126	0	0.54943
779	Forebrain/Midbrain/Hindbrain	0	2	13	24	34	41	52	69	87	107	0	0.572969
780	Forebrain/Midbrain/Hindbrain	0	0	0	0	0	2	2	2	2	3	0.13285	0.646161
781	Forebrain/Midbrain/Hindbrain	2	11	18	31	48	61	86	106	126	146	0	0.454962
782	Forebrain/Midbrain/Hindbrain	1	5	16	26	37	47	59	77	98	121	0	0.608186
783	Forebrain/Midbrain/Hindbrain	1	5	12	18	31	36	52	67	82	97	0	0.661476
784	Forebrain/Midbrain/Hindbrain	2	4	13	21	32	44	62	80	98	123	0	0.505705
785	Forebrain/Midbrain/Hindbrain	1	5	11	25	34	48	57	72	90	106	0	0.517032
786	Forebrain/Midbrain/Hindbrain	3	9	20	27	40	58	73	96	118	136	0.189667	0.18888
787	Forebrain/Midbrain/Hindbrain	0	3	5	7	11	17	20	26	31	40	0.228744	0.671193
788	Forebrain/Midbrain/Hindbrain	5	11	17	31	43	61	77	93	114	134	0	0.428942
789	Forebrain/Midbrain/Hindbrain	5	23	38	61	77	88	102	113	122	129	0	0.613068
790	Forebrain/Midbrain/Hindbrain	4	13	27	52	69	93	106	112	122	131	0	0.468294
791	Forebrain/Midbrain/Hindbrain	8	20	42	61	76	91	104	115	130	138	0.13285	0.629845
792	Forebrain/Midbrain/Hindbrain	5	15	28	33	49	62	75	85	95	103	0.13285	0.487562
793	Forebrain/Midbrain/Hindbrain	8	25	42	62	77	92	109	122	137	140	0.13285	0.652446
794	Forebrain/Midbrain/Hindbrain	6	20	42	63	76	88	102	116	129	139	0.13285	0.506163
795	Forebrain/Midbrain/Hindbrain	3	20	41	63	77	91	112	122	132	140	0	0.572127
796	Forebrain/Midbrain/Hindbrain	10	20	42	61	75	92	109	121	137	146	0	0.601821
797	Forebrain/Midbrain/Hindbrain	3	20	41	61	76	89	104	118	130	138	0.13285	0.617256
798	Forebrain/Midbrain/Hindbrain	6	24	42	64	75	91	108	122	130	140	0.13285	0.612133
799	Forebrain/Midbrain/Hindbrain	8	19	41	61	74	93	109	122	137	146	0	0.572297
800	Forebrain/Midbrain/Hindbrain	4	20	43	61	74	85	102	113	126	136	0.13285	0.566596
801	Forebrain/Midbrain/Hindbrain	4	23	41	60	76	90	104	118	129	137	0	0.597837
802	Forebrain/Midbrain/Hindbrain	8	22	44	61	74	88	101	119	128	141	0	0.589027
803	Forebrain/Midbrain/Hindbrain	5	17	31	54	71	82	92	102	113	124	0	0.515404
804	Forebrain/Midbrain/Hindbrain	5	21	40	57	74	89	105	117	127	134	0	0.608986
805	Forebrain/Midbrain/Hindbrain	6	24	43	57	76	89	101	113	123	132	0	0.636601
806	Forebrain/Midbrain/Hindbrain	6	24	42	59	76	90	101	117	127	137	0	0.615925
807	Forebrain/Midbrain/Hindbrain	7	27	43	58	76	90	104	115	128	136	0	0.630962
808	Forebrain/Midbrain/Hindbrain	7	26	42	60	73	87	101	114	126	135	0	0.697513
809	Forebrain/Midbrain/Hindbrain	5	15	28	49	66	84	99	105	110	118	0	0.59293
810	Forebrain/Midbrain/Hindbrain	7	23	40	59	72	91	104	119	127	134	0	0.624788
811	Forebrain/Midbrain/Hindbrain	5	23	41	56	73	87	99	114	123	131	0	0.633679
812	Forebrain/Midbrain/Hindbrain	5	18	41	54	69	82	98	114	124	132	0	0.593788
813	Forebrain/Midbrain/Hindbrain	7	28	43	56	73	87	103	112	125	135	0	0.634016
814	Forebrain/Midbrain/Hindbrain	3	20	41	55	67	82	96	107	120	128	0	0.638796
815	Forebrain/Midbrain/Hindbrain	3	20	41	54	70	83	98	109	121	130	0	0.531592
816	Forebrain/Midbrain/Hindbrain	1	11	28	52	63	76	88	94	104	117	0	0.560187
817	Forebrain/Midbrain/Hindbrain	3	19	38	52	65	82	98	110	116	127	0	0.532384
818	Forebrain/Midbrain/Hindbrain	8	24	44	55	68	85	101	112	118	127	0	0.586131
819	Forebrain/Midbrain/Hindbrain	4	9	26	41	61	73	82	92	102	113	0	0.112222
820	Forebrain/Midbrain/Hindbrain	3	10	30	53	70	85	97	111	123	128	0	0.630413
821	Forebrain/Midbrain/Hindbrain	5	16	29	50	64	77	93	103	116	124	0	0.436009
822	Forebrain/Midbrain/Hindbrain	1	9	18	23	32	47	63	77	89	106	0	0.663661
823	Forebrain/Midbrain/Hindbrain	9	24	40	54	70	85	101	109	117	126	0	0.680969
824	Forebrain/Midbrain/Hindbrain	8	23	37	52	68	85	98	109	116	124	0	0.637253
825	Forebrain/Midbrain/Hindbrain	9	22	41	51	67	81	96	109	117	126	0	0.649255
826	Forebrain/Midbrain/Hindbrain	9	22	36	50	68	84	99	111	118	127	0	0.668186
827	Forebrain/Midbrain/Hindbrain	2	5	20	40	55	67	78	87	94	103	0	0.630154
828	Forebrain/Midbrain/Hindbrain	10	21	38	51	66	81	99	112	119	128	0	0.629812
829	Forebrain/Midbrain/Hindbrain	8	20	35	48	61	79	92	104	114	128	0	0.520534
830	Forebrain/Midbrain/Hindbrain	11	19	37	50	65	80	94	108	118	126	0	0.63166
831	Forebrain/Midbrain/Hindbrain	4	18	36	60	81	103	111	118	121	130	0	0.479106
832	Forebrain/Midbrain/Hindbrain	7	17	31	48	66	82	97	109	117	125	0	0.612689
833	Forebrain/Midbrain/Hindbrain	11	25	36	51	66	76	86	97	105	115	0	0.651432
834	Forebrain/Midbrain/Hindbrain	6	18	29	42	60	78	90	104	114	123	0	0.602819
835	Forebrain/Midbrain/Hindbrain	7	16	31	45	59	74	90	100	108	124	0	0.582034
836	Forebrain/Midbrain/Hindbrain	7	18	30	45	62	80	93	108	115	127	0	0.594313
837	Forebrain/Midbrain/Hindbrain	0	3	12	29	52	64	75	87	99	110	0	0.270263
838	Forebrain/Midbrain/Hindbrain	1	9	14	29	49	65	80	92	99	108	0	0.627658
839	Forebrain/Midbrain/Hindbrain	8	17	32	43	58	75	87	100	110	120	0	0.62293
840	Forebrain/Midbrain/Hindbrain	7	21	38	58	85	104	114	128	132	139	0	0.609996
841	Forebrain/Midbrain/Hindbrain	5	12	24	39	55	76	89	102	108	121	0	0.65969
842	Forebrain/Midbrain/Hindbrain	6	12	25	35	53	68	83	95	104	119	0	0.62752
843	Forebrain/Midbrain/Hindbrain	3	7	15	23	26	35	43	54	67	85	0	0.546458
844	Forebrain/Midbrain/Hindbrain	0	3	7	11	20	26	41	49	60	72	0	0.684635
845	Forebrain/Midbrain/Hindbrain	4	8	19	35	51	70	82	94	102	118	0.13285	0.64211
846	Forebrain/Midbrain/Hindbrain	10	17	27	37	50	67	78	93	104	120	0	0.531486
847	Forebrain/Midbrain/Hindbrain	3	8	15	33	52	72	85	96	104	119	0	0.620395
848	Forebrain/Midbrain/Hindbrain	7	20	38	57	81	99	114	123	133	140	0	0.648949
849	Forebrain/Midbrain/Hindbrain	11	21	34	40	48	56	63	75	87	100	0	0.529524
850	Forebrain/Midbrain/Hindbrain	6	14	23	31	42	53	65	71	83	94	0	0.662697
851	Forebrain/Midbrain/Hindbrain	13	25	37	44	54	64	76	88	101	116	0	0.656624
852	Forebrain/Midbrain/Hindbrain	4	9	16	25	42	57	69	81	91	108	0.186165	0.587516
853	Forebrain/Midbrain/Hindbrain	5	14	17	24	30	41	49	59	74	87	0	0.583278
854	Forebrain/Midbrain/Hindbrain	0	5	11	21	29	45	56	66	79	94	0.13285	0.607272
855	Forebrain/Midbrain/Hindbrain	0	0	0	0	0	0	0	0	0	0	0.446295	-0.0726909
856	Forebrain/Midbrain/Hindbrain	11	23	33	46	54	63	73	88	101	117	0	0.644128
857	Forebrain/Midbrain/Hindbrain	4	10	16	22	30	35	46	61	75	89	0	0.62874
858	Forebrain/Midbrain/Hindbrain	2	3	8	14	24	34	51	64	75	90	0.13285	0.47272
859	Forebrain/Midbrain/Hindbrain	1	4	11	24	31	43	56	69	86	101	0	0.39524
860	Forebrain/Midbrain/Hindbrain	0	2	7	17	21	28	39	50	66	79	0	0.457008
861	Forebrain/Midbrain/Hindbrain	2	4	9	16	24	29	41	57	69	87	0	0.340623
862	Forebrain/Midbrain/Hindbrain	1	7	15	29	44	62	82	99	119	143	0.13285	0.436302
863	Forebrain/Midbrain/Hindbrain	0	6	14	27	44	58	72	90	110	136	0.189667	0.445157
864	Forebrain/Midbrain/Hindbrain	0	3	3	3	5	8	19	33	45	61	0	0.372439
865	Forebrain/Midbrain/Hindbrain	0	0	3	5	8	14	17	20	26	32	0.13285	0.0902879
866	Forebrain/Midbrain/Hindbrain	0	7	12	20	34	48	62	77	91	111	0	0.298729
867	Forebrain/Midbrain/Hindbrain	3	12	25	38	56	74	90	102	116	134	0.13285	0.187661
868	Forebrain/Midbrain/Hindbrain	0	6	19	26	41	54	69	92	115	137	0.13285	0.481137
869	Forebrain/Midbrain/Hindbrain	1	5	8	15	23	41	57	72	91	113	0.13285	0.571587
870	Forebrain/Midbrain/Hindbrain	1	6	9	20	36	51	71	84	109	137	0	0.38996
871	Forebrain/Midbrain/Hindbrain	1	11	18	30	42	56	75	94	111	135	0.13285	0.393235
872	Forebrain/Midbrain/Hindbrain	1	10	18	31	49	64	80	95	116	140	0.189667	0.445384
873	Forebrain/Midbrain/Hindbrain	0	7	17	29	44	59	74	86	103	129	0	0.275948
874	Forebrain/Midbrain/Hindbrain	3	12	22	33	49	62	75	90	108	129	0	0.333432
875	Forebrain/Midbrain/Hindbrain	0	6	13	21	32	50	56	72	91	104	0	0.353923
876	Forebrain/Midbrain/Hindbrain	1	4	13	28	40	57	78	91	112	134	0.189667	0.161978
877	Forebrain/Midbrain/Hindbrain	2	4	16	28	39	50	63	74	94	110	0	0.400572
878	Forebrain/Midbrain/Hindbrain	1	2	6	9	17	28	38	48	63	77	0	0.521942
879	Forebrain/Midbrain/Hindbrain	3	8	17	28	42	55	69	82	100	119	0	0.451478
880	Forebrain/Midbrain/Hindbrain	3	6	13	22	41	54	72	97	114	131	0	0.303878
881	Forebrain/Midbrain/Hindbrain	2	6	8	16	31	49	65	89	109	131	0	0.466802
882	Forebrain/Midbrain/Hindbrain	3	13	19	26	36	50	61	78	101	122	0	0.408848
883	Forebrain/Midbrain/Hindbrain	4	13	27	41	58	74	89	102	115	133	0	0.369675
884	Forebrain/Midbrain/Hindbrain	1	3	9	18	37	44	55	73	91	109	0.13285	0.54802
885	Forebrain/Midbrain/Hindbrain	1	6	16	25	40	54	72	90	113	135	0.189667	0.246712
886	Forebrain/Midbrain/Hindbrain	2	9	18	24	40	55	74	97	113	139	0.13285	0.497146
887	Forebrain/Midbrain/Hindbrain	1	5	14	24	39	51	69	82	107	136	0	0.318929
888	Forebrain/Midbrain/Hindbrain	2	9	18	30	38	50	64	87	107	131	0	0.389089
889	Forebrain/Midbrain/Hindbrain	3	8	13	25	37	51	61	77	97	112	0	0.448735
890	Forebrain/Midbrain/Hindbrain	1	4	10	18	28	35	49	61	79	93	0	0.370713
891	Forebrain/Midbrain/Hindbrain	1	9	14	25	32	46	62	79	104	126	0.13285	0.269671
892	Forebrain/Midbrain/Hindbrain	4	13	21	34	48	60	80	97	112	134	0	0.405866
893	Forebrain/Midbrain/Hindbrain	2	5	13	24	38	54	71	94	111	137	0.13285	0.196878
894	Forebrain/Midbrain/Hindbrain	2	3	10	16	25	34	48	62	81	100	0	0.31751
895	Forebrain/Midbrain/Hindbrain	0	0	0	2	5	11	17	25	39	57	0.13285	0.430525
896	Forebrain/Midbrain/Hindbrain	1	4	13	24	39	53	72	93	110	135	0.13285	0.390113
897	Forebrain/Midbrain/Hindbrain	3	14	24	39	55	69	81	99	111	133	0	0.323015
898	Forebrain/Midbrain/Hindbrain	1	8	16	24	35	46	59	78	103	124	0	0.307719
899	Forebrain/Midbrain/Hindbrain	2	9	15	27	38	48	63	78	100	120	0	0.52946
900	Forebrain/Midbrain/Hindbrain	1	4	18	30	42	50	71	91	113	135	0.189667	0.379352
901	Forebrain/Midbrain/Hindbrain	0	4	15	22	36	55	74	88	113	138	0.13285	0.331651
902	Forebrain/Midbrain/Hindbrain	0	1	2	4	8	13	23	35	54	71	0.13285	0.507713
903	Forebrain/Midbrain/Hindbrain	1	6	11	24	37	50	68	89	112	133	0	0.415462
904	Forebrain/Midbrain/Hindbrain	2	5	16	27	41	52	65	82	98	113	0	0.357546
905	Forebrain/Midbrain/Hindbrain	3	6	15	27	35	47	64	77	91	106	0	0.471056
906	Forebrain/Midbrain/Hindbrain	2	6	13	19	25	40	51	62	78	95	0	0.336398
907	Forebrain/Midbrain/Hindbrain	2	5	10	18	33	48	73	90	110	129	0	0.449927
908	Forebrain/Midbrain/Hindbrain	2	7	17	32	42	56	67	80	99	117	0	0.53813
909	Forebrain/Midbrain/Hindbrain	4	14	30	43	62	77	92	108	123	139	0.234585	0.122602
910	Spinal cord	1	1	1	1	1	1	1	1	2	2	0.68593	-0.444821
911	Forebrain/Midbrain/Hindbrain	1	6	16	29	39	50	70	83	105	129	0	0.390655
912	Forebrain/Midbrain/Hindbrain	0	0	1	3	5	8	8	10	15	18	0.228744	0.551523
913	Forebrain/Midbrain/Hindbrain	2	8	19	27	43	57	70	86	102	124	0.13285	0.388781
914	Forebrain/Midbrain/Hindbrain	0	2	5	7	13	18	30	43	61	75	0	0.362461
915	Forebrain/Midbrain/Hindbrain	3	9	16	34	48	62	75	92	107	127	0	0.362665
916	Forebrain/Midbrain/Hindbrain	0	2	5	13	25	40	64	85	111	129	0	0.307614
917	Forebrain/Midbrain/Hindbrain	1	3	8	18	27	35	49	67	87	110	0	0.564607
918	Forebrain/Midbrain/Hindbrain	3	5	16	27	36	47	67	89	111	131	0	0.405488
919	Forebrain/Midbrain/Hindbrain	2	14	27	43	54	70	81	96	113	129	0	0.49191
920	Forebrain/Midbrain/Hindbrain	7	12	21	30	38	51	73	95	116	138	0.189667	0.439123
921	Forebrain/Midbrain/Hindbrain	1	3	5	9	18	27	38	55	70	78	0	0.37569
922	Forebrain/Midbrain/Hindbrain	1	6	17	28	39	56	69	87	110	134	0	0.468458
923	Forebrain/Midbrain/Hindbrain	0	0	0	0	0	0	0	0	0	0	0.13285	0.486343
924	Forebrain/Midbrain/Hindbrain	0	2	8	18	34	46	63	79	99	128	0	0.447934
925	Forebrain/Midbrain/Hindbrain	0	6	12	24	35	47	61	79	101	120	0	0.381175
926	Forebrain/Midbrain/Hindbrain	3	12	16	25	39	50	66	79	97	111	0	0.351888
927	Forebrain/Midbrain/Hindbrain	0	7	15	28	40	51	72	92	113	135	0.13285	0.263414
928	Forebrain/Midbrain/Hindbrain	3	8	14	28	43	56	72	90	109	128	0	0.458689
929	Forebrain/Midbrain/Hindbrain	1	9	15	25	36	51	63	77	93	108	0	0.316916
930	Forebrain/Midbrain/Hindbrain	0	1	1	3	7	9	12	20	38	54	0.189667	0.234533
931	Forebrain/Midbrain/Hindbrain	0	2	10	17	26	42	59	75	94	113	0	0.153906
932	Forebrain/Midbrain/Hindbrain	2	6	22	38	50	64	84	101	116	136	0	0.327856
933	Forebrain/Midbrain/Hindbrain	0	4	9	20	37	52	68	79	95	121	0.13285	0.378207
934	Forebrain/Midbrain/Hindbrain	1	4	8	14	24	31	40	55	71	86	0.13285	0.333531
935	Forebrain/Midbrain/Hindbrain	1	10	17	31	50	63	78	93	112	129	0	0.492322
936	Forebrain/Midbrain/Hindbrain	5	12	24	34	45	61	83	96	114	137	0.13285	0.524887
937	Forebrain/Midbrain/Hindbrain	4	8	18	31	45	56	71	95	110	131	0	0.40249
938	Forebrain/Midbrain/Hindbrain	0	1	3	7	9	17	25	36	56	80	0	0.413047
939	Forebrain/Midbrain/Hindbrain	3	10	14	20	28	34	41	56	65	79	0	0.575685
940	Forebrain/Midbrain/Hindbrain	3	9	19	28	41	53	72	91	111	132	0.13285	0.495917
941	Forebrain/Midbrain/Hindbrain	4	9	15	28	42	56	71	95	111	137	0.13285	0.339784
942	Forebrain/Midbrain/Hindbrain	1	5	14	25	40	56	70	94	111	131	0	0.365809
943	Forebrain/Midbrain/Hindbrain	0	2	12	23	39	54	72	91	112	134	0.13285	0.414083
944	Forebrain/Midbrain/Hindbrain	1	4	15	25	35	50	60	70	81	97	0	0.443959
945	Forebrain/Midbrain/Hindbrain	0	8	19	24	34	45	55	67	83	104	0.13285	0.564579
946	Forebrain/Midbrain/Hindbrain	5	9	19	34	51	67	84	97	113	132	0	0.431702
947	Forebrain/Midbrain/Hindbrain	1	3	7	14	21	28	41	57	79	99	0	0.511489
948	Forebrain/Midbrain/Hindbrain	2	11	17	32	43	61	76	87	104	124	0	0.580772
949	Forebrain/Midbrain/Hindbrain	1	3	11	23	34	48	67	84	104	126	0	0.330025
950	Forebrain/Midbrain/Hindbrain	5	8	15	20	25	31	42	52	66	81	0.13285	0.639195
951	Forebrain/Midbrain/Hindbrain	0	2	4	6	14	24	35	49	66	76	0	0.260029
952	Forebrain/Midbrain/Hindbrain	0	2	5	13	22	30	43	61	78	91	0.13285	0.186417
953	Forebrain/Midbrain/Hindbrain	1	12	17	27	40	59	71	86	105	124	0	0.438023
954	Forebrain/Midbrain/Hindbrain	7	16	23	35	46	57	74	98	113	134	0.13285	0.441702
955	Forebrain/Midbrain/Hindbrain	1	9	18	26	34	49	62	80	97	116	0.186165	0.408318
956	Forebrain/Midbrain/Hindbrain	0	3	9	21	32	54	68	87	110	133	0.13285	0.165307
957	Forebrain/Midbrain/Hindbrain	1	8	16	27	42	55	69	89	114	132	0.13285	0.315519
958	Forebrain/Midbrain/Hindbrain	1	6	11	22	30	41	56	74	90	110	0	0.426562
959	Forebrain/Midbrain/Hindbrain	0	2	6	7	12	18	30	45	60	75	0	0.485752
960	Forebrain/Midbrain/Hindbrain	2	9	14	20	26	45	59	68	87	98	0.13285	0.324384
961	Forebrain/Midbrain/Hindbrain	3	13	27	39	54	68	84	97	115	132	0.13285	0.356019
962	Forebrain/Midbrain/Hindbrain	4	15	29	42	56	74	88	102	121	138	0.13285	0.197463
963	Forebrain/Midbrain/Hindbrain	1	5	13	24	36	54	68	89	107	128	0	0.222086
964	Forebrain/Midbrain/Hindbrain	7	14	25	35	46	58	75	91	110	132	0	0.474694
965	Forebrain/Midbrain/Hindbrain	2	6	14	19	30	45	62	79	101	114	0	0.483715
966	Forebrain/Midbrain/Hindbrain	0	4	11	19	32	45	58	76	103	126	0.13285	0.524403
967	Forebrain/Midbrain/Hindbrain	0	4	9	20	26	36	45	60	71	81	0	0.386205
968	Forebrain/Midbrain/Hindbrain	1	6	14	23	38	55	70	89	112	132	0	0.30165
969	Forebrain/Midbrain/Hindbrain	1	4	9	19	28	38	55	67	79	100	0.13285	0.395892
970	Forebrain/Midbrain/Hindbrain	1	5	11	17	25	36	44	57	71	84	0	0.305636
971	Forebrain/Midbrain/Hindbrain	2	7	16	25	40	56	73	92	113	132	0.13285	0.346138
972	Forebrain/Midbrain/Hindbrain	5	10	18	31	44	62	75	87	105	124	0	0.487625
973	Forebrain/Midbrain/Hindbrain	3	8	18	29	46	58	70	91	109	130	0	0.369557
974	Forebrain/Midbrain/Hindbrain	2	6	14	24	33	45	56	71	91	107	0.13285	0.417303
975	Forebrain/Midbrain/Hindbrain	4	7	15	26	39	54	69	89	108	129	0	0.552025
976	Forebrain/Midbrain/Hindbrain	3	8	16	28	39	56	70	91	110	132	0	0.407442
977	Forebrain/Midbrain/Hindbrain	0	1	6	9	16	25	36	47	61	79	0	0.460384
978	Forebrain/Midbrain/Hindbrain	2	5	11	14	23	33	45	60	71	86	0	0.334244
979	Forebrain/Midbrain/Hindbrain	1	6	11	23	32	44	54	65	79	95	0.13285	0.452188
980	Forebrain/Midbrain/Hindbrain	0	0	1	7	14	22	36	51	67	78	0	0.430656
981	Forebrain/Midbrain/Hindbrain	1	4	12	20	31	46	60	75	98	117	0	0.435925
982	Forebrain/Midbrain/Hindbrain	1	7	17	24	35	54	69	86	104	132	0	0.243205
983	Forebrain/Midbrain/Hindbrain	2	9	19	35	49	59	76	89	107	128	0	0.410201
984	Forebrain/Midbrain/Hindbrain	1	4	17	26	38	54	74	89	111	130	0	0.138943
985	Forebrain/Midbrain/Hindbrain	1	10	20	32	40	57	71	88	111	132	0.13285	0.395221
986	Forebrain/Midbrain/Hindbrain	1	5	16	30	36	49	68	88	103	119	0	0.459629
987	Forebrain/Midbrain/Hindbrain	2	3	7	14	18	25	35	44	63	77	0.13285	0.579331
988	Forebrain/Midbrain/Hindbrain	1	5	13	24	44	59	73	95	111	130	0	0.469156
989	Forebrain/Midbrain/Hindbrain	3	8	14	23	33	46	59	76	92	112	0	0.308241
990	Forebrain/Midbrain/Hindbrain	4	5	12	19	33	50	69	89	109	125	0	0.368156
991	Forebrain/Midbrain/Hindbrain	5	9	22	31	45	58	77	91	104	125	0	0.43436
992	Forebrain/Midbrain/Hindbrain	2	5	10	19	31	41	52	65	79	90	0.13285	0.497924
993	Forebrain/Midbrain/Hindbrain	5	6	18	30	43	59	74	90	110	129	0.13285	0.43762
994	Forebrain/Midbrain/Hindbrain	2	9	21	32	48	64	77	92	112	133	0	0.414186
995	Forebrain/Midbrain/Hindbrain	3	11	18	28	38	60	71	88	101	114	0.13285	0.484111
996	Forebrain/Midbrain/Hindbrain	2	5	10	14	20	26	31	43	53	65	0.13285	0.430791
997	Forebrain/Midbrain/Hindbrain	2	10	16	26	39	60	81	96	108	128	0	0.37775
998	Forebrain/Midbrain/Hindbrain	0	5	10	23	39	54	73	91	108	133	0	0.414939
999	Forebrain/Midbrain/Hindbrain	1	6	9	13	19	24	33	38	50	62	0	0.0767701
1000	Forebrain/Midbrain/Hindbrain	0	0	1	7	13	23	32	45	59	78	0	0.275621
1001	Forebrain/Midbrain/Hindbrain	1	4	10	17	25	34	44	59	77	98	0.13285	0.367812
1002	Forebrain/Midbrain/Hindbrain	1	7	16	30	45	58	75	91	106	123	0	0.333533
1003	Forebrain/Midbrain/Hindbrain	0	9	15	23	38	55	71	93	112	133	0.13285	0.416938
1004	Forebrain/Midbrain/Hindbrain	0	3	5	7	13	15	27	34	45	58	0	0.298078
1005	Forebrain/Midbrain/Hindbrain	1	5	11	19	23	38	49	69	79	95	0.13285	0.5035
1006	Forebrain/Midbrain/Hindbrain	3	10	16	24	35	44	52	69	82	98	0.13285	0.475845
1007	Forebrain/Midbrain/Hindbrain	3	7	12	23	33	49	63	75	94	109	0.13285	0.436907
1008	Forebrain/Midbrain/Hindbrain	1	5	9	19	32	46	64	78	97	121	0.13285	0.409802
1009	Forebrain/Midbrain/Hindbrain	1	2	5	8	12	16	24	33	44	59	0	0.371955
1010	Forebrain/Midbrain/Hindbrain	0	3	15	31	45	53	72	89	111	131	0.13285	0.381582
1011	Forebrain/Midbrain/Hindbrain	1	4	13	25	41	60	79	92	113	129	0	0.28369
1012	Forebrain/Midbrain/Hindbrain	4	13	24	36	46	57	70	85	97	119	0	0.482889
1013	Forebrain/Midbrain/Hindbrain	1	6	13	20	28	38	50	58	75	89	0.13285	0.295856
1014	Forebrain/Midbrain/Hindbrain	1	2	11	18	29	46	61	79	97	113	0	0.484693
1015	Forebrain/Midbrain/Hindbrain	3	5	11	15	20	32	52	65	78	97	0.13285	0.403898
1016	Forebrain/Midbrain/Hindbrain	0	4	10	18	25	33	44	55	70	85	0	0.461382
1017	Forebrain/Midbrain/Hindbrain	0	6	12	24	42	52	72	82	102	120	0	0.507953
1018	Forebrain/Midbrain/Hindbrain	1	7	7	11	24	29	40	53	63	78	0.13285	0.442014
1019	Forebrain/Midbrain/Hindbrain	1	3	6	11	20	25	31	44	59	71	0	0.445583
1020	Forebrain/Midbrain/Hindbrain	2	10	25	35	46	52	69	91	113	133	0	0.319757
1021	Forebrain/Midbrain/Hindbrain	3	7	14	23	42	55	70	95	114	132	0.13285	0.554154
1022	Forebrain/Midbrain/Hindbrain	0	1	3	7	20	32	54	72	96	123	0.13285	0.387527
1023	Forebrain/Midbrain/Hindbrain	0	2	9	14	24	37	57	79	97	121	0.189667	0.381693
1024	Neural crest	2	7	19	26	39	49	57	78	94	114	0	0.470978
1025	Forebrain/Midbrain/Hindbrain	1	12	18	27	42	53	73	91	106	130	0.13285	0.455897
1026	Forebrain/Midbrain/Hindbrain	1	10	16	25	39	53	74	95	109	130	0	0.179994
1027	Forebrain/Midbrain/Hindbrain	0	4	14	28	42	55	75	95	116	131	0.13285	0.537515
1028	Forebrain/Midbrain/Hindbrain	1	1	2	4	11	14	18	27	38	48	0.13285	0.403504
1029	Forebrain/Midbrain/Hindbrain	2	5	12	22	33	43	50	66	80	93	0.13285	0.447818
1030	Forebrain/Midbrain/Hindbrain	3	4	9	11	16	23	31	37	49	68	0.13285	0.254109
1031	Forebrain/Midbrain/Hindbrain	1	4	5	11	21	29	39	51	63	77	0	0.27768
1032	Forebrain/Midbrain/Hindbrain	1	3	8	12	25	36	49	59	75	89	0.13285	0.259968
1033	Forebrain/Midbrain/Hindbrain	2	6	11	16	25	38	50	60	72	90	0.13285	0.409662
1034	Forebrain/Midbrain/Hindbrain	2	5	12	17	23	33	48	62	76	94	0	0.571504
1035	Forebrain/Midbrain/Hindbrain	1	5	17	28	39	55	66	88	104	125	0.13285	0.397633
1036	Forebrain/Midbrain/Hindbrain	1	8	13	22	32	45	61	78	97	113	0.189667	0.455875
1037	Forebrain/Midbrain/Hindbrain	3	7	9	21	34	45	51	63	77	97	0	0.390486
1038	Forebrain/Midbrain/Hindbrain	3	7	23	42	64	79	99	112	127	139	0	0.279459
1039	Forebrain/Midbrain/Hindbrain	2	9	15	24	36	47	64	77	99	119	0.13285	0.33245
1040	Forebrain/Midbrain/Hindbrain	1	2	3	5	8	14	24	35	52	71	0.189667	0.353509
1041	Forebrain/Midbrain/Hindbrain	2	6	17	29	36	51	68	86	109	133	0.13285	0.278849
1042	Forebrain/Midbrain/Hindbrain	0	1	7	11	17	21	27	45	61	72	0	0.486393
1043	Forebrain/Midbrain/Hindbrain	0	6	17	26	35	47	69	91	110	133	0.13285	0.283897
1044	Forebrain/Midbrain/Hindbrain	2	8	17	25	34	52	67	94	113	136	0.13285	0.476168
1045	Forebrain/Midbrain/Hindbrain	1	6	10	12	18	23	30	43	53	72	0.13285	0.597122
1046	Forebrain/Midbrain/Hindbrain	1	6	14	22	28	41	49	66	80	103	0.13285	0.441251
1047	Forebrain/Midbrain/Hindbrain	2	7	14	29	39	51	68	82	103	118	0.13285	0.437113
1048	Forebrain/Midbrain/Hindbrain	1	2	10	12	20	26	39	54	62	75	0	0.307289
1049	Forebrain/Midbrain/Hindbrain	0	3	3	4	7	13	17	23	34	48	0.189667	0.286338
1050	Forebrain/Midbrain/Hindbrain	0	1	3	6	10	18	22	36	47	56	0.189667	0.0319508
1051	Spinal cord	0	0	0	1	2	3	5	6	8	9	0.523792	-0.207087
1052	Forebrain/Midbrain/Hindbrain	1	5	10	16	29	39	49	57	76	87	0.13285	0.258493
1053	Spinal cord	0	1	6	12	22	34	50	68	93	116	0.13285	-0.0627481
1054	Forebrain/Midbrain/Hindbrain	3	6	9	17	20	36	54	76	92	112	0.234585	0.407194
1055	Forebrain/Midbrain/Hindbrain	0	1	4	5	10	13	19	25	33	45	0	0.604698
1056	Forebrain/Midbrain/Hindbrain	2	4	7	13	22	32	42	57	78	92	0.13285	0.356325
1057	Forebrain/Midbrain/Hindbrain	1	3	8	17	23	27	38	50	62	79	0.186165	0.274572
1058	Forebrain/Midbrain/Hindbrain	3	6	14	26	39	55	67	85	101	124	0.13285	0.467918
1059	Forebrain/Midbrain/Hindbrain	2	9	14	22	33	42	46	60	76	88	0.228744	0.565365
1060	Forebrain/Midbrain/Hindbrain	0	5	11	21	30	41	55	67	75	89	0	0.175973
1061	Forebrain/Midbrain/Hindbrain	3	4	10	16	24	32	46	67	86	101	0.189667	0.462758
1062	Forebrain/Midbrain/Hindbrain	2	5	11	23	32	49	65	84	108	126	0.189667	0.502113
1063	Forebrain/Midbrain/Hindbrain	1	4	12	21	34	47	58	72	89	109	0.13285	0.434197
1064	Forebrain/Midbrain/Hindbrain	4	8	13	21	32	53	77	95	115	138	0	0.457356
1065	Forebrain/Midbrain/Hindbrain	0	0	5	16	33	48	67	86	108	132	0.13285	0.382521
1066	Forebrain/Midbrain/Hindbrain	3	10	17	26	35	42	56	66	83	101	0.13285	0.394595
1067	Forebrain/Midbrain/Hindbrain	3	8	13	24	40	54	65	83	105	126	0.13285	0.245533
1068	Forebrain/Midbrain/Hindbrain	5	9	12	21	35	49	69	92	111	128	0.13285	0.41888
1069	Forebrain/Midbrain/Hindbrain	2	7	14	22	35	47	74	93	112	136	0	0.37764
1070	Forebrain/Midbrain/Hindbrain	1	4	7	11	16	20	27	36	46	53	0.263277	0.684976
1071	Forebrain/Midbrain/Hindbrain	3	12	22	34	48	57	74	91	117	138	0	0.347796
1072	Spinal cord	0	1	5	11	20	31	43	58	71	84	0.404841	0.306947
1073	Forebrain/Midbrain/Hindbrain	3	10	16	23	37	51	66	84	105	124	0.13285	0.370208
1074	Forebrain/Midbrain/Hindbrain	1	4	8	18	32	41	54	64	80	94	0.13285	0.379812
1075	Forebrain/Midbrain/Hindbrain	0	0	3	10	19	33	50	73	98	121	0.189667	0.379585
1076	Forebrain/Midbrain/Hindbrain	2	9	18	31	39	51	62	80	94	114	0.13285	0.397703
1077	Forebrain/Midbrain/Hindbrain	0	7	11	28	42	53	73	89	112	138	0.189667	0.334428
1078	Forebrain/Midbrain/Hindbrain	3	8	15	23	36	49	67	91	109	129	0.13285	0.444958
1079	Forebrain/Midbrain/Hindbrain	2	6	7	16	24	31	38	50	59	74	0.13285	0.43891
1080	Forebrain/Midbrain/Hindbrain	2	5	13	26	38	49	67	88	105	123	0.234585	0.468544
1081	Forebrain/Midbrain/Hindbrain	3	5	9	16	21	32	51	70	91	107	0.189667	0.382386
1082	Forebrain/Midbrain/Hindbrain	2	5	12	23	35	56	71	93	110	136	0	0.150499
1083	Forebrain/Midbrain/Hindbrain	1	3	11	18	29	42	57	70	83	101	0.189667	0.431857
1084	Forebrain/Midbrain/Hindbrain	0	5	16	24	35	52	66	80	97	117	0.13285	0.26198
1085	Spinal cord	1	2	9	11	16	19	26	32	36	40	0.449092	-0.134777
1086	Forebrain/Midbrain/Hindbrain	1	7	17	23	34	49	65	86	107	124	0.13285	0.47418
1087	Forebrain/Midbrain/Hindbrain	3	6	19	29	40	53	63	81	100	122	0	0.416146
1088	Forebrain/Midbrain/Hindbrain	2	9	18	27	38	50	67	89	110	132	0	0.391841
1089	Forebrain/Midbrain/Hindbrain	1	3	6	14	29	43	55	73	99	121	0	0.346055
1090	Forebrain/Midbrain/Hindbrain	1	8	20	32	40	55	71	92	117	140	0.13285	0.422114
1091	Forebrain/Midbrain/Hindbrain	2	6	17	29	41	58	73	91	109	127	0	0.288888
1092	Forebrain/Midbrain/Hindbrain	4	5	14	26	31	44	63	87	107	122	0.13285	0.453468
1093	Forebrain/Midbrain/Hindbrain	0	1	8	19	33	49	67	85	107	122	0.13285	0.350169
1094	Forebrain/Midbrain/Hindbrain	2	4	13	21	33	45	60	76	98	117	0.13285	0.438636
1095	Forebrain/Midbrain/Hindbrain	1	1	2	2	4	9	22	33	46	64	0	0.405461
1096	Forebrain/Midbrain/Hindbrain	2	7	16	22	34	43	51	63	77	96	0	0.419471
1097	Forebrain/Midbrain/Hindbrain	4	11	16	22	31	42	58	79	101	121	0	0.377244
1098	Forebrain/Midbrain/Hindbrain	3	7	9	19	30	44	60	72	91	107	0	0.350848
1099	Forebrain/Midbrain/Hindbrain	3	11	16	25	35	48	67	85	105	129	0	0.463056
1100	Forebrain/Midbrain/Hindbrain	0	6	14	28	43	58	74	92	121	142	0.186165	0.495735
1101	Forebrain/Midbrain/Hindbrain	1	1	3	4	8	14	21	34	46	62	0	0.296507
1102	Forebrain/Midbrain/Hindbrain	1	6	12	22	29	40	63	83	101	125	0	0.408013
1103	Forebrain/Midbrain/Hindbrain	1	3	4	8	18	29	40	52	66	85	0.189667	0.314953
1104	Forebrain/Midbrain/Hindbrain	0	4	8	15	28	41	58	74	97	119	0	0.504661
1105	Forebrain/Midbrain/Hindbrain	2	4	10	22	29	40	60	80	99	119	0	0.277734
1106	Forebrain/Midbrain/Hindbrain	1	7	8	16	24	38	51	67	79	94	0.228744	0.417607
1107	Forebrain/Midbrain/Hindbrain	1	1	2	4	7	9	18	23	31	44	0.13285	0.418481
1108	Forebrain/Midbrain/Hindbrain	1	3	3	5	11	18	25	34	46	59	0	0.189131
1109	Forebrain/Midbrain/Hindbrain	0	6	7	13	22	31	46	62	85	106	0.13285	0.224737
1110	Forebrain/Midbrain/Hindbrain	1	3	7	13	19	21	25	32	38	50	0.234585	0.354559
1111	Forebrain/Midbrain/Hindbrain	0	4	9	15	25	37	54	75	90	107	0	0.458593
1112	Forebrain/Midbrain/Hindbrain	0	4	13	19	25	39	54	72	89	112	0	0.325251
1113	Forebrain/Midbrain/Hindbrain	2	4	9	17	25	40	57	71	90	104	0	0.519447
1114	Forebrain/Midbrain/Hindbrain	1	6	14	22	31	41	55	70	83	98	0	0.192396
1115	Forebrain/Midbrain/Hindbrain	0	0	1	1	1	1	3	4	7	10	0.13285	0.607562
1116	Forebrain/Midbrain/Hindbrain	1	6	15	24	33	42	59	80	97	118	0	0.286805
1117	Forebrain/Midbrain/Hindbrain	1	6	16	23	33	51	62	76	96	111	0	0.464053
1118	Forebrain/Midbrain/Hindbrain	0	6	14	19	34	47	61	85	96	114	0	0.304373
1119	Forebrain/Midbrain/Hindbrain	1	1	10	16	32	43	60	73	91	110	0	0.351967
1120	Forebrain/Midbrain/Hindbrain	3	12	20	32	39	54	71	86	104	119	0.189667	0.197927
1121	Forebrain/Midbrain/Hindbrain	1	3	9	17	24	40	51	64	87	106	0.13285	0.24349
1122	Forebrain/Midbrain/Hindbrain	0	5	12	22	29	40	56	79	93	108	0	0.388374
1123	Forebrain/Midbrain/Hindbrain	8	14	20	30	40	51	59	66	76	87	0.13285	0.402971
1124	Forebrain/Midbrain/Hindbrain	0	1	3	6	12	15	20	30	41	52	0	0.516862
1125	Forebrain/Midbrain/Hindbrain	2	3	7	16	25	36	50	71	91	103	0	0.371944
1126	Forebrain/Midbrain/Hindbrain	10	19	25	31	39	51	65	73	94	110	0.13285	0.525562
1127	Forebrain/Midbrain/Hindbrain	0	0	0	0	0	0	0	0	0	0	0.189667	0.688712
1128	Forebrain/Midbrain/Hindbrain	0	3	9	13	22	33	44	65	79	97	0	0.441866
1129	Forebrain/Midbrain/Hindbrain	5	7	10	13	19	35	45	56	72	90	0	0.0566471
1130	Forebrain/Midbrain/Hindbrain	2	3	6	16	25	34	50	67	86	100	0	0.339287
1131	Forebrain/Midbrain/Hindbrain	1	4	7	15	25	31	43	58	74	93	0	0.310379
1132	Forebrain/Midbrain/Hindbrain	10	17	24	34	43	52	64	73	90	110	0	0.40285
1133	Forebrain/Midbrain/Hindbrain	2	5	9	18	25	33	49	67	84	102	0	0.28332
1134	Forebrain/Midbrain/Hindbrain	4	7	10	20	26	38	46	61	74	90	0	0.312995
1135	Forebrain/Midbrain/Hindbrain	2	9	12	22	29	39	45	49	54	59	0	0.436632
1136	Forebrain/Midbrain/Hindbrain	11	22	28	37	43	50	57	64	77	95	0.13285	0.572076
1137	Forebrain/Midbrain/Hindbrain	3	10	26	35	47	59	79	91	109	126	0	0.269314
1138	Gut tube	10	19	29	32	38	41	44	48	52	57	0.132988	0.41326
1139	Forebrain/Midbrain/Hindbrain	7	24	32	36	40	47	55	60	72	81	0	0.528324
1140	Forebrain/Midbrain/Hindbrain	4	5	10	18	23	34	48	60	74	92	0	0.291902
1141	Forebrain/Midbrain/Hindbrain	10	20	33	40	48	52	62	69	83	93	0.13285	0.432266
1142	Forebrain/Midbrain/Hindbrain	12	27	32	37	45	51	62	77	94	111	0.13285	0.558491
1143	Gut tube	11	24	30	31	31	32	32	32	33	34	0.234585	0.540451
1144	Forebrain/Midbrain/Hindbrain	10	16	22	30	42	54	65	71	86	103	0	0.475615
1145	Forebrain/Midbrain/Hindbrain	10	20	27	38	45	52	67	78	88	101	0.13285	0.44937
1146	Forebrain/Midbrain/Hindbrain	3	5	14	24	32	43	55	70	88	104	0.13285	0.416231
1147	Forebrain/Midbrain/Hindbrain	2	7	16	23	28	39	50	62	79	92	0	0.363811
1148	Forebrain/Midbrain/Hindbrain	6	8	9	18	25	34	38	53	64	87	0	0.278285
1149	Forebrain/Midbrain/Hindbrain	1	5	12	20	26	43	50	65	78	91	0	0.397265
1150	Gut tube	5	12	16	23	28	33	39	42	54	58	0.464501	0.735084
1151	Gut tube	0	1	1	3	3	4	4	5	7	7	0.832555	-0.173653
1152	Forebrain/Midbrain/Hindbrain	11	18	26	36	43	53	65	74	82	100	0	0.44529
1153	Forebrain/Midbrain/Hindbrain	2	8	17	23	34	43	50	56	65	68	0	0.578986
1154	Forebrain/Midbrain/Hindbrain	10	28	36	42	52	57	64	77	87	98	0	0.446046
1155	Forebrain/Midbrain/Hindbrain	0	6	12	20	32	45	54	69	83	93	0.13285	0.370482
1156	Forebrain/Midbrain/Hindbrain	5	17	26	35	40	49	55	60	66	71	0	0.550923
1157	Forebrain/Midbrain/Hindbrain	6	19	32	37	41	51	57	63	69	77	0	0.33381
1158	Forebrain/Midbrain/Hindbrain	12	21	29	34	41	49	60	71	83	96	0.13285	0.419846
1159	Gut tube	4	7	9	15	21	28	36	43	52	64	0.553947	0.493441
1160	Forebrain/Midbrain/Hindbrain	9	28	34	39	47	53	65	78	89	108	0.13285	0.407381
1161	Forebrain/Midbrain/Hindbrain	8	16	18	29	34	47	58	71	88	98	0	0.422088
1162	Gut tube	11	29	30	30	30	31	33	33	34	36	0.189667	0.656896
1163	Forebrain/Midbrain/Hindbrain	10	27	37	45	53	62	73	85	95	108	0	0.573361
1164	Forebrain/Midbrain/Hindbrain	7	14	28	43	54	59	68	74	78	84	0	0.395151
1165	Forebrain/Midbrain/Hindbrain	3	11	17	26	35	47	55	60	67	71	0	0.534164
1166	Forebrain/Midbrain/Hindbrain	2	9	24	36	50	65	81	102	120	138	0	0.348217
1167	Forebrain/Midbrain/Hindbrain	2	10	13	25	36	53	69	88	107	127	0	0.520427
1168	Forebrain/Midbrain/Hindbrain	1	6	12	16	26	36	43	51	55	60	0	0.646298
1169	Gut tube	9	20	22	24	25	25	26	30	32	36	0.342457	0.6278
1170	Gut tube	13	26	27	28	31	31	33	37	39	41	0.189667	0.614271
1171	Forebrain/Midbrain/Hindbrain	2	9	19	27	42	50	62	69	75	80	0	0.625075
1172	Gut tube	12	27	30	30	30	32	36	36	40	43	0.0677152	0.565676
1173	Gut tube	13	26	29	29	30	32	34	36	41	43	0.189667	0.678059
1174	Forebrain/Midbrain/Hindbrain	5	12	24	34	45	55	62	67	72	77	0	0.600819
1175	Forebrain/Midbrain/Hindbrain	10	21	40	52	66	71	78	87	98	110	0	0.611836
1176	Forebrain/Midbrain/Hindbrain	7	23	34	43	53	59	67	78	88	99	0.13285	0.429717
1177	Forebrain/Midbrain/Hindbrain	1	8	17	25	33	52	64	84	102	127	0	0.379075
1178	Forebrain/Midbrain/Hindbrain	7	23	39	48	55	64	72	81	95	114	0.13285	0.260145
1179	Forebrain/Midbrain/Hindbrain	10	24	36	48	58	65	76	87	97	105	0.13285	0.580192
1180	Forebrain/Midbrain/Hindbrain	8	21	44	55	69	77	84	94	103	113	0	0.490266
1181	Gut tube	11	28	30	32	34	35	36	38	42	47	0.132988	0.638214
1182	Forebrain/Midbrain/Hindbrain	7	21	38	47	55	62	72	85	102	115	0	0.574116
1183	Gut tube	12	19	21	24	28	33	39	42	45	50	0.146004	0.703884
1184	Forebrain/Midbrain/Hindbrain	8	18	31	49	60	70	79	84	93	100	0	0.596688
1185	Forebrain/Midbrain/Hindbrain	5	10	20	29	43	54	64	74	79	81	0	0.689023
1186	Gut tube	12	29	31	33	33	36	38	42	44	53	0.132988	0.670877
1187	Forebrain/Midbrain/Hindbrain	1	6	17	26	33	50	62	85	94	116	0	0.293685
1188	Forebrain/Midbrain/Hindbrain	3	15	27	40	60	73	82	92	98	107	0	0.636161
1189	Forebrain/Midbrain/Hindbrain	5	18	38	64	75	82	89	103	108	114	0	0.45048
1190	Forebrain/Midbrain/Hindbrain	10	20	37	50	65	73	81	87	93	104	0	0.654828
1191	Forebrain/Midbrain/Hindbrain	6	19	37	58	70	79	86	96	104	111	0	0.62922
1192	Gut tube	5	12	17	20	22	26	30	36	42	46	0.432878	0.676744
1193	Gut tube	10	28	31	33	33	35	37	44	48	51	0.132988	0.630692
1194	Gut tube	10	24	30	31	32	35	41	49	51	58	0.0536109	0.535157
1195	Forebrain/Midbrain/Hindbrain	1	5	19	37	52	63	72	82	88	93	0	0.666285
1196	Gut tube	6	11	17	21	26	28	32	36	38	45	0.498542	0.700516
1197	Forebrain/Midbrain/Hindbrain	3	14	28	48	64	82	101	114	125	136	0.189667	0.247754
1198	Gut tube	9	27	30	32	34	39	45	48	53	60	0.146004	0.693644
1199	Forebrain/Midbrain/Hindbrain	3	10	18	35	48	65	71	80	87	96	0	0.577216
1200	Forebrain/Midbrain/Hindbrain	4	7	20	39	56	74	84	94	97	104	0	0.674235
1201	Forebrain/Midbrain/Hindbrain	2	5	14	29	40	49	57	64	71	76	0	0.671906
1202	Forebrain/Midbrain/Hindbrain	4	8	20	36	55	65	75	86	94	100	0	0.613406
1203	Gut tube	9	25	27	32	39	41	47	57	62	69	0.200496	0.646665
1204	Forebrain/Midbrain/Hindbrain	4	7	14	31	45	55	63	69	78	86	0	0.686689
1205	Gut tube	9	24	26	28	30	32	39	43	47	51	0.235372	0.338407
1206	Gut tube	0	0	0	0	0	1	1	5	8	14	0.728427	0.136606
1207	Forebrain/Midbrain/Hindbrain	0	2	7	23	39	53	68	93	114	135	0.13285	0.331214
1208	Forebrain/Midbrain/Hindbrain	4	6	12	19	30	40	50	66	83	102	0.13285	0.177852
1209	Forebrain/Midbrain/Hindbrain	1	4	9	14	28	37	45	59	70	82	0	0.301659
1210	Forebrain/Midbrain/Hindbrain	3	16	28	44	57	73	89	105	121	136	0.13285	0.21192
1211	Forebrain/Midbrain/Hindbrain	6	11	23	34	46	64	78	94	117	140	0	0.4273
1212	Forebrain/Midbrain/Hindbrain	2	9	17	25	39	44	62	83	98	126	0.13285	0.397809
1213	Forebrain/Midbrain/Hindbrain	4	8	18	29	43	57	70	89	113	135	0	0.259737
1214	Forebrain/Midbrain/Hindbrain	1	7	14	29	40	50	67	77	88	99	0.13285	0.317223
1215	Forebrain/Midbrain/Hindbrain	6	12	23	32	45	56	71	91	112	130	0.189667	0.183413
1216	Forebrain/Midbrain/Hindbrain	3	8	19	26	37	42	58	71	92	111	0.13285	0.441899
1217	Forebrain/Midbrain/Hindbrain	1	9	23	39	53	70	85	102	116	133	0	0.322209
1218	Forebrain/Midbrain/Hindbrain	2	3	7	13	29	44	59	76	103	124	0	0.435651
1219	Forebrain/Midbrain/Hindbrain	0	0	2	5	11	19	25	42	59	76	0.13285	0.476457
1220	Forebrain/Midbrain/Hindbrain	1	7	14	27	39	58	74	92	112	139	0.13285	0.391397
1221	Forebrain/Midbrain/Hindbrain	0	3	10	20	36	55	69	88	110	129	0.186165	0.438861
1222	Forebrain/Midbrain/Hindbrain	4	12	20	31	46	62	76	96	118	138	0.13285	0.428152
1223	Forebrain/Midbrain/Hindbrain	1	6	11	24	33	51	66	87	109	138	0.13285	0.323409
1224	Forebrain/Midbrain/Hindbrain	3	8	16	24	43	57	72	89	110	136	0.13285	0.435571
1225	Forebrain/Midbrain/Hindbrain	2	6	15	23	30	45	58	77	92	107	0	0.354362
1226	Forebrain/Midbrain/Hindbrain	3	7	11	18	21	32	41	47	62	78	0.189667	0.236582
1227	Forebrain/Midbrain/Hindbrain	2	3	13	26	40	48	69	88	109	131	0	0.340675
1228	Forebrain/Midbrain/Hindbrain	1	6	20	31	42	54	74	91	118	135	0	0.562898
1229	Forebrain/Midbrain/Hindbrain	1	4	10	20	34	44	53	66	77	90	0	0.260001
1230	Forebrain/Midbrain/Hindbrain	0	2	4	7	9	14	25	31	43	57	0	0.418942
1231	Forebrain/Midbrain/Hindbrain	0	6	9	16	34	52	69	89	114	137	0	0.192617
1232	Forebrain/Midbrain/Hindbrain	2	6	14	27	40	54	65	80	91	103	0	0.421577
1233	Forebrain/Midbrain/Hindbrain	3	13	24	39	54	75	89	106	120	137	0.13285	0.288483
1234	Forebrain/Midbrain/Hindbrain	1	2	5	13	28	40	63	80	110	133	0.13285	0.224896
1235	Forebrain/Midbrain/Hindbrain	3	7	15	21	36	51	71	89	114	134	0	0.318232
1236	Forebrain/Midbrain/Hindbrain	3	6	13	27	32	43	58	72	88	108	0.13285	0.440586
1237	Forebrain/Midbrain/Hindbrain	0	0	0	2	3	5	10	16	28	49	0	0.153509
1238	Forebrain/Midbrain/Hindbrain	0	3	13	20	34	46	60	76	92	109	0.13285	0.288663
1239	Forebrain/Midbrain/Hindbrain	3	12	25	45	64	83	102	113	128	140	0.0677152	0.285476
1240	Forebrain/Midbrain/Hindbrain	2	6	7	12	29	48	66	91	111	133	0	0.459473
1241	Forebrain/Midbrain/Hindbrain	0	4	7	14	24	35	43	56	71	87	0	0.494423
1242	Forebrain/Midbrain/Hindbrain	2	13	19	28	43	59	73	88	106	126	0	0.390838
1243	Forebrain/Midbrain/Hindbrain	6	9	19	28	42	56	75	92	116	136	0.13285	0.371021
1244	Forebrain/Midbrain/Hindbrain	0	2	9	24	36	54	70	96	116	141	0.13285	0.39745
1245	Forebrain/Midbrain/Hindbrain	1	6	16	31	40	56	80	99	119	143	0.13285	0.221967
1246	Forebrain/Midbrain/Hindbrain	0	4	15	28	40	52	61	76	97	111	0.13285	0.40227
1247	Forebrain/Midbrain/Hindbrain	2	7	13	26	42	58	73	93	111	136	0	0.418763
1248	Forebrain/Midbrain/Hindbrain	4	7	17	24	34	51	65	84	105	125	0	0.366049
1249	Spinal cord	1	1	1	1	4	9	14	25	37	47	0.13285	0.0814028
1250	Forebrain/Midbrain/Hindbrain	2	5	8	18	27	38	45	59	74	91	0	0.373767
1251	Forebrain/Midbrain/Hindbrain	5	10	15	26	34	49	66	87	107	129	0	0.361831
1252	Forebrain/Midbrain/Hindbrain	0	6	13	20	32	52	64	80	101	124	0	0.367171
1253	Forebrain/Midbrain/Hindbrain	2	6	16	31	44	62	74	91	113	133	0	0.210933
1254	Forebrain/Midbrain/Hindbrain	4	13	28	45	63	84	96	109	124	138	0.13285	0.381446
1255	Forebrain/Midbrain/Hindbrain	0	1	4	11	16	21	28	37	44	56	0.186165	0.43895
1256	Forebrain/Midbrain/Hindbrain	3	8	19	27	36	50	60	75	93	117	0	0.337026
1257	Forebrain/Midbrain/Hindbrain	0	0	0	0	0	0	0	1	1	1	0.773091	-0.562591
1258	Forebrain/Midbrain/Hindbrain	1	6	14	24	40	54	68	82	101	122	0	0.314963
1259	Forebrain/Midbrain/Hindbrain	1	12	21	31	48	67	81	97	116	133	0	0.221539
1260	Forebrain/Midbrain/Hindbrain	3	5	15	23	44	55	74	94	116	137	0	0.176495
1261	Forebrain/Midbrain/Hindbrain	1	8	15	25	35	51	64	85	107	131	0	0.238726
1262	Forebrain/Midbrain/Hindbrain	2	11	20	37	50	63	78	98	116	133	0	0.22444
1263	Forebrain/Midbrain/Hindbrain	1	5	11	19	29	41	52	64	78	90	0.13285	0.647196
1264	Forebrain/Midbrain/Hindbrain	3	10	20	30	48	64	76	93	108	127	0	0.288553
1265	Forebrain/Midbrain/Hindbrain	1	8	12	24	32	42	54	71	87	105	0	0.433704
1266	Forebrain/Midbrain/Hindbrain	3	7	18	29	40	56	67	77	87	93	0.189667	0.447954
1267	Forebrain/Midbrain/Hindbrain	3	10	17	23	29	40	45	54	63	73	0.237691	0.55135
1268	Forebrain/Midbrain/Hindbrain	3	6	11	21	31	41	55	62	71	81	0.294959	0.561915
1269	Forebrain/Midbrain/Hindbrain	3	9	17	31	44	54	67	79	90	98	0.263277	0.633443
1270	Surface ectoderm	0	1	2	5	9	13	14	16	21	24	0.466917	0.627341
1271	Forebrain/Midbrain/Hindbrain	2	11	21	32	50	57	66	79	92	105	0.198146	0.67085
1272	Forebrain/Midbrain/Hindbrain	3	6	16	26	36	47	57	68	79	94	0.146888	0.677806
1273	Forebrain/Midbrain/Hindbrain	1	2	4	7	9	12	16	23	31	38	0.228744	0.66092
1274	Forebrain/Midbrain/Hindbrain	0	0	1	1	1	1	3	5	7	12	0.582528	0.635911
1275	Neural crest	3	11	26	34	42	55	68	81	89	98	0.309197	0.657842
1276	Gut tube	4	13	17	25	30	37	43	51	59	63	0.471832	0.523072
1277	Forebrain/Midbrain/Hindbrain	2	7	19	29	39	51	66	81	94	102	0	0.694974
1278	Forebrain/Midbrain/Hindbrain	0	0	0	1	2	2	2	4	5	6	0	0.723772
1279	Forebrain/Midbrain/Hindbrain	2	8	20	33	47	62	75	89	101	115	0.324721	0.737677
1280	Forebrain/Midbrain/Hindbrain	1	2	2	2	6	9	12	17	25	27	0.228744	0.735489
1281	Forebrain/Midbrain/Hindbrain	2	5	16	19	28	37	49	63	74	83	0.0677152	0.736622
1282	Forebrain/Midbrain/Hindbrain	2	11	23	30	44	61	70	86	93	110	0.13285	0.69031
1283	Forebrain/Midbrain/Hindbrain	1	7	15	33	49	61	76	88	104	116	0.295084	0.633767
1284	Forebrain/Midbrain/Hindbrain	2	10	24	35	50	60	70	87	103	113	0.228744	0.63955
1285	Gut tube	10	26	31	33	35	43	50	57	64	68	0	0.457759
1286	Forebrain/Midbrain/Hindbrain	2	2	5	8	11	18	25	31	39	52	0.13285	0.685326
1287	Haematoendothelial progenitors	2	6	15	26	36	40	52	61	70	80	0.291087	0.610143
1288	Forebrain/Midbrain/Hindbrain	1	4	9	12	18	25	30	39	51	59	0.189667	0.744267
1289	Forebrain/Midbrain/Hindbrain	0	0	1	3	6	11	19	27	29	34	0.274246	0.731452
1290	Forebrain/Midbrain/Hindbrain	3	9	21	32	44	58	70	81	93	103	0.343683	0.628308
1291	Forebrain/Midbrain/Hindbrain	0	1	2	3	6	8	11	14	19	24	0.406966	0.719479
1292	Forebrain/Midbrain/Hindbrain	0	5	13	21	28	37	51	58	70	78	0.375033	0.652375
1293	Surface ectoderm	2	6	7	11	14	18	21	24	30	39	0.444565	0.499537
1294	Forebrain/Midbrain/Hindbrain	0	0	0	0	4	6	8	9	10	14	0.512515	0.625067
1295	Gut tube	7	20	25	26	28	29	29	29	30	33	0.380652	-0.00740936
1296	Forebrain/Midbrain/Hindbrain	1	6	11	14	19	25	32	39	52	61	0.13285	0.738298
1297	Spinal cord	0	2	2	2	3	3	4	5	6	7	0.674132	0.11199
1298	Forebrain/Midbrain/Hindbrain	1	6	13	24	31	36	44	51	60	72	0.13285	0.691637
1299	Forebrain/Midbrain/Hindbrain	0	2	2	4	7	12	18	23	31	38	0	0.582719
1300	Forebrain/Midbrain/Hindbrain	1	4	5	8	14	19	26	31	37	42	0	0.701728
1301	Forebrain/Midbrain/Hindbrain	1	7	13	21	37	47	67	83	96	110	0.34267	0.59567
1302	Forebrain/Midbrain/Hindbrain	2	6	12	16	23	28	33	43	57	65	0.132916	0.64564
1303	Forebrain/Midbrain/Hindbrain	3	8	17	27	43	58	67	82	99	107	0.271921	0.674854
1304	Forebrain/Midbrain/Hindbrain	0	10	18	32	43	55	69	79	89	98	0.228744	0.750409
1305	Forebrain/Midbrain/Hindbrain	1	4	11	18	22	31	37	45	54	65	0.13285	0.605363
1306	Gut tube	11	27	30	32	37	45	52	57	63	71	0.0536109	0.418361
1307	Forebrain/Midbrain/Hindbrain	1	3	3	7	12	15	23	31	42	51	0.189667	0.685138
1308	Forebrain/Midbrain/Hindbrain	0	1	2	3	3	7	12	16	20	22	0	0.682661
1309	Forebrain/Midbrain/Hindbrain	4	11	19	27	35	52	63	79	93	102	0.274246	0.662914
1310	Forebrain/Midbrain/Hindbrain	0	0	0	0	0	0	0	1	1	2	0.832555	0.305825
1311	Forebrain/Midbrain/Hindbrain	2	11	17	28	38	50	65	79	91	102	0.294959	0.732034
1312	Forebrain/Midbrain/Hindbrain	2	8	19	28	38	49	65	75	87	105	0.274246	0.689439
1313	Forebrain/Midbrain/Hindbrain	0	4	9	17	27	38	48	59	71	82	0.234585	0.739881
1314	Forebrain/Midbrain/Hindbrain	0	0	3	7	18	28	43	56	61	68	0.353149	0.704789
1315	Gut tube	12	25	31	35	42	51	58	64	69	76	0	0.63031
1316	Forebrain/Midbrain/Hindbrain	2	8	8	15	18	27	34	46	55	65	0.132916	0.774487
1317	Forebrain/Midbrain/Hindbrain	0	2	4	11	18	24	35	47	56	66	0.186165	0.636147
1318	Forebrain/Midbrain/Hindbrain	2	4	8	11	16	21	28	38	48	56	0	0.612393
1319	Forebrain/Midbrain/Hindbrain	1	2	4	6	7	9	14	15	19	21	0.533964	-0.0303543
1320	Forebrain/Midbrain/Hindbrain	5	7	11	18	26	31	40	47	59	67	0.189667	0.72873
1321	Forebrain/Midbrain/Hindbrain	0	1	3	5	6	11	18	23	33	40	0	0.726277
1322	Forebrain/Midbrain/Hindbrain	1	4	8	16	20	26	35	40	51	59	0.240219	0.68898
1323	Forebrain/Midbrain/Hindbrain	2	8	17	30	40	47	61	72	93	101	0.235723	0.66199
1324	Gut tube	11	20	23	27	30	34	39	40	43	48	0.190076	-0.104761
1325	Forebrain/Midbrain/Hindbrain	0	0	1	5	6	14	19	29	34	42	0.189667	0.697362
1326	Forebrain/Midbrain/Hindbrain	1	6	11	14	18	25	33	39	45	59	0	0.602343
1327	Forebrain/Midbrain/Hindbrain	1	1	3	11	17	22	26	31	41	46	0.249328	0.662072
1328	Spinal cord	0	0	0	1	2	2	4	5	5	12	0.702114	0.14867
1329	Forebrain/Midbrain/Hindbrain	1	11	16	31	42	50	64	71	87	100	0.132916	0.779261
1330	Forebrain/Midbrain/Hindbrain	1	9	20	27	41	53	62	78	92	112	0.189667	0.605415
1331	Forebrain/Midbrain/Hindbrain	2	5	6	11	19	25	32	40	49	58	0.151545	0.61924
1332	Forebrain/Midbrain/Hindbrain	3	6	10	15	21	30	37	46	49	62	0	0.63132
1333	Forebrain/Midbrain/Hindbrain	1	3	4	5	6	11	17	20	25	33	0.294959	0.657811
1334	Forebrain/Midbrain/Hindbrain	2	7	9	12	16	25	32	38	47	55	0.13285	0.650495
1335	Forebrain/Midbrain/Hindbrain	1	6	12	25	37	47	63	76	93	110	0.189667	0.721073
1336	Forebrain/Midbrain/Hindbrain	0	2	6	11	13	20	27	32	40	48	0.266426	0.831212
1337	Forebrain/Midbrain/Hindbrain	0	3	5	10	13	18	25	34	45	54	0	0.599174
1338	Forebrain/Midbrain/Hindbrain	2	10	16	20	30	42	56	69	82	99	0.299769	0.732515
1339	Forebrain/Midbrain/Hindbrain	3	7	11	19	26	35	46	55	67	74	0.189667	-0.146633
1340	Forebrain/Midbrain/Hindbrain	1	3	6	10	16	23	33	38	48	57	0.151545	0.760027
1341	Forebrain/Midbrain/Hindbrain	2	9	18	28	37	52	64	79	91	104	0.228786	0.651792
1342	Forebrain/Midbrain/Hindbrain	1	2	4	7	8	14	17	23	28	33	0.273645	0.674638
1343	Forebrain/Midbrain/Hindbrain	0	1	1	3	7	9	14	19	27	39	0.18986	0.697513
1344	Forebrain/Midbrain/Hindbrain	0	4	7	11	16	23	30	41	50	58	0	0.758606
1345	Forebrain/Midbrain/Hindbrain	1	3	10	17	23	32	41	53	61	74	0.228744	0.700375
1346	Neural crest	1	6	16	27	36	47	58	71	83	90	0.189667	0.657799
1347	Forebrain/Midbrain/Hindbrain	0	0	1	1	2	3	4	5	6	7	0.13285	0.641935
1348	Forebrain/Midbrain/Hindbrain	2	2	6	11	15	21	28	37	44	51	0.189667	0.476359
1349	Gut tube	8	24	30	34	38	45	51	60	67	73	0.132988	0.626136
1350	Spinal cord	0	5	12	18	26	34	42	53	57	67	0.13285	0.0766157
1351	Forebrain/Midbrain/Hindbrain	0	1	3	5	7	9	10	14	16	18	0.37417	0.490239
1352	Forebrain/Midbrain/Hindbrain	1	3	9	14	19	26	32	40	51	60	0	0.70418
1353	Forebrain/Midbrain/Hindbrain	0	1	2	3	6	9	13	15	19	23	0.473454	0.201473
1354	Forebrain/Midbrain/Hindbrain	0	1	3	7	9	18	27	40	48	59	0.234585	0.731063
1355	Forebrain/Midbrain/Hindbrain	0	0	0	0	1	6	11	19	23	24	0.31008	0.497296
1356	Forebrain/Midbrain/Hindbrain	0	4	6	8	12	21	29	37	49	55	0.13285	0.78999
1357	Forebrain/Midbrain/Hindbrain	1	10	22	28	35	43	51	60	71	83	0.189667	0.521311
1358	Forebrain/Midbrain/Hindbrain	4	12	27	44	60	79	91	97	105	109	0	0.62028
1359	Gut tube	9	19	22	32	39	49	51	56	65	73	0.201465	0.533399
1360	Forebrain/Midbrain/Hindbrain	1	7	14	22	30	38	53	64	74	88	0	0.727097
1361	Spinal cord	0	0	0	0	0	0	0	0	0	1	0.771496	-0.45711
1362	Spinal cord	1	3	5	10	22	26	33	41	53	61	0.189667	0.697577
1363	Forebrain/Midbrain/Hindbrain	0	1	3	4	6	9	12	14	15	21	0	0.670648
1364	Forebrain/Midbrain/Hindbrain	2	5	10	15	27	34	42	52	62	72	0.189667	0.724126
1365	Forebrain/Midbrain/Hindbrain	3	8	15	24	36	44	58	73	87	98	0.18986	0.665484
1366	Forebrain/Midbrain/Hindbrain	0	0	0	1	2	3	7	10	14	18	0.395672	0.66507
1367	Forebrain/Midbrain/Hindbrain	0	1	4	9	13	15	18	22	25	30	0.189667	0.715403
1368	Forebrain/Midbrain/Hindbrain	1	3	6	14	17	23	31	40	50	58	0.189667	0.603174
1369	Forebrain/Midbrain/Hindbrain	0	0	5	8	12	14	19	26	34	43	0.13285	0.735765
1370	Forebrain/Midbrain/Hindbrain	1	2	4	9	18	28	35	50	60	69	0.228744	0.665522
1371	Forebrain/Midbrain/Hindbrain	1	6	11	20	29	35	45	54	64	75	0.234585	0.634787
1372	Forebrain/Midbrain/Hindbrain	3	7	10	19	25	31	44	55	66	78	0.309197	0.768497
1373	Forebrain/Midbrain/Hindbrain	3	7	11	17	20	26	32	40	47	58	0.186165	0.4637
1374	Forebrain/Midbrain/Hindbrain	0	2	4	7	15	20	24	35	45	55	0	0.625375
1375	Forebrain/Midbrain/Hindbrain	1	1	4	9	15	22	32	36	45	54	0.13285	0.624906
1376	Forebrain/Midbrain/Hindbrain	1	4	9	15	28	33	42	49	61	72	0.13285	0.772554
1377	Forebrain/Midbrain/Hindbrain	1	4	11	19	31	42	55	67	79	96	0.273645	0.722312
1378	Gut tube	10	21	25	30	39	48	51	54	62	69	0.0536109	0.647262
1379	Forebrain/Midbrain/Hindbrain	0	0	0	0	1	2	2	2	3	3	0.769831	-0.00286255
1380	Forebrain/Midbrain/Hindbrain	2	4	8	15	19	23	33	42	54	64	0.13285	0.706657
1381	Forebrain/Midbrain/Hindbrain	2	6	15	22	32	41	57	69	88	98	0.189667	0.708685
1382	Forebrain/Midbrain/Hindbrain	0	2	2	3	3	5	7	8	10	14	0.616762	-0.0906947
1383	Forebrain/Midbrain/Hindbrain	0	2	5	12	22	29	36	44	56	63	0	0.431779
1384	Forebrain/Midbrain/Hindbrain	2	7	13	24	37	54	68	77	88	100	0.13285	0.722716
1385	Forebrain/Midbrain/Hindbrain	1	3	4	4	5	5	5	6	9	13	0.51606	0.69518
1386	Forebrain/Midbrain/Hindbrain	0	4	5	12	18	22	28	39	51	66	0.189667	0.711925
1387	Forebrain/Midbrain/Hindbrain	2	9	13	17	22	30	35	37	48	57	0.13285	0.655717
1388	Gut tube	6	21	29	30	38	48	55	63	70	78	0.0536109	0.71512
1389	Forebrain/Midbrain/Hindbrain	0	0	0	0	2	4	8	12	16	23	0.189667	0.695665
1390	Forebrain/Midbrain/Hindbrain	1	2	2	4	5	11	16	21	25	26	0.566647	0.502465
1391	Forebrain/Midbrain/Hindbrain	0	0	0	6	9	13	15	18	23	28	0.13285	0.56278
1392	Forebrain/Midbrain/Hindbrain	1	4	7	9	15	21	32	40	50	62	0.189667	0.681214
1393	Forebrain/Midbrain/Hindbrain	1	6	7	10	14	23	31	37	42	51	0.277445	0.278001
1394	Forebrain/Midbrain/Hindbrain	2	8	13	18	27	31	34	44	62	73	0.13285	0.80871
1395	Forebrain/Midbrain/Hindbrain	0	4	8	12	17	24	27	32	36	41	0.274246	0.0638777
1396	Forebrain/Midbrain/Hindbrain	1	1	2	2	3	3	3	5	6	6	0.772396	-0.442688
1397	Forebrain/Midbrain/Hindbrain	0	0	0	1	1	2	3	8	11	15	0.513323	0.46989
1398	Forebrain/Midbrain/Hindbrain	2	7	14	17	25	31	41	47	54	65	0.13285	0.569469
1399	Forebrain/Midbrain/Hindbrain	1	4	8	10	11	16	19	25	31	37	0.13285	0.582742
1400	Forebrain/Midbrain/Hindbrain	2	6	14	26	37	48	57	69	83	103	0.13285	0.711642
1401	Forebrain/Midbrain/Hindbrain	3	9	14	22	33	42	52	62	73	85	0.13285	0.775772
1402	Forebrain/Midbrain/Hindbrain	0	0	3	5	10	13	16	26	32	38	0.13285	0.560738
1403	Forebrain/Midbrain/Hindbrain	1	5	16	20	28	30	40	50	64	73	0.13285	0.520779
1404	Forebrain/Midbrain/Hindbrain	0	3	5	9	11	18	27	30	39	54	0	0.742996
1405	Forebrain/Midbrain/Hindbrain	1	2	4	9	10	17	22	23	30	36	0.309197	0.710068
1406	Forebrain/Midbrain/Hindbrain	0	0	0	1	2	4	6	10	11	14	0.273645	0.738602
1407	Forebrain/Midbrain/Hindbrain	1	9	12	17	28	39	51	68	83	96	0.186165	0.777299
1408	Forebrain/Midbrain/Hindbrain	0	0	4	7	11	15	20	24	30	39	0.13285	0.716723
1409	Gut tube	0	0	2	4	5	5	6	6	7	7	0.762024	-0.085368
1410	Forebrain/Midbrain/Hindbrain	3	8	14	22	26	32	36	42	54	66	0.13285	0.42835
1411	Forebrain/Midbrain/Hindbrain	2	7	9	15	20	26	31	43	48	62	0	0.682031
1412	Forebrain/Midbrain/Hindbrain	1	4	10	19	30	37	39	43	49	59	0.234585	0.682658
1413	Forebrain/Midbrain/Hindbrain	2	7	16	23	29	39	52	62	74	82	0.13285	0.597116
1414	Forebrain/Midbrain/Hindbrain	1	3	6	11	18	24	32	40	48	53	0.234956	0.535332
1415	Forebrain/Midbrain/Hindbrain	0	1	6	12	19	27	34	43	53	62	0.13285	0.45506
1416	Forebrain/Midbrain/Hindbrain	1	3	6	10	17	25	34	42	50	64	0.13285	0.678206
1417	Forebrain/Midbrain/Hindbrain	1	4	9	13	20	26	36	43	53	65	0.13285	0.463677
1418	Forebrain/Midbrain/Hindbrain	0	4	6	10	15	22	33	45	48	57	0.13285	0.373353
1419	Forebrain/Midbrain/Hindbrain	0	1	2	7	11	19	27	35	46	53	0.132916	0.568475
1420	Gut tube	2	4	8	12	19	27	30	39	52	63	0.633876	0.513946
1421	Forebrain/Midbrain/Hindbrain	0	3	9	16	24	32	39	50	58	66	0	0.728309
1422	Forebrain/Midbrain/Hindbrain	4	8	14	23	26	32	39	42	51	66	0.13285	0.294178
1423	Forebrain/Midbrain/Hindbrain	1	2	7	14	19	25	40	50	63	74	0	0.704379
1424	Forebrain/Midbrain/Hindbrain	0	0	0	2	2	5	5	9	10	13	0.13285	0.678184
1425	Forebrain/Midbrain/Hindbrain	0	0	2	2	4	4	6	9	12	15	0.189667	0.582625
1426	Forebrain/Midbrain/Hindbrain	3	6	15	17	23	31	39	50	61	74	0.186165	0.447559
1427	Forebrain/Midbrain/Hindbrain	0	4	7	12	20	30	40	55	64	73	0.13285	0.781232
1428	Forebrain/Midbrain/Hindbrain	5	11	19	25	32	39	48	58	69	85	0	0.648553
1429	Forebrain/Midbrain/Hindbrain	1	2	9	20	26	35	44	55	68	75	0.13285	0.520481
1430	Gut tube	0	3	4	8	13	15	22	27	34	39	0.741354	0.59063
1431	Forebrain/Midbrain/Hindbrain	1	4	10	18	24	30	40	51	60	68	0.186165	0.668826
1432	Forebrain/Midbrain/Hindbrain	0	3	9	17	29	37	41	45	57	67	0	0.769862
1433	Forebrain/Midbrain/Hindbrain	0	3	6	10	15	24	31	39	44	57	0.13285	0.702478
1434	NMP	2	5	6	10	13	15	22	28	34	41	0	0.224747
1435	Forebrain/Midbrain/Hindbrain	2	5	8	14	18	25	30	40	49	59	0.234585	0.308657
1436	Forebrain/Midbrain/Hindbrain	0	3	5	7	14	18	25	34	47	60	0	0.632309
1437	Forebrain/Midbrain/Hindbrain	1	1	4	5	5	5	7	7	9	10	0.688533	-0.192366
1438	Forebrain/Midbrain/Hindbrain	0	0	2	4	5	5	8	11	12	13	0.13285	0.672892
1439	Forebrain/Midbrain/Hindbrain	1	5	11	20	28	40	55	60	72	84	0.13285	0.7269
1440	Forebrain/Midbrain/Hindbrain	1	2	9	16	21	26	34	45	52	65	0.13285	0.692173
1441	Gut tube	4	13	20	29	43	52	63	74	82	95	0.42174	0.617221
1442	Forebrain/Midbrain/Hindbrain	0	2	7	16	22	29	37	45	54	69	0.13285	0.662764
1443	Forebrain/Midbrain/Hindbrain	3	8	10	15	25	30	39	50	58	74	0	0.613022
1444	Forebrain/Midbrain/Hindbrain	1	6	11	14	20	25	31	36	42	51	0.13285	0.551881
1445	Forebrain/Midbrain/Hindbrain	1	3	8	13	17	30	41	55	68	75	0	0.741653
1446	Forebrain/Midbrain/Hindbrain	1	1	6	9	15	19	25	31	33	41	0.58482	0.366396
1447	Forebrain/Midbrain/Hindbrain	3	6	12	17	21	29	41	55	62	74	0	0.715658
1448	Forebrain/Midbrain/Hindbrain	6	8	12	17	22	31	37	45	60	68	0.13285	0.680891
1449	Forebrain/Midbrain/Hindbrain	1	2	3	4	4	5	7	7	8	9	0.342457	0.637301
1450	Forebrain/Midbrain/Hindbrain	3	6	10	13	19	24	33	40	56	67	0	0.654429
1451	Forebrain/Midbrain/Hindbrain	3	10	16	19	25	28	35	42	50	55	0.4679	0.477258
1452	Forebrain/Midbrain/Hindbrain	0	0	0	3	4	5	5	6	7	9	0.68593	0.339029
1453	Forebrain/Midbrain/Hindbrain	2	4	7	9	10	13	15	19	23	31	0.189667	0.605202
1454	Forebrain/Midbrain/Hindbrain	0	2	4	9	17	29	40	52	59	69	0	0.724094
1455	Forebrain/Midbrain/Hindbrain	0	2	9	16	23	36	41	48	56	63	0.37417	0.477223
1456	Forebrain/Midbrain/Hindbrain	2	4	6	7	8	12	12	13	14	15	0.626752	0.031735
1457	Forebrain/Midbrain/Hindbrain	0	6	13	17	23	28	38	49	58	73	0.13285	0.638601
1458	Forebrain/Midbrain/Hindbrain	3	8	11	17	25	35	42	53	66	81	0	0.604949
1459	Forebrain/Midbrain/Hindbrain	0	2	4	7	12	18	29	39	51	61	0	0.700093
1460	Forebrain/Midbrain/Hindbrain	2	4	8	13	19	30	40	52	62	77	0.132916	0.12295
1461	Forebrain/Midbrain/Hindbrain	0	0	0	0	0	0	1	1	1	1	0.273645	0.67425
1462	Forebrain/Midbrain/Hindbrain	0	0	0	3	6	7	11	14	20	28	0.13285	0.616275
1463	Forebrain/Midbrain/Hindbrain	2	4	10	14	21	29	42	47	57	69	0.13285	0.517194
1464	Forebrain/Midbrain/Hindbrain	0	0	3	10	19	24	30	38	55	67	0.13285	0.630532
1465	Forebrain/Midbrain/Hindbrain	2	2	8	17	22	24	28	32	43	57	0.13285	0.739499
1466	Forebrain/Midbrain/Hindbrain	3	8	16	19	30	41	48	57	65	78	0	0.550987
1467	Forebrain/Midbrain/Hindbrain	1	4	6	11	16	22	38	50	60	73	0.186165	0.659371
1468	Forebrain/Midbrain/Hindbrain	1	2	3	6	11	19	36	42	55	71	0	0.728082
1469	Forebrain/Midbrain/Hindbrain	1	11	19	28	38	48	58	70	77	86	0.151545	0.521139
1470	Forebrain/Midbrain/Hindbrain	2	8	9	15	25	32	41	48	53	60	0.189667	0.467046
1471	Forebrain/Midbrain/Hindbrain	2	8	16	27	35	41	52	62	79	87	0	0.583407
1472	Gut tube	3	10	14	21	28	37	47	55	59	72	0.597699	0.692516
1473	Forebrain/Midbrain/Hindbrain	0	0	0	1	2	3	9	11	15	23	0.189667	0.469169
1474	Forebrain/Midbrain/Hindbrain	0	0	2	7	13	17	22	25	32	51	0.189667	0.639609
1475	Forebrain/Midbrain/Hindbrain	1	3	8	11	14	20	28	36	45	49	0.13285	0.692053
1476	Forebrain/Midbrain/Hindbrain	0	1	7	14	21	31	38	53	66	83	0	0.662187
1477	Forebrain/Midbrain/Hindbrain	4	5	8	11	15	21	29	38	49	55	0	0.655979
1478	Forebrain/Midbrain/Hindbrain	0	0	0	0	0	0	0	4	5	6	0.724981	-0.132539
1479	Forebrain/Midbrain/Hindbrain	0	0	0	0	0	0	0	0	0	4	0.715974	-0.2111
1480	Forebrain/Midbrain/Hindbrain	2	5	11	22	27	35	44	57	71	85	0.13285	0.529911
1481	Forebrain/Midbrain/Hindbrain	3	4	6	12	23	32	41	50	55	63	0	0.7367
1482	Forebrain/Midbrain/Hindbrain	1	6	12	19	27	36	47	61	71	83	0	0.656024
1483	Forebrain/Midbrain/Hindbrain	1	2	5	8	12	16	21	32	40	48	0.189667	0.745503
1484	Forebrain/Midbrain/Hindbrain	0	1	1	7	11	20	27	36	43	57	0.228744	0.733014
1485	Forebrain/Midbrain/Hindbrain	2	5	8	13	20	32	41	50	64	80	0	0.671774
1486	Forebrain/Midbrain/Hindbrain	0	1	1	6	11	14	25	33	44	53	0.186165	0.537682
1487	Forebrain/Midbrain/Hindbrain	1	2	10	19	24	33	44	55	67	75	0.186165	0.722932
1488	Spinal cord	1	5	9	12	20	28	35	41	57	66	0.189667	0.441994
1489	Forebrain/Midbrain/Hindbrain	2	5	8	17	23	32	36	42	54	66	0.13285	0.653961
1490	Forebrain/Midbrain/Hindbrain	0	2	3	7	15	24	38	53	67	81	0	0.608716
1491	Forebrain/Midbrain/Hindbrain	0	3	8	12	17	27	40	50	65	79	0.13285	0.632237
1492	Forebrain/Midbrain/Hindbrain	0	0	1	2	6	8	10	11	14	19	0.560827	0.45904
1493	Gut tube	3	11	23	32	46	61	66	75	88	100	0.321557	0.618232
1494	Forebrain/Midbrain/Hindbrain	2	4	7	10	16	21	28	34	43	51	0.228744	0.575001
1495	Forebrain/Midbrain/Hindbrain	0	2	3	8	10	13	24	31	38	45	0.132916	0.72639
1496	Forebrain/Midbrain/Hindbrain	2	6	9	12	16	23	33	41	49	58	0.13285	0.702099
1497	Forebrain/Midbrain/Hindbrain	0	0	0	0	0	2	4	4	5	8	0.309197	0.556576
1498	Forebrain/Midbrain/Hindbrain	0	0	1	2	4	7	14	26	34	41	0	0.638386
1499	Forebrain/Midbrain/Hindbrain	0	0	0	1	1	2	3	4	5	5	0.664822	-0.364428
1500	Forebrain/Midbrain/Hindbrain	3	7	10	17	26	33	43	54	64	78	0.13285	0.780749
1501	Forebrain/Midbrain/Hindbrain	0	5	11	18	22	25	30	41	49	61	0	0.577975
1502	Forebrain/Midbrain/Hindbrain	2	7	15	18	25	30	36	47	60	71	0.13285	0.272372
1503	Forebrain/Midbrain/Hindbrain	1	3	9	13	17	25	34	43	63	75	0.13285	0.37144
1504	Forebrain/Midbrain/Hindbrain	2	8	12	23	32	38	46	60	73	78	0	0.746754
1505	Forebrain/Midbrain/Hindbrain	0	5	9	14	17	19	27	33	41	49	0	0.725887
1506	Forebrain/Midbrain/Hindbrain	0	1	1	1	1	1	2	5	6	9	0.404841	-0.0741012
1507	Forebrain/Midbrain/Hindbrain	0	1	3	5	8	13	20	24	33	46	0.13285	0.159241
1508	Forebrain/Midbrain/Hindbrain	0	2	7	12	20	26	41	52	63	74	0.132916	0.436551
1509	Forebrain/Midbrain/Hindbrain	0	2	9	11	16	21	27	39	50	57	0.13285	0.566075
1510	Forebrain/Midbrain/Hindbrain	1	3	8	16	24	31	46	53	62	72	0.13285	0.634305
1511	Forebrain/Midbrain/Hindbrain	2	4	8	15	22	30	42	53	66	79	0	0.692113
1512	Forebrain/Midbrain/Hindbrain	2	6	9	18	26	31	44	51	64	76	0	0.712355
1513	Forebrain/Midbrain/Hindbrain	5	14	24	34	45	57	65	72	78	88	0.363641	0.668845
1514	Forebrain/Midbrain/Hindbrain	1	2	3	3	9	14	17	22	34	41	0	0.662611
1515	Forebrain/Midbrain/Hindbrain	1	7	13	19	23	35	44	56	63	73	0	0.678424
1516	Forebrain/Midbrain/Hindbrain	2	5	8	16	20	25	33	36	41	57	0.13285	0.624274
1517	Forebrain/Midbrain/Hindbrain	2	4	7	13	19	28	39	53	70	84	0	0.753599
1518	Forebrain/Midbrain/Hindbrain	1	1	1	1	1	2	2	4	4	5	0.724981	0.413406
1519	Forebrain/Midbrain/Hindbrain	0	2	5	12	20	29	41	56	63	78	0.189667	0.691055
1520	Forebrain/Midbrain/Hindbrain	0	0	1	1	3	4	4	5	7	9	0.390865	0.742662
1521	Forebrain/Midbrain/Hindbrain	1	2	5	11	17	24	32	39	57	68	0	0.753976
1522	Forebrain/Midbrain/Hindbrain	1	5	8	12	20	31	43	52	62	74	0.186165	0.577215
1523	Spinal cord	0	0	0	0	0	1	1	1	2	2	0.776586	-0.184636
1524	Neural crest	0	0	0	0	2	2	4	5	5	5	0.738847	0.571055
1525	Forebrain/Midbrain/Hindbrain	1	2	6	12	21	28	38	54	66	81	0.0677152	0.724672
1526	Forebrain/Midbrain/Hindbrain	0	3	6	8	13	14	23	29	42	49	0.13285	0.703635
1527	Forebrain/Midbrain/Hindbrain	4	8	13	22	28	35	43	53	62	74	0	0.546882
1528	Forebrain/Midbrain/Hindbrain	1	5	10	14	20	28	39	52	68	85	0.13285	0.641634
1529	Forebrain/Midbrain/Hindbrain	0	3	10	15	22	28	35	44	51	57	0	0.748717
1530	Forebrain/Midbrain/Hindbrain	1	8	12	21	27	34	43	50	62	75	0	0.779661
1531	Forebrain/Midbrain/Hindbrain	1	4	6	9	18	28	35	46	55	65	0.189667	0.671746
1532	Splanchnic mesoderm	0	1	1	3	6	8	11	16	17	24	0.553947	0.638354
1533	Forebrain/Midbrain/Hindbrain	0	0	1	2	2	5	6	8	9	10	0.559631	-0.273426
1534	Forebrain/Midbrain/Hindbrain	3	12	27	38	45	57	67	83	101	114	0.321495	0.591192
1535	Forebrain/Midbrain/Hindbrain	2	8	13	16	22	29	37	45	53	64	0.13285	0.770115
1536	Forebrain/Midbrain/Hindbrain	1	2	6	8	14	22	27	36	46	63	0.228744	0.544148
1537	Forebrain/Midbrain/Hindbrain	0	2	7	11	17	25	32	40	47	58	0.186165	0.637649
1538	Forebrain/Midbrain/Hindbrain	2	7	11	17	28	33	37	51	64	74	0	0.738797
1539	Forebrain/Midbrain/Hindbrain	2	6	11	16	24	36	46	55	63	80	0.146888	0.194305
1540	Forebrain/Midbrain/Hindbrain	1	6	10	15	23	33	47	61	72	79	0.13285	0.741585
1541	Forebrain/Midbrain/Hindbrain	3	6	11	15	21	26	37	45	57	69	0	0.621213
1542	Forebrain/Midbrain/Hindbrain	2	5	7	12	19	29	32	37	47	56	0	0.658394
1543	Forebrain/Midbrain/Hindbrain	0	1	4	14	21	29	39	52	63	77	0.189667	0.236922
1544	Forebrain/Midbrain/Hindbrain	1	4	15	24	30	38	45	54	67	76	0.13285	0.58037
1545	Neural crest	0	0	0	0	0	0	0	0	0	0	0.189667	0.615707
1546	Forebrain/Midbrain/Hindbrain	0	0	5	7	9	11	17	18	25	29	0.494064	0.219437
1547	Forebrain/Midbrain/Hindbrain	0	3	6	9	11	20	31	41	52	60	0.228744	0.732115
1548	Forebrain/Midbrain/Hindbrain	1	5	10	13	25	29	38	48	56	67	0.13285	0.751081
1549	Forebrain/Midbrain/Hindbrain	1	1	7	12	17	22	31	40	51	60	0.189667	0.465928
1550	Forebrain/Midbrain/Hindbrain	1	4	16	23	28	40	49	61	71	86	0.13285	0.765033
1551	Forebrain/Midbrain/Hindbrain	0	1	3	4	6	6	9	12	17	26	0.265903	0.61377
1552	Forebrain/Midbrain/Hindbrain	0	1	3	7	13	19	22	26	29	41	0	0.580941
1553	Forebrain/Midbrain/Hindbrain	0	0	0	0	1	1	2	2	3	4	0.0677152	0.321469
1554	Gut tube	1	3	5	6	10	11	12	14	16	21	0.701049	0.440348
1555	Forebrain/Midbrain/Hindbrain	2	6	11	16	24	34	45	57	69	80	0.13285	0.674578
1556	Forebrain/Midbrain/Hindbrain	0	1	2	2	2	3	6	10	13	19	0.13285	0.713174
1557	Neural crest	3	7	14	22	30	38	52	62	69	73	0.45256	0.372309
1558	Forebrain/Midbrain/Hindbrain	5	14	27	37	47	59	67	77	86	93	0.371844	0.683609
1559	Spinal cord	1	2	2	3	4	5	5	7	7	7	0.600777	-0.55042
1560	Forebrain/Midbrain/Hindbrain	2	16	25	36	46	56	63	79	91	100	0.331464	0.717046
1561	Forebrain/Midbrain/Hindbrain	1	7	9	12	19	25	28	32	35	42	0.295037	0.636666
1562	Forebrain/Midbrain/Hindbrain	5	15	23	38	49	60	70	76	87	97	0.321495	0.628532
1563	Forebrain/Midbrain/Hindbrain	4	11	26	40	47	56	71	89	98	109	0.334446	0.595907
1564	Forebrain/Midbrain/Hindbrain	3	15	23	37	41	51	59	68	78	90	0.236373	0.669433
1565	Forebrain/Midbrain/Hindbrain	11	25	26	31	35	39	43	49	53	55	0.0677152	0.649554
1566	Neural crest	6	13	20	30	43	51	57	69	75	83	0.418276	0.53859
1567	Forebrain/Midbrain/Hindbrain	4	15	23	34	48	58	66	75	81	90	0.334446	0.657348
1568	Surface ectoderm	3	12	20	25	32	40	46	52	58	67	0.223714	0.588356
1569	Spinal cord	1	1	1	1	1	1	1	1	1	1	0.694886	-0.655051
1570	Forebrain/Midbrain/Hindbrain	5	17	27	41	53	62	78	90	99	107	0.362527	0.664653
1571	Forebrain/Midbrain/Hindbrain	0	0	3	6	10	11	17	22	29	39	0.273645	0.455583
1572	Forebrain/Midbrain/Hindbrain	11	24	27	29	34	39	44	51	55	63	0.0677152	0.697184
1573	Forebrain/Midbrain/Hindbrain	4	13	23	37	50	61	69	82	92	104	0.266057	0.62392
1574	Forebrain/Midbrain/Hindbrain	0	0	0	2	4	6	9	16	22	29	0.120295	0.688062
1575	Forebrain/Midbrain/Hindbrain	2	7	15	26	38	49	64	78	89	100	0.273645	0.718952
1576	Forebrain/Midbrain/Hindbrain	0	1	4	12	16	21	23	26	31	36	0.448274	0.670418
1577	Forebrain/Midbrain/Hindbrain	4	13	23	34	48	59	68	80	96	114	0.299769	0.677635
1578	Forebrain/Midbrain/Hindbrain	4	12	23	34	50	61	68	81	95	107	0.299769	0.644252
1579	Forebrain/Midbrain/Hindbrain	0	4	10	23	29	37	48	60	68	75	0.18338	0.70314
1580	Surface ectoderm	3	6	7	7	10	18	18	18	21	22	0.441318	0.274229
1581	Forebrain/Midbrain/Hindbrain	3	10	19	27	38	45	55	65	75	88	0.294959	0.651672
1582	Forebrain/Midbrain/Hindbrain	2	13	24	33	38	45	56	63	75	80	0.307104	0.670914
1583	Forebrain/Midbrain/Hindbrain	4	10	21	37	47	56	69	84	95	109	0.322447	0.606692
1584	Forebrain/Midbrain/Hindbrain	5	16	27	34	47	61	69	79	91	108	0.274246	0.651486
1585	Forebrain/Midbrain/Hindbrain	2	8	15	23	38	56	67	78	91	106	0.331464	0.358312
1586	Forebrain/Midbrain/Hindbrain	3	13	22	38	45	60	72	86	98	116	0.228744	0.640047
1587	Forebrain/Midbrain/Hindbrain	4	9	17	26	39	53	64	71	80	88	0.186165	0.673269
1588	Forebrain/Midbrain/Hindbrain	2	6	16	23	30	37	48	59	71	82	0.265903	0.740663
1589	Gut tube	0	0	3	10	14	21	27	32	41	46	0.521171	0.620072
1590	Forebrain/Midbrain/Hindbrain	2	9	17	26	29	34	38	43	49	50	0.406286	0.0188271
1591	Forebrain/Midbrain/Hindbrain	2	9	16	21	30	41	52	64	71	81	0.41939	0.671609
1592	Surface ectoderm	0	7	21	32	45	61	70	79	92	100	0.436207	0.665752
1593	Surface ectoderm	0	0	1	1	3	7	8	12	15	19	0.676578	0.520607
1594	Forebrain/Midbrain/Hindbrain	0	2	3	5	11	17	20	31	35	49	0.18986	0.595516
1595	Forebrain/Midbrain/Hindbrain	0	3	6	9	12	14	21	22	27	36	0.303838	0.538752
1596	Neural crest	0	0	0	1	1	1	2	3	6	8	0.720094	0.584771
1597	Forebrain/Midbrain/Hindbrain	1	3	9	18	24	34	46	55	66	77	0.13285	0.742796
1598	Surface ectoderm	5	5	6	7	9	11	11	13	18	20	0.515078	0.451208
1599	Forebrain/Midbrain/Hindbrain	5	10	21	31	46	55	69	85	96	108	0.299769	0.733818
1600	Forebrain/Midbrain/Hindbrain	0	0	0	0	0	1	1	3	4	5	0.832555	-0.322707
1601	Neural crest	0	0	0	0	0	0	0	0	0	0	0.770642	-0.631953
1602	Forebrain/Midbrain/Hindbrain	2	4	8	10	15	23	33	38	47	58	0.18986	0.553011
1603	Forebrain/Midbrain/Hindbrain	0	7	13	20	26	35	44	54	67	80	0.434037	0.406288
1604	Forebrain/Midbrain/Hindbrain	1	8	17	31	41	50	60	73	81	91	0.240219	0.648996
1605	Haematoendothelial progenitors	3	7	17	29	44	56	67	75	85	99	0.465515	0.50483
1606	Forebrain/Midbrain/Hindbrain	3	12	21	33	42	58	69	83	97	107	0.186165	0.730278
1607	Forebrain/Midbrain/Hindbrain	0	0	4	6	7	9	13	19	24	33	0.13285	0.601208
1608	Forebrain/Midbrain/Hindbrain	1	2	5	10	15	23	25	31	43	49	0.120295	0.704228
1609	Forebrain/Midbrain/Hindbrain	2	10	17	24	29	35	44	50	57	67	0	0.521289
1610	Forebrain/Midbrain/Hindbrain	1	5	10	16	23	29	37	41	48	55	0	0.585881
1611	Forebrain/Midbrain/Hindbrain	1	7	15	18	23	32	36	41	46	52	0	0.642906
1612	Forebrain/Midbrain/Hindbrain	1	3	5	11	13	17	21	26	38	48	0.13285	0.631755
1613	Forebrain/Midbrain/Hindbrain	0	3	9	14	25	39	54	61	77	89	0.13285	0.742149
1614	Forebrain/Midbrain/Hindbrain	2	5	10	20	26	36	46	54	66	78	0.13285	0.602658
1615	Forebrain/Midbrain/Hindbrain	2	5	12	15	21	28	40	56	69	83	0.189667	0.521061
1616	Forebrain/Midbrain/Hindbrain	1	9	13	20	30	39	52	62	77	91	0.13285	0.697289
1617	Forebrain/Midbrain/Hindbrain	0	0	0	0	0	2	2	2	3	7	0	0.118508
1618	Forebrain/Midbrain/Hindbrain	1	3	6	9	13	16	18	23	27	29	0.342457	0.00318399
1619	Forebrain/Midbrain/Hindbrain	0	3	6	13	25	32	42	55	68	84	0	0.659221
1620	Forebrain/Midbrain/Hindbrain	2	4	15	27	32	41	49	62	75	85	0	0.637617
1621	Forebrain/Midbrain/Hindbrain	0	1	6	16	27	39	50	63	74	89	0	0.31594
1622	Forebrain/Midbrain/Hindbrain	0	2	3	10	21	31	39	48	60	71	0	0.604589
1623	Forebrain/Midbrain/Hindbrain	2	5	6	7	12	17	21	27	31	40	0.273082	0.117395
1624	Forebrain/Midbrain/Hindbrain	0	1	9	11	16	22	34	44	52	59	0.13285	0.693019
1625	Forebrain/Midbrain/Hindbrain	3	11	15	22	33	41	53	66	78	86	0	0.712058
1626	Forebrain/Midbrain/Hindbrain	0	1	10	18	21	26	33	43	53	62	0.37417	0.260977
1627	Forebrain/Midbrain/Hindbrain	0	6	13	19	28	39	45	54	72	90	0	0.711725
1628	Forebrain/Midbrain/Hindbrain	1	6	12	14	20	23	31	36	43	49	0	0.643626
1629	Forebrain/Midbrain/Hindbrain	1	3	8	16	22	34	44	60	73	92	0	0.69655
1630	Forebrain/Midbrain/Hindbrain	3	7	10	16	26	36	41	48	61	71	0.13285	0.680914
1631	Forebrain/Midbrain/Hindbrain	0	3	8	20	28	33	42	51	58	68	0.13285	0.662612
1632	Forebrain/Midbrain/Hindbrain	0	2	4	7	11	17	23	30	37	46	0	0.68656
1633	Forebrain/Midbrain/Hindbrain	2	6	11	18	20	24	29	37	45	51	0	0.528876
1634	Forebrain/Midbrain/Hindbrain	0	2	4	6	9	11	13	13	14	17	0.447525	0.702742
1635	Forebrain/Midbrain/Hindbrain	2	6	9	14	21	33	37	43	51	58	0	0.520036
1636	Forebrain/Midbrain/Hindbrain	0	1	1	2	2	3	6	9	11	16	0	0.656668
1637	Forebrain/Midbrain/Hindbrain	0	3	9	14	23	30	36	44	51	65	0	0.649127
1638	Forebrain/Midbrain/Hindbrain	0	5	10	18	27	33	43	56	72	87	0.13285	0.663304
1639	Forebrain/Midbrain/Hindbrain	3	11	13	16	24	36	54	65	79	95	0	0.638933
1640	Forebrain/Midbrain/Hindbrain	2	2	7	12	18	23	27	35	42	48	0	0.568791
1641	Forebrain/Midbrain/Hindbrain	0	4	11	16	22	30	35	41	50	60	0	0.552834
1642	Forebrain/Midbrain/Hindbrain	1	3	7	12	23	28	40	46	52	61	0	0.653655
1643	Forebrain/Midbrain/Hindbrain	1	6	11	16	24	37	52	65	81	95	0	0.706997
1644	Forebrain/Midbrain/Hindbrain	1	3	7	9	15	21	30	36	45	54	0.13285	0.628208
1645	Forebrain/Midbrain/Hindbrain	1	6	8	17	19	24	29	38	47	54	0	0.664019
1646	Forebrain/Midbrain/Hindbrain	0	2	10	17	27	36	45	58	71	84	0.189667	0.467453
1647	Forebrain/Midbrain/Hindbrain	2	8	8	17	21	30	41	54	67	89	0	0.75533
1648	Forebrain/Midbrain/Hindbrain	1	4	11	15	21	27	40	54	61	74	0.13285	0.725592
1649	Forebrain/Midbrain/Hindbrain	3	10	13	16	24	32	41	51	61	81	0.13285	0.742128
1650	Forebrain/Midbrain/Hindbrain	3	8	12	18	24	35	48	58	75	87	0.13285	0.634338
1651	Forebrain/Midbrain/Hindbrain	0	8	12	18	25	34	45	52	59	72	0	0.780611
1652	Forebrain/Midbrain/Hindbrain	0	0	4	8	14	19	28	33	40	48	0	0.715036
1653	Forebrain/Midbrain/Hindbrain	0	1	8	13	17	23	32	37	48	59	0.13285	0.659141
1654	Forebrain/Midbrain/Hindbrain	3	7	12	20	24	35	51	64	75	91	0	0.581387
1655	Forebrain/Midbrain/Hindbrain	3	9	12	17	20	25	30	37	40	46	0.13285	0.6089
1656	Forebrain/Midbrain/Hindbrain	1	5	8	14	22	27	35	44	50	57	0	0.503104
1657	Forebrain/Midbrain/Hindbrain	1	2	7	16	24	33	41	57	71	85	0.234585	0.689694
1658	Forebrain/Midbrain/Hindbrain	3	9	11	14	22	25	30	36	42	54	0.13285	0.507172
1659	Forebrain/Midbrain/Hindbrain	0	4	6	9	15	21	25	34	41	50	0	0.677111
1660	Forebrain/Midbrain/Hindbrain	2	5	10	21	26	36	44	56	72	87	0	0.110052
1661	Forebrain/Midbrain/Hindbrain	1	11	19	28	37	48	58	69	81	91	0	0.709605
1662	Forebrain/Midbrain/Hindbrain	1	8	12	19	31	43	53	67	80	92	0.13285	0.736771
1663	Forebrain/Midbrain/Hindbrain	3	4	7	12	16	26	34	42	48	57	0	0.409429
1664	Forebrain/Midbrain/Hindbrain	2	6	12	16	24	30	37	42	48	62	0	0.604024
1665	Forebrain/Midbrain/Hindbrain	1	5	7	12	22	30	41	48	56	64	0.13285	0.607545
1666	Forebrain/Midbrain/Hindbrain	1	5	14	22	29	36	45	55	74	91	0	0.720698
1667	Forebrain/Midbrain/Hindbrain	1	4	5	11	23	34	48	56	73	89	0.234585	0.681262
1668	Forebrain/Midbrain/Hindbrain	2	4	13	20	27	38	45	50	66	73	0.13285	0.704607
1669	Forebrain/Midbrain/Hindbrain	1	1	1	2	3	3	5	8	13	16	0.13285	0.615147
1670	Forebrain/Midbrain/Hindbrain	2	2	8	16	24	37	49	56	63	77	0.132916	-0.020299
1671	Forebrain/Midbrain/Hindbrain	2	7	16	24	30	41	52	63	77	90	0.13285	0.665782
1672	Forebrain/Midbrain/Hindbrain	5	10	16	24	36	48	54	60	73	84	0.13285	0.782863
1673	Forebrain/Midbrain/Hindbrain	0	2	11	13	21	31	42	52	64	78	0.13285	0.711232
1674	Forebrain/Midbrain/Hindbrain	3	4	11	19	25	33	44	53	66	75	0.13285	0.122664
1675	Forebrain/Midbrain/Hindbrain	2	5	11	16	27	33	44	54	63	74	0	0.430919
1676	Spinal cord	0	0	0	0	0	0	0	0	0	0	0.832555	-0.66676
1677	Forebrain/Midbrain/Hindbrain	4	13	20	32	40	52	64	70	82	93	0	0.765158
1678	Forebrain/Midbrain/Hindbrain	0	0	0	0	1	2	2	5	5	5	0.832555	-0.303569
1679	Forebrain/Midbrain/Hindbrain	2	5	11	18	28	35	43	50	61	73	0.13285	0.689075
1680	Forebrain/Midbrain/Hindbrain	1	4	10	16	25	32	43	50	67	81	0.13285	0.665076
1681	Forebrain/Midbrain/Hindbrain	0	0	2	7	17	22	27	33	42	49	0.132988	-0.10235
1682	Forebrain/Midbrain/Hindbrain	0	4	7	10	14	21	26	29	40	44	0.189667	0.579262
1683	Forebrain/Midbrain/Hindbrain	0	2	5	11	15	20	27	30	38	48	0.13285	0.659025
1684	Forebrain/Midbrain/Hindbrain	2	6	11	17	29	38	50	62	79	95	0	0.707271
1685	Forebrain/Midbrain/Hindbrain	0	5	15	23	28	39	46	58	70	82	0.13285	0.651418
1686	Forebrain/Midbrain/Hindbrain	1	4	12	17	24	34	46	63	74	88	0.13285	0.613757
1687	Forebrain/Midbrain/Hindbrain	0	7	14	22	33	44	56	66	78	91	0	0.713959
1688	Forebrain/Midbrain/Hindbrain	0	6	9	11	15	19	24	31	43	54	0.13285	0.628743
1689	Spinal cord	0	0	0	0	0	0	0	0	0	1	0.832555	0.654494
1690	Forebrain/Midbrain/Hindbrain	0	2	3	10	13	24	31	35	46	58	0.13285	0.703046
1691	Forebrain/Midbrain/Hindbrain	0	0	0	0	0	0	1	1	1	1	0.13285	0.131008
1692	Forebrain/Midbrain/Hindbrain	3	7	11	18	27	31	43	53	68	81	0.13285	0.660991
1693	Forebrain/Midbrain/Hindbrain	0	1	5	12	19	29	36	44	53	64	0	0.701064
1694	Forebrain/Midbrain/Hindbrain	0	4	9	14	20	29	36	41	52	56	0.189667	0.473822
1695	Forebrain/Midbrain/Hindbrain	1	3	6	10	20	29	38	42	53	60	0	0.729308
1696	Forebrain/Midbrain/Hindbrain	2	4	7	16	25	31	38	48	54	61	0	0.530042
1697	Forebrain/Midbrain/Hindbrain	1	2	4	7	10	13	18	28	33	39	0.189667	0.689374
1698	Forebrain/Midbrain/Hindbrain	1	3	6	13	20	28	34	43	47	57	0	0.500249
1699	Forebrain/Midbrain/Hindbrain	0	6	13	18	24	32	43	55	63	72	0.13285	0.717815
1700	Forebrain/Midbrain/Hindbrain	2	4	10	17	27	33	41	48	65	73	0.13285	0.480663
1701	Forebrain/Midbrain/Hindbrain	2	11	20	27	33	46	58	69	75	88	0.13285	0.713817
1702	Forebrain/Midbrain/Hindbrain	1	1	2	2	3	9	10	14	17	18	0.590527	-0.227898
1703	Forebrain/Midbrain/Hindbrain	1	3	7	15	20	33	42	48	61	75	0.13285	0.684635
1704	Forebrain/Midbrain/Hindbrain	2	5	10	15	22	31	40	50	59	78	0.13285	0.600834
1705	Forebrain/Midbrain/Hindbrain	2	4	7	13	18	28	40	48	57	64	0	0.532174
1706	Forebrain/Midbrain/Hindbrain	1	7	8	16	25	33	47	57	70	81	0	0.673423
1707	Forebrain/Midbrain/Hindbrain	1	3	9	18	28	33	44	57	63	71	0.189667	0.635278
1708	Spinal cord	0	2	6	10	14	19	25	35	45	50	0	0.434764
1709	Forebrain/Midbrain/Hindbrain	0	1	6	12	15	23	34	41	49	58	0	0.0877773
1710	Forebrain/Midbrain/Hindbrain	0	0	0	0	0	0	2	2	3	4	0	0.169417
1711	Forebrain/Midbrain/Hindbrain	1	4	9	15	18	22	25	35	42	49	0	0.633657
1712	Forebrain/Midbrain/Hindbrain	2	6	10	22	30	36	47	57	68	77	0	0.716791
1713	Forebrain/Midbrain/Hindbrain	2	6	13	19	21	25	30	37	43	53	0.189667	0.50935
1714	Forebrain/Midbrain/Hindbrain	0	4	5	11	17	24	33	47	60	69	0	0.671074
1715	Forebrain/Midbrain/Hindbrain	1	2	7	8	12	20	23	25	27	28	0.217526	-0.220109
1716	Forebrain/Midbrain/Hindbrain	0	6	13	24	32	39	49	60	75	85	0	0.687541
1717	Forebrain/Midbrain/Hindbrain	1	5	11	18	26	31	41	54	66	76	0.13285	0.592497
1718	Forebrain/Midbrain/Hindbrain	0	2	7	8	13	22	31	37	46	55	0	0.69404
1719	Forebrain/Midbrain/Hindbrain	4	5	13	18	25	38	46	57	70	79	0	0.695761
1720	Forebrain/Midbrain/Hindbrain	2	6	12	18	29	41	48	62	76	88	0.13285	0.57893
1721	Forebrain/Midbrain/Hindbrain	1	3	6	10	13	20	31	42	45	57	0	0.664336
1722	Forebrain/Midbrain/Hindbrain	1	4	12	20	27	31	44	53	69	82	0	0.695108
1723	Forebrain/Midbrain/Hindbrain	0	5	9	17	22	33	40	53	64	80	0.13285	0.530637
1724	Forebrain/Midbrain/Hindbrain	1	4	9	18	24	35	50	61	71	86	0.13285	0.71148
1725	Forebrain/Midbrain/Hindbrain	2	5	10	19	25	29	43	53	66	78	0	0.652121
1726	Forebrain/Midbrain/Hindbrain	0	1	4	5	7	10	14	19	26	36	0.189667	0.470546
1727	Spinal cord	1	2	5	9	13	17	19	28	35	42	0.13285	0.51353
1728	Forebrain/Midbrain/Hindbrain	0	0	2	3	7	9	17	25	31	38	0.189667	0.643968
1729	Forebrain/Midbrain/Hindbrain	1	2	3	5	7	8	10	11	12	18	0.37417	0.107712
1730	Forebrain/Midbrain/Hindbrain	1	3	9	16	25	32	43	49	62	73	0.13285	0.589653
1731	Forebrain/Midbrain/Hindbrain	0	0	0	0	0	0	0	0	1	3	0.404841	0.734373
1732	Forebrain/Midbrain/Hindbrain	2	4	9	18	27	36	44	54	69	80	0.13285	0.389939
1733	Forebrain/Midbrain/Hindbrain	0	2	7	12	22	31	37	47	57	71	0	0.754393
1734	Forebrain/Midbrain/Hindbrain	6	10	19	30	35	47	56	67	77	86	0	0.646517
1735	Forebrain/Midbrain/Hindbrain	0	0	0	0	0	1	1	1	1	1	0.832555	0.195084
1736	Forebrain/Midbrain/Hindbrain	1	4	7	13	18	22	28	33	40	47	0.189667	0.440164
1737	Forebrain/Midbrain/Hindbrain	5	13	23	28	44	54	68	80	92	105	0	0.633545
1738	Forebrain/Midbrain/Hindbrain	2	6	12	19	25	34	39	46	62	74	0.189667	0.652503
1739	Forebrain/Midbrain/Hindbrain	0	5	9	12	19	22	28	34	42	53	0.234585	0.470569
1740	Forebrain/Midbrain/Hindbrain	3	8	19	27	34	49	62	69	78	90	0.189667	0.720257
1741	Forebrain/Midbrain/Hindbrain	2	7	8	12	24	34	43	51	64	80	0.13285	0.704009
1742	Forebrain/Midbrain/Hindbrain	3	4	8	16	25	31	38	46	57	69	0	0.610737
1743	Forebrain/Midbrain/Hindbrain	2	4	9	24	30	45	54	62	69	82	0	0.711636
1744	Forebrain/Midbrain/Hindbrain	4	10	21	26	35	44	57	69	75	84	0	0.708496
1745	Forebrain/Midbrain/Hindbrain	3	8	10	15	21	25	31	37	45	51	0.234585	0.630017
1746	Forebrain/Midbrain/Hindbrain	4	4	9	16	23	29	38	48	64	77	0.13285	0.728191
1747	Forebrain/Midbrain/Hindbrain	1	3	7	11	17	28	36	42	55	75	0	0.634465
1748	Forebrain/Midbrain/Hindbrain	1	7	18	26	35	45	56	63	71	84	0	0.649849
1749	Forebrain/Midbrain/Hindbrain	1	1	5	8	13	20	31	47	54	65	0.189667	0.351708
1750	Forebrain/Midbrain/Hindbrain	0	2	10	16	25	38	51	64	79	86	0.189667	0.762259
1751	Forebrain/Midbrain/Hindbrain	0	2	9	17	21	32	37	46	53	60	0.189667	0.0686778
1752	Forebrain/Midbrain/Hindbrain	3	8	16	23	37	44	52	64	75	85	0	0.760092
1753	Forebrain/Midbrain/Hindbrain	0	0	2	8	11	12	17	26	36	42	0	0.715202
1754	Forebrain/Midbrain/Hindbrain	0	5	9	13	23	28	36	43	53	64	0.13285	0.715219
1755	Forebrain/Midbrain/Hindbrain	2	3	9	13	20	25	35	42	55	66	0	0.752563
1756	Forebrain/Midbrain/Hindbrain	1	2	2	3	7	10	17	25	30	36	0.189667	0.716329
1757	Forebrain/Midbrain/Hindbrain	0	4	7	11	19	28	37	45	53	65	0	0.534887
1758	Forebrain/Midbrain/Hindbrain	3	7	11	16	25	30	36	46	54	57	0.234585	0.465529
1759	Forebrain/Midbrain/Hindbrain	1	1	3	5	5	10	13	13	18	20	0	0.579942
1760	Forebrain/Midbrain/Hindbrain	3	6	8	13	19	28	40	52	65	78	0	0.628478
1761	Forebrain/Midbrain/Hindbrain	1	3	4	11	18	32	43	55	66	79	0.189667	0.695487
1762	Forebrain/Midbrain/Hindbrain	0	3	14	22	30	40	45	57	67	79	0	0.763213
1763	Forebrain/Midbrain/Hindbrain	1	7	13	22	36	47	56	65	75	82	0.189667	0.641886
1764	Forebrain/Midbrain/Hindbrain	1	4	9	14	24	29	38	51	63	74	0.13285	0.693792
1765	Forebrain/Midbrain/Hindbrain	0	0	5	6	13	21	31	41	52	63	0	0.589465
1766	Forebrain/Midbrain/Hindbrain	2	3	9	13	23	30	40	54	64	80	0	0.58511
1767	Forebrain/Midbrain/Hindbrain	2	7	10	12	17	22	23	27	33	40	0.273645	0.586967
1768	Forebrain/Midbrain/Hindbrain	3	9	11	15	21	31	42	54	65	75	0.13285	0.717773
1769	Forebrain/Midbrain/Hindbrain	1	2	5	14	19	24	27	34	39	46	0.13285	0.571834
1770	Forebrain/Midbrain/Hindbrain	0	6	10	17	23	33	43	56	68	77	0.13285	0.530709
1771	Forebrain/Midbrain/Hindbrain	1	3	8	12	17	28	37	44	58	70	0.13285	0.676556
1772	Forebrain/Midbrain/Hindbrain	0	3	7	15	24	36	45	53	67	80	0	0.761106
1773	Forebrain/Midbrain/Hindbrain	0	2	4	9	15	22	30	35	43	48	0.13285	0.723327
1774	Forebrain/Midbrain/Hindbrain	1	5	11	16	24	39	45	56	65	74	0.0677152	0.7344
1775	Forebrain/Midbrain/Hindbrain	1	4	6	10	21	30	38	50	59	72	0	0.482176
1776	Forebrain/Midbrain/Hindbrain	1	10	17	26	33	45	56	67	83	98	0	0.739701
1777	Forebrain/Midbrain/Hindbrain	2	8	20	33	43	56	69	85	98	110	0	0.732373
1778	Forebrain/Midbrain/Hindbrain	1	5	8	10	16	21	28	39	43	55	0.309197	-0.0101338
1779	Forebrain/Midbrain/Hindbrain	0	0	5	6	9	10	15	17	19	24	0.189667	0.458268
1780	Forebrain/Midbrain/Hindbrain	1	9	11	22	27	35	44	54	61	74	0.189667	0.661194
1781	Spinal cord	0	2	6	12	21	30	41	54	68	86	0	0.675981
1782	Forebrain/Midbrain/Hindbrain	0	0	0	0	1	1	3	3	5	9	0.189667	0.570115
1783	Forebrain/Midbrain/Hindbrain	2	5	8	16	18	31	42	50	61	75	0.228744	0.42886
1784	Forebrain/Midbrain/Hindbrain	0	1	2	2	4	4	8	10	11	14	0.331464	0.543797
1785	Forebrain/Midbrain/Hindbrain	0	2	9	17	23	29	38	49	56	67	0.13285	0.764513
1786	Forebrain/Midbrain/Hindbrain	3	5	6	13	19	28	37	42	54	63	0.240219	0.013864
1787	Forebrain/Midbrain/Hindbrain	1	5	12	14	21	30	40	48	61	77	0.299769	0.17399
1788	Forebrain/Midbrain/Hindbrain	0	1	6	11	13	22	32	36	43	56	0	0.641254
1789	Forebrain/Midbrain/Hindbrain	1	5	7	9	9	11	13	14	20	22	0.494064	-0.140599
1790	Forebrain/Midbrain/Hindbrain	0	2	5	8	13	22	36	46	55	69	0.189667	0.228493
1791	Forebrain/Midbrain/Hindbrain	1	2	6	11	22	28	32	43	50	67	0.13285	0.593131
1792	Forebrain/Midbrain/Hindbrain	0	6	14	17	25	38	52	62	73	85	0	0.645168
1793	Forebrain/Midbrain/Hindbrain	1	4	10	15	22	32	38	51	59	69	0.0677152	0.669844
1794	Forebrain/Midbrain/Hindbrain	0	4	8	12	24	36	49	60	69	80	0.13285	0.791153
1795	Forebrain/Midbrain/Hindbrain	1	2	5	10	19	27	37	48	64	74	0.13285	0.174309
1796	Spinal cord	1	4	11	16	27	34	42	49	59	69	0.13285	0.646849
1797	Forebrain/Midbrain/Hindbrain	0	4	8	12	20	31	40	46	55	70	0	0.622476
1798	Neural crest	3	8	14	20	24	30	38	42	45	52	0.271966	0.592389
1799	Forebrain/Midbrain/Hindbrain	1	4	7	13	16	25	32	44	55	66	0.13285	0.605429
1800	Forebrain/Midbrain/Hindbrain	0	6	8	13	19	29	39	53	70	82	0	0.714948
1801	Forebrain/Midbrain/Hindbrain	4	12	18	27	38	49	56	69	77	90	0.189667	0.728443
1802	Forebrain/Midbrain/Hindbrain	3	6	11	19	28	37	52	64	76	86	0.13285	0.652037
1803	Forebrain/Midbrain/Hindbrain	3	8	13	21	31	41	51	58	69	80	0.189667	0.698461
1804	Forebrain/Midbrain/Hindbrain	0	1	3	9	13	21	32	41	50	62	0.13285	0.694032
1805	Forebrain/Midbrain/Hindbrain	1	3	5	5	5	6	6	8	10	11	0.681488	0.594823
1806	Forebrain/Midbrain/Hindbrain	0	5	8	15	25	32	40	51	58	70	0.189667	0.53907
1807	Forebrain/Midbrain/Hindbrain	1	1	2	3	5	10	13	18	20	26	0.273645	0.510789
1808	Forebrain/Midbrain/Hindbrain	2	6	16	23	32	40	48	59	70	80	0.13285	0.690484
1809	Forebrain/Midbrain/Hindbrain	1	3	7	11	23	32	37	51	62	68	0.189667	0.686037
1810	Forebrain/Midbrain/Hindbrain	0	0	0	0	0	0	1	1	1	2	0.770642	-0.066276
1811	Forebrain/Midbrain/Hindbrain	2	4	8	14	22	34	52	61	67	79	0.189667	0.671185
1812	Forebrain/Midbrain/Hindbrain	0	5	8	10	16	23	29	37	45	52	0	0.658391
1813	Forebrain/Midbrain/Hindbrain	0	1	6	12	19	31	38	54	65	76	0	0.686913
1814	Forebrain/Midbrain/Hindbrain	3	4	6	13	19	29	37	47	58	70	0.189667	0.645444
1815	Forebrain/Midbrain/Hindbrain	2	3	10	16	24	27	39	48	61	78	0	0.601243
1816	Endothelium	0	2	2	4	6	6	10	12	15	16	0.70644	0.235199
1817	Haematoendothelial progenitors	3	4	5	5	5	6	6	7	8	9	0.611363	0.646154
1818	Forebrain/Midbrain/Hindbrain	1	5	11	16	20	25	35	51	63	76	0	0.725633
1819	Forebrain/Midbrain/Hindbrain	0	0	1	3	5	7	7	10	12	16	0.186165	0.432767
1820	Forebrain/Midbrain/Hindbrain	0	5	11	17	30	39	50	55	62	68	0.189667	0.673521
1821	Forebrain/Midbrain/Hindbrain	2	8	13	21	32	43	58	64	77	85	0.13285	0.711955
1822	Forebrain/Midbrain/Hindbrain	0	0	0	1	2	3	8	13	14	21	0.322447	0.622313
1823	Forebrain/Midbrain/Hindbrain	0	3	5	11	20	32	40	49	59	68	0	0.689316
1824	Cranial mesoderm	2	3	4	5	6	7	8	9	10	14	0.615122	0.670932
1825	Forebrain/Midbrain/Hindbrain	2	7	19	27	34	48	57	70	83	92	0.13285	0.760447
1826	Forebrain/Midbrain/Hindbrain	3	13	21	28	37	47	62	73	84	100	0.13285	0.687665
1827	Forebrain/Midbrain/Hindbrain	1	5	10	15	19	24	31	38	45	59	0.13285	0.691901
1828	Forebrain/Midbrain/Hindbrain	4	11	22	31	45	60	66	75	83	95	0	0.724823
1829	Forebrain/Midbrain/Hindbrain	1	2	7	10	13	20	28	40	45	49	0	0.748196
1830	Forebrain/Midbrain/Hindbrain	2	2	3	5	15	25	33	40	45	52	0.13285	0.52177
1831	Forebrain/Midbrain/Hindbrain	2	6	8	16	21	29	38	45	60	69	0.13285	0.500523
1832	Forebrain/Midbrain/Hindbrain	0	0	3	7	12	21	28	38	49	64	0.13285	0.482167
1833	Forebrain/Midbrain/Hindbrain	2	6	11	17	25	29	38	47	53	62	0	0.621924
1834	Forebrain/Midbrain/Hindbrain	0	4	5	10	18	22	27	39	51	67	0.189667	0.648536
1835	Neural crest	3	4	5	6	6	6	8	9	10	11	0.616172	0.710152
1836	Forebrain/Midbrain/Hindbrain	0	4	5	9	13	25	33	46	55	69	0.234585	0.640617
1837	Forebrain/Midbrain/Hindbrain	2	8	15	26	33	43	51	62	76	85	0.234585	0.668386
1838	Forebrain/Midbrain/Hindbrain	1	4	11	23	33	36	39	50	63	74	0.13285	0.698089
1839	Endothelium	0	0	0	1	1	3	3	3	4	4	0.713379	0.296558
1840	Forebrain/Midbrain/Hindbrain	0	2	5	7	12	17	21	24	30	37	0.28628	0.699218
1841	Forebrain/Midbrain/Hindbrain	1	4	10	14	21	31	41	50	60	65	0.13285	0.67739
1842	Neural crest	0	0	5	11	21	28	35	44	52	68	0.58482	0.645545
1843	Haematoendothelial progenitors	1	1	2	4	7	9	11	11	13	14	0.674966	0.401512
1844	Forebrain/Midbrain/Hindbrain	1	3	6	14	23	32	40	47	57	66	0	0.749514
1845	Forebrain/Midbrain/Hindbrain	5	11	20	37	46	53	63	76	81	99	0.13285	0.684445
1846	Forebrain/Midbrain/Hindbrain	4	13	22	32	40	48	60	73	88	97	0	0.709295
1847	Forebrain/Midbrain/Hindbrain	0	2	8	12	20	26	31	39	46	52	0	0.717312
1848	Forebrain/Midbrain/Hindbrain	8	16	25	34	46	59	65	74	84	97	0.13285	0.677187
1849	Forebrain/Midbrain/Hindbrain	1	3	7	11	19	24	33	37	45	52	0.321765	0.739406
1850	Forebrain/Midbrain/Hindbrain	1	5	8	16	19	27	31	40	49	60	0	0.523453
1851	Endothelium	3	6	8	10	15	15	17	18	20	24	0.568631	0.267862
1852	Haematoendothelial progenitors	0	1	3	6	6	8	8	10	12	14	0.646075	0.613024
1853	Forebrain/Midbrain/Hindbrain	3	3	4	7	12	17	25	34	43	49	0.189667	0.635344
1854	Forebrain/Midbrain/Hindbrain	0	0	0	0	0	0	1	2	2	2	0.798069	-0.223166
1855	Forebrain/Midbrain/Hindbrain	7	13	24	39	55	61	71	82	94	104	0.13285	0.661919
1856	Forebrain/Midbrain/Hindbrain	2	3	10	17	24	30	41	48	57	68	0	0.759448
1857	Spinal cord	1	2	2	2	2	5	5	7	8	9	0.68593	-0.28158
1858	Neural crest	4	6	9	9	10	13	17	18	18	19	0.63457	0.668456
1859	Forebrain/Midbrain/Hindbrain	0	2	4	6	14	18	25	35	45	49	0.228744	0.672751
1860	Forebrain/Midbrain/Hindbrain	0	8	19	32	41	51	59	74	87	99	0	0.757381
1861	Forebrain/Midbrain/Hindbrain	0	0	0	0	0	0	0	1	1	1	0.832555	-0.303408
1862	Forebrain/Midbrain/Hindbrain	1	4	7	12	21	26	32	39	44	50	0.13285	0.684656
1863	Forebrain/Midbrain/Hindbrain	0	4	14	23	33	44	52	63	72	88	0.146888	0.661816
1864	Forebrain/Midbrain/Hindbrain	3	6	17	25	32	38	45	55	63	76	0.13285	0.341012
1865	Forebrain/Midbrain/Hindbrain	6	18	25	38	52	60	69	75	86	102	0.13285	0.66455
1866	Forebrain/Midbrain/Hindbrain	3	9	15	19	23	36	46	54	67	74	0.13285	0.688932
1867	Haematoendothelial progenitors	3	7	8	9	9	14	17	20	21	26	0.495722	0.643979
1868	Forebrain/Midbrain/Hindbrain	0	3	14	22	30	37	43	55	64	76	0	0.58902
1869	Forebrain/Midbrain/Hindbrain	0	2	4	6	11	21	31	40	55	61	0.404841	0.684352
1870	Neural crest	0	0	0	0	0	0	0	0	0	0	0.811474	0.0215063
1871	Endothelium	0	0	0	1	1	3	4	4	5	5	0.651949	-0.406693
1872	Forebrain/Midbrain/Hindbrain	2	15	26	40	54	68	75	85	93	100	0.13285	0.659537
1873	Forebrain/Midbrain/Hindbrain	1	1	3	5	9	14	27	36	42	53	0.309197	0.647425
1874	Forebrain/Midbrain/Hindbrain	3	8	19	27	38	42	52	63	80	91	0	0.691046
1875	Forebrain/Midbrain/Hindbrain	5	13	25	34	45	55	61	73	88	100	0.13285	0.689307
1876	Forebrain/Midbrain/Hindbrain	0	3	7	16	22	30	42	59	67	80	0.13285	0.625047
1877	Forebrain/Midbrain/Hindbrain	3	5	13	21	34	39	46	61	74	85	0.13285	0.64274
1878	Cranial mesoderm	1	4	7	7	10	10	13	13	14	15	0.453444	0.67957
1879	Forebrain/Midbrain/Hindbrain	3	7	10	16	32	41	51	56	62	74	0.0677152	0.749074
1880	Forebrain/Midbrain/Hindbrain	1	2	3	7	11	18	24	31	43	51	0.13285	0.649434
1881	Forebrain/Midbrain/Hindbrain	1	6	12	18	25	34	39	48	54	66	0	0.665188
1882	Neural crest	3	8	13	17	23	32	40	49	55	62	0.335441	0.608553
1883	Forebrain/Midbrain/Hindbrain	2	5	13	19	28	38	50	60	73	90	0.309197	0.418921
1884	Neural crest	2	5	9	12	20	23	32	41	45	52	0.238519	0.604762
1885	Forebrain/Midbrain/Hindbrain	0	1	2	7	7	9	9	13	16	19	0.650239	0.461371
1886	Forebrain/Midbrain/Hindbrain	0	5	12	18	29	41	51	61	74	83	0.13285	0.730849
1887	Neural crest	0	2	5	8	11	14	19	20	23	28	0.529134	0.646956
1888	Forebrain/Midbrain/Hindbrain	6	13	26	34	48	53	63	80	95	106	0	0.691605
1889	Forebrain/Midbrain/Hindbrain	6	15	23	34	47	56	66	78	87	99	0	0.667469
1890	Forebrain/Midbrain/Hindbrain	6	12	27	37	51	59	69	84	95	110	0	0.667876
1891	Forebrain/Midbrain/Hindbrain	0	3	6	13	15	19	24	29	35	43	0	0.545155
1892	Forebrain/Midbrain/Hindbrain	1	6	11	20	31	42	50	57	67	82	0.273645	0.707625
1893	Forebrain/Midbrain/Hindbrain	0	1	5	14	24	31	39	46	61	70	0.138277	0.698164
1894	Forebrain/Midbrain/Hindbrain	5	13	19	25	36	48	59	74	84	96	0	0.755153
1895	Forebrain/Midbrain/Hindbrain	0	0	0	2	3	6	14	17	23	26	0	0.509552
1896	Forebrain/Midbrain/Hindbrain	1	3	11	19	30	43	54	66	73	80	0	0.695982
1897	Forebrain/Midbrain/Hindbrain	0	0	1	3	5	6	10	17	22	29	0	0.624833
1898	Forebrain/Midbrain/Hindbrain	4	18	28	40	49	62	76	85	96	110	0	0.67241
1899	Neural crest	3	6	11	16	20	25	26	30	36	41	0.501751	0.457794
1900	Forebrain/Midbrain/Hindbrain	1	1	3	6	15	19	27	33	42	50	0	0.69651
1901	Forebrain/Midbrain/Hindbrain	3	13	21	32	44	53	63	80	90	100	0.13285	0.602499
1902	Forebrain/Midbrain/Hindbrain	7	10	19	33	45	56	70	82	97	107	0.13285	0.72314
1903	Forebrain/Midbrain/Hindbrain	0	4	8	14	17	22	31	42	51	58	0	0.399762
1904	Spinal cord	1	3	7	14	21	27	39	47	58	73	0.13285	0.65995
1905	Forebrain/Midbrain/Hindbrain	0	6	9	19	28	39	50	60	71	78	0	0.651281
1906	Neural crest	6	10	16	25	32	40	49	54	59	70	0.222779	0.632454
1907	Forebrain/Midbrain/Hindbrain	3	8	22	32	45	53	60	70	81	91	0	0.731436
1908	Neural crest	3	5	8	11	15	22	29	36	44	52	0.514238	0.717669
1909	Forebrain/Midbrain/Hindbrain	0	2	11	17	29	41	49	56	69	81	0.324721	0.730084
1910	Forebrain/Midbrain/Hindbrain	2	14	22	32	44	57	67	78	90	101	0	0.640514
1911	Forebrain/Midbrain/Hindbrain	0	0	0	0	0	1	1	1	1	1	0.832555	-0.242322
1912	Forebrain/Midbrain/Hindbrain	0	1	2	4	6	9	12	15	19	25	0.58482	0.583929
1913	Endothelium	0	1	2	4	6	9	10	13	18	22	0.788275	-0.131813
1914	Forebrain/Midbrain/Hindbrain	2	3	10	18	27	36	48	59	74	86	0.189667	0.709482
1915	Neural crest	6	12	17	21	28	36	42	53	63	71	0.443608	0.422047
1916	Neural crest	4	6	9	11	15	21	28	35	45	52	0.500324	0.691404
1917	Neural crest	2	4	6	7	9	12	18	25	30	38	0.628655	0.542914
1918	Forebrain/Midbrain/Hindbrain	4	6	18	27	36	46	59	66	73	83	0.189667	0.67423
1919	Forebrain/Midbrain/Hindbrain	5	12	20	32	42	55	71	85	95	105	0.143143	0.618473
1920	Forebrain/Midbrain/Hindbrain	2	8	19	28	39	55	65	76	91	102	0.132988	0.721043
1921	Neural crest	3	8	16	27	37	45	56	61	75	83	0.299674	0.502329
1922	Neural crest	3	10	21	31	40	47	61	71	81	87	0.362668	0.599873
1923	Forebrain/Midbrain/Hindbrain	0	5	9	13	21	29	44	56	68	84	0.189667	0.494821
1924	Neural crest	2	2	2	2	4	5	7	8	11	15	0.449447	0.546078
1925	Neural crest	0	2	8	14	25	36	46	52	63	71	0.429805	0.544004
1926	Haematoendothelial progenitors	5	8	13	20	27	34	38	43	55	70	0.500324	0.650391
1927	Endothelium	2	6	8	11	14	18	18	19	21	23	0.614015	-0.0916864
1928	Neural crest	4	12	21	29	35	46	58	67	76	83	0.360914	0.203733
1929	Neural crest	4	8	11	15	21	31	38	50	59	68	0.415463	0.553129
1930	Neural crest	5	12	14	23	31	36	44	55	60	76	0.321886	0.647611
1931	Neural crest	2	11	15	18	23	30	42	54	57	71	0.479007	0.658872
1932	Forebrain/Midbrain/Hindbrain	0	5	9	14	23	31	43	53	64	80	0.189667	0.537213
1933	Neural crest	7	14	17	25	32	39	45	54	69	81	0.416277	0.497513
1934	Neural crest	6	14	19	23	30	37	41	48	63	80	0.266426	0.596186
1935	Neural crest	1	9	16	23	28	37	46	53	62	74	0.414194	0.139829
1936	Surface ectoderm	3	12	20	27	39	57	71	90	109	126	0.543365	0.608831
1937	Neural crest	4	8	14	24	33	42	50	63	72	77	0.438489	0.595311
1938	Neural crest	5	14	17	22	32	37	46	58	66	79	0.309197	0.596463
1939	Forebrain/Midbrain/Hindbrain	0	5	15	24	33	44	56	67	73	90	0	0.708766
1940	Surface ectoderm	2	4	10	23	35	51	72	91	109	131	0.667049	0.512265
1941	Neural crest	5	7	16	19	26	39	46	58	69	76	0.442177	0.660185
1942	Intermediate mesoderm	0	1	5	9	17	26	35	44	53	66	0.613488	0.575341
1943	Surface ectoderm	2	5	13	21	33	43	54	66	83	96	0.346416	0.698973
1944	Neural crest	3	7	15	23	29	36	46	56	66	78	0.269168	0.441003
1945	Neural crest	2	6	11	15	23	30	31	38	44	48	0.400586	0.153018
1946	Intermediate mesoderm	5	9	18	31	45	60	82	101	112	128	0.57718	0.62389
1947	Neural crest	6	13	16	23	31	35	41	53	59	72	0.334176	0.618673
1948	Surface ectoderm	2	3	8	17	30	40	56	71	86	103	0.563833	0.463581
1949	Forebrain/Midbrain/Hindbrain	0	4	8	20	28	34	43	51	63	73	0.13285	0.241241
1950	Forebrain/Midbrain/Hindbrain	0	5	9	17	22	30	35	45	52	61	0.13285	0.713154
1951	Forebrain/Midbrain/Hindbrain	0	3	6	10	14	15	17	20	27	32	0.263277	0.665667
1952	Forebrain/Midbrain/Hindbrain	2	5	11	18	24	35	42	52	71	89	0.13285	0.658878
1953	Forebrain/Midbrain/Hindbrain	0	2	10	15	20	29	37	41	48	62	0.13285	0.629561
1954	Forebrain/Midbrain/Hindbrain	2	5	12	16	22	27	33	41	48	54	0	0.749041
1955	Forebrain/Midbrain/Hindbrain	0	4	8	10	14	21	30	39	45	54	0.189667	0.279892
1956	Forebrain/Midbrain/Hindbrain	2	4	12	19	22	31	46	60	68	80	0	0.319091
1957	Forebrain/Midbrain/Hindbrain	0	5	14	23	27	39	50	64	73	88	0.13285	0.480112
1958	Forebrain/Midbrain/Hindbrain	1	5	10	15	22	27	34	44	53	68	0.13285	0.439064
1959	Forebrain/Midbrain/Hindbrain	1	8	10	16	26	33	42	54	66	81	0	0.723625
1960	Forebrain/Midbrain/Hindbrain	0	1	3	6	9	14	16	18	26	33	0.13285	0.603704
1961	Forebrain/Midbrain/Hindbrain	1	2	5	11	15	22	26	29	38	46	0	0.670137
1962	Forebrain/Midbrain/Hindbrain	0	1	3	11	21	27	40	49	54	63	0.234585	0.548895
1963	Forebrain/Midbrain/Hindbrain	0	1	5	5	7	10	14	19	24	33	0.309197	-0.131042
1964	Forebrain/Midbrain/Hindbrain	1	5	10	13	18	28	29	30	37	45	0.0677152	-0.290465
1965	Forebrain/Midbrain/Hindbrain	0	0	0	0	0	1	1	2	2	2	0.832555	-0.28888
1966	Forebrain/Midbrain/Hindbrain	4	11	13	23	31	39	49	62	76	91	0.13285	0.673637
1967	Forebrain/Midbrain/Hindbrain	1	4	9	11	16	24	32	47	59	66	0.189667	0.714994
1968	Forebrain/Midbrain/Hindbrain	1	4	5	10	24	36	47	57	70	89	0.189667	0.712297
1969	Forebrain/Midbrain/Hindbrain	1	9	17	23	32	48	54	61	71	81	0	0.63519
1970	Forebrain/Midbrain/Hindbrain	1	5	11	20	26	33	40	52	61	74	0.13285	0.627584
1971	Forebrain/Midbrain/Hindbrain	0	3	6	11	17	29	44	58	70	88	0.189667	0.463764
1972	Forebrain/Midbrain/Hindbrain	1	2	4	11	15	20	24	32	41	48	0.13285	0.685425
1973	Forebrain/Midbrain/Hindbrain	1	3	6	14	22	29	37	44	51	59	0	0.655546
1974	Forebrain/Midbrain/Hindbrain	1	4	8	12	19	27	32	37	44	54	0.228744	0.644085
1975	Forebrain/Midbrain/Hindbrain	1	3	3	11	18	27	43	57	76	93	0.189667	0.554977
1976	Forebrain/Midbrain/Hindbrain	1	6	12	18	24	33	39	46	62	71	0	0.479116
1977	Forebrain/Midbrain/Hindbrain	1	4	12	16	20	28	38	42	50	64	0.13285	0.719848
1978	Forebrain/Midbrain/Hindbrain	1	5	12	24	28	35	46	56	68	83	0.189667	0.691256
1979	Forebrain/Midbrain/Hindbrain	0	4	12	19	27	34	42	50	61	73	0	0.578379
1980	Forebrain/Midbrain/Hindbrain	1	3	6	10	15	22	25	29	33	40	0	0.542727
1981	Forebrain/Midbrain/Hindbrain	1	6	15	23	33	42	54	61	70	81	0.13285	0.709487
1982	Forebrain/Midbrain/Hindbrain	3	8	12	17	25	40	49	57	73	85	0.13285	0.755076
1983	Spinal cord	1	3	6	14	21	28	41	52	67	80	0.189667	0.350497
1984	Forebrain/Midbrain/Hindbrain	3	6	10	13	23	32	39	51	60	69	0.13285	0.412717
1985	Forebrain/Midbrain/Hindbrain	0	7	13	20	28	33	38	45	51	63	0.13285	0.434233
1986	Forebrain/Midbrain/Hindbrain	0	2	6	11	23	33	51	61	73	95	0.0677152	0.13736
1987	Forebrain/Midbrain/Hindbrain	2	6	12	22	29	33	41	44	52	59	0	0.587804
1988	Forebrain/Midbrain/Hindbrain	1	5	8	11	16	20	28	39	45	57	0.13285	0.657978
1989	Forebrain/Midbrain/Hindbrain	0	0	1	4	6	11	15	17	26	32	0.13285	0.738952
1990	Forebrain/Midbrain/Hindbrain	2	3	10	16	24	31	40	54	62	76	0.0677152	0.643298
1991	Forebrain/Midbrain/Hindbrain	0	4	8	14	21	30	38	48	57	69	0.13285	0.616917
1992	Forebrain/Midbrain/Hindbrain	1	8	21	31	44	51	62	72	80	90	0	0.740498
1993	Forebrain/Midbrain/Hindbrain	1	1	5	12	19	24	32	45	57	65	0.13285	0.701527
1994	Forebrain/Midbrain/Hindbrain	0	2	8	12	20	27	38	50	55	68	0	0.611196
1995	Forebrain/Midbrain/Hindbrain	2	6	12	19	31	38	49	61	77	93	0	0.714619
1996	Forebrain/Midbrain/Hindbrain	3	6	12	20	28	37	46	55	69	78	0.13285	0.583732
1997	Forebrain/Midbrain/Hindbrain	3	12	21	29	39	48	58	73	82	94	0	0.726278
1998	Forebrain/Midbrain/Hindbrain	0	3	6	14	25	33	44	59	71	85	0.0677152	0.702114
[truncated: 5,657 more rows]

## Sheet: CeLEry
test cell index	cell type	hit neighbors with k=20	hit neighbors with k=40	hit neighbors with k=60	hit neighbors with k=80	hit neighbors with k=100	hit neighbors with k=120	hit neighbors with k=140	hit neighbors with k=160	hit neighbors with k=180	hit neighbors with k=200	jsd	spearman corr
0	Lateral plate mesoderm	1	1	2	3	5	10	14	22	30	40	0.37629	0.858677
1	Lateral plate mesoderm	1	5	11	18	24	31	41	56	69	79	0.229194	0.889026
2	Allantois	0	0	1	1	6	15	20	28	38	49	0.493491	0.87298
3	Endothelium	0	4	7	8	22	31	46	64	77	95	0.767577	0.89448
4	Lateral plate mesoderm	0	0	1	2	6	8	11	18	21	30	0.463367	0.875871
5	Erythroid	0	0	7	15	20	31	47	60	76	88	0.601652	0.894321
6	Gut tube	1	2	5	10	13	20	28	41	53	65	0.734147	0.894716
7	Erythroid	0	0	0	0	0	0	1	1	1	1	0.832555	0.502763
8	Erythroid	0	0	0	0	0	1	2	2	2	4	0.771496	0.466746
9	Erythroid	0	0	0	0	0	1	1	1	2	2	0.798069	0.599149
10	Intermediate mesoderm	2	10	19	28	37	50	61	78	88	103	0.358464	0.894286
11	Erythroid	0	0	0	2	4	6	8	10	14	21	0.346209	0.861838
12	Erythroid	0	0	0	0	0	0	0	0	0	0	0.773091	0.219091
13	Erythroid	0	1	2	2	2	2	2	3	4	4	0.832555	0.501335
14	Gut tube	5	8	12	21	34	43	55	71	83	98	0.568129	0.892918
15	Haematoendothelial progenitors	0	0	0	2	4	7	10	14	20	24	0.536593	0.847648
16	Erythroid	0	0	0	0	1	2	2	2	2	2	0.721013	-0.479059
17	Gut tube	1	3	8	15	18	23	34	51	71	87	0.73991	0.896417
18	Endothelium	1	1	1	1	1	1	2	2	3	5	0.745821	0.802987
19	Erythroid	0	0	0	1	2	4	4	4	4	4	0.770642	0.860078
20	Gut tube	1	4	10	12	22	27	40	48	57	69	0.51606	0.869225
21	Haematoendothelial progenitors	0	0	0	1	1	1	3	6	8	11	0.803373	0.861917
22	Endothelium	0	1	2	2	3	3	3	3	3	3	0.832555	0.788122
23	Gut tube	4	14	20	34	45	56	63	75	88	102	0.536558	0.890586
24	Gut tube	2	6	17	24	37	47	60	72	80	91	0.562115	0.884101
25	Erythroid	0	0	0	0	1	1	1	1	1	1	0.798069	-0.351437
26	Erythroid	0	0	0	0	0	0	1	1	2	2	0.702919	-0.301946
27	Endothelium	0	0	0	0	0	0	0	0	0	0	0.832555	-0.693716
28	Erythroid	0	0	0	0	0	1	1	1	1	1	0.832555	-0.654074
29	Erythroid	0	1	1	3	5	9	15	23	33	43	0.832555	0.850178
30	Endothelium	1	1	1	2	4	6	7	9	11	15	0.668644	0.84771
31	Gut tube	0	2	2	11	20	29	39	48	61	75	0.832555	0.842184
32	Gut tube	0	0	1	1	1	1	1	1	2	4	0.478148	0.732405
33	Gut tube	4	12	21	33	45	58	66	79	85	99	0.535193	0.886196
34	Allantois	0	0	3	6	10	13	14	20	24	32	0.617801	0.86674
35	Erythroid	0	1	2	2	2	2	3	5	5	5	0.803373	0.546328
36	Gut tube	1	5	11	15	20	30	44	58	72	86	0.73902	0.89623
37	Erythroid	0	0	1	4	10	17	24	28	37	46	0.832555	0.885748
38	Intermediate mesoderm	0	3	6	8	14	16	20	25	29	33	0.542078	0.875877
39	Gut tube	5	10	22	33	41	50	59	72	87	103	0.592829	0.891038
40	Gut tube	3	13	24	33	45	56	67	78	88	99	0.495715	0.891165
41	Erythroid	0	1	1	1	1	1	2	2	2	2	0.803373	0.252819
42	Blood progenitors	1	2	2	2	3	4	4	4	4	4	0.636837	0.488388
43	Erythroid	1	2	2	3	3	5	5	8	12	14	0.693431	0.846449
44	Gut tube	5	11	22	30	35	46	57	70	82	100	0.561586	0.894554
45	Erythroid	0	0	0	0	0	0	0	0	0	0	0.770642	-0.566885
46	Gut tube	1	8	15	22	30	40	53	61	72	84	0.626752	0.877938
47	Intermediate mesoderm	2	5	12	22	33	39	49	56	71	82	0.385815	0.881606
48	Erythroid	0	0	0	0	0	2	3	3	5	5	0.832555	0.839743
49	Gut tube	0	9	20	32	44	54	64	76	86	97	0.560415	0.879214
50	Gut tube	5	13	21	30	35	44	60	66	83	98	0.535193	0.895449
51	Gut tube	1	4	10	17	19	30	41	51	64	77	0.56846	0.880482
52	Endothelium	0	0	1	1	1	1	1	1	3	3	0.762024	0.351474
53	Gut tube	1	4	10	15	33	43	56	67	79	91	0.602675	0.868549
54	Endothelium	0	0	0	0	0	0	0	1	1	2	0.832555	0.774289
55	Erythroid	0	0	1	1	1	1	1	1	1	2	0.747818	0.735308
56	Mixed mesenchymal mesoderm	0	4	6	9	14	20	29	36	53	63	0.547321	0.887542
57	Erythroid	0	1	2	4	5	5	5	5	6	9	0.747818	0.848349
58	Erythroid	0	0	0	1	1	1	1	1	2	2	0.832555	-0.308846
59	Mixed mesenchymal mesoderm	0	0	1	2	2	2	7	8	10	12	0.56209	0.762314
60	Erythroid	0	0	0	2	2	5	5	5	5	6	0.803373	0.232526
61	Gut tube	4	13	24	33	45	51	58	66	87	100	0.503602	0.894109
62	Endothelium	0	0	1	4	4	4	7	9	11	17	0.763452	0.878318
63	Erythroid	0	0	0	0	0	0	0	0	0	0	0.832555	-0.766672
64	Gut tube	1	7	13	28	40	54	63	74	86	103	0.472841	0.877344
65	Gut tube	1	8	28	43	55	64	72	79	91	103	0.498567	0.885118
66	Gut tube	4	13	30	47	52	63	74	82	94	106	0.50498	0.891465
67	Haematoendothelial progenitors	0	0	1	5	12	22	28	37	47	53	0.554123	0.869558
68	Endothelium	0	2	3	4	6	8	11	14	21	25	0.65089	0.822656
69	Gut tube	2	12	33	44	56	63	73	82	94	103	0.432348	0.88949
70	Endothelium	0	0	0	0	0	2	3	3	3	4	0.768704	0.14823
71	Erythroid	0	0	1	1	2	2	2	2	2	2	0.631047	-0.667656
72	Erythroid	0	1	1	1	2	2	2	2	3	3	0.771971	0.670342
73	Erythroid	0	0	1	1	2	4	4	6	9	9	0.757389	0.773568
74	Gut tube	2	7	23	39	52	63	76	88	96	108	0.465041	0.879757
75	Haematoendothelial progenitors	1	3	9	25	41	53	65	77	88	97	0.49642	0.869785
76	Gut tube	2	8	15	26	38	47	59	68	83	94	0.403099	0.872335
77	Erythroid	0	0	0	0	0	0	0	0	0	1	0.720543	-0.12962
78	Erythroid	0	0	2	8	15	27	40	55	69	88	0.750606	0.892661
79	Allantois	1	1	1	2	3	8	10	12	16	23	0.642855	0.87083
80	Gut tube	4	9	20	34	45	54	66	80	91	103	0.18868	0.877252
81	Erythroid	0	0	0	0	0	0	0	0	1	1	0.674635	-0.10724
82	Endothelium	1	9	22	38	53	65	75	89	100	108	0.235957	0.879284
83	Endothelium	0	0	0	0	1	1	1	2	7	8	0.369688	0.7729
84	Endothelium	1	5	13	21	29	35	44	52	64	77	0.242819	0.885663
85	Erythroid	0	0	0	0	0	0	0	0	0	1	0.832555	-0.405445
86	Lateral plate mesoderm	2	6	10	17	25	32	46	57	73	87	0.357519	0.885461
87	Endothelium	0	0	0	1	1	2	4	4	4	4	0.832555	0.770764
88	Erythroid	1	3	7	11	16	24	34	47	62	80	0.645111	0.880712
89	Endothelium	0	0	0	0	0	0	0	0	0	0	0.594363	0.405185
90	Erythroid	0	0	0	2	3	4	4	10	14	20	0.639628	0.860537
91	Endothelium	1	1	1	1	1	1	2	2	3	4	0.731519	0.808099
92	Lateral plate mesoderm	0	0	0	2	2	5	11	18	30	34	0.30116	0.850173
93	Endothelium	4	7	17	30	41	49	63	72	87	98	0.299678	0.879489
94	Endothelium	0	1	1	1	1	1	1	1	1	1	0.606544	-0.694266
95	Endothelium	1	1	3	3	5	7	12	19	24	31	0.485707	0.889497
96	Lateral plate mesoderm	4	13	21	36	48	56	62	73	86	95	0.483999	0.894348
97	Lateral plate mesoderm	3	11	23	40	55	67	77	84	99	106	0.440307	0.888541
98	Lateral plate mesoderm	3	14	25	38	54	64	75	84	98	107	0.414067	0.881652
99	Lateral plate mesoderm	1	12	27	44	57	69	84	92	106	115	0.423525	0.884903
100	Endothelium	0	0	0	2	2	5	6	9	14	17	0.714117	0.876691
101	Lateral plate mesoderm	0	0	2	3	4	5	8	9	14	16	0.811474	0.874739
102	Lateral plate mesoderm	4	10	17	30	42	53	61	69	78	94	0.608994	0.894845
103	Lateral plate mesoderm	2	8	20	29	41	51	57	66	76	91	0.448045	0.894156
104	Lateral plate mesoderm	1	3	11	20	27	35	41	49	59	72	0.350603	0.887573
105	Lateral plate mesoderm	1	4	13	21	33	43	55	61	77	89	0.435124	0.877702
106	Endothelium	0	0	0	0	0	0	0	0	1	1	0.832555	0.682238
107	Haematoendothelial progenitors	0	0	0	0	0	0	0	0	0	1	0.776052	-0.39902
108	Gut tube	0	0	2	8	18	21	31	39	47	60	0.472172	0.849813
109	Lateral plate mesoderm	2	7	13	19	26	35	46	61	79	93	0.405231	0.886764
110	Haematoendothelial progenitors	2	6	10	17	28	38	56	73	88	103	0.560465	0.869067
111	Lateral plate mesoderm	0	0	0	2	4	7	8	10	12	17	0.478148	0.881081
112	Gut tube	1	2	2	3	7	13	23	34	44	52	0.448584	0.829123
113	Lateral plate mesoderm	5	17	26	41	54	72	77	86	94	108	0.560415	0.892141
114	Lateral plate mesoderm	2	8	24	38	53	65	77	88	101	110	0.531934	0.888178
115	Lateral plate mesoderm	0	0	3	10	17	22	25	34	43	58	0.343207	0.892344
116	Lateral plate mesoderm	3	13	28	43	59	70	81	88	97	112	0.464501	0.886587
117	Lateral plate mesoderm	4	19	30	42	60	77	87	93	106	115	0.390885	0.886603
118	Lateral plate mesoderm	5	14	24	40	55	70	77	86	95	106	0.523792	0.890537
119	Allantois	0	6	16	28	40	51	60	70	80	91	0.364302	0.894686
120	Gut tube	2	5	9	19	27	42	59	75	91	104	0.544246	0.865764
121	Lateral plate mesoderm	2	4	6	13	22	34	46	58	69	89	0.447525	0.855416
122	Endothelium	1	2	3	7	7	12	20	25	31	37	0.658923	0.888236
123	Endothelium	0	0	0	0	0	0	0	0	0	0	0.700442	0.0192757
124	Lateral plate mesoderm	3	13	28	43	54	75	86	99	110	120	0.288216	0.883672
125	Gut tube	3	7	9	14	21	31	42	55	69	83	0.532563	0.886778
126	Lateral plate mesoderm	3	12	24	35	51	69	81	94	100	111	0.324094	0.877019
127	Gut tube	3	7	8	15	23	31	43	60	75	86	0.544706	0.88597
128	Lateral plate mesoderm	1	12	24	34	53	68	81	93	99	112	0.434947	0.877156
129	Gut tube	2	6	11	14	20	31	41	53	68	85	0.528285	0.887611
130	Lateral plate mesoderm	1	8	15	26	39	49	60	68	80	90	0.448827	0.889546
131	Endothelium	0	0	0	0	0	0	0	1	1	1	0.69563	0.279002
132	Lateral plate mesoderm	2	7	15	28	42	52	64	73	85	96	0.41939	0.891897
133	Lateral plate mesoderm	5	12	24	39	51	66	75	84	93	101	0.523792	0.892882
134	Haematoendothelial progenitors	4	7	11	17	26	35	47	66	84	99	0.514229	0.885702
135	Lateral plate mesoderm	5	17	27	46	62	77	85	94	106	118	0.464501	0.886571
136	Haematoendothelial progenitors	1	6	15	21	31	39	54	69	88	104	0.474004	0.871205
137	Gut tube	2	6	9	16	23	38	48	65	83	93	0.64844	0.884749
138	Lateral plate mesoderm	4	14	26	43	57	72	84	96	109	125	0.342457	0.878495
139	Lateral plate mesoderm	0	0	0	3	3	6	11	13	16	18	0.473435	0.857941
140	Lateral plate mesoderm	6	14	23	41	56	72	87	98	108	120	0.309197	0.879801
141	Lateral plate mesoderm	3	8	14	26	34	45	57	71	87	102	0.404841	0.859814
142	Lateral plate mesoderm	1	10	26	39	54	66	81	92	102	121	0.523792	0.881529
143	Lateral plate mesoderm	5	10	20	36	48	64	78	88	101	117	0.390865	0.878226
144	Gut tube	1	5	13	16	27	40	53	63	74	88	0.477674	0.885143
145	Gut tube	3	5	14	23	35	46	58	78	93	111	0.485494	0.867929
146	Lateral plate mesoderm	7	14	29	43	57	75	87	97	109	119	0.404841	0.884299
147	Lateral plate mesoderm	3	14	23	40	55	69	79	87	99	107	0.4679	0.889162
148	Lateral plate mesoderm	0	0	0	2	2	3	4	5	7	8	0.462128	0.883508
149	Endothelium	1	1	2	3	8	13	19	27	36	47	0.364027	0.831523
150	Endothelium	1	4	12	17	28	43	55	59	72	85	0.67259	0.892495
151	Lateral plate mesoderm	1	4	10	18	30	39	53	59	78	95	0.494064	0.868167
152	Lateral plate mesoderm	2	6	10	18	27	36	49	64	75	86	0.494064	0.88921
153	Allantois	0	0	0	0	1	1	3	4	6	8	0.524226	0.84478
154	Gut tube	2	8	16	24	33	46	61	75	94	109	0.572522	0.87308
155	Gut tube	1	4	7	14	24	30	43	55	65	73	0.503613	0.887621
156	Endothelium	0	0	0	1	3	4	7	9	10	12	0.525669	0.799951
157	Gut tube	4	6	12	19	26	39	53	64	77	91	0.437986	0.878655
158	Endothelium	3	6	9	17	28	38	49	60	74	87	0.334349	0.877241
159	Lateral plate mesoderm	1	8	16	28	44	52	66	77	89	105	0.409389	0.896963
160	Spinal cord	0	0	0	1	2	3	3	3	5	5	0.58875	0.689915
161	Lateral plate mesoderm	6	13	29	43	61	72	86	99	111	124	0.43485	0.886132
162	Lateral plate mesoderm	3	7	17	36	51	61	76	84	96	117	0.464501	0.879228
163	Lateral plate mesoderm	4	5	19	26	37	44	54	71	87	106	0.404841	0.866487
164	Lateral plate mesoderm	5	14	26	37	55	68	76	89	105	121	0.309197	0.875664
165	Endothelium	1	1	2	2	4	7	11	16	18	19	0.50064	0.838336
166	Endothelium	4	5	9	11	16	25	34	47	60	73	0.412439	0.885446
167	Lateral plate mesoderm	3	6	17	23	30	41	54	65	78	93	0.463801	0.890585
168	Lateral plate mesoderm	1	5	15	30	38	53	66	79	97	112	0.400104	0.885318
169	Lateral plate mesoderm	5	14	28	41	56	72	91	99	107	122	0.37417	0.880108
170	Lateral plate mesoderm	5	11	23	34	50	63	73	90	105	116	0.309197	0.876459
171	Lateral plate mesoderm	2	4	16	27	41	52	63	78	92	112	0.523792	0.886998
172	Lateral plate mesoderm	3	7	15	22	32	42	57	72	85	99	0.489099	0.860329
173	Lateral plate mesoderm	2	10	18	32	44	59	77	92	108	123	0.500103	0.885738
174	Lateral plate mesoderm	2	4	10	18	35	46	53	66	82	97	0.448031	0.884414
175	Endothelium	3	6	10	19	32	42	56	69	84	98	0.23059	0.879531
176	Haematoendothelial progenitors	0	0	0	0	1	1	1	1	1	1	0.516681	0.617995
177	Endothelium	0	2	8	15	19	30	44	60	77	88	0.438438	0.886665
178	Erythroid	0	1	1	2	2	2	3	3	5	6	0.73681	0.584592
179	Lateral plate mesoderm	2	7	15	29	42	55	68	75	92	104	0.498216	0.868572
180	Endothelium	0	0	2	2	3	4	7	14	17	22	0.235856	0.881924
181	Lateral plate mesoderm	0	2	10	15	26	37	46	55	72	87	0.483849	0.87316
182	Lateral plate mesoderm	5	16	26	43	59	68	83	95	109	124	0.43485	0.881401
183	Lateral plate mesoderm	1	12	23	30	46	62	75	92	107	120	0.450095	0.882692
184	Lateral plate mesoderm	0	0	0	0	1	1	1	4	5	7	0.545871	0.724693
185	Lateral plate mesoderm	3	5	13	25	35	48	61	78	86	107	0.39348	0.885737
186	Lateral plate mesoderm	3	7	12	19	33	49	66	76	90	108	0.467929	0.888252
187	Lateral plate mesoderm	2	3	11	19	26	37	49	65	78	91	0.516516	0.888798
188	Lateral plate mesoderm	2	8	11	20	31	45	60	79	92	105	0.475539	0.887211
189	Erythroid	1	1	1	1	2	3	4	6	9	12	0.486248	0.826697
190	Lateral plate mesoderm	0	5	16	27	42	59	73	86	100	115	0.441351	0.878285
191	Lateral plate mesoderm	1	9	18	31	42	56	70	82	98	116	0.37233	0.880936
192	Lateral plate mesoderm	8	17	27	42	57	71	83	98	110	124	0.404841	0.880746
193	Haematoendothelial progenitors	1	5	13	19	33	49	66	80	94	110	0.489099	0.889276
194	Lateral plate mesoderm	7	14	28	45	57	69	85	100	112	129	0.300095	0.88185
195	Lateral plate mesoderm	1	4	11	19	27	39	50	68	82	95	0.744016	0.869895
196	Endothelium	0	0	0	0	0	0	0	0	0	0	0.832555	-0.495977
197	Lateral plate mesoderm	0	0	1	3	4	8	13	18	25	31	0.423525	0.883813
198	Lateral plate mesoderm	1	3	10	18	33	44	57	72	91	107	0.359771	0.887606
199	Lateral plate mesoderm	0	3	13	22	33	45	58	71	82	97	0.688533	0.870561
200	Neural crest	0	0	0	0	0	1	1	1	1	3	0.803373	0.788638
201	Lateral plate mesoderm	9	19	33	42	54	67	85	93	110	120	0.311076	0.877664
202	Lateral plate mesoderm	6	13	28	43	53	69	82	92	105	116	0.324862	0.877617
203	Lateral plate mesoderm	0	0	1	1	1	1	4	6	6	10	0.642244	0.748435
204	Haematoendothelial progenitors	1	3	6	14	17	23	32	41	53	63	0.397644	0.88516
205	Lateral plate mesoderm	3	12	22	39	52	65	79	92	101	114	0.332022	0.878717
206	Lateral plate mesoderm	6	18	30	44	57	71	80	99	113	123	0.300095	0.878469
207	Endothelium	0	1	3	3	3	5	7	8	11	12	0.553947	0.796642
208	Lateral plate mesoderm	2	7	14	23	34	43	59	77	93	107	0.511538	0.876734
209	Haematoendothelial progenitors	0	5	15	21	33	47	60	71	89	105	0.74698	0.870746
210	Lateral plate mesoderm	1	8	18	36	52	63	80	95	113	129	0.434947	0.887303
211	Lateral plate mesoderm	2	13	22	28	43	55	66	83	100	110	0.449734	0.862962
212	Mixed mesenchymal mesoderm	9	18	29	42	54	64	77	93	108	115	0.353149	0.871583
213	Lateral plate mesoderm	6	15	30	44	56	68	85	94	108	123	0.381203	0.87981
214	Lateral plate mesoderm	3	11	26	38	50	64	76	88	98	112	0.460376	0.869703
215	Lateral plate mesoderm	1	7	13	23	35	49	61	71	86	102	0.592829	0.860003
216	Lateral plate mesoderm	0	2	2	4	4	4	10	13	18	20	0.51734	0.833207
217	Lateral plate mesoderm	1	7	16	24	37	50	70	89	103	118	0.498468	0.870435
218	Lateral plate mesoderm	1	3	7	16	29	38	50	67	85	102	0.41939	0.887335
219	Lateral plate mesoderm	1	7	14	28	40	57	74	80	91	105	0.422343	0.883576
220	Lateral plate mesoderm	2	4	9	23	39	55	73	87	102	118	0.510324	0.881336
221	Erythroid	0	0	0	0	0	0	1	2	2	2	0.779164	0.800933
222	Lateral plate mesoderm	2	9	19	29	38	53	69	82	98	112	0.332022	0.885827
223	Lateral plate mesoderm	1	7	12	24	35	47	64	79	94	112	0.395426	0.88437
224	Lateral plate mesoderm	6	13	24	43	54	69	82	96	106	116	0.300463	0.881801
225	Lateral plate mesoderm	1	3	4	18	34	53	70	85	99	116	0.383642	0.884019
226	Lateral plate mesoderm	0	5	8	15	27	37	54	65	77	95	0.516625	0.84898
227	Lateral plate mesoderm	1	1	6	12	18	28	41	57	70	80	0.533392	0.852897
228	Lateral plate mesoderm	5	13	21	33	45	60	77	86	104	119	0.331464	0.88003
229	Lateral plate mesoderm	8	16	30	46	55	68	83	94	108	120	0.324862	0.879794
230	Lateral plate mesoderm	2	6	15	28	37	53	70	85	98	119	0.51646	0.864296
231	Endothelium	0	0	0	0	0	0	0	0	1	1	0.811474	0.710855
232	Lateral plate mesoderm	2	8	20	35	47	62	76	88	101	115	0.375806	0.880172
233	Lateral plate mesoderm	4	12	17	28	43	54	75	91	103	119	0.407533	0.876286
234	Lateral plate mesoderm	1	6	12	22	35	57	70	87	105	120	0.479769	0.880953
235	Lateral plate mesoderm	2	7	15	29	39	50	67	84	97	114	0.331464	0.885921
236	Intermediate mesoderm	1	6	10	22	36	43	63	84	96	114	0.657549	0.871985
237	Lateral plate mesoderm	4	10	15	25	36	45	58	69	78	89	0.434943	0.892873
238	Lateral plate mesoderm	2	6	11	20	32	40	50	62	74	86	0.354328	0.888566
239	Lateral plate mesoderm	2	5	14	27	35	44	57	69	81	95	0.437125	0.890858
240	Erythroid	0	0	0	0	0	0	0	0	0	0	0.69044	-0.767768
241	Intermediate mesoderm	0	1	1	3	6	11	15	19	24	27	0.429372	0.840119
242	Erythroid	1	1	1	1	2	2	4	7	9	12	0.644744	0.832298
243	Lateral plate mesoderm	0	5	7	14	21	31	41	51	61	75	0.444277	0.885007
244	Erythroid	0	0	0	0	0	0	0	0	0	0	0.645091	0.0238422
245	Lateral plate mesoderm	0	3	7	14	22	31	40	45	54	65	0.448418	0.882003
246	Lateral plate mesoderm	0	0	1	1	1	1	1	4	6	8	0.553533	0.616847
247	Lateral plate mesoderm	2	5	11	13	19	27	34	43	57	73	0.401664	0.882758
248	Lateral plate mesoderm	0	8	17	27	43	51	63	74	83	94	0.37631	0.894548
249	Haematoendothelial progenitors	0	2	8	10	10	20	25	31	36	46	0.516755	0.867595
250	Lateral plate mesoderm	3	9	14	24	37	43	54	68	76	88	0.336609	0.893751
251	Endothelium	0	2	8	12	21	25	34	42	50	64	0.35013	0.875669
252	Intermediate mesoderm	1	4	8	17	21	28	34	41	52	56	0.458999	0.88122
253	Intermediate mesoderm	2	6	12	21	32	45	59	72	86	99	0.321944	0.895265
254	Haematoendothelial progenitors	2	4	10	17	24	36	46	55	67	80	0.477273	0.893242
255	Lateral plate mesoderm	1	2	3	8	12	19	23	33	46	53	0.538414	0.879065
256	Erythroid	0	0	0	0	1	1	1	2	5	6	0.631976	0.628091
257	Lateral plate mesoderm	1	9	11	16	26	42	51	63	73	84	0.475793	0.891629
258	Lateral plate mesoderm	3	6	15	27	37	48	58	76	83	89	0.300095	0.88488
259	Lateral plate mesoderm	2	6	12	18	26	40	49	66	79	89	0.320382	0.893741
260	Lateral plate mesoderm	4	7	14	19	30	40	53	63	76	87	0.275683	0.893815
261	Lateral plate mesoderm	1	2	5	9	13	21	30	40	52	64	0.37233	0.888751
262	Lateral plate mesoderm	1	4	10	15	23	33	45	50	65	76	0.309197	0.891763
263	Erythroid	1	1	11	18	27	34	48	60	81	88	0.461062	0.894156
264	Lateral plate mesoderm	0	1	8	14	23	30	39	51	62	70	0.240627	0.894736
265	Endothelium	0	0	0	0	0	0	0	0	0	1	0.794101	0.714337
266	Endothelium	0	1	2	3	5	8	8	14	18	25	0.667431	0.871042
267	Lateral plate mesoderm	0	1	5	11	20	28	39	47	63	74	0.596445	0.889301
268	Intermediate mesoderm	0	0	0	0	0	0	0	0	0	0	0.526486	0.150649
269	Erythroid	0	0	0	0	0	0	0	0	0	2	0.642892	-0.0432738
270	Gut tube	3	11	18	26	38	47	57	65	77	95	0.579567	0.878387
271	Lateral plate mesoderm	4	8	13	22	30	37	44	60	71	83	0.402654	0.891714
272	Erythroid	0	1	1	1	2	2	2	2	3	3	0.832555	0.815494
273	Endothelium	0	0	0	0	1	1	1	1	2	2	0.777824	0.719436
274	Lateral plate mesoderm	3	12	12	19	25	32	45	55	68	84	0.479358	0.890562
275	Erythroid	0	0	0	4	6	8	15	21	25	32	0.763452	0.881198
276	Lateral plate mesoderm	4	9	14	18	27	35	46	56	67	83	0.425452	0.890209
277	Lateral plate mesoderm	3	8	18	25	40	55	64	80	89	104	0.435297	0.8919
278	Mixed mesenchymal mesoderm	1	2	7	11	16	22	26	31	36	40	0.675711	0.874451
279	Erythroid	0	0	0	0	0	0	0	0	0	0	0.781506	-0.486031
280	Gut tube	3	11	18	26	36	47	58	66	79	97	0.55788	0.880492
281	Lateral plate mesoderm	1	6	13	20	25	31	38	47	59	71	0.430908	0.886613
282	Lateral plate mesoderm	2	6	12	17	24	33	42	50	63	70	0.515632	0.886621
283	Lateral plate mesoderm	1	6	16	27	40	50	61	72	82	93	0.324862	0.896499
284	Lateral plate mesoderm	0	2	2	5	7	8	11	14	15	17	0.52591	0.78219
285	Gut tube	5	14	20	29	41	52	61	69	84	100	0.485206	0.88271
286	Endothelium	1	1	8	10	16	20	28	36	45	56	0.523907	0.880228
287	Erythroid	3	7	13	16	24	32	43	54	69	79	0.433927	0.889627
288	Erythroid	0	1	1	2	2	2	3	3	3	3	0.794101	0.788896
289	Gut tube	0	6	13	20	27	40	52	65	74	85	0.581966	0.87079
290	Gut tube	0	1	2	7	15	21	33	50	64	87	0.710668	0.891912
291	Gut tube	5	10	17	27	42	52	62	71	80	90	0.520089	0.878947
292	Forebrain/Midbrain/Hindbrain	1	5	13	23	35	48	60	77	91	109	0.13285	0.90006
293	Forebrain/Midbrain/Hindbrain	4	7	12	15	22	36	46	58	71	83	0.13285	0.896826
294	Forebrain/Midbrain/Hindbrain	1	2	9	16	23	34	49	57	70	82	0.13285	0.889085
295	Forebrain/Midbrain/Hindbrain	1	2	5	8	18	27	35	45	56	70	0	0.89963
296	Forebrain/Midbrain/Hindbrain	3	6	10	18	25	32	43	54	64	73	0	0.8984
297	Forebrain/Midbrain/Hindbrain	0	0	2	4	6	11	18	22	33	41	0.189667	0.885695
298	Forebrain/Midbrain/Hindbrain	0	2	6	15	23	30	37	50	69	78	0.13285	0.896063
299	Forebrain/Midbrain/Hindbrain	0	4	8	22	35	49	58	77	92	112	0	0.896721
300	Forebrain/Midbrain/Hindbrain	2	9	22	31	40	54	69	85	102	114	0.13285	0.901752
301	Forebrain/Midbrain/Hindbrain	0	0	0	1	7	8	10	13	16	19	0.13285	0.828705
302	Forebrain/Midbrain/Hindbrain	1	4	9	24	36	54	66	90	108	131	0	0.901685
303	Forebrain/Midbrain/Hindbrain	0	0	0	0	3	7	9	10	16	20	0	0.822865
304	Forebrain/Midbrain/Hindbrain	1	4	13	19	27	36	48	56	69	86	0.13285	0.892011
305	Forebrain/Midbrain/Hindbrain	2	11	21	36	57	66	82	97	114	129	0.13285	0.902268
306	Forebrain/Midbrain/Hindbrain	3	9	18	26	37	52	66	83	98	112	0	0.902012
307	Forebrain/Midbrain/Hindbrain	1	2	6	11	18	30	43	55	68	86	0.13285	0.889091
308	Forebrain/Midbrain/Hindbrain	1	9	20	31	46	70	84	96	109	123	0	0.900049
309	Forebrain/Midbrain/Hindbrain	2	4	9	12	17	27	36	44	49	57	0.234585	0.878946
310	Forebrain/Midbrain/Hindbrain	0	0	0	1	1	1	1	1	1	1	0	0.604204
311	Forebrain/Midbrain/Hindbrain	0	0	1	2	3	3	3	4	4	5	0.309197	0.774791
312	Forebrain/Midbrain/Hindbrain	0	0	0	2	2	2	4	8	12	15	0.234585	0.840194
313	Forebrain/Midbrain/Hindbrain	1	3	5	7	12	20	28	39	52	61	0.13285	0.897818
314	Forebrain/Midbrain/Hindbrain	0	1	3	7	12	18	24	29	39	48	0.13285	0.864059
315	Forebrain/Midbrain/Hindbrain	0	3	7	9	12	16	20	27	34	43	0.189667	0.891035
316	Forebrain/Midbrain/Hindbrain	0	1	7	19	34	52	64	78	97	114	0.132916	0.899986
317	Forebrain/Midbrain/Hindbrain	0	0	0	0	0	0	0	0	1	3	0	0.654915
318	Forebrain/Midbrain/Hindbrain	0	0	0	0	1	1	1	2	3	3	0.724981	0.792853
319	Forebrain/Midbrain/Hindbrain	1	3	6	9	13	24	32	41	53	64	0	0.897599
320	Forebrain/Midbrain/Hindbrain	0	0	0	0	0	0	0	0	0	0	0.58482	0.540446
321	Forebrain/Midbrain/Hindbrain	0	4	5	9	17	21	26	31	40	45	0.186165	0.866127
322	Forebrain/Midbrain/Hindbrain	0	0	1	1	2	4	6	7	9	15	0.404841	0.878629
323	Forebrain/Midbrain/Hindbrain	2	6	18	27	36	53	63	77	90	104	0.13285	0.889504
324	Forebrain/Midbrain/Hindbrain	2	7	13	17	28	42	56	75	84	100	0.13285	0.886661
325	Forebrain/Midbrain/Hindbrain	3	6	11	18	25	34	43	51	63	76	0	0.895432
326	Forebrain/Midbrain/Hindbrain	2	7	14	20	24	36	45	58	76	91	0.228744	0.900407
327	Forebrain/Midbrain/Hindbrain	4	6	8	13	23	32	39	49	61	70	0	0.896754
328	Forebrain/Midbrain/Hindbrain	1	2	5	17	28	35	43	49	59	65	0.186165	0.887715
329	Forebrain/Midbrain/Hindbrain	2	3	4	8	12	17	20	24	30	38	0.189667	0.882622
330	Forebrain/Midbrain/Hindbrain	2	10	24	35	50	67	77	92	111	128	0.186165	0.902747
331	Forebrain/Midbrain/Hindbrain	0	0	0	1	1	1	1	1	1	1	0	0.629171
332	Forebrain/Midbrain/Hindbrain	0	0	2	4	5	6	11	19	21	28	0.189667	0.87869
333	Forebrain/Midbrain/Hindbrain	1	2	6	12	23	36	51	64	84	102	0	0.902328
334	Forebrain/Midbrain/Hindbrain	0	2	8	13	22	34	45	59	69	85	0	0.896952
335	Forebrain/Midbrain/Hindbrain	0	5	13	17	20	26	36	39	46	53	0.13285	0.882723
336	Forebrain/Midbrain/Hindbrain	1	4	15	28	38	58	81	93	105	119	0.189667	0.899851
337	Forebrain/Midbrain/Hindbrain	1	9	20	29	45	60	80	91	106	116	0.234585	0.89954
338	Forebrain/Midbrain/Hindbrain	0	0	0	1	1	3	5	8	10	16	0.186165	0.880908
339	Forebrain/Midbrain/Hindbrain	2	7	10	17	23	30	39	50	65	82	0.189667	0.898126
340	Forebrain/Midbrain/Hindbrain	0	3	3	8	15	20	24	32	36	43	0.464501	0.894153
341	Forebrain/Midbrain/Hindbrain	1	4	5	6	11	18	26	40	46	54	0.186165	0.898389
342	Forebrain/Midbrain/Hindbrain	0	4	10	13	24	31	36	44	54	62	0.13285	0.883331
343	Forebrain/Midbrain/Hindbrain	0	2	9	18	22	36	47	60	74	85	0.13285	0.896753
344	Forebrain/Midbrain/Hindbrain	0	0	2	3	8	12	21	30	38	47	0	0.866403
345	Forebrain/Midbrain/Hindbrain	1	2	3	7	11	13	16	26	35	38	0.132916	0.882669
346	Forebrain/Midbrain/Hindbrain	3	9	18	29	38	50	67	78	91	107	0.294959	0.901255
347	Forebrain/Midbrain/Hindbrain	0	3	5	12	21	31	38	44	51	62	0.186165	0.875028
348	Forebrain/Midbrain/Hindbrain	2	6	13	20	28	35	46	60	75	83	0.221833	0.901181
349	Forebrain/Midbrain/Hindbrain	1	4	8	12	16	21	27	32	40	45	0.265903	0.867124
350	Forebrain/Midbrain/Hindbrain	1	1	3	7	14	18	31	38	43	53	0.132916	0.887285
351	Forebrain/Midbrain/Hindbrain	1	3	7	14	21	29	38	49	61	72	0.13285	0.899166
352	Forebrain/Midbrain/Hindbrain	1	3	14	27	38	52	64	80	94	110	0.299769	0.900235
353	Forebrain/Midbrain/Hindbrain	2	8	17	24	30	41	50	61	73	91	0.13285	0.896324
354	Forebrain/Midbrain/Hindbrain	0	3	10	22	35	43	60	71	82	98	0.189667	0.897612
355	Forebrain/Midbrain/Hindbrain	0	1	3	7	18	29	39	52	64	77	0.234585	0.896534
356	Forebrain/Midbrain/Hindbrain	1	2	2	4	6	11	16	23	25	32	0.361673	0.883617
357	Forebrain/Midbrain/Hindbrain	2	4	10	13	25	35	41	47	51	64	0.265903	0.887098
358	Forebrain/Midbrain/Hindbrain	1	1	3	6	11	16	21	28	35	44	0.535025	0.893474
359	Forebrain/Midbrain/Hindbrain	2	9	17	29	39	55	71	88	102	117	0.299769	0.901755
360	Forebrain/Midbrain/Hindbrain	0	1	2	6	8	12	15	22	30	38	0.263277	0.887459
361	Forebrain/Midbrain/Hindbrain	2	9	14	19	31	38	47	61	77	85	0.13285	0.898005
362	Forebrain/Midbrain/Hindbrain	0	4	10	18	28	38	49	67	75	93	0.189667	0.893924
363	Forebrain/Midbrain/Hindbrain	1	3	9	16	26	39	51	63	82	93	0.265903	0.897301
364	Forebrain/Midbrain/Hindbrain	1	7	10	16	26	38	50	64	77	88	0.300375	0.902241
365	Forebrain/Midbrain/Hindbrain	2	5	10	15	18	27	36	41	53	67	0.437079	0.893688
366	Endothelium	1	2	7	17	20	26	30	38	53	69	0.43485	0.889268
367	Forebrain/Midbrain/Hindbrain	0	1	7	9	15	22	29	43	58	75	0.304063	0.900496
368	Forebrain/Midbrain/Hindbrain	2	4	4	8	11	19	25	29	34	41	0.265903	0.853693
369	Endothelium	3	5	6	15	23	31	35	44	60	72	0.37995	0.901066
370	Forebrain/Midbrain/Hindbrain	1	1	3	7	14	22	28	33	48	59	0.32958	0.900658
371	Forebrain/Midbrain/Hindbrain	1	1	1	5	9	14	20	28	34	48	0.0677152	0.880678
372	Forebrain/Midbrain/Hindbrain	2	8	13	20	32	41	52	62	74	87	0	0.897161
373	Forebrain/Midbrain/Hindbrain	1	4	9	18	27	37	50	60	71	89	0.361673	0.896816
374	Erythroid	2	4	11	16	26	41	49	65	78	95	0.273645	0.88694
375	Haematoendothelial progenitors	0	2	5	11	14	20	27	35	50	62	0.404841	0.897634
376	Forebrain/Midbrain/Hindbrain	1	5	12	19	30	38	52	64	77	90	0.28769	0.901116
377	Blood progenitors	0	2	4	8	10	17	26	33	44	56	0.43485	0.891865
378	Endothelium	0	1	2	4	5	7	9	11	16	19	0.447751	0.881182
379	Forebrain/Midbrain/Hindbrain	2	4	7	14	22	29	37	42	50	55	0.361673	0.877914
380	Forebrain/Midbrain/Hindbrain	2	3	5	9	17	24	33	41	50	59	0.234956	0.876468
381	Forebrain/Midbrain/Hindbrain	0	0	1	4	5	13	19	24	35	50	0.13285	0.901038
382	Endothelium	0	2	2	3	4	4	5	7	8	8	0.681933	0.860473
383	Erythroid	0	1	1	2	2	3	5	9	12	16	0.784003	0.83361
384	Haematoendothelial progenitors	1	2	4	7	14	21	26	34	41	49	0.61322	0.895747
385	Erythroid	0	0	1	1	2	5	5	6	8	9	0.608994	0.792711
386	Endothelium	0	0	0	0	0	0	0	0	0	0	0.531643	-0.639509
387	Erythroid	0	0	0	0	2	2	3	4	5	6	0.655299	0.774694
388	Erythroid	0	0	0	0	0	0	0	0	0	0	0.832555	-0.548069
389	Erythroid	0	1	1	1	1	1	1	1	1	1	0.760148	-0.57352
390	Erythroid	0	0	0	0	0	0	0	0	0	0	0.773091	-0.454643
391	Cranial mesoderm	0	2	7	9	13	20	23	30	38	43	0.420319	0.861967
392	Erythroid	0	0	0	2	3	4	8	8	11	12	0.53219	0.861333
393	Erythroid	0	0	0	0	0	0	0	0	0	0	0.667049	0.679128
394	Forebrain/Midbrain/Hindbrain	1	3	7	11	17	22	30	36	42	46	0.478366	0.895331
395	Forebrain/Midbrain/Hindbrain	0	1	3	8	15	28	33	40	50	58	0.186165	0.883813
396	Erythroid	0	0	1	1	1	1	1	1	1	1	0.574548	-0.623216
397	Erythroid	0	2	5	8	11	17	24	29	33	35	0.639446	0.862494
398	Blood progenitors	0	0	0	0	0	0	0	0	0	1	0.644368	0.266538
399	Erythroid	0	0	0	0	0	0	0	0	0	0	0.794101	-0.326534
400	Forebrain/Midbrain/Hindbrain	1	4	8	15	27	35	47	56	66	78	0.186165	0.89707
401	Erythroid	0	2	6	10	12	18	23	27	31	35	0.622773	0.855037
402	Erythroid	1	5	10	12	16	18	23	34	42	53	0.675916	0.893285
403	Erythroid	0	1	2	3	4	5	7	8	9	10	0.666131	0.879247
404	Erythroid	0	0	1	3	4	5	7	13	18	20	0.747818	0.853495
405	Erythroid	0	0	0	0	0	0	0	0	1	1	0.644734	0.593655
406	Surface ectoderm	0	1	2	3	4	4	4	5	5	5	0.65683	0.848325
407	Erythroid	0	0	2	3	4	9	16	21	22	28	0.752942	0.857528
408	Forebrain/Midbrain/Hindbrain	3	8	19	26	40	55	73	92	104	126	0.234585	0.901132
409	Cranial mesoderm	0	0	0	0	0	0	0	0	0	0	0.671227	0.13157
410	Surface ectoderm	3	6	8	14	19	24	34	39	47	59	0.394929	0.896098
411	Blood progenitors	0	1	1	2	4	5	8	8	12	13	0.584	0.839012
412	Lateral plate mesoderm	4	6	13	18	26	32	41	53	63	77	0.406497	0.898655
413	Surface ectoderm	0	1	4	8	16	17	22	26	31	45	0.372099	0.869624
414	Endothelium	0	0	0	0	0	0	0	0	0	0	0.696565	0.567526
415	Endothelium	0	0	1	1	2	2	2	5	7	9	0.740849	0.851866
416	Surface ectoderm	0	1	3	4	5	6	7	7	10	13	0.618938	0.877744
417	Haematoendothelial progenitors	0	0	0	3	4	4	5	6	6	6	0.776052	0.775259
418	Forebrain/Midbrain/Hindbrain	1	7	10	14	19	29	38	47	58	73	0.13285	0.889135
419	Neural crest	0	2	3	7	10	17	21	24	33	37	0.734647	0.895801
420	Neural crest	0	1	3	6	14	21	26	32	45	53	0.560415	0.882605
421	Lateral plate mesoderm	1	5	9	19	27	37	49	61	68	78	0.782225	0.901456
422	Neural crest	1	3	5	8	11	14	21	23	30	34	0.534185	0.892704
423	Endothelium	0	0	1	2	2	2	2	4	4	6	0.784003	0.863966
424	Endothelium	0	0	0	0	1	2	3	5	5	5	0.670213	0.832368
425	Lateral plate mesoderm	2	8	13	23	34	39	48	58	66	75	0.544251	0.889629
426	Surface ectoderm	2	6	7	10	17	20	25	31	37	46	0.504658	0.894814
427	Forebrain/Midbrain/Hindbrain	5	9	16	23	33	46	56	64	76	91	0.13285	0.897418
428	Lateral plate mesoderm	3	8	17	24	31	40	48	56	64	75	0.514238	0.889841
429	Lateral plate mesoderm	2	8	14	22	26	37	43	48	55	64	0.357034	0.873023
430	Surface ectoderm	0	5	8	11	18	25	31	40	48	58	0.715834	0.899049
431	Lateral plate mesoderm	1	6	17	23	33	40	47	56	65	72	0.461185	0.877271
432	Surface ectoderm	0	1	1	2	3	5	5	7	10	13	0.369082	0.827249
433	Endothelium	1	3	6	12	20	26	33	41	48	58	0.481226	0.857471
434	Lateral plate mesoderm	0	0	0	5	11	15	24	35	45	57	0.832555	0.894797
435	Lateral plate mesoderm	1	8	11	18	24	28	41	50	58	65	0.438186	0.895026
436	Lateral plate mesoderm	3	5	10	20	28	32	40	46	53	62	0.400257	0.866158
437	Forebrain/Midbrain/Hindbrain	2	8	15	26	37	52	70	87	100	113	0.189667	0.898727
438	Lateral plate mesoderm	0	1	4	4	10	17	24	32	42	58	0.518427	0.866919
439	Lateral plate mesoderm	4	12	24	35	44	51	57	66	80	89	0.424233	0.896811
440	Lateral plate mesoderm	4	14	25	36	43	53	68	80	87	96	0.395426	0.891197
441	Lateral plate mesoderm	2	7	15	24	37	49	59	71	84	90	0.329061	0.876891
442	Endothelium	3	9	20	32	42	52	66	79	90	99	0.501751	0.889708
443	Haematoendothelial progenitors	0	3	5	7	12	15	18	26	31	37	0.708656	0.886747
444	Haematoendothelial progenitors	1	2	3	8	11	19	27	37	43	51	0.465974	0.853012
445	Lateral plate mesoderm	4	12	22	28	42	52	64	72	83	90	0.311701	0.881587
446	Endothelium	2	3	6	20	30	37	48	58	71	78	0.315005	0.866244
447	Forebrain/Midbrain/Hindbrain	3	3	9	15	31	47	68	84	100	118	0	0.902549
448	Haematoendothelial progenitors	0	3	6	8	11	19	26	33	40	47	0.348764	0.849222
449	Lateral plate mesoderm	4	7	18	31	43	55	67	79	92	99	0.345195	0.882118
450	Lateral plate mesoderm	1	8	20	32	45	52	64	76	86	96	0.460174	0.894786
451	Endothelium	0	1	2	3	7	12	17	22	29	33	0.509106	0.838778
452	Lateral plate mesoderm	5	18	28	36	50	61	77	87	94	102	0.205239	0.893882
453	Lateral plate mesoderm	4	14	21	31	46	56	71	81	93	101	0.324094	0.884111
454	Endothelium	0	0	1	1	1	2	2	2	2	3	0.832555	0.786723
455	Lateral plate mesoderm	1	2	6	17	21	29	42	52	65	74	0.407533	0.877643
456	Lateral plate mesoderm	4	13	27	34	52	65	79	88	99	110	0.349141	0.889774
457	Forebrain/Midbrain/Hindbrain	5	17	26	43	59	71	88	104	122	135	0.13285	0.902508
458	Lateral plate mesoderm	1	6	15	23	30	42	54	66	81	93	0.418418	0.884807
459	Lateral plate mesoderm	1	6	7	14	25	38	47	58	66	74	0.513323	0.893128
460	Lateral plate mesoderm	1	3	6	12	18	30	38	45	56	63	0.301328	0.865407
461	Endothelium	0	0	0	0	0	0	0	0	0	0	0.753689	0.408557
462	Lateral plate mesoderm	6	17	26	38	50	70	79	90	100	108	0.228786	0.893322
463	Lateral plate mesoderm	0	1	4	6	13	20	29	37	45	57	0.533479	0.893025
464	Lateral plate mesoderm	4	11	21	34	50	66	80	86	98	110	0.315563	0.886595
465	Lateral plate mesoderm	6	15	23	36	55	67	79	89	98	109	0.271921	0.888528
466	Surface ectoderm	0	2	4	6	7	14	21	26	32	44	0.365222	0.845429
467	Lateral plate mesoderm	0	5	20	33	46	55	68	81	89	97	0.356762	0.881565
468	Forebrain/Midbrain/Hindbrain	0	0	5	8	14	27	36	54	68	82	0.13285	0.899216
469	Haematoendothelial progenitors	1	7	19	32	49	63	70	86	97	107	0.374563	0.891727
470	Lateral plate mesoderm	3	8	15	28	36	49	61	74	86	101	0.399504	0.895376
471	Haematoendothelial progenitors	4	9	16	26	34	48	56	63	72	82	0.4679	0.899573
472	Intermediate mesoderm	1	11	26	35	45	58	72	90	98	109	0.433329	0.895809
473	Endothelium	0	0	1	1	1	1	1	1	1	1	0.750342	0.423094
474	Lateral plate mesoderm	0	2	8	12	17	25	29	40	44	54	0.486788	0.86035
475	Lateral plate mesoderm	6	14	25	39	50	64	80	88	103	116	0.277445	0.89489
476	Lateral plate mesoderm	5	14	25	36	49	66	79	91	98	111	0.266057	0.893773
477	Haematoendothelial progenitors	1	4	9	13	23	34	42	52	62	75	0.425563	0.870204
478	Forebrain/Midbrain/Hindbrain	0	1	9	19	29	42	62	80	94	110	0.13285	0.897457
479	Forebrain/Midbrain/Hindbrain	0	4	4	7	11	17	23	28	41	50	0.390865	0.894873
480	Surface ectoderm	0	0	1	1	2	3	3	3	4	5	0.832555	0.808822
481	Lateral plate mesoderm	4	12	24	35	49	62	71	85	99	110	0.277843	0.894142
482	Lateral plate mesoderm	1	3	4	6	14	20	25	33	40	50	0.345035	0.86425
483	Lateral plate mesoderm	3	9	19	29	44	59	70	82	95	108	0.246869	0.897326
484	Lateral plate mesoderm	0	0	1	8	23	30	36	45	58	76	0.348161	0.881914
485	Lateral plate mesoderm	0	0	0	0	3	5	6	8	13	13	0.435067	0.83821
486	Lateral plate mesoderm	3	7	19	34	52	68	80	95	105	113	0.346209	0.888592
487	Haematoendothelial progenitors	2	5	10	17	26	42	58	68	76	88	0.572522	0.886128
488	Surface ectoderm	1	2	4	10	14	18	23	33	44	54	0.477273	0.868271
489	Lateral plate mesoderm	3	8	14	24	40	58	70	87	100	113	0.378438	0.89554
490	Forebrain/Midbrain/Hindbrain	0	5	7	15	22	28	36	46	52	67	0.228744	0.895211
491	Lateral plate mesoderm	4	15	22	37	53	68	81	92	102	112	0.294959	0.893361
492	Surface ectoderm	1	3	7	11	16	26	33	45	56	66	0.537595	0.867803
493	Endothelium	1	1	3	7	11	15	19	27	34	39	0.403002	0.868633
494	Lateral plate mesoderm	1	4	10	21	32	42	56	64	71	86	0.253211	0.880517
495	Lateral plate mesoderm	2	6	17	28	45	62	71	84	98	104	0.312207	0.890226
496	Haematoendothelial progenitors	0	0	0	2	6	8	9	12	17	22	0.416336	0.829198
497	Lateral plate mesoderm	2	14	21	37	55	68	77	91	103	114	0.322447	0.895247
498	Allantois	0	6	16	30	39	47	60	74	82	91	0.513323	0.897326
499	Surface ectoderm	0	5	9	21	34	49	61	82	93	110	0.643512	0.892161
500	Erythroid	0	0	0	0	0	0	0	0	2	2	0.781506	0.231118
501	Forebrain/Midbrain/Hindbrain	2	3	9	16	28	38	54	75	93	109	0.13285	0.896278
502	Lateral plate mesoderm	1	5	15	25	34	45	60	70	79	91	0.377666	0.886882
503	Haematoendothelial progenitors	0	4	11	21	35	48	64	80	90	99	0.562983	0.888296
504	Lateral plate mesoderm	3	5	19	33	49	68	81	95	105	111	0.447525	0.890356
505	Lateral plate mesoderm	0	5	13	21	31	49	58	76	90	105	0.510479	0.893613
506	Lateral plate mesoderm	1	4	11	14	21	27	37	47	56	65	0.324094	0.876109
507	Lateral plate mesoderm	2	6	13	24	41	52	68	84	94	107	0.295084	0.896369
508	Surface ectoderm	1	2	5	12	30	42	51	68	77	90	0.503836	0.886891
509	Lateral plate mesoderm	2	7	17	31	45	63	74	88	102	117	0.580425	0.892816
510	Lateral plate mesoderm	0	2	4	12	19	29	36	49	61	72	0.490333	0.886252
511	Forebrain/Midbrain/Hindbrain	3	14	30	41	56	70	91	105	122	134	0	0.901696
512	Lateral plate mesoderm	2	9	21	38	57	67	80	90	102	115	0.279045	0.890904
513	Lateral plate mesoderm	2	6	16	26	42	58	73	86	98	110	0.463801	0.889346
514	Lateral plate mesoderm	0	3	12	18	30	41	62	72	81	98	0.464501	0.89171
515	Lateral plate mesoderm	0	7	15	25	34	51	63	77	93	103	0.514238	0.888414
516	Endothelium	0	0	0	1	1	1	1	1	1	2	0.757868	0.491009
517	Haematoendothelial progenitors	0	0	0	0	0	1	1	1	1	1	0.716163	0.106315
518	Lateral plate mesoderm	1	2	10	16	20	31	44	55	67	78	0.48499	0.877409
519	Lateral plate mesoderm	2	6	11	21	33	45	54	63	72	86	0.341494	0.880971
520	Forebrain/Midbrain/Hindbrain	1	11	27	40	53	68	87	106	119	133	0.13285	0.90254
521	Lateral plate mesoderm	2	7	13	20	27	35	45	58	72	83	0.268817	0.880808
522	Intermediate mesoderm	0	2	7	17	31	40	53	66	80	94	0.696044	0.883861
523	Lateral plate mesoderm	1	4	16	23	29	40	47	59	75	89	0.48853	0.887353
524	Lateral plate mesoderm	1	8	19	33	46	62	77	87	98	111	0.324721	0.896491
525	Endothelium	0	3	5	8	13	22	28	37	51	63	0.479358	0.873897
526	Lateral plate mesoderm	2	4	17	31	40	54	67	81	91	101	0.476803	0.887997
527	Endothelium	0	0	0	0	1	1	3	3	3	3	0.788275	0.846004
528	Lateral plate mesoderm	1	11	19	28	42	58	73	86	98	113	0.351767	0.895469
529	Forebrain/Midbrain/Hindbrain	0	2	8	12	14	27	39	53	76	85	0.13285	0.896518
530	Lateral plate mesoderm	3	5	14	25	36	48	59	71	82	92	0.267086	0.88605
531	Endothelium	0	0	0	0	0	0	0	0	0	0	0.832555	-0.780985
532	Erythroid	1	2	2	2	2	2	3	3	3	3	0.693448	0.617996
533	Lateral plate mesoderm	1	1	1	4	5	9	12	18	29	37	0.636345	0.872828
534	Lateral plate mesoderm	1	1	1	3	5	8	11	15	18	26	0.455866	0.848766
535	Lateral plate mesoderm	0	7	11	21	30	40	50	61	73	85	0.402189	0.883061
536	Forebrain/Midbrain/Hindbrain	0	0	0	2	5	7	8	11	13	17	0.13285	0.876805
537	Forebrain/Midbrain/Hindbrain	1	3	7	12	18	29	41	54	66	77	0	0.900497
538	Forebrain/Midbrain/Hindbrain	0	0	3	9	17	26	33	42	50	62	0.13285	0.881154
539	Forebrain/Midbrain/Hindbrain	3	9	19	31	50	70	82	95	114	132	0.13285	0.89991
540	Forebrain/Midbrain/Hindbrain	0	4	11	16	26	37	51	69	84	105	0.13285	0.89054
541	Forebrain/Midbrain/Hindbrain	4	11	24	39	53	68	82	96	110	124	0.13285	0.897548
542	Forebrain/Midbrain/Hindbrain	2	4	16	30	42	61	79	99	115	133	0.13285	0.900828
543	Forebrain/Midbrain/Hindbrain	0	4	9	17	32	45	55	66	75	84	0.265903	0.898235
544	Forebrain/Midbrain/Hindbrain	2	5	6	10	14	21	33	47	56	70	0.13285	0.896923
545	Forebrain/Midbrain/Hindbrain	0	0	1	3	4	7	11	17	28	33	0.13285	0.866039
546	Forebrain/Midbrain/Hindbrain	0	1	3	3	4	7	10	15	24	32	0.390865	0.889885
547	Forebrain/Midbrain/Hindbrain	2	6	13	18	30	47	62	80	95	108	0	0.900048
548	Forebrain/Midbrain/Hindbrain	6	13	26	40	55	69	84	100	114	128	0.13285	0.899279
549	Forebrain/Midbrain/Hindbrain	0	0	0	0	0	1	1	1	1	1	0.724981	0.556318
550	Forebrain/Midbrain/Hindbrain	0	0	0	3	7	11	18	22	32	38	0	0.859186
551	Forebrain/Midbrain/Hindbrain	0	2	8	19	27	34	43	56	64	75	0.13285	0.886961
552	Forebrain/Midbrain/Hindbrain	0	3	13	21	29	39	56	70	86	103	0	0.899922
553	Forebrain/Midbrain/Hindbrain	0	1	1	3	3	6	8	9	11	13	0.234956	0.866133
554	Forebrain/Midbrain/Hindbrain	2	7	22	37	52	68	88	104	114	130	0	0.901998
555	Forebrain/Midbrain/Hindbrain	3	12	18	29	41	64	76	89	107	119	0.189667	0.901357
556	Forebrain/Midbrain/Hindbrain	4	9	13	23	31	38	55	66	79	95	0.13285	0.895663
557	Spinal cord	0	0	0	0	0	0	0	0	0	0	0.769831	0.602191
558	Forebrain/Midbrain/Hindbrain	3	11	26	36	49	64	84	96	114	127	0	0.899001
559	Forebrain/Midbrain/Hindbrain	0	1	6	10	22	33	49	70	90	107	0.13285	0.896129
560	Forebrain/Midbrain/Hindbrain	1	1	1	1	4	5	7	10	14	18	0.342457	0.878714
561	Forebrain/Midbrain/Hindbrain	1	6	9	14	22	32	42	51	61	73	0.234585	0.891813
562	Forebrain/Midbrain/Hindbrain	1	8	25	40	52	69	87	103	117	129	0	0.900154
563	Forebrain/Midbrain/Hindbrain	0	0	1	7	12	22	28	33	42	56	0.186165	0.901059
564	Forebrain/Midbrain/Hindbrain	0	5	13	26	43	57	74	89	104	120	0	0.897923
565	Forebrain/Midbrain/Hindbrain	0	5	10	15	32	47	57	67	79	93	0	0.900674
566	Forebrain/Midbrain/Hindbrain	5	9	23	33	46	60	71	86	100	119	0.13285	0.894291
567	Forebrain/Midbrain/Hindbrain	0	0	0	0	0	0	0	0	0	0	0.724981	-0.554599
568	Forebrain/Midbrain/Hindbrain	3	6	9	14	32	44	58	75	87	109	0	0.897083
569	Forebrain/Midbrain/Hindbrain	4	15	30	44	55	75	90	103	120	134	0	0.901809
570	Forebrain/Midbrain/Hindbrain	1	7	11	23	34	47	55	68	81	96	0.309197	0.899657
571	Forebrain/Midbrain/Hindbrain	1	8	14	26	43	61	76	91	112	127	0.13285	0.900269
572	Forebrain/Midbrain/Hindbrain	2	6	14	31	47	59	76	94	109	123	0.13285	0.902554
573	Forebrain/Midbrain/Hindbrain	1	8	12	17	28	39	51	65	80	97	0	0.900134
574	Forebrain/Midbrain/Hindbrain	0	4	8	15	22	33	46	61	75	89	0.189667	0.89576
575	Forebrain/Midbrain/Hindbrain	2	4	12	20	33	42	55	74	92	109	0.13285	0.901057
576	Forebrain/Midbrain/Hindbrain	3	9	21	38	55	72	85	100	112	125	0	0.899202
577	Forebrain/Midbrain/Hindbrain	1	3	9	13	18	24	35	41	51	66	0.189667	0.887553
578	Forebrain/Midbrain/Hindbrain	1	2	7	14	21	35	50	67	82	103	0.13285	0.892337
579	Forebrain/Midbrain/Hindbrain	2	11	23	35	48	67	86	103	120	135	0	0.901511
580	Forebrain/Midbrain/Hindbrain	0	4	6	10	16	24	32	36	49	57	0.265903	0.877461
581	Forebrain/Midbrain/Hindbrain	2	6	12	16	26	35	39	50	58	71	0.186165	0.886035
582	Forebrain/Midbrain/Hindbrain	1	2	10	17	29	43	56	73	87	105	0.13285	0.892693
583	Forebrain/Midbrain/Hindbrain	0	0	0	0	0	0	0	0	0	0	0.769831	0.656091
584	Forebrain/Midbrain/Hindbrain	0	0	2	8	14	20	28	36	46	54	0.13285	0.882758
585	Forebrain/Midbrain/Hindbrain	2	8	21	36	53	69	86	97	112	126	0	0.89962
586	Forebrain/Midbrain/Hindbrain	2	4	10	21	30	41	58	73	86	104	0.13285	0.897131
587	Forebrain/Midbrain/Hindbrain	3	15	27	40	58	72	86	104	118	135	0.13285	0.902669
588	Forebrain/Midbrain/Hindbrain	1	3	5	6	13	22	27	35	49	60	0.273645	0.897657
589	Forebrain/Midbrain/Hindbrain	3	9	19	28	42	53	72	89	112	132	0.13285	0.900616
590	Forebrain/Midbrain/Hindbrain	0	6	17	27	44	60	73	89	101	119	0	0.901796
591	Forebrain/Midbrain/Hindbrain	2	7	14	19	30	43	59	78	95	112	0	0.901712
592	Forebrain/Midbrain/Hindbrain	1	2	6	11	17	25	34	48	56	62	0.331464	0.898324
593	Forebrain/Midbrain/Hindbrain	0	3	9	14	21	29	39	49	64	73	0.189667	0.894736
594	Forebrain/Midbrain/Hindbrain	0	0	0	1	1	2	2	3	4	5	0.13285	0.747235
595	Forebrain/Midbrain/Hindbrain	0	0	1	1	2	5	8	11	16	21	0.13285	0.887574
596	Forebrain/Midbrain/Hindbrain	0	1	7	15	23	29	39	46	58	71	0.13285	0.884534
597	Forebrain/Midbrain/Hindbrain	0	0	1	1	1	3	5	6	11	17	0.265903	0.873117
598	Forebrain/Midbrain/Hindbrain	2	7	13	26	38	47	65	77	96	110	0.13285	0.902685
599	Forebrain/Midbrain/Hindbrain	4	11	20	32	39	49	58	70	79	88	0	0.882091
600	Forebrain/Midbrain/Hindbrain	3	6	15	21	31	44	50	61	70	82	0	0.894984
601	Forebrain/Midbrain/Hindbrain	0	0	0	0	0	0	0	0	0	0	0.832555	0.0341013
602	Forebrain/Midbrain/Hindbrain	0	0	3	6	12	22	30	42	50	57	0.189667	0.894787
603	Forebrain/Midbrain/Hindbrain	0	1	4	6	7	10	11	15	18	22	0.265903	0.882498
604	Forebrain/Midbrain/Hindbrain	0	0	0	0	0	0	0	0	0	0	0.770642	-0.314773
605	Forebrain/Midbrain/Hindbrain	0	5	13	18	26	37	44	54	62	77	0.189667	0.89098
606	Forebrain/Midbrain/Hindbrain	0	2	6	13	17	29	35	52	62	79	0.13285	0.898936
607	Forebrain/Midbrain/Hindbrain	1	7	13	19	28	35	40	53	65	75	0.186165	0.898186
608	Forebrain/Midbrain/Hindbrain	0	3	8	10	12	14	22	29	38	46	0.13285	0.877968
609	Forebrain/Midbrain/Hindbrain	2	7	22	34	47	56	65	73	80	92	0.234585	0.888505
610	Forebrain/Midbrain/Hindbrain	1	5	8	14	20	23	28	40	49	60	0	0.896028
611	Forebrain/Midbrain/Hindbrain	2	3	9	14	19	25	33	49	67	87	0.13285	0.901945
612	Forebrain/Midbrain/Hindbrain	0	2	9	16	20	28	40	46	62	74	0.186165	0.900752
613	Forebrain/Midbrain/Hindbrain	1	6	11	15	26	35	48	60	71	85	0.13285	0.902108
614	Forebrain/Midbrain/Hindbrain	1	1	10	14	24	36	43	56	72	84	0.186165	0.902479
615	Forebrain/Midbrain/Hindbrain	2	5	11	21	32	38	45	56	69	84	0	0.897867
616	Definitive endoderm	2	6	10	15	16	19	29	38	50	60	0.13285	0.896007
617	Forebrain/Midbrain/Hindbrain	0	0	0	4	6	6	7	8	11	12	0.189667	0.877259
618	Forebrain/Midbrain/Hindbrain	2	2	4	5	6	8	10	11	17	19	0.41939	0.859607
619	Forebrain/Midbrain/Hindbrain	1	2	3	3	3	5	8	9	10	14	0.273645	0.872317
620	Forebrain/Midbrain/Hindbrain	1	7	15	25	31	41	50	64	81	99	0.13285	0.900398
621	Forebrain/Midbrain/Hindbrain	1	3	4	8	12	17	31	38	46	54	0	0.890873
622	Forebrain/Midbrain/Hindbrain	1	5	9	18	26	33	44	54	70	83	0.13285	0.899266
623	Forebrain/Midbrain/Hindbrain	0	3	12	15	21	27	35	44	57	66	0.186165	0.889437
624	Forebrain/Midbrain/Hindbrain	0	5	9	19	26	40	58	78	93	109	0.13285	0.897153
625	Forebrain/Midbrain/Hindbrain	1	2	2	5	6	7	8	10	13	18	0.475513	0.852871
626	Forebrain/Midbrain/Hindbrain	0	3	5	14	22	30	38	54	66	79	0.13285	0.897551
627	Forebrain/Midbrain/Hindbrain	4	14	28	43	51	64	73	85	92	99	0.13285	0.897452
628	Forebrain/Midbrain/Hindbrain	0	0	0	1	1	2	7	13	24	29	0	0.845305
629	Forebrain/Midbrain/Hindbrain	2	4	8	13	17	26	34	42	49	59	0.132916	0.896187
630	Forebrain/Midbrain/Hindbrain	1	4	9	16	24	35	49	63	73	83	0.186165	0.896255
631	Forebrain/Midbrain/Hindbrain	1	2	3	3	7	8	11	11	14	15	0.309197	0.879052
632	Forebrain/Midbrain/Hindbrain	0	0	0	0	0	1	2	4	5	9	0.37417	0.786702
633	Forebrain/Midbrain/Hindbrain	1	3	4	7	9	12	18	26	33	44	0.186165	0.891174
634	Forebrain/Midbrain/Hindbrain	0	0	2	3	5	7	8	13	16	22	0.228744	0.883332
635	Forebrain/Midbrain/Hindbrain	1	3	12	24	33	43	62	70	83	95	0.189667	0.899594
636	Forebrain/Midbrain/Hindbrain	1	3	11	17	21	32	38	49	62	73	0.13285	0.89737
637	Forebrain/Midbrain/Hindbrain	0	6	16	27	36	53	70	87	105	122	0.13285	0.89693
638	Forebrain/Midbrain/Hindbrain	4	11	25	37	50	62	70	78	84	93	0.13285	0.891915
639	Forebrain/Midbrain/Hindbrain	1	3	5	12	18	30	43	59	74	102	0.13285	0.902331
640	Forebrain/Midbrain/Hindbrain	0	4	6	13	20	27	32	45	53	65	0.13285	0.887205
641	Forebrain/Midbrain/Hindbrain	0	6	10	19	26	37	47	56	66	80	0.13285	0.892142
642	Forebrain/Midbrain/Hindbrain	0	1	4	6	11	17	20	21	25	28	0	0.889366
643	Forebrain/Midbrain/Hindbrain	1	3	4	6	8	13	18	20	23	31	0.228744	0.868734
644	Forebrain/Midbrain/Hindbrain	1	3	5	10	12	17	24	34	45	57	0.13285	0.894594
645	Forebrain/Midbrain/Hindbrain	0	2	5	8	20	32	44	59	73	93	0.13285	0.895228
646	Forebrain/Midbrain/Hindbrain	1	1	3	6	14	22	28	34	44	51	0.13285	0.888499
647	Forebrain/Midbrain/Hindbrain	4	14	23	45	54	64	74	85	91	103	0	0.899851
648	Forebrain/Midbrain/Hindbrain	0	3	7	9	13	15	22	28	35	40	0.234585	0.889973
649	Forebrain/Midbrain/Hindbrain	2	3	7	11	21	32	41	54	66	80	0.13285	0.89047
650	Forebrain/Midbrain/Hindbrain	2	6	10	17	27	39	54	68	79	99	0	0.900541
651	Forebrain/Midbrain/Hindbrain	1	1	2	3	7	9	9	12	12	16	0.234585	0.878735
652	Forebrain/Midbrain/Hindbrain	0	0	3	6	12	14	20	32	40	44	0	0.882771
653	Forebrain/Midbrain/Hindbrain	2	5	10	16	23	38	50	70	85	98	0.13285	0.897671
654	Forebrain/Midbrain/Hindbrain	0	2	5	9	14	20	26	33	39	51	0	0.878877
655	Forebrain/Midbrain/Hindbrain	0	2	2	8	14	19	25	30	45	53	0.13285	0.890462
656	Forebrain/Midbrain/Hindbrain	0	3	6	11	19	27	44	58	74	94	0.13285	0.900347
657	Forebrain/Midbrain/Hindbrain	0	0	1	1	1	1	3	4	4	5	0.309197	0.837912
658	Forebrain/Midbrain/Hindbrain	0	1	4	11	24	34	45	55	67	81	0.228744	0.899147
659	Forebrain/Midbrain/Hindbrain	1	3	5	7	8	11	16	22	32	41	0.189667	0.892216
660	Forebrain/Midbrain/Hindbrain	2	4	5	13	23	28	40	49	62	72	0.186165	0.896379
661	Forebrain/Midbrain/Hindbrain	1	5	11	17	32	47	59	74	91	100	0.234585	0.890004
662	Forebrain/Midbrain/Hindbrain	0	1	10	15	23	35	45	61	69	87	0	0.901879
663	Forebrain/Midbrain/Hindbrain	3	4	11	17	24	35	47	62	77	85	0.13285	0.899996
664	Forebrain/Midbrain/Hindbrain	0	0	2	10	19	23	29	40	49	60	0.13285	0.898253
665	Forebrain/Midbrain/Hindbrain	3	7	22	35	48	66	83	95	113	130	0	0.900207
666	Forebrain/Midbrain/Hindbrain	0	0	1	2	2	2	2	4	6	6	0.331464	0.846002
667	Forebrain/Midbrain/Hindbrain	2	9	20	38	52	63	72	80	97	110	0	0.901304
668	Forebrain/Midbrain/Hindbrain	0	4	12	19	32	40	53	69	78	93	0.13285	0.900464
669	Forebrain/Midbrain/Hindbrain	0	2	4	9	15	23	31	45	60	70	0.13285	0.892832
670	Forebrain/Midbrain/Hindbrain	1	3	7	9	11	17	28	40	47	54	0.186165	0.889637
671	Forebrain/Midbrain/Hindbrain	0	4	10	20	34	41	53	65	81	93	0.189667	0.901343
672	Forebrain/Midbrain/Hindbrain	1	4	9	13	27	38	53	61	75	87	0.186165	0.896366
673	Forebrain/Midbrain/Hindbrain	3	9	13	15	27	38	52	64	76	89	0.189667	0.899377
674	Forebrain/Midbrain/Hindbrain	4	7	11	19	32	48	56	72	82	94	0	0.900558
675	Forebrain/Midbrain/Hindbrain	2	6	13	18	25	39	52	62	72	87	0.13285	0.900865
676	Forebrain/Midbrain/Hindbrain	0	0	0	0	0	0	0	0	0	0	0.832555	0.568687
677	Forebrain/Midbrain/Hindbrain	0	0	0	0	0	0	0	0	0	0	0.299769	0.515549
678	Forebrain/Midbrain/Hindbrain	4	14	23	33	45	59	76	88	99	109	0.13285	0.90197
679	Forebrain/Midbrain/Hindbrain	1	9	23	38	55	65	86	100	116	132	0.13285	0.900339
680	Forebrain/Midbrain/Hindbrain	1	9	19	31	48	64	80	95	112	132	0	0.899773
681	Forebrain/Midbrain/Hindbrain	1	2	2	5	7	15	19	26	39	44	0.186165	0.891806
682	Forebrain/Midbrain/Hindbrain	2	7	13	28	43	60	75	87	102	114	0.13285	0.895315
683	Forebrain/Midbrain/Hindbrain	0	6	10	15	21	33	42	60	70	80	0.13285	0.893302
684	Forebrain/Midbrain/Hindbrain	0	0	0	0	0	0	0	0	0	0	0.832555	-0.503768
685	Spinal cord	0	0	0	0	0	1	1	1	2	2	0.650239	0.707221
686	Forebrain/Midbrain/Hindbrain	0	2	9	18	25	38	54	66	81	100	0	0.901413
687	Forebrain/Midbrain/Hindbrain	2	3	6	15	26	36	49	58	71	79	0.186165	0.895193
688	Forebrain/Midbrain/Hindbrain	2	4	10	18	25	32	43	53	64	74	0.186165	0.900722
689	Forebrain/Midbrain/Hindbrain	0	3	6	9	10	12	16	23	30	33	0.13285	0.838155
690	Forebrain/Midbrain/Hindbrain	4	12	21	37	50	64	86	99	117	132	0.186165	0.900671
691	Forebrain/Midbrain/Hindbrain	2	6	17	30	40	53	71	81	102	125	0.13285	0.898393
692	Forebrain/Midbrain/Hindbrain	0	1	3	4	5	7	9	14	16	27	0.13285	0.867045
693	Forebrain/Midbrain/Hindbrain	0	0	0	0	1	1	1	2	2	2	0.616762	0.824444
694	Forebrain/Midbrain/Hindbrain	1	2	8	16	25	41	55	69	84	97	0.186165	0.89698
695	Forebrain/Midbrain/Hindbrain	0	2	3	6	7	7	10	16	23	26	0.273645	0.884944
696	Forebrain/Midbrain/Hindbrain	0	0	2	8	14	20	29	32	40	49	0.13285	0.900936
697	Forebrain/Midbrain/Hindbrain	0	4	9	16	28	35	51	60	78	97	0.13285	0.898024
698	Forebrain/Midbrain/Hindbrain	0	3	6	12	26	41	53	69	86	109	0.186165	0.896344
699	Forebrain/Midbrain/Hindbrain	1	6	11	20	29	40	53	70	83	97	0.13285	0.898785
700	Forebrain/Midbrain/Hindbrain	0	0	2	3	5	9	10	15	24	30	0.37417	0.854766
701	Forebrain/Midbrain/Hindbrain	0	0	2	3	4	5	7	12	16	19	0.273645	0.793557
702	Forebrain/Midbrain/Hindbrain	0	2	4	11	18	27	36	50	58	65	0.234585	0.896383
703	Forebrain/Midbrain/Hindbrain	2	7	16	22	29	37	46	56	66	88	0.13285	0.900875
704	Forebrain/Midbrain/Hindbrain	3	11	13	24	38	57	70	86	108	126	0	0.901703
705	Forebrain/Midbrain/Hindbrain	0	0	3	5	6	12	21	28	42	52	0.234585	0.892552
706	Forebrain/Midbrain/Hindbrain	5	9	17	29	48	60	73	88	109	130	0.13285	0.901291
707	Forebrain/Midbrain/Hindbrain	3	6	12	20	36	46	56	71	90	107	0.189667	0.898944
708	Forebrain/Midbrain/Hindbrain	0	4	11	21	38	51	70	89	104	122	0	0.89819
709	Forebrain/Midbrain/Hindbrain	0	1	3	4	7	8	10	15	19	27	0.13285	0.860936
710	Forebrain/Midbrain/Hindbrain	1	5	10	20	27	39	48	56	69	84	0.189667	0.89876
711	Spinal cord	0	2	11	15	23	34	40	48	58	73	0	0.898562
712	Forebrain/Midbrain/Hindbrain	1	2	6	11	15	24	29	34	39	45	0.13285	0.879141
713	Forebrain/Midbrain/Hindbrain	1	3	6	10	14	23	37	50	68	85	0	0.890627
714	Forebrain/Midbrain/Hindbrain	2	6	9	13	23	35	45	55	65	78	0.186165	0.899836
715	Forebrain/Midbrain/Hindbrain	0	2	4	10	15	22	28	41	53	64	0.186165	0.897458
716	Forebrain/Midbrain/Hindbrain	4	11	24	38	54	66	85	102	118	133	0	0.900802
717	Forebrain/Midbrain/Hindbrain	4	11	21	36	46	67	83	97	111	129	0.13285	0.901484
718	Forebrain/Midbrain/Hindbrain	0	0	1	4	6	13	22	32	44	58	0.13285	0.889628
719	Forebrain/Midbrain/Hindbrain	1	8	17	31	42	57	70	86	100	115	0.13285	0.899045
720	Forebrain/Midbrain/Hindbrain	1	2	4	5	6	8	13	18	25	33	0.43485	0.881805
721	Definitive endoderm	2	10	17	26	35	45	56	67	76	83	0	0.878617
722	Forebrain/Midbrain/Hindbrain	4	13	22	35	51	66	86	99	118	130	0.186165	0.900896
723	Forebrain/Midbrain/Hindbrain	1	5	10	19	32	42	59	71	83	101	0.13285	0.898155
724	Forebrain/Midbrain/Hindbrain	2	7	14	23	32	35	45	54	70	82	0.186165	0.901093
725	Forebrain/Midbrain/Hindbrain	2	12	18	25	33	43	54	62	79	95	0	0.899564
726	Forebrain/Midbrain/Hindbrain	1	4	6	9	15	26	37	45	58	67	0.13285	0.893434
727	Forebrain/Midbrain/Hindbrain	0	0	0	0	0	0	0	0	0	0	0.342457	0.615201
728	Forebrain/Midbrain/Hindbrain	1	5	13	24	32	42	53	66	78	92	0.189667	0.899035
729	Forebrain/Midbrain/Hindbrain	2	10	21	31	46	63	80	96	113	132	0.13285	0.900746
730	Forebrain/Midbrain/Hindbrain	0	6	16	28	40	56	70	87	99	122	0.13285	0.901108
731	Forebrain/Midbrain/Hindbrain	0	0	0	0	1	1	1	1	1	1	0.832555	0.814099
732	Forebrain/Midbrain/Hindbrain	0	1	5	11	17	25	28	34	39	42	0.13285	0.845203
733	Forebrain/Midbrain/Hindbrain	3	4	12	24	39	48	60	72	89	105	0	0.900618
734	Forebrain/Midbrain/Hindbrain	1	13	29	37	53	69	86	98	117	135	0.13285	0.901825
735	Forebrain/Midbrain/Hindbrain	1	9	16	28	39	52	69	80	97	118	0.186165	0.900069
736	Forebrain/Midbrain/Hindbrain	3	8	19	33	53	64	81	99	118	133	0.13285	0.900065
737	Forebrain/Midbrain/Hindbrain	3	13	23	34	46	59	77	94	106	129	0.13285	0.899426
738	Forebrain/Midbrain/Hindbrain	2	8	16	29	42	53	71	86	106	126	0.13285	0.897857
739	Forebrain/Midbrain/Hindbrain	0	0	5	9	11	21	32	40	52	58	0.13285	0.885661
740	Forebrain/Midbrain/Hindbrain	1	3	3	4	5	5	9	10	19	26	0.553947	0.877694
741	Forebrain/Midbrain/Hindbrain	0	0	1	2	3	4	6	6	6	9	0.309197	0.870171
742	Forebrain/Midbrain/Hindbrain	3	10	17	31	44	52	64	73	79	87	0.189667	0.884941
743	Forebrain/Midbrain/Hindbrain	1	8	14	19	24	33	40	51	66	76	0.186165	0.900157
744	Forebrain/Midbrain/Hindbrain	0	2	6	10	13	19	28	37	43	51	0.132916	0.896324
745	Forebrain/Midbrain/Hindbrain	2	4	5	9	20	29	41	56	68	83	0.309197	0.892219
746	Forebrain/Midbrain/Hindbrain	0	0	2	3	4	7	9	9	12	13	0.234585	0.882206
747	Forebrain/Midbrain/Hindbrain	3	7	17	23	29	35	50	57	69	81	0.13285	0.900926
748	Forebrain/Midbrain/Hindbrain	4	6	15	24	39	52	72	93	109	126	0	0.90049
749	Forebrain/Midbrain/Hindbrain	1	6	14	21	32	42	50	66	80	92	0	0.900535
750	Forebrain/Midbrain/Hindbrain	0	0	2	11	22	35	44	55	65	78	0	0.901834
751	Forebrain/Midbrain/Hindbrain	0	0	0	5	8	13	17	21	27	33	0.13285	0.890017
752	Forebrain/Midbrain/Hindbrain	0	2	6	10	17	23	29	41	48	61	0.265903	0.897247
753	Forebrain/Midbrain/Hindbrain	0	0	0	0	0	0	0	0	0	0	0.228744	0.742144
754	Forebrain/Midbrain/Hindbrain	0	0	0	0	2	3	4	5	6	7	0.13285	0.807628
755	Forebrain/Midbrain/Hindbrain	0	2	4	8	8	13	18	25	38	50	0.186165	0.894983
756	Forebrain/Midbrain/Hindbrain	2	4	6	9	16	24	33	43	58	70	0.273645	0.890952
757	Forebrain/Midbrain/Hindbrain	1	6	15	18	27	41	55	69	83	102	0	0.899675
758	Forebrain/Midbrain/Hindbrain	2	5	6	8	12	21	32	40	51	61	0.342457	0.886992
759	Forebrain/Midbrain/Hindbrain	0	8	10	18	23	35	49	64	75	91	0.13285	0.899215
760	Forebrain/Midbrain/Hindbrain	2	5	10	14	20	30	38	52	72	86	0.13285	0.898163
761	Forebrain/Midbrain/Hindbrain	0	2	2	5	10	15	21	27	37	44	0.390865	0.890511
762	Forebrain/Midbrain/Hindbrain	5	12	20	34	54	69	81	103	117	134	0.13285	0.900372
763	Forebrain/Midbrain/Hindbrain	0	2	5	11	18	29	34	38	48	56	0.186165	0.896579
764	Forebrain/Midbrain/Hindbrain	2	15	26	28	38	49	65	75	86	93	0.13285	0.887575
765	Forebrain/Midbrain/Hindbrain	3	10	21	36	54	69	86	104	120	134	0.13285	0.901085
766	Forebrain/Midbrain/Hindbrain	2	3	7	11	15	22	31	40	48	69	0.13285	0.896268
767	Forebrain/Midbrain/Hindbrain	0	4	7	14	24	35	46	62	81	95	0.13285	0.895073
768	Forebrain/Midbrain/Hindbrain	0	2	8	12	20	26	37	49	62	76	0.189667	0.894377
769	Forebrain/Midbrain/Hindbrain	3	12	26	40	57	69	85	103	119	137	0.13285	0.901786
770	Forebrain/Midbrain/Hindbrain	3	11	17	31	44	66	77	98	113	130	0	0.90052
771	Forebrain/Midbrain/Hindbrain	2	7	16	24	32	39	48	55	69	84	0	0.901275
772	Forebrain/Midbrain/Hindbrain	1	5	10	11	14	27	41	51	61	77	0.186165	0.900684
773	Forebrain/Midbrain/Hindbrain	0	0	2	4	6	10	16	23	32	35	0.189667	0.888281
774	Forebrain/Midbrain/Hindbrain	0	1	2	2	3	4	4	6	9	13	0	0.792961
775	Forebrain/Midbrain/Hindbrain	2	6	11	18	30	37	49	59	74	84	0.13285	0.900405
776	Forebrain/Midbrain/Hindbrain	2	3	7	16	24	33	40	49	58	74	0.13285	0.901409
777	Forebrain/Midbrain/Hindbrain	0	2	4	4	7	14	18	23	31	44	0.13285	0.875148
778	Forebrain/Midbrain/Hindbrain	5	17	27	41	55	69	87	99	118	130	0	0.900589
779	Forebrain/Midbrain/Hindbrain	3	7	11	19	30	40	52	62	71	84	0.189667	0.893712
780	Forebrain/Midbrain/Hindbrain	1	1	2	2	4	7	9	11	15	20	0.342457	0.880952
781	Forebrain/Midbrain/Hindbrain	3	10	18	29	43	58	75	89	110	131	0.13285	0.901543
782	Forebrain/Midbrain/Hindbrain	1	5	13	22	34	46	61	77	93	110	0.13285	0.902721
783	Forebrain/Midbrain/Hindbrain	1	8	11	17	31	44	53	62	75	84	0	0.901369
784	Forebrain/Midbrain/Hindbrain	2	8	17	27	43	53	67	82	103	114	0.234585	0.900496
785	Forebrain/Midbrain/Hindbrain	4	11	16	27	34	47	60	65	75	88	0.13285	0.897709
786	Forebrain/Midbrain/Hindbrain	3	11	25	40	53	68	87	104	120	133	0	0.901249
787	Forebrain/Midbrain/Hindbrain	0	0	2	4	6	9	11	14	19	24	0.228744	0.880474
788	Forebrain/Midbrain/Hindbrain	6	15	30	43	59	73	89	105	121	133	0	0.902701
789	Forebrain/Midbrain/Hindbrain	2	9	22	32	46	58	72	87	99	112	0	0.900825
790	Forebrain/Midbrain/Hindbrain	1	7	21	28	39	49	59	67	79	89	0	0.883452
791	Forebrain/Midbrain/Hindbrain	3	15	24	30	43	58	70	82	95	105	0.13285	0.897537
792	Forebrain/Midbrain/Hindbrain	5	17	26	31	45	54	69	79	89	98	0	0.891274
793	Forebrain/Midbrain/Hindbrain	4	14	25	30	43	59	72	83	94	105	0.13285	0.897618
794	Forebrain/Midbrain/Hindbrain	2	7	17	25	33	38	45	58	70	80	0.13285	0.874756
795	Forebrain/Midbrain/Hindbrain	1	5	10	14	22	33	40	49	58	65	0.309197	0.868792
796	Forebrain/Midbrain/Hindbrain	3	15	26	33	39	51	63	79	91	99	0	0.89163
797	Forebrain/Midbrain/Hindbrain	3	12	23	29	39	52	60	73	85	97	0.13285	0.89002
798	Forebrain/Midbrain/Hindbrain	0	7	16	25	34	41	58	73	87	96	0.13285	0.897472
799	Forebrain/Midbrain/Hindbrain	5	14	24	31	41	53	67	79	86	98	0	0.894203
800	Forebrain/Midbrain/Hindbrain	1	12	23	33	43	49	61	73	84	98	0.13285	0.894458
801	Forebrain/Midbrain/Hindbrain	1	5	8	15	22	32	41	53	69	77	0	0.89251
802	Forebrain/Midbrain/Hindbrain	1	7	14	25	32	39	46	57	67	76	0.234585	0.875872
803	Forebrain/Midbrain/Hindbrain	5	10	18	29	41	51	59	72	83	93	0	0.901924
804	Forebrain/Midbrain/Hindbrain	1	5	9	21	32	45	57	67	79	89	0.13285	0.900217
805	Forebrain/Midbrain/Hindbrain	3	12	19	32	40	50	61	72	86	97	0	0.898782
806	Forebrain/Midbrain/Hindbrain	1	1	1	2	3	6	8	10	12	14	0.273645	0.780644
807	Forebrain/Midbrain/Hindbrain	2	11	16	24	36	44	49	60	72	84	0.234585	0.887752
808	Forebrain/Midbrain/Hindbrain	4	6	8	14	23	33	44	48	57	72	0.234585	0.885704
809	Forebrain/Midbrain/Hindbrain	0	3	3	8	13	18	23	30	41	47	0.13285	0.834818
810	Forebrain/Midbrain/Hindbrain	0	1	2	2	3	4	6	7	9	12	0	0.795568
811	Forebrain/Midbrain/Hindbrain	4	9	14	25	37	45	50	57	71	81	0	0.882416
812	Forebrain/Midbrain/Hindbrain	1	1	1	1	3	3	4	5	8	9	0.37417	0.755701
813	Forebrain/Midbrain/Hindbrain	6	10	17	28	41	50	59	66	79	89	0	0.902383
814	Forebrain/Midbrain/Hindbrain	5	12	21	31	40	50	61	70	81	94	0	0.899585
815	Forebrain/Midbrain/Hindbrain	0	2	4	11	17	26	29	39	47	55	0.189667	0.897054
816	Forebrain/Midbrain/Hindbrain	0	7	18	27	38	49	59	67	73	87	0	0.890238
817	Forebrain/Midbrain/Hindbrain	0	3	10	13	22	28	35	43	55	57	0.13285	0.860704
818	Forebrain/Midbrain/Hindbrain	0	3	6	15	25	33	40	48	63	77	0.13285	0.899308
819	Forebrain/Midbrain/Hindbrain	4	10	17	30	37	50	60	71	82	90	0	0.897386
820	Forebrain/Midbrain/Hindbrain	3	12	24	43	57	63	73	82	90	105	0	0.902806
821	Forebrain/Midbrain/Hindbrain	0	0	0	0	0	0	0	0	0	0	0.769831	-0.478572
822	Forebrain/Midbrain/Hindbrain	1	6	9	14	20	23	37	45	54	62	0.13285	0.886334
823	Forebrain/Midbrain/Hindbrain	4	10	19	30	40	50	62	71	81	92	0	0.899123
824	Forebrain/Midbrain/Hindbrain	1	2	14	22	35	44	50	59	70	78	0	0.886029
825	Forebrain/Midbrain/Hindbrain	4	16	21	28	38	44	58	67	80	89	0.13285	0.900642
826	Forebrain/Midbrain/Hindbrain	3	5	9	13	18	27	33	37	43	51	0.234585	0.879169
827	Forebrain/Midbrain/Hindbrain	2	6	18	25	37	46	61	72	82	95	0	0.896331
828	Forebrain/Midbrain/Hindbrain	4	14	21	30	36	48	53	64	75	86	0	0.902032
829	Forebrain/Midbrain/Hindbrain	2	9	14	25	34	46	55	65	75	81	0.13285	0.895579
830	Forebrain/Midbrain/Hindbrain	4	10	18	25	35	48	56	70	82	91	0.13285	0.897402
831	Forebrain/Midbrain/Hindbrain	0	2	12	21	26	34	39	50	55	64	0.13285	0.865788
832	Forebrain/Midbrain/Hindbrain	1	2	7	16	25	32	42	49	60	69	0.189667	0.874153
833	Forebrain/Midbrain/Hindbrain	2	4	6	11	16	25	33	43	54	70	0.13285	0.90032
834	Forebrain/Midbrain/Hindbrain	3	7	17	28	36	42	55	66	74	90	0.13285	0.89925
835	Forebrain/Midbrain/Hindbrain	3	6	11	15	24	32	40	53	65	78	0.13285	0.901334
836	Forebrain/Midbrain/Hindbrain	2	7	17	25	30	39	49	57	69	86	0.13285	0.902797
837	Forebrain/Midbrain/Hindbrain	1	7	10	13	21	25	31	35	46	56	0.189667	0.881959
838	Forebrain/Midbrain/Hindbrain	0	0	0	0	0	0	0	0	0	0	0	0.679934
839	Forebrain/Midbrain/Hindbrain	6	13	21	32	38	45	52	63	74	88	0	0.901296
840	Forebrain/Midbrain/Hindbrain	4	15	24	38	56	67	76	83	91	103	0	0.901193
841	Forebrain/Midbrain/Hindbrain	1	5	8	12	18	28	35	40	46	56	0.13285	0.894297
842	Forebrain/Midbrain/Hindbrain	6	11	25	31	35	45	52	61	72	87	0	0.900333
843	Forebrain/Midbrain/Hindbrain	1	6	11	20	31	40	54	66	75	85	0	0.891321
844	Forebrain/Midbrain/Hindbrain	1	3	5	11	17	22	26	32	37	42	0	0.887957
845	Forebrain/Midbrain/Hindbrain	3	5	11	12	19	25	33	38	47	59	0	0.897735
846	Forebrain/Midbrain/Hindbrain	1	6	12	19	28	38	47	58	68	77	0.189667	0.899089
847	Forebrain/Midbrain/Hindbrain	0	2	6	8	10	17	22	23	25	31	0.234585	0.891647
848	Forebrain/Midbrain/Hindbrain	2	12	24	35	46	55	62	72	85	91	0	0.886089
849	Forebrain/Midbrain/Hindbrain	2	5	8	13	24	30	39	50	65	77	0.13285	0.90079
850	Forebrain/Midbrain/Hindbrain	1	8	12	26	38	47	62	68	79	89	0.13285	0.899312
851	Forebrain/Midbrain/Hindbrain	2	10	18	23	31	47	57	69	79	89	0.13285	0.89946
852	Forebrain/Midbrain/Hindbrain	1	4	12	21	33	42	51	61	72	88	0.186165	0.901738
853	Forebrain/Midbrain/Hindbrain	0	2	10	18	25	35	48	57	64	74	0	0.887313
854	Forebrain/Midbrain/Hindbrain	1	3	11	18	26	37	50	59	68	87	0.186165	0.900631
855	Forebrain/Midbrain/Hindbrain	0	0	0	0	0	0	0	0	0	0	0.592829	0.654873
856	Forebrain/Midbrain/Hindbrain	0	0	4	7	15	21	36	44	54	61	0	0.872891
857	Forebrain/Midbrain/Hindbrain	1	8	13	19	27	37	48	59	72	93	0.13285	0.901116
858	Forebrain/Midbrain/Hindbrain	0	3	5	5	9	14	18	21	27	33	0.13285	0.892024
859	Forebrain/Midbrain/Hindbrain	2	12	19	28	35	48	59	70	84	100	0.13285	0.876342
860	Forebrain/Midbrain/Hindbrain	1	4	16	23	39	55	65	77	89	108	0	0.868772
861	Forebrain/Midbrain/Hindbrain	0	2	11	18	25	37	51	66	83	100	0	0.868144
862	Forebrain/Midbrain/Hindbrain	1	4	10	16	24	34	50	61	76	93	0.189667	0.875451
863	Forebrain/Midbrain/Hindbrain	1	2	5	12	22	32	47	58	74	85	0.228744	0.855636
864	Forebrain/Midbrain/Hindbrain	0	1	4	12	22	33	44	59	75	93	0	0.888393
865	Forebrain/Midbrain/Hindbrain	0	0	0	0	0	1	2	2	2	2	0.769831	0.779361
866	Forebrain/Midbrain/Hindbrain	7	13	20	25	34	48	55	66	84	96	0	0.881821
867	Forebrain/Midbrain/Hindbrain	3	9	20	32	48	60	72	88	107	123	0.13285	0.874381
868	Forebrain/Midbrain/Hindbrain	2	3	6	13	21	29	40	53	73	83	0.186165	0.900468
869	Forebrain/Midbrain/Hindbrain	2	4	4	5	7	8	13	16	19	19	0.234585	0.883469
870	Forebrain/Midbrain/Hindbrain	1	3	7	15	24	37	49	59	74	88	0.13285	0.859454
871	Forebrain/Midbrain/Hindbrain	2	9	13	26	37	47	59	72	86	102	0.13285	0.874401
872	Forebrain/Midbrain/Hindbrain	2	5	11	20	35	45	60	76	98	114	0.189667	0.894073
873	Forebrain/Midbrain/Hindbrain	2	2	10	18	30	41	54	64	84	101	0	0.897069
874	Forebrain/Midbrain/Hindbrain	4	9	20	27	38	49	65	81	98	115	0	0.876462
875	Forebrain/Midbrain/Hindbrain	0	1	2	7	15	23	35	52	69	87	0.13285	0.869238
876	Forebrain/Midbrain/Hindbrain	0	0	0	0	1	1	1	3	3	5	0.728427	0.716967
877	Forebrain/Midbrain/Hindbrain	4	12	21	24	34	43	59	68	80	94	0	0.87925
878	Forebrain/Midbrain/Hindbrain	1	6	13	24	32	45	61	74	92	107	0	0.879456
879	Forebrain/Midbrain/Hindbrain	1	1	5	7	12	19	25	34	42	49	0.234585	0.899378
880	Forebrain/Midbrain/Hindbrain	0	3	4	4	5	6	7	12	18	18	0	0.87285
881	Forebrain/Midbrain/Hindbrain	2	6	12	18	25	41	54	63	74	89	0	0.904331
882	Forebrain/Midbrain/Hindbrain	2	9	18	27	34	44	53	66	82	100	0	0.887738
883	Forebrain/Midbrain/Hindbrain	6	12	21	33	45	57	70	88	106	125	0	0.872345
884	Forebrain/Midbrain/Hindbrain	1	3	5	11	18	24	33	41	53	65	0.13285	0.898075
885	Forebrain/Midbrain/Hindbrain	0	6	12	23	34	46	58	65	78	93	0.189667	0.867636
886	Forebrain/Midbrain/Hindbrain	0	1	3	8	14	21	28	36	50	69	0.13285	0.86076
887	Forebrain/Midbrain/Hindbrain	2	5	9	15	24	35	53	61	71	84	0	0.870662
888	Forebrain/Midbrain/Hindbrain	2	7	11	18	27	35	47	59	69	85	0	0.872488
889	Forebrain/Midbrain/Hindbrain	3	6	14	24	33	41	53	65	78	93	0	0.877024
890	Forebrain/Midbrain/Hindbrain	1	8	12	22	29	39	57	71	89	102	0	0.885602
891	Forebrain/Midbrain/Hindbrain	3	8	17	26	37	48	60	70	88	100	0.13285	0.884245
892	Forebrain/Midbrain/Hindbrain	0	2	4	8	14	19	28	39	54	73	0	0.838364
893	Forebrain/Midbrain/Hindbrain	0	0	0	0	0	1	2	2	4	6	0.453706	0.54226
894	Forebrain/Midbrain/Hindbrain	3	6	18	26	32	44	57	66	78	95	0.13285	0.872624
895	Forebrain/Midbrain/Hindbrain	2	7	11	19	31	41	54	73	88	100	0	0.875882
896	Forebrain/Midbrain/Hindbrain	2	5	9	14	22	34	43	61	71	89	0.13285	0.902596
897	Forebrain/Midbrain/Hindbrain	0	0	3	7	17	26	38	56	69	91	0.234585	0.890419
898	Forebrain/Midbrain/Hindbrain	2	7	19	27	33	43	52	68	81	98	0	0.884125
899	Forebrain/Midbrain/Hindbrain	0	0	3	4	14	24	33	45	59	70	0.189667	0.864939
900	Forebrain/Midbrain/Hindbrain	1	8	15	24	36	49	65	78	94	114	0.189667	0.887009
901	Forebrain/Midbrain/Hindbrain	0	5	11	14	22	36	48	59	77	89	0.13285	0.865816
902	Forebrain/Midbrain/Hindbrain	0	2	6	11	20	29	40	55	67	82	0.13285	0.877816
903	Forebrain/Midbrain/Hindbrain	0	1	2	4	7	13	18	25	39	55	0.189667	0.828818
904	Forebrain/Midbrain/Hindbrain	2	12	16	21	29	42	57	71	86	99	0	0.885714
905	Forebrain/Midbrain/Hindbrain	0	3	8	16	27	39	47	59	74	84	0	0.862193
906	Forebrain/Midbrain/Hindbrain	0	1	2	6	11	20	28	35	44	55	0	0.900581
907	Forebrain/Midbrain/Hindbrain	3	9	15	25	42	51	64	78	91	106	0	0.882458
908	Forebrain/Midbrain/Hindbrain	0	2	6	15	24	31	40	52	63	77	0	0.892183
909	Forebrain/Midbrain/Hindbrain	4	10	20	27	39	47	61	80	97	116	0	0.880437
910	Spinal cord	0	0	0	0	0	0	0	0	0	0	0.58482	0.469083
911	Forebrain/Midbrain/Hindbrain	2	3	4	14	22	29	40	54	67	79	0	0.890895
912	Forebrain/Midbrain/Hindbrain	1	2	4	4	5	9	17	25	35	44	0.406966	0.85843
913	Forebrain/Midbrain/Hindbrain	1	2	4	7	10	13	17	21	28	37	0.68593	0.835676
914	Forebrain/Midbrain/Hindbrain	0	3	4	7	13	22	32	49	59	72	0	0.897034
915	Forebrain/Midbrain/Hindbrain	0	6	15	25	38	47	66	81	96	116	0	0.866956
916	Forebrain/Midbrain/Hindbrain	0	5	7	12	21	30	42	54	72	86	0.13285	0.851945
917	Forebrain/Midbrain/Hindbrain	1	2	5	10	15	24	33	45	59	74	0.234585	0.866292
918	Forebrain/Midbrain/Hindbrain	0	0	4	7	17	26	37	48	60	76	0	0.850574
919	Forebrain/Midbrain/Hindbrain	3	4	9	15	24	35	46	56	72	92	0.189667	0.875336
920	Forebrain/Midbrain/Hindbrain	1	2	5	8	14	21	32	50	60	79	0.189667	0.868181
921	Forebrain/Midbrain/Hindbrain	1	2	10	12	20	33	46	62	76	95	0	0.890363
922	Forebrain/Midbrain/Hindbrain	2	3	7	11	18	27	39	52	64	78	0	0.860947
923	Forebrain/Midbrain/Hindbrain	0	0	0	0	0	0	0	0	0	0	0.390865	0.649828
924	Forebrain/Midbrain/Hindbrain	1	5	11	21	28	36	49	61	76	91	0	0.872905
925	Forebrain/Midbrain/Hindbrain	0	2	8	17	23	29	42	53	66	85	0	0.864762
926	Forebrain/Midbrain/Hindbrain	0	0	6	9	15	27	35	47	62	77	0	0.854279
927	Forebrain/Midbrain/Hindbrain	1	4	10	20	33	50	63	73	92	105	0.13285	0.885322
928	Forebrain/Midbrain/Hindbrain	0	0	0	0	0	1	3	3	4	7	0	0.868921
929	Forebrain/Midbrain/Hindbrain	2	5	12	22	32	41	51	70	83	97	0	0.887424
930	Forebrain/Midbrain/Hindbrain	0	2	7	13	18	25	33	45	57	77	0	0.853983
931	Forebrain/Midbrain/Hindbrain	3	5	9	15	26	38	53	67	79	98	0	0.877146
932	Forebrain/Midbrain/Hindbrain	0	1	2	6	9	14	23	24	30	39	0	0.898351
933	Forebrain/Midbrain/Hindbrain	1	5	8	15	22	36	54	66	78	97	0	0.88433
934	Forebrain/Midbrain/Hindbrain	1	5	10	15	28	35	47	59	75	87	0.13285	0.873877
935	Forebrain/Midbrain/Hindbrain	3	10	19	30	36	50	60	75	93	113	0	0.880584
936	Forebrain/Midbrain/Hindbrain	0	5	14	22	29	38	52	66	84	106	0.13285	0.891268
937	Forebrain/Midbrain/Hindbrain	1	2	6	14	22	30	38	47	58	73	0	0.905257
938	Forebrain/Midbrain/Hindbrain	3	8	10	16	26	33	48	62	79	98	0	0.887307
939	Forebrain/Midbrain/Hindbrain	2	2	4	9	17	21	29	41	47	61	0.342457	0.880464
940	Forebrain/Midbrain/Hindbrain	1	1	3	4	10	14	24	39	45	57	0.228744	0.855122
941	Forebrain/Midbrain/Hindbrain	1	7	15	22	32	45	58	74	93	111	0.13285	0.897678
942	Forebrain/Midbrain/Hindbrain	3	8	11	22	32	42	53	68	80	94	0	0.869843
943	Forebrain/Midbrain/Hindbrain	2	3	5	10	21	33	43	57	74	91	0.186165	0.893374
944	Forebrain/Midbrain/Hindbrain	1	3	5	11	16	23	36	46	58	66	0.273645	0.89051
945	Forebrain/Midbrain/Hindbrain	1	8	12	15	26	39	49	63	75	91	0	0.889791
946	Forebrain/Midbrain/Hindbrain	2	6	10	17	29	40	54	65	82	103	0	0.870408
947	Forebrain/Midbrain/Hindbrain	2	5	7	11	18	30	43	55	74	82	0.13285	0.892117
948	Forebrain/Midbrain/Hindbrain	0	1	4	8	10	12	16	22	29	40	0.553947	0.872657
949	Forebrain/Midbrain/Hindbrain	0	3	11	17	27	35	43	54	69	84	0.13285	0.861832
950	Forebrain/Midbrain/Hindbrain	0	0	0	0	0	0	0	2	4	7	0.494064	0.886518
951	Forebrain/Midbrain/Hindbrain	1	4	13	21	30	40	55	67	79	96	0	0.878982
952	Forebrain/Midbrain/Hindbrain	0	3	5	8	11	15	20	23	33	42	0.273645	0.898802
953	Forebrain/Midbrain/Hindbrain	0	5	9	14	21	32	45	59	75	91	0	0.875271
954	Forebrain/Midbrain/Hindbrain	0	3	7	15	24	32	49	64	82	99	0.186165	0.896845
955	Forebrain/Midbrain/Hindbrain	0	0	4	8	11	15	23	33	42	58	0.265903	0.898362
956	Forebrain/Midbrain/Hindbrain	1	1	4	9	14	20	30	40	50	64	0.299769	0.863243
957	Forebrain/Midbrain/Hindbrain	1	7	14	22	35	45	50	60	79	93	0.13285	0.876592
958	Forebrain/Midbrain/Hindbrain	4	6	10	17	25	39	49	62	73	91	0	0.891473
959	Forebrain/Midbrain/Hindbrain	0	4	6	13	19	33	49	67	84	101	0	0.884993
960	Forebrain/Midbrain/Hindbrain	1	6	11	19	27	33	41	54	64	76	0	0.894462
961	Forebrain/Midbrain/Hindbrain	0	7	13	20	30	46	61	70	86	105	0.234585	0.829186
962	Forebrain/Midbrain/Hindbrain	5	9	20	28	40	54	67	83	104	123	0	0.872166
963	Forebrain/Midbrain/Hindbrain	2	5	6	10	16	25	32	48	64	75	0.13285	0.832153
964	Forebrain/Midbrain/Hindbrain	0	0	1	1	2	2	2	2	4	4	0.13285	0.853945
965	Forebrain/Midbrain/Hindbrain	0	3	6	13	24	31	41	53	65	76	0.13285	0.900907
966	Forebrain/Midbrain/Hindbrain	0	2	2	6	8	9	10	13	14	19	0	0.885729
967	Forebrain/Midbrain/Hindbrain	0	1	2	8	18	27	34	40	48	68	0	0.897315
968	Forebrain/Midbrain/Hindbrain	0	2	11	22	31	45	62	73	92	108	0	0.885916
969	Forebrain/Midbrain/Hindbrain	0	2	10	17	25	40	51	65	83	99	0.13285	0.880939
970	Forebrain/Midbrain/Hindbrain	0	0	0	0	0	1	4	8	10	14	0.58482	0.599543
971	Forebrain/Midbrain/Hindbrain	2	5	13	19	25	33	45	54	66	84	0.13285	0.864829
972	Forebrain/Midbrain/Hindbrain	1	5	9	13	20	24	31	41	51	63	0.523792	0.831646
973	Forebrain/Midbrain/Hindbrain	4	8	18	25	36	44	56	72	85	95	0	0.871996
974	Forebrain/Midbrain/Hindbrain	1	6	9	19	28	35	46	57	76	92	0.13285	0.895596
975	Forebrain/Midbrain/Hindbrain	0	0	0	2	5	6	9	11	15	18	0.404841	0.885982
976	Forebrain/Midbrain/Hindbrain	2	3	8	11	19	28	38	51	64	79	0.13285	0.886455
977	Forebrain/Midbrain/Hindbrain	0	5	13	21	31	43	60	76	91	110	0	0.869077
978	Forebrain/Midbrain/Hindbrain	0	2	6	9	15	23	33	44	55	66	0	0.899814
979	Forebrain/Midbrain/Hindbrain	0	3	12	18	28	38	47	59	73	86	0.186165	0.88901
980	Forebrain/Midbrain/Hindbrain	0	2	10	16	23	33	44	58	77	94	0	0.888156
981	Forebrain/Midbrain/Hindbrain	0	1	1	2	4	14	16	24	29	36	0.189667	0.895279
982	Forebrain/Midbrain/Hindbrain	0	0	0	1	4	9	17	23	36	46	0.189667	0.743419
983	Forebrain/Midbrain/Hindbrain	2	8	18	24	34	47	55	65	77	91	0	0.869684
984	Forebrain/Midbrain/Hindbrain	2	7	14	21	31	41	49	63	82	95	0	0.868371
985	Forebrain/Midbrain/Hindbrain	2	6	11	18	25	35	41	54	66	79	0.13285	0.864345
986	Forebrain/Midbrain/Hindbrain	4	9	14	19	28	41	54	64	78	99	0	0.883906
987	Forebrain/Midbrain/Hindbrain	0	1	6	11	15	19	27	33	39	51	0.13285	0.899088
988	Forebrain/Midbrain/Hindbrain	1	3	6	11	19	28	37	46	64	76	0	0.903094
989	Forebrain/Midbrain/Hindbrain	0	2	10	14	25	35	44	60	78	94	0	0.893466
990	Forebrain/Midbrain/Hindbrain	2	7	10	19	30	41	52	66	81	97	0	0.877686
991	Forebrain/Midbrain/Hindbrain	1	4	4	5	7	11	25	35	49	61	0	0.833245
992	Forebrain/Midbrain/Hindbrain	2	3	7	14	26	35	47	60	78	97	0.13285	0.870109
993	Forebrain/Midbrain/Hindbrain	1	5	11	19	33	39	49	59	71	82	0.13285	0.887142
994	Forebrain/Midbrain/Hindbrain	4	9	15	27	32	43	54	69	80	90	0	0.871923
995	Forebrain/Midbrain/Hindbrain	0	1	1	2	3	4	5	6	10	11	0.13285	0.860442
996	Forebrain/Midbrain/Hindbrain	0	0	0	0	1	1	1	1	1	2	0.189667	0.77699
997	Forebrain/Midbrain/Hindbrain	0	2	5	10	19	29	41	54	67	85	0.234585	0.890513
998	Forebrain/Midbrain/Hindbrain	1	5	10	14	26	43	56	74	86	104	0	0.899201
999	Forebrain/Midbrain/Hindbrain	0	1	3	5	6	11	14	16	22	27	0.523792	0.690399
1000	Forebrain/Midbrain/Hindbrain	0	1	6	16	28	40	57	74	88	109	0	0.856267
1001	Forebrain/Midbrain/Hindbrain	1	1	1	2	5	8	9	12	14	17	0.412164	0.88455
1002	Forebrain/Midbrain/Hindbrain	1	5	15	26	36	45	59	77	92	108	0	0.864568
1003	Forebrain/Midbrain/Hindbrain	2	8	17	24	33	44	59	71	89	101	0.13285	0.881844
1004	Forebrain/Midbrain/Hindbrain	1	5	6	8	16	27	38	53	62	74	0.13285	0.841803
1005	Forebrain/Midbrain/Hindbrain	0	1	7	12	20	29	34	47	58	71	0.299769	0.899599
1006	Forebrain/Midbrain/Hindbrain	0	0	2	8	15	23	37	50	67	83	0.13285	0.847074
1007	Forebrain/Midbrain/Hindbrain	1	8	15	21	30	40	51	64	79	98	0.13285	0.880819
1008	Forebrain/Midbrain/Hindbrain	1	9	13	19	27	35	48	60	67	81	0.13285	0.859574
1009	Forebrain/Midbrain/Hindbrain	0	2	10	18	30	40	53	68	85	100	0	0.883875
1010	Forebrain/Midbrain/Hindbrain	2	6	11	20	30	38	50	64	76	95	0.13285	0.873642
1011	Forebrain/Midbrain/Hindbrain	0	4	16	21	28	40	54	69	88	107	0	0.879187
1012	Forebrain/Midbrain/Hindbrain	0	5	12	22	36	46	60	79	94	110	0	0.891082
1013	Forebrain/Midbrain/Hindbrain	1	5	9	11	17	32	45	66	82	99	0.13285	0.881013
1014	Forebrain/Midbrain/Hindbrain	1	1	3	7	11	15	22	25	30	37	0.189667	0.896795
1015	Forebrain/Midbrain/Hindbrain	5	10	16	26	32	40	58	68	78	89	0.13285	0.869606
1016	Forebrain/Midbrain/Hindbrain	0	2	4	11	20	29	41	60	77	92	0	0.875761
1017	Forebrain/Midbrain/Hindbrain	1	2	4	11	19	26	36	45	55	65	0.13285	0.896217
1018	Forebrain/Midbrain/Hindbrain	1	4	5	10	17	23	32	44	55	66	0	0.903349
1019	Forebrain/Midbrain/Hindbrain	1	5	13	19	32	43	53	62	71	87	0.189667	0.869189
1020	Forebrain/Midbrain/Hindbrain	3	11	19	31	42	54	69	87	104	119	0	0.878643
1021	Forebrain/Midbrain/Hindbrain	0	3	6	12	13	18	25	34	38	48	0.18986	0.901701
1022	Forebrain/Midbrain/Hindbrain	2	4	6	12	21	25	34	40	54	67	0.13285	0.902211
1023	Forebrain/Midbrain/Hindbrain	0	2	3	6	10	15	18	27	38	47	0.362527	0.818366
1024	Neural crest	1	1	2	3	5	8	13	13	14	18	0.273645	0.880845
1025	Forebrain/Midbrain/Hindbrain	2	4	8	14	17	31	40	50	63	70	0.13285	0.855639
1026	Forebrain/Midbrain/Hindbrain	0	0	2	3	6	8	13	18	23	29	0.37417	0.887338
1027	Forebrain/Midbrain/Hindbrain	1	6	19	27	34	43	56	71	75	86	0.186165	0.883935
1028	Forebrain/Midbrain/Hindbrain	2	12	19	29	40	57	69	85	102	120	0.13285	0.883793
1029	Forebrain/Midbrain/Hindbrain	3	8	13	21	30	43	56	65	80	99	0.13285	0.873444
1030	Forebrain/Midbrain/Hindbrain	0	0	0	1	1	2	2	3	3	3	0	0.842008
1031	Forebrain/Midbrain/Hindbrain	0	0	0	0	0	0	0	0	0	0	0.832555	0.447469
1032	Forebrain/Midbrain/Hindbrain	0	1	3	11	18	32	45	58	73	88	0.186165	0.868133
1033	Forebrain/Midbrain/Hindbrain	5	9	17	23	32	40	50	58	73	88	0.13285	0.865649
1034	Forebrain/Midbrain/Hindbrain	0	0	0	0	0	0	0	0	0	1	0.234585	0.811526
1035	Forebrain/Midbrain/Hindbrain	0	5	6	10	19	24	35	43	47	59	0.228744	0.855929
1036	Forebrain/Midbrain/Hindbrain	2	6	12	22	32	41	48	57	75	86	0.228744	0.878878
1037	Forebrain/Midbrain/Hindbrain	1	3	9	14	27	39	51	65	82	101	0.186165	0.874678
1038	Forebrain/Midbrain/Hindbrain	1	5	21	32	47	65	84	101	115	130	0.132916	0.867132
1039	Forebrain/Midbrain/Hindbrain	1	5	13	22	31	40	59	72	84	98	0	0.878869
1040	Forebrain/Midbrain/Hindbrain	0	2	2	5	7	9	11	15	17	21	0.405225	0.703492
1041	Forebrain/Midbrain/Hindbrain	2	9	16	22	32	41	54	65	80	96	0.13285	0.874574
1042	Forebrain/Midbrain/Hindbrain	2	2	7	15	22	27	41	50	62	68	0.13285	0.892497
1043	Forebrain/Midbrain/Hindbrain	0	6	11	21	29	38	48	58	71	83	0.13285	0.865634
1044	Forebrain/Midbrain/Hindbrain	0	0	0	0	0	0	0	1	1	2	0.18986	0.84157
1045	Forebrain/Midbrain/Hindbrain	0	1	2	4	10	18	29	39	47	63	0.186165	0.827212
1046	Forebrain/Midbrain/Hindbrain	0	0	3	7	8	15	30	43	65	81	0.228744	0.814054
1047	Forebrain/Midbrain/Hindbrain	0	2	6	7	15	19	24	31	41	50	0.331464	0.897529
1048	Forebrain/Midbrain/Hindbrain	1	4	9	14	21	30	49	63	82	92	0	0.877464
1049	Forebrain/Midbrain/Hindbrain	2	5	14	29	46	64	82	103	116	125	0.198146	0.844948
1050	Forebrain/Midbrain/Hindbrain	0	0	0	0	0	0	0	0	0	1	0.832555	0.414611
1051	Spinal cord	0	0	0	0	0	0	0	0	0	0	0.68593	-0.689496
1052	Forebrain/Midbrain/Hindbrain	2	4	8	13	23	30	40	50	68	84	0.13285	0.896474
1053	Spinal cord	0	0	1	1	2	3	3	5	5	5	0.41939	0.884229
1054	Forebrain/Midbrain/Hindbrain	0	2	11	19	27	36	45	58	77	91	0.234585	0.877218
1055	Forebrain/Midbrain/Hindbrain	0	0	0	0	0	0	0	0	0	0	0.13285	0.800026
1056	Forebrain/Midbrain/Hindbrain	1	2	4	7	14	20	34	45	64	83	0.13285	0.881519
1057	Forebrain/Midbrain/Hindbrain	0	5	13	18	27	36	43	54	64	80	0.13285	0.892488
1058	Forebrain/Midbrain/Hindbrain	1	2	6	10	14	21	32	44	52	67	0.13285	0.841322
1059	Forebrain/Midbrain/Hindbrain	0	1	1	2	2	2	4	6	7	9	0.228744	0.857033
1060	Forebrain/Midbrain/Hindbrain	1	3	5	14	23	35	49	63	83	100	0	0.864491
1061	Forebrain/Midbrain/Hindbrain	2	7	17	25	36	41	49	62	81	98	0.294959	0.879892
1062	Forebrain/Midbrain/Hindbrain	1	2	5	12	16	27	36	44	54	67	0.189667	0.901657
1063	Forebrain/Midbrain/Hindbrain	1	3	7	17	26	38	47	56	74	87	0.228744	0.894442
1064	Forebrain/Midbrain/Hindbrain	1	3	8	16	25	35	46	60	70	86	0.189667	0.89721
1065	Forebrain/Midbrain/Hindbrain	0	3	6	18	28	42	57	80	92	108	0.13285	0.894419
1066	Forebrain/Midbrain/Hindbrain	0	4	10	24	31	41	52	69	87	103	0.13285	0.878297
1067	Forebrain/Midbrain/Hindbrain	2	10	12	23	32	39	49	61	73	87	0.13285	0.871714
1068	Forebrain/Midbrain/Hindbrain	3	6	12	18	28	35	48	58	72	88	0.228744	0.869319
1069	Forebrain/Midbrain/Hindbrain	1	5	12	22	31	37	54	70	88	110	0	0.88738
1070	Forebrain/Midbrain/Hindbrain	0	4	5	6	9	15	18	27	37	56	0.198146	0.800615
1071	Forebrain/Midbrain/Hindbrain	0	2	4	7	17	29	40	54	71	91	0	0.880227
1072	Spinal cord	1	1	2	3	7	8	12	19	25	33	0.523792	0.857707
1073	Forebrain/Midbrain/Hindbrain	1	2	8	13	20	30	38	49	62	78	0.13285	0.854494
1074	Forebrain/Midbrain/Hindbrain	1	2	6	10	17	21	32	46	65	88	0.13285	0.880114
1075	Forebrain/Midbrain/Hindbrain	3	7	15	20	27	44	53	61	71	87	0.324721	0.869609
1076	Forebrain/Midbrain/Hindbrain	0	3	7	11	14	25	31	38	51	61	0.265903	0.837595
1077	Forebrain/Midbrain/Hindbrain	0	0	1	8	12	16	18	23	25	30	0.344012	0.895184
1078	Forebrain/Midbrain/Hindbrain	1	5	9	16	25	34	42	51	68	80	0.265903	0.860328
1079	Forebrain/Midbrain/Hindbrain	1	3	7	16	28	41	54	68	76	89	0.13285	0.890416
1080	Forebrain/Midbrain/Hindbrain	1	7	14	25	33	44	55	65	77	92	0.234585	0.886425
1081	Forebrain/Midbrain/Hindbrain	2	3	9	20	34	43	54	65	79	94	0.228744	0.895217
1082	Forebrain/Midbrain/Hindbrain	0	3	6	16	25	35	46	64	79	92	0	0.869958
1083	Forebrain/Midbrain/Hindbrain	2	10	16	20	33	43	55	65	80	94	0.228744	0.878801
1084	Forebrain/Midbrain/Hindbrain	2	10	15	21	31	36	45	54	67	79	0.13285	0.857322
1085	Spinal cord	0	0	0	0	0	0	0	0	0	0	0.702411	0.203291
1086	Forebrain/Midbrain/Hindbrain	2	5	10	17	22	28	37	47	57	73	0.13285	0.901121
1087	Forebrain/Midbrain/Hindbrain	3	9	13	21	38	47	54	76	86	99	0.13285	0.872846
1088	Forebrain/Midbrain/Hindbrain	0	2	7	16	21	29	43	54	66	81	0	0.854278
1089	Forebrain/Midbrain/Hindbrain	4	7	12	22	33	48	56	64	79	97	0.189667	0.868741
1090	Forebrain/Midbrain/Hindbrain	0	6	10	19	23	30	37	48	63	79	0.13285	0.904933
1091	Forebrain/Midbrain/Hindbrain	3	8	15	22	33	42	55	70	83	91	0.189667	0.865941
1092	Forebrain/Midbrain/Hindbrain	1	3	8	16	25	40	58	73	91	107	0.13285	0.895878
1093	Forebrain/Midbrain/Hindbrain	3	4	13	24	33	46	59	73	87	98	0.186165	0.871731
1094	Forebrain/Midbrain/Hindbrain	0	0	0	1	3	4	5	7	7	8	0.205239	0.874134
1095	Forebrain/Midbrain/Hindbrain	0	1	2	3	5	12	21	31	45	55	0	0.82316
1096	Forebrain/Midbrain/Hindbrain	2	6	12	22	30	40	54	74	83	94	0	0.867048
1097	Forebrain/Midbrain/Hindbrain	2	4	9	16	24	33	44	52	66	82	0	0.900982
1098	Forebrain/Midbrain/Hindbrain	0	2	5	10	13	20	26	32	43	49	0.13285	0.901367
1099	Forebrain/Midbrain/Hindbrain	0	3	11	19	26	35	44	56	68	80	0.13285	0.864171
1100	Forebrain/Midbrain/Hindbrain	0	3	9	20	31	48	63	78	89	100	0.13285	0.874804
1101	Forebrain/Midbrain/Hindbrain	0	4	6	14	24	36	47	62	80	96	0	0.900415
1102	Forebrain/Midbrain/Hindbrain	0	0	1	8	14	21	34	46	54	65	0	0.815274
1103	Forebrain/Midbrain/Hindbrain	0	0	6	11	20	29	39	52	71	89	0	0.863288
1104	Forebrain/Midbrain/Hindbrain	0	3	6	18	26	41	58	74	91	101	0	0.874687
1105	Forebrain/Midbrain/Hindbrain	0	5	9	19	27	39	49	67	81	97	0	0.872814
1106	Forebrain/Midbrain/Hindbrain	1	6	12	22	28	38	48	61	72	81	0.228744	0.8622
1107	Forebrain/Midbrain/Hindbrain	0	1	3	7	11	15	24	32	45	57	0.43485	0.844749
1108	Forebrain/Midbrain/Hindbrain	1	2	6	8	13	21	27	39	54	69	0	0.83641
1109	Forebrain/Midbrain/Hindbrain	0	0	0	0	0	0	0	0	0	0	0.769831	-0.0561807
1110	Forebrain/Midbrain/Hindbrain	2	3	10	21	28	38	55	70	87	100	0	0.889482
1111	Forebrain/Midbrain/Hindbrain	0	3	7	11	17	27	40	51	62	78	0.189667	0.89499
1112	Forebrain/Midbrain/Hindbrain	0	2	3	4	4	9	15	20	27	30	0	0.89398
1113	Forebrain/Midbrain/Hindbrain	1	4	7	17	25	33	43	51	59	68	0	0.851145
1114	Forebrain/Midbrain/Hindbrain	0	0	1	3	6	14	24	38	48	66	0	0.845456
1115	Forebrain/Midbrain/Hindbrain	0	0	2	2	5	6	7	9	9	14	0	0.876897
1116	Forebrain/Midbrain/Hindbrain	1	3	9	16	28	39	53	64	80	92	0.189667	0.885247
1117	Forebrain/Midbrain/Hindbrain	0	5	10	15	26	34	50	64	81	97	0	0.888364
1118	Forebrain/Midbrain/Hindbrain	1	3	7	13	22	29	39	47	59	76	0	0.841677
1119	Forebrain/Midbrain/Hindbrain	1	3	6	14	24	39	53	65	77	88	0.234585	0.893344
1120	Forebrain/Midbrain/Hindbrain	2	6	21	29	42	59	72	83	93	110	0.13285	0.875443
1121	Forebrain/Midbrain/Hindbrain	2	6	7	11	15	23	34	42	58	71	0.273645	0.89124
1122	Forebrain/Midbrain/Hindbrain	0	0	1	5	10	17	22	29	39	55	0	0.831642
1123	Forebrain/Midbrain/Hindbrain	0	0	0	3	4	7	10	14	24	37	0.189667	0.767612
1124	Forebrain/Midbrain/Hindbrain	0	0	1	3	3	4	7	14	26	31	0.553947	0.868933
1125	Forebrain/Midbrain/Hindbrain	3	4	10	17	26	37	47	63	75	90	0.13285	0.862371
1126	Forebrain/Midbrain/Hindbrain	0	5	10	15	28	38	52	63	79	97	0	0.897041
1127	Forebrain/Midbrain/Hindbrain	0	0	0	0	0	0	0	0	0	0	0.273645	0.811419
1128	Forebrain/Midbrain/Hindbrain	0	2	3	7	11	17	25	35	45	54	0.13285	0.900592
1129	Forebrain/Midbrain/Hindbrain	0	0	0	0	1	3	4	6	12	13	0.523792	0.563347
1130	Forebrain/Midbrain/Hindbrain	3	4	8	16	24	35	43	54	68	80	0.13285	0.857187
1131	Forebrain/Midbrain/Hindbrain	0	1	5	9	11	19	25	33	41	48	0.234585	0.896645
1132	Forebrain/Midbrain/Hindbrain	0	0	4	6	10	15	22	35	42	48	0.189667	0.799265
1133	Forebrain/Midbrain/Hindbrain	0	3	7	12	21	29	36	49	56	74	0	0.857082
1134	Forebrain/Midbrain/Hindbrain	0	2	4	13	18	28	40	45	53	62	0.234585	0.827752
1135	Forebrain/Midbrain/Hindbrain	0	0	1	1	2	4	6	9	9	11	0.13285	0.876774
1136	Forebrain/Midbrain/Hindbrain	2	7	11	16	25	38	52	70	86	103	0	0.886198
1137	Forebrain/Midbrain/Hindbrain	0	1	6	7	9	14	18	26	33	49	0.13285	0.899369
1138	Gut tube	0	2	6	11	18	27	38	54	68	85	0.726663	0.857215
1139	Forebrain/Midbrain/Hindbrain	1	4	11	17	27	36	51	65	77	89	0	0.902704
1140	Forebrain/Midbrain/Hindbrain	2	4	11	18	24	38	49	60	71	88	0	0.867589
1141	Forebrain/Midbrain/Hindbrain	2	4	10	19	27	41	57	74	92	100	0	0.880275
1142	Forebrain/Midbrain/Hindbrain	1	3	11	16	25	33	43	58	80	93	0.189667	0.878662
1143	Gut tube	0	0	0	0	0	0	0	0	0	0	0.832555	0.0456918
1144	Forebrain/Midbrain/Hindbrain	0	2	3	6	7	13	19	27	34	46	0	0.811936
1145	Forebrain/Midbrain/Hindbrain	2	6	8	16	21	37	47	67	79	94	0	0.876418
1146	Forebrain/Midbrain/Hindbrain	0	1	6	15	23	33	49	62	76	88	0.13285	0.890872
1147	Forebrain/Midbrain/Hindbrain	0	1	5	12	17	25	33	40	49	54	0	0.838249
1148	Forebrain/Midbrain/Hindbrain	2	3	11	18	23	30	41	53	59	70	0	0.852555
1149	Forebrain/Midbrain/Hindbrain	1	5	10	14	21	24	32	46	55	68	0	0.873993
1150	Gut tube	1	9	10	11	15	18	24	31	37	40	0.650239	0.887508
1151	Gut tube	0	0	0	0	0	0	0	0	0	0	0.769831	0.412217
1152	Forebrain/Midbrain/Hindbrain	1	5	9	16	26	37	47	59	70	94	0.234585	0.876094
1153	Forebrain/Midbrain/Hindbrain	0	0	0	0	0	0	0	0	0	1	0.769831	0.61148
1154	Forebrain/Midbrain/Hindbrain	0	6	11	14	20	27	30	39	48	55	0	0.897914
1155	Forebrain/Midbrain/Hindbrain	0	0	1	2	6	12	24	37	50	66	0.31008	0.738596
1156	Forebrain/Midbrain/Hindbrain	1	3	5	15	21	34	47	57	71	89	0	0.860833
1157	Forebrain/Midbrain/Hindbrain	0	1	7	9	11	16	22	28	30	34	0	0.892001
1158	Forebrain/Midbrain/Hindbrain	0	2	4	7	11	19	29	35	47	56	0	0.834964
1159	Gut tube	0	0	0	2	3	4	6	6	7	9	0.523792	0.581995
1160	Forebrain/Midbrain/Hindbrain	3	6	13	16	24	33	36	42	53	62	0	0.901448
1161	Forebrain/Midbrain/Hindbrain	0	2	4	10	16	25	31	42	54	68	0.189667	0.839215
1162	Gut tube	1	7	7	10	19	23	28	34	44	51	0.769831	0.895752
1163	Forebrain/Midbrain/Hindbrain	1	5	14	23	32	40	54	66	78	97	0	0.883807
1164	Forebrain/Midbrain/Hindbrain	2	4	9	17	26	31	44	53	66	77	0.273645	0.899425
1165	Forebrain/Midbrain/Hindbrain	5	8	10	12	18	27	31	36	50	55	0	0.897848
1166	Forebrain/Midbrain/Hindbrain	2	6	12	17	21	29	34	42	54	66	0	0.906089
1167	Forebrain/Midbrain/Hindbrain	0	2	5	8	13	19	28	36	40	53	0	0.899711
1168	Forebrain/Midbrain/Hindbrain	3	8	12	16	24	30	37	42	50	56	0	0.899771
1169	Gut tube	0	0	3	6	8	13	19	26	35	41	0.58482	0.817394
1170	Gut tube	0	0	1	1	1	1	1	2	8	14	0.724981	0.842141
1171	Forebrain/Midbrain/Hindbrain	0	2	7	11	14	18	24	31	36	43	0.13285	0.892869
1172	Gut tube	0	0	1	2	2	3	3	5	9	12	0.379533	0.698186
1173	Gut tube	1	9	13	17	25	30	39	47	55	64	0.650239	0.889868
1174	Forebrain/Midbrain/Hindbrain	5	9	12	19	28	35	43	47	55	63	0	0.900741
1175	Forebrain/Midbrain/Hindbrain	3	7	15	26	39	55	66	79	87	102	0.13285	0.898496
1176	Forebrain/Midbrain/Hindbrain	4	9	13	18	26	34	48	53	59	69	0	0.901302
1177	Forebrain/Midbrain/Hindbrain	0	5	13	17	22	33	42	53	71	85	0	0.865967
1178	Forebrain/Midbrain/Hindbrain	1	6	14	27	35	47	56	69	75	91	0.13285	0.901226
1179	Forebrain/Midbrain/Hindbrain	1	4	8	17	29	36	50	62	72	85	0.309197	0.897336
1180	Forebrain/Midbrain/Hindbrain	3	8	15	29	42	56	67	75	87	99	0.13285	0.900015
1181	Gut tube	2	4	9	12	14	21	27	32	41	47	0.450963	0.864816
1182	Forebrain/Midbrain/Hindbrain	0	2	5	8	10	15	21	23	34	45	0	0.894002
1183	Gut tube	2	3	10	15	20	24	28	33	37	47	0.493233	0.863952
1184	Forebrain/Midbrain/Hindbrain	4	9	13	20	29	37	44	51	61	70	0	0.899668
1185	Forebrain/Midbrain/Hindbrain	0	5	9	14	23	31	38	52	66	77	0.189667	0.876749
1186	Gut tube	4	7	11	14	23	28	34	38	48	60	0.506869	0.869168
1187	Forebrain/Midbrain/Hindbrain	2	5	17	24	37	46	61	81	96	109	0	0.855541
1188	Forebrain/Midbrain/Hindbrain	2	9	17	29	43	59	72	81	95	101	0.13285	0.895491
1189	Forebrain/Midbrain/Hindbrain	1	9	25	37	45	56	68	80	88	94	0	0.902971
1190	Forebrain/Midbrain/Hindbrain	2	5	10	17	25	40	52	65	75	84	0.13285	0.875183
1191	Forebrain/Midbrain/Hindbrain	1	4	13	20	28	40	50	64	73	87	0	0.877963
1192	Gut tube	2	5	10	16	24	30	38	44	51	56	0.530719	0.870619
1193	Gut tube	0	1	1	2	3	5	6	7	9	9	0.632627	0.838973
1194	Gut tube	0	0	0	0	0	0	0	0	2	3	0.730282	0.790756
1195	Forebrain/Midbrain/Hindbrain	0	1	3	8	19	24	32	39	45	59	0	0.842537
1196	Gut tube	0	3	6	8	10	15	19	26	29	35	0.533964	0.890109
1197	Forebrain/Midbrain/Hindbrain	1	5	10	20	32	47	61	74	92	107	0.189667	0.888485
1198	Gut tube	4	7	10	17	19	24	34	40	46	55	0.527666	0.878523
1199	Forebrain/Midbrain/Hindbrain	3	8	18	26	39	57	69	82	90	100	0.13285	0.895131
1200	Forebrain/Midbrain/Hindbrain	1	4	10	19	26	29	44	57	68	77	0	0.874414
1201	Forebrain/Midbrain/Hindbrain	1	7	14	21	31	40	48	57	67	71	0	0.899518
1202	Forebrain/Midbrain/Hindbrain	1	8	22	33	49	60	68	76	83	91	0	0.901673
1203	Gut tube	0	0	1	2	6	10	13	19	25	30	0.741354	0.876328
1204	Forebrain/Midbrain/Hindbrain	2	9	17	24	34	43	54	66	74	84	0	0.901192
1205	Gut tube	0	1	2	4	6	12	22	27	33	42	0.724981	0.879501
1206	Gut tube	0	0	0	0	0	0	0	0	1	1	0.803373	-0.631929
1207	Forebrain/Midbrain/Hindbrain	1	7	14	23	37	52	64	79	94	104	0.13285	0.882622
1208	Forebrain/Midbrain/Hindbrain	2	5	13	20	28	39	48	61	74	85	0.13285	0.904441
1209	Forebrain/Midbrain/Hindbrain	1	10	12	21	33	46	62	74	90	107	0	0.884058
1210	Forebrain/Midbrain/Hindbrain	0	1	1	1	1	3	5	5	6	6	0.726663	0.718379
1211	Forebrain/Midbrain/Hindbrain	0	1	2	2	2	2	2	2	3	6	0	0.852817
1212	Forebrain/Midbrain/Hindbrain	4	10	19	26	36	46	55	65	80	96	0.13285	0.879464
1213	Forebrain/Midbrain/Hindbrain	3	8	15	27	35	47	61	75	90	100	0	0.879242
1214	Forebrain/Midbrain/Hindbrain	0	3	10	19	30	42	51	63	76	90	0.13285	0.865046
1215	Forebrain/Midbrain/Hindbrain	0	1	4	6	19	26	39	58	75	88	0.189667	0.890894
1216	Forebrain/Midbrain/Hindbrain	3	12	18	30	41	48	54	66	80	98	0.13285	0.882457
1217	Forebrain/Midbrain/Hindbrain	2	7	13	22	27	44	59	80	92	111	0.13285	0.882111
1218	Forebrain/Midbrain/Hindbrain	1	1	4	7	13	23	35	49	72	86	0.13285	0.895401
1219	Forebrain/Midbrain/Hindbrain	3	10	17	29	40	46	56	71	82	99	0.13285	0.883887
1220	Forebrain/Midbrain/Hindbrain	0	0	2	7	15	18	23	37	51	66	0.265903	0.872807
1221	Forebrain/Midbrain/Hindbrain	0	1	6	7	12	18	29	42	54	57	0.18986	0.882104
1222	Forebrain/Midbrain/Hindbrain	2	9	17	27	35	49	62	77	94	108	0.13285	0.902159
1223	Forebrain/Midbrain/Hindbrain	1	3	8	15	25	39	53	68	79	93	0.186165	0.861187
1224	Forebrain/Midbrain/Hindbrain	0	3	4	6	11	19	25	28	36	43	0.132916	0.900474
1225	Forebrain/Midbrain/Hindbrain	0	8	14	25	32	44	58	72	86	104	0	0.884945
1226	Forebrain/Midbrain/Hindbrain	2	5	9	19	28	44	57	72	89	102	0	0.887845
1227	Forebrain/Midbrain/Hindbrain	2	6	15	25	41	48	64	79	95	110	0	0.890976
1228	Forebrain/Midbrain/Hindbrain	0	2	6	14	27	33	43	55	74	90	0	0.8696
1229	Forebrain/Midbrain/Hindbrain	2	7	13	23	33	49	59	76	87	102	0.13285	0.862206
1230	Forebrain/Midbrain/Hindbrain	0	2	4	7	10	18	26	37	54	70	0	0.897361
1231	Forebrain/Midbrain/Hindbrain	0	2	4	5	9	13	17	19	22	28	0.273645	0.896127
1232	Forebrain/Midbrain/Hindbrain	2	5	7	22	29	42	53	67	82	94	0	0.880615
1233	Forebrain/Midbrain/Hindbrain	1	6	19	32	41	57	78	95	108	126	0.132916	0.863678
1234	Forebrain/Midbrain/Hindbrain	0	0	0	1	2	9	13	26	38	51	0.132916	0.819994
1235	Forebrain/Midbrain/Hindbrain	1	3	5	6	8	9	15	18	22	27	0	0.887225
1236	Forebrain/Midbrain/Hindbrain	3	7	15	27	37	46	57	70	83	98	0.13285	0.879991
1237	Forebrain/Midbrain/Hindbrain	0	3	4	5	7	11	15	15	16	20	0.13285	0.883159
1238	Forebrain/Midbrain/Hindbrain	0	5	13	20	31	40	48	56	73	87	0.13285	0.86945
1239	Forebrain/Midbrain/Hindbrain	0	4	15	25	34	50	65	80	95	111	0.263277	0.870796
1240	Forebrain/Midbrain/Hindbrain	0	4	6	16	25	39	48	62	78	90	0.13285	0.855567
1241	Forebrain/Midbrain/Hindbrain	3	7	16	27	35	51	63	77	86	103	0.13285	0.873802
1242	Forebrain/Midbrain/Hindbrain	2	10	20	30	41	55	69	80	97	112	0	0.872868
1243	Forebrain/Midbrain/Hindbrain	2	6	10	21	28	44	56	66	78	92	0.13285	0.859223
1244	Forebrain/Midbrain/Hindbrain	0	0	0	1	2	2	6	10	13	18	0.41939	0.88718
1245	Forebrain/Midbrain/Hindbrain	0	0	0	0	1	3	5	6	8	9	0.186165	0.853265
1246	Forebrain/Midbrain/Hindbrain	4	12	21	29	35	48	55	59	76	93	0.186165	0.875267
1247	Forebrain/Midbrain/Hindbrain	0	2	3	9	16	22	29	37	52	61	0	0.903597
1248	Forebrain/Midbrain/Hindbrain	0	0	4	7	16	27	40	52	60	75	0.13285	0.901644
1249	Spinal cord	0	0	0	0	0	0	0	0	0	0	0.832555	-0.377147
1250	Forebrain/Midbrain/Hindbrain	1	6	13	21	28	45	56	69	83	99	0	0.882711
1251	Forebrain/Midbrain/Hindbrain	1	5	9	21	29	35	45	62	73	86	0.13285	0.843342
1252	Forebrain/Midbrain/Hindbrain	0	2	6	8	20	34	51	62	77	99	0	0.896756
1253	Forebrain/Midbrain/Hindbrain	0	2	4	5	8	13	21	32	42	54	0.18986	0.8778
1254	Forebrain/Midbrain/Hindbrain	3	12	19	31	43	58	71	89	107	122	0.13285	0.879824
1255	Forebrain/Midbrain/Hindbrain	0	1	3	9	11	17	24	31	48	63	0.186165	0.891752
1256	Forebrain/Midbrain/Hindbrain	5	10	20	27	39	47	51	61	72	91	0	0.875674
1257	Forebrain/Midbrain/Hindbrain	0	0	0	0	0	0	0	0	0	0	0.803373	-0.102079
1258	Forebrain/Midbrain/Hindbrain	2	8	15	29	44	51	66	82	96	107	0	0.876105
1259	Forebrain/Midbrain/Hindbrain	1	5	11	15	27	38	55	70	89	107	0.13285	0.884876
1260	Forebrain/Midbrain/Hindbrain	0	1	3	6	16	24	39	53	68	82	0.13285	0.87859
1261	Forebrain/Midbrain/Hindbrain	2	3	12	22	29	45	57	74	88	99	0	0.88511
1262	Forebrain/Midbrain/Hindbrain	1	1	3	10	14	20	24	29	35	45	0	0.901893
1263	Forebrain/Midbrain/Hindbrain	0	0	0	0	1	1	1	1	1	1	0.234585	0.769198
1264	Forebrain/Midbrain/Hindbrain	1	9	16	29	40	51	67	85	106	121	0.189667	0.84443
1265	Forebrain/Midbrain/Hindbrain	4	9	15	24	35	42	60	73	81	100	0	0.88085
1266	Forebrain/Midbrain/Hindbrain	0	0	1	1	1	1	1	1	1	1	0.273645	0.840846
1267	Forebrain/Midbrain/Hindbrain	0	0	0	1	1	1	2	4	5	7	0.51298	0.32634
1268	Forebrain/Midbrain/Hindbrain	1	4	8	12	21	24	33	39	49	57	0.235372	0.88044
1269	Forebrain/Midbrain/Hindbrain	1	4	7	10	13	14	15	20	29	31	0.132988	0.888519
1270	Surface ectoderm	1	2	4	8	10	18	30	39	48	57	0.5698	0.878606
1271	Forebrain/Midbrain/Hindbrain	0	0	3	8	11	14	18	19	22	29	0.265718	0.836581
1272	Forebrain/Midbrain/Hindbrain	1	7	9	16	23	27	33	37	40	47	0.0677152	0.892672
1273	Forebrain/Midbrain/Hindbrain	0	2	2	4	5	8	12	15	18	20	0.190076	0.862244
1274	Forebrain/Midbrain/Hindbrain	0	0	0	1	2	4	6	8	10	13	0.522846	0.548626
1275	Neural crest	1	2	4	6	6	9	12	16	23	29	0.43485	0.797411
1276	Gut tube	0	0	0	1	2	2	2	2	3	4	0.757604	0.6257
1277	Forebrain/Midbrain/Hindbrain	0	0	2	4	5	7	8	13	17	22	0.564375	0.852454
1278	Forebrain/Midbrain/Hindbrain	0	0	0	0	1	3	5	8	12	14	0.132988	0.788419
1279	Forebrain/Midbrain/Hindbrain	0	2	6	11	22	25	31	38	47	55	0.407533	0.88012
1280	Forebrain/Midbrain/Hindbrain	0	0	1	1	2	2	5	6	7	10	0.521171	0.772682
1281	Forebrain/Midbrain/Hindbrain	1	5	12	16	21	25	32	41	46	56	0.190076	0.885599
1282	Forebrain/Midbrain/Hindbrain	0	1	1	5	7	9	13	20	26	36	0.231591	0.878996
1283	Forebrain/Midbrain/Hindbrain	1	1	3	5	8	11	17	20	25	28	0.493783	0.802849
1284	Forebrain/Midbrain/Hindbrain	0	3	3	3	5	7	8	11	12	15	0.146004	0.827604
1285	Gut tube	2	8	12	17	18	21	26	29	34	37	0.569119	0.88623
1286	Forebrain/Midbrain/Hindbrain	0	1	6	10	15	19	26	32	38	48	0.18986	0.893986
1287	Haematoendothelial progenitors	0	0	0	0	1	2	3	6	8	11	0.498216	0.863458
1288	Forebrain/Midbrain/Hindbrain	2	8	11	20	25	30	37	44	52	61	0.132988	0.889312
1289	Forebrain/Midbrain/Hindbrain	0	1	2	4	6	14	21	26	29	34	0.18338	0.888054
1290	Forebrain/Midbrain/Hindbrain	1	4	4	5	8	14	18	23	28	38	0.31008	0.835854
1291	Forebrain/Midbrain/Hindbrain	0	2	2	2	6	9	12	18	23	27	0.151545	0.869247
1292	Forebrain/Midbrain/Hindbrain	0	0	0	0	2	4	9	10	12	14	0.554984	0.811936
1293	Surface ectoderm	0	0	0	1	2	3	4	7	8	9	0.460266	0.532635
1294	Forebrain/Midbrain/Hindbrain	1	1	3	3	4	6	6	7	11	15	0.132916	0.84167
1295	Gut tube	0	0	0	0	0	0	0	0	0	1	0.803373	0.399873
1296	Forebrain/Midbrain/Hindbrain	4	5	10	14	23	28	34	44	54	58	0.18986	0.889255
1297	Spinal cord	0	0	0	0	0	0	0	0	0	0	0.784003	-0.272148
1298	Forebrain/Midbrain/Hindbrain	1	2	2	3	4	12	19	28	38	42	0.13285	0.885593
1299	Forebrain/Midbrain/Hindbrain	0	0	0	0	0	0	0	0	0	0	0.616762	-0.224627
1300	Forebrain/Midbrain/Hindbrain	0	2	3	7	11	13	15	18	25	35	0	0.892589
1301	Forebrain/Midbrain/Hindbrain	0	1	1	1	1	1	1	1	1	2	0.701995	-0.106409
1302	Forebrain/Midbrain/Hindbrain	0	0	0	0	0	1	2	3	3	3	0.771496	-0.418893
1303	Forebrain/Midbrain/Hindbrain	0	0	1	4	4	6	8	12	18	22	0.548649	0.69089
1304	Forebrain/Midbrain/Hindbrain	0	6	10	18	27	34	41	49	54	61	0.288216	0.885161
1305	Forebrain/Midbrain/Hindbrain	0	2	5	8	16	19	21	27	35	48	0.37417	0.875577
1306	Gut tube	0	0	0	1	1	2	2	3	4	5	0.767105	0.492285
1307	Forebrain/Midbrain/Hindbrain	4	8	12	17	24	33	40	44	53	61	0.189667	0.889711
1308	Forebrain/Midbrain/Hindbrain	0	0	2	3	5	7	10	14	16	21	0.37417	0.823132
1309	Forebrain/Midbrain/Hindbrain	0	1	2	4	4	7	9	11	12	18	0.811474	0.797996
1310	Forebrain/Midbrain/Hindbrain	0	0	0	1	1	1	1	1	1	1	0.832555	0.0580225
1311	Forebrain/Midbrain/Hindbrain	4	6	9	19	23	31	35	45	53	59	0.189667	0.891108
1312	Forebrain/Midbrain/Hindbrain	0	1	1	5	10	16	20	28	33	36	0.390564	0.875139
1313	Forebrain/Midbrain/Hindbrain	1	5	13	20	23	28	34	38	48	56	0	0.889228
1314	Forebrain/Midbrain/Hindbrain	0	1	2	4	8	9	11	14	17	19	0.146888	0.846976
1315	Gut tube	1	5	7	8	9	11	14	17	22	31	0.655818	0.882052
1316	Forebrain/Midbrain/Hindbrain	0	1	1	1	4	6	8	9	14	15	0.240219	0.870527
1317	Forebrain/Midbrain/Hindbrain	0	1	3	3	4	5	8	12	18	22	0.331464	0.859333
1318	Forebrain/Midbrain/Hindbrain	0	2	4	5	6	7	11	15	16	19	0.273645	0.86418
1319	Forebrain/Midbrain/Hindbrain	0	0	0	0	0	0	1	1	1	1	0.694886	0.718171
1320	Forebrain/Midbrain/Hindbrain	1	1	1	1	1	4	6	8	13	18	0.189667	0.887737
1321	Forebrain/Midbrain/Hindbrain	0	1	2	3	4	6	9	15	22	25	0.189667	0.884768
1322	Forebrain/Midbrain/Hindbrain	0	3	5	9	15	20	30	40	47	56	0.277445	0.88337
1323	Forebrain/Midbrain/Hindbrain	2	2	8	15	23	25	32	37	46	53	0.268766	0.878501
1324	Gut tube	0	0	0	0	0	1	2	3	3	5	0.789831	0.00111156
1325	Forebrain/Midbrain/Hindbrain	1	1	1	1	2	3	4	6	10	13	0.189667	0.888343
1326	Forebrain/Midbrain/Hindbrain	0	3	3	4	6	8	12	15	22	29	0.309197	0.888789
1327	Forebrain/Midbrain/Hindbrain	3	6	12	17	25	29	35	45	52	57	0.132916	0.889881
1328	Spinal cord	0	0	0	2	5	5	5	7	8	10	0.189667	0.878573
1329	Forebrain/Midbrain/Hindbrain	4	7	12	15	22	28	38	46	55	62	0.240219	0.885838
1330	Forebrain/Midbrain/Hindbrain	1	2	4	5	14	18	21	25	34	38	0.342457	0.845793
1331	Forebrain/Midbrain/Hindbrain	0	0	3	7	9	12	17	19	20	27	0.448827	0.86138
1332	Forebrain/Midbrain/Hindbrain	0	1	5	14	23	36	46	60	68	77	0.13285	0.897313
1333	Forebrain/Midbrain/Hindbrain	0	0	0	1	1	2	3	5	6	11	0.228744	0.858928
1334	Forebrain/Midbrain/Hindbrain	0	1	2	4	7	7	8	15	19	21	0.361673	0.866362
1335	Forebrain/Midbrain/Hindbrain	1	3	9	14	19	25	31	39	46	52	0.234585	0.877145
1336	Forebrain/Midbrain/Hindbrain	1	1	3	10	15	25	27	38	51	62	0.348826	0.887366
1337	Forebrain/Midbrain/Hindbrain	0	0	3	3	6	8	9	12	14	18	0.299769	0.79422
1338	Forebrain/Midbrain/Hindbrain	0	0	3	6	11	17	27	33	42	52	0.265903	0.890152
1339	Forebrain/Midbrain/Hindbrain	0	0	1	1	1	1	1	1	1	1	0.234585	0.825162
1340	Forebrain/Midbrain/Hindbrain	1	5	7	15	20	30	39	42	48	57	0.146888	0.892391
1341	Forebrain/Midbrain/Hindbrain	0	1	3	4	5	7	8	11	15	16	0.253211	0.867302
1342	Forebrain/Midbrain/Hindbrain	0	0	2	2	2	3	7	13	20	28	0.273645	0.887238
1343	Forebrain/Midbrain/Hindbrain	0	2	5	5	9	16	22	27	31	42	0.363641	0.850324
1344	Forebrain/Midbrain/Hindbrain	2	2	9	13	19	24	31	37	45	52	0.13285	0.889721
1345	Forebrain/Midbrain/Hindbrain	0	0	2	2	2	2	3	5	9	9	0.228744	0.893534
1346	Neural crest	1	4	9	10	16	24	32	35	44	56	0.353149	0.881194
1347	Forebrain/Midbrain/Hindbrain	0	1	1	2	4	6	8	12	21	26	0.189667	0.831962
1348	Forebrain/Midbrain/Hindbrain	0	1	1	1	1	6	8	11	16	21	0.146888	0.897863
1349	Gut tube	0	1	1	4	13	19	25	30	40	49	0.706915	0.860974
1350	Spinal cord	1	1	1	2	3	5	9	13	17	22	0.299769	0.865827
1351	Forebrain/Midbrain/Hindbrain	0	0	0	1	3	4	6	8	10	14	0.68593	0.651062
1352	Forebrain/Midbrain/Hindbrain	1	1	5	8	12	17	22	26	33	44	0.273645	0.876588
1353	Forebrain/Midbrain/Hindbrain	0	0	0	0	1	1	2	3	4	6	0.665717	0.262941
1354	Forebrain/Midbrain/Hindbrain	0	0	0	1	1	2	4	5	6	7	0.374423	0.812828
1355	Forebrain/Midbrain/Hindbrain	0	0	0	0	0	1	1	1	1	2	0.798069	-0.156534
1356	Forebrain/Midbrain/Hindbrain	0	2	2	5	6	11	12	13	18	25	0.273645	0.885827
1357	Forebrain/Midbrain/Hindbrain	0	0	0	0	1	1	1	4	5	6	0.748698	0.356042
1358	Forebrain/Midbrain/Hindbrain	0	0	0	1	1	3	10	14	17	24	0.13285	0.88717
1359	Gut tube	0	1	2	4	6	10	11	14	16	23	0.730282	0.889805
1360	Forebrain/Midbrain/Hindbrain	1	1	4	7	14	19	24	32	40	46	0.331464	0.87727
1361	Spinal cord	0	0	0	1	3	3	3	4	4	5	0.811474	-0.338106
1362	Spinal cord	0	0	0	3	7	11	16	22	27	34	0.43787	0.862334
1363	Forebrain/Midbrain/Hindbrain	1	2	5	12	20	27	32	41	49	58	0.234585	0.891522
1364	Forebrain/Midbrain/Hindbrain	1	1	6	13	22	28	34	38	47	59	0.342457	0.887157
1365	Forebrain/Midbrain/Hindbrain	0	0	0	1	3	5	7	8	9	11	0.33742	0.662424
1366	Forebrain/Midbrain/Hindbrain	0	0	0	2	3	5	6	8	9	12	0.690708	0.599869
1367	Forebrain/Midbrain/Hindbrain	0	0	1	3	9	9	14	21	26	30	0.189667	0.893049
1368	Forebrain/Midbrain/Hindbrain	0	1	1	2	3	5	5	5	9	10	0.691257	0.529801
1369	Forebrain/Midbrain/Hindbrain	0	1	3	7	10	11	14	20	22	28	0.265903	0.889403
1370	Forebrain/Midbrain/Hindbrain	0	2	3	8	11	18	24	36	42	48	0.266057	0.875872
1371	Forebrain/Midbrain/Hindbrain	0	1	1	2	7	8	10	15	17	19	0.234585	0.809925
1372	Forebrain/Midbrain/Hindbrain	2	2	4	8	12	18	27	34	42	51	0.234585	0.887844
1373	Forebrain/Midbrain/Hindbrain	0	0	0	1	1	2	4	6	7	13	0.486742	0.821124
1374	Forebrain/Midbrain/Hindbrain	2	5	10	19	22	27	33	39	49	54	0.309197	0.874222
1375	Forebrain/Midbrain/Hindbrain	0	1	2	5	5	11	16	20	25	30	0.265903	0.880464
1376	Forebrain/Midbrain/Hindbrain	1	1	5	8	18	23	29	35	42	51	0.132916	0.892431
1377	Forebrain/Midbrain/Hindbrain	1	4	6	11	17	22	26	32	40	45	0.43485	0.859733
1378	Gut tube	0	0	1	1	2	3	3	5	6	6	0.728427	0.734661
1379	Forebrain/Midbrain/Hindbrain	1	1	1	1	1	2	3	3	4	4	0.68593	0.497228
1380	Forebrain/Midbrain/Hindbrain	0	0	2	3	7	11	16	25	32	42	0.186165	0.885628
1381	Forebrain/Midbrain/Hindbrain	2	4	12	15	19	27	31	41	46	54	0.273645	0.874661
1382	Forebrain/Midbrain/Hindbrain	0	0	0	1	2	4	5	5	6	6	0.68593	0.342402
1383	Forebrain/Midbrain/Hindbrain	0	1	4	5	7	8	12	16	23	32	0.273645	0.882499
1384	Forebrain/Midbrain/Hindbrain	1	1	2	4	8	16	22	27	33	44	0.234585	0.891624
1385	Forebrain/Midbrain/Hindbrain	0	2	2	5	9	13	15	22	24	25	0.25	0.863815
1386	Forebrain/Midbrain/Hindbrain	0	2	3	8	11	14	19	28	39	48	0.146888	0.892624
[truncated: 6,269 more rows]

## Sheet: CytoSpace
test cell index	cell type	hit neighbors with k=20	hit neighbors with k=40	hit neighbors with k=60	hit neighbors with k=80	hit neighbors with k=100	hit neighbors with k=120	hit neighbors with k=140	hit neighbors with k=160	hit neighbors with k=180	hit neighbors with k=200	jsd	spearman corr
[truncated: 7,590 more rows]

[truncated: 2 more sheets: Tangram, NovoSpaRc]
