# Supplementary material for: CellContrast: Reconstructing spatial relationships in single-cell RNA sequencing data via deep contrastive learning
Source: Patterns (N Y). 2024 Jul 9;5(8):101022. doi: 10.1016/j.patter.2024.101022 (PMC11368686; doi:10.1016/j.patter.2024.101022)
Supplement: Data S2. Benchmarking results of spatial reconstruction for mouse gastrulation cells (embryo 2 L2) using single-cell ST reference [file mmc3.xlsx]

## Sheet: ours
test cell index	cell type	hit neighbors with k=20	hit neighbors with k=40	hit neighbors with k=60	hit neighbors with k=80	hit neighbors with k=100	hit neighbors with k=120	hit neighbors with k=140	hit neighbors with k=160	hit neighbors with k=180	hit neighbors with k=200	jsd	spearman corr
0	Spinal cord	4	10	16	26	34	45	52	58	63	78	0.120295	0.74872
1	Gut tube	9	13	19	21	31	38	48	60	66	73	0.13285	0.71074
2	Gut tube	4	10	16	20	25	32	40	50	57	64	0.37417	0.717714
3	Endothelium	1	3	4	5	8	10	16	18	19	23	0.589485	0.755894
4	Spinal cord	5	9	18	27	35	46	55	61	69	78	0.363641	0.756036
5	NMP	3	6	11	17	21	28	34	46	54	64	0.241308	0.734598
6	Gut tube	4	8	11	18	27	37	45	53	62	70	0.309197	0.714335
7	Splanchnic mesoderm	6	16	27	35	44	50	56	60	66	69	0.273645	0.7282
8	Spinal cord	1	2	5	10	17	21	26	34	43	46	0.298292	0.74569
9	Haematoendothelial progenitors	1	5	8	9	9	12	12	15	18	20	0.478454	0.73305
10	Spinal cord	0	2	3	10	15	17	21	27	29	31	0.486589	0.762773
11	Spinal cord	9	18	28	41	46	51	64	76	85	99	0.228744	0.752834
12	Gut tube	4	6	12	17	25	36	44	52	59	66	0.189667	0.719158
13	Spinal cord	0	2	6	12	15	25	37	46	56	69	0.331464	0.745866
14	Endothelium	4	6	8	8	11	14	15	17	17	17	0.567575	-0.653914
15	NMP	6	11	23	29	39	48	56	69	74	91	0.309197	0.753976
16	Gut tube	1	2	5	7	10	14	18	20	25	34	0.428679	0.763367
17	Gut tube	0	7	10	17	17	26	36	45	51	59	0	0.686119
18	Endothelium	2	5	7	9	10	12	14	15	16	17	0.418162	0.762387
19	Spinal cord	4	9	16	24	32	39	46	58	68	77	0.392086	0.758582
20	NMP	0	3	7	14	21	26	33	44	57	66	0.200496	0.730872
21	Forebrain/Midbrain/Hindbrain	0	0	3	7	8	13	16	22	25	31	0.532938	0.739632
22	Endothelium	1	4	5	5	7	9	11	15	16	20	0.661677	0.488984
23	Spinal cord	1	7	11	15	22	25	33	41	47	52	0.120295	0.533109
24	Spinal cord	2	9	14	22	26	31	41	48	58	66	0.231551	0.752025
25	Endothelium	3	7	10	14	15	22	25	29	30	32	0.354719	-0.56054
26	Spinal cord	6	16	29	38	44	53	68	77	88	98	0	0.753991
27	Spinal cord	1	9	17	29	34	43	54	64	71	81	0.265903	0.50656
28	Spinal cord	5	11	20	30	38	51	60	67	75	83	0.228786	0.722205
29	Spinal cord	2	5	10	17	23	30	41	51	61	70	0.120295	0.744264
30	Spinal cord	1	6	10	13	24	27	42	53	63	73	0.127973	0.745426
31	Spinal cord	1	8	14	23	34	43	60	69	83	96	0.0677152	0.752657
32	Spinal cord	3	9	17	25	40	47	57	67	74	83	0.324094	0.760958
33	Haematoendothelial progenitors	4	8	9	12	19	23	24	27	29	35	0.269161	0.367477
34	Spinal cord	5	11	20	30	37	51	62	75	88	97	0.189667	0.759926
35	Erythroid	3	4	6	11	13	17	22	32	37	47	0.592328	0.715514
36	Erythroid	1	4	4	8	11	12	13	16	18	20	0.708656	-0.628071
37	NMP	0	3	7	12	20	28	34	42	54	63	0.309197	0.744961
38	Spinal cord	3	5	16	21	29	41	50	56	66	78	0	0.737367
39	Haematoendothelial progenitors	0	3	6	9	13	16	17	22	28	32	0.490047	0.76071
40	Spinal cord	0	9	18	29	40	52	64	74	84	98	0.20563	0.753129
41	Spinal cord	4	8	14	25	34	43	51	60	75	88	0.27074	0.76155
42	Spinal cord	3	5	14	24	36	51	60	71	79	96	0.207107	0.757472
43	NMP	2	8	14	25	30	42	53	65	72	83	0.0536109	0.750394
44	Haematoendothelial progenitors	4	11	13	23	28	33	41	47	51	55	0.343805	0.763067
45	Spinal cord	1	5	13	18	25	31	36	43	50	60	0.0887711	0.744429
46	Endothelium	0	5	8	11	15	19	21	25	32	42	0.503392	0.708046
47	Spinal cord	2	9	16	23	33	49	64	77	95	109	0.13285	0.755175
48	Endothelium	5	8	13	15	19	25	27	35	42	49	0.240528	0.764582
49	NMP	7	14	23	37	45	57	67	76	87	97	0	0.756946
50	Spinal cord	3	5	13	20	26	33	38	49	62	71	0.0465906	0.737282
51	Gut tube	6	10	15	26	34	43	52	61	67	71	0.189667	0.72981
52	Endothelium	3	5	8	9	11	12	14	17	18	23	0.54404	-0.124593
53	Forebrain/Midbrain/Hindbrain	1	6	11	18	26	34	46	59	66	81	0.289287	0.761921
54	Spinal cord	3	13	23	29	39	46	62	73	82	96	0.0536109	0.756887
55	Spinal cord	3	7	13	21	28	38	49	54	64	75	0.320779	0.76058
56	Gut tube	4	7	9	10	11	13	20	24	28	34	0.348826	-0.595684
57	Haematoendothelial progenitors	3	6	17	26	36	42	48	53	62	66	0.481351	0.49747
58	Spinal cord	1	6	16	21	28	41	54	72	83	93	0.151545	0.756257
59	Gut tube	2	6	12	21	28	35	46	52	60	69	0.273645	0.742854
60	Spinal cord	2	7	14	22	34	41	58	70	82	92	0.151545	0.736661
61	NMP	2	6	14	22	33	46	54	65	77	90	0.120295	0.737574
62	Spinal cord	2	6	15	22	37	47	58	67	83	95	0.0465906	0.739455
63	NMP	2	3	7	14	19	21	27	36	42	47	0.421219	0.613867
64	Spinal cord	3	9	13	25	33	42	51	58	68	83	0.162033	0.756583
65	Spinal cord	1	5	12	22	32	39	48	61	74	83	0.234585	0.748436
66	Spinal cord	0	0	2	2	6	10	16	22	32	40	0.234585	0.728834
67	Gut tube	0	9	15	26	35	39	46	58	64	75	0	0.673017
68	Spinal cord	1	5	16	24	38	54	60	68	76	83	0	0.763212
69	Spinal cord	3	9	17	29	39	49	67	84	100	114	0.234585	0.758225
70	Spinal cord	2	6	16	29	38	50	58	66	78	89	0.228744	0.757548
71	Spinal cord	1	3	5	6	15	26	36	44	54	63	0.234585	0.745838
72	Spinal cord	3	4	9	16	20	32	41	51	61	69	0.120295	0.741076
73	Spinal cord	5	8	16	23	33	41	56	68	77	89	0.0538125	0.759323
74	Haematoendothelial progenitors	6	11	16	25	29	36	48	59	68	77	0.317477	0.458095
75	Spinal cord	1	4	5	10	16	23	28	37	47	54	0.132916	0.748964
76	Spinal cord	1	8	18	30	44	54	65	79	87	99	0.189667	0.75336
77	Spinal cord	0	1	4	9	20	30	40	47	60	73	0.234956	-0.169747
78	Spinal cord	0	4	15	25	38	44	53	67	82	93	0.161872	0.756718
79	Spinal cord	2	5	8	16	25	32	44	54	67	79	0.228744	0.748982
80	Spinal cord	1	5	9	13	27	40	46	50	56	64	0.27492	0.759228
81	Spinal cord	2	10	16	23	39	53	66	83	92	101	0.0536109	0.751752
82	Spinal cord	1	6	11	17	25	36	43	55	64	75	0.234585	0.745561
83	Spinal cord	0	4	10	15	22	31	37	45	49	57	0.120634	0.7195
84	Haematoendothelial progenitors	3	7	12	15	18	20	25	28	35	39	0.273777	0.725743
85	Gut tube	3	6	11	14	21	30	39	44	50	58	0.273645	-0.533934
86	Spinal cord	4	11	22	30	46	58	71	89	98	109	0.146888	0.758232
87	Gut tube	4	5	7	7	10	16	18	20	25	28	0.348861	0.753219
88	Spinal cord	1	8	14	23	28	36	41	46	51	60	0.296349	0.756758
89	Endothelium	0	0	0	0	0	2	3	7	9	11	0.641328	0.647383
90	Spinal cord	3	8	14	23	28	38	50	60	73	88	0.132916	0.747155
91	Splanchnic mesoderm	3	10	19	20	30	39	47	50	57	65	0.13285	0.36458
92	Spinal cord	3	9	16	29	37	53	65	78	88	98	0.189667	0.757429
93	Spinal cord	3	9	15	23	31	40	50	61	73	84	0.228744	0.762454
94	Spinal cord	3	11	19	24	34	45	52	62	70	76	0.13285	0.748775
95	Spinal cord	2	6	14	19	29	40	48	58	66	78	0.0536109	0.753005
96	Spinal cord	3	6	12	18	30	35	44	54	61	69	0.228786	0.761003
97	Haematoendothelial progenitors	0	3	7	8	12	13	16	17	21	24	0.58644	0.693112
98	Spinal cord	0	3	6	7	12	15	24	31	41	52	0.25392	0.501882
99	Spinal cord	2	6	12	22	33	48	57	66	76	84	0.18986	0.756074
100	Spinal cord	1	2	4	9	16	24	29	35	45	53	0.13285	0.738768
101	Spinal cord	2	7	16	24	30	41	53	62	74	85	0.189667	0.751584
102	Splanchnic mesoderm	6	10	15	23	30	37	41	45	50	54	0.342457	0.607398
103	Spinal cord	1	8	11	18	28	39	56	68	82	94	0.189667	0.761496
104	Haematoendothelial progenitors	1	2	4	6	9	12	17	21	25	30	0.391788	0.694617
105	Gut tube	5	15	22	27	37	44	49	57	64	72	0.466296	0.756941
106	Spinal cord	2	2	3	13	24	31	43	52	66	78	0.186165	0.747099
107	Forebrain/Midbrain/Hindbrain	0	0	0	0	0	0	1	1	2	2	0.832555	-0.713439
108	Forebrain/Midbrain/Hindbrain	2	7	15	22	25	27	35	41	44	49	0.464769	0.768738
109	NMP	1	8	15	24	28	39	46	54	65	80	0.308249	0.727053
110	Spinal cord	3	8	14	28	36	49	64	78	98	111	0.228744	0.755936
111	Spinal cord	4	8	15	24	32	42	53	62	71	79	0.391081	0.746427
112	Gut tube	5	12	16	26	28	34	45	55	64	70	0	-0.401066
113	Gut tube	3	5	11	15	17	20	29	35	43	51	0.309197	0.742322
114	Spinal cord	2	8	13	28	40	47	61	71	80	87	0.132988	0.750783
115	NMP	2	6	11	21	31	45	56	67	75	86	0.189667	0.752282
116	Spinal cord	6	13	18	27	38	47	56	69	80	88	0.132916	0.764354
117	Spinal cord	0	5	18	28	42	56	68	84	97	112	0.132916	0.758939
118	Gut tube	4	6	8	11	14	18	23	29	34	40	0.299769	-0.512963
119	Gut tube	7	11	17	22	25	25	27	28	29	33	0.398187	0.76852
120	Cranial mesoderm	2	3	5	5	8	12	16	21	27	33	0.396093	0.650559
121	Spinal cord	1	4	9	17	26	40	47	51	63	75	0.120634	0.748036
122	Spinal cord	1	3	10	17	25	33	42	49	58	66	0.0677152	0.752244
123	Gut tube	2	7	9	13	16	18	23	28	32	38	0.404841	0.699326
124	Spinal cord	2	11	20	27	34	42	48	57	67	77	0.146888	0.75144
125	Haematoendothelial progenitors	5	8	12	19	21	28	31	34	35	38	0.20278	0.766232
126	Spinal cord	0	3	4	5	7	12	19	24	30	36	0.532938	0.579626
127	Spinal cord	1	10	16	27	37	53	67	86	100	119	0.234585	0.763222
128	Spinal cord	1	3	8	14	18	26	29	38	46	57	0.140874	0.766931
129	Spinal cord	1	6	20	26	42	49	57	69	79	88	0.275824	0.757366
130	Spinal cord	2	6	12	21	30	36	45	57	67	79	0.189667	0.75602
131	Spinal cord	2	7	15	23	31	43	51	61	67	75	0.273645	0.750618
132	Endothelium	1	6	13	21	28	31	34	37	41	45	0.400255	-0.625427
133	Gut tube	4	7	14	18	20	22	24	26	29	31	0.414734	-0.296262
134	Haematoendothelial progenitors	4	12	18	24	33	37	48	56	67	76	0.419135	0.732351
135	Spinal cord	2	5	12	22	36	45	57	65	74	83	0.151545	0.754878
136	Spinal cord	3	6	7	13	25	33	44	50	60	71	0.300371	0.758256
137	Cranial mesoderm	0	2	3	6	10	17	20	26	31	32	0.33585	-0.768362
138	Spinal cord	1	4	12	24	34	39	50	59	67	73	0.18986	0.753275
139	Gut tube	8	18	25	29	33	37	41	45	52	60	0.345911	0.769486
140	Spinal cord	3	10	11	18	28	40	52	66	83	93	0.18986	0.767269
141	Spinal cord	2	9	15	24	31	40	57	69	81	94	0.243165	0.618491
142	Spinal cord	4	9	14	24	27	35	44	54	64	77	0.228744	0.765772
143	Spinal cord	4	9	13	16	24	34	45	57	66	79	0.175405	0.757507
144	Gut tube	1	6	9	11	16	21	29	35	43	48	0	0.694476
145	Spinal cord	1	2	8	17	24	33	43	50	58	67	0.175405	0.74665
146	Forebrain/Midbrain/Hindbrain	1	1	1	3	6	9	13	18	26	30	0.424233	-0.532736
147	Spinal cord	4	13	24	33	44	49	58	71	82	98	0.234585	0.34655
148	Gut tube	2	3	4	8	10	13	14	16	23	28	0.37417	0.729321
149	Spinal cord	2	8	9	18	27	32	44	53	60	70	0.342605	0.769829
150	Spinal cord	2	9	14	21	32	40	50	57	76	92	0.132916	0.762191
151	Spinal cord	1	5	11	22	32	41	55	70	84	101	0.140874	0.746726
152	Spinal cord	4	12	18	30	43	52	65	75	89	97	0.18338	0.759191
153	Spinal cord	2	7	15	24	32	42	52	58	68	81	0.273645	0.0801842
154	Gut tube	6	17	22	28	35	43	46	51	62	70	0.273443	0.770163
155	Splanchnic mesoderm	2	8	15	24	32	37	41	47	51	60	0.44964	0.73348
156	Presomitic mesoderm	0	0	2	3	3	3	3	5	7	8	0.600547	-0.771864
157	Spinal cord	1	4	14	24	33	49	63	77	90	102	0	0.764832
158	Spinal cord	2	5	9	14	20	26	36	40	46	55	0.189667	-0.765354
159	Spinal cord	2	7	16	27	36	44	52	65	74	86	0.273645	0.748993
160	NMP	3	10	19	26	36	43	46	55	66	72	0.234585	0.753695
161	Spinal cord	3	9	12	19	27	33	41	46	59	67	0.2065	0.770089
162	Spinal cord	1	6	18	24	37	47	55	68	82	93	0.151545	0.767297
163	Spinal cord	3	10	14	25	36	46	58	69	84	97	0.221833	0.765119
164	NMP	1	5	6	13	19	32	46	55	72	82	0.132916	0.763247
165	Gut tube	10	19	22	29	32	36	46	53	61	73	0.342518	0.762751
166	Splanchnic mesoderm	5	14	28	40	48	52	57	61	64	67	0.234585	0.727548
167	Spinal cord	1	6	13	21	33	44	52	70	78	89	0.132916	0.761999
168	Spinal cord	1	5	9	20	28	38	49	60	72	84	0.198146	0.753303
169	Spinal cord	3	6	10	16	24	29	46	58	70	83	0.132916	0.0784689
170	Forebrain/Midbrain/Hindbrain	3	6	14	26	34	43	54	62	74	82	0.309143	0.76014
171	Spinal cord	2	3	12	23	31	39	52	59	71	79	0.273645	0.541849
172	Endothelium	1	2	2	3	5	7	8	9	9	9	0.201395	0.197293
173	Gut tube	2	6	11	13	16	19	24	27	36	44	0.37417	0.744833
174	Forebrain/Midbrain/Hindbrain	0	3	3	4	5	6	8	8	9	12	0.268646	-0.751674
175	Splanchnic mesoderm	5	12	21	32	46	54	61	66	75	77	0.18338	0.720577
176	Spinal cord	0	5	8	9	10	11	14	16	23	30	0.146888	-0.75269
177	Forebrain/Midbrain/Hindbrain	0	2	3	4	7	8	9	13	16	20	0.770642	0.481805
178	Gut tube	4	7	11	13	16	18	24	27	33	36	0.269129	0.732937
179	Gut tube	10	18	22	27	34	38	42	47	52	57	0.291896	0.762455
180	Spinal cord	2	8	16	23	33	45	59	70	82	92	0.234585	0.767122
181	Spinal cord	1	10	19	28	39	51	67	78	93	108	0.132988	0.758518
182	Spinal cord	3	4	9	17	27	43	57	71	84	98	0.189667	0.763676
183	Spinal cord	3	8	11	18	29	38	48	58	72	84	0.151545	0.755326
184	NMP	2	2	4	7	7	10	11	14	19	24	0.546414	-0.767789
185	Spinal cord	3	7	9	15	23	24	33	40	51	59	0.151545	0.754179
186	Anterior somitic tissues	2	7	17	21	27	33	35	37	39	41	0.503836	0.690076
187	Spinal cord	3	9	14	23	31	43	54	62	73	85	0.151545	0.756546
188	Spinal cord	4	11	17	25	33	44	54	64	75	82	0.29179	0.760011
189	Forebrain/Midbrain/Hindbrain	2	4	10	14	21	28	35	43	46	59	0.266776	0.770716
190	Endothelium	3	9	15	23	25	30	37	41	46	54	0.28034	0.771498
191	Spinal cord	3	8	19	28	34	45	55	66	80	93	0.218492	0.760377
192	Spinal cord	1	5	11	23	32	41	52	62	77	92	0.140874	0.754174
193	Spinal cord	4	11	19	25	33	39	49	56	63	79	0.234585	0.75712
194	Gut tube	6	13	15	18	19	21	21	26	30	35	0.338015	0.771495
195	Spinal cord	0	1	3	5	11	16	21	28	36	43	0.234585	0.521793
196	Gut tube	1	6	10	17	28	34	39	45	54	63	0	0.677171
197	Endothelium	6	11	17	22	26	30	34	43	45	54	0.335361	0.723984
198	Spinal cord	1	6	12	19	27	34	43	53	63	76	0.146888	0.759695
199	Spinal cord	3	3	6	16	18	24	30	41	49	66	0.234585	0.751318
200	Spinal cord	5	6	12	17	25	35	42	52	66	74	0.186165	0.434817
201	Gut tube	10	20	25	26	30	36	40	44	47	51	0.475117	0.762913
202	Forebrain/Midbrain/Hindbrain	2	8	14	19	29	34	43	53	67	84	0.13285	0.749332
203	Spinal cord	1	5	16	24	29	39	53	71	83	96	0.146888	0.762376
204	Spinal cord	5	13	25	30	42	53	64	72	80	89	0.189667	0.760859
205	Spinal cord	5	11	18	23	30	38	50	59	73	83	0.0677152	0.754878
206	Gut tube	12	18	25	31	34	41	48	57	69	75	0.186498	0.76471
207	Erythroid	1	5	8	14	17	21	24	31	34	37	0.686577	-0.55552
208	Forebrain/Midbrain/Hindbrain	3	8	13	19	22	28	34	43	51	58	0.299803	0.741882
209	Spinal cord	4	8	14	20	25	27	32	39	51	62	0.138277	0.0185195
210	Spinal cord	2	10	18	25	36	46	54	66	77	94	0.18986	0.760904
211	Spinal cord	4	12	21	27	35	41	52	62	72	86	0.132916	0.750944
212	Forebrain/Midbrain/Hindbrain	12	15	22	31	38	47	58	70	79	84	0.0471775	0.756878
213	Forebrain/Midbrain/Hindbrain	3	9	17	26	32	43	47	60	70	82	0.191723	0.771295
214	NMP	3	10	15	18	27	39	49	57	66	79	0.146888	0.756233
215	Spinal cord	3	14	22	29	40	48	59	71	85	95	0.189667	0.759378
216	Spinal cord	4	9	12	19	28	38	49	57	63	74	0.234585	0.748809
217	Endothelium	1	5	7	9	9	12	13	19	24	28	0.446964	0.772053
218	Sclerotome	4	8	13	22	31	39	43	46	52	54	0.478375	0.494645
219	Endothelium	3	14	22	30	38	43	48	51	52	56	0.159491	0.76484
220	Spinal cord	4	12	15	21	27	34	46	58	67	76	0.189667	0.755822
221	Forebrain/Midbrain/Hindbrain	5	13	18	25	35	44	54	67	75	83	0.203663	0.751143
222	Spinal cord	1	9	17	25	30	40	50	59	67	81	0.189667	0.761086
223	Spinal cord	7	16	20	28	37	52	59	68	79	92	0.13285	0.762538
224	Gut tube	8	14	21	23	26	26	27	27	29	30	0.486738	0.764204
225	Spinal cord	4	10	15	22	29	36	48	56	69	82	0.186165	0.743371
226	Spinal cord	1	14	21	29	33	39	51	59	69	83	0.0887711	0.769733
227	Spinal cord	2	8	13	20	25	32	41	50	56	66	0.189667	0.757414
228	Dermomyotome	3	7	12	17	19	24	30	35	37	38	0.510194	0.730936
229	Spinal cord	2	9	20	30	43	51	61	67	78	90	0.234585	0.755447
230	Spinal cord	3	8	13	19	25	29	34	40	49	57	0.0998318	0.760333
231	Spinal cord	2	5	6	12	22	30	38	45	57	66	0.273645	0.770689
232	Spinal cord	7	11	20	27	34	40	50	61	73	91	0.0677152	0.760213
233	Spinal cord	3	12	18	23	31	44	53	71	88	104	0.189667	-0.00191329
234	Spinal cord	2	5	9	13	19	28	38	49	58	63	0.13285	0.756201
235	NMP	5	10	19	27	40	51	62	77	88	102	0	0.766556
236	Spinal cord	5	7	13	22	34	46	55	61	71	86	0.0677152	0.756761
237	Spinal cord	4	12	19	28	36	47	61	70	83	92	0.189667	0.764066
238	Splanchnic mesoderm	8	18	28	34	42	49	55	65	66	72	0.132916	0.71719
239	Spinal cord	1	1	1	1	3	4	7	11	12	13	0.473778	-0.757811
240	Haematoendothelial progenitors	2	2	5	10	12	15	16	21	24	26	0.453503	-0.343364
241	Gut tube	7	11	13	18	21	25	27	32	39	40	0.345911	0.772706
242	Gut tube	9	16	19	22	25	29	35	42	47	48	0.304814	0.773274
243	Spinal cord	5	10	16	24	29	37	45	58	68	80	0.13285	0.761571
244	Gut tube	7	21	25	32	36	40	44	54	63	73	0.274384	0.766565
245	Spinal cord	1	9	15	21	33	50	62	73	83	100	0.234585	0.532942
246	Spinal cord	1	4	12	16	26	32	39	50	64	77	0.13285	0.757904
247	Spinal cord	8	12	19	26	32	45	56	71	81	96	0.186165	0.761374
248	Spinal cord	1	5	9	12	15	19	24	30	37	47	0.234585	0.484379
249	Haematoendothelial progenitors	2	8	16	28	37	43	52	56	61	65	0.413375	0.72795
250	Spinal cord	1	1	6	14	19	28	34	47	58	71	0.228744	0.767864
251	Spinal cord	7	11	18	23	32	41	50	59	70	79	0	0.755431
252	Spinal cord	4	13	17	25	39	51	61	69	81	96	0.13285	0.531677
253	Spinal cord	5	11	18	30	41	50	54	66	76	88	0.151545	0.755305
254	Spinal cord	3	9	13	16	20	24	30	42	49	62	0.234585	0.132026
255	Spinal cord	2	5	14	20	23	38	51	63	73	87	0.18986	0.76602
256	Spinal cord	5	8	15	21	29	39	51	62	73	87	0.186165	0.755683
257	Forebrain/Midbrain/Hindbrain	0	1	4	5	8	12	15	18	20	20	0.41546	0.74009
258	Spinal cord	6	10	16	24	37	48	55	61	69	81	0.231551	0.75705
259	Spinal cord	3	6	10	11	13	18	22	24	30	34	0.371781	0.772615
260	Gut tube	3	6	12	18	27	33	43	50	61	72	0	-0.417426
261	Spinal cord	1	3	4	4	8	10	15	18	25	28	0.33623	-0.752292
262	Haematoendothelial progenitors	5	7	11	16	20	26	30	32	35	37	0.489428	0.758531
263	Gut tube	6	16	21	25	32	41	45	51	56	59	0.26766	0.773306
264	Spinal cord	4	8	15	24	30	41	50	65	79	97	0.234585	0.761506
265	Spinal cord	7	12	23	28	34	42	52	64	82	92	0.186165	0.763271
266	Cranial mesoderm	3	9	14	23	27	34	38	41	43	48	0.392287	0.751134
267	Spinal cord	2	10	15	23	42	55	64	82	94	108	0.189667	0.744301
268	Gut tube	1	1	1	2	2	4	6	7	9	13	0.54404	0.762194
269	Spinal cord	5	7	17	23	32	43	55	70	82	98	0.228744	0.763351
270	Gut tube	4	8	15	22	24	27	29	32	34	38	0.404841	0.76538
271	Haematoendothelial progenitors	0	0	0	0	1	5	6	8	12	15	0.832555	0.683956
272	Forebrain/Midbrain/Hindbrain	2	6	11	14	19	25	37	46	51	61	0.293776	0.770176
273	Spinal cord	1	7	18	31	42	55	65	81	92	99	0.189667	0.764768
274	Spinal cord	4	10	17	22	29	41	54	67	74	90	0.0998318	0.760743
275	Spinal cord	4	13	22	30	42	54	66	76	91	103	0.289646	0.761911
276	Spinal cord	1	2	11	14	23	29	39	45	50	59	0.120295	0.75204
277	Spinal cord	1	4	9	15	25	34	40	48	63	70	0.228744	0.761275
278	Spinal cord	4	8	17	23	30	39	50	57	70	80	0.263277	0.767584
279	Forebrain/Midbrain/Hindbrain	1	8	11	22	28	37	43	59	68	77	0.189667	0.76845
280	Spinal cord	0	1	2	4	6	9	11	14	17	20	0.385226	-0.771945
281	Gut tube	5	13	21	25	33	38	44	50	56	64	0.352924	0.771112
282	Gut tube	4	14	22	31	41	51	60	64	77	82	0	-0.431007
283	Spinal cord	0	5	9	12	15	19	25	33	42	47	0.374185	0.752854
284	Spinal cord	1	3	8	15	24	35	50	65	83	98	0.228744	0.739885
285	Spinal cord	1	2	8	14	19	23	28	41	54	67	0.186165	0.763245
286	Spinal cord	0	11	19	24	34	40	50	56	68	78	0.189667	0.7599
287	Spinal cord	0	5	10	14	21	26	37	49	63	75	0.228744	0.762668
288	Spinal cord	1	3	6	12	17	22	28	37	47	63	0.265903	0.768552
289	Spinal cord	3	8	13	21	27	34	37	46	55	63	0.263277	-0.00422303
290	Spinal cord	3	9	15	20	27	37	47	60	71	83	0.189667	0.766405
291	Spinal cord	3	3	10	15	26	37	48	59	71	83	0.273645	0.766356
292	Gut tube	1	7	16	24	32	40	52	58	65	72	0	-0.39572
293	Spinal cord	3	8	14	20	33	46	54	70	86	97	0.146888	0.741079
294	Forebrain/Midbrain/Hindbrain	2	6	8	11	15	23	28	34	37	43	0.231302	0.772284
295	Spinal cord	2	8	14	22	32	42	51	58	73	83	0.265903	0.771875
296	Gut tube	5	12	18	23	28	33	40	46	54	60	0.428766	0.772745
297	Definitive endoderm	0	9	15	25	36	42	48	55	65	72	0.191388	0.753957
298	Spinal cord	2	5	8	11	16	28	38	53	68	81	0.189667	0.768144
299	Spinal cord	2	9	15	25	35	45	55	65	77	98	0.186165	0.76239
300	Spinal cord	3	5	12	25	35	49	60	71	90	105	0.189667	0.290111
301	Spinal cord	7	15	21	26	36	46	56	70	78	93	0	0.754944
302	Spinal cord	0	5	6	11	18	28	38	48	61	73	0.234585	0.770983
303	Gut tube	5	8	14	21	29	34	40	51	56	65	0	-0.386445
304	Spinal cord	1	8	15	24	39	46	63	76	89	107	0.228744	0.766099
305	Spinal cord	3	5	10	14	20	28	34	42	50	61	0.141483	-0.734399
306	Spinal cord	2	10	15	25	37	43	53	67	77	90	0.273645	0.767705
307	Spinal cord	3	10	14	21	29	38	48	59	74	88	0.13285	0.750632
308	Erythroid	1	3	4	4	7	9	10	16	18	18	0.708938	-0.657977
309	Spinal cord	6	9	17	25	33	43	51	64	78	89	0.251442	0.757659
310	Spinal cord	2	5	15	23	37	46	56	71	88	103	0.263277	0.765607
311	Gut tube	4	15	20	25	31	36	41	46	52	59	0.34271	0.765037
312	Spinal cord	2	7	12	20	28	40	52	62	74	84	0.189667	0.757818
313	Endothelium	3	3	3	5	7	9	11	12	12	14	0.595876	-0.0597638
314	Forebrain/Midbrain/Hindbrain	1	2	6	9	13	18	22	28	34	39	0.428126	0.773113
315	Forebrain/Midbrain/Hindbrain	0	1	4	4	5	11	16	21	30	39	0.188403	0.769529
316	Spinal cord	3	8	14	21	27	37	56	65	76	91	0.13285	0.77007
317	Spinal cord	2	2	6	15	21	27	41	52	59	67	0.274246	0.762832
318	Spinal cord	6	10	21	32	40	51	61	70	83	97	0.0536109	0.265834
319	Spinal cord	2	8	14	18	24	32	40	46	56	69	0.359215	0.760809
320	Spinal cord	1	4	10	13	17	31	40	57	71	87	0.0677152	0.305773
321	Forebrain/Midbrain/Hindbrain	3	5	8	11	14	23	32	38	46	55	0.508587	0.160576
322	Splanchnic mesoderm	4	7	19	38	44	51	59	63	69	73	0.237136	0.733434
323	Forebrain/Midbrain/Hindbrain	2	5	9	16	22	25	35	39	50	56	0.26652	0.640843
324	Spinal cord	0	0	1	1	1	1	2	5	5	8	0.479938	-0.658735
325	Spinal cord	0	3	7	11	16	21	30	40	53	66	0.13285	0.758674
326	Spinal cord	1	2	4	6	8	13	18	20	22	24	0.237136	0.699739
327	Spinal cord	0	0	0	2	2	2	4	4	7	8	0.524038	0.774101
328	Forebrain/Midbrain/Hindbrain	0	0	0	0	0	1	2	3	6	9	0.293776	0.766408
329	Anterior somitic tissues	5	9	14	19	25	30	37	48	54	64	0.403465	0.478329
330	Sclerotome	1	5	7	9	13	13	15	19	22	23	0.363132	0.737864
331	Splanchnic mesoderm	0	1	3	5	6	6	11	16	20	25	0.540822	0.698344
332	Dermomyotome	3	6	10	13	17	18	20	21	23	24	0.345515	0.734893
333	Gut tube	3	6	10	13	17	23	32	37	42	47	0.13285	0.632197
334	Splanchnic mesoderm	4	7	10	17	21	24	28	30	34	39	0.161947	0.643384
335	Gut tube	4	7	12	20	30	33	41	47	56	66	0.13285	-0.385982
336	Gut tube	2	4	7	13	17	22	26	32	39	46	0.234585	0.736305
337	Dermomyotome	7	16	19	24	29	36	40	42	45	46	0.289554	0.694904
338	Erythroid	1	4	7	8	12	15	18	20	25	27	0.688658	-0.533596
339	Splanchnic mesoderm	8	16	22	28	33	36	45	50	58	66	0.309197	0.720905
340	Cranial mesoderm	3	8	14	21	25	32	39	44	47	53	0.415739	0.435621
341	Sclerotome	5	9	15	20	24	29	34	40	42	47	0.257924	0.549723
342	Splanchnic mesoderm	3	7	14	22	27	30	33	38	46	51	0.383911	0.709445
343	Splanchnic mesoderm	2	9	13	21	26	31	40	43	51	61	0.234956	0.734275
344	Gut tube	6	9	14	17	23	29	32	43	54	57	0.13285	0.695894
345	Haematoendothelial progenitors	4	7	19	31	37	44	51	58	61	66	0.404428	0.743971
346	Gut tube	5	9	15	21	29	35	47	59	66	75	0	-0.420517
347	Gut tube	5	9	12	19	25	31	38	46	61	68	0	0.698502
348	Gut tube	6	12	18	26	35	44	51	58	64	73	0	0.695854
349	Endothelium	4	6	7	10	14	19	23	26	29	34	0.5742	0.736917
350	Dermomyotome	3	8	8	9	12	17	23	26	28	32	0.322447	0.668204
351	Splanchnic mesoderm	9	23	31	34	41	52	58	62	67	74	0	0.735319
352	Splanchnic mesoderm	6	11	15	18	28	36	40	45	50	59	0.434037	0.714603
353	Sclerotome	3	10	19	23	25	30	32	37	39	42	0.218492	0.697724
354	Endothelium	4	7	13	14	18	21	24	31	38	42	0.459973	0.739444
355	Dermomyotome	2	9	16	18	18	21	25	28	33	38	0.329328	0.55226
356	Sclerotome	3	7	13	17	18	19	25	29	30	35	0.430918	0.698588
357	Dermomyotome	1	2	5	7	9	13	17	20	21	24	0.288273	0.737888
358	Dermomyotome	2	7	13	16	20	22	27	31	33	36	0.269997	0.399478
359	Splanchnic mesoderm	5	12	17	20	25	30	34	35	37	40	0.43485	0.734029
360	Gut tube	7	12	18	22	26	33	44	51	59	68	0	0.69516
361	Gut tube	0	2	8	12	15	18	20	23	27	35	0.273645	0.448729
362	Gut tube	6	17	25	29	35	43	48	56	62	68	0	0.650191
363	Dermomyotome	2	5	11	11	12	17	18	23	27	30	0.309433	0.63562
364	Haematoendothelial progenitors	2	7	12	17	27	32	42	47	50	54	0.369623	0.436742
365	Dermomyotome	5	12	16	17	19	20	22	27	31	35	0.300341	0.498826
366	Dermomyotome	2	4	7	11	12	15	17	19	20	24	0.20074	0.700559
367	Cranial mesoderm	1	2	2	2	2	4	4	5	6	6	0.533201	0.731111
368	Spinal cord	1	2	8	16	22	34	41	49	56	67	0.13307	0.509668
369	Forebrain/Midbrain/Hindbrain	5	12	17	25	29	37	42	49	57	63	0.262119	0.773114
370	Spinal cord	1	5	13	23	28	36	43	52	59	63	0.300018	0.547071
371	Spinal cord	6	12	20	26	37	46	60	70	76	80	0.18338	0.771166
372	Spinal cord	2	3	5	10	18	30	44	58	73	90	0	0.768856
373	Spinal cord	3	14	25	38	50	67	80	95	112	126	0.120295	0.556423
374	Spinal cord	1	5	8	13	24	35	51	62	75	87	0.13285	0.765575
375	Spinal cord	2	6	15	24	33	45	58	75	89	107	0	0.762037
376	Forebrain/Midbrain/Hindbrain	1	2	3	3	10	21	30	41	51	61	0.242975	0.769484
377	Spinal cord	8	16	22	34	45	53	61	65	76	85	0.120295	0.251878
378	Spinal cord	2	10	19	31	46	61	75	91	102	120	0.189667	0.499265
379	Spinal cord	0	0	8	12	21	33	45	54	69	78	0.324721	0.762277
380	Spinal cord	5	13	23	41	56	72	86	100	114	128	0	0.508874
381	Spinal cord	0	0	4	8	11	19	27	36	42	53	0.43485	0.773436
382	Forebrain/Midbrain/Hindbrain	0	3	6	13	21	27	37	48	55	70	0.31209	0.772669
383	Spinal cord	3	10	17	28	40	52	68	83	95	109	0.0998318	0.753801
384	Spinal cord	1	2	7	11	19	27	33	41	48	58	0.273645	0.763729
385	Spinal cord	0	8	18	24	32	42	61	68	83	99	0.13285	0.736035
386	Spinal cord	1	5	9	18	22	34	47	63	77	84	0.189667	0.557023
387	Spinal cord	3	7	14	22	28	40	52	62	76	93	0.13285	0.766239
388	Spinal cord	3	6	13	22	28	36	51	58	71	88	0.31209	0.774811
389	Spinal cord	2	12	18	27	35	45	56	67	78	99	0	0.765476
390	Spinal cord	1	5	8	11	19	24	33	40	46	52	0.303607	0.770724
391	Spinal cord	1	5	13	21	31	42	53	63	74	86	0.228744	0.764795
392	Forebrain/Midbrain/Hindbrain	6	15	22	32	42	51	63	70	83	89	0.186165	0.549199
393	Spinal cord	2	6	12	18	20	28	36	44	56	68	0.215901	0.765934
394	Forebrain/Midbrain/Hindbrain	6	9	14	19	26	35	43	49	55	64	0.31145	0.549419
395	Spinal cord	2	4	5	8	13	18	26	36	44	51	0.37417	0.774076
396	Forebrain/Midbrain/Hindbrain	2	4	10	12	21	25	36	42	51	61	0.0772878	0.401129
397	Forebrain/Midbrain/Hindbrain	1	6	11	19	28	38	44	56	71	83	0	0.773308
398	Spinal cord	1	2	6	11	20	32	51	66	82	99	0.234585	0.766176
399	Spinal cord	9	14	21	26	38	47	55	64	73	83	0.151545	0.771654
400	Spinal cord	2	4	9	10	13	16	21	30	33	38	0.498261	0.771025
401	Forebrain/Midbrain/Hindbrain	4	7	14	23	29	35	46	55	65	75	0.342457	0.770455
402	Spinal cord	2	9	13	18	25	31	45	56	70	84	0.189667	0.770917
403	Spinal cord	3	9	17	28	31	39	45	56	66	82	0.13285	0.770808
404	Spinal cord	3	4	9	19	30	40	49	61	75	86	0.0678577	0.359361
405	Spinal cord	1	1	9	15	23	33	44	51	61	74	0.234585	0.772496
406	Spinal cord	0	0	1	3	5	5	11	16	22	25	0.31209	0.774615
407	Spinal cord	2	13	26	37	52	69	85	97	110	127	0.13285	0.281908
408	NMP	0	6	17	23	35	44	54	69	79	91	0.228744	0.76485
409	Forebrain/Midbrain/Hindbrain	1	3	4	6	10	12	14	18	25	35	0.119349	0.769858
410	Spinal cord	6	17	25	40	55	73	89	106	119	135	0.13285	0.507982
411	Forebrain/Midbrain/Hindbrain	1	1	5	9	14	17	27	34	40	50	0.273848	0.521499
412	Spinal cord	1	6	14	19	32	36	46	56	71	84	0.13285	0.771428
413	Spinal cord	2	7	14	22	33	45	57	71	79	94	0.175405	0.767958
414	Spinal cord	2	8	19	29	38	48	63	75	84	96	0.242975	0.771007
415	Spinal cord	0	5	9	14	20	32	43	55	74	90	0	0.772252
416	Spinal cord	6	16	27	39	53	69	83	94	108	121	0.186165	0.33226
417	Forebrain/Midbrain/Hindbrain	0	5	9	18	25	36	44	54	64	73	0.31209	0.772234
418	Forebrain/Midbrain/Hindbrain	0	2	3	4	8	11	14	16	21	25	0.342417	-0.671913
419	Spinal cord	0	4	11	17	26	37	54	68	82	97	0.342457	0.770911
420	Spinal cord	2	7	13	20	29	38	52	68	87	103	0.13285	0.770315
421	Forebrain/Midbrain/Hindbrain	0	0	0	1	4	8	11	16	19	26	0.404841	0.774464
422	Spinal cord	4	8	13	20	31	37	45	56	65	78	0.165261	0.765485
423	Spinal cord	0	2	5	15	23	29	35	44	56	74	0.37417	0.769624
424	Spinal cord	8	19	23	38	52	71	85	100	114	125	0	0.732726
425	Spinal cord	0	5	11	18	25	35	49	61	73	86	0.13285	0.766159
426	Spinal cord	1	6	11	22	29	38	49	59	73	91	0	0.767867
427	Spinal cord	1	3	10	24	38	48	59	72	88	102	0.189667	0.763154
428	Spinal cord	1	7	14	18	30	40	53	60	66	77	0.0677152	0.751186
429	Spinal cord	2	8	11	18	26	31	34	40	48	54	0.175405	-0.776702
430	Spinal cord	1	4	5	16	21	29	38	52	62	75	0.309197	0.769642
431	Spinal cord	6	11	15	23	34	42	53	65	72	85	0.17099	0.663052
432	Spinal cord	6	15	20	34	46	62	79	94	115	132	0.189667	0.636556
433	Spinal cord	3	9	21	28	41	53	65	74	85	91	0.294959	0.766662
434	Spinal cord	2	2	7	10	13	16	21	26	35	40	0.505415	0.542586
435	Spinal cord	6	12	23	34	44	54	63	73	84	94	0.189667	0.731286
436	Spinal cord	1	3	7	16	26	37	45	56	65	74	0.407533	0.770478
437	Spinal cord	3	7	11	17	20	24	33	45	53	63	0.439013	0.770843
438	Spinal cord	2	6	16	22	35	46	54	64	79	96	0	0.771531
439	Spinal cord	2	9	16	25	35	39	45	56	66	73	0.175405	-0.783341
440	Spinal cord	3	10	15	23	31	38	46	61	75	90	0.13285	0.768597
441	Spinal cord	6	15	26	36	46	63	78	93	108	124	0.13285	0.278281
442	Forebrain/Midbrain/Hindbrain	4	10	17	21	26	29	35	44	51	55	0.235469	0.76992
443	Spinal cord	5	12	21	33	51	62	80	97	113	131	0	0.267499
444	Spinal cord	3	8	15	22	35	44	59	72	83	94	0.228744	0.770466
445	Spinal cord	0	6	10	20	27	40	48	58	68	80	0.13285	0.770917
446	Spinal cord	2	5	11	23	38	53	66	82	92	108	0.234585	0.766972
447	Forebrain/Midbrain/Hindbrain	1	4	9	15	26	32	48	57	70	81	0.342457	0.54982
448	Spinal cord	2	6	12	20	26	33	43	53	70	86	0.189667	0.771657
449	Spinal cord	1	1	1	5	10	16	22	28	40	55	0.273645	0.7687
450	Spinal cord	5	11	27	39	50	59	71	80	89	100	0	0.767215
451	Spinal cord	6	9	12	17	22	32	38	47	53	60	0.389838	0.77181
452	Spinal cord	2	5	13	24	32	45	55	68	81	98	0.0677152	0.767637
453	Spinal cord	0	1	2	8	13	19	25	32	37	49	0.318982	-0.615611
454	Spinal cord	8	20	26	43	55	72	89	107	123	136	0	0.490962
455	Spinal cord	3	7	13	23	35	48	60	75	88	99	0.186165	0.763014
456	Spinal cord	6	17	21	31	42	59	76	93	111	128	0.13285	0.20299
457	Spinal cord	7	14	26	34	46	59	78	97	111	128	0.189667	0.504744
458	Spinal cord	4	13	19	27	36	45	52	60	68	76	0.301212	0.758533
459	Forebrain/Midbrain/Hindbrain	2	5	7	11	16	20	23	32	36	48	0.0465906	0.774076
460	Spinal cord	0	2	5	10	14	19	26	37	51	63	0.309197	0.774662
461	Forebrain/Midbrain/Hindbrain	3	10	19	28	47	52	66	73	87	107	0.186165	0.250385
462	Spinal cord	8	17	28	42	52	62	73	87	103	121	0.189667	0.514338
463	Spinal cord	3	6	11	18	26	34	41	54	66	76	0.165261	0.774168
464	Spinal cord	2	5	9	18	27	41	56	72	91	108	0.189667	0.771105
465	Spinal cord	2	7	14	25	39	54	67	77	90	107	0.151545	0.766455
466	Forebrain/Midbrain/Hindbrain	2	4	10	14	19	26	35	43	52	63	0.37417	0.745334
467	Spinal cord	2	7	13	24	33	43	58	72	83	92	0.189667	0.768572
468	Spinal cord	4	9	12	19	25	34	43	58	73	87	0.228744	0.487459
469	Forebrain/Midbrain/Hindbrain	0	3	5	7	12	16	21	22	24	29	0.418244	-0.692305
470	Spinal cord	0	0	2	7	11	16	22	28	38	46	0.242975	0.774586
471	Spinal cord	1	5	12	21	31	37	42	55	66	82	0.186165	0.772109
472	Spinal cord	1	10	16	29	38	56	66	82	95	116	0.189667	0.504622
473	Spinal cord	3	9	13	22	36	45	57	68	83	97	0.263277	0.770735
474	Spinal cord	6	19	29	42	57	70	86	105	119	135	0.13285	0.499865
475	Spinal cord	3	10	19	30	37	51	65	84	93	104	0.13285	0.770788
476	Spinal cord	6	12	23	34	47	64	76	88	97	113	0.189667	0.345922
477	Spinal cord	1	3	10	16	24	33	44	57	70	78	0.186165	0.765201
478	Spinal cord	7	18	30	41	51	66	84	98	114	125	0.13285	0.729266
479	Spinal cord	1	12	19	39	47	58	68	77	91	99	0	0.771791
480	Spinal cord	2	4	5	7	7	13	20	27	32	38	0.273645	0.774327
481	Spinal cord	0	1	2	2	2	4	6	9	10	12	0.606683	-0.674254
482	Spinal cord	2	7	16	23	32	45	63	73	89	102	0.234585	0.764197
483	Spinal cord	5	16	22	37	48	64	74	91	106	122	0.13285	0.764958
484	Forebrain/Midbrain/Hindbrain	2	7	12	19	31	38	49	61	72	81	0.132916	0.773937
485	Spinal cord	3	10	13	18	28	34	44	52	60	71	0.18008	0.77079
486	Spinal cord	0	3	7	10	15	18	23	28	33	45	0.309197	0.773552
487	Spinal cord	9	19	31	39	49	65	81	96	115	132	0.234585	0.763682
488	Spinal cord	1	6	12	19	27	38	50	59	74	89	0.228744	0.768929
489	Spinal cord	3	10	16	21	27	38	46	54	60	64	0.282373	0.757074
490	Spinal cord	10	20	30	44	58	73	89	108	123	137	0.189667	0.501102
491	Spinal cord	2	10	15	24	34	44	56	68	81	88	0.165261	0.77141
492	Spinal cord	6	15	25	34	46	56	68	81	95	109	0.189667	0.766809
493	Forebrain/Midbrain/Hindbrain	3	9	12	22	29	38	48	61	73	85	0.0677152	-0.789689
494	Spinal cord	4	11	17	22	32	40	47	51	61	69	0.273645	0.773075
495	Spinal cord	3	8	19	32	40	49	58	65	72	78	0.0677152	0.76431
496	Spinal cord	2	10	19	26	40	52	60	67	78	88	0.189667	0.771221
497	Spinal cord	6	11	18	26	32	41	45	54	62	72	0.342457	0.769668
498	Spinal cord	3	9	13	17	23	27	30	35	38	40	0.395426	0.753692
499	Spinal cord	2	5	9	14	24	28	37	52	66	81	0.13285	0.762141
500	Spinal cord	2	6	9	16	22	26	34	42	50	62	0.273645	0.773587
501	Spinal cord	1	7	10	25	35	42	49	61	72	85	0.0536109	-0.780042
502	Spinal cord	3	12	26	35	47	59	73	89	102	121	0.13285	0.766813
503	Spinal cord	6	11	25	36	51	59	77	86	94	108	0.13285	0.310898
504	Spinal cord	3	5	11	15	20	28	34	46	56	67	0.189667	0.774575
505	Spinal cord	1	4	10	16	22	33	37	48	55	66	0	0.76083
506	Spinal cord	1	2	6	9	19	23	31	39	52	61	0.228744	0.774372
507	Spinal cord	2	6	13	21	34	52	62	76	93	110	0.189667	0.768212
508	Spinal cord	7	8	15	24	37	50	63	78	94	111	0.228744	0.768571
509	Forebrain/Midbrain/Hindbrain	0	9	16	28	38	44	52	61	68	76	0.189667	0.767125
510	Spinal cord	2	6	11	17	28	36	49	58	75	82	0.186165	0.767141
511	Spinal cord	3	14	21	34	42	54	67	79	94	100	0.189667	-0.78346
512	Spinal cord	6	22	31	41	55	66	86	97	108	122	0.234585	0.757036
513	Spinal cord	3	4	14	20	30	40	51	64	77	92	0.189667	0.774001
514	Spinal cord	8	22	35	46	58	73	91	109	124	137	0.234585	0.256245
515	Forebrain/Midbrain/Hindbrain	0	2	2	3	5	6	11	16	24	30	0.31209	0.740332
516	Spinal cord	2	7	16	27	36	47	60	76	86	97	0.189667	0.773788
517	Spinal cord	7	20	30	41	52	71	87	103	114	129	0.189667	0.480699
518	Spinal cord	2	11	14	20	28	38	47	52	57	66	0.234585	0.771615
519	Spinal cord	4	13	24	37	50	66	78	93	109	123	0.13285	0.529455
520	Spinal cord	3	10	18	23	32	39	49	58	65	76	0.13285	0.772719
521	Spinal cord	4	8	15	23	33	42	53	63	75	84	0.236784	0.153975
522	Spinal cord	1	5	9	13	20	26	34	36	44	57	0.13285	0.767608
523	Spinal cord	0	2	7	11	22	31	40	47	60	77	0.294959	0.773216
524	Spinal cord	3	9	20	33	43	54	62	79	92	105	0.189667	0.770411
525	Spinal cord	6	16	29	43	57	75	83	96	110	125	0.13285	0.768502
526	Forebrain/Midbrain/Hindbrain	5	16	25	36	43	53	71	82	94	111	0.300095	0.763496
527	Forebrain/Midbrain/Hindbrain	0	0	0	0	0	1	1	1	1	2	0.524782	-0.75603
528	Spinal cord	6	17	30	44	59	71	86	96	109	118	0.189667	0.72637
529	Spinal cord	2	4	10	16	24	33	38	49	59	65	0.13285	0.767992
530	Spinal cord	4	12	22	30	43	51	62	71	87	97	0.189667	0.771486
531	Spinal cord	1	3	10	22	34	49	63	72	90	105	0.265903	0.753166
532	Spinal cord	4	12	20	27	39	46	59	69	79	86	0	-0.785408
533	Spinal cord	3	9	19	27	36	45	57	68	78	92	0.189667	0.772108
534	Spinal cord	3	11	19	33	37	45	52	61	70	76	0.234585	0.771255
535	Spinal cord	4	10	22	37	45	55	70	81	92	105	0.13285	0.772662
536	Spinal cord	1	4	12	21	32	45	63	76	89	108	0.234585	0.769388
537	Spinal cord	9	17	33	43	55	66	79	100	115	126	0.13285	0.766584
538	Spinal cord	2	5	15	25	35	39	45	52	57	65	0.189667	0.773011
539	Spinal cord	5	10	17	30	39	54	59	66	83	93	0.13285	0.770652
540	Forebrain/Midbrain/Hindbrain	2	4	10	17	25	33	41	46	61	69	0.273645	0.770882
541	Spinal cord	6	17	31	41	55	71	86	97	113	131	0.151545	0.766091
542	Forebrain/Midbrain/Hindbrain	2	8	18	30	42	51	59	67	77	90	0.0677152	0.350571
543	Spinal cord	2	11	19	27	33	40	54	62	73	78	0.13285	0.772189
544	Spinal cord	9	18	31	45	55	64	75	91	107	122	0.13285	0.768721
545	Spinal cord	3	8	17	29	45	60	72	91	109	120	0.13285	0.768277
546	Spinal cord	3	5	10	21	30	37	47	57	72	82	0.263277	0.767991
547	Spinal cord	6	11	20	29	38	49	63	81	97	113	0.228744	0.768004
548	Spinal cord	5	9	13	25	30	43	53	64	78	84	0	0.773797
549	Spinal cord	2	8	15	22	34	49	59	76	87	101	0.189667	0.765068
550	Spinal cord	1	7	16	24	36	48	62	72	88	102	0.234585	0.768821
551	Spinal cord	4	18	27	35	48	58	69	77	88	95	0.379799	0.76167
552	Spinal cord	5	8	14	20	24	30	36	42	46	51	0.228744	0.754399
553	Spinal cord	0	1	5	15	24	33	43	54	63	76	0.189667	0.720067
554	Forebrain/Midbrain/Hindbrain	1	14	24	34	44	53	66	79	86	97	0.228744	-0.788736
555	Spinal cord	2	9	17	23	31	40	50	57	66	73	0.13285	0.771006
556	Spinal cord	8	17	29	42	55	68	80	91	103	121	0.13285	0.76794
557	Spinal cord	6	22	41	51	66	76	91	108	120	132	0.234585	0.248154
558	Spinal cord	4	12	22	36	48	62	74	90	104	122	0.13285	0.238843
559	Spinal cord	1	7	18	28	40	54	69	79	97	110	0.189667	0.772973
560	Spinal cord	8	12	18	31	46	55	66	80	96	109	0	0.768871
561	Spinal cord	1	7	15	22	32	35	41	51	65	75	0	0.771047
562	Spinal cord	1	3	10	17	23	27	38	44	52	56	0.234585	0.757157
563	Spinal cord	9	16	28	37	50	62	78	90	108	117	0.13285	0.764989
564	Surface ectoderm	5	11	17	24	27	35	41	47	52	60	0.554984	-0.748029
565	Spinal cord	0	3	6	8	13	15	24	27	30	34	0.273645	0.772782
566	Spinal cord	0	9	24	36	53	68	80	93	104	115	0.189667	0.770866
567	Spinal cord	6	15	29	45	60	74	87	98	111	127	0.13285	0.488328
568	Spinal cord	2	8	13	26	39	48	56	61	75	84	0.0677152	0.771736
569	Spinal cord	1	7	16	25	33	49	58	74	87	103	0.189667	0.770452
570	Spinal cord	2	8	13	20	30	45	54	69	82	89	0.0536109	-0.128385
571	Spinal cord	4	10	13	19	23	28	37	43	50	57	0.13285	0.77103
572	Spinal cord	2	4	11	14	21	30	36	42	56	67	0.284614	0.773283
573	Spinal cord	7	15	32	40	52	60	69	82	95	104	0.13285	-0.78148
574	Spinal cord	3	9	15	19	22	27	37	42	47	53	0.234585	0.771456
575	Spinal cord	8	19	22	29	34	42	47	54	62	69	0.331464	0.767793
576	Spinal cord	3	10	15	23	27	35	42	52	61	71	0.20563	0.523915
577	Spinal cord	3	11	21	33	44	58	70	82	94	108	0.189667	0.762993
578	Spinal cord	1	6	15	27	37	58	72	83	99	116	0.13285	0.770068
579	Spinal cord	5	8	13	16	20	31	37	48	55	63	0.273645	0.771169
580	Spinal cord	6	12	19	31	44	55	68	78	93	102	0.13285	0.770668
581	Spinal cord	7	16	22	34	47	56	71	89	101	118	0.13285	0.77077
582	Spinal cord	7	17	29	47	60	73	92	105	120	137	0	0.767369
583	Gut tube	3	11	18	24	28	36	43	54	63	72	0.518301	0.77305
584	Spinal cord	4	11	19	32	41	53	67	77	94	109	0.120295	0.519993
585	Spinal cord	5	19	29	46	54	73	85	95	111	121	0.132916	0.48716
586	Spinal cord	4	8	15	23	27	30	34	40	47	57	0.273645	0.771165
587	Spinal cord	6	14	21	30	45	54	63	77	84	92	0.13285	0.771378
588	Forebrain/Midbrain/Hindbrain	1	6	17	24	31	41	50	58	68	75	0.120295	-0.798693
589	Spinal cord	4	5	9	16	24	32	35	41	50	60	0.0677152	-0.797974
590	Spinal cord	1	9	21	29	42	51	62	75	89	102	0.189667	0.770246
591	Spinal cord	4	13	22	29	40	53	65	80	98	111	0.374423	0.757829
592	Spinal cord	0	0	1	2	4	4	6	9	13	20	0.228744	0.708229
593	Spinal cord	2	10	14	19	27	35	42	53	61	74	0.13285	0.581925
594	Spinal cord	2	4	11	13	19	26	33	40	47	55	0.404841	0.760805
595	Spinal cord	0	1	3	7	11	14	17	23	28	37	0.20563	-0.779842
596	Spinal cord	1	10	17	25	37	55	67	82	97	109	0.186165	0.771822
597	Spinal cord	5	15	19	30	38	52	63	71	80	87	0	0.772802
598	Spinal cord	2	9	25	40	54	68	81	96	110	122	0.189667	0.769172
599	Spinal cord	1	4	12	16	22	29	37	41	48	52	0.361673	0.771224
600	Spinal cord	7	17	31	50	69	82	95	111	125	141	0.13285	0.76891
601	Forebrain/Midbrain/Hindbrain	3	6	15	21	32	43	53	70	83	96	0.13285	0.772928
602	Spinal cord	2	10	14	23	38	48	63	72	88	101	0.189667	0.772624
603	Spinal cord	5	15	25	30	35	43	49	56	60	66	0.299769	0.769199
604	Spinal cord	1	5	8	11	13	20	24	30	34	38	0.434037	0.66902
605	Spinal cord	2	3	5	15	21	25	36	51	59	66	0.132916	0.764197
606	Spinal cord	2	6	10	21	28	36	49	67	78	91	0.186165	0.764839
607	Spinal cord	9	19	30	42	58	75	89	105	121	135	0	0.767116
608	Spinal cord	5	14	24	36	49	66	78	91	110	126	0.189667	0.768275
609	Spinal cord	8	18	27	38	47	59	66	82	94	103	0.332022	0.768021
610	Spinal cord	4	9	16	27	38	47	55	67	75	87	0.13285	0.770186
611	Spinal cord	2	10	16	24	26	29	37	43	50	60	0.186165	0.773186
612	Spinal cord	4	12	24	32	44	56	66	75	87	92	0	0.77042
613	Spinal cord	8	15	27	36	52	66	80	95	115	131	0.189667	0.769327
614	Spinal cord	0	7	12	20	28	34	42	49	56	67	0.309197	0.772442
615	Sclerotome	1	4	11	14	19	23	31	39	45	48	0.522112	0.77065
616	Spinal cord	3	10	19	23	33	39	50	58	69	80	0.189667	0.7712
617	Spinal cord	3	9	16	28	39	53	62	76	89	99	0.120295	0.346546
618	Dermomyotome	2	7	9	14	19	20	25	30	33	37	0.628757	0.759955
619	Spinal cord	1	14	21	32	49	67	80	93	105	114	0.189667	0.765163
620	Spinal cord	2	6	14	22	27	34	42	50	60	63	0.263277	0.772071
621	Spinal cord	4	15	25	37	46	54	69	84	94	106	0.13285	0.770804
622	Sclerotome	2	3	6	11	12	15	21	29	36	43	0.47419	0.608083
623	Spinal cord	6	15	21	31	43	54	68	81	94	103	0	0.772601
624	Spinal cord	1	4	13	24	39	52	63	73	78	89	0.0677152	-0.795393
625	Spinal cord	4	16	35	48	64	79	96	112	124	136	0.13285	0.479499
626	Spinal cord	4	8	16	24	32	44	48	56	63	72	0.189667	0.773176
627	Spinal cord	5	14	22	26	35	47	56	64	76	85	0.189667	0.773125
628	Spinal cord	2	7	10	12	15	16	21	25	31	35	0.380976	0.53395
629	Spinal cord	1	8	25	38	52	63	78	92	108	120	0.234585	0.768375
630	Spinal cord	3	4	10	17	25	29	36	42	49	58	0.404841	0.770364
631	Spinal cord	3	9	19	28	37	44	57	65	76	84	0.189667	0.771856
632	Spinal cord	5	16	35	45	59	74	95	101	107	114	0.0677152	-0.79399
633	Spinal cord	1	5	9	19	27	34	37	45	54	63	0.234585	0.772385
634	Spinal cord	5	20	30	47	66	82	96	109	122	136	0.186165	0.76757
635	Haematoendothelial progenitors	2	9	16	19	27	33	41	50	59	65	0.380652	0.742228
636	Sclerotome	1	4	12	17	26	36	38	40	46	50	0.46101	0.767719
637	Spinal cord	7	17	24	39	56	71	83	97	112	127	0.13285	0.765662
638	Spinal cord	10	13	16	26	38	51	62	72	86	97	0.0677152	0.772722
639	Spinal cord	0	7	19	27	30	43	51	62	72	78	0.342457	0.7706
640	Haematoendothelial progenitors	5	8	16	21	27	29	34	37	40	45	0.488327	0.760133
641	Spinal cord	6	12	24	32	42	47	53	66	72	80	0.234585	0.767746
642	Spinal cord	4	10	17	24	39	49	67	76	85	96	0	0.770722
643	Forebrain/Midbrain/Hindbrain	4	10	25	37	48	61	76	87	97	107	0.189667	0.471749
644	Spinal cord	2	11	26	43	60	76	89	103	115	130	0.234585	0.719698
645	Spinal cord	4	7	14	27	35	41	50	60	64	72	0.464501	0.768686
646	Spinal cord	3	4	11	23	35	48	58	70	79	89	0.151545	0.254395
647	Spinal cord	2	12	23	41	53	69	78	94	110	125	0.273645	0.76812
648	Haematoendothelial progenitors	5	12	16	19	24	28	36	41	49	54	0.255487	0.73351
649	Anterior somitic tissues	5	15	21	29	31	37	41	47	51	56	0.403402	0.729247
650	Spinal cord	0	4	5	8	12	15	17	19	19	23	0.418687	0.759792
651	Spinal cord	2	16	29	38	49	58	74	88	108	125	0.273645	0.768632
652	Spinal cord	4	12	21	27	38	50	62	80	91	100	0.273645	0.769973
653	Haematoendothelial progenitors	5	9	12	15	19	19	20	24	28	35	0.430918	-0.704945
654	Endothelium	7	10	19	25	33	35	40	45	55	58	0.436348	0.768776
655	Spinal cord	7	10	23	34	49	63	73	89	101	111	0.13285	0.772249
656	Spinal cord	8	18	34	50	63	79	94	108	120	135	0.151814	0.769448
657	Endothelium	5	10	13	21	24	29	33	40	48	51	0.583075	-0.715847
658	Spinal cord	4	13	20	23	39	51	62	76	89	105	0.186165	0.768304
659	Spinal cord	2	12	20	30	44	53	62	73	81	91	0.234956	0.736084
660	Spinal cord	1	9	27	41	56	63	79	90	102	116	0.273645	0.771206
661	Spinal cord	3	6	13	19	29	41	59	75	86	100	0.186165	0.762092
662	Anterior somitic tissues	3	7	12	17	23	31	39	42	54	66	0.313495	0.728533
663	Spinal cord	5	11	16	28	38	47	60	65	76	89	0.342457	0.772437
664	Endothelium	5	6	9	10	12	15	20	25	28	32	0.538876	-0.721144
665	Spinal cord	7	16	32	44	54	68	84	97	107	114	0.19197	0.770088
666	Neural crest	5	15	22	34	49	60	71	79	90	97	0.2051	0.77276
667	Spinal cord	7	10	12	18	20	27	31	39	46	55	0.377666	-0.787158
668	Spinal cord	5	14	27	43	56	68	84	100	112	127	0.342457	0.766671
669	Spinal cord	5	13	24	39	50	64	76	89	96	114	0.190592	0.770907
670	Neural crest	3	11	15	25	31	40	45	53	63	74	0.438364	0.770964
671	Surface ectoderm	1	2	3	9	12	17	21	22	26	28	0.699331	-0.747525
672	Forebrain/Midbrain/Hindbrain	2	4	7	10	12	19	23	30	36	41	0.537593	-0.740274
673	Spinal cord	6	19	24	35	49	61	74	82	98	114	0.17168	0.768589
674	Spinal cord	5	10	19	28	36	48	62	74	82	91	0.37417	-0.792477
675	Endothelium	9	14	22	26	32	37	38	39	41	46	0.409994	0.769426
676	Sclerotome	3	14	17	21	24	27	34	38	42	49	0.272669	0.756118
677	Spinal cord	6	12	14	21	27	36	45	54	61	69	0.409765	-0.795318
678	Neural crest	7	10	20	35	47	60	70	79	89	98	0.356116	0.770589
679	Cranial mesoderm	4	7	12	16	21	27	34	42	46	51	0.29163	0.721562
680	Sclerotome	3	6	14	18	26	34	41	48	59	65	0.293223	0.727838
681	Spinal cord	4	9	15	22	31	49	59	74	86	102	0.43485	0.771974
682	Forebrain/Midbrain/Hindbrain	5	13	18	25	31	44	51	57	67	75	0.509967	-0.721137
683	Forebrain/Midbrain/Hindbrain	5	7	9	11	14	18	21	27	32	36	0.396264	0.54499
684	Haematoendothelial progenitors	6	16	22	32	36	41	44	52	56	63	0.478008	0.7701
685	Anterior somitic tissues	5	14	22	28	37	43	47	48	58	60	0.36203	0.767434
686	Spinal cord	4	10	22	35	47	63	76	87	99	108	0.37417	0.767752
687	Neural crest	7	13	20	30	35	50	61	75	90	98	0.382575	0.766368
688	Neural crest	8	13	19	30	37	41	47	57	64	69	0.294875	0.772051
689	Neural crest	2	14	22	35	47	50	56	63	67	73	0.631686	0.768745
690	Neural crest	5	12	14	22	28	34	39	41	48	56	0.40195	0.768466
691	Neural crest	7	13	19	30	37	48	58	69	80	93	0.375084	0.768235
692	Spinal cord	6	12	19	22	31	38	46	55	67	72	0.212518	0.768207
693	Dermomyotome	1	7	10	11	13	15	19	23	23	28	0.450973	0.767067
694	Spinal cord	1	4	10	17	28	37	49	52	60	70	0.335702	0.773107
695	Spinal cord	3	8	16	24	34	46	52	58	69	78	0.23902	0.773798
696	Neural crest	7	16	21	26	27	30	37	42	48	53	0.523792	0.77085
697	Neural crest	7	12	20	26	31	36	43	49	55	59	0.252896	0.769922
698	Neural crest	4	17	24	30	36	43	51	62	74	86	0.210713	0.769843
699	Dermomyotome	11	16	26	31	36	41	45	51	53	61	0.271847	0.769083
700	Cranial mesoderm	3	4	7	10	15	16	18	20	25	27	0.631047	0.768734
701	Neural crest	7	13	18	24	30	35	42	51	60	67	0.423096	0.767993
702	Dermomyotome	9	15	21	31	38	43	51	59	63	70	0.351782	0.761896
703	Dermomyotome	6	13	19	25	30	33	39	45	55	59	0.408305	0.767349
704	Neural crest	5	13	16	19	22	31	40	47	52	60	0.42394	0.767606
705	Spinal cord	1	6	12	21	29	38	47	58	73	87	0.404841	0.767976
706	Dermomyotome	5	16	22	27	31	33	36	42	49	52	0.52895	0.768143
707	Neural crest	12	19	25	29	32	36	39	43	48	52	0.252896	0.765405
708	Neural crest	8	19	24	36	42	52	60	65	71	78	0.362154	0.766665
709	Neural crest	6	17	23	25	33	40	46	54	58	67	0.444428	0.771117
710	Neural crest	6	14	17	20	25	29	36	44	47	55	0.364845	0.770175
711	Neural crest	8	15	24	30	31	33	40	44	49	52	0.35074	0.769596
712	Sclerotome	5	12	18	29	37	44	52	60	68	71	0.354533	0.752294
713	Neural crest	7	15	21	27	32	37	47	50	53	57	0.498468	0.770406
714	Dermomyotome	7	20	29	39	49	59	68	77	83	96	0.322202	0.762964
715	Dermomyotome	11	20	30	35	41	49	55	65	71	77	0.339007	0.768471
716	Spinal cord	0	4	13	23	30	39	47	59	74	88	0.265903	0.770131
717	Dermomyotome	10	14	19	27	35	42	54	59	67	71	0.296013	0.766955
718	Surface ectoderm	7	13	17	22	27	32	36	40	45	53	0.461185	0.770392
719	Surface ectoderm	5	8	14	15	24	27	33	38	43	46	0.547452	0.250224
720	Neural crest	8	16	24	29	35	40	44	46	51	55	0.348699	0.768443
721	Neural crest	9	17	29	37	48	58	71	78	83	90	0.387357	0.757775
722	Neural crest	5	14	25	30	34	43	54	60	67	73	0.487742	0.769236
723	Neural crest	3	9	21	29	33	39	42	47	48	50	0.489099	0.768519
724	Neural crest	2	10	22	25	27	36	41	46	49	54	0.53363	0.767578
725	Spinal cord	7	16	26	36	50	64	76	88	104	115	0.120295	0.474847
726	Spinal cord	3	6	13	20	28	41	55	67	82	94	0.18338	0.769383
727	Spinal cord	1	5	9	15	24	33	46	60	69	80	0.120295	0.474311
728	Spinal cord	0	1	4	12	18	25	35	44	58	74	0.175405	0.77181
729	Spinal cord	5	9	15	26	34	43	58	64	76	89	0.234585	0.763505
730	Spinal cord	2	9	14	25	34	43	53	62	73	88	0.13285	0.764147
731	Forebrain/Midbrain/Hindbrain	1	7	11	14	17	22	26	32	35	40	0.417819	0.773733
732	Spinal cord	5	9	13	17	21	31	39	54	64	74	0.162015	0.75716
733	Spinal cord	1	1	4	7	15	21	26	35	40	53	0.234298	0.774543
734	Spinal cord	1	6	9	12	20	28	40	54	70	84	0.13285	0.759963
735	Spinal cord	6	15	23	35	47	61	69	84	99	110	0.0677152	0.353821
736	Forebrain/Midbrain/Hindbrain	0	0	1	1	2	3	5	7	12	15	0.724981	-0.742852
737	Spinal cord	0	3	8	14	22	31	39	51	70	82	0.273645	0.769943
738	Spinal cord	1	5	15	23	30	38	45	52	63	77	0.309197	0.770734
739	Spinal cord	0	6	15	29	34	48	61	69	89	104	0.189667	0.760135
740	Forebrain/Midbrain/Hindbrain	0	4	9	14	21	28	36	43	46	54	0.494496	0.760196
741	Definitive endoderm	2	4	5	6	8	10	13	15	17	22	0.326909	-0.731056
742	Spinal cord	2	5	10	19	32	41	54	67	78	91	0.186165	0.772432
743	Spinal cord	0	3	6	9	14	18	26	30	34	41	0.136823	0.770683
744	Spinal cord	2	9	17	21	28	37	46	56	63	68	0.237004	0.48856
745	NMP	0	3	11	15	23	32	40	51	63	75	0.165261	0.769957
746	Spinal cord	1	5	14	18	31	38	49	68	80	92	0.13285	0.763848
747	Spinal cord	5	10	18	25	35	46	58	67	77	87	0.236441	0.757981
748	Forebrain/Midbrain/Hindbrain	3	10	14	19	23	31	38	47	58	66	0.17168	0.773476
749	Spinal cord	3	9	18	28	39	57	69	84	102	118	0.189667	0.732484
750	Spinal cord	2	2	5	18	29	43	55	71	87	102	0.13285	0.0326544
751	Forebrain/Midbrain/Hindbrain	2	4	6	9	14	16	17	26	31	34	0.597137	0.684806
752	Spinal cord	5	9	10	14	24	34	44	56	65	73	0.333798	0.76297
753	Forebrain/Midbrain/Hindbrain	3	7	16	21	29	35	46	57	67	76	0.379399	0.768993
754	Spinal cord	0	0	2	5	10	17	24	32	40	49	0.309197	0.769285
755	Forebrain/Midbrain/Hindbrain	4	9	18	23	27	34	48	58	67	76	0.151545	0.770883
756	Spinal cord	3	7	15	22	29	45	57	72	88	106	0	0.76522
757	Spinal cord	3	8	12	22	32	45	57	72	85	104	0	0.760908
758	Spinal cord	0	4	6	9	16	23	31	44	54	73	0.309197	0.77073
759	Spinal cord	2	8	17	22	34	40	49	65	73	89	0	0.765109
760	Cranial mesoderm	2	2	3	6	6	9	11	14	14	20	0.574032	0.291818
761	Forebrain/Midbrain/Hindbrain	1	5	11	21	34	43	50	59	67	78	0.190416	0.772468
762	Spinal cord	2	2	4	4	11	14	18	29	37	49	0.2065	0.763604
763	Spinal cord	1	4	12	17	23	33	43	55	69	75	0.20563	-0.62202
764	Spinal cord	4	15	26	40	51	65	79	94	106	125	0.234585	0.337643
765	Sclerotome	0	0	1	1	1	1	2	3	3	7	0.62852	0.772199
766	Forebrain/Midbrain/Hindbrain	4	12	21	27	34	39	40	45	53	59	0.243653	0.770836
767	Spinal cord	0	5	11	22	30	43	55	67	78	92	0.216562	0.759066
768	Spinal cord	0	0	5	11	14	26	33	51	65	79	0.37417	0.766168
769	Forebrain/Midbrain/Hindbrain	0	1	5	9	12	18	24	32	41	49	0.207731	0.46119
770	Spinal cord	2	4	11	18	21	28	31	38	43	50	0.150976	-0.768037
771	Spinal cord	2	6	15	22	32	38	47	63	73	79	0.273645	0.772683
772	Spinal cord	2	6	12	16	21	24	31	38	41	48	0.310712	0.763636
773	Spinal cord	1	2	2	7	10	11	11	12	13	17	0.510166	0.463534
774	Spinal cord	4	9	14	22	30	38	51	62	73	86	0.273645	0.771052
775	Spinal cord	3	6	10	11	17	21	25	30	34	42	0.385323	0.760623
776	Spinal cord	2	11	24	33	47	58	73	83	95	113	0.189667	0.261278
777	Spinal cord	3	4	8	18	34	48	61	76	85	100	0.309197	0.771054
778	Spinal cord	2	6	13	19	21	31	44	57	67	76	0.132916	0.768663
779	Spinal cord	1	5	14	21	26	33	42	53	68	81	0.13285	0.769819
780	Spinal cord	5	15	28	36	44	53	66	80	87	101	0.140874	0.522842
781	Spinal cord	0	3	7	12	21	29	40	54	67	77	0.189667	0.765363
782	Spinal cord	1	7	11	18	27	38	47	60	66	84	0.13285	0.764753
783	Forebrain/Midbrain/Hindbrain	3	11	24	46	67	82	99	114	126	138	0.13285	0.768057
784	Forebrain/Midbrain/Hindbrain	2	11	16	24	32	45	52	65	78	93	0.189667	0.781732
785	Forebrain/Midbrain/Hindbrain	5	20	31	45	62	78	97	116	127	141	0	0.758174
786	Forebrain/Midbrain/Hindbrain	2	20	33	49	61	76	87	111	121	132	0	0.760782
787	Endothelium	0	0	0	0	0	0	0	0	0	0	0.832555	0.129451
788	Forebrain/Midbrain/Hindbrain	5	15	30	43	58	66	81	96	114	128	0	0.77196
789	Forebrain/Midbrain/Hindbrain	3	12	21	38	50	60	74	89	99	115	0.13285	0.78224
790	Forebrain/Midbrain/Hindbrain	6	15	26	39	54	68	84	98	113	128	0	0.747453
791	Forebrain/Midbrain/Hindbrain	4	13	29	41	58	68	83	96	109	119	0	0.761293
792	Forebrain/Midbrain/Hindbrain	2	11	23	47	67	80	94	108	123	131	0	0.758472
793	Forebrain/Midbrain/Hindbrain	3	10	20	33	54	71	87	100	117	131	0.189667	0.759165
794	Forebrain/Midbrain/Hindbrain	7	16	26	39	56	71	79	93	108	127	0	0.760724
795	Forebrain/Midbrain/Hindbrain	2	6	10	17	23	34	43	50	57	75	0	0.775362
796	Forebrain/Midbrain/Hindbrain	5	16	30	49	62	76	90	104	113	128	0	0.757968
797	Forebrain/Midbrain/Hindbrain	4	13	27	47	62	84	99	113	126	139	0.13285	0.759348
798	Neural crest	0	0	3	3	8	15	21	32	42	51	0.540315	0.794968
799	Forebrain/Midbrain/Hindbrain	5	10	22	36	52	69	88	101	118	132	0	0.756839
800	Forebrain/Midbrain/Hindbrain	1	6	25	44	66	87	103	116	133	145	0.273645	0.773114
801	Forebrain/Midbrain/Hindbrain	2	9	17	31	46	64	77	85	101	117	0.189667	0.759089
802	Forebrain/Midbrain/Hindbrain	6	16	26	45	56	71	87	103	113	125	0	0.756192
803	Forebrain/Midbrain/Hindbrain	4	15	29	40	55	73	90	103	118	127	0	0.753747
804	Forebrain/Midbrain/Hindbrain	1	8	20	33	47	62	78	93	103	114	0	0.758941
805	Forebrain/Midbrain/Hindbrain	10	18	30	44	59	79	93	106	120	130	0	0.757933
806	Forebrain/Midbrain/Hindbrain	2	8	18	28	41	59	74	86	98	110	0	0.785859
807	Forebrain/Midbrain/Hindbrain	0	0	0	0	0	0	1	2	3	5	0	0.734752
808	Forebrain/Midbrain/Hindbrain	2	8	18	38	59	80	97	113	125	139	0.189667	0.768048
809	Forebrain/Midbrain/Hindbrain	2	11	27	43	62	83	101	114	125	133	0	0.755615
810	Forebrain/Midbrain/Hindbrain	4	16	28	42	57	68	81	88	100	110	0	0.768629
811	Forebrain/Midbrain/Hindbrain	5	9	28	44	66	81	95	109	122	132	0.13285	0.757537
812	Forebrain/Midbrain/Hindbrain	1	5	15	27	42	58	69	82	93	108	0	0.755547
813	Forebrain/Midbrain/Hindbrain	2	6	17	36	56	67	79	96	109	120	0.189667	0.761211
814	Forebrain/Midbrain/Hindbrain	8	21	33	46	63	82	95	104	120	135	0	0.755545
815	Forebrain/Midbrain/Hindbrain	1	2	11	15	27	36	51	68	87	107	0	0.750333
816	Forebrain/Midbrain/Hindbrain	1	4	15	23	36	58	74	85	97	110	0	0.741995
817	Forebrain/Midbrain/Hindbrain	4	11	23	36	53	65	79	94	110	120	0	0.757624
818	Forebrain/Midbrain/Hindbrain	3	16	25	39	54	65	77	87	99	111	0	0.754535
819	Forebrain/Midbrain/Hindbrain	2	14	28	39	50	60	76	88	101	112	0	0.760132
820	Forebrain/Midbrain/Hindbrain	8	18	32	44	60	75	90	100	118	133	0	0.774267
821	Forebrain/Midbrain/Hindbrain	5	16	30	42	55	68	81	93	106	116	0	0.778062
822	Forebrain/Midbrain/Hindbrain	6	20	37	47	60	75	93	106	116	129	0	0.773794
823	Forebrain/Midbrain/Hindbrain	5	10	20	28	39	50	55	65	73	87	0	0.756796
824	Forebrain/Midbrain/Hindbrain	1	9	23	43	55	74	87	103	115	130	0.189667	0.753236
825	Haematoendothelial progenitors	0	1	11	21	33	48	64	82	97	110	0.146319	0.771036
826	Forebrain/Midbrain/Hindbrain	8	19	27	40	56	66	79	96	108	122	0	0.754045
827	Forebrain/Midbrain/Hindbrain	4	15	26	41	52	66	79	90	99	113	0	0.778707
828	Forebrain/Midbrain/Hindbrain	9	21	30	48	57	73	90	103	114	129	0	0.759304
829	Forebrain/Midbrain/Hindbrain	3	16	32	47	59	75	88	106	120	141	0	0.778618
830	Forebrain/Midbrain/Hindbrain	0	5	12	22	31	44	50	59	72	88	0.13285	0.771366
831	Forebrain/Midbrain/Hindbrain	0	6	16	26	39	51	66	79	91	101	0	0.751613
832	Forebrain/Midbrain/Hindbrain	4	9	19	30	45	53	63	76	89	100	0.13285	0.78356
833	Forebrain/Midbrain/Hindbrain	3	5	18	36	52	75	93	109	128	143	0	0.7675
834	Forebrain/Midbrain/Hindbrain	8	19	26	43	58	76	87	97	108	121	0	0.741057
835	Forebrain/Midbrain/Hindbrain	0	1	7	14	24	40	56	71	85	97	0	0.754314
836	Forebrain/Midbrain/Hindbrain	4	14	32	44	58	67	81	91	101	112	0.13285	0.770878
837	Forebrain/Midbrain/Hindbrain	11	19	32	44	56	69	79	90	104	118	0	0.778108
838	Forebrain/Midbrain/Hindbrain	4	15	21	33	42	55	66	76	84	97	0	0.77777
839	Forebrain/Midbrain/Hindbrain	13	19	32	45	61	73	82	96	109	123	0	0.772031
840	Forebrain/Midbrain/Hindbrain	4	14	29	41	49	59	70	81	88	97	0	0.771267
841	Forebrain/Midbrain/Hindbrain	3	9	17	32	44	61	74	84	95	103	0	0.748867
842	Forebrain/Midbrain/Hindbrain	5	17	33	46	57	72	79	88	104	116	0	0.770658
843	Forebrain/Midbrain/Hindbrain	2	11	23	38	60	79	100	114	128	146	0.273645	0.762768
844	Forebrain/Midbrain/Hindbrain	2	3	12	26	36	48	62	79	92	101	0	0.744489
845	Forebrain/Midbrain/Hindbrain	6	17	35	46	59	74	89	105	117	130	0	0.750588
846	Forebrain/Midbrain/Hindbrain	4	10	25	36	49	66	80	88	96	104	0	0.751029
847	Forebrain/Midbrain/Hindbrain	2	5	12	19	27	39	52	69	82	99	0	0.799399
848	Spinal cord	0	0	1	1	2	3	4	5	8	9	0.494064	-0.339807
849	Forebrain/Midbrain/Hindbrain	4	15	28	45	62	74	87	106	120	133	0.13285	0.782261
850	Forebrain/Midbrain/Hindbrain	5	16	27	38	49	57	67	78	93	102	0	0.744084
851	Forebrain/Midbrain/Hindbrain	4	17	28	40	51	63	72	83	96	106	0	0.776048
852	Forebrain/Midbrain/Hindbrain	3	15	24	35	54	65	74	85	91	101	0	0.755454
853	Forebrain/Midbrain/Hindbrain	2	3	8	10	17	23	30	36	40	43	0.234585	0.770339
854	Forebrain/Midbrain/Hindbrain	4	16	34	47	60	70	83	99	112	132	0	0.774549
855	Forebrain/Midbrain/Hindbrain	3	19	32	45	54	68	81	98	107	121	0.13285	0.775303
856	Forebrain/Midbrain/Hindbrain	2	4	8	16	22	33	43	56	69	82	0	0.77751
857	Forebrain/Midbrain/Hindbrain	3	15	30	37	48	68	79	89	105	122	0	0.769487
858	Forebrain/Midbrain/Hindbrain	7	17	30	45	60	74	84	92	101	119	0	0.77527
859	Forebrain/Midbrain/Hindbrain	1	8	17	28	43	53	66	78	87	95	0	0.743178
860	Forebrain/Midbrain/Hindbrain	0	7	14	26	34	49	59	76	91	102	0	0.789887
861	Forebrain/Midbrain/Hindbrain	1	5	20	30	45	57	70	82	93	100	0.13285	0.747641
862	Forebrain/Midbrain/Hindbrain	7	18	28	43	60	71	79	93	112	128	0	0.774837
863	Forebrain/Midbrain/Hindbrain	3	12	25	40	62	80	101	115	128	141	0.342457	0.762445
864	Forebrain/Midbrain/Hindbrain	5	16	26	39	49	63	76	88	95	104	0.13285	0.771402
865	Forebrain/Midbrain/Hindbrain	4	14	22	37	51	64	75	86	102	113	0	0.747131
866	Forebrain/Midbrain/Hindbrain	3	9	18	29	37	47	55	67	81	91	0	0.750383
867	Endothelium	0	0	0	0	0	0	0	0	1	1	0.66769	-0.652283
868	Forebrain/Midbrain/Hindbrain	3	7	18	29	39	53	63	78	91	107	0	0.780173
869	Forebrain/Midbrain/Hindbrain	6	19	28	38	48	63	80	95	103	116	0	0.749488
870	Forebrain/Midbrain/Hindbrain	10	21	30	47	63	77	88	100	114	130	0	0.784173
871	Forebrain/Midbrain/Hindbrain	0	2	4	11	21	33	43	58	68	84	0.13285	0.743121
872	Forebrain/Midbrain/Hindbrain	9	19	31	45	60	69	81	98	116	130	0	0.783607
873	Neural crest	0	4	4	4	5	5	5	5	7	7	0.706155	0.724698
874	Neural crest	1	3	3	3	3	3	4	4	4	4	0.468076	0.21258
875	Forebrain/Midbrain/Hindbrain	4	14	25	39	51	60	75	92	106	117	0	0.773
876	Forebrain/Midbrain/Hindbrain	6	11	27	40	51	58	71	86	104	119	0	0.783422
877	Forebrain/Midbrain/Hindbrain	6	17	27	39	49	67	82	97	108	123	0.13285	0.777429
878	Forebrain/Midbrain/Hindbrain	7	16	31	42	60	74	84	102	115	130	0	0.782984
879	Forebrain/Midbrain/Hindbrain	8	17	28	40	52	66	79	91	106	126	0	0.783343
880	Forebrain/Midbrain/Hindbrain	7	20	36	46	59	73	84	99	112	132	0	0.775837
881	Forebrain/Midbrain/Hindbrain	11	17	30	44	56	66	76	90	101	117	0	0.777717
882	Forebrain/Midbrain/Hindbrain	0	8	21	34	52	66	83	98	114	128	0	0.796626
883	Forebrain/Midbrain/Hindbrain	3	10	23	28	44	56	71	79	88	102	0	0.744852
884	Forebrain/Midbrain/Hindbrain	2	7	22	39	56	77	90	104	118	128	0	0.763653
885	Forebrain/Midbrain/Hindbrain	12	18	31	44	59	77	92	105	120	136	0	0.798223
886	Forebrain/Midbrain/Hindbrain	5	21	30	41	53	69	83	98	117	131	0	0.775626
887	Forebrain/Midbrain/Hindbrain	8	18	29	40	53	67	83	94	111	122	0	0.781741
888	Forebrain/Midbrain/Hindbrain	5	15	24	37	58	74	86	102	117	128	0	0.771133
889	Forebrain/Midbrain/Hindbrain	4	13	20	32	46	58	77	89	101	111	0	0.795501
890	Forebrain/Midbrain/Hindbrain	6	17	30	43	56	66	80	91	110	125	0	0.795282
891	Forebrain/Midbrain/Hindbrain	9	25	33	49	63	77	90	102	119	129	0	0.777674
892	Forebrain/Midbrain/Hindbrain	7	11	22	33	49	63	85	92	104	116	0	0.770262
893	Forebrain/Midbrain/Hindbrain	7	15	23	36	45	61	72	88	95	112	0	0.770754
894	Forebrain/Midbrain/Hindbrain	0	3	14	30	47	68	81	93	112	124	0.13285	0.76684
895	Forebrain/Midbrain/Hindbrain	5	11	27	45	59	73	88	105	119	132	0	0.770106
896	Neural crest	0	0	3	3	4	5	6	6	8	10	0.49627	0.632346
897	Forebrain/Midbrain/Hindbrain	4	15	23	37	51	68	86	99	119	133	0	0.742668
898	Forebrain/Midbrain/Hindbrain	10	20	34	46	60	72	87	103	116	133	0	0.780969
899	Forebrain/Midbrain/Hindbrain	6	14	24	32	39	54	66	77	91	109	0	0.776524
900	Forebrain/Midbrain/Hindbrain	4	13	21	35	47	61	82	94	110	129	0	0.744289
901	Forebrain/Midbrain/Hindbrain	7	17	30	43	54	67	81	93	107	126	0	0.780459
902	Forebrain/Midbrain/Hindbrain	0	0	7	14	22	26	37	43	49	59	0.391788	-0.724954
903	Forebrain/Midbrain/Hindbrain	6	13	28	46	63	78	95	110	122	140	0	0.768294
904	Forebrain/Midbrain/Hindbrain	2	12	25	42	65	82	103	116	133	146	0.234585	0.770444
905	Forebrain/Midbrain/Hindbrain	3	9	22	35	56	79	96	112	131	144	0.189667	0.766976
906	Forebrain/Midbrain/Hindbrain	3	11	24	41	61	82	102	116	133	146	0	0.766871
907	Neural crest	0	3	3	3	4	5	7	7	9	17	0.54903	0.713994
908	Forebrain/Midbrain/Hindbrain	2	10	26	45	68	88	102	118	131	145	0	0.756889
909	Haematoendothelial progenitors	0	2	2	2	2	3	4	5	5	6	0.652349	-0.381496
910	Forebrain/Midbrain/Hindbrain	3	13	25	44	63	82	100	114	128	139	0	0.769364
911	Forebrain/Midbrain/Hindbrain	0	0	0	0	3	6	18	24	33	45	0.13285	0.791444
912	Forebrain/Midbrain/Hindbrain	2	10	19	33	49	75	89	105	120	136	0	0.761129
913	Forebrain/Midbrain/Hindbrain	1	6	12	20	37	48	59	70	88	107	0.273645	0.746375
914	Forebrain/Midbrain/Hindbrain	5	15	25	42	61	82	99	121	137	152	0.309197	0.765877
915	Neural crest	1	1	2	4	7	9	11	19	25	37	0.273645	0.789553
916	Forebrain/Midbrain/Hindbrain	4	12	21	38	57	77	95	114	128	146	0	0.766452
917	Forebrain/Midbrain/Hindbrain	2	10	29	43	65	83	99	113	125	138	0	0.766441
918	Forebrain/Midbrain/Hindbrain	1	12	29	47	62	76	93	111	121	129	0	0.758884
919	Forebrain/Midbrain/Hindbrain	1	2	7	18	30	48	61	77	93	116	0.234585	0.76497
920	Forebrain/Midbrain/Hindbrain	1	4	11	19	37	53	71	86	108	129	0.189667	0.769265
921	Forebrain/Midbrain/Hindbrain	6	16	30	41	61	81	99	117	134	147	0.189667	0.76512
922	Forebrain/Midbrain/Hindbrain	5	19	32	45	63	86	101	115	132	147	0	0.755641
923	Forebrain/Midbrain/Hindbrain	3	16	30	45	61	81	102	115	134	146	0	0.769566
924	Forebrain/Midbrain/Hindbrain	7	17	29	46	65	80	100	115	136	147	0	0.76133
925	Forebrain/Midbrain/Hindbrain	6	16	30	49	66	85	100	115	127	143	0	0.765649
926	Forebrain/Midbrain/Hindbrain	5	17	32	43	58	76	88	103	112	127	0	0.763615
927	Forebrain/Midbrain/Hindbrain	4	10	18	39	55	70	94	113	127	139	0.189667	0.768823
928	Forebrain/Midbrain/Hindbrain	5	14	28	48	64	81	98	113	127	141	0	0.764712
929	Forebrain/Midbrain/Hindbrain	5	13	30	41	58	78	99	113	131	148	0.234585	0.76726
930	Forebrain/Midbrain/Hindbrain	10	19	30	52	65	87	101	117	131	146	0	0.769045
931	Spinal cord	1	1	3	3	8	10	14	16	18	20	0.447751	-0.304544
932	Forebrain/Midbrain/Hindbrain	9	16	28	46	64	82	98	110	125	141	0	0.764373
933	Forebrain/Midbrain/Hindbrain	10	19	33	45	63	84	102	120	137	147	0	0.753491
934	Forebrain/Midbrain/Hindbrain	6	18	32	44	68	83	95	113	125	137	0	0.754516
935	Forebrain/Midbrain/Hindbrain	6	17	28	47	61	78	93	115	133	143	0.189667	0.76454
936	Forebrain/Midbrain/Hindbrain	2	8	16	37	53	65	76	88	101	108	0.13285	0.76923
937	Forebrain/Midbrain/Hindbrain	8	19	35	50	68	85	98	114	130	143	0	0.763755
938	Forebrain/Midbrain/Hindbrain	7	17	34	49	68	80	95	107	122	138	0	0.762362
939	Forebrain/Midbrain/Hindbrain	1	7	15	21	33	42	61	70	85	99	0.309197	0.786982
940	Forebrain/Midbrain/Hindbrain	8	20	35	50	70	84	93	110	126	142	0	0.75884
941	Forebrain/Midbrain/Hindbrain	1	5	10	19	30	46	61	79	94	111	0.234585	0.775634
942	Forebrain/Midbrain/Hindbrain	4	16	28	42	58	74	97	117	134	147	0.13285	0.76155
943	Forebrain/Midbrain/Hindbrain	1	7	19	32	52	66	85	102	116	127	0	0.764364
944	Forebrain/Midbrain/Hindbrain	6	18	34	47	64	81	105	116	129	143	0	0.759622
945	Forebrain/Midbrain/Hindbrain	7	18	36	53	71	86	100	115	129	139	0	0.759456
946	Forebrain/Midbrain/Hindbrain	3	6	15	30	53	72	89	104	118	131	0.273645	0.771437
947	Forebrain/Midbrain/Hindbrain	4	12	25	41	55	73	89	109	127	143	0.234585	0.762118
948	Forebrain/Midbrain/Hindbrain	5	16	29	40	61	77	93	115	132	149	0.189667	0.762188
949	Forebrain/Midbrain/Hindbrain	5	25	37	48	63	83	101	116	128	143	0	0.762951
950	Forebrain/Midbrain/Hindbrain	4	16	31	38	55	78	95	114	129	146	0	0.762104
951	Forebrain/Midbrain/Hindbrain	5	19	31	52	67	84	95	111	122	137	0	0.763973
952	Haematoendothelial progenitors	0	1	1	1	1	1	2	2	3	3	0.376843	-0.713688
953	Forebrain/Midbrain/Hindbrain	7	25	37	51	64	84	100	116	129	141	0	0.763255
954	Forebrain/Midbrain/Hindbrain	4	17	33	49	58	76	97	117	133	149	0	0.761334
955	Cranial mesoderm	0	2	2	5	6	8	9	10	12	15	0.490393	0.717671
956	Forebrain/Midbrain/Hindbrain	4	17	27	41	56	76	90	107	126	143	0.273645	0.76092
957	Forebrain/Midbrain/Hindbrain	5	19	33	47	66	83	100	119	135	151	0	0.761557
958	Forebrain/Midbrain/Hindbrain	7	23	39	51	62	77	97	115	128	139	0	0.763034
959	Forebrain/Midbrain/Hindbrain	5	24	36	54	66	80	95	112	123	138	0	0.761873
960	Forebrain/Midbrain/Hindbrain	6	18	35	49	63	76	95	106	124	140	0	0.76127
961	Forebrain/Midbrain/Hindbrain	5	15	33	48	66	87	100	117	132	147	0	0.750367
962	Forebrain/Midbrain/Hindbrain	6	23	40	52	68	80	98	111	128	141	0	0.762289
963	Forebrain/Midbrain/Hindbrain	4	14	28	42	55	70	89	108	121	137	0	0.755598
964	Forebrain/Midbrain/Hindbrain	6	10	26	40	56	67	83	97	112	127	0.234585	0.763541
965	Forebrain/Midbrain/Hindbrain	1	10	25	43	60	81	98	109	118	131	0.273645	0.764703
966	Forebrain/Midbrain/Hindbrain	6	16	33	47	59	77	95	116	129	150	0.13285	0.749549
967	Forebrain/Midbrain/Hindbrain	3	15	28	39	54	72	89	110	123	140	0	0.749909
968	Forebrain/Midbrain/Hindbrain	1	10	24	46	61	83	101	118	134	150	0.234585	0.749013
969	Forebrain/Midbrain/Hindbrain	4	16	31	50	64	81	94	113	129	146	0.13285	0.759697
970	Forebrain/Midbrain/Hindbrain	2	17	31	42	58	76	93	112	131	140	0	0.756784
971	Spinal cord	4	7	16	26	39	49	59	74	89	105	0.189667	0.780048
972	Forebrain/Midbrain/Hindbrain	7	20	31	44	57	74	90	100	116	130	0	0.757037
973	Forebrain/Midbrain/Hindbrain	3	15	31	42	55	69	87	105	122	140	0	0.763682
974	Forebrain/Midbrain/Hindbrain	8	21	34	45	61	78	93	109	124	131	0	0.755216
975	Forebrain/Midbrain/Hindbrain	9	16	29	43	57	67	82	96	112	126	0	0.779129
976	Forebrain/Midbrain/Hindbrain	4	12	26	40	56	75	85	96	109	121	0	0.502562
977	Surface ectoderm	2	3	6	14	19	23	30	38	47	56	0.521844	0.660008
978	Forebrain/Midbrain/Hindbrain	7	14	22	28	40	52	68	83	94	108	0	0.767613
979	Forebrain/Midbrain/Hindbrain	6	14	22	32	41	52	68	81	90	103	0	0.76732
980	Neural crest	4	7	9	13	14	21	28	31	35	40	0.418697	0.687583
981	Forebrain/Midbrain/Hindbrain	7	9	18	27	34	43	51	57	67	79	0	0.719485
982	Forebrain/Midbrain/Hindbrain	6	16	25	39	51	64	77	95	110	123	0	0.766496
983	Forebrain/Midbrain/Hindbrain	3	12	22	31	45	57	68	84	97	109	0	0.786531
984	Forebrain/Midbrain/Hindbrain	3	9	15	21	30	38	45	53	60	68	0	0.718155
985	Forebrain/Midbrain/Hindbrain	3	14	27	34	53	60	76	89	103	114	0	0.779817
986	Forebrain/Midbrain/Hindbrain	3	13	18	25	34	44	59	71	83	94	0	0.765328
987	Forebrain/Midbrain/Hindbrain	0	1	5	10	12	17	23	30	41	54	0	0.713365
988	Forebrain/Midbrain/Hindbrain	3	16	28	43	53	63	73	86	95	108	0	0.71683
989	Forebrain/Midbrain/Hindbrain	5	12	20	27	32	42	55	67	82	95	0.13285	0.764791
990	Forebrain/Midbrain/Hindbrain	6	16	30	39	49	62	75	87	96	111	0	0.716516
991	Forebrain/Midbrain/Hindbrain	3	10	21	30	38	46	57	68	77	85	0	0.762982
992	Forebrain/Midbrain/Hindbrain	3	7	17	27	42	56	67	78	90	101	0	0.762124
993	Forebrain/Midbrain/Hindbrain	2	14	24	37	49	60	73	77	89	96	0	0.761685
994	Forebrain/Midbrain/Hindbrain	2	7	17	24	31	35	40	43	50	60	0	0.717209
995	Forebrain/Midbrain/Hindbrain	4	10	18	26	35	44	53	70	81	90	0.273645	0.762623
996	Forebrain/Midbrain/Hindbrain	2	6	17	32	44	57	71	83	98	111	0	0.778971
997	Forebrain/Midbrain/Hindbrain	3	11	25	31	40	46	56	64	74	82	0	0.722253
998	Neural crest	0	2	6	8	13	17	22	30	36	45	0.364187	-0.680246
999	Neural crest	3	10	17	22	30	36	44	59	71	87	0.456009	0.760561
1000	Forebrain/Midbrain/Hindbrain	2	11	20	30	40	49	64	75	84	98	0	0.77808
1001	Forebrain/Midbrain/Hindbrain	1	3	8	12	13	16	19	21	26	31	0	0.70559
1002	Forebrain/Midbrain/Hindbrain	1	2	8	13	19	22	31	39	46	55	0	0.739915
1003	Forebrain/Midbrain/Hindbrain	1	6	11	21	28	37	44	55	62	67	0	0.714611
1004	Forebrain/Midbrain/Hindbrain	4	11	22	39	48	56	70	81	95	107	0	0.758807
1005	Forebrain/Midbrain/Hindbrain	5	13	25	37	45	64	74	90	101	117	0	-0.187995
1006	Forebrain/Midbrain/Hindbrain	5	16	28	38	47	58	71	88	96	105	0	0.72401
1007	Forebrain/Midbrain/Hindbrain	6	12	17	24	31	36	41	43	50	58	0	-0.716066
1008	Forebrain/Midbrain/Hindbrain	3	8	13	23	32	40	46	56	66	75	0.37417	0.727895
1009	Forebrain/Midbrain/Hindbrain	0	3	9	17	19	26	32	39	43	52	0	0.707455
1010	Forebrain/Midbrain/Hindbrain	3	9	16	25	35	46	60	75	92	110	0.43485	0.760339
1011	Neural crest	5	17	26	37	44	55	69	83	97	112	0.256247	0.666656
1012	Forebrain/Midbrain/Hindbrain	4	7	12	16	25	32	37	48	62	73	0.189667	0.753709
1013	Haematoendothelial progenitors	2	5	8	14	18	28	36	50	64	80	0.464501	0.78561
1014	Forebrain/Midbrain/Hindbrain	1	3	5	9	11	15	28	31	40	49	0.433758	-0.511942
1015	Forebrain/Midbrain/Hindbrain	3	8	9	15	22	30	37	44	51	58	0	0.709546
1016	Forebrain/Midbrain/Hindbrain	4	9	17	26	36	43	54	65	77	90	0	0.720247
1017	Forebrain/Midbrain/Hindbrain	3	10	12	20	33	43	54	71	88	103	0.37417	0.758367
1018	Forebrain/Midbrain/Hindbrain	3	9	13	20	27	39	47	59	71	83	0.189667	0.757912
1019	Forebrain/Midbrain/Hindbrain	1	3	13	19	25	34	47	59	69	81	0	0.756282
1020	Forebrain/Midbrain/Hindbrain	0	0	4	6	9	14	20	28	35	44	0	0.704706
1021	Endothelium	2	8	12	20	25	31	43	50	65	75	0.312207	0.618787
1022	Haematoendothelial progenitors	2	13	19	32	42	58	74	88	103	112	0.252854	-0.688132
1023	Neural crest	4	5	8	15	22	29	41	50	59	73	0.390423	0.643572
1024	Neural crest	6	16	23	33	39	50	62	78	91	112	0.256963	-0.353465
1025	Forebrain/Midbrain/Hindbrain	0	3	8	17	24	29	40	44	56	60	0	0.731774
1026	Forebrain/Midbrain/Hindbrain	8	19	29	46	62	74	88	101	113	127	0	0.779176
1027	Haematoendothelial progenitors	6	15	21	29	38	44	61	76	90	106	0.358481	0.756983
1028	Forebrain/Midbrain/Hindbrain	3	13	25	35	47	56	66	74	85	96	0	0.706027
1029	Forebrain/Midbrain/Hindbrain	2	7	18	25	29	34	44	50	60	68	0	0.715405
1030	Forebrain/Midbrain/Hindbrain	1	4	7	11	18	20	27	37	42	46	0	0.694045
1031	Forebrain/Midbrain/Hindbrain	2	11	18	25	32	38	46	50	60	69	0.404841	0.714966
1032	Forebrain/Midbrain/Hindbrain	6	9	18	26	33	48	58	69	82	98	0.234585	0.755745
1033	Forebrain/Midbrain/Hindbrain	5	9	12	19	25	32	40	44	51	59	0	0.702321
1034	Forebrain/Midbrain/Hindbrain	2	9	18	33	36	43	55	60	69	76	0.189667	-0.733515
1035	Forebrain/Midbrain/Hindbrain	4	6	15	20	31	41	48	54	61	74	0	0.699987
1036	Neural crest	4	9	19	30	48	62	81	100	119	136	0.464501	-0.674219
1037	Forebrain/Midbrain/Hindbrain	1	4	14	26	46	63	76	90	106	120	0	0.793488
1038	Forebrain/Midbrain/Hindbrain	3	7	15	19	31	38	49	58	68	75	0.342457	0.706306
1039	Forebrain/Midbrain/Hindbrain	0	1	12	20	28	39	48	54	65	68	0	0.728303
1040	Forebrain/Midbrain/Hindbrain	3	8	16	21	28	34	39	46	52	58	0	0.709261
1041	Forebrain/Midbrain/Hindbrain	3	8	14	31	43	52	57	73	79	87	0	0.693801
1042	Forebrain/Midbrain/Hindbrain	5	7	14	18	23	29	37	44	47	51	0	0.71478
1043	Forebrain/Midbrain/Hindbrain	1	10	19	25	34	42	48	52	57	60	0	0.698257
1044	Neural crest	2	3	6	7	11	15	20	26	32	41	0.425796	0.633948
1045	Forebrain/Midbrain/Hindbrain	5	11	17	22	33	43	52	66	75	82	0.309197	0.734529
1046	Forebrain/Midbrain/Hindbrain	5	10	17	25	33	46	55	62	71	79	0.13285	0.712437
1047	Forebrain/Midbrain/Hindbrain	4	11	15	27	38	47	54	65	73	81	0	-0.725664
1048	Forebrain/Midbrain/Hindbrain	7	14	28	42	53	66	79	94	110	121	0	0.778749
1049	Forebrain/Midbrain/Hindbrain	1	12	21	35	51	62	73	84	96	110	0	0.707531
1050	Forebrain/Midbrain/Hindbrain	3	7	12	21	34	45	52	62	74	90	0	0.75149
1051	Forebrain/Midbrain/Hindbrain	2	5	10	13	21	27	40	49	61	70	0.404841	0.708301
1052	Forebrain/Midbrain/Hindbrain	4	17	25	38	55	67	76	88	93	101	0	0.656944
1053	Neural crest	3	6	10	18	26	35	47	55	66	76	0.498911	-0.668436
1054	Forebrain/Midbrain/Hindbrain	3	10	20	29	39	50	58	73	81	87	0.13285	0.685719
1055	Forebrain/Midbrain/Hindbrain	2	10	17	22	31	38	44	50	56	63	0	-0.359965
1056	Forebrain/Midbrain/Hindbrain	3	7	13	16	24	31	40	49	58	64	0.228744	0.648199
1057	Neural crest	1	3	6	9	12	20	23	29	35	43	0.307696	0.649706
1058	Forebrain/Midbrain/Hindbrain	5	13	24	32	40	49	57	64	72	77	0.309197	0.693866
1059	Forebrain/Midbrain/Hindbrain	2	10	23	38	48	67	81	94	102	115	0	0.795261
1060	Surface ectoderm	2	6	8	13	21	33	41	49	60	70	0.300555	0.630046
1061	Forebrain/Midbrain/Hindbrain	4	6	9	19	21	31	37	41	47	51	0	0.701378
1062	Forebrain/Midbrain/Hindbrain	3	8	10	15	26	35	38	42	48	54	0.132916	0.566148
1063	Forebrain/Midbrain/Hindbrain	8	16	24	34	45	55	62	68	72	76	0.13285	0.701895
1064	Forebrain/Midbrain/Hindbrain	1	3	9	18	24	35	39	44	49	56	0.13285	0.683434
1065	Forebrain/Midbrain/Hindbrain	4	9	15	21	27	35	40	46	53	64	0.13285	0.699125
1066	Forebrain/Midbrain/Hindbrain	0	3	5	11	22	33	48	55	65	73	0.13285	0.703637
1067	Forebrain/Midbrain/Hindbrain	2	6	13	21	28	36	44	49	56	63	0.13285	0.73033
1068	Forebrain/Midbrain/Hindbrain	3	7	11	19	25	32	42	53	59	64	0.342457	0.701989
1069	Forebrain/Midbrain/Hindbrain	4	18	27	37	46	57	64	72	79	85	0.189667	0.562511
1070	Haematoendothelial progenitors	2	2	3	3	3	3	3	4	5	5	0.384454	0.438802
1071	Forebrain/Midbrain/Hindbrain	4	14	25	36	48	59	68	71	80	85	0.151545	0.685359
1072	Forebrain/Midbrain/Hindbrain	2	11	24	36	47	59	64	71	79	85	0.234585	-0.672876
1073	Forebrain/Midbrain/Hindbrain	4	15	28	39	48	53	56	60	63	68	0.13285	0.694947
1074	Forebrain/Midbrain/Hindbrain	3	4	7	9	12	13	18	22	26	32	0.13285	0.762083
1075	Neural crest	4	7	15	28	41	53	68	75	83	87	0.274441	0.651373
1076	Forebrain/Midbrain/Hindbrain	1	2	5	9	18	22	25	29	34	38	0.189667	0.695317
1077	Forebrain/Midbrain/Hindbrain	4	19	29	39	47	56	63	66	73	79	0.13285	0.682841
1078	Forebrain/Midbrain/Hindbrain	7	11	17	23	30	42	50	59	70	77	0.186165	0.754506
1079	Surface ectoderm	4	11	16	28	35	49	60	72	87	94	0.1898	-0.661475
1080	Forebrain/Midbrain/Hindbrain	0	5	17	25	31	39	48	60	70	78	0.13285	-0.668667
1081	Intermediate mesoderm	1	6	14	21	35	53	61	74	87	98	0.446099	0.789259
1082	Forebrain/Midbrain/Hindbrain	5	11	26	35	43	55	64	75	89	107	0	0.767044
1083	Forebrain/Midbrain/Hindbrain	0	1	5	7	9	11	14	19	21	29	0.189667	0.678754
1084	Forebrain/Midbrain/Hindbrain	3	11	17	19	24	30	38	42	45	49	0.0677152	0.689945
1085	Spinal cord	6	15	26	34	40	45	50	52	59	63	0	0.685879
1086	Forebrain/Midbrain/Hindbrain	3	5	10	19	29	40	51	64	75	83	0.273645	0.697298
1087	Forebrain/Midbrain/Hindbrain	4	9	18	28	33	38	45	48	55	61	0.18986	0.699885
1088	Forebrain/Midbrain/Hindbrain	1	8	14	24	39	56	69	83	90	102	0.189667	0.703124
1089	Forebrain/Midbrain/Hindbrain	1	5	12	20	27	38	46	49	51	55	0.13285	0.679048
1090	Forebrain/Midbrain/Hindbrain	4	9	10	15	20	23	29	33	38	42	0.234585	0.67112
1091	Forebrain/Midbrain/Hindbrain	3	8	12	18	26	34	49	56	65	78	0.273645	0.691787
1092	Neural crest	6	11	18	28	40	45	50	54	59	63	0.271921	0.694527
1093	Forebrain/Midbrain/Hindbrain	2	12	22	27	36	40	42	44	47	49	0.18986	0.691704
1094	Forebrain/Midbrain/Hindbrain	4	11	25	32	37	44	52	54	56	61	0.234585	0.521842
1095	Forebrain/Midbrain/Hindbrain	0	0	0	1	4	5	7	10	15	19	0.234585	0.667504
1096	Forebrain/Midbrain/Hindbrain	4	14	20	34	47	54	61	69	75	80	0.234585	0.663864
1097	Surface ectoderm	1	5	14	25	40	51	55	63	72	77	0.626604	0.607513
1098	Forebrain/Midbrain/Hindbrain	6	18	29	37	47	57	65	69	74	79	0.273645	0.692872
1099	Forebrain/Midbrain/Hindbrain	4	14	19	28	32	39	48	57	60	65	0.234585	0.680295
1100	Forebrain/Midbrain/Hindbrain	4	8	9	12	22	27	35	35	37	45	0.234585	0.667152
1101	Spinal cord	4	16	28	39	45	51	55	60	62	69	0.18008	0.615844
1102	Forebrain/Midbrain/Hindbrain	4	8	19	35	49	62	81	98	114	125	0	0.777485
1103	Forebrain/Midbrain/Hindbrain	6	8	14	19	27	39	47	54	62	69	0.273645	0.666608
1104	Forebrain/Midbrain/Hindbrain	6	15	27	43	53	64	72	75	77	79	0.234585	0.662964
1105	Neural crest	0	4	8	12	16	18	19	26	28	31	0	0.539098
1106	Forebrain/Midbrain/Hindbrain	5	7	13	20	29	37	41	50	56	62	0.151545	0.670979
1107	Forebrain/Midbrain/Hindbrain	1	12	25	38	59	73	86	100	112	125	0	0.785006
1108	Forebrain/Midbrain/Hindbrain	3	12	21	30	42	55	66	78	89	101	0	0.790596
1109	Forebrain/Midbrain/Hindbrain	6	11	24	38	54	66	80	91	104	121	0	0.778026
1110	Forebrain/Midbrain/Hindbrain	0	9	24	40	53	68	79	95	110	125	0	0.777679
1111	Forebrain/Midbrain/Hindbrain	2	10	14	28	43	56	63	82	98	112	0	0.777197
1112	Forebrain/Midbrain/Hindbrain	8	14	26	45	60	74	84	100	108	124	0	0.777297
1113	Endothelium	3	4	8	10	12	12	15	15	19	23	0.605326	-0.595129
1114	Forebrain/Midbrain/Hindbrain	8	15	27	46	60	75	87	98	110	123	0	0.7771
1115	Forebrain/Midbrain/Hindbrain	7	13	21	37	46	68	85	97	120	134	0	0.794771
1116	Forebrain/Midbrain/Hindbrain	2	11	21	35	45	59	75	88	101	111	0	0.76555
1117	Forebrain/Midbrain/Hindbrain	5	11	29	45	65	80	96	101	114	129	0	0.773949
1118	Forebrain/Midbrain/Hindbrain	4	12	30	46	67	75	95	113	126	142	0	0.771969
1119	Forebrain/Midbrain/Hindbrain	5	16	24	39	57	70	85	101	110	123	0	0.779424
1120	Forebrain/Midbrain/Hindbrain	3	12	21	36	52	72	88	105	118	129	0	0.738775
1121	Forebrain/Midbrain/Hindbrain	2	10	24	38	50	62	78	92	104	115	0	0.788551
1122	Forebrain/Midbrain/Hindbrain	2	11	26	39	57	75	94	109	115	129	0	0.779393
1123	Forebrain/Midbrain/Hindbrain	2	12	20	32	49	64	79	94	111	122	0	0.782098
1124	Forebrain/Midbrain/Hindbrain	1	8	19	26	40	54	67	84	95	111	0	0.775582
1125	Forebrain/Midbrain/Hindbrain	5	15	25	41	51	72	86	96	108	119	0	0.77546
1126	Forebrain/Midbrain/Hindbrain	8	15	25	42	57	75	88	99	109	119	0	0.787707
1127	Forebrain/Midbrain/Hindbrain	3	11	26	34	48	57	79	87	100	114	0	0.775151
1128	Forebrain/Midbrain/Hindbrain	5	10	24	38	55	69	84	92	109	121	0	0.770928
1129	Endothelium	0	2	7	18	25	39	55	67	78	90	0.560736	0.780774
1130	Forebrain/Midbrain/Hindbrain	3	12	25	40	49	65	77	87	105	119	0	0.779165
1131	Forebrain/Midbrain/Hindbrain	5	14	25	42	60	77	92	103	114	127	0	0.774492
1132	Forebrain/Midbrain/Hindbrain	2	8	14	19	26	40	49	59	70	86	0	0.726413
1133	Forebrain/Midbrain/Hindbrain	2	12	26	43	53	65	81	94	107	119	0	0.773412
1134	Forebrain/Midbrain/Hindbrain	2	13	27	41	59	75	87	100	116	133	0	0.773157
1135	Forebrain/Midbrain/Hindbrain	3	5	10	16	26	37	53	67	79	93	0	0.737368
1136	Forebrain/Midbrain/Hindbrain	2	4	7	11	20	30	37	50	61	69	0	0.728493
1137	Forebrain/Midbrain/Hindbrain	0	8	17	27	40	53	66	81	96	111	0	0.78572
1138	Forebrain/Midbrain/Hindbrain	1	10	20	37	48	63	78	91	104	123	0	0.792443
1139	Forebrain/Midbrain/Hindbrain	0	2	4	7	17	21	26	35	46	61	0	0.72483
1140	Forebrain/Midbrain/Hindbrain	2	10	19	27	37	53	67	78	90	102	0	0.794083
1141	Endothelium	1	3	7	8	10	13	17	22	29	37	0.270323	0.681043
1142	Forebrain/Midbrain/Hindbrain	0	6	16	31	45	54	66	75	90	104	0	0.77345
1143	Forebrain/Midbrain/Hindbrain	2	6	13	26	36	47	58	70	85	103	0	0.772894
1144	Neural crest	8	11	13	14	15	19	26	31	35	39	0.371407	0.30532
1145	Cranial mesoderm	5	9	15	24	30	43	58	67	78	91	0.45122	0.7715
1146	Forebrain/Midbrain/Hindbrain	2	12	29	44	52	73	84	95	108	116	0	0.773362
1147	Forebrain/Midbrain/Hindbrain	1	10	23	36	50	61	74	85	98	108	0	0.767677
1148	Forebrain/Midbrain/Hindbrain	0	8	27	38	50	62	79	85	96	112	0	0.781494
1149	Forebrain/Midbrain/Hindbrain	4	15	27	42	54	76	92	109	122	137	0	0.772505
1150	Forebrain/Midbrain/Hindbrain	0	3	10	24	37	46	57	68	81	94	0	0.727153
1151	Forebrain/Midbrain/Hindbrain	3	13	28	41	58	73	86	100	113	128	0	0.779574
1152	Surface ectoderm	5	12	24	30	38	45	54	66	84	103	0.41353	-0.249533
1153	Forebrain/Midbrain/Hindbrain	1	6	17	30	44	54	67	79	95	106	0	0.73572
1154	Forebrain/Midbrain/Hindbrain	2	7	12	21	38	52	66	80	96	105	0	0.731432
1155	Forebrain/Midbrain/Hindbrain	3	14	20	33	49	62	74	89	100	109	0	0.760403
1156	Forebrain/Midbrain/Hindbrain	2	9	23	34	43	50	62	72	87	102	0	0.759961
1157	Forebrain/Midbrain/Hindbrain	1	9	20	40	52	69	85	101	113	124	0	0.784947
1158	Forebrain/Midbrain/Hindbrain	0	8	15	23	33	39	53	68	77	87	0	0.770911
1159	Forebrain/Midbrain/Hindbrain	4	13	29	47	57	74	88	103	118	127	0	0.771279
1160	Neural crest	7	14	23	30	39	48	63	72	80	91	0.393057	0.654376
1161	Forebrain/Midbrain/Hindbrain	6	14	21	30	42	58	70	84	96	112	0	0.779953
1162	Forebrain/Midbrain/Hindbrain	5	13	28	45	59	75	89	104	122	139	0	0.781761
1163	Forebrain/Midbrain/Hindbrain	1	8	21	34	45	58	70	80	94	104	0	0.782477
1164	Forebrain/Midbrain/Hindbrain	4	7	16	31	41	57	65	79	91	100	0	0.75119
1165	Forebrain/Midbrain/Hindbrain	1	9	19	32	39	54	64	75	88	96	0	0.770835
1166	Forebrain/Midbrain/Hindbrain	2	14	26	43	58	74	93	109	118	134	0	0.7687
1167	Forebrain/Midbrain/Hindbrain	2	6	18	29	38	51	62	70	87	97	0	0.752933
1168	Neural crest	1	12	25	38	46	58	74	89	108	121	0.607449	0.770065
1169	Forebrain/Midbrain/Hindbrain	4	7	14	22	36	41	49	61	69	80	0	0.737435
1170	Forebrain/Midbrain/Hindbrain	2	8	15	28	44	54	68	76	90	100	0	0.770963
1171	Forebrain/Midbrain/Hindbrain	4	12	22	32	42	55	66	81	91	105	0	0.76384
1172	Forebrain/Midbrain/Hindbrain	2	8	14	24	36	51	66	70	83	93	0	0.785156
1173	Forebrain/Midbrain/Hindbrain	1	3	8	15	22	36	47	58	69	74	0	0.756951
1174	Forebrain/Midbrain/Hindbrain	1	10	19	31	43	58	70	83	97	103	0	0.725658
1175	Forebrain/Midbrain/Hindbrain	3	7	12	21	33	47	61	79	89	98	0	0.788927
1176	Anterior somitic tissues	7	9	16	24	31	41	50	58	68	74	0.359275	0.0830252
1177	Forebrain/Midbrain/Hindbrain	2	14	27	33	45	54	70	87	97	109	0	0.760272
1178	Forebrain/Midbrain/Hindbrain	4	15	31	47	56	70	83	97	106	117	0	0.768159
1179	Forebrain/Midbrain/Hindbrain	3	8	20	34	46	58	71	85	95	105	0	0.767272
1180	Forebrain/Midbrain/Hindbrain	1	8	14	20	25	36	47	62	73	84	0	0.728175
1181	Forebrain/Midbrain/Hindbrain	10	21	33	40	46	51	55	58	64	71	0.209499	0.593041
1182	Neural crest	5	18	24	34	43	51	57	65	69	76	0.246411	0.425282
1183	Forebrain/Midbrain/Hindbrain	5	15	26	34	45	55	64	70	81	87	0.193786	0.453637
1184	Forebrain/Midbrain/Hindbrain	5	14	24	30	33	43	53	67	84	96	0	0.710323
1185	Surface ectoderm	5	10	15	22	27	28	31	33	36	39	0.291181	0.459984
1186	Forebrain/Midbrain/Hindbrain	3	7	12	17	24	29	34	40	42	48	0.186165	0.507
1187	Forebrain/Midbrain/Hindbrain	6	20	27	36	42	50	64	80	101	116	0	0.707576
1188	Forebrain/Midbrain/Hindbrain	2	7	12	17	24	36	50	62	79	96	0	0.720137
1189	Forebrain/Midbrain/Hindbrain	4	9	19	27	32	40	48	59	71	91	0.0677152	0.716712
1190	Neural crest	2	9	16	24	33	40	44	49	54	66	0.42394	0.383879
1191	Forebrain/Midbrain/Hindbrain	5	7	13	17	23	27	32	41	56	75	0	0.721265
1192	Forebrain/Midbrain/Hindbrain	7	13	19	24	30	35	42	51	58	66	0.13285	0.766221
1193	Forebrain/Midbrain/Hindbrain	5	9	14	18	24	31	39	46	63	84	0.13285	0.704951
1194	Forebrain/Midbrain/Hindbrain	0	9	13	17	26	39	51	63	69	71	0.294959	0.479413
1195	Forebrain/Midbrain/Hindbrain	4	17	23	33	43	50	62	66	75	87	0.18338	0.500681
1196	Forebrain/Midbrain/Hindbrain	7	14	24	32	40	46	55	64	79	91	0.299769	0.708845
1197	Forebrain/Midbrain/Hindbrain	2	2	3	6	9	13	15	18	20	24	0.607802	0.496624
1198	Forebrain/Midbrain/Hindbrain	5	12	20	29	38	45	55	62	75	92	0.216562	0.707314
1199	Forebrain/Midbrain/Hindbrain	3	7	12	24	35	41	45	54	65	77	0.31209	0.707354
1200	Forebrain/Midbrain/Hindbrain	2	11	17	27	38	45	51	56	67	74	0.11678	-0.572183
1201	Forebrain/Midbrain/Hindbrain	7	18	24	30	38	45	48	51	54	64	0.30619	0.561799
1202	Neural crest	6	16	25	33	44	55	67	74	85	90	0.0742203	0.360717
1203	Neural crest	4	14	23	32	40	49	60	66	70	77	0.190053	-0.330302
1204	Neural crest	5	12	17	23	33	43	48	54	57	61	0.281749	0.41211
1205	Neural crest	5	15	24	36	42	50	55	63	73	78	0.188618	-0.554734
1206	Neural crest	8	13	19	27	38	49	59	67	72	77	0.142963	0.406325
1207	Forebrain/Midbrain/Hindbrain	0	2	5	9	13	16	21	23	28	35	0.298083	0.416695
1208	Neural crest	3	7	10	13	22	27	33	39	46	52	0.53219	-0.471424
1209	Neural crest	4	6	13	19	24	32	40	45	51	58	0.243836	-0.462637
1210	Neural crest	2	6	10	14	19	27	33	40	43	51	0.311773	0.369336
1211	Forebrain/Midbrain/Hindbrain	5	9	16	19	29	40	48	54	63	68	0.13285	0.7629
1212	Forebrain/Midbrain/Hindbrain	6	13	18	25	30	41	47	52	57	64	0.13285	0.7635
1213	Forebrain/Midbrain/Hindbrain	6	12	16	22	29	35	41	46	51	62	0.13285	0.766198
1214	Forebrain/Midbrain/Hindbrain	4	12	20	27	35	48	56	66	71	75	0.13285	0.760529
1215	Forebrain/Midbrain/Hindbrain	4	10	17	21	26	37	42	48	52	62	0.13285	0.759244
1216	Forebrain/Midbrain/Hindbrain	5	11	16	23	33	45	53	61	70	82	0.13285	0.757467
1217	Forebrain/Midbrain/Hindbrain	8	19	29	36	44	52	57	61	65	69	0.244002	0.515413
1218	Forebrain/Midbrain/Hindbrain	7	11	15	22	33	39	45	54	62	71	0.13285	0.762051
1219	Forebrain/Midbrain/Hindbrain	4	12	15	24	31	40	44	52	60	67	0.13285	0.75897
1220	Forebrain/Midbrain/Hindbrain	5	11	14	20	29	33	39	47	55	66	0	0.760456
1221	Forebrain/Midbrain/Hindbrain	5	9	14	25	38	48	55	64	71	81	0.13285	0.758916
1222	Forebrain/Midbrain/Hindbrain	2	5	13	23	34	42	52	59	77	94	0.13285	0.737137
1223	Forebrain/Midbrain/Hindbrain	3	7	18	29	42	53	65	75	89	110	0	0.735032
1224	Forebrain/Midbrain/Hindbrain	2	10	18	30	39	46	55	62	69	80	0	0.752735
1225	Forebrain/Midbrain/Hindbrain	2	9	16	30	48	63	74	83	93	104	0	0.747876
1226	Forebrain/Midbrain/Hindbrain	4	10	14	29	40	48	60	72	82	95	0	0.736083
1227	Forebrain/Midbrain/Hindbrain	4	12	17	31	48	60	73	85	100	109	0	0.748462
1228	Neural crest	5	17	24	29	37	45	48	51	55	60	0.362915	0.569795
1229	Forebrain/Midbrain/Hindbrain	1	3	6	10	18	26	33	42	51	59	0.273645	0.740797
1230	Forebrain/Midbrain/Hindbrain	2	6	18	30	39	54	60	71	82	94	0	0.751548
1231	Forebrain/Midbrain/Hindbrain	2	5	14	24	34	44	54	63	70	82	0.13285	0.73009
1232	Forebrain/Midbrain/Hindbrain	4	10	19	29	39	50	64	74	89	100	0	0.747238
1233	Forebrain/Midbrain/Hindbrain	4	10	19	32	44	56	69	79	87	96	0	0.746156
1234	Forebrain/Midbrain/Hindbrain	6	14	24	31	45	53	64	76	88	97	0	0.749867
1235	Forebrain/Midbrain/Hindbrain	4	8	17	31	39	50	65	80	95	109	0	0.747603
1236	Forebrain/Midbrain/Hindbrain	1	9	16	30	44	62	78	90	104	120	0	0.730144
1237	Forebrain/Midbrain/Hindbrain	3	12	16	27	37	43	55	67	77	89	0	0.742876
1238	Forebrain/Midbrain/Hindbrain	3	10	18	27	37	48	58	69	77	90	0	0.747541
1239	Neural crest	9	17	31	37	46	48	55	59	67	73	0.19218	0.567406
1240	Forebrain/Midbrain/Hindbrain	4	12	22	32	48	61	77	93	112	123	0	0.728742
1241	Forebrain/Midbrain/Hindbrain	5	9	14	18	23	30	36	43	46	48	0	0.525016
1242	Forebrain/Midbrain/Hindbrain	8	19	26	29	34	41	47	53	57	68	0	0.501928
1243	Forebrain/Midbrain/Hindbrain	1	2	5	10	16	23	32	37	42	49	0.309197	-0.630973
1244	Forebrain/Midbrain/Hindbrain	3	11	18	26	43	56	66	83	90	99	0	0.740085
1245	Forebrain/Midbrain/Hindbrain	2	8	13	21	26	40	52	69	82	97	0	0.743799
1246	Forebrain/Midbrain/Hindbrain	5	13	23	29	37	50	60	74	90	102	0.13285	0.725404
1247	Forebrain/Midbrain/Hindbrain	3	12	19	28	45	57	75	90	105	119	0	0.735791
1248	Forebrain/Midbrain/Hindbrain	9	16	27	36	46	56	68	83	93	103	0	0.718166
1249	Neural crest	6	8	11	14	17	18	21	27	35	40	0.47744	0.478744
1250	Forebrain/Midbrain/Hindbrain	6	13	22	31	46	60	73	85	92	105	0	0.735582
1251	Neural crest	3	10	11	14	18	22	27	37	43	48	0.317862	0.482553
1252	Forebrain/Midbrain/Hindbrain	8	12	18	26	35	44	52	57	68	74	0.189667	0.737547
1253	Forebrain/Midbrain/Hindbrain	5	13	19	25	32	42	47	50	56	58	0.13285	0.744468
1254	Forebrain/Midbrain/Hindbrain	1	5	12	21	28	37	49	66	80	97	0.13285	0.741619
1255	Forebrain/Midbrain/Hindbrain	2	4	8	10	14	15	15	21	23	28	0.183912	0.54408
1256	Forebrain/Midbrain/Hindbrain	4	15	22	29	35	39	42	49	54	58	0.13285	0.511054
1257	Forebrain/Midbrain/Hindbrain	5	15	25	34	47	57	68	81	95	107	0	0.733771
1258	Forebrain/Midbrain/Hindbrain	4	8	13	18	26	31	38	47	51	54	0.273645	0.751205
1259	Forebrain/Midbrain/Hindbrain	6	18	27	39	48	53	62	70	76	83	0.309197	0.740283
1260	Forebrain/Midbrain/Hindbrain	5	10	21	28	33	44	58	75	89	100	0	0.738765
1261	Forebrain/Midbrain/Hindbrain	8	13	19	21	24	28	30	32	35	38	0.273645	0.471362
1262	Forebrain/Midbrain/Hindbrain	3	10	18	25	35	46	51	57	65	72	0	-0.326091
1263	Forebrain/Midbrain/Hindbrain	6	13	21	23	26	27	29	30	32	36	0.274246	0.550833
1264	Forebrain/Midbrain/Hindbrain	3	8	10	14	18	21	24	27	31	33	0.13285	0.500133
1265	Forebrain/Midbrain/Hindbrain	7	15	22	35	46	59	69	81	93	109	0	0.733289
1266	Forebrain/Midbrain/Hindbrain	5	10	18	23	31	39	45	51	58	62	0.234956	0.744526
1267	Forebrain/Midbrain/Hindbrain	8	20	29	36	49	58	65	77	86	98	0.13285	0.714284
1268	Neural crest	9	18	27	37	39	44	46	51	52	59	0.331514	0.588663
1269	Forebrain/Midbrain/Hindbrain	5	10	14	16	19	20	24	28	31	38	0.238459	0.473832
1270	Forebrain/Midbrain/Hindbrain	2	11	19	35	48	60	69	79	90	103	0	0.729258
1271	Forebrain/Midbrain/Hindbrain	6	10	14	16	18	22	24	25	27	28	0.186165	0.499139
1272	Forebrain/Midbrain/Hindbrain	2	6	9	10	14	18	26	36	45	54	0.132916	0.735854
1273	Spinal cord	3	10	14	19	21	26	29	31	33	36	0.342457	0.506683
1274	Forebrain/Midbrain/Hindbrain	4	11	19	25	32	41	50	57	59	68	0.190318	-0.572094
1275	Forebrain/Midbrain/Hindbrain	1	2	7	11	19	25	39	56	79	94	0	0.737363
1276	Forebrain/Midbrain/Hindbrain	8	14	18	27	32	35	43	46	51	59	0.13285	0.506818
1277	Forebrain/Midbrain/Hindbrain	4	12	17	27	45	52	62	81	92	107	0	0.729349
1278	Forebrain/Midbrain/Hindbrain	4	9	15	23	31	44	57	73	89	110	0.13285	0.71233
1279	Forebrain/Midbrain/Hindbrain	8	18	24	28	31	35	40	48	49	55	0.232324	0.643051
1280	Forebrain/Midbrain/Hindbrain	8	10	14	17	20	26	33	36	41	44	0.275338	0.465125
1281	Forebrain/Midbrain/Hindbrain	5	16	25	37	49	60	71	83	97	111	0	0.730518
1282	Forebrain/Midbrain/Hindbrain	6	16	25	33	42	47	58	72	79	95	0	0.727752
1283	Forebrain/Midbrain/Hindbrain	5	10	16	24	26	35	39	45	53	64	0	0.480087
1284	Forebrain/Midbrain/Hindbrain	4	13	18	21	24	26	27	30	35	40	0.193786	0.415709
1285	Forebrain/Midbrain/Hindbrain	8	13	19	25	30	37	43	48	52	58	0.240219	-0.442606
1286	Forebrain/Midbrain/Hindbrain	3	6	10	19	25	31	42	61	78	95	0.186165	0.721919
1287	Forebrain/Midbrain/Hindbrain	3	11	16	19	21	28	30	32	37	41	0.175537	-0.655336
1288	Forebrain/Midbrain/Hindbrain	1	1	8	13	24	38	49	58	72	82	0	0.728184
1289	Forebrain/Midbrain/Hindbrain	3	11	25	36	46	58	74	88	104	116	0	0.72705
1290	Forebrain/Midbrain/Hindbrain	1	11	18	23	30	38	47	69	86	104	0	0.713834
1291	Forebrain/Midbrain/Hindbrain	6	13	20	30	38	46	56	70	80	91	0.186165	0.707327
1292	Forebrain/Midbrain/Hindbrain	3	9	17	21	24	29	37	52	70	83	0	0.71367
1293	Neural crest	4	8	14	16	19	21	22	22	30	31	0.33623	0.455441
1294	Forebrain/Midbrain/Hindbrain	5	11	20	33	40	48	61	75	90	105	0.186165	0.709516
1295	Forebrain/Midbrain/Hindbrain	4	13	22	32	43	53	66	76	87	93	0	0.724796
1296	Forebrain/Midbrain/Hindbrain	6	16	24	31	38	44	50	56	60	65	0.234585	0.431681
1297	Forebrain/Midbrain/Hindbrain	1	4	13	22	32	42	54	66	81	96	0	0.78906
1298	Definitive endoderm	5	12	14	25	30	40	47	56	62	70	0.13285	0.797253
1299	Forebrain/Midbrain/Hindbrain	4	8	11	16	23	25	28	31	33	34	0	0.71886
1300	Forebrain/Midbrain/Hindbrain	6	10	16	21	27	32	38	43	51	60	0.189667	0.766961
1301	Forebrain/Midbrain/Hindbrain	1	8	13	18	22	27	34	39	49	56	0	-0.70042
1302	Forebrain/Midbrain/Hindbrain	4	6	9	16	18	21	27	32	33	34	0.13285	0.708315
1303	Forebrain/Midbrain/Hindbrain	3	9	14	26	32	35	45	51	58	62	0	0.724346
1304	Forebrain/Midbrain/Hindbrain	5	11	21	26	34	41	48	54	59	68	0.228744	0.80024
1305	Forebrain/Midbrain/Hindbrain	1	2	4	4	4	6	6	6	6	8	0.724981	-0.296904
1306	Forebrain/Midbrain/Hindbrain	0	4	9	13	16	19	29	35	47	57	0.186165	0.763912
1307	NMP	1	2	4	5	7	9	16	24	27	29	0.331464	0.252228
1308	Forebrain/Midbrain/Hindbrain	2	6	15	23	28	36	45	50	60	67	0	0.766975
1309	Forebrain/Midbrain/Hindbrain	1	3	4	6	11	14	18	19	22	25	0.228744	-0.669174
1310	Forebrain/Midbrain/Hindbrain	3	7	13	20	25	33	39	49	51	59	0	0.718579
1311	Forebrain/Midbrain/Hindbrain	1	6	13	19	23	28	32	40	46	55	0.13285	0.701891
1312	Forebrain/Midbrain/Hindbrain	4	12	22	26	32	47	54	65	76	82	0.13285	0.708967
1313	Forebrain/Midbrain/Hindbrain	2	7	16	24	38	45	51	59	67	76	0.186165	-0.294641
1314	Forebrain/Midbrain/Hindbrain	1	10	18	25	28	31	41	50	56	63	0	0.756361
1315	Forebrain/Midbrain/Hindbrain	2	5	11	15	17	24	31	34	43	50	0	0.723761
1316	Forebrain/Midbrain/Hindbrain	3	9	13	26	31	41	43	47	52	58	0	0.698826
1317	Forebrain/Midbrain/Hindbrain	0	1	5	8	12	14	17	22	27	29	0	0.733088
1318	Forebrain/Midbrain/Hindbrain	3	6	15	21	25	34	45	48	54	60	0	0.759329
1319	Forebrain/Midbrain/Hindbrain	3	6	10	15	18	24	30	39	45	55	0.189667	0.716224
1320	Forebrain/Midbrain/Hindbrain	3	7	18	26	38	52	63	75	88	102	0.189667	0.782574
1321	Forebrain/Midbrain/Hindbrain	1	8	15	23	30	40	50	59	70	78	0.189667	0.748708
1322	Forebrain/Midbrain/Hindbrain	2	4	11	18	25	33	46	57	68	78	0.186165	0.740589
1323	Forebrain/Midbrain/Hindbrain	2	5	9	10	11	18	22	26	32	35	0.13285	0.663378
1324	Forebrain/Midbrain/Hindbrain	2	3	4	6	9	10	14	18	22	24	0.186165	0.712864
1325	Forebrain/Midbrain/Hindbrain	3	12	20	25	29	32	35	42	50	55	0	0.765584
1326	Forebrain/Midbrain/Hindbrain	0	0	0	0	2	6	10	12	17	24	0	0.775228
1327	Forebrain/Midbrain/Hindbrain	1	2	4	8	10	11	12	18	23	24	0	0.702446
1328	Forebrain/Midbrain/Hindbrain	1	7	14	20	24	29	34	40	46	52	0	0.745943
1329	Forebrain/Midbrain/Hindbrain	2	9	19	33	45	54	65	80	89	102	0.13285	0.781674
1330	Forebrain/Midbrain/Hindbrain	1	2	5	5	8	14	16	21	27	35	0	0.767525
1331	Forebrain/Midbrain/Hindbrain	5	12	20	30	40	49	58	69	79	92	0.13285	0.779564
1332	Forebrain/Midbrain/Hindbrain	2	5	10	13	15	17	19	24	31	37	0	0.764817
1333	Forebrain/Midbrain/Hindbrain	2	3	6	9	12	12	16	19	20	24	0	0.707089
1334	Forebrain/Midbrain/Hindbrain	0	0	0	0	2	5	6	13	15	19	0.331464	0.735858
1335	Forebrain/Midbrain/Hindbrain	2	2	13	20	28	33	40	44	51	58	0	0.774332
1336	Forebrain/Midbrain/Hindbrain	1	6	14	19	29	39	44	57	65	73	0.13285	0.768784
1337	Forebrain/Midbrain/Hindbrain	4	11	18	23	35	44	49	53	62	64	0	0.762803
1338	Forebrain/Midbrain/Hindbrain	3	7	9	14	17	20	22	24	30	32	0	-0.710881
1339	Forebrain/Midbrain/Hindbrain	0	4	7	15	23	30	41	53	63	77	0	0.777706
1340	Forebrain/Midbrain/Hindbrain	5	8	11	20	28	37	41	51	60	66	0	0.684188
1341	Forebrain/Midbrain/Hindbrain	3	12	27	38	47	60	72	85	91	104	0	0.791488
1342	Forebrain/Midbrain/Hindbrain	3	12	24	34	48	61	72	85	98	112	0	0.787844
1343	Forebrain/Midbrain/Hindbrain	0	0	1	3	6	8	12	18	24	29	0	0.726702
1344	Forebrain/Midbrain/Hindbrain	3	8	16	27	34	44	62	78	87	105	0	0.77893
1345	Cranial mesoderm	8	16	23	28	32	39	44	51	56	60	0.127973	0.801554
1346	Forebrain/Midbrain/Hindbrain	2	5	10	14	17	22	26	29	38	42	0.404841	-0.129567
1347	Forebrain/Midbrain/Hindbrain	6	11	19	26	34	41	55	67	83	93	0.13285	0.783044
1348	Forebrain/Midbrain/Hindbrain	5	8	11	18	28	35	41	47	55	64	0	0.72199
1349	Forebrain/Midbrain/Hindbrain	7	17	26	35	47	57	66	78	90	106	0	0.7782
1350	Forebrain/Midbrain/Hindbrain	1	8	18	26	30	34	43	47	53	57	0.13285	0.710268
1351	Forebrain/Midbrain/Hindbrain	0	1	9	14	18	23	24	26	33	37	0	0.747712
1352	Forebrain/Midbrain/Hindbrain	2	5	11	20	26	29	35	41	45	50	0	0.747166
1353	Forebrain/Midbrain/Hindbrain	4	13	22	39	51	65	74	87	97	110	0.13285	0.771323
1354	Forebrain/Midbrain/Hindbrain	2	8	13	24	33	44	51	60	67	74	0.189667	-0.597825
1355	Forebrain/Midbrain/Hindbrain	0	2	5	13	18	25	29	37	42	45	0	0.731933
1356	Forebrain/Midbrain/Hindbrain	4	13	19	27	33	45	52	61	73	84	0	0.767201
1357	Forebrain/Midbrain/Hindbrain	1	3	8	9	11	17	20	27	33	35	0	0.761681
1358	Forebrain/Midbrain/Hindbrain	7	14	21	30	44	53	68	80	89	101	0.13285	0.769113
1359	Forebrain/Midbrain/Hindbrain	2	2	6	11	15	19	21	24	27	34	0	0.756508
1360	Forebrain/Midbrain/Hindbrain	7	10	15	19	25	29	35	41	45	49	0	0.737688
1361	Forebrain/Midbrain/Hindbrain	4	8	13	17	26	29	34	41	46	52	0	0.692392
1362	Forebrain/Midbrain/Hindbrain	3	9	12	22	31	35	40	47	50	55	0	0.751922
1363	Forebrain/Midbrain/Hindbrain	7	12	23	30	34	44	49	57	65	74	0.13285	0.737485
1364	Forebrain/Midbrain/Hindbrain	2	7	20	24	32	33	35	41	45	54	0	0.738222
1365	Forebrain/Midbrain/Hindbrain	4	11	17	24	30	41	58	73	89	107	0	0.790915
1366	Forebrain/Midbrain/Hindbrain	3	11	23	39	52	65	79	94	105	118	0.189667	0.795641
1367	Forebrain/Midbrain/Hindbrain	0	2	3	5	6	7	13	16	20	22	0	0.696815
1368	Forebrain/Midbrain/Hindbrain	4	8	16	23	33	48	61	74	91	110	0	0.787084
1369	Forebrain/Midbrain/Hindbrain	1	8	15	22	26	30	34	39	42	49	0.13285	0.684638
1370	Forebrain/Midbrain/Hindbrain	3	13	22	40	51	61	76	82	98	112	0	0.795427
1371	Forebrain/Midbrain/Hindbrain	3	10	15	25	30	35	44	48	55	64	0	0.668348
1372	Forebrain/Midbrain/Hindbrain	0	2	3	9	11	11	11	14	16	21	0	0.725097
1373	Forebrain/Midbrain/Hindbrain	7	15	22	29	33	38	46	54	58	66	0.165261	0.796878
1374	Forebrain/Midbrain/Hindbrain	3	10	17	27	32	42	50	57	62	69	0	0.76937
1375	Forebrain/Midbrain/Hindbrain	3	16	31	42	51	61	69	83	89	103	0	0.625433
1376	Forebrain/Midbrain/Hindbrain	3	12	27	39	51	64	73	89	101	110	0	0.789011
1377	Forebrain/Midbrain/Hindbrain	2	5	10	13	23	30	36	45	51	59	0	0.766522
1378	Forebrain/Midbrain/Hindbrain	2	8	13	22	28	32	38	47	52	55	0	0.743223
1379	Cranial mesoderm	0	0	0	0	0	0	1	2	2	2	0.294846	0.642491
1380	Forebrain/Midbrain/Hindbrain	8	16	20	33	45	59	71	85	100	115	0	0.785071
1381	Forebrain/Midbrain/Hindbrain	2	7	20	37	51	67	77	89	101	109	0.13285	0.789533
1382	Forebrain/Midbrain/Hindbrain	1	4	6	10	12	17	24	27	33	36	0	0.7545
1383	Forebrain/Midbrain/Hindbrain	3	9	17	31	41	50	65	76	92	103	0	0.781087
1384	Forebrain/Midbrain/Hindbrain	1	3	6	13	18	28	34	48	62	74	0	0.77499
1385	Forebrain/Midbrain/Hindbrain	2	9	13	21	26	31	35	45	52	62	0	0.740586
1386	Forebrain/Midbrain/Hindbrain	1	3	6	11	16	20	27	32	36	41	0.13285	0.640076
1387	Forebrain/Midbrain/Hindbrain	2	8	18	31	40	55	71	86	99	114	0.234585	0.794391
1388	Forebrain/Midbrain/Hindbrain	0	5	7	13	16	22	29	32	35	43	0	0.727436
1389	Forebrain/Midbrain/Hindbrain	4	11	16	26	31	41	53	69	86	108	0	0.789695
1390	Forebrain/Midbrain/Hindbrain	2	6	15	26	32	42	47	53	57	63	0	0.769884
1391	Forebrain/Midbrain/Hindbrain	3	9	25	37	45	54	64	75	91	106	0	0.722592
1392	Forebrain/Midbrain/Hindbrain	0	6	13	20	25	34	40	48	56	63	0	0.734029
1393	Forebrain/Midbrain/Hindbrain	4	9	16	22	26	35	41	48	55	62	0	0.738632
1394	Forebrain/Midbrain/Hindbrain	8	16	27	38	51	62	78	86	93	103	0	0.79275
1395	Forebrain/Midbrain/Hindbrain	1	1	4	4	9	14	18	24	33	40	0	0.735103
1396	Forebrain/Midbrain/Hindbrain	0	1	4	5	8	14	19	24	28	31	0.189667	0.709692
1397	Forebrain/Midbrain/Hindbrain	4	11	19	29	37	46	52	61	69	82	0.13285	0.776581
1398	Forebrain/Midbrain/Hindbrain	6	17	27	39	50	59	73	89	98	114	0	0.78084
1399	Forebrain/Midbrain/Hindbrain	3	11	24	38	55	69	81	92	104	113	0.13285	0.794565
1400	Forebrain/Midbrain/Hindbrain	1	7	22	36	49	62	76	92	108	121	0.234585	0.795842
1401	Forebrain/Midbrain/Hindbrain	1	13	24	37	52	66	80	89	101	113	0	0.795216
1402	Forebrain/Midbrain/Hindbrain	0	2	2	3	8	11	14	18	21	23	0	0.517545
1403	Forebrain/Midbrain/Hindbrain	6	11	18	26	38	50	61	75	93	109	0	0.779203
1404	Forebrain/Midbrain/Hindbrain	4	9	11	16	29	39	51	64	75	83	0.265903	0.738874
1405	Forebrain/Midbrain/Hindbrain	5	10	15	20	28	36	40	45	49	56	0	0.758909
1406	Forebrain/Midbrain/Hindbrain	6	12	20	29	40	48	55	66	74	85	0	0.758808
1407	Forebrain/Midbrain/Hindbrain	1	4	4	8	11	17	21	31	35	40	0	0.765331
1408	Forebrain/Midbrain/Hindbrain	4	9	20	37	51	65	83	97	106	115	0	0.794521
1409	Forebrain/Midbrain/Hindbrain	0	3	6	11	14	24	30	37	41	45	0	0.781072
1410	Forebrain/Midbrain/Hindbrain	3	7	10	16	22	29	39	48	60	66	0	0.702788
1411	Forebrain/Midbrain/Hindbrain	3	9	16	26	42	54	69	85	103	121	0	0.787986
1412	Forebrain/Midbrain/Hindbrain	4	17	30	45	62	71	82	99	111	127	0	0.793147
1413	Forebrain/Midbrain/Hindbrain	2	13	26	38	54	65	76	84	92	102	0	0.767694
1414	Forebrain/Midbrain/Hindbrain	6	14	20	29	36	41	44	52	59	67	0	0.767908
1415	Forebrain/Midbrain/Hindbrain	8	12	15	22	28	35	39	43	47	52	0	0.747742
1416	Forebrain/Midbrain/Hindbrain	5	13	23	34	52	65	78	89	102	113	0	0.782337
1417	Forebrain/Midbrain/Hindbrain	5	9	18	29	37	49	64	79	93	111	0	0.781558
1418	Forebrain/Midbrain/Hindbrain	0	0	2	4	7	11	13	21	25	32	0	0.752387
1419	Forebrain/Midbrain/Hindbrain	3	7	11	17	28	33	43	49	59	69	0	0.781793
1420	Forebrain/Midbrain/Hindbrain	2	12	27	40	55	66	77	84	99	116	0.13285	0.793485
1421	Forebrain/Midbrain/Hindbrain	2	11	21	37	54	69	82	99	113	126	0.13285	0.794913
1422	Forebrain/Midbrain/Hindbrain	3	7	11	15	19	27	32	39	44	45	0	0.713991
1423	Forebrain/Midbrain/Hindbrain	6	12	23	33	46	62	77	91	110	122	0	0.788584
1424	Forebrain/Midbrain/Hindbrain	3	6	13	17	21	25	29	37	46	55	0	0.78696
1425	Forebrain/Midbrain/Hindbrain	5	14	19	29	44	57	67	80	92	100	0	0.766349
1426	Forebrain/Midbrain/Hindbrain	5	10	18	28	45	60	74	90	111	128	0	0.786516
1427	Forebrain/Midbrain/Hindbrain	3	13	22	43	59	71	88	101	116	125	0	0.792269
1428	Forebrain/Midbrain/Hindbrain	5	13	20	35	46	62	77	91	102	114	0	0.780579
1429	Forebrain/Midbrain/Hindbrain	1	12	24	36	53	68	82	97	111	129	0.13285	0.79452
1430	Forebrain/Midbrain/Hindbrain	2	10	19	34	52	72	83	99	111	125	0	0.792387
1431	Forebrain/Midbrain/Hindbrain	3	5	7	13	18	22	29	34	40	48	0	0.771661
1432	Forebrain/Midbrain/Hindbrain	6	10	21	32	46	60	79	91	108	117	0	0.791239
1433	Forebrain/Midbrain/Hindbrain	2	5	10	20	29	37	48	57	63	75	0	0.780707
1434	Forebrain/Midbrain/Hindbrain	3	8	11	16	25	31	36	47	56	61	0	0.771461
1435	Forebrain/Midbrain/Hindbrain	5	9	13	16	20	20	24	28	30	35	0	0.736384
1436	Forebrain/Midbrain/Hindbrain	6	16	27	38	49	64	79	95	111	127	0	0.790561
1437	Forebrain/Midbrain/Hindbrain	8	15	23	32	34	43	53	61	66	77	0	0.773439
1438	Forebrain/Midbrain/Hindbrain	2	3	5	7	15	21	27	31	37	40	0	0.752164
1439	Forebrain/Midbrain/Hindbrain	0	8	15	24	34	50	64	74	88	101	0	0.762976
1440	Forebrain/Midbrain/Hindbrain	2	8	14	27	32	45	60	66	72	82	0.13285	0.730272
1441	Forebrain/Midbrain/Hindbrain	3	9	21	35	43	66	78	89	99	106	0	0.791426
1442	Forebrain/Midbrain/Hindbrain	4	11	25	36	55	73	90	101	110	123	0	0.793482
1443	Forebrain/Midbrain/Hindbrain	2	10	21	30	41	50	59	70	79	88	0	0.758863
1444	Forebrain/Midbrain/Hindbrain	5	12	19	26	37	46	51	59	66	76	0	0.762264
1445	Forebrain/Midbrain/Hindbrain	2	9	16	27	35	43	49	56	62	68	0	0.76031
1446	Forebrain/Midbrain/Hindbrain	9	18	26	33	40	48	57	62	75	85	0	0.743097
1447	Forebrain/Midbrain/Hindbrain	1	2	7	12	17	25	29	39	52	64	0.13285	0.755254
1448	Forebrain/Midbrain/Hindbrain	2	6	14	21	31	41	46	50	57	62	0	0.788253
1449	Forebrain/Midbrain/Hindbrain	2	4	6	10	13	17	22	28	33	36	0	0.743245
1450	Forebrain/Midbrain/Hindbrain	0	0	2	4	5	8	12	16	24	26	0	0.786864
1451	Forebrain/Midbrain/Hindbrain	6	13	21	35	49	67	83	97	108	121	0	0.786948
1452	Forebrain/Midbrain/Hindbrain	2	2	3	7	11	13	18	26	29	33	0	0.708199
1453	Forebrain/Midbrain/Hindbrain	4	12	28	40	52	63	80	96	110	123	0	0.790972
1454	Forebrain/Midbrain/Hindbrain	7	16	26	47	57	74	92	108	120	131	0	0.793121
1455	Forebrain/Midbrain/Hindbrain	3	14	27	42	53	67	80	92	106	118	0.13285	0.794165
1456	Forebrain/Midbrain/Hindbrain	6	16	23	38	58	80	94	108	121	130	0	0.791369
1457	Forebrain/Midbrain/Hindbrain	3	11	26	34	42	54	70	86	99	113	0	0.776071
1458	Forebrain/Midbrain/Hindbrain	7	12	21	36	52	69	86	103	119	131	0	0.786222
1459	Forebrain/Midbrain/Hindbrain	3	5	12	17	26	31	36	42	48	57	0	0.743531
1460	Forebrain/Midbrain/Hindbrain	5	14	22	38	52	71	90	106	117	131	0	0.791501
1461	Forebrain/Midbrain/Hindbrain	0	0	2	3	5	6	9	15	20	27	0	0.779631
1462	Forebrain/Midbrain/Hindbrain	5	12	24	32	47	63	75	91	100	117	0	0.786546
1463	Forebrain/Midbrain/Hindbrain	5	13	25	40	53	70	85	97	108	120	0	0.791811
1464	Forebrain/Midbrain/Hindbrain	1	1	1	5	11	13	16	18	19	25	0.265903	0.729699
1465	Forebrain/Midbrain/Hindbrain	6	10	21	30	43	51	59	73	84	92	0	-0.586162
1466	Forebrain/Midbrain/Hindbrain	4	12	26	42	60	71	89	104	116	129	0	0.792552
1467	Forebrain/Midbrain/Hindbrain	4	13	19	36	56	72	93	108	117	133	0	0.782262
1468	Forebrain/Midbrain/Hindbrain	1	5	13	18	22	32	39	46	56	68	0	0.600226
1469	Forebrain/Midbrain/Hindbrain	4	11	27	40	62	75	89	101	113	128	0	0.791705
1470	Forebrain/Midbrain/Hindbrain	3	9	19	31	41	52	62	68	79	88	0	0.606126
1471	Forebrain/Midbrain/Hindbrain	5	10	18	30	44	61	79	89	102	114	0	0.792037
1472	Forebrain/Midbrain/Hindbrain	0	0	0	0	1	2	4	9	12	17	0	0.737187
1473	Forebrain/Midbrain/Hindbrain	3	13	21	32	46	61	73	92	106	117	0	0.7913
1474	Forebrain/Midbrain/Hindbrain	2	10	26	43	58	73	85	100	113	123	0	0.790848
1475	Forebrain/Midbrain/Hindbrain	6	15	22	36	53	64	76	92	101	108	0	0.78461
1476	Forebrain/Midbrain/Hindbrain	0	0	0	2	6	9	17	21	31	41	0	0.773822
1477	Forebrain/Midbrain/Hindbrain	5	7	12	21	27	37	48	56	70	82	0	0.790874
1478	Forebrain/Midbrain/Hindbrain	2	7	11	12	15	17	25	30	37	39	0.273645	0.690923
1479	Forebrain/Midbrain/Hindbrain	1	11	23	33	52	70	81	95	108	119	0	0.789305
1480	Forebrain/Midbrain/Hindbrain	0	0	0	2	6	9	12	16	22	27	0	0.783318
1481	Forebrain/Midbrain/Hindbrain	5	14	28	41	54	64	72	83	94	102	0	0.779013
1482	Forebrain/Midbrain/Hindbrain	0	1	1	4	5	7	12	17	21	28	0	0.761974
1483	Forebrain/Midbrain/Hindbrain	6	9	18	29	39	62	67	80	95	107	0	0.774726
1484	Forebrain/Midbrain/Hindbrain	3	7	18	31	45	60	72	79	89	98	0.13285	0.788871
1485	Forebrain/Midbrain/Hindbrain	6	12	23	39	51	65	72	82	89	93	0	0.785111
1486	Forebrain/Midbrain/Hindbrain	3	5	12	22	32	40	50	57	67	79	0	0.69508
1487	Forebrain/Midbrain/Hindbrain	1	5	7	12	18	24	37	44	49	57	0	0.788656
1488	Forebrain/Midbrain/Hindbrain	4	10	17	26	32	39	46	52	56	60	0.151545	0.540498
1489	Forebrain/Midbrain/Hindbrain	1	1	5	7	12	20	30	46	62	76	0	0.774456
1490	Forebrain/Midbrain/Hindbrain	1	4	8	15	21	31	37	41	51	62	0.13285	-0.710613
1491	Neural crest	4	13	29	40	49	55	59	68	72	75	0.361234	0.607238
1492	Forebrain/Midbrain/Hindbrain	4	10	17	21	26	28	35	43	49	55	0.342457	0.677996
1493	Forebrain/Midbrain/Hindbrain	4	13	23	28	29	36	39	47	49	55	0.200496	0.667895
1494	Forebrain/Midbrain/Hindbrain	4	11	17	24	35	43	49	57	65	71	0.232324	-0.646658
1495	Neural crest	5	11	21	28	34	38	41	45	48	51	0.373102	0.576622
1496	Forebrain/Midbrain/Hindbrain	0	0	1	2	3	5	10	14	18	23	0.475513	0.754149
1497	Neural crest	5	16	26	36	40	45	49	54	58	63	0.252683	0.570386
1498	Forebrain/Midbrain/Hindbrain	6	20	34	43	49	57	66	71	81	87	0.318982	0.579869
1499	Forebrain/Midbrain/Hindbrain	9	19	23	31	34	37	43	46	52	60	0	0.795847
1500	Forebrain/Midbrain/Hindbrain	8	17	25	32	39	42	44	48	52	56	0.204415	0.599531
1501	Neural crest	3	10	16	19	23	25	32	36	40	45	0.380764	0.566299
1502	Neural crest	6	13	23	30	36	40	46	53	58	62	0.236883	0.57438
1503	Forebrain/Midbrain/Hindbrain	9	19	31	38	47	53	56	63	67	75	0.135245	0.578849
1504	Forebrain/Midbrain/Hindbrain	3	7	15	18	20	22	22	25	26	32	0.366132	0.65648
1505	Forebrain/Midbrain/Hindbrain	0	2	2	2	3	4	7	10	14	22	0	0.725077
1506	Forebrain/Midbrain/Hindbrain	2	3	3	4	7	8	11	15	21	24	0	0.688536
1507	Forebrain/Midbrain/Hindbrain	0	0	0	4	12	17	21	29	36	44	0.234585	0.758363
1508	Forebrain/Midbrain/Hindbrain	7	18	20	29	33	39	44	52	61	69	0.265903	0.802256
1509	Forebrain/Midbrain/Hindbrain	5	13	21	29	32	37	41	44	49	51	0	0.759152
1510	Forebrain/Midbrain/Hindbrain	4	10	16	24	33	45	60	73	85	98	0	0.713749
1511	Forebrain/Midbrain/Hindbrain	0	0	0	0	0	0	1	1	2	2	0	0.584791
1512	Cranial mesoderm	7	18	23	26	33	38	43	50	57	66	0.18008	0.79649
1513	Forebrain/Midbrain/Hindbrain	1	5	6	6	7	10	13	14	15	16	0.342457	-0.721215
1514	Forebrain/Midbrain/Hindbrain	4	8	12	15	18	23	30	32	35	38	0	0.758106
1515	Forebrain/Midbrain/Hindbrain	3	10	12	19	25	31	39	51	61	73	0	0.769785
1516	Forebrain/Midbrain/Hindbrain	3	11	20	28	35	41	51	57	62	64	0	0.718686
1517	Forebrain/Midbrain/Hindbrain	9	21	23	27	31	37	41	47	54	60	0.120295	0.799285
1518	Forebrain/Midbrain/Hindbrain	0	1	2	2	4	6	7	10	11	13	0	0.63075
1519	Forebrain/Midbrain/Hindbrain	1	2	3	4	7	10	15	23	36	48	0	0.776894
1520	Forebrain/Midbrain/Hindbrain	2	5	8	14	22	27	40	49	61	74	0	0.791502
1521	Forebrain/Midbrain/Hindbrain	6	10	15	27	31	39	49	60	68	81	0.151545	0.799988
1522	Forebrain/Midbrain/Hindbrain	9	20	24	26	34	38	42	47	50	54	0	0.800959
1523	Forebrain/Midbrain/Hindbrain	5	8	13	22	31	35	39	44	46	51	0	0.728893
1524	Forebrain/Midbrain/Hindbrain	8	15	25	34	41	50	60	69	78	82	0	-0.525365
1525	Forebrain/Midbrain/Hindbrain	5	12	18	19	20	27	31	33	38	43	0.151545	0.792142
1526	Forebrain/Midbrain/Hindbrain	9	14	18	20	22	26	31	37	42	48	0.18986	0.791416
1527	Forebrain/Midbrain/Hindbrain	2	2	6	6	8	12	18	18	20	21	0	0.708497
1528	Forebrain/Midbrain/Hindbrain	4	17	19	24	30	39	49	54	59	63	0	0.515159
1529	Forebrain/Midbrain/Hindbrain	8	14	18	21	25	28	34	37	43	50	0.18986	0.799711
1530	Forebrain/Midbrain/Hindbrain	1	6	10	14	21	34	43	51	63	72	0	0.766775
1531	Forebrain/Midbrain/Hindbrain	5	8	16	26	31	37	40	43	48	49	0	0.728179
1532	Forebrain/Midbrain/Hindbrain	4	11	21	26	34	43	52	61	71	81	0	0.766705
1533	Forebrain/Midbrain/Hindbrain	5	7	10	13	19	24	31	34	37	41	0	0.745201
1534	Forebrain/Midbrain/Hindbrain	3	5	6	8	11	11	13	16	17	20	0.13285	-0.0276913
1535	Forebrain/Midbrain/Hindbrain	1	5	10	13	20	28	38	50	58	69	0.228744	-0.711563
1536	Forebrain/Midbrain/Hindbrain	4	8	10	16	25	30	35	38	39	42	0	0.735379
1537	Forebrain/Midbrain/Hindbrain	0	0	0	0	0	0	0	0	0	0	0.189667	0.688118
1538	Forebrain/Midbrain/Hindbrain	4	14	24	32	37	45	49	51	57	67	0	0.733464
1539	Forebrain/Midbrain/Hindbrain	0	0	0	1	4	12	15	21	29	34	0	0.73114
1540	Forebrain/Midbrain/Hindbrain	2	3	3	4	7	9	13	17	22	24	0	0.698201
1541	Forebrain/Midbrain/Hindbrain	0	0	2	2	4	7	9	11	13	18	0	0.704448
1542	Forebrain/Midbrain/Hindbrain	1	2	6	10	15	19	25	28	30	32	0	0.733266
1543	Forebrain/Midbrain/Hindbrain	0	0	0	2	6	11	17	18	21	23	0.13285	0.71223
1544	Forebrain/Midbrain/Hindbrain	4	11	16	17	21	25	27	32	40	44	0.243165	0.780647
1545	Forebrain/Midbrain/Hindbrain	6	15	17	21	23	25	29	33	36	42	0.18986	0.797654
1546	Forebrain/Midbrain/Hindbrain	1	3	5	7	11	13	15	17	20	22	0	0.562176
1547	Forebrain/Midbrain/Hindbrain	6	10	13	17	19	22	25	26	27	33	0.18986	0.77554
1548	Forebrain/Midbrain/Hindbrain	7	13	16	18	21	27	36	42	45	51	0.198146	0.788559
1549	Forebrain/Midbrain/Hindbrain	3	8	10	14	16	18	19	22	25	32	0.189667	0.759568
1550	Forebrain/Midbrain/Hindbrain	0	0	0	0	1	3	3	5	5	6	0.13285	0.730431
1551	Forebrain/Midbrain/Hindbrain	1	3	7	9	18	22	27	32	43	50	0	0.742717
1552	Forebrain/Midbrain/Hindbrain	3	12	23	28	34	38	43	49	53	55	0	0.734121
1553	Forebrain/Midbrain/Hindbrain	4	7	10	13	21	24	29	38	45	47	0	0.731093
1554	Forebrain/Midbrain/Hindbrain	1	4	7	12	18	20	28	35	39	42	0.13285	0.690361
1555	Forebrain/Midbrain/Hindbrain	1	5	9	11	15	16	18	22	25	26	0	0.634526
1556	Forebrain/Midbrain/Hindbrain	3	8	28	44	58	75	86	99	117	127	0	0.767583
1557	Forebrain/Midbrain/Hindbrain	2	5	14	28	38	59	74	89	109	123	0.13285	0.77712
1558	Forebrain/Midbrain/Hindbrain	0	0	1	3	6	12	16	24	29	36	0	0.746812
1559	Forebrain/Midbrain/Hindbrain	2	13	26	36	56	72	84	106	124	141	0	0.769327
1560	Forebrain/Midbrain/Hindbrain	7	16	23	33	44	61	73	89	100	113	0	0.749613
1561	Forebrain/Midbrain/Hindbrain	6	18	32	47	60	74	86	99	111	127	0	0.766623
1562	Forebrain/Midbrain/Hindbrain	4	9	17	33	43	51	65	79	94	105	0.13285	0.753248
1563	Forebrain/Midbrain/Hindbrain	6	17	25	31	38	45	54	63	76	86	0	0.748382
1564	Forebrain/Midbrain/Hindbrain	0	0	0	1	3	6	7	10	12	15	0	0.682097
1565	Forebrain/Midbrain/Hindbrain	5	15	24	39	49	61	73	87	98	111	0	0.75644
1566	Forebrain/Midbrain/Hindbrain	7	16	25	41	54	67	83	96	114	128	0	0.767887
1567	Forebrain/Midbrain/Hindbrain	4	9	20	29	39	53	61	74	84	101	0	0.765094
1568	Forebrain/Midbrain/Hindbrain	6	12	27	36	48	62	78	91	101	120	0	0.759848
1569	Forebrain/Midbrain/Hindbrain	5	19	30	42	56	71	82	89	100	116	0	0.766616
1570	Forebrain/Midbrain/Hindbrain	6	18	26	33	43	52	65	77	90	104	0	0.75701
1571	Forebrain/Midbrain/Hindbrain	2	4	7	12	16	22	30	39	50	55	0.13285	0.760644
1572	Forebrain/Midbrain/Hindbrain	7	19	33	44	60	75	92	109	118	136	0.13285	0.755968
1573	Forebrain/Midbrain/Hindbrain	6	15	25	41	50	61	75	97	118	140	0	0.759828
1574	Forebrain/Midbrain/Hindbrain	4	17	32	50	64	73	89	99	113	125	0	0.767134
1575	Forebrain/Midbrain/Hindbrain	7	25	36	46	61	71	81	94	116	132	0.13285	0.749122
1576	Forebrain/Midbrain/Hindbrain	9	24	33	49	57	71	82	94	108	122	0	0.758496
1577	Forebrain/Midbrain/Hindbrain	3	16	28	39	53	72	86	106	116	131	0	0.764778
1578	Forebrain/Midbrain/Hindbrain	10	27	36	48	59	74	85	90	102	116	0	0.762284
1579	Forebrain/Midbrain/Hindbrain	12	24	35	47	57	72	89	96	110	124	0	0.758451
1580	Forebrain/Midbrain/Hindbrain	3	11	26	44	60	77	93	110	126	142	0	0.763591
1581	Forebrain/Midbrain/Hindbrain	5	9	16	25	39	56	62	78	95	109	0	0.741705
1582	Forebrain/Midbrain/Hindbrain	8	24	36	49	59	73	80	93	111	122	0	0.749008
1583	Forebrain/Midbrain/Hindbrain	5	17	30	44	57	71	87	100	114	124	0	0.77065
1584	Forebrain/Midbrain/Hindbrain	4	11	17	35	48	65	73	85	97	107	0	0.765832
1585	Forebrain/Midbrain/Hindbrain	6	9	19	26	39	50	61	74	86	97	0	0.75543
1586	Forebrain/Midbrain/Hindbrain	7	19	37	52	66	77	92	107	119	132	0	0.761385
1587	Forebrain/Midbrain/Hindbrain	5	9	11	16	18	26	33	36	40	46	0.189667	0.72969
1588	Forebrain/Midbrain/Hindbrain	4	15	24	36	47	59	71	81	93	106	0	0.769608
1589	Forebrain/Midbrain/Hindbrain	4	6	11	18	26	36	45	56	65	72	0	0.73302
1590	Forebrain/Midbrain/Hindbrain	2	11	21	36	51	62	75	86	99	113	0	0.760773
1591	Forebrain/Midbrain/Hindbrain	3	11	23	34	44	54	65	74	87	97	0	0.751692
1592	Forebrain/Midbrain/Hindbrain	4	16	32	45	60	75	90	98	110	123	0	0.754959
1593	Forebrain/Midbrain/Hindbrain	4	16	31	47	58	70	84	95	103	114	0	0.767125
1594	Forebrain/Midbrain/Hindbrain	5	20	33	49	62	76	92	102	115	126	0	0.773578
1595	Forebrain/Midbrain/Hindbrain	2	6	10	16	21	32	40	51	60	75	0	0.761136
1596	Forebrain/Midbrain/Hindbrain	8	17	29	35	44	62	75	88	103	126	0	0.759183
1597	Forebrain/Midbrain/Hindbrain	11	23	34	45	57	69	85	96	113	131	0	0.753493
1598	Forebrain/Midbrain/Hindbrain	7	17	25	35	45	59	68	74	86	101	0	0.747861
1599	Forebrain/Midbrain/Hindbrain	2	7	16	25	40	52	63	74	91	110	0	0.764322
1600	Forebrain/Midbrain/Hindbrain	3	13	24	40	54	66	83	96	112	127	0	0.76862
1601	Forebrain/Midbrain/Hindbrain	7	19	34	46	61	75	91	103	117	129	0.189667	0.774743
1602	Forebrain/Midbrain/Hindbrain	4	11	22	30	38	51	62	77	89	96	0	0.768638
1603	Forebrain/Midbrain/Hindbrain	4	12	30	40	54	66	79	87	98	112	0	0.779913
1604	Forebrain/Midbrain/Hindbrain	4	9	21	36	47	66	82	97	118	138	0	0.763981
1605	Forebrain/Midbrain/Hindbrain	9	17	32	47	57	69	86	100	119	137	0	0.754143
1606	Forebrain/Midbrain/Hindbrain	3	14	14	20	32	41	56	71	85	98	0	0.753247
1607	Forebrain/Midbrain/Hindbrain	5	13	27	41	50	66	80	95	111	126	0.189667	0.752976
1608	Endothelium	5	16	28	38	53	65	83	95	104	114	0.189667	0.774702
1609	Forebrain/Midbrain/Hindbrain	1	10	24	36	47	61	82	95	115	131	0	0.743567
1610	Forebrain/Midbrain/Hindbrain	3	10	18	27	36	45	60	74	87	96	0	0.722091
1611	Forebrain/Midbrain/Hindbrain	4	12	21	39	56	72	88	108	118	136	0	0.763852
1612	Forebrain/Midbrain/Hindbrain	5	20	35	51	65	82	95	105	114	123	0	0.772461
1613	Forebrain/Midbrain/Hindbrain	6	17	34	45	64	78	94	104	115	126	0	0.750297
1614	Forebrain/Midbrain/Hindbrain	3	8	20	30	45	57	70	91	111	126	0	0.769992
1615	Forebrain/Midbrain/Hindbrain	4	16	29	50	67	82	94	107	113	122	0	0.77282
1616	Forebrain/Midbrain/Hindbrain	2	15	30	46	61	71	84	92	98	107	0.13285	0.745798
1617	Forebrain/Midbrain/Hindbrain	3	10	21	34	48	63	79	92	110	123	0	0.765376
1618	Forebrain/Midbrain/Hindbrain	7	20	36	55	74	90	98	112	123	131	0	0.767424
1619	Forebrain/Midbrain/Hindbrain	4	13	24	38	52	71	86	93	103	118	0	0.772931
1620	Forebrain/Midbrain/Hindbrain	8	18	32	45	61	72	84	98	109	121	0	0.75502
1621	Forebrain/Midbrain/Hindbrain	12	20	29	41	54	65	76	88	107	119	0	0.755924
1622	Forebrain/Midbrain/Hindbrain	2	8	21	30	45	56	73	82	95	108	0	0.767665
1623	Forebrain/Midbrain/Hindbrain	11	15	23	34	47	56	70	83	95	110	0	0.755806
1624	Forebrain/Midbrain/Hindbrain	4	8	15	25	41	55	75	96	110	134	0	0.766162
1625	Forebrain/Midbrain/Hindbrain	5	18	26	39	54	61	70	78	85	95	0.13285	0.752718
1626	Forebrain/Midbrain/Hindbrain	14	19	26	37	49	66	81	93	106	122	0	0.755303
1627	Forebrain/Midbrain/Hindbrain	4	11	27	42	54	68	85	101	119	131	0	0.75943
1628	Forebrain/Midbrain/Hindbrain	2	12	19	30	43	61	76	96	111	126	0	0.757665
1629	Forebrain/Midbrain/Hindbrain	4	8	14	24	38	53	67	87	106	123	0	0.769381
1630	Forebrain/Midbrain/Hindbrain	5	21	37	48	65	75	89	97	110	127	0	0.774724
1631	Forebrain/Midbrain/Hindbrain	5	12	25	40	58	73	85	103	111	121	0	0.767378
1632	Forebrain/Midbrain/Hindbrain	4	12	21	28	39	51	65	83	96	110	0	0.739877
1633	Forebrain/Midbrain/Hindbrain	0	6	13	24	36	50	66	80	98	119	0	0.767167
1634	Forebrain/Midbrain/Hindbrain	2	8	21	34	44	62	70	85	100	112	0	0.756241
1635	Forebrain/Midbrain/Hindbrain	5	18	35	50	71	84	99	110	118	127	0	0.769769
1636	Forebrain/Midbrain/Hindbrain	0	1	2	5	9	9	14	18	26	37	0.13285	0.747727
1637	Forebrain/Midbrain/Hindbrain	6	21	31	45	59	73	88	101	108	123	0	0.775937
1638	Forebrain/Midbrain/Hindbrain	4	19	34	49	60	76	92	106	116	125	0	0.771735
1639	Forebrain/Midbrain/Hindbrain	9	18	30	41	52	66	78	92	106	117	0.234585	0.77368
1640	Forebrain/Midbrain/Hindbrain	0	3	9	19	23	40	56	66	77	84	0	0.763641
1641	Forebrain/Midbrain/Hindbrain	4	13	21	32	41	55	66	85	100	114	0	0.767969
1642	Forebrain/Midbrain/Hindbrain	4	8	12	23	36	47	66	83	103	120	0	0.767434
1643	Forebrain/Midbrain/Hindbrain	3	11	20	33	41	58	73	82	96	105	0	0.773446
1644	Forebrain/Midbrain/Hindbrain	4	16	29	44	59	70	87	99	112	121	0	0.769182
1645	Forebrain/Midbrain/Hindbrain	5	9	19	26	39	53	72	89	109	126	0	0.768449
1646	Spinal cord	1	7	18	32	43	51	58	68	77	84	0.13285	0.757737
1647	Endothelium	7	13	23	34	47	62	76	91	100	109	0.146004	0.76192
1648	Forebrain/Midbrain/Hindbrain	6	19	37	51	68	83	96	103	118	125	0	0.775102
1649	Forebrain/Midbrain/Hindbrain	2	10	23	43	56	71	82	100	117	129	0	0.768914
1650	Forebrain/Midbrain/Hindbrain	9	20	29	40	52	64	79	90	102	116	0.234585	0.773662
1651	Forebrain/Midbrain/Hindbrain	2	5	14	23	35	51	63	73	83	92	0	0.762405
1652	Forebrain/Midbrain/Hindbrain	8	17	24	32	42	54	67	75	87	100	0.234585	0.778152
1653	Forebrain/Midbrain/Hindbrain	5	14	22	34	43	57	71	88	95	102	0	0.767444
1654	Forebrain/Midbrain/Hindbrain	6	16	24	35	47	61	76	91	105	115	0	0.772378
1655	Forebrain/Midbrain/Hindbrain	6	14	30	47	62	78	93	108	118	135	0	0.76785
1656	Forebrain/Midbrain/Hindbrain	4	15	29	43	56	74	85	91	96	102	0.13285	0.752931
1657	Forebrain/Midbrain/Hindbrain	7	17	30	42	57	71	85	97	110	119	0	0.771113
1658	Forebrain/Midbrain/Hindbrain	8	23	31	45	57	73	87	102	112	125	0	0.770674
1659	Forebrain/Midbrain/Hindbrain	2	6	18	26	34	43	62	76	91	111	0	0.764276
1660	Forebrain/Midbrain/Hindbrain	6	17	30	43	56	74	91	104	114	122	0	0.77563
1661	Forebrain/Midbrain/Hindbrain	0	5	10	21	29	37	47	61	74	89	0	0.774846
1662	Forebrain/Midbrain/Hindbrain	1	2	10	16	25	37	52	64	75	95	0	0.755539
1663	Forebrain/Midbrain/Hindbrain	9	22	34	48	62	76	90	105	118	127	0.13285	0.759785
1664	Forebrain/Midbrain/Hindbrain	6	16	24	38	50	62	75	89	101	109	0	0.777743
1665	Forebrain/Midbrain/Hindbrain	9	21	30	43	56	63	76	90	106	121	0.273645	0.774165
1666	Forebrain/Midbrain/Hindbrain	4	13	22	33	44	59	70	86	96	106	0	0.774827
1667	Forebrain/Midbrain/Hindbrain	5	14	23	29	41	51	66	75	82	92	0	0.73491
1668	Forebrain/Midbrain/Hindbrain	6	19	31	41	54	71	85	93	107	117	0	0.770203
1669	Forebrain/Midbrain/Hindbrain	6	15	29	34	47	59	78	91	102	110	0	0.771945
1670	Forebrain/Midbrain/Hindbrain	6	17	30	41	56	69	82	96	106	116	0	0.784096
1671	Forebrain/Midbrain/Hindbrain	10	21	36	45	55	66	82	93	107	118	0.234585	0.774839
1672	Forebrain/Midbrain/Hindbrain	4	12	25	37	46	59	73	81	94	109	0	0.769617
1673	Forebrain/Midbrain/Hindbrain	7	23	36	47	58	72	86	96	107	117	0	0.773127
1674	Endothelium	2	5	9	13	19	22	26	33	38	46	0.52838	0.725879
1675	Forebrain/Midbrain/Hindbrain	4	14	26	36	49	67	72	87	98	108	0	0.77627
1676	Forebrain/Midbrain/Hindbrain	7	19	35	48	62	71	83	95	102	113	0.189667	0.785177
1677	Forebrain/Midbrain/Hindbrain	9	22	39	54	67	82	93	107	116	126	0	0.773251
1678	Forebrain/Midbrain/Hindbrain	4	9	12	18	27	33	40	51	59	67	0	0.760779
1679	Forebrain/Midbrain/Hindbrain	5	21	41	58	73	87	99	110	122	131	0	0.777904
1680	Forebrain/Midbrain/Hindbrain	3	18	27	42	52	67	78	91	104	114	0	0.783401
1681	Forebrain/Midbrain/Hindbrain	7	24	38	49	63	76	90	99	110	123	0	0.77568
1682	Forebrain/Midbrain/Hindbrain	7	21	30	46	56	71	82	96	109	119	0	0.773511
1683	Forebrain/Midbrain/Hindbrain	5	16	24	34	44	57	67	75	92	106	0	0.777186
1684	Forebrain/Midbrain/Hindbrain	5	20	33	42	55	67	77	91	103	113	0.189667	0.773764
1685	Forebrain/Midbrain/Hindbrain	7	22	36	46	61	73	88	98	106	118	0.189667	0.78132
1686	Forebrain/Midbrain/Hindbrain	0	3	9	17	21	29	34	44	58	74	0.13285	0.759392
1687	Forebrain/Midbrain/Hindbrain	4	14	24	33	41	55	64	77	88	104	0	0.777989
1688	Forebrain/Midbrain/Hindbrain	1	7	12	12	16	19	24	28	32	38	0	0.694875
1689	Forebrain/Midbrain/Hindbrain	6	14	26	40	52	56	66	78	86	98	0	0.768223
1690	Forebrain/Midbrain/Hindbrain	6	19	38	52	65	75	86	94	100	112	0	0.785828
1691	Forebrain/Midbrain/Hindbrain	9	16	24	34	44	52	64	76	87	99	0	0.77946
1692	Forebrain/Midbrain/Hindbrain	6	15	29	45	55	69	78	88	95	108	0	0.769655
1693	Forebrain/Midbrain/Hindbrain	8	18	29	42	54	63	73	83	93	109	0	0.786617
1694	Forebrain/Midbrain/Hindbrain	7	21	36	50	62	75	82	97	110	117	0	0.776079
1695	Endothelium	0	0	0	2	5	6	8	10	10	12	0.494064	0.472477
1696	Forebrain/Midbrain/Hindbrain	6	19	32	52	64	77	83	96	100	111	0	0.784918
1697	Forebrain/Midbrain/Hindbrain	3	19	28	39	50	60	67	71	83	97	0.13285	0.752714
1698	Forebrain/Midbrain/Hindbrain	7	18	32	50	60	72	81	91	99	108	0	0.784826
1699	Forebrain/Midbrain/Hindbrain	4	9	25	35	43	53	63	69	79	87	0	0.77777
1700	Forebrain/Midbrain/Hindbrain	2	10	19	31	42	52	68	75	85	92	0	0.784877
1701	Forebrain/Midbrain/Hindbrain	7	20	30	40	50	64	76	85	98	106	0	0.782848
1702	Forebrain/Midbrain/Hindbrain	5	16	27	34	45	61	70	88	98	105	0	0.771924
1703	Forebrain/Midbrain/Hindbrain	5	22	34	53	67	78	85	97	105	115	0	0.776252
1704	Cranial mesoderm	0	0	0	0	1	1	1	4	5	7	0.811474	0.545413
1705	Forebrain/Midbrain/Hindbrain	8	17	25	38	46	53	63	72	85	96	0.13285	0.79896
1706	Forebrain/Midbrain/Hindbrain	5	15	27	35	47	57	65	71	76	86	0	0.783998
1707	Forebrain/Midbrain/Hindbrain	6	15	24	33	45	56	63	71	79	86	0	0.781637
1708	Forebrain/Midbrain/Hindbrain	0	1	6	13	19	28	38	52	59	68	0.13285	0.751603
1709	Forebrain/Midbrain/Hindbrain	7	18	24	38	49	58	70	77	88	99	0.13285	0.799071
1710	Forebrain/Midbrain/Hindbrain	7	17	27	37	45	57	66	76	87	101	0	0.781688
1711	Forebrain/Midbrain/Hindbrain	4	16	30	42	54	65	78	86	94	97	0	0.78991
1712	Forebrain/Midbrain/Hindbrain	7	21	34	47	60	77	87	94	98	105	0	0.787036
1713	Forebrain/Midbrain/Hindbrain	7	17	21	29	45	52	64	76	90	105	0	0.780805
1714	Forebrain/Midbrain/Hindbrain	5	19	28	41	54	71	89	95	104	108	0.13285	0.780571
1715	Forebrain/Midbrain/Hindbrain	7	10	14	22	30	35	42	44	56	64	0.13285	0.742102
1716	Forebrain/Midbrain/Hindbrain	6	19	30	48	61	69	79	87	94	109	0	0.785602
1717	Forebrain/Midbrain/Hindbrain	5	12	24	39	45	56	64	67	76	83	0.13285	-0.484173
1718	Forebrain/Midbrain/Hindbrain	7	18	33	53	65	78	83	90	99	113	0	0.782604
1719	Forebrain/Midbrain/Hindbrain	4	16	31	45	59	74	81	90	103	118	0.13285	0.743542
1720	Forebrain/Midbrain/Hindbrain	3	17	31	48	65	73	83	91	102	109	0	0.78077
1721	Forebrain/Midbrain/Hindbrain	6	19	35	46	61	74	80	88	97	100	0	0.784163
1722	Forebrain/Midbrain/Hindbrain	9	20	31	41	51	63	73	85	103	116	0.13285	0.788335
1723	Forebrain/Midbrain/Hindbrain	6	13	25	34	48	64	72	84	90	100	0.13285	0.782243
1724	Forebrain/Midbrain/Hindbrain	1	7	12	21	29	35	48	59	70	86	0	0.780979
1725	Forebrain/Midbrain/Hindbrain	6	18	29	38	49	60	69	75	86	96	0	0.7885
1726	Forebrain/Midbrain/Hindbrain	8	23	35	50	61	77	85	95	100	107	0	0.784205
1727	Forebrain/Midbrain/Hindbrain	6	14	28	34	41	53	62	73	84	97	0	0.783894
1728	Forebrain/Midbrain/Hindbrain	11	20	28	41	51	63	73	84	97	114	0	0.784446
1729	Forebrain/Midbrain/Hindbrain	4	11	16	27	36	48	56	70	82	94	0	0.789059
1730	Forebrain/Midbrain/Hindbrain	0	5	12	16	20	25	30	36	41	47	0	0.702611
1731	Forebrain/Midbrain/Hindbrain	11	22	38	53	66	80	86	92	99	109	0	0.78744
1732	Forebrain/Midbrain/Hindbrain	8	12	22	29	36	43	47	56	66	77	0.13285	0.757657
1733	Forebrain/Midbrain/Hindbrain	7	21	34	51	64	85	94	102	106	114	0	0.781337
1734	Forebrain/Midbrain/Hindbrain	7	21	32	44	52	63	77	83	90	95	0	0.786994
1735	Forebrain/Midbrain/Hindbrain	7	18	31	40	48	61	68	74	83	96	0	0.785636
1736	Forebrain/Midbrain/Hindbrain	9	18	30	42	55	64	77	81	88	102	0.13285	0.792263
1737	Forebrain/Midbrain/Hindbrain	7	17	32	46	56	66	78	86	100	106	0	0.783529
1738	Forebrain/Midbrain/Hindbrain	9	19	30	40	51	57	68	78	91	101	0	0.783158
1739	Forebrain/Midbrain/Hindbrain	1	8	15	18	23	30	36	43	47	55	0	0.777623
1740	Forebrain/Midbrain/Hindbrain	4	12	23	33	47	61	73	81	95	105	0	0.777817
1741	Forebrain/Midbrain/Hindbrain	5	15	23	36	52	67	80	90	104	120	0.13285	0.761707
1742	Forebrain/Midbrain/Hindbrain	8	20	37	49	57	71	76	83	90	102	0	0.785752
1743	Forebrain/Midbrain/Hindbrain	6	13	21	30	39	51	59	69	82	96	0	0.787679
1744	Forebrain/Midbrain/Hindbrain	8	16	33	42	51	62	77	87	100	115	0	0.752016
1745	Forebrain/Midbrain/Hindbrain	6	16	24	38	47	57	66	77	89	100	0.234585	0.790091
1746	Forebrain/Midbrain/Hindbrain	8	19	31	41	57	69	79	91	107	124	0	0.789498
1747	Forebrain/Midbrain/Hindbrain	8	21	33	48	56	65	73	84	91	104	0.189667	0.784346
1748	Forebrain/Midbrain/Hindbrain	8	16	27	36	45	54	66	74	88	95	0	0.79004
1749	Forebrain/Midbrain/Hindbrain	6	21	30	43	49	56	66	72	83	95	0	0.785656
1750	Forebrain/Midbrain/Hindbrain	3	17	26	41	49	55	59	69	80	88	0.13285	0.799115
1751	Forebrain/Midbrain/Hindbrain	6	15	29	39	56	70	82	95	106	120	0	0.797202
1752	Forebrain/Midbrain/Hindbrain	0	0	0	0	0	0	0	1	1	2	0.13285	0.694503
1753	Forebrain/Midbrain/Hindbrain	3	10	18	25	35	47	58	73	92	101	0	0.760267
1754	Forebrain/Midbrain/Hindbrain	7	13	24	39	48	58	71	80	89	101	0	0.781573
1755	Haematoendothelial progenitors	4	10	19	27	37	49	56	62	70	79	0.234956	0.794999
1756	Forebrain/Midbrain/Hindbrain	5	19	29	41	53	64	72	88	96	108	0	0.779908
1757	Forebrain/Midbrain/Hindbrain	6	16	26	38	49	58	63	74	81	90	0.234585	0.787071
1758	Forebrain/Midbrain/Hindbrain	5	19	32	45	54	67	77	88	99	110	0	0.779812
1759	Forebrain/Midbrain/Hindbrain	6	14	35	47	58	67	78	86	94	103	0	0.779847
1760	Forebrain/Midbrain/Hindbrain	7	19	33	44	56	68	80	88	97	108	0.189667	0.789562
1761	Forebrain/Midbrain/Hindbrain	7	12	20	32	42	52	65	78	89	105	0	0.790612
1762	Forebrain/Midbrain/Hindbrain	6	16	28	39	51	62	70	82	92	100	0	0.792764
1763	Forebrain/Midbrain/Hindbrain	5	19	30	43	57	79	96	108	125	137	0	0.763432
1764	Forebrain/Midbrain/Hindbrain	4	12	13	17	23	35	45	55	69	79	0	0.759071
1765	Forebrain/Midbrain/Hindbrain	4	17	30	40	53	60	72	82	93	102	0	0.783808
1766	Forebrain/Midbrain/Hindbrain	1	1	1	1	2	2	3	7	11	16	0	0.738966
1767	Forebrain/Midbrain/Hindbrain	5	14	23	34	47	61	78	91	101	110	0	0.77016
1768	Endothelium	3	14	21	30	40	49	56	62	68	72	0.255824	0.804158
1769	Forebrain/Midbrain/Hindbrain	5	14	20	29	42	52	59	67	73	84	0.13285	0.750268
1770	Forebrain/Midbrain/Hindbrain	5	13	23	31	38	50	61	69	83	95	0	0.788171
1771	Forebrain/Midbrain/Hindbrain	7	20	27	43	53	61	67	79	86	96	0	0.789878
1772	Forebrain/Midbrain/Hindbrain	1	12	26	39	53	67	80	86	97	107	0	0.801224
1773	Forebrain/Midbrain/Hindbrain	4	9	15	17	29	34	48	59	71	83	0	0.77942
1774	Haematoendothelial progenitors	4	15	23	30	38	49	58	65	75	81	0.235841	0.794989
1775	Forebrain/Midbrain/Hindbrain	7	15	19	29	40	50	60	73	85	101	0	0.754315
1776	Forebrain/Midbrain/Hindbrain	3	17	28	44	60	75	85	100	114	123	0	0.784744
1777	Forebrain/Midbrain/Hindbrain	6	18	30	45	54	62	71	82	91	99	0.189667	0.786781
1778	Forebrain/Midbrain/Hindbrain	7	18	26	40	53	63	68	75	83	90	0.274246	0.800139
1779	Forebrain/Midbrain/Hindbrain	0	1	3	13	24	37	53	66	85	101	0	0.781782
1780	Forebrain/Midbrain/Hindbrain	7	18	33	50	59	70	80	92	104	116	0	0.805774
1781	Forebrain/Midbrain/Hindbrain	3	12	19	30	40	52	69	79	87	104	0	0.795674
1782	Forebrain/Midbrain/Hindbrain	5	14	22	32	38	50	63	69	78	93	0	0.783831
1783	Forebrain/Midbrain/Hindbrain	5	18	27	39	55	64	71	75	83	89	0.288216	0.797528
1784	Forebrain/Midbrain/Hindbrain	7	18	32	46	56	67	73	86	92	99	0.309197	0.785696
1785	Forebrain/Midbrain/Hindbrain	2	8	14	17	22	28	37	45	57	72	0.13285	0.76607
1786	Forebrain/Midbrain/Hindbrain	0	0	2	4	7	16	27	38	53	68	0	0.76911
1787	Forebrain/Midbrain/Hindbrain	3	16	32	44	54	62	71	77	92	106	0	0.791244
1788	Forebrain/Midbrain/Hindbrain	2	5	7	8	9	18	23	31	39	48	0	0.756251
1789	Cranial mesoderm	0	0	0	0	0	0	4	6	8	8	0.386069	0.564033
1790	Forebrain/Midbrain/Hindbrain	5	16	27	40	55	63	68	78	91	101	0	0.795358
1791	Forebrain/Midbrain/Hindbrain	8	17	29	44	58	68	79	91	98	106	0.13285	0.791641
1792	Forebrain/Midbrain/Hindbrain	0	0	0	0	0	3	3	4	11	12	0.13285	0.753308
1793	Forebrain/Midbrain/Hindbrain	6	16	26	38	48	57	63	72	78	87	0.13285	0.790135
1794	Forebrain/Midbrain/Hindbrain	4	14	28	44	65	78	94	108	121	131	0	0.769743
1795	Forebrain/Midbrain/Hindbrain	2	10	23	36	44	55	69	80	91	100	0	0.777513
1796	Forebrain/Midbrain/Hindbrain	7	16	27	36	49	59	70	75	81	89	0.342457	0.802202
1797	Endothelium	9	18	25	38	47	59	76	83	96	104	0.325565	0.803644
1798	Forebrain/Midbrain/Hindbrain	3	5	14	23	31	49	63	74	88	109	0	0.783071
1799	Forebrain/Midbrain/Hindbrain	7	15	30	46	62	71	81	90	99	108	0.228744	0.761112
1800	Forebrain/Midbrain/Hindbrain	6	18	28	44	56	67	70	81	90	101	0.336656	0.802915
1801	Forebrain/Midbrain/Hindbrain	6	15	24	40	49	62	71	83	95	108	0	0.782343
1802	Forebrain/Midbrain/Hindbrain	1	5	11	18	28	39	49	60	68	81	0	0.7661
1803	Forebrain/Midbrain/Hindbrain	4	10	19	32	46	56	66	75	84	97	0.13285	0.754503
1804	Forebrain/Midbrain/Hindbrain	7	16	24	39	51	60	69	79	86	96	0.234585	0.794629
1805	Forebrain/Midbrain/Hindbrain	7	19	30	47	62	76	89	104	115	123	0.13285	0.792454
1806	Forebrain/Midbrain/Hindbrain	4	8	14	23	34	44	56	65	80	95	0	0.789789
1807	Forebrain/Midbrain/Hindbrain	4	10	15	20	30	39	51	63	74	83	0	0.773734
1808	Forebrain/Midbrain/Hindbrain	7	17	27	41	55	65	74	82	91	99	0.289294	0.802195
1809	Cranial mesoderm	8	18	28	37	43	54	62	72	81	88	0.23806	0.796361
1810	Forebrain/Midbrain/Hindbrain	9	19	33	51	67	72	81	90	97	111	0.234585	0.755736
1811	Forebrain/Midbrain/Hindbrain	8	18	29	42	57	71	81	96	106	116	0	0.768159
1812	Cranial mesoderm	1	5	7	8	9	13	18	20	24	29	0.621372	0.129225
1813	Forebrain/Midbrain/Hindbrain	2	3	5	7	11	17	21	32	42	53	0	0.754988
1814	Forebrain/Midbrain/Hindbrain	7	17	26	38	53	63	72	83	92	102	0.342457	0.795024
1815	Forebrain/Midbrain/Hindbrain	6	15	23	42	54	69	76	82	87	100	0.234585	0.760234
1816	Forebrain/Midbrain/Hindbrain	2	8	12	22	30	37	47	57	67	79	0	0.765273
1817	Forebrain/Midbrain/Hindbrain	2	6	16	24	37	44	54	66	82	98	0	0.775584
1818	Cranial mesoderm	4	9	11	21	28	30	36	41	50	57	0.433856	0.443116
1819	Forebrain/Midbrain/Hindbrain	1	5	9	13	17	22	28	37	45	56	0	0.732224
1820	Cranial mesoderm	7	19	32	40	52	59	72	75	81	86	0.216468	0.80281
1821	Forebrain/Midbrain/Hindbrain	7	19	28	43	55	70	83	100	114	130	0	0.76005
1822	Forebrain/Midbrain/Hindbrain	6	12	20	30	37	47	60	74	85	98	0.189667	0.797586
1823	Forebrain/Midbrain/Hindbrain	2	7	14	24	32	46	60	73	86	101	0	0.784971
1824	Cranial mesoderm	9	20	32	40	49	61	69	75	82	86	0.190905	0.797801
1825	Forebrain/Midbrain/Hindbrain	6	11	17	22	28	40	48	54	65	77	0.265903	0.744999
1826	Forebrain/Midbrain/Hindbrain	7	11	16	22	30	35	40	48	58	67	0	0.729101
1827	Forebrain/Midbrain/Hindbrain	4	14	25	35	42	55	62	70	80	93	0	0.698118
1828	Forebrain/Midbrain/Hindbrain	3	8	13	16	24	30	33	40	50	57	0	0.753078
1829	Forebrain/Midbrain/Hindbrain	2	13	25	34	45	58	70	77	89	92	0	0.799439
1830	Forebrain/Midbrain/Hindbrain	3	15	21	34	48	59	73	88	102	120	0	0.761715
1831	Forebrain/Midbrain/Hindbrain	4	6	13	22	32	42	56	70	81	99	0	0.776133
1832	Forebrain/Midbrain/Hindbrain	3	9	17	23	23	28	36	39	47	52	0	0.750976
1833	Forebrain/Midbrain/Hindbrain	2	9	14	22	29	34	43	51	60	71	0.189667	-0.389563
1834	Forebrain/Midbrain/Hindbrain	6	16	29	41	50	63	75	87	96	106	0.273645	0.787975
1835	Forebrain/Midbrain/Hindbrain	1	8	12	23	33	43	53	64	79	88	0	0.776334
1836	Forebrain/Midbrain/Hindbrain	6	8	9	9	13	18	19	20	22	27	0	0.742124
1837	Forebrain/Midbrain/Hindbrain	5	15	28	36	46	55	66	74	82	89	0.31707	0.798206
1838	Forebrain/Midbrain/Hindbrain	4	7	11	12	14	16	22	24	30	40	0	0.743042
1839	Cranial mesoderm	2	4	4	12	18	26	30	44	56	65	0.297424	0.785287
1840	Forebrain/Midbrain/Hindbrain	0	2	3	4	6	6	7	10	14	18	0	0.752339
1841	Forebrain/Midbrain/Hindbrain	2	15	27	39	52	63	76	91	104	116	0.13285	0.767102
1842	Neural crest	6	12	19	26	33	42	55	66	77	86	0.0536109	0.76011
1843	Forebrain/Midbrain/Hindbrain	0	0	3	9	14	19	23	31	33	39	0	0.67286
1844	Forebrain/Midbrain/Hindbrain	5	11	15	20	22	24	28	32	39	46	0	0.716297
1845	Forebrain/Midbrain/Hindbrain	4	11	14	20	28	30	36	41	47	53	0	0.740151
1846	Forebrain/Midbrain/Hindbrain	2	7	16	26	35	50	63	75	88	102	0	0.748939
1847	Forebrain/Midbrain/Hindbrain	4	6	7	14	17	19	24	25	28	30	0	0.720702
1848	Forebrain/Midbrain/Hindbrain	2	5	8	16	21	31	41	51	63	77	0	0.776342
1849	Forebrain/Midbrain/Hindbrain	7	18	29	40	51	67	80	101	117	131	0	0.757679
1850	Forebrain/Midbrain/Hindbrain	6	19	30	38	46	52	61	68	77	84	0.278247	0.801848
1851	Forebrain/Midbrain/Hindbrain	1	1	1	2	5	10	16	29	40	50	0	0.750239
1852	Cranial mesoderm	8	17	29	34	38	44	47	54	61	66	0.127973	0.7892
1853	Forebrain/Midbrain/Hindbrain	7	13	24	37	56	67	80	95	109	123	0	0.767518
1854	Forebrain/Midbrain/Hindbrain	2	8	12	18	23	27	28	34	40	44	0.13285	0.668289
1855	Forebrain/Midbrain/Hindbrain	5	10	16	29	35	36	39	45	53	62	0.13285	0.66912
1856	Forebrain/Midbrain/Hindbrain	3	10	15	17	21	34	45	54	62	75	0	0.749347
1857	Forebrain/Midbrain/Hindbrain	3	4	5	6	7	10	11	15	17	20	0	0.727653
1858	Forebrain/Midbrain/Hindbrain	0	2	4	5	5	5	7	9	11	12	0.273645	-0.726034
1859	Forebrain/Midbrain/Hindbrain	7	18	27	39	54	67	85	104	120	133	0	0.768669
1860	Forebrain/Midbrain/Hindbrain	6	11	18	25	30	39	53	67	80	97	0	0.777375
1861	Forebrain/Midbrain/Hindbrain	7	20	31	37	41	44	54	62	66	79	0.242975	0.800531
1862	Forebrain/Midbrain/Hindbrain	8	16	21	26	29	39	47	58	68	77	0	0.751201
1863	Forebrain/Midbrain/Hindbrain	1	7	14	22	28	39	42	47	53	62	0.344976	-0.644474
1864	Forebrain/Midbrain/Hindbrain	2	17	27	40	57	74	84	97	106	117	0.13285	0.752226
1865	Forebrain/Midbrain/Hindbrain	2	6	12	19	26	30	36	42	47	54	0	0.741943
1866	Forebrain/Midbrain/Hindbrain	6	22	28	41	56	74	90	105	121	134	0.13285	0.758119
1867	Forebrain/Midbrain/Hindbrain	7	14	20	24	31	37	46	55	65	74	0	0.749152
1868	Forebrain/Midbrain/Hindbrain	4	11	21	35	48	66	74	84	99	116	0	0.736549
1869	Forebrain/Midbrain/Hindbrain	3	9	20	29	40	45	52	61	68	74	0.13285	0.763012
1870	Forebrain/Midbrain/Hindbrain	8	15	25	37	57	76	87	105	116	131	0	0.760701
1871	Forebrain/Midbrain/Hindbrain	6	16	30	46	64	74	91	107	120	138	0	0.767066
1872	Forebrain/Midbrain/Hindbrain	6	12	22	29	37	44	51	62	76	85	0	0.748455
1873	Forebrain/Midbrain/Hindbrain	6	14	21	34	47	64	76	93	101	116	0	0.766315
1874	Forebrain/Midbrain/Hindbrain	8	15	29	37	51	64	74	84	99	116	0.13285	0.757222
1875	Forebrain/Midbrain/Hindbrain	7	18	26	32	51	54	71	85	100	114	0	0.753651
1876	Forebrain/Midbrain/Hindbrain	0	2	6	15	28	40	55	71	85	99	0	0.778279
1877	Endothelium	3	13	29	41	51	67	77	90	107	116	0	0.74254
1878	Forebrain/Midbrain/Hindbrain	5	13	26	35	50	64	82	93	116	133	0	0.755698
1879	Forebrain/Midbrain/Hindbrain	6	17	26	37	49	60	74	91	104	115	0	0.758423
1880	Forebrain/Midbrain/Hindbrain	2	15	26	34	44	57	66	77	83	97	0	0.755795
1881	Forebrain/Midbrain/Hindbrain	4	18	27	36	51	69	83	101	119	137	0	0.770949
1882	Forebrain/Midbrain/Hindbrain	5	17	25	33	47	57	72	84	98	112	0	0.737944
1883	Forebrain/Midbrain/Hindbrain	4	15	26	37	49	68	81	91	102	112	0	0.757176
1884	Forebrain/Midbrain/Hindbrain	0	10	16	25	40	54	68	85	98	115	0.13285	0.768708
1885	Forebrain/Midbrain/Hindbrain	4	14	24	35	44	53	64	73	84	93	0.13285	0.757021
1886	Forebrain/Midbrain/Hindbrain	3	12	19	35	45	57	72	84	92	108	0	0.767617
1887	Forebrain/Midbrain/Hindbrain	6	12	20	33	48	62	71	81	96	109	0	0.761266
1888	Forebrain/Midbrain/Hindbrain	5	16	28	40	51	63	77	93	109	123	0	0.738049
1889	Forebrain/Midbrain/Hindbrain	2	7	20	33	51	61	77	93	109	128	0	0.766108
1890	Forebrain/Midbrain/Hindbrain	7	19	30	48	64	82	93	108	121	134	0	0.762035
1891	Forebrain/Midbrain/Hindbrain	2	11	19	35	46	62	77	87	101	118	0	0.776137
1892	Forebrain/Midbrain/Hindbrain	8	17	28	40	50	69	86	100	115	130	0	0.759065
1893	Forebrain/Midbrain/Hindbrain	8	20	34	41	46	51	59	69	78	87	0	0.74564
1894	Forebrain/Midbrain/Hindbrain	4	14	35	47	64	79	96	112	121	132	0.13285	0.77012
1895	Forebrain/Midbrain/Hindbrain	2	4	8	15	20	23	28	37	43	48	0	0.746056
1896	Forebrain/Midbrain/Hindbrain	7	23	32	45	60	77	88	104	116	126	0	0.756719
1897	Forebrain/Midbrain/Hindbrain	4	16	35	47	60	75	92	110	117	129	0.13285	0.769872
1898	Forebrain/Midbrain/Hindbrain	6	13	21	29	33	41	46	53	61	72	0.13285	0.692147
1899	Forebrain/Midbrain/Hindbrain	3	9	23	38	52	68	83	95	104	120	0.13285	0.765608
1900	Forebrain/Midbrain/Hindbrain	7	18	31	41	52	69	83	93	106	123	0	0.766493
1901	Forebrain/Midbrain/Hindbrain	3	11	22	30	38	47	59	66	76	85	0.13285	0.741933
1902	Forebrain/Midbrain/Hindbrain	9	18	28	41	55	65	78	88	101	113	0	0.749736
1903	Forebrain/Midbrain/Hindbrain	2	6	14	24	35	45	51	58	68	76	0.13285	0.762927
1904	Forebrain/Midbrain/Hindbrain	8	16	26	40	53	65	82	94	103	118	0	0.759283
1905	Forebrain/Midbrain/Hindbrain	5	16	25	39	49	60	78	96	111	126	0	0.760938
1906	Forebrain/Midbrain/Hindbrain	5	13	22	32	48	63	76	89	99	113	0	0.762652
1907	Forebrain/Midbrain/Hindbrain	5	15	30	44	62	75	89	105	123	133	0.13285	0.770855
1908	Forebrain/Midbrain/Hindbrain	5	11	14	19	24	28	39	47	54	65	0	0.751365
1909	Forebrain/Midbrain/Hindbrain	4	9	19	32	38	50	62	75	83	89	0	0.739101
1910	Forebrain/Midbrain/Hindbrain	2	7	18	32	45	59	71	83	96	111	0	0.759462
1911	Forebrain/Midbrain/Hindbrain	8	18	25	37	45	54	66	75	85	98	0	0.754199
1912	Forebrain/Midbrain/Hindbrain	2	10	19	33	45	61	75	94	111	131	0	0.740867
1913	Forebrain/Midbrain/Hindbrain	3	11	17	26	36	47	59	71	81	94	0.13285	0.764465
1914	Forebrain/Midbrain/Hindbrain	1	7	13	25	35	48	56	69	79	92	0	0.766893
1915	Forebrain/Midbrain/Hindbrain	4	12	16	22	28	40	46	57	71	83	0	0.751186
1916	Forebrain/Midbrain/Hindbrain	3	10	22	35	49	64	82	101	116	129	0	0.761217
1917	Forebrain/Midbrain/Hindbrain	0	0	0	0	0	1	1	1	2	2	0.273645	0.638643
1918	Forebrain/Midbrain/Hindbrain	7	17	31	49	65	86	100	111	123	139	0	0.769598
1919	Forebrain/Midbrain/Hindbrain	8	24	31	40	50	56	71	89	102	115	0	0.756947
1920	Forebrain/Midbrain/Hindbrain	5	15	22	34	47	63	79	91	104	115	0	0.7686
1921	Forebrain/Midbrain/Hindbrain	4	14	21	31	46	56	71	85	97	109	0.189667	0.771005
1922	Forebrain/Midbrain/Hindbrain	3	15	30	41	52	67	80	92	111	123	0	0.749947
1923	Forebrain/Midbrain/Hindbrain	8	19	29	43	59	75	89	101	113	127	0	0.768262
1924	Forebrain/Midbrain/Hindbrain	5	11	20	30	45	58	78	89	102	114	0.273645	0.695538
1925	Forebrain/Midbrain/Hindbrain	3	9	18	35	45	55	71	83	96	104	0	0.690398
1926	Forebrain/Midbrain/Hindbrain	3	9	15	19	29	36	48	57	62	69	0	0.735558
1927	Forebrain/Midbrain/Hindbrain	1	5	9	20	26	33	43	45	48	53	0	0.722995
1928	Forebrain/Midbrain/Hindbrain	2	3	6	10	13	17	21	21	23	25	0	0.740929
1929	Forebrain/Midbrain/Hindbrain	4	15	29	45	61	76	91	110	126	137	0	0.66627
1930	Forebrain/Midbrain/Hindbrain	4	15	23	34	54	62	71	82	94	106	0	0.710009
1931	Forebrain/Midbrain/Hindbrain	0	5	13	17	21	32	44	58	68	82	0	0.697617
1932	Forebrain/Midbrain/Hindbrain	6	13	18	27	38	43	56	66	75	84	0	0.715247
1933	Forebrain/Midbrain/Hindbrain	1	2	3	5	12	18	31	39	55	69	0	0.723558
1934	Forebrain/Midbrain/Hindbrain	3	8	20	26	31	41	58	73	86	104	0	0.703854
1935	Neural crest	0	0	2	4	7	11	12	22	24	31	0.626167	0.685557
1936	Forebrain/Midbrain/Hindbrain	1	2	8	16	19	24	26	36	40	45	0	0.728616
1937	Forebrain/Midbrain/Hindbrain	5	17	24	41	53	63	76	86	97	106	0	0.688883
1938	Forebrain/Midbrain/Hindbrain	11	21	34	48	63	72	81	102	113	120	0	0.686543
1939	Forebrain/Midbrain/Hindbrain	0	1	2	5	7	9	13	14	19	23	0	0.73244
1940	Forebrain/Midbrain/Hindbrain	3	10	16	26	37	49	58	68	73	78	0	0.721573
1941	Forebrain/Midbrain/Hindbrain	11	18	28	42	54	64	77	94	111	122	0	0.681276
1942	Forebrain/Midbrain/Hindbrain	1	4	8	20	29	40	55	68	82	95	0	0.74705
1943	Forebrain/Midbrain/Hindbrain	2	10	16	27	35	40	52	60	69	84	0	0.73712
1944	Forebrain/Midbrain/Hindbrain	8	19	32	45	61	75	92	106	120	129	0	0.675783
1945	Endothelium	1	4	4	7	12	16	25	30	41	46	0.727332	0.029193
1946	Forebrain/Midbrain/Hindbrain	2	10	15	25	36	44	59	71	82	95	0	0.697628
1947	Forebrain/Midbrain/Hindbrain	2	7	10	16	19	23	28	32	34	38	0.273645	0.730848
1948	Forebrain/Midbrain/Hindbrain	4	13	25	34	48	59	72	83	97	108	0	0.705364
1949	Forebrain/Midbrain/Hindbrain	5	17	25	34	45	58	69	83	96	113	0	0.690755
1950	Forebrain/Midbrain/Hindbrain	5	17	29	41	54	70	77	90	103	115	0	0.688833
1951	Forebrain/Midbrain/Hindbrain	7	11	20	33	45	57	71	86	102	117	0	0.698647
1952	Forebrain/Midbrain/Hindbrain	2	13	19	27	41	49	62	74	84	96	0	0.698751
1953	Forebrain/Midbrain/Hindbrain	9	20	28	45	57	70	83	97	110	124	0	0.67615
1954	Forebrain/Midbrain/Hindbrain	4	5	12	20	32	41	51	59	70	82	0.13285	0.711597
1955	Forebrain/Midbrain/Hindbrain	4	11	22	30	40	51	64	73	77	82	0	0.715547
1956	Haematoendothelial progenitors	1	4	6	11	16	22	28	33	37	44	0.550356	0.193323
1957	Forebrain/Midbrain/Hindbrain	5	10	18	25	36	42	53	67	78	87	0	0.700077
1958	Forebrain/Midbrain/Hindbrain	7	20	32	44	59	79	89	100	112	130	0	0.673573
1959	Forebrain/Midbrain/Hindbrain	3	15	25	37	55	73	85	100	120	136	0	0.664597
1960	Forebrain/Midbrain/Hindbrain	1	8	18	24	33	43	54	65	70	78	0	0.738486
1961	Forebrain/Midbrain/Hindbrain	8	20	29	45	63	72	83	99	114	129	0	0.678467
1962	Forebrain/Midbrain/Hindbrain	2	6	13	23	37	46	56	62	72	80	0	0.731011
1963	Forebrain/Midbrain/Hindbrain	2	7	11	23	35	46	53	60	73	79	0	0.688372
1964	Forebrain/Midbrain/Hindbrain	3	9	20	29	36	47	60	70	83	90	0	0.705716
1965	Forebrain/Midbrain/Hindbrain	3	10	19	31	39	53	65	73	80	89	0	0.689947
1966	Forebrain/Midbrain/Hindbrain	0	0	0	2	2	5	5	5	6	8	0	0.748767
1967	Forebrain/Midbrain/Hindbrain	3	13	27	40	49	59	70	82	100	115	0.273645	0.696508
1968	Forebrain/Midbrain/Hindbrain	3	9	24	34	49	67	84	93	106	110	0	0.737953
1969	Forebrain/Midbrain/Hindbrain	0	0	2	5	7	11	12	12	16	19	0	0.734575
1970	Forebrain/Midbrain/Hindbrain	6	17	31	40	56	72	90	102	110	123	0	0.675749
1971	Forebrain/Midbrain/Hindbrain	0	0	1	3	7	17	23	28	32	42	0	0.738447
1972	Forebrain/Midbrain/Hindbrain	4	13	21	28	39	46	57	73	85	97	0	0.703357
1973	Forebrain/Midbrain/Hindbrain	4	9	19	23	32	45	51	62	77	88	0	0.697999
1974	Forebrain/Midbrain/Hindbrain	0	6	16	25	32	43	56	66	76	89	0	0.743522
1975	Forebrain/Midbrain/Hindbrain	1	5	9	14	20	31	39	57	65	76	0	0.71382
1976	Forebrain/Midbrain/Hindbrain	7	13	21	29	42	54	59	68	81	91	0	0.702997
1977	Forebrain/Midbrain/Hindbrain	5	12	26	39	52	65	80	94	110	121	0	0.667606
1978	Neural crest	6	18	33	42	53	68	83	97	109	123	0.189667	0.691313
1979	Forebrain/Midbrain/Hindbrain	3	13	23	36	48	66	80	97	110	120	0	0.668278
1980	Forebrain/Midbrain/Hindbrain	2	5	16	22	36	42	50	59	70	80	0	0.690195
1981	Forebrain/Midbrain/Hindbrain	1	4	5	5	13	18	25	32	39	46	0	0.710736
1982	Forebrain/Midbrain/Hindbrain	4	13	28	43	57	69	86	104	115	127	0	0.673377
1983	Forebrain/Midbrain/Hindbrain	4	15	22	28	40	49	61	77	89	99	0	0.690429
1984	Forebrain/Midbrain/Hindbrain	1	4	10	12	19	24	26	29	33	40	0.13285	0.735316
1985	Forebrain/Midbrain/Hindbrain	1	2	7	14	19	29	41	52	63	78	0	0.743486
1986	Forebrain/Midbrain/Hindbrain	2	11	18	29	42	53	65	74	81	92	0	0.68984
1987	Forebrain/Midbrain/Hindbrain	3	7	18	28	37	48	59	70	78	91	0	0.733155
1988	Forebrain/Midbrain/Hindbrain	5	8	13	20	27	39	52	62	74	85	0	0.70655
1989	Forebrain/Midbrain/Hindbrain	3	9	14	28	41	50	66	77	84	103	0.18986	0.691351
1990	Forebrain/Midbrain/Hindbrain	2	7	17	25	36	53	69	80	87	97	0	0.712106
1991	Forebrain/Midbrain/Hindbrain	2	16	28	40	58	75	82	101	120	141	0	0.662177
1992	Forebrain/Midbrain/Hindbrain	3	10	20	31	45	56	64	71	78	85	0	0.729981
1993	Forebrain/Midbrain/Hindbrain	3	9	18	26	36	46	54	66	77	88	0	0.711755
1994	Forebrain/Midbrain/Hindbrain	3	9	13	15	20	23	28	36	40	52	0	0.751613
1995	Forebrain/Midbrain/Hindbrain	3	12	23	36	50	65	77	96	109	124	0	0.665093
1996	Forebrain/Midbrain/Hindbrain	4	14	26	38	50	62	67	85	98	109	0	0.710457
1997	Forebrain/Midbrain/Hindbrain	5	17	24	34	46	59	73	88	100	106	0	0.73341
1998	Forebrain/Midbrain/Hindbrain	4	15	26	35	45	52	66	75	81	85	0	0.720342
[truncated: 4,525 more rows]

## Sheet: SageNet
test cell index	cell type	hit neighbors with k=20	hit neighbors with k=40	hit neighbors with k=60	hit neighbors with k=80	hit neighbors with k=100	hit neighbors with k=120	hit neighbors with k=140	hit neighbors with k=160	hit neighbors with k=180	hit neighbors with k=200	jsd	spearman corr
0	Spinal cord	3	8	11	13	20	27	28	36	44	57	0	0.470933
1	Gut tube	4	8	11	15	22	25	32	39	49	53	0.324094	0.699094
2	Gut tube	0	0	0	0	0	0	1	5	8	10	0.419544	0.728756
3	Endothelium	1	1	3	7	10	14	21	21	25	27	0.401656	0.650061
4	Spinal cord	1	3	7	10	19	25	31	38	44	50	0.456009	0.449585
5	NMP	2	7	11	15	17	24	31	42	51	59	0.322672	0.556053
6	Gut tube	1	2	3	6	9	14	14	18	22	29	0.694678	0.744441
7	Splanchnic mesoderm	2	9	16	25	33	37	46	49	56	62	0.509967	0.75024
8	Spinal cord	3	5	10	14	19	23	31	38	54	67	0.260743	0.528119
9	Haematoendothelial progenitors	2	6	8	12	20	25	33	35	43	49	0.350846	0.500482
10	Spinal cord	1	1	6	11	17	23	30	38	42	49	0.456298	0.401137
11	Spinal cord	1	6	12	17	27	37	45	52	59	69	0.324721	0.349957
12	Gut tube	0	1	2	6	9	17	25	30	36	45	0.240219	0.736773
13	Spinal cord	0	3	5	7	14	22	25	32	42	54	0.374423	0.537382
14	Endothelium	5	7	8	9	15	17	19	22	24	25	0.340509	0.35881
15	NMP	4	5	10	12	17	23	35	41	46	52	0.227298	0.582647
16	Gut tube	2	7	16	20	23	27	34	38	46	50	0.302761	0.654859
17	Gut tube	0	2	4	7	8	12	21	28	35	48	0.404841	0.771582
18	Endothelium	2	3	4	7	9	10	11	13	13	13	0.686142	0.228805
19	Spinal cord	2	5	8	11	18	24	32	40	53	60	0.451881	0.431154
20	NMP	1	5	9	22	31	36	50	62	74	82	0.251442	0.553452
21	Forebrain/Midbrain/Hindbrain	2	4	6	8	9	15	23	31	40	51	0.581058	0.467589
22	Endothelium	0	1	1	2	4	5	5	9	11	13	0.605616	0.677111
23	Spinal cord	3	9	17	25	32	44	52	58	65	74	0.175405	0.498772
24	Spinal cord	1	6	13	24	29	36	45	55	65	80	0.284614	0.464675
25	Endothelium	1	6	14	19	27	33	38	45	52	57	0.561691	0.4678
26	Spinal cord	3	7	14	18	28	32	36	41	48	64	0.132988	0.449162
27	Spinal cord	1	2	2	6	11	22	31	36	43	56	0.18986	0.585839
28	Spinal cord	2	3	5	8	9	17	24	35	44	58	0.294959	0.456179
29	Spinal cord	0	1	5	12	17	20	29	38	51	63	0.140874	0.499868
30	Spinal cord	3	8	10	13	20	26	35	44	49	56	0.127973	0.578107
31	Spinal cord	1	4	8	14	21	28	35	41	56	70	0.0536109	0.473187
32	Spinal cord	2	6	10	15	21	24	35	46	53	66	0.332654	0.540738
33	Haematoendothelial progenitors	1	4	4	6	11	12	14	18	19	20	0.514687	0.766228
34	Spinal cord	2	4	7	12	20	30	38	45	53	60	0.344012	0.590556
35	Erythroid	1	3	5	7	10	11	15	19	22	26	0.47811	0.668421
36	Erythroid	0	4	6	6	7	8	10	14	17	19	0.589723	0.508379
37	NMP	1	2	8	16	21	33	42	50	61	70	0.353149	0.729955
38	Spinal cord	1	6	11	21	27	32	40	52	60	71	0.444428	0.508609
39	Haematoendothelial progenitors	1	3	5	8	11	15	18	23	33	41	0.509355	0.707938
40	Spinal cord	1	6	10	18	25	37	48	56	62	74	0.309197	0.553069
41	Spinal cord	1	1	4	6	12	14	24	29	40	55	0.37417	0.408073
42	Spinal cord	4	10	15	23	30	36	45	54	62	78	0.0423681	0.485865
43	NMP	4	6	11	14	19	28	37	43	51	59	0.0536109	0.523661
44	Haematoendothelial progenitors	2	5	6	7	11	16	24	30	39	42	0.446036	0.715644
45	Spinal cord	3	7	13	18	26	36	44	56	69	74	0.136823	0.552227
46	Endothelium	1	1	1	3	5	6	7	10	12	14	0.708656	0.623918
47	Spinal cord	2	5	11	17	23	33	45	53	66	78	0	0.306568
48	Endothelium	2	2	4	7	8	15	21	22	25	31	0.299561	0.674693
49	NMP	2	4	10	24	29	37	40	46	50	58	0.31008	0.267276
50	Spinal cord	5	6	12	19	28	35	43	51	59	72	0.120295	0.624007
51	Gut tube	2	4	9	17	20	27	31	41	45	53	0.324721	0.73217
52	Endothelium	0	2	4	7	11	18	21	26	34	40	0.589465	0.467967
53	Forebrain/Midbrain/Hindbrain	1	1	3	3	3	4	4	5	5	6	0.712745	-0.25042
54	Spinal cord	0	5	10	16	22	29	36	42	51	62	0.234585	0.5862
55	Spinal cord	1	6	8	13	19	27	36	47	52	60	0.279045	0.465527
56	Gut tube	0	0	0	0	0	0	0	0	0	0	0.608994	0.0254544
57	Haematoendothelial progenitors	2	4	12	19	32	37	41	48	57	65	0.473214	0.700269
58	Spinal cord	2	3	9	11	19	23	33	46	56	62	0.289758	0.428976
59	Gut tube	1	3	7	8	13	19	23	28	32	38	0.395087	0.759505
60	Spinal cord	0	3	6	8	16	27	34	49	61	78	0.249258	0.409474
61	NMP	1	5	9	13	22	29	40	52	58	66	0.151545	0.56146
62	Spinal cord	0	1	4	8	11	17	23	34	43	55	0.294959	0.47666
63	NMP	2	6	10	15	19	24	28	34	43	52	0.441351	0.612793
64	Spinal cord	0	2	4	8	11	17	22	24	32	42	0.295037	0.410845
65	Spinal cord	3	7	12	20	30	40	48	60	66	75	0.13307	0.503181
66	Spinal cord	0	1	1	1	3	11	18	23	31	40	0.120295	0.483246
67	Gut tube	2	3	8	15	28	34	48	57	58	67	0	0.593233
68	Spinal cord	2	6	11	15	21	32	42	52	63	68	0.228786	0.604166
69	Spinal cord	4	6	19	26	30	39	48	57	69	77	0.132988	0.481542
70	Spinal cord	0	3	9	12	21	32	43	55	62	68	0.189667	0.447404
71	Spinal cord	0	2	3	9	11	19	33	40	52	62	0.234585	0.618147
72	Spinal cord	0	6	15	21	36	50	61	71	79	93	0	0.558812
73	Spinal cord	1	5	10	15	23	35	46	58	70	80	0.0912575	0.467373
74	Haematoendothelial progenitors	2	7	9	14	21	29	36	42	49	64	0.419363	0.725495
75	Spinal cord	0	2	3	5	12	20	27	36	44	61	0.186165	0.540614
76	Spinal cord	2	6	11	23	29	35	45	52	63	70	0.146888	0.577131
77	Spinal cord	0	1	3	9	11	18	26	34	51	64	0.299769	0.539248
78	Spinal cord	1	4	6	9	14	20	29	35	46	62	0.266057	0.249106
79	Spinal cord	0	0	2	3	11	23	31	43	56	67	0.13285	0.620595
80	Spinal cord	0	0	0	0	1	3	4	5	7	12	0.691257	0.646171
81	Spinal cord	3	5	11	18	24	31	40	46	54	66	0.234585	0.540204
82	Spinal cord	2	7	12	18	26	38	45	59	66	75	0.234585	0.5209
83	Spinal cord	2	6	10	20	24	32	36	43	52	63	0.221833	0.625245
84	Haematoendothelial progenitors	3	6	8	10	17	22	27	30	38	41	0.260736	0.71288
85	Gut tube	3	6	9	12	16	23	30	33	38	43	0.324721	0.740298
86	Spinal cord	1	6	9	13	22	31	44	50	60	72	0.189667	0.393904
87	Gut tube	0	0	0	0	0	0	0	1	1	1	0.465518	-0.10287
88	Spinal cord	0	3	5	8	19	24	29	36	42	49	0.438868	0.332706
89	Endothelium	0	0	0	1	4	5	7	11	11	17	0.624362	0.687559
90	Spinal cord	0	0	5	9	16	26	33	42	52	63	0.132916	0.475787
91	Splanchnic mesoderm	3	7	15	24	35	43	53	64	73	78	0.37417	0.763964
92	Spinal cord	3	7	13	21	28	33	43	53	59	69	0	0.58531
93	Spinal cord	1	4	8	11	15	22	27	36	53	67	0.146888	0.560769
94	Spinal cord	2	5	9	14	19	25	32	42	53	64	0.234956	0.497607
95	Spinal cord	1	2	5	12	20	26	32	39	50	60	0.189667	0.682853
96	Spinal cord	1	2	3	8	14	21	24	38	44	53	0.536558	0.27007
97	Haematoendothelial progenitors	2	5	6	6	9	11	12	15	19	24	0.541588	0.671022
98	Spinal cord	2	4	6	14	17	30	41	51	62	77	0.326986	0.587511
99	Spinal cord	1	1	6	16	23	30	44	52	72	83	0.263277	0.505366
100	Spinal cord	1	6	14	22	28	44	57	66	79	87	0.120295	0.567514
101	Spinal cord	1	8	13	25	37	50	60	69	76	88	0	0.642679
102	Splanchnic mesoderm	1	10	16	25	32	42	49	53	55	58	0.273645	0.740164
103	Spinal cord	1	2	7	10	16	26	42	58	67	80	0.294959	0.393558
104	Haematoendothelial progenitors	2	2	4	8	11	14	16	19	22	25	0.374722	0.628719
105	Gut tube	4	9	13	20	24	29	36	43	52	64	0.416277	0.578903
106	Spinal cord	3	5	10	17	25	36	51	68	82	95	0.265903	0.422546
107	Forebrain/Midbrain/Hindbrain	0	1	4	7	12	21	30	40	48	54	0.309197	0.276679
108	Forebrain/Midbrain/Hindbrain	1	3	8	11	16	19	24	32	36	43	0.422986	0.604254
109	NMP	1	3	7	15	21	31	37	48	55	68	0.146888	0.505542
110	Spinal cord	4	6	10	16	26	37	47	54	64	74	0.120295	0.544273
111	Spinal cord	1	4	8	15	23	31	45	56	66	80	0.334208	0.45011
112	Gut tube	5	10	13	20	25	30	35	44	49	52	0	0.749951
113	Gut tube	3	5	9	13	15	20	24	27	33	37	0.309197	0.700073
114	Spinal cord	0	4	15	23	33	46	55	68	79	88	0.140874	0.54868
115	NMP	3	8	14	23	33	48	57	69	82	91	0.294959	0.36798
116	Spinal cord	1	2	6	10	18	26	33	45	63	78	0.151545	0.458018
117	Spinal cord	2	7	14	23	37	48	59	74	80	94	0.207107	0.557535
118	Gut tube	2	4	5	9	12	15	19	20	25	29	0.221833	0.622774
119	Gut tube	6	12	18	26	34	39	43	45	53	62	0.438449	0.471246
120	Cranial mesoderm	2	3	4	5	5	11	13	17	21	28	0.495786	0.124587
121	Spinal cord	2	6	11	16	22	34	46	55	68	80	0.13307	0.373255
122	Spinal cord	1	1	6	10	14	22	28	40	56	67	0.189667	0.527337
123	Gut tube	1	2	6	10	12	12	17	20	23	25	0.342457	0.674081
124	Spinal cord	2	3	8	15	21	30	36	46	56	69	0.189667	0.456858
125	Haematoendothelial progenitors	2	7	12	22	27	31	35	40	44	51	0.165927	0.493621
126	Spinal cord	2	5	5	11	18	26	37	47	56	66	0.453121	0.540895
127	Spinal cord	0	2	11	21	30	40	52	65	77	88	0.234585	0.335658
128	Spinal cord	0	1	5	7	11	14	18	22	32	41	0.399491	0.702926
129	Spinal cord	1	4	10	12	21	29	40	47	57	68	0.299769	0.585057
130	Spinal cord	1	4	7	18	27	34	45	58	68	84	0.263277	0.493733
131	Spinal cord	1	2	5	14	31	43	52	65	73	84	0.120634	0.27219
132	Endothelium	1	3	4	6	7	10	16	19	27	28	0.22432	0.695863
133	Gut tube	4	10	17	21	28	31	35	42	47	57	0.230332	0.649655
134	Haematoendothelial progenitors	2	11	17	27	40	46	54	61	65	70	0.486742	0.782995
135	Spinal cord	1	6	12	17	23	30	44	51	57	67	0.234585	0.351672
136	Spinal cord	1	1	3	11	20	30	35	45	56	68	0.37417	0.551359
137	Cranial mesoderm	1	4	9	18	26	30	36	45	57	64	0.342173	0.45539
138	Spinal cord	0	1	9	17	24	31	42	52	61	69	0.0678577	0.493201
139	Gut tube	3	6	9	15	19	27	36	44	49	57	0.580862	0.715233
140	Spinal cord	2	3	5	10	17	28	41	50	59	75	0.24041	0.431614
141	Spinal cord	1	3	6	10	16	27	37	47	58	75	0.18986	0.571585
142	Spinal cord	0	1	3	4	4	8	10	12	21	29	0.332022	0.461568
143	Spinal cord	0	3	5	9	14	28	40	48	60	71	0	0.507011
144	Gut tube	1	3	4	6	8	17	24	31	35	41	0	0.645773
145	Spinal cord	0	0	8	17	26	31	41	50	62	75	0	0.437125
146	Forebrain/Midbrain/Hindbrain	0	1	1	3	8	11	17	22	33	37	0.374423	0.505738
147	Spinal cord	2	9	14	18	23	31	38	50	63	73	0.175405	0.590079
148	Gut tube	1	1	3	6	12	17	27	30	40	45	0.37417	0.702105
149	Spinal cord	0	0	2	6	8	16	28	37	46	57	0.486742	0.558029
150	Spinal cord	0	2	7	13	22	32	43	54	65	80	0.189667	0.575142
151	Spinal cord	1	3	5	11	13	15	23	31	44	54	0.265903	0.531767
152	Spinal cord	2	5	11	22	34	46	59	69	83	93	0.13307	0.49461
153	Spinal cord	0	3	5	12	17	25	34	41	48	60	0.255824	0.495208
154	Gut tube	2	6	11	17	23	29	34	44	51	59	0.394642	0.531056
155	Splanchnic mesoderm	1	2	4	4	4	10	13	18	21	25	0.773091	0.611251
156	Presomitic mesoderm	0	1	5	10	13	16	24	32	39	52	0.289938	0.536746
157	Spinal cord	0	2	5	11	21	27	36	50	62	78	0.240219	0.387446
158	Spinal cord	1	6	10	20	30	40	55	66	74	89	0.186165	0.43637
159	Spinal cord	2	3	12	15	27	33	41	54	69	78	0.190076	0.497068
160	NMP	3	8	16	25	34	49	58	69	83	93	0.18986	0.502971
161	Spinal cord	0	5	9	16	21	32	45	55	64	77	0.273645	0.379223
162	Spinal cord	0	4	9	13	22	27	34	41	54	65	0.265903	0.398651
163	Spinal cord	1	3	8	13	19	26	38	49	58	72	0.273645	0.612899
164	NMP	1	2	12	15	24	33	39	50	64	83	0.249328	0.494768
165	Gut tube	3	7	12	15	19	25	33	41	51	56	0.641856	0.562974
166	Splanchnic mesoderm	1	8	19	32	40	47	52	55	61	65	0.265903	0.724936
167	Spinal cord	1	2	3	12	20	29	39	50	61	75	0.221833	0.337685
168	Spinal cord	0	1	2	9	13	19	24	33	48	60	0.18986	0.549311
169	Spinal cord	0	6	15	24	33	43	52	61	72	86	0.132916	0.531677
170	Forebrain/Midbrain/Hindbrain	4	5	7	16	22	28	40	51	62	74	0.361673	0.340347
171	Spinal cord	3	11	19	22	30	37	53	64	75	89	0.146004	0.574636
172	Endothelium	1	2	4	4	6	11	14	18	26	30	0.254295	0.641489
173	Gut tube	1	5	8	11	16	17	20	23	27	31	0.390865	0.743146
174	Forebrain/Midbrain/Hindbrain	0	0	0	0	1	2	3	4	4	6	0.523399	-0.329795
175	Splanchnic mesoderm	3	6	17	28	39	46	51	55	64	68	0.299769	0.775593
176	Spinal cord	1	5	10	16	21	26	35	44	55	70	0.186165	0.53954
177	Forebrain/Midbrain/Hindbrain	0	0	0	0	0	0	0	0	0	0	0.832555	-0.245757
178	Gut tube	3	5	8	13	15	18	20	21	24	30	0.237568	0.535194
179	Gut tube	6	12	19	24	36	41	47	52	67	77	0.274459	0.489588
180	Spinal cord	3	5	14	18	25	33	42	58	71	81	0.234585	0.507354
181	Spinal cord	0	4	6	11	17	23	35	49	61	80	0.151545	0.486041
182	Spinal cord	1	2	6	9	13	19	23	33	40	52	0.279959	0.362035
183	Spinal cord	1	3	6	11	15	28	45	57	68	83	0.234585	0.5667
184	NMP	1	10	16	23	33	42	56	71	85	99	0.132916	0.358541
185	Spinal cord	2	3	5	10	20	29	37	47	62	70	0.255824	0.54647
186	Anterior somitic tissues	1	6	14	23	35	42	48	50	55	60	0.403005	0.586015
187	Spinal cord	0	3	6	11	14	21	33	43	47	57	0.237136	0.628894
188	Spinal cord	1	5	13	17	26	34	43	54	68	79	0.344541	0.622522
189	Forebrain/Midbrain/Hindbrain	5	8	12	14	18	23	35	42	54	65	0.192042	0.209981
190	Endothelium	0	1	5	6	8	9	12	16	17	20	0.303912	0.317458
191	Spinal cord	1	4	7	10	16	23	30	42	53	64	0.18986	0.550637
192	Spinal cord	2	5	12	21	31	40	50	64	73	85	0.234585	0.616755
193	Spinal cord	2	7	11	21	34	42	53	60	74	83	0.234585	0.634223
194	Gut tube	0	5	7	9	13	15	16	18	18	19	0.39463	-0.171632
195	Spinal cord	0	3	8	15	18	25	29	35	42	52	0.294959	0.549241
196	Gut tube	1	8	15	21	33	41	48	57	65	66	0.189667	0.739845
197	Endothelium	0	2	3	6	13	18	23	26	31	37	0.503264	0.688804
198	Spinal cord	0	3	9	14	23	31	39	50	63	77	0.132916	0.508205
199	Spinal cord	1	4	8	15	23	28	34	48	57	72	0.234585	0.475675
200	Spinal cord	1	1	7	11	19	28	34	41	52	61	0.240219	0.470878
201	Gut tube	8	13	19	24	32	40	44	45	54	60	0.441024	0.581315
202	Forebrain/Midbrain/Hindbrain	0	0	1	5	9	12	14	18	22	28	0.361673	0.0522739
203	Spinal cord	1	2	10	19	25	39	52	66	75	91	0.198146	0.419017
204	Spinal cord	4	6	11	18	34	44	57	68	79	89	0.0536109	0.496613
205	Spinal cord	1	1	7	11	20	24	37	51	70	82	0.198146	0.570287
206	Gut tube	1	4	10	13	18	23	35	43	50	56	0.541704	0.583844
207	Erythroid	1	1	2	2	3	5	6	6	8	8	0.737762	0.593296
208	Forebrain/Midbrain/Hindbrain	1	8	15	20	29	33	45	56	67	79	0.224687	0.416561
209	Spinal cord	0	2	7	10	14	18	23	29	41	46	0.348826	0.553399
210	Spinal cord	0	3	9	17	26	35	46	53	67	81	0.0678577	0.507097
211	Spinal cord	2	6	8	14	27	35	44	56	68	83	0.228744	0.616833
212	Forebrain/Midbrain/Hindbrain	2	6	10	18	25	34	40	48	58	73	0.318347	0.508075
213	Forebrain/Midbrain/Hindbrain	0	2	7	11	18	25	31	45	52	64	0.307104	0.303413
214	NMP	0	9	18	22	26	34	49	61	76	90	0.228744	0.644036
215	Spinal cord	2	11	16	22	30	41	52	63	78	86	0.132916	0.366073
216	Spinal cord	3	6	14	20	28	37	45	53	65	81	0.234585	0.537886
217	Endothelium	1	1	1	1	4	7	7	7	9	10	0.648226	0.71618
218	Sclerotome	3	7	9	16	24	29	35	44	55	61	0.524811	0.654226
219	Endothelium	2	9	13	18	20	27	35	38	49	58	0.514928	0.694079
220	Spinal cord	3	7	11	18	28	37	45	57	72	82	0.228744	0.629615
221	Forebrain/Midbrain/Hindbrain	4	6	9	14	25	31	40	48	57	66	0.181243	0.320651
222	Spinal cord	0	1	8	17	27	34	47	61	71	83	0.294959	0.34876
223	Spinal cord	2	6	9	14	25	39	49	56	71	84	0	0.599315
224	Gut tube	4	12	15	20	28	29	35	43	55	59	0.503071	0.543852
225	Spinal cord	3	10	16	21	28	35	42	50	65	76	0.297762	0.608752
226	Spinal cord	1	9	12	19	25	33	40	49	57	75	0.26946	0.512513
227	Spinal cord	2	7	17	22	32	41	52	65	77	86	0.146888	0.479781
228	Dermomyotome	1	4	7	15	22	27	38	42	47	55	0.509108	0.720143
229	Spinal cord	0	6	14	22	32	39	49	59	66	80	0.234585	0.591196
230	Spinal cord	0	0	2	3	4	5	7	10	17	20	0.501362	0.392591
231	Spinal cord	1	2	6	11	17	26	36	43	55	65	0.299769	0.678775
232	Spinal cord	2	4	6	9	16	23	32	49	61	73	0.13285	0.506329
233	Spinal cord	1	4	10	17	29	38	48	63	82	98	0.207107	0.591064
234	Spinal cord	1	5	9	13	18	28	39	48	57	73	0.186165	0.593544
235	NMP	1	2	8	19	30	38	49	62	73	87	0.205239	0.484739
236	Spinal cord	2	5	7	13	24	33	44	55	66	82	0.13285	0.494648
237	Spinal cord	3	10	14	19	23	38	52	65	72	83	0.263277	0.555411
238	Splanchnic mesoderm	5	5	14	21	30	42	48	58	66	74	0.363531	0.768136
239	Spinal cord	0	0	2	4	8	10	18	21	27	35	0.451653	0.501906
240	Haematoendothelial progenitors	0	3	6	7	10	10	12	17	20	23	0.366669	0.653541
241	Gut tube	1	5	6	7	10	11	15	21	26	34	0.721723	0.364529
242	Gut tube	4	8	13	22	29	36	40	49	61	68	0.586656	0.408139
243	Spinal cord	4	6	15	20	26	34	45	56	69	78	0.13285	0.516014
244	Gut tube	1	3	5	5	7	9	14	18	24	32	0.630886	0.469629
245	Spinal cord	2	10	18	29	37	49	56	68	82	98	0.243165	0.581494
246	Spinal cord	1	4	9	16	25	30	37	44	58	67	0.13285	0.492402
247	Spinal cord	1	8	14	20	28	40	46	57	72	89	0.13285	0.407092
248	Spinal cord	0	0	0	0	0	0	0	0	0	0	0.700282	-0.374287
249	Haematoendothelial progenitors	1	1	2	3	5	7	7	9	10	12	0.623118	0.397957
250	Spinal cord	1	1	4	10	20	25	32	42	51	58	0.189667	0.537982
251	Spinal cord	6	11	16	22	29	41	53	63	77	90	0.13285	0.628047
252	Spinal cord	1	7	11	20	31	43	52	65	81	97	0.205239	0.603705
253	Spinal cord	5	8	13	18	29	36	45	59	68	82	0.234585	0.636677
254	Spinal cord	0	0	0	3	5	10	12	18	23	33	0.265903	0.421085
255	Spinal cord	1	6	14	24	33	39	49	59	66	78	0.234585	0.528193
256	Spinal cord	3	8	14	21	24	38	50	63	82	101	0.228744	0.45032
257	Forebrain/Midbrain/Hindbrain	1	3	8	10	20	23	30	36	44	47	0.495786	0.784045
258	Spinal cord	4	5	7	14	24	32	38	48	61	75	0.128952	0.416506
259	Spinal cord	1	4	13	20	32	42	57	70	81	95	0.343528	0.436718
260	Gut tube	3	5	8	8	15	18	24	33	42	46	0.37417	0.451694
261	Spinal cord	4	10	18	26	31	37	48	56	63	72	0.13307	0.431949
262	Haematoendothelial progenitors	2	3	4	6	8	10	12	12	13	17	0.621502	0.704274
263	Gut tube	2	7	13	22	27	39	47	58	66	75	0.400194	0.548842
264	Spinal cord	2	7	15	19	33	42	52	62	71	87	0.234585	0.530103
265	Spinal cord	3	7	17	25	34	42	50	64	75	88	0.228744	0.522815
266	Cranial mesoderm	2	6	10	15	23	27	35	42	55	63	0.60933	0.61958
267	Spinal cord	1	6	14	19	26	32	44	58	75	88	0.189667	0.662684
268	Gut tube	0	2	3	7	8	10	12	12	15	20	0.479714	0.600675
269	Spinal cord	2	4	8	14	20	34	48	59	71	83	0.189667	0.619252
270	Gut tube	2	6	11	15	21	30	38	44	56	67	0.540637	0.604469
271	Haematoendothelial progenitors	1	2	4	5	6	11	14	16	20	27	0.600819	0.776332
272	Forebrain/Midbrain/Hindbrain	0	0	2	8	12	20	27	33	44	53	0.313504	0.238612
273	Spinal cord	1	5	9	18	25	33	43	54	65	81	0.263277	0.640694
274	Spinal cord	1	3	6	11	19	28	34	44	58	75	0.273645	0.46726
275	Spinal cord	2	5	10	18	23	30	42	54	64	73	0.290355	0.472375
276	Spinal cord	1	2	9	15	20	25	34	41	52	65	0.175405	0.501563
277	Spinal cord	1	2	6	12	26	30	34	43	53	66	0.189667	0.604563
278	Spinal cord	3	6	10	16	23	37	46	52	66	78	0.189667	0.619901
279	Forebrain/Midbrain/Hindbrain	0	0	1	3	5	8	12	24	32	37	0.523792	0.199259
280	Spinal cord	3	6	11	16	23	34	42	52	63	73	0.240219	0.52398
281	Gut tube	5	10	19	24	29	40	49	53	59	65	0.317623	0.554855
282	Gut tube	0	3	9	15	18	23	30	37	49	56	0.404841	0.734951
283	Spinal cord	0	5	9	16	20	23	31	44	52	62	0.193786	0.608644
284	Spinal cord	1	4	7	12	20	29	41	54	66	75	0.294959	0.605981
285	Spinal cord	0	3	5	9	14	25	35	44	49	60	0.186165	0.63459
286	Spinal cord	1	7	13	22	30	37	49	59	70	82	0.132916	0.513108
287	Spinal cord	3	7	10	16	24	37	49	63	70	82	0.228744	0.575136
288	Spinal cord	0	1	3	5	9	10	13	22	31	38	0.374423	0.457094
289	Spinal cord	4	11	21	26	36	48	59	70	78	96	0.294959	0.529263
290	Spinal cord	2	4	12	20	25	30	46	55	65	75	0.189667	0.652446
291	Spinal cord	1	5	10	19	32	42	54	63	67	80	0.273645	0.533532
292	Gut tube	2	5	10	13	16	23	35	43	49	57	0.342457	0.765727
293	Spinal cord	1	3	7	15	25	33	46	57	72	82	0.324721	0.642812
294	Forebrain/Midbrain/Hindbrain	0	0	0	0	0	0	0	0	0	0	0.626167	-0.407817
295	Spinal cord	2	6	13	22	30	40	48	59	74	84	0.234585	0.581878
296	Gut tube	2	7	11	17	21	29	39	48	58	66	0.501589	0.481895
297	Definitive endoderm	3	8	12	19	30	38	41	48	56	61	0.264459	0.527815
298	Spinal cord	2	4	8	14	21	31	46	55	68	88	0.189667	0.487811
299	Spinal cord	0	4	6	14	24	36	48	60	72	84	0.13285	0.441294
300	Spinal cord	0	4	10	20	28	35	46	59	65	76	0.407533	0.605001
301	Spinal cord	0	1	5	10	17	24	31	44	58	71	0.294959	0.457687
302	Spinal cord	0	3	9	15	24	31	47	65	78	89	0.236784	0.542897
303	Gut tube	4	6	8	11	15	18	21	25	32	35	0.234585	0.345903
304	Spinal cord	2	5	11	15	21	32	46	54	63	72	0.0677152	0.367236
305	Spinal cord	0	0	1	5	9	15	25	37	44	59	0.375033	0.393489
306	Spinal cord	2	10	10	21	34	41	48	60	70	83	0.273645	0.553378
307	Spinal cord	2	4	9	18	26	33	45	57	73	87	0.132916	0.58044
308	Erythroid	0	0	0	1	1	1	1	2	2	4	0.554333	0.39937
309	Spinal cord	2	4	8	17	25	33	39	52	68	79	0.2065	0.401067
310	Spinal cord	1	6	9	14	23	37	46	58	74	90	0.263277	0.517231
311	Gut tube	1	3	9	11	19	26	32	44	52	64	0.6019	0.515707
312	Spinal cord	2	8	11	17	23	29	45	60	70	80	0.189667	0.521994
313	Endothelium	3	4	4	7	8	13	17	22	30	38	0.566647	0.680167
314	Forebrain/Midbrain/Hindbrain	3	9	17	26	37	48	53	61	71	83	0.187747	0.500864
315	Forebrain/Midbrain/Hindbrain	0	2	5	8	14	23	28	36	44	59	0.331464	0.247106
316	Spinal cord	2	11	14	19	27	39	50	59	70	82	0.13285	0.565494
317	Spinal cord	0	1	3	4	8	15	18	24	34	45	0.529027	0.586383
318	Spinal cord	2	6	15	22	28	37	44	50	61	71	0.348826	0.555128
319	Spinal cord	1	4	7	15	18	25	29	36	46	54	0.29179	0.549266
320	Spinal cord	2	6	9	17	26	34	43	52	68	82	0.189667	0.622146
321	Forebrain/Midbrain/Hindbrain	1	1	1	1	2	2	2	2	3	3	0.704236	-0.10479
322	Splanchnic mesoderm	5	7	12	20	28	34	43	50	57	63	0.364302	0.719313
323	Forebrain/Midbrain/Hindbrain	3	7	11	17	25	31	37	41	49	57	0.24661	0.426292
324	Spinal cord	1	2	4	6	10	14	18	27	35	43	0	0.522268
325	Spinal cord	0	0	0	2	3	3	5	8	14	18	0.234956	0.679201
326	Spinal cord	0	2	2	4	8	16	24	32	40	49	0.286481	0.448451
327	Spinal cord	3	6	11	19	28	37	44	53	68	77	0.287748	0.41608
328	Forebrain/Midbrain/Hindbrain	0	0	0	0	1	2	2	3	3	3	0.688202	-0.0758289
329	Anterior somitic tissues	3	4	6	11	11	15	22	35	43	49	0.493284	0.531373
330	Sclerotome	0	1	2	6	7	10	13	15	18	22	0.413317	0.653377
331	Splanchnic mesoderm	4	6	10	13	16	20	24	28	34	42	0.498294	0.75558
332	Dermomyotome	2	7	10	15	24	31	35	42	46	48	0.39534	0.714484
333	Gut tube	1	7	10	17	20	23	29	36	38	46	0.37417	0.584735
334	Splanchnic mesoderm	3	5	5	10	12	16	19	22	29	35	0.507358	0.74363
335	Gut tube	0	3	4	7	11	12	16	22	28	31	0	0.638212
336	Gut tube	0	0	1	1	2	4	4	6	7	9	0.832555	0.687267
337	Dermomyotome	1	4	11	17	24	28	34	42	47	53	0.407333	0.633432
338	Erythroid	0	0	1	2	4	4	4	6	6	9	0.678355	0.188573
339	Splanchnic mesoderm	4	7	15	23	28	38	45	54	58	67	0.304063	0.777539
340	Cranial mesoderm	1	5	7	9	12	18	29	37	45	55	0.567575	0.492237
341	Sclerotome	0	2	2	6	9	12	12	15	19	23	0.708656	0.610472
342	Splanchnic mesoderm	1	2	8	9	14	15	18	20	27	32	0.647602	0.756727
343	Splanchnic mesoderm	4	6	9	12	17	27	33	41	46	57	0.434943	0.760204
344	Gut tube	2	3	5	8	10	13	14	19	27	34	0.288216	0.664448
345	Haematoendothelial progenitors	2	6	7	11	18	22	30	35	37	44	0.52956	0.647747
346	Gut tube	2	4	9	16	26	36	52	62	76	86	0.273645	0.738398
347	Gut tube	2	4	4	5	7	12	20	26	37	42	0.234585	0.776813
348	Gut tube	2	3	3	4	9	13	18	25	31	39	0.309197	0.705141
349	Endothelium	2	3	5	6	11	15	17	23	25	29	0.647358	0.698921
350	Dermomyotome	1	3	6	7	11	13	16	21	25	35	0.58794	0.651542
351	Splanchnic mesoderm	3	11	19	30	39	50	61	69	75	77	0	0.762949
352	Splanchnic mesoderm	5	8	11	16	24	33	37	47	55	65	0.463801	0.773886
353	Sclerotome	1	4	5	6	8	10	12	17	22	25	0.352089	0.560806
354	Endothelium	1	3	3	8	11	17	23	28	35	44	0.564914	0.671272
355	Dermomyotome	4	11	18	28	32	43	49	56	63	70	0.516755	0.621144
356	Sclerotome	0	5	6	10	13	19	20	24	28	33	0.561338	0.543004
357	Dermomyotome	3	8	15	20	31	39	48	53	57	66	0.293762	0.734777
358	Dermomyotome	1	11	15	24	29	36	41	49	59	63	0.540478	0.474394
359	Splanchnic mesoderm	1	5	7	9	9	12	20	24	28	36	0.553947	0.754123
360	Gut tube	4	5	9	13	16	20	24	31	40	50	0.273645	0.757853
361	Gut tube	2	4	6	8	11	18	21	27	29	36	0.342457	0.659663
362	Gut tube	0	1	2	4	6	8	11	12	14	19	0.832555	0.599713
363	Dermomyotome	2	3	4	7	10	11	14	15	18	26	0.392823	0.552612
364	Haematoendothelial progenitors	2	5	11	17	26	31	39	48	57	61	0.398999	0.701238
365	Dermomyotome	3	4	6	8	13	21	22	25	30	34	0.485004	0.677159
366	Dermomyotome	4	9	11	18	26	31	38	43	51	53	0.497209	0.609234
367	Cranial mesoderm	1	1	3	3	3	5	7	10	13	15	0.542447	0.50322
368	Spinal cord	2	6	12	19	31	36	45	60	73	83	0.267254	0.397847
369	Forebrain/Midbrain/Hindbrain	0	2	6	12	18	25	32	39	53	59	0.31707	0.573531
370	Spinal cord	1	2	6	14	22	33	41	50	62	73	0.251571	0.547378
371	Spinal cord	3	6	11	14	22	28	37	48	54	65	0.236373	0.422767
372	Spinal cord	1	2	5	8	14	17	27	38	50	61	0.18338	0.443199
373	Spinal cord	3	9	17	24	32	41	53	63	76	80	0.374423	0.737185
374	Spinal cord	0	4	9	16	27	34	51	60	78	88	0.132916	0.604182
375	Spinal cord	0	2	4	9	18	30	39	52	68	83	0.13285	0.589137
376	Forebrain/Midbrain/Hindbrain	1	7	12	18	27	35	51	60	71	86	0.199227	0.611362
377	Spinal cord	3	7	15	25	32	43	53	60	69	81	0.265903	0.423501
378	Spinal cord	4	9	15	24	37	56	70	79	91	109	0.228744	0.58081
379	Spinal cord	0	3	7	15	24	33	44	58	69	80	0.161872	0.606031
380	Spinal cord	1	5	10	17	30	41	53	65	73	88	0.234585	0.466638
381	Spinal cord	0	1	4	7	11	18	21	30	41	51	0.344976	0.533459
382	Forebrain/Midbrain/Hindbrain	0	0	0	1	3	3	5	6	7	8	0.395751	0.187635
383	Spinal cord	0	2	10	18	30	40	58	71	81	91	0	0.352207
384	Spinal cord	0	1	2	6	10	14	20	29	36	45	0.0998318	0.528412
385	Spinal cord	3	9	11	19	28	38	53	64	81	97	0.186165	0.637088
386	Spinal cord	1	3	4	8	14	20	27	38	47	54	0.198146	0.466768
387	Spinal cord	2	5	7	14	19	26	39	50	65	81	0.13285	0.486175
388	Spinal cord	1	4	6	12	18	23	35	45	54	65	0.331514	0.592069
389	Spinal cord	2	4	7	13	20	29	38	50	61	71	0.18986	0.61185
390	Spinal cord	1	5	7	13	19	26	34	41	49	57	0.286426	0.498927
391	Spinal cord	1	6	9	14	24	33	44	53	62	74	0.132916	0.552887
392	Forebrain/Midbrain/Hindbrain	5	13	24	33	40	51	65	79	95	105	0.299769	0.616464
393	Spinal cord	0	1	6	11	15	20	28	37	46	53	0.383946	0.614407
394	Forebrain/Midbrain/Hindbrain	1	10	12	19	25	38	50	63	71	79	0.234725	0.438464
395	Spinal cord	0	0	1	9	13	20	28	39	53	64	0.37417	0.60882
396	Forebrain/Midbrain/Hindbrain	1	2	3	3	5	11	12	18	27	33	0.555476	0.466836
397	Forebrain/Midbrain/Hindbrain	0	1	2	3	3	4	5	6	9	9	0.663849	0.154825
398	Spinal cord	0	0	2	3	6	10	25	39	55	71	0	0.572883
399	Spinal cord	1	5	9	18	25	37	41	48	59	72	0.359215	0.518036
400	Spinal cord	1	3	7	14	19	25	34	40	51	62	0.50249	0.680137
401	Forebrain/Midbrain/Hindbrain	0	3	7	12	18	26	40	48	58	72	0.31008	0.496705
402	Spinal cord	2	4	9	13	19	28	42	50	71	83	0.189667	0.520849
403	Spinal cord	1	4	8	14	20	28	38	46	57	66	0.13285	0.558034
404	Spinal cord	1	2	2	6	14	19	26	33	39	48	0.205715	0.698402
405	Spinal cord	1	4	5	11	17	25	30	35	46	54	0.51734	0.323962
406	Spinal cord	0	4	7	14	21	32	41	47	54	63	0.426548	0.6566
407	Spinal cord	0	9	11	17	31	43	54	65	84	97	0.132916	0.597045
408	NMP	0	1	6	13	19	28	37	48	63	75	0.13285	0.649384
409	Forebrain/Midbrain/Hindbrain	0	4	6	7	10	17	21	29	34	41	0.301212	0.485126
410	Spinal cord	3	9	18	28	41	50	62	77	91	104	0.228744	0.64889
411	Forebrain/Midbrain/Hindbrain	0	0	0	1	1	1	3	4	6	7	0.650707	0.506535
412	Spinal cord	1	6	12	18	24	35	45	56	65	76	0.0677152	0.618376
413	Spinal cord	0	1	4	5	13	20	26	42	58	75	0.189667	0.608204
414	Spinal cord	0	3	9	16	23	29	42	57	66	79	0.242975	0.421394
415	Spinal cord	2	6	8	14	20	30	42	54	63	80	0	0.590049
416	Spinal cord	1	9	11	19	25	33	44	53	65	75	0.228744	0.702801
417	Forebrain/Midbrain/Hindbrain	0	3	8	15	22	33	45	54	64	74	0.31209	0.529803
418	Forebrain/Midbrain/Hindbrain	2	5	8	13	14	19	23	25	28	30	0.450508	0.262895
419	Spinal cord	0	3	8	14	21	30	37	48	58	68	0.296349	0.561289
420	Spinal cord	0	3	5	11	18	27	33	47	60	73	0.231591	0.388274
421	Forebrain/Midbrain/Hindbrain	0	3	6	14	20	32	38	47	61	65	0.322765	0.426533
422	Spinal cord	4	6	12	17	26	36	42	55	67	79	0.273645	0.543415
423	Spinal cord	0	0	4	12	20	30	39	47	59	70	0.390865	0.60802
424	Spinal cord	4	10	19	26	34	45	52	65	77	86	0.357979	0.729592
425	Spinal cord	0	2	5	8	15	23	31	43	49	58	0.186165	0.594995
426	Spinal cord	0	2	8	11	17	24	33	43	54	62	0.309197	0.604678
427	Spinal cord	0	4	10	15	21	27	40	56	66	74	0.132916	0.576511
428	Spinal cord	1	3	5	13	22	30	36	49	60	73	0.132916	0.561703
429	Spinal cord	1	2	4	9	17	24	29	40	51	68	0.175405	0.584225
430	Spinal cord	1	7	7	10	18	28	38	48	60	72	0.141483	0.491138
431	Spinal cord	1	4	7	14	22	24	32	40	46	60	0.423525	0.46147
432	Spinal cord	6	13	21	31	44	60	68	81	92	101	0.277445	0.730275
433	Spinal cord	3	7	15	22	27	32	42	58	73	85	0.189667	0.62757
434	Spinal cord	3	4	12	14	26	32	41	49	56	59	0.442159	0.679992
435	Spinal cord	1	8	17	28	35	45	54	71	85	96	0.189667	0.534139
436	Spinal cord	0	3	8	14	20	30	37	44	55	68	0.246555	0.568937
437	Spinal cord	5	8	13	22	30	36	46	58	67	75	0.265141	0.629078
438	Spinal cord	2	6	8	15	20	30	45	60	74	88	0	0.601227
439	Spinal cord	0	5	11	18	26	38	46	58	75	82	0.190076	0.650699
440	Spinal cord	0	3	7	12	17	25	38	48	60	70	0.186165	0.675964
441	Spinal cord	3	8	18	26	34	41	55	65	76	83	0.234956	0.617344
442	Forebrain/Midbrain/Hindbrain	4	11	16	28	36	45	50	55	66	74	0.198413	0.52828
443	Spinal cord	1	6	14	19	27	30	47	58	71	84	0.186165	0.719395
444	Spinal cord	2	6	10	16	29	37	50	58	67	83	0.228744	0.560843
445	Spinal cord	1	5	11	19	24	32	45	58	71	88	0.13285	0.662983
446	Spinal cord	0	1	8	11	25	33	46	61	73	85	0.0921681	0.576591
447	Forebrain/Midbrain/Hindbrain	1	2	8	10	18	28	33	39	50	57	0.554005	0.353831
448	Spinal cord	2	4	7	14	19	29	40	52	64	79	0.189667	0.490066
449	Spinal cord	1	5	9	15	19	28	37	44	55	64	0.0998318	0.659432
450	Spinal cord	4	7	18	28	38	47	57	66	70	84	0.228744	0.576465
451	Spinal cord	2	6	10	20	29	38	48	56	66	75	0.438943	0.538923
452	Spinal cord	0	2	4	13	19	27	35	42	55	70	0.132988	0.427305
453	Spinal cord	0	0	3	6	11	16	22	27	34	42	0.311076	0.71305
454	Spinal cord	1	6	11	23	29	46	54	68	84	95	0.189667	0.685588
455	Spinal cord	0	1	5	12	15	21	26	36	49	65	0.249258	0.632132
456	Spinal cord	1	4	6	10	15	25	33	48	60	75	0.13285	0.604576
457	Spinal cord	3	7	13	21	27	35	46	51	58	66	0.198146	0.54394
458	Spinal cord	2	9	17	24	36	48	55	65	73	82	0.17168	0.52247
459	Forebrain/Midbrain/Hindbrain	0	0	0	2	4	5	5	7	9	13	0.563915	-0.298228
460	Spinal cord	1	3	10	14	17	24	35	45	58	66	0.23902	0.611315
461	Forebrain/Midbrain/Hindbrain	0	3	7	13	20	27	36	44	52	60	0.13285	0.665688
462	Spinal cord	6	14	22	32	41	46	61	75	89	100	0.198146	0.575436
463	Spinal cord	3	7	9	16	19	26	35	43	53	66	0.0998318	0.52732
464	Spinal cord	0	4	8	12	18	32	43	50	64	78	0.189667	0.562891
465	Spinal cord	0	2	5	9	11	18	27	35	44	52	0.100292	0.536547
466	Forebrain/Midbrain/Hindbrain	0	1	1	1	1	3	3	3	3	3	0.769831	0.0126177
467	Spinal cord	1	3	7	13	18	30	41	49	55	68	0.228744	0.650309
468	Spinal cord	0	2	6	11	17	22	27	37	48	60	0.263068	0.559063
469	Forebrain/Midbrain/Hindbrain	1	5	7	8	11	14	15	20	23	25	0.364285	0.0930404
470	Spinal cord	0	1	2	3	5	8	10	20	26	32	0.270417	0.59958
471	Spinal cord	2	5	7	15	23	32	40	54	67	84	0	0.515628
472	Spinal cord	0	5	10	19	30	36	48	57	68	83	0.132916	0.654142
473	Spinal cord	1	5	8	15	21	26	39	50	60	72	0.294959	0.587466
474	Spinal cord	6	11	24	29	37	42	52	56	65	74	0.186165	0.624465
475	Spinal cord	1	6	11	16	24	36	46	60	71	82	0.132916	0.537425
476	Spinal cord	3	4	12	20	22	31	37	52	66	80	0.266057	0.60502
477	Spinal cord	1	5	9	19	29	39	51	61	73	84	0.186165	0.566991
478	Spinal cord	2	6	8	12	19	29	38	51	70	84	0.186165	0.663895
479	Spinal cord	1	4	5	10	13	17	24	39	50	60	0.228744	0.537668
480	Spinal cord	1	4	11	12	20	25	32	43	51	60	0.299769	0.662123
481	Spinal cord	0	2	3	7	11	14	24	35	45	58	0.0677152	0.58175
482	Spinal cord	1	5	14	19	24	34	44	52	63	73	0.265903	0.707313
483	Spinal cord	3	11	18	26	36	47	58	67	81	97	0.186165	0.636743
484	Forebrain/Midbrain/Hindbrain	2	5	10	17	24	27	31	38	46	51	0.13285	0.308231
485	Spinal cord	0	1	4	10	13	16	24	30	37	42	0.311701	0.550971
486	Spinal cord	0	3	7	11	15	20	28	33	39	49	0.309197	0.656347
487	Spinal cord	1	4	12	16	24	33	41	54	65	74	0.198146	0.616215
488	Spinal cord	0	2	2	7	14	24	34	46	57	71	0.265903	0.580411
489	Spinal cord	4	13	17	26	33	43	52	60	69	82	0.278832	0.5775
490	Spinal cord	3	11	18	28	39	50	60	68	84	97	0.146888	0.528717
491	Spinal cord	0	4	6	10	12	18	24	30	41	51	0.299769	0.600704
492	Spinal cord	2	6	8	17	23	32	40	50	58	68	0.228744	0.611318
493	Forebrain/Midbrain/Hindbrain	1	7	14	19	27	37	49	63	74	83	0	0.32486
494	Spinal cord	1	4	14	16	23	33	37	44	54	62	0.165261	0.547697
495	Spinal cord	1	4	11	20	26	35	48	63	80	87	0.198146	0.519576
496	Spinal cord	3	7	13	18	30	37	45	57	73	79	0.189667	0.507597
497	Spinal cord	1	3	6	11	17	27	31	39	44	55	0.342457	0.570356
498	Spinal cord	0	0	0	0	3	5	6	11	14	16	0.745146	0.378572
499	Spinal cord	0	1	2	4	4	7	12	22	34	42	0.205239	0.616051
500	Spinal cord	1	3	8	9	11	14	21	28	32	45	0.324721	0.546939
501	Spinal cord	0	4	10	17	27	36	50	66	80	98	0	0.5009
502	Spinal cord	1	8	10	18	26	33	46	56	74	89	0.205239	0.719955
503	Spinal cord	1	6	14	20	30	41	52	61	75	90	0.18986	0.623175
504	Spinal cord	3	9	16	27	34	38	49	60	69	83	0.146888	0.669469
505	Spinal cord	0	0	2	5	8	13	17	29	34	44	0.263277	0.650746
506	Spinal cord	1	3	5	9	17	21	33	40	50	59	0.189667	0.496104
507	Spinal cord	0	5	7	15	28	40	53	66	75	87	0.0677152	0.628853
508	Spinal cord	1	4	5	6	11	25	40	49	54	72	0.294959	0.594448
509	Forebrain/Midbrain/Hindbrain	2	7	15	24	29	40	48	56	62	68	0.198146	0.472891
510	Spinal cord	1	4	8	10	15	24	36	49	59	68	0.13285	0.603286
511	Spinal cord	0	1	5	10	17	26	36	47	62	75	0.189667	0.589879
512	Spinal cord	1	7	13	23	29	36	43	52	61	72	0.294959	0.660664
513	Spinal cord	2	3	6	9	16	24	35	45	58	70	0.189667	0.481178
514	Spinal cord	2	6	15	20	29	43	55	69	78	92	0.294959	0.598302
515	Forebrain/Midbrain/Hindbrain	0	0	5	7	16	21	26	34	46	58	0.284614	0.24842
516	Spinal cord	3	7	9	15	30	42	47	64	73	86	0.0677152	0.399685
517	Spinal cord	3	7	18	26	37	43	56	63	79	89	0.266057	0.504639
518	Spinal cord	0	0	2	3	3	6	10	16	21	23	0.690715	0.134408
519	Spinal cord	1	2	6	12	19	26	36	47	58	74	0.186165	0.71598
520	Spinal cord	3	5	10	15	18	26	36	49	58	68	0	0.558854
521	Spinal cord	2	6	10	14	20	29	35	44	54	62	0.473435	0.544176
522	Spinal cord	1	5	8	13	22	32	40	48	55	71	0.186165	0.547344
523	Spinal cord	0	0	0	4	12	16	24	36	47	61	0.348826	0.462815
524	Spinal cord	2	4	13	18	26	38	45	55	71	81	0.189667	0.595145
525	Spinal cord	6	11	22	36	46	56	64	69	77	92	0.13285	0.675653
526	Forebrain/Midbrain/Hindbrain	3	9	14	21	25	31	36	40	45	58	0.540315	0.67391
527	Forebrain/Midbrain/Hindbrain	0	0	0	0	0	0	0	0	0	0	0.730282	-0.433258
528	Spinal cord	3	6	17	35	43	52	69	77	88	95	0.146888	0.614174
529	Spinal cord	0	2	7	13	18	29	39	49	59	70	0.151545	0.502531
530	Spinal cord	1	5	10	17	27	34	43	51	63	72	0.263277	0.569757
531	Spinal cord	2	4	7	13	19	25	34	48	60	68	0.218492	0.688942
532	Spinal cord	0	0	4	8	14	23	29	34	46	55	0.265903	0.582193
533	Spinal cord	0	4	10	18	25	35	49	58	72	86	0.189667	0.524889
534	Spinal cord	0	1	3	4	6	20	23	32	40	48	0	0.632663
535	Spinal cord	2	3	7	18	24	34	47	55	66	79	0.13285	0.591892
536	Spinal cord	0	3	7	11	18	25	37	49	64	76	0.218492	0.546115
537	Spinal cord	4	11	16	24	25	33	36	52	59	73	0.186165	0.654304
538	Spinal cord	2	4	11	16	23	31	33	45	54	65	0	0.546167
539	Spinal cord	3	7	15	21	31	41	48	58	74	81	0.13285	0.503153
540	Forebrain/Midbrain/Hindbrain	1	4	6	8	10	12	13	23	29	34	0.404841	0.448172
541	Spinal cord	3	19	27	36	44	52	64	74	84	97	0.271921	0.672505
542	Forebrain/Midbrain/Hindbrain	0	2	7	13	22	32	41	58	68	86	0.146004	0.48742
543	Spinal cord	0	5	8	15	19	22	27	32	39	45	0.0677152	0.276217
544	Spinal cord	3	7	15	22	31	37	42	51	64	73	0.186165	0.545892
545	Spinal cord	0	1	6	9	11	16	23	38	45	56	0.18986	0.648423
546	Spinal cord	0	2	6	15	22	29	37	47	60	76	0.0677152	0.64774
547	Spinal cord	2	5	10	15	23	27	34	46	64	80	0.189667	0.591284
548	Spinal cord	1	5	7	11	17	21	30	42	55	69	0	0.702713
549	Spinal cord	1	1	6	12	21	32	40	45	58	71	0.228744	0.57287
550	Spinal cord	0	1	9	19	28	37	43	56	69	83	0.234585	0.61259
551	Spinal cord	2	4	5	13	18	26	34	36	45	51	0.696831	0.586661
552	Spinal cord	0	0	3	8	10	15	19	27	36	43	0.0678577	0.608976
553	Spinal cord	0	3	9	22	31	38	48	56	71	87	0.0677152	0.607452
554	Forebrain/Midbrain/Hindbrain	0	3	10	18	24	31	41	47	57	63	0.447525	0.17558
555	Spinal cord	2	6	12	17	23	32	42	51	63	71	0.132916	0.593654
556	Spinal cord	2	8	12	17	23	28	35	43	54	62	0.186165	0.568733
557	Spinal cord	2	8	17	27	36	45	56	64	80	99	0.234585	0.647331
558	Spinal cord	2	5	6	10	16	23	28	37	51	65	0.186165	0.666913
559	Spinal cord	2	8	15	28	31	43	52	66	80	92	0.0677152	0.646591
560	Spinal cord	4	7	16	28	34	41	53	63	79	93	0.13285	0.674653
561	Spinal cord	0	3	5	8	15	24	27	35	43	47	0.13285	0.630442
562	Spinal cord	0	0	3	8	12	16	22	30	41	48	0.37417	0.66475
563	Spinal cord	3	7	15	27	39	47	59	74	90	103	0.132916	0.609469
564	Surface ectoderm	0	0	1	1	1	2	3	3	5	7	0.694794	0.375432
565	Spinal cord	0	1	2	4	12	17	22	26	29	36	0.299769	0.687629
566	Spinal cord	2	7	12	22	26	37	50	60	71	81	0.189667	0.585865
567	Spinal cord	1	5	12	20	31	41	54	67	79	89	0.234956	0.649987
568	Spinal cord	2	4	8	15	27	33	45	55	66	76	0.0677152	0.517233
569	Spinal cord	0	0	7	16	21	32	41	54	63	76	0.228744	0.531964
570	Spinal cord	1	5	8	13	24	30	41	50	61	73	0.263277	0.609397
571	Spinal cord	3	6	12	21	24	31	43	52	64	74	0.0677152	0.666128
572	Spinal cord	1	4	5	11	17	27	32	37	49	61	0.371844	0.591291
573	Spinal cord	3	6	10	18	20	31	43	49	59	71	0.13285	0.538988
574	Spinal cord	2	7	11	14	23	32	40	43	55	61	0.265903	0.650287
575	Spinal cord	4	13	17	28	34	39	41	49	59	69	0.150976	0.58295
576	Spinal cord	1	5	8	14	17	23	33	42	50	58	0.31008	0.707864
577	Spinal cord	0	0	2	9	19	27	32	44	52	67	0.324721	0.473487
578	Spinal cord	3	3	8	12	15	26	37	48	56	70	0.13285	0.630013
579	Spinal cord	2	2	6	10	18	26	30	35	41	49	0.273645	0.478108
580	Spinal cord	0	7	11	20	29	38	46	54	60	66	0	0.63523
581	Spinal cord	3	8	10	14	19	27	41	55	65	77	0.13285	0.69189
582	Spinal cord	5	13	23	31	40	48	59	72	90	101	0.13285	0.662172
583	Gut tube	2	12	16	23	28	39	47	57	66	79	0.317151	0.468062
584	Spinal cord	3	8	13	23	29	39	48	57	64	77	0.374423	0.533161
585	Spinal cord	3	11	16	26	35	44	52	62	69	85	0.228744	0.603776
586	Spinal cord	3	5	11	18	25	31	41	50	65	75	0.240219	0.584529
587	Spinal cord	3	7	10	18	26	35	42	55	61	73	0.13285	0.491339
588	Forebrain/Midbrain/Hindbrain	1	7	10	19	31	46	62	73	84	97	0.345911	0.551459
589	Spinal cord	1	4	9	13	21	29	40	50	60	72	0.228744	0.508488
590	Spinal cord	0	1	5	17	24	29	36	45	54	67	0.263277	0.728053
591	Spinal cord	3	7	13	17	25	31	41	46	53	66	0.503602	0.676858
592	Spinal cord	0	1	5	10	14	22	29	36	42	50	0.263277	0.650297
593	Spinal cord	2	6	11	14	23	32	43	53	62	78	0.299769	0.699013
594	Spinal cord	0	2	6	10	15	17	23	30	38	43	0.37417	0.716225
595	Spinal cord	1	1	3	8	14	21	27	34	45	53	0.0677152	0.503549
596	Spinal cord	2	5	8	13	22	31	39	45	59	67	0.13285	0.573287
597	Spinal cord	3	6	9	14	24	36	43	48	56	67	0	0.636847
598	Spinal cord	2	6	10	15	20	33	43	52	58	71	0.189667	0.665467
599	Spinal cord	2	5	5	8	12	17	22	31	41	46	0.437089	0.51222
600	Spinal cord	1	4	7	13	17	22	28	40	47	62	0.13285	0.622202
601	Forebrain/Midbrain/Hindbrain	0	0	4	9	13	25	34	42	54	65	0.4679	0.495586
602	Spinal cord	1	5	13	17	28	35	47	56	71	82	0.189667	0.56565
603	Spinal cord	1	3	6	15	19	23	28	34	42	52	0.37233	0.66406
604	Spinal cord	0	0	3	5	8	11	11	13	20	24	0.69024	0.530731
605	Spinal cord	1	4	10	14	23	31	42	55	64	74	0.228744	0.618641
606	Spinal cord	0	2	5	14	20	29	44	56	71	83	0.186165	0.532606
607	Spinal cord	1	3	11	18	32	45	56	69	82	93	0.13285	0.634985
608	Spinal cord	2	5	6	9	14	22	30	41	52	65	0.189667	0.66474
609	Spinal cord	2	8	16	20	24	32	37	43	54	62	0.478375	0.609491
610	Spinal cord	0	5	7	12	19	27	36	42	46	55	0.205239	0.583944
611	Spinal cord	1	2	8	11	14	16	22	26	35	42	0.186165	0.652411
612	Spinal cord	2	8	15	24	37	47	60	71	80	87	0.205239	0.653449
613	Spinal cord	4	8	10	14	17	26	35	45	54	65	0.189667	0.620052
614	Spinal cord	0	3	7	11	15	20	26	30	40	49	0.309197	0.597784
615	Sclerotome	1	4	11	14	22	31	36	41	47	53	0.475253	0.578683
616	Spinal cord	1	2	5	13	18	23	30	41	52	62	0.189667	0.712846
617	Spinal cord	1	3	10	13	17	19	24	33	40	46	0.444277	0.342478
618	Dermomyotome	3	5	10	16	22	28	34	43	50	58	0.620491	0.660855
619	Spinal cord	0	4	11	16	22	26	35	42	53	64	0	0.711433
620	Spinal cord	0	0	0	1	4	6	7	9	11	13	0.691257	0.665703
621	Spinal cord	2	6	11	16	23	26	36	49	58	70	0.120295	0.681512
622	Sclerotome	2	5	11	22	28	32	40	48	54	64	0.46288	0.588904
623	Spinal cord	2	8	19	21	29	37	47	61	76	88	0.13285	0.702218
624	Spinal cord	0	0	2	6	12	14	18	24	31	44	0.228744	0.601554
625	Spinal cord	2	5	7	14	19	29	36	44	53	62	0.186165	0.657242
626	Spinal cord	4	6	10	14	19	28	33	41	51	59	0.189667	0.560112
627	Spinal cord	3	8	11	15	20	27	35	45	57	65	0.189667	0.632111
628	Spinal cord	0	1	1	2	2	2	3	3	5	8	0.762024	-0.0934647
629	Spinal cord	0	3	11	12	19	26	36	45	60	72	0.304063	0.605318
630	Spinal cord	1	2	3	6	12	13	22	28	39	47	0.404841	0.649842
631	Spinal cord	0	2	5	8	16	18	28	40	52	62	0.263277	0.45311
632	Spinal cord	3	10	14	17	22	31	42	60	68	77	0.263277	0.638469
633	Spinal cord	1	5	6	10	15	17	20	23	31	41	0.294959	0.616758
634	Spinal cord	4	8	15	21	28	39	47	57	70	80	0.228744	0.661634
635	Haematoendothelial progenitors	2	5	9	17	26	36	42	50	59	68	0.37856	0.627139
636	Sclerotome	3	6	9	12	19	27	33	37	40	46	0.458496	0.638499
637	Spinal cord	0	4	7	12	19	31	37	47	54	67	0	0.698487
638	Spinal cord	4	7	13	20	27	36	45	57	68	80	0.189667	0.6635
639	Spinal cord	1	5	8	16	20	34	43	52	60	68	0.31008	0.590825
640	Haematoendothelial progenitors	4	6	11	18	22	27	35	38	49	56	0.622976	0.672676
641	Spinal cord	2	10	17	25	33	39	49	58	72	80	0.18986	0.524966
642	Spinal cord	0	1	4	7	10	15	25	33	45	57	0.228744	0.584316
643	Forebrain/Midbrain/Hindbrain	0	8	16	22	32	42	52	58	65	78	0.362527	0.78465
644	Spinal cord	1	4	11	19	31	45	61	79	92	104	0.132988	0.620581
645	Spinal cord	0	3	5	9	15	21	30	35	39	50	0.407214	0.634164
646	Spinal cord	3	7	13	21	26	37	49	59	72	88	0.26623	0.696253
647	Spinal cord	1	3	8	14	23	31	44	52	67	77	0.324721	0.603116
648	Haematoendothelial progenitors	1	7	13	20	26	35	38	44	51	56	0.428429	0.702989
649	Anterior somitic tissues	2	5	13	20	28	36	41	47	54	63	0.336747	0.670622
650	Spinal cord	2	3	7	14	20	27	36	53	64	71	0.146888	0.53475
651	Spinal cord	1	8	16	24	31	37	50	63	79	91	0.273645	0.658929
652	Spinal cord	2	7	14	19	25	35	43	56	67	82	0.234956	0.598413
653	Haematoendothelial progenitors	1	5	12	14	23	33	41	51	57	64	0.439302	0.603492
654	Endothelium	3	10	14	20	26	33	40	44	50	58	0.348371	0.705269
655	Spinal cord	1	7	11	17	20	29	39	46	62	69	0.13285	0.599055
656	Spinal cord	3	7	11	16	21	33	40	49	62	72	0.332228	0.640734
657	Endothelium	1	9	12	19	24	28	33	38	45	51	0.38445	0.620079
658	Spinal cord	2	3	7	14	20	26	32	41	50	62	0.186165	0.70015
659	Spinal cord	4	6	11	15	24	36	51	68	76	86	0.18338	0.703085
660	Spinal cord	1	7	14	23	36	47	60	74	86	99	0.234956	0.632764
661	Spinal cord	2	6	10	19	30	39	53	62	75	87	0.265903	0.506214
662	Anterior somitic tissues	2	5	9	14	17	24	30	36	42	48	0.303464	0.728907
663	Spinal cord	3	4	10	17	21	31	37	46	51	62	0.342457	0.612371
664	Endothelium	0	0	1	1	2	3	3	3	4	5	0.504262	0.26112
665	Spinal cord	3	7	16	22	31	36	42	54	67	78	0.572585	0.702393
666	Neural crest	1	3	12	22	31	41	57	68	84	96	0.240219	0.604354
667	Spinal cord	2	5	8	13	19	27	33	44	53	65	0.351221	0.551529
668	Spinal cord	2	8	16	25	36	45	56	66	75	88	0.342457	0.709975
669	Spinal cord	6	10	20	27	34	41	47	56	61	74	0.366119	0.663508
670	Neural crest	2	9	16	24	29	38	45	53	62	71	0.40282	0.672112
671	Surface ectoderm	0	0	0	0	1	3	4	7	7	11	0.68279	0.502845
672	Forebrain/Midbrain/Hindbrain	1	1	2	5	7	13	15	21	26	29	0.64759	0.141499
673	Spinal cord	4	14	19	32	37	42	49	58	65	75	0.445517	0.666608
674	Spinal cord	0	3	8	19	25	38	46	57	65	74	0.37417	0.632801
675	Endothelium	2	5	6	7	9	16	20	23	25	27	0.506093	0.710123
676	Sclerotome	4	13	15	18	22	27	33	37	46	53	0.438687	0.724505
677	Spinal cord	2	6	11	15	24	31	39	51	59	70	0.340838	0.55067
678	Neural crest	4	7	16	24	30	37	42	52	65	76	0.532182	0.667692
679	Cranial mesoderm	0	0	0	0	0	0	0	0	1	1	0.577488	-0.268331
680	Sclerotome	2	4	13	17	24	30	36	44	55	63	0.295766	0.734773
681	Spinal cord	2	4	6	9	16	23	30	41	50	62	0.406966	0.578601
682	Forebrain/Midbrain/Hindbrain	0	0	0	0	0	0	0	0	0	0	0.631898	-0.0779606
683	Forebrain/Midbrain/Hindbrain	0	4	6	10	15	20	26	29	31	35	0.406929	0.276717
684	Haematoendothelial progenitors	3	10	20	31	35	40	43	49	56	60	0.501218	0.701414
685	Anterior somitic tissues	3	7	14	27	39	49	51	57	66	73	0.414672	0.711144
686	Spinal cord	5	13	21	31	47	54	65	76	85	94	0.162015	0.638276
687	Neural crest	5	12	15	24	30	38	48	55	67	77	0.489355	0.669906
688	Neural crest	2	7	16	23	30	36	39	43	52	59	0.441717	0.638896
689	Neural crest	1	12	19	30	35	40	52	61	69	78	0.637568	0.615547
690	Neural crest	7	12	20	26	31	36	44	47	56	64	0.388276	0.624261
691	Neural crest	5	11	21	27	32	35	45	57	68	75	0.452811	0.610916
692	Spinal cord	3	4	8	13	19	25	34	46	59	69	0.458115	0.60906
693	Dermomyotome	0	1	3	6	9	13	14	15	18	19	0.589321	0.335929
694	Spinal cord	0	3	6	9	20	26	34	39	52	65	0.330872	0.614967
695	Spinal cord	1	8	12	21	27	36	42	49	61	71	0.236984	0.365035
696	Neural crest	6	15	21	28	34	42	50	53	58	66	0.453736	0.682804
697	Neural crest	8	12	21	29	34	38	41	54	62	66	0.394604	0.644959
698	Neural crest	5	14	22	27	36	42	47	54	61	70	0.281991	0.539389
699	Dermomyotome	3	7	11	14	16	21	27	30	34	40	0.385296	0.700051
700	Cranial mesoderm	0	5	9	10	10	13	15	22	25	34	0.444971	0.587237
701	Neural crest	1	11	21	24	31	38	45	51	61	70	0.464151	0.654025
702	Dermomyotome	4	8	16	25	34	40	50	62	69	77	0.45673	0.603326
703	Dermomyotome	4	8	14	21	22	27	39	46	53	57	0.527378	0.73984
704	Neural crest	2	9	13	21	31	42	49	53	61	69	0.460906	0.65628
705	Spinal cord	0	5	9	18	24	32	40	47	61	78	0.31707	0.615228
706	Dermomyotome	3	9	17	24	30	31	37	45	51	57	0.620596	0.686767
707	Neural crest	9	17	23	28	32	39	45	49	52	62	0.359931	0.516516
708	Neural crest	7	14	18	29	36	44	52	59	65	74	0.476702	0.516465
709	Neural crest	8	18	23	26	35	37	45	50	56	64	0.430893	0.657034
710	Neural crest	5	16	21	27	32	41	44	51	60	68	0.426883	0.682764
711	Neural crest	9	18	22	29	35	39	44	49	56	67	0.41101	0.574668
712	Sclerotome	5	11	16	23	31	42	47	55	65	71	0.408068	0.621175
713	Neural crest	8	16	24	31	35	40	49	58	61	68	0.442624	0.530386
714	Dermomyotome	4	9	18	25	39	50	52	56	64	71	0.473526	0.556344
715	Dermomyotome	8	18	24	31	36	41	47	54	63	66	0.391301	0.618437
716	Spinal cord	3	5	12	19	28	34	42	50	58	75	0.13285	0.634902
717	Dermomyotome	2	11	17	25	29	35	44	49	57	63	0.439289	0.611042
718	Surface ectoderm	5	12	17	21	24	31	36	41	46	53	0.475202	0.635765
719	Surface ectoderm	1	2	4	9	16	22	27	30	32	34	0.644195	0.637623
720	Neural crest	7	16	23	29	34	35	39	42	46	53	0.44973	0.260081
721	Neural crest	6	9	16	25	36	40	49	58	62	65	0.486742	0.641043
722	Neural crest	9	18	24	31	36	43	46	54	64	70	0.406383	0.659335
723	Neural crest	5	16	26	36	42	51	57	66	72	76	0.503575	0.60011
724	Neural crest	5	12	20	24	32	36	43	51	57	63	0.426883	0.608562
725	Spinal cord	1	7	16	23	34	45	65	78	91	106	0.294959	0.693641
726	Spinal cord	3	7	11	21	27	37	55	70	80	94	0.193786	0.569525
727	Spinal cord	0	4	6	12	21	29	39	54	63	80	0.322447	0.544653
728	Spinal cord	2	7	14	20	24	34	48	57	70	87	0.13307	0.537424
729	Spinal cord	2	6	9	17	24	34	45	53	63	78	0.234585	0.507696
730	Spinal cord	1	5	9	16	24	32	39	52	60	72	0.13285	0.664891
731	Forebrain/Midbrain/Hindbrain	5	9	18	24	29	37	45	55	63	67	0.114593	0.439858
732	Spinal cord	1	2	6	9	15	19	26	32	39	44	0.654481	0.309476
733	Spinal cord	0	3	8	16	22	32	41	53	66	79	0.303329	0.511575
734	Spinal cord	0	1	4	6	10	15	22	37	44	54	0.0677152	0.601293
735	Spinal cord	1	4	11	20	29	40	49	56	68	79	0.434947	0.773526
736	Forebrain/Midbrain/Hindbrain	0	1	3	6	13	18	22	33	45	57	0.189667	0.462356
737	Spinal cord	0	2	4	6	16	21	27	40	53	60	0.207107	0.436767
738	Spinal cord	2	5	11	14	22	29	38	50	64	75	0.309197	0.537822
739	Spinal cord	0	1	4	4	13	19	29	38	49	56	0.342457	0.598756
740	Forebrain/Midbrain/Hindbrain	0	5	11	14	22	27	38	52	68	85	0.251442	0.497612
741	Definitive endoderm	4	12	23	31	41	49	61	68	79	88	0.308342	0.30119
742	Spinal cord	2	8	16	21	30	41	49	59	66	78	0.142748	0.548866
743	Spinal cord	2	5	12	16	23	27	32	40	46	55	0.343528	0.413212
744	Spinal cord	0	2	8	12	20	24	38	46	57	70	0.255824	0.753652
745	NMP	1	3	9	14	17	23	29	41	49	61	0.273645	0.667575
746	Spinal cord	2	6	12	18	27	35	47	55	67	79	0.13285	0.545365
747	Spinal cord	3	6	11	19	24	35	46	59	70	84	0.241424	0.388642
748	Forebrain/Midbrain/Hindbrain	0	0	0	0	0	0	0	1	1	2	0.701815	0.0649018
749	Spinal cord	3	7	14	22	32	43	51	64	78	92	0.263277	0.606734
750	Spinal cord	0	2	4	9	19	26	31	39	47	57	0.309197	0.719443
751	Forebrain/Midbrain/Hindbrain	4	7	13	17	25	37	42	47	57	68	0.28012	0.523822
752	Spinal cord	0	3	6	10	16	21	32	47	53	63	0.333798	0.505337
753	Forebrain/Midbrain/Hindbrain	2	8	12	19	26	31	40	51	57	71	0.289768	0.467246
754	Spinal cord	0	0	4	9	13	15	21	29	37	49	0.331464	0.515823
755	Forebrain/Midbrain/Hindbrain	1	4	10	17	27	37	46	60	73	85	0.186165	0.273977
756	Spinal cord	3	6	11	18	25	34	41	49	66	81	0.0677152	0.58596
757	Spinal cord	2	9	14	19	26	34	41	56	66	80	0.234585	0.539985
758	Spinal cord	0	3	4	9	18	28	40	57	67	78	0.309197	0.612739
759	Spinal cord	1	6	10	15	20	30	37	49	59	72	0.18338	0.45913
760	Cranial mesoderm	0	0	0	0	0	0	0	1	1	2	0.551967	-0.413994
761	Forebrain/Midbrain/Hindbrain	2	4	14	24	30	41	50	56	62	73	0.263184	0.565391
762	Spinal cord	2	7	11	15	27	38	44	54	66	75	0.266426	0.655532
763	Spinal cord	1	2	5	10	14	22	31	40	50	61	0.265903	0.515326
764	Spinal cord	3	9	16	27	39	53	65	81	94	108	0.322447	0.683581
765	Sclerotome	0	0	0	2	2	3	5	6	8	12	0.668776	0.664163
766	Forebrain/Midbrain/Hindbrain	2	5	9	14	24	31	37	44	51	61	0.353224	0.54073
767	Spinal cord	0	2	5	12	19	26	36	43	55	73	0.278247	0.616436
768	Spinal cord	3	4	10	20	26	34	46	55	64	74	0.326423	0.598501
769	Forebrain/Midbrain/Hindbrain	0	0	1	2	3	3	5	5	7	9	0.688202	0.114902
770	Spinal cord	2	7	15	20	26	35	41	50	59	73	0.300371	0.549504
771	Spinal cord	0	6	8	13	21	30	38	47	55	66	0.273645	0.486998
772	Spinal cord	0	2	4	9	13	21	29	38	48	63	0.249258	0.49838
773	Spinal cord	1	3	7	9	13	19	27	37	42	52	0.275538	0.222071
774	Spinal cord	0	1	7	14	19	29	39	52	68	82	0.287047	0.359538
775	Spinal cord	1	3	5	8	17	21	28	36	43	59	0.326383	0.695716
776	Spinal cord	1	6	13	23	31	39	48	60	74	92	0.189667	0.553118
777	Spinal cord	1	3	5	15	23	32	42	55	71	87	0.0887711	0.517159
778	Spinal cord	0	2	2	2	3	6	9	11	14	16	0.688533	-0.0228666
779	Spinal cord	0	4	4	8	14	22	31	44	56	69	0.189667	0.521904
780	Spinal cord	0	2	9	15	20	26	36	46	54	65	0.286245	0.273789
781	Spinal cord	1	4	7	12	23	32	40	50	64	78	0.189667	0.552748
782	Spinal cord	2	3	8	13	22	27	37	49	57	72	0.186165	0.606611
783	Forebrain/Midbrain/Hindbrain	0	3	8	13	21	33	48	65	84	100	0.13285	0.573402
784	Forebrain/Midbrain/Hindbrain	2	9	20	29	41	51	65	81	93	111	0.189667	0.670305
785	Forebrain/Midbrain/Hindbrain	2	5	17	24	38	48	61	80	97	118	0	0.678066
786	Forebrain/Midbrain/Hindbrain	3	9	17	28	39	52	68	84	105	121	0	0.685681
787	Endothelium	0	0	0	0	0	0	0	1	1	1	0.811474	-0.290725
788	Forebrain/Midbrain/Hindbrain	1	8	11	22	32	44	61	75	92	108	0	0.601338
789	Forebrain/Midbrain/Hindbrain	3	12	20	28	38	51	62	76	90	106	0.13285	0.712849
790	Forebrain/Midbrain/Hindbrain	3	9	18	27	36	51	67	80	94	112	0	0.706968
791	Forebrain/Midbrain/Hindbrain	4	8	17	31	40	51	65	77	90	109	0	0.681634
792	Forebrain/Midbrain/Hindbrain	6	9	19	28	39	52	71	90	110	124	0	0.667764
793	Forebrain/Midbrain/Hindbrain	2	9	20	30	38	47	61	73	86	106	0.189667	0.650465
794	Forebrain/Midbrain/Hindbrain	5	13	18	27	38	50	63	75	93	109	0	0.60512
795	Forebrain/Midbrain/Hindbrain	1	6	13	19	33	46	60	72	87	104	0	0.748367
796	Forebrain/Midbrain/Hindbrain	2	9	19	30	42	52	66	82	95	114	0	0.650602
797	Forebrain/Midbrain/Hindbrain	2	12	23	33	46	54	61	73	83	103	0.13285	0.690412
798	Neural crest	0	0	0	0	0	0	3	7	9	10	0.353149	0.704457
799	Forebrain/Midbrain/Hindbrain	3	10	20	26	36	49	62	72	85	104	0	0.704897
800	Forebrain/Midbrain/Hindbrain	0	3	13	24	40	55	69	89	110	130	0.273645	0.74797
801	Forebrain/Midbrain/Hindbrain	1	4	16	29	42	52	64	78	90	101	0.132916	0.662833
802	Forebrain/Midbrain/Hindbrain	2	7	13	20	34	43	58	69	85	102	0	0.674655
803	Forebrain/Midbrain/Hindbrain	3	9	15	28	38	47	64	75	89	111	0	0.642307
804	Forebrain/Midbrain/Hindbrain	1	4	9	18	22	29	40	50	63	77	0	0.475644
805	Forebrain/Midbrain/Hindbrain	0	6	11	19	29	41	54	71	82	98	0	0.676868
806	Forebrain/Midbrain/Hindbrain	0	2	8	18	28	36	49	57	68	80	0	0.672858
807	Forebrain/Midbrain/Hindbrain	0	0	0	0	0	0	0	0	0	0	0	0.684808
808	Forebrain/Midbrain/Hindbrain	2	4	10	17	31	47	65	84	103	125	0.189667	0.641443
809	Forebrain/Midbrain/Hindbrain	3	8	18	34	43	51	58	72	83	93	0	0.687035
810	Forebrain/Midbrain/Hindbrain	4	9	18	27	36	43	52	67	81	92	0	0.631899
811	Forebrain/Midbrain/Hindbrain	1	4	15	24	40	48	60	72	84	98	0.13285	0.712151
812	Forebrain/Midbrain/Hindbrain	0	1	3	6	8	20	37	49	61	76	0	0.702805
813	Forebrain/Midbrain/Hindbrain	5	10	17	25	36	41	52	66	77	89	0.189667	0.710829
814	Forebrain/Midbrain/Hindbrain	3	7	11	17	26	38	47	62	71	85	0	0.69141
815	Forebrain/Midbrain/Hindbrain	3	3	8	14	20	29	46	59	78	98	0	0.675632
816	Forebrain/Midbrain/Hindbrain	2	8	13	24	29	38	52	63	81	95	0	0.603553
817	Forebrain/Midbrain/Hindbrain	1	4	7	18	25	41	51	62	76	93	0	0.598479
818	Forebrain/Midbrain/Hindbrain	4	12	20	33	40	46	55	66	82	94	0	0.621389
819	Forebrain/Midbrain/Hindbrain	1	7	17	26	32	40	51	63	80	88	0	0.703586
820	Forebrain/Midbrain/Hindbrain	5	12	24	37	49	58	66	77	88	101	0	0.693356
821	Forebrain/Midbrain/Hindbrain	5	12	20	31	36	46	54	64	82	90	0	0.653723
822	Forebrain/Midbrain/Hindbrain	6	11	25	35	46	61	69	79	88	103	0	0.666173
823	Forebrain/Midbrain/Hindbrain	3	8	13	23	32	39	49	59	74	86	0	0.627111
824	Forebrain/Midbrain/Hindbrain	1	2	9	19	27	39	49	63	76	91	0.189667	0.692284
825	Haematoendothelial progenitors	2	2	3	4	5	6	7	7	8	8	0.310984	0.406783
826	Forebrain/Midbrain/Hindbrain	6	11	22	31	45	57	65	72	85	95	0	0.641235
827	Forebrain/Midbrain/Hindbrain	4	18	25	35	45	53	60	66	73	87	0	0.623531
828	Forebrain/Midbrain/Hindbrain	4	10	19	27	36	42	51	63	69	81	0	0.713891
829	Forebrain/Midbrain/Hindbrain	5	15	24	33	39	46	54	65	72	91	0	0.63123
830	Forebrain/Midbrain/Hindbrain	3	15	26	36	45	58	65	71	80	89	0.13285	0.732089
831	Forebrain/Midbrain/Hindbrain	2	3	8	11	17	31	42	53	65	76	0	0.523594
832	Forebrain/Midbrain/Hindbrain	0	0	2	6	14	27	38	50	67	80	0.13285	0.711302
833	Forebrain/Midbrain/Hindbrain	1	3	11	17	32	44	59	79	102	122	0	0.742908
834	Forebrain/Midbrain/Hindbrain	5	12	21	28	35	46	56	64	73	85	0	0.70322
835	Forebrain/Midbrain/Hindbrain	1	3	6	10	20	33	41	54	63	78	0	0.662341
836	Forebrain/Midbrain/Hindbrain	3	6	11	18	28	36	45	54	65	75	0.13285	0.63847
837	Forebrain/Midbrain/Hindbrain	6	13	25	33	49	58	65	75	82	93	0	0.694499
838	Forebrain/Midbrain/Hindbrain	7	18	23	34	46	56	65	74	78	87	0	0.675842
839	Forebrain/Midbrain/Hindbrain	2	6	13	24	32	49	60	74	84	95	0	0.610298
840	Forebrain/Midbrain/Hindbrain	0	1	5	9	14	27	37	47	59	69	0	0.654562
841	Forebrain/Midbrain/Hindbrain	2	7	18	27	32	40	45	52	64	72	0	0.687879
842	Forebrain/Midbrain/Hindbrain	6	15	20	26	33	42	49	58	66	70	0	0.71062
843	Forebrain/Midbrain/Hindbrain	1	5	14	21	35	55	70	90	113	129	0.273645	0.691201
844	Forebrain/Midbrain/Hindbrain	3	9	13	20	31	42	50	58	69	74	0.13285	0.473675
845	Forebrain/Midbrain/Hindbrain	3	6	10	24	34	42	52	66	81	96	0	0.66824
846	Forebrain/Midbrain/Hindbrain	2	5	9	18	25	36	44	51	60	67	0	0.665971
847	Forebrain/Midbrain/Hindbrain	1	7	12	20	27	38	51	68	86	97	0	0.738356
848	Spinal cord	0	0	0	0	0	0	0	0	0	1	0.58482	0.0943989
849	Forebrain/Midbrain/Hindbrain	4	13	30	36	45	50	59	64	74	81	0.13285	0.64325
850	Forebrain/Midbrain/Hindbrain	1	9	18	24	29	37	55	72	82	99	0	0.687642
851	Forebrain/Midbrain/Hindbrain	0	4	6	11	23	33	41	47	58	67	0	0.682381
852	Forebrain/Midbrain/Hindbrain	1	5	7	16	24	33	40	48	56	63	0	0.667165
853	Forebrain/Midbrain/Hindbrain	0	2	8	10	14	19	22	31	37	46	0	0.38369
854	Forebrain/Midbrain/Hindbrain	2	7	14	22	34	46	57	70	86	102	0	0.634809
855	Forebrain/Midbrain/Hindbrain	3	13	21	30	41	48	54	64	68	74	0.13285	0.675022
856	Forebrain/Midbrain/Hindbrain	4	10	18	28	33	41	53	63	75	92	0	0.727837
857	Forebrain/Midbrain/Hindbrain	2	10	18	24	35	46	60	75	86	104	0	0.637548
858	Forebrain/Midbrain/Hindbrain	4	11	27	32	44	54	59	74	85	94	0	0.637576
859	Forebrain/Midbrain/Hindbrain	3	11	16	22	31	38	45	54	60	66	0	0.695892
860	Forebrain/Midbrain/Hindbrain	1	7	15	27	34	46	58	75	89	103	0	0.684794
861	Forebrain/Midbrain/Hindbrain	3	9	18	21	26	34	40	48	61	66	0.13285	0.675197
862	Forebrain/Midbrain/Hindbrain	4	10	17	30	40	53	64	80	101	116	0	0.720314
863	Forebrain/Midbrain/Hindbrain	1	4	13	28	42	56	70	90	110	125	0.342457	0.637599
864	Forebrain/Midbrain/Hindbrain	2	5	15	22	33	41	50	55	65	70	0.13285	0.645727
865	Forebrain/Midbrain/Hindbrain	7	11	18	27	38	46	58	65	79	94	0	0.714306
866	Forebrain/Midbrain/Hindbrain	0	2	3	9	18	20	24	30	37	46	0	0.597715
867	Endothelium	0	0	0	1	1	1	1	1	1	1	0.710157	-0.306048
868	Forebrain/Midbrain/Hindbrain	4	11	20	29	39	51	69	83	96	108	0	0.68734
869	Forebrain/Midbrain/Hindbrain	3	10	22	31	41	53	62	75	91	108	0	0.548098
870	Forebrain/Midbrain/Hindbrain	0	7	17	28	34	42	51	57	67	79	0	0.669364
871	Forebrain/Midbrain/Hindbrain	0	2	5	10	13	19	28	34	47	55	0.13285	0.4767
872	Forebrain/Midbrain/Hindbrain	6	14	21	29	36	47	57	70	89	106	0	0.683838
873	Neural crest	0	2	3	3	3	5	5	5	5	5	0.811474	0.321294
874	Neural crest	1	1	2	4	4	5	5	6	6	6	0.724187	0.298014
875	Forebrain/Midbrain/Hindbrain	1	8	14	26	40	51	63	75	91	105	0	0.672213
876	Forebrain/Midbrain/Hindbrain	3	10	19	30	37	45	59	71	86	107	0	0.68818
877	Forebrain/Midbrain/Hindbrain	4	11	23	33	42	51	59	67	74	86	0.13285	0.634653
878	Forebrain/Midbrain/Hindbrain	3	8	18	28	37	45	58	71	87	102	0	0.690638
879	Forebrain/Midbrain/Hindbrain	2	11	19	31	42	52	63	76	88	109	0	0.667561
880	Forebrain/Midbrain/Hindbrain	3	9	19	32	44	52	63	74	90	110	0	0.677519
881	Forebrain/Midbrain/Hindbrain	1	6	16	29	43	53	71	85	99	111	0	0.681694
882	Forebrain/Midbrain/Hindbrain	1	3	11	23	36	47	61	74	91	102	0	0.533066
883	Forebrain/Midbrain/Hindbrain	5	11	19	25	40	57	70	85	101	112	0	0.669306
884	Forebrain/Midbrain/Hindbrain	2	5	14	26	38	50	65	86	104	128	0	0.675076
885	Forebrain/Midbrain/Hindbrain	5	13	21	31	39	49	57	72	89	104	0	0.686157
886	Forebrain/Midbrain/Hindbrain	4	14	26	33	40	50	60	74	92	103	0	0.599599
887	Forebrain/Midbrain/Hindbrain	5	12	22	33	42	55	64	76	94	109	0	0.694995
888	Forebrain/Midbrain/Hindbrain	6	11	18	28	37	50	60	71	80	90	0	0.625854
889	Forebrain/Midbrain/Hindbrain	2	10	17	29	40	49	64	76	90	107	0	0.645802
890	Forebrain/Midbrain/Hindbrain	4	8	20	34	41	50	65	79	92	107	0	0.550228
891	Forebrain/Midbrain/Hindbrain	4	9	23	34	41	49	61	75	91	107	0	0.706698
892	Forebrain/Midbrain/Hindbrain	3	9	15	22	33	40	53	60	68	74	0	0.686722
893	Forebrain/Midbrain/Hindbrain	5	17	29	34	44	53	65	77	94	110	0	0.654754
894	Forebrain/Midbrain/Hindbrain	1	4	8	15	33	45	60	83	106	122	0.13285	0.710902
895	Forebrain/Midbrain/Hindbrain	4	8	17	27	34	47	63	74	88	100	0	0.65765
896	Neural crest	1	1	2	4	5	8	10	10	11	14	0.43051	0.450543
897	Forebrain/Midbrain/Hindbrain	2	11	17	26	38	54	77	89	100	115	0	0.673724
898	Forebrain/Midbrain/Hindbrain	5	17	31	35	43	51	65	80	94	108	0	0.649697
899	Forebrain/Midbrain/Hindbrain	0	1	2	3	6	9	18	22	29	35	0	0.624786
900	Forebrain/Midbrain/Hindbrain	0	4	8	17	22	28	38	47	58	76	0	0.50498
901	Forebrain/Midbrain/Hindbrain	3	13	20	35	49	58	73	84	95	114	0	0.700864
902	Forebrain/Midbrain/Hindbrain	0	4	11	17	24	34	43	54	67	82	0.309197	0.681261
903	Forebrain/Midbrain/Hindbrain	2	8	14	26	39	63	79	92	111	132	0	0.65941
904	Forebrain/Midbrain/Hindbrain	1	5	10	24	35	54	73	90	114	131	0.234585	0.674191
905	Forebrain/Midbrain/Hindbrain	0	4	16	25	39	59	78	102	120	139	0.189667	0.69828
906	Forebrain/Midbrain/Hindbrain	1	6	9	18	31	46	66	86	108	129	0	0.707088
907	Neural crest	0	2	3	5	5	5	5	6	6	6	0.452624	0.420469
908	Forebrain/Midbrain/Hindbrain	1	5	12	26	41	56	77	96	117	141	0	0.623869
909	Haematoendothelial progenitors	0	0	0	0	0	0	1	1	1	1	0.752756	-0.623111
910	Forebrain/Midbrain/Hindbrain	2	9	16	32	46	63	80	102	120	139	0	0.662338
911	Forebrain/Midbrain/Hindbrain	0	3	5	11	21	34	52	70	87	110	0.186165	0.66805
912	Forebrain/Midbrain/Hindbrain	0	2	6	12	16	21	32	38	49	64	0.234585	0.696652
913	Forebrain/Midbrain/Hindbrain	0	4	10	18	27	43	55	67	81	105	0.273645	0.708727
914	Forebrain/Midbrain/Hindbrain	1	6	15	24	37	58	73	89	105	128	0.309197	0.701204
915	Neural crest	1	3	8	18	30	48	66	87	104	126	0.273645	0.624461
916	Forebrain/Midbrain/Hindbrain	0	11	17	27	41	57	74	95	112	132	0	0.615313
917	Forebrain/Midbrain/Hindbrain	1	6	12	19	32	47	69	85	108	130	0	0.672293
918	Forebrain/Midbrain/Hindbrain	0	5	15	24	32	43	62	88	106	125	0	0.720533
919	Forebrain/Midbrain/Hindbrain	3	5	10	19	31	45	64	82	101	127	0.234585	0.666667
920	Forebrain/Midbrain/Hindbrain	0	7	14	23	31	53	70	85	106	128	0.189667	0.684818
921	Forebrain/Midbrain/Hindbrain	3	8	16	28	36	58	76	90	112	129	0.189667	0.66809
922	Forebrain/Midbrain/Hindbrain	0	1	5	13	27	35	45	60	76	94	0	0.689748
923	Forebrain/Midbrain/Hindbrain	2	12	22	32	47	65	87	108	125	139	0	0.71425
924	Forebrain/Midbrain/Hindbrain	4	8	14	29	38	55	70	88	108	132	0	0.705872
925	Forebrain/Midbrain/Hindbrain	3	8	21	30	46	61	76	99	119	135	0	0.732043
926	Forebrain/Midbrain/Hindbrain	3	9	18	28	43	56	74	92	114	135	0	0.572591
927	Forebrain/Midbrain/Hindbrain	2	3	11	18	27	37	58	71	90	113	0.189667	0.70497
928	Forebrain/Midbrain/Hindbrain	2	7	13	23	36	47	64	86	108	127	0	0.726647
929	Forebrain/Midbrain/Hindbrain	2	9	17	27	42	58	74	86	108	130	0.234585	0.691945
930	Forebrain/Midbrain/Hindbrain	5	10	20	28	39	58	79	95	110	129	0	0.710836
931	Spinal cord	0	1	3	3	4	5	6	6	7	8	0.337813	0.331274
932	Forebrain/Midbrain/Hindbrain	3	8	21	31	42	59	76	93	112	133	0	0.699974
933	Forebrain/Midbrain/Hindbrain	3	13	21	30	44	60	75	89	107	130	0	0.683885
934	Forebrain/Midbrain/Hindbrain	2	10	16	21	35	52	70	90	111	132	0	0.686953
935	Forebrain/Midbrain/Hindbrain	0	7	18	23	36	51	67	89	103	120	0.189667	0.655156
936	Forebrain/Midbrain/Hindbrain	2	7	11	24	38	50	60	79	100	125	0.13285	0.629314
937	Forebrain/Midbrain/Hindbrain	3	11	18	28	43	63	75	88	109	130	0	0.67693
938	Forebrain/Midbrain/Hindbrain	2	5	9	21	33	44	64	83	102	121	0	0.755005
939	Forebrain/Midbrain/Hindbrain	1	3	11	20	27	40	55	75	94	107	0.274246	0.648685
940	Forebrain/Midbrain/Hindbrain	2	11	18	29	45	60	77	96	119	138	0	0.689077
941	Forebrain/Midbrain/Hindbrain	0	5	13	26	40	56	70	86	103	121	0.234585	0.734849
942	Forebrain/Midbrain/Hindbrain	2	11	18	31	42	56	72	87	105	124	0.13285	0.690805
943	Forebrain/Midbrain/Hindbrain	0	6	13	25	39	53	70	90	111	129	0	0.622275
944	Forebrain/Midbrain/Hindbrain	2	9	18	33	44	57	72	88	102	126	0	0.682753
945	Forebrain/Midbrain/Hindbrain	3	8	20	36	46	65	84	100	117	135	0	0.63035
946	Forebrain/Midbrain/Hindbrain	2	7	13	22	36	48	66	87	106	128	0.273645	0.665223
947	Forebrain/Midbrain/Hindbrain	1	7	18	30	41	53	71	87	104	120	0.234585	0.648269
948	Forebrain/Midbrain/Hindbrain	2	7	19	28	39	53	69	88	104	118	0.189667	0.728489
949	Forebrain/Midbrain/Hindbrain	3	14	22	31	46	59	73	89	107	130	0	0.695793
950	Forebrain/Midbrain/Hindbrain	3	7	15	23	34	50	64	82	97	115	0	0.576903
951	Forebrain/Midbrain/Hindbrain	0	7	18	33	44	60	77	94	113	131	0	0.689945
952	Haematoendothelial progenitors	0	0	0	0	0	0	0	1	1	1	0.681711	-0.730602
953	Forebrain/Midbrain/Hindbrain	3	12	19	29	39	55	72	88	105	128	0	0.743406
954	Forebrain/Midbrain/Hindbrain	3	12	22	33	39	55	72	86	104	119	0	0.693562
955	Cranial mesoderm	0	2	2	3	4	4	4	4	5	5	0.431437	0.425434
956	Forebrain/Midbrain/Hindbrain	0	2	10	23	33	48	67	85	100	115	0.273645	0.695287
957	Forebrain/Midbrain/Hindbrain	2	12	22	32	39	56	70	88	111	125	0	0.638314
958	Forebrain/Midbrain/Hindbrain	4	8	16	29	43	57	71	88	106	128	0	0.634496
959	Forebrain/Midbrain/Hindbrain	1	3	4	12	27	32	48	62	74	91	0	0.739693
960	Forebrain/Midbrain/Hindbrain	2	7	19	29	40	50	69	88	103	126	0	0.707406
961	Forebrain/Midbrain/Hindbrain	1	3	12	26	35	49	63	78	94	119	0	0.651915
962	Forebrain/Midbrain/Hindbrain	3	8	17	24	39	55	71	88	108	125	0	0.637699
963	Forebrain/Midbrain/Hindbrain	1	6	17	30	37	49	67	83	102	122	0	0.707283
964	Forebrain/Midbrain/Hindbrain	0	4	9	18	27	39	51	69	85	101	0.234585	0.668958
965	Forebrain/Midbrain/Hindbrain	0	9	15	21	33	44	63	79	94	113	0.273645	0.618586
966	Forebrain/Midbrain/Hindbrain	2	12	21	29	42	54	72	87	99	115	0.13285	0.727545
967	Forebrain/Midbrain/Hindbrain	3	11	17	32	39	54	67	88	101	121	0	0.648164
968	Forebrain/Midbrain/Hindbrain	0	4	10	15	21	34	47	59	73	90	0.234585	0.526674
969	Forebrain/Midbrain/Hindbrain	2	9	20	32	41	54	71	82	95	111	0.13285	0.694296
970	Forebrain/Midbrain/Hindbrain	2	12	21	29	37	51	69	83	96	112	0	0.713123
971	Spinal cord	0	0	1	1	1	3	3	3	4	4	0.655818	0.364534
972	Forebrain/Midbrain/Hindbrain	4	15	22	31	41	56	72	85	101	120	0	0.666441
973	Forebrain/Midbrain/Hindbrain	1	10	19	30	39	57	72	85	102	122	0	0.719967
974	Forebrain/Midbrain/Hindbrain	4	13	19	30	41	54	66	84	105	123	0	0.728699
975	Forebrain/Midbrain/Hindbrain	3	11	21	36	47	57	70	80	98	110	0	0.670284
976	Forebrain/Midbrain/Hindbrain	0	0	4	8	11	18	29	35	43	54	0.309197	0.626687
977	Surface ectoderm	1	2	3	4	6	8	8	12	14	14	0.562426	-0.162541
978	Forebrain/Midbrain/Hindbrain	4	10	17	24	34	47	59	71	87	102	0	0.664359
979	Forebrain/Midbrain/Hindbrain	3	14	25	36	46	58	70	80	93	106	0	0.528994
980	Neural crest	2	5	8	10	10	14	15	19	19	19	0.376906	0.0725491
981	Forebrain/Midbrain/Hindbrain	0	1	9	11	15	19	21	22	26	29	0	0.642725
982	Forebrain/Midbrain/Hindbrain	2	8	13	21	33	42	56	69	87	100	0	0.584493
983	Forebrain/Midbrain/Hindbrain	1	4	11	18	28	40	49	65	80	92	0	0.701878
984	Forebrain/Midbrain/Hindbrain	3	9	18	32	43	52	66	75	82	92	0	0.60887
985	Forebrain/Midbrain/Hindbrain	5	15	24	34	43	56	67	80	94	110	0	0.587544
986	Forebrain/Midbrain/Hindbrain	0	2	6	15	24	36	48	64	77	91	0	0.666388
987	Forebrain/Midbrain/Hindbrain	1	9	15	29	42	59	68	78	90	98	0	0.393014
988	Forebrain/Midbrain/Hindbrain	1	7	15	23	39	46	58	67	73	80	0	0.415937
989	Forebrain/Midbrain/Hindbrain	6	14	23	30	38	43	54	67	85	99	0.13285	0.685137
990	Forebrain/Midbrain/Hindbrain	4	12	21	31	33	47	56	70	80	95	0	0.661553
991	Forebrain/Midbrain/Hindbrain	0	3	9	17	23	32	45	57	62	72	0	0.698139
992	Forebrain/Midbrain/Hindbrain	0	2	5	8	19	34	43	54	62	69	0	0.691035
993	Forebrain/Midbrain/Hindbrain	2	4	11	20	31	41	48	58	66	75	0	0.598555
994	Forebrain/Midbrain/Hindbrain	0	4	5	6	10	11	13	16	16	19	0	0.562059
995	Forebrain/Midbrain/Hindbrain	2	5	13	20	25	33	41	52	66	79	0.273645	0.621707
996	Forebrain/Midbrain/Hindbrain	5	11	22	31	44	51	65	76	92	109	0	0.643601
997	Forebrain/Midbrain/Hindbrain	1	8	14	15	17	22	28	31	34	40	0	0.582395
998	Neural crest	0	2	3	5	8	8	11	11	11	14	0.268551	-0.351307
999	Neural crest	2	4	8	10	13	16	22	27	31	32	0.295479	0.406679
1000	Forebrain/Midbrain/Hindbrain	1	2	4	11	15	28	37	46	58	67	0	0.712916
1001	Forebrain/Midbrain/Hindbrain	0	3	6	9	17	17	22	26	35	42	0	0.608738
1002	Forebrain/Midbrain/Hindbrain	2	10	16	22	32	45	52	62	72	78	0	0.241377
1003	Forebrain/Midbrain/Hindbrain	0	0	5	11	15	22	27	31	36	39	0	0.742756
1004	Forebrain/Midbrain/Hindbrain	0	10	18	25	32	36	43	51	62	70	0	0.712171
1005	Forebrain/Midbrain/Hindbrain	0	1	4	11	16	19	27	38	44	50	0.189667	-0.147851
1006	Forebrain/Midbrain/Hindbrain	0	2	9	12	19	29	39	52	63	77	0	0.716061
1007	Forebrain/Midbrain/Hindbrain	0	1	3	6	10	15	21	27	32	37	0.13285	0.490024
1008	Forebrain/Midbrain/Hindbrain	4	10	13	20	31	35	42	51	64	80	0.37417	0.573584
1009	Forebrain/Midbrain/Hindbrain	1	3	8	10	14	20	23	24	26	29	0	0.711807
1010	Forebrain/Midbrain/Hindbrain	1	5	10	19	33	38	48	61	69	78	0.364273	0.66037
1011	Neural crest	1	5	12	19	25	31	40	51	65	85	0.486742	0.584546
1012	Forebrain/Midbrain/Hindbrain	0	3	8	10	17	30	39	47	61	75	0.189667	0.622429
1013	Haematoendothelial progenitors	0	0	0	0	0	0	1	1	2	4	0.49214	0.344756
1014	Forebrain/Midbrain/Hindbrain	0	0	1	3	6	8	13	18	23	26	0.535164	0.197
1015	Forebrain/Midbrain/Hindbrain	3	6	9	13	19	23	26	28	32	35	0	0.658628
1016	Forebrain/Midbrain/Hindbrain	2	3	5	10	15	22	30	40	50	62	0	0.707835
1017	Forebrain/Midbrain/Hindbrain	1	4	8	13	18	28	35	42	51	65	0.37417	0.654923
1018	Forebrain/Midbrain/Hindbrain	0	3	6	15	21	32	39	50	62	76	0.189667	0.569472
1019	Forebrain/Midbrain/Hindbrain	1	2	6	16	23	29	36	45	54	67	0	0.616882
1020	Forebrain/Midbrain/Hindbrain	1	2	2	2	2	4	7	7	8	8	0	0.685713
1021	Endothelium	0	0	0	1	3	5	6	7	10	10	0.666393	-0.367903
1022	Haematoendothelial progenitors	0	0	0	1	3	3	3	6	9	11	0.36481	0.29155
1023	Neural crest	0	0	2	6	7	8	10	12	13	13	0.557821	0.398413
1024	Neural crest	2	3	7	11	13	18	22	24	29	32	0.375617	0.116947
1025	Forebrain/Midbrain/Hindbrain	1	5	10	14	18	23	24	29	33	37	0	0.54102
1026	Forebrain/Midbrain/Hindbrain	4	16	25	37	49	61	71	82	98	116	0	0.654976
1027	Haematoendothelial progenitors	2	7	12	22	29	39	43	55	62	71	0.327275	0.457265
1028	Forebrain/Midbrain/Hindbrain	1	4	7	11	13	15	18	19	20	20	0	0.695182
1029	Forebrain/Midbrain/Hindbrain	5	13	23	29	33	37	40	44	48	56	0	0.612382
1030	Forebrain/Midbrain/Hindbrain	0	1	2	4	9	14	21	25	30	39	0.13285	0.643446
1031	Forebrain/Midbrain/Hindbrain	5	7	10	13	20	26	33	38	44	50	0.404841	0.600422
1032	Forebrain/Midbrain/Hindbrain	2	6	9	11	16	23	29	34	39	48	0.234585	0.673195
1033	Forebrain/Midbrain/Hindbrain	1	7	13	21	29	38	42	48	55	65	0	0.194753
1034	Forebrain/Midbrain/Hindbrain	0	1	3	5	5	6	6	7	8	9	0.616762	-0.395815
1035	Forebrain/Midbrain/Hindbrain	3	6	11	14	20	28	35	42	51	57	0	0.625174
1036	Neural crest	3	4	9	16	19	27	33	40	51	57	0.334309	0.0102738
1037	Forebrain/Midbrain/Hindbrain	1	6	14	22	35	46	60	71	81	93	0.13285	0.418013
1038	Forebrain/Midbrain/Hindbrain	4	7	9	14	17	24	35	43	53	64	0.342457	0.618346
1039	Forebrain/Midbrain/Hindbrain	4	11	18	26	29	32	35	36	36	43	0	0.510069
1040	Forebrain/Midbrain/Hindbrain	3	10	17	24	28	32	37	42	51	60	0	0.674996
1041	Forebrain/Midbrain/Hindbrain	2	6	13	19	28	41	49	56	66	79	0	0.153065
1042	Forebrain/Midbrain/Hindbrain	2	4	6	9	13	17	17	20	22	27	0	0.694045
1043	Forebrain/Midbrain/Hindbrain	1	7	9	11	15	16	19	23	24	25	0	0.622653
1044	Neural crest	1	2	3	4	5	8	13	16	21	25	0.435026	-0.0436201
1045	Forebrain/Midbrain/Hindbrain	1	4	9	13	17	18	20	25	26	30	0.309197	0.571004
1046	Forebrain/Midbrain/Hindbrain	0	2	4	6	7	7	10	11	11	11	0.13285	0.654716
1047	Forebrain/Midbrain/Hindbrain	1	5	9	12	18	35	42	51	63	76	0	0.380351
1048	Forebrain/Midbrain/Hindbrain	3	14	27	35	47	61	73	84	98	114	0	0.627906
1049	Forebrain/Midbrain/Hindbrain	1	7	14	17	28	31	37	47	51	59	0.234585	0.296578
1050	Forebrain/Midbrain/Hindbrain	1	7	11	18	23	26	30	39	45	49	0.309197	0.388647
1051	Forebrain/Midbrain/Hindbrain	1	3	11	15	20	24	27	31	32	36	0.404841	0.636448
1052	Forebrain/Midbrain/Hindbrain	2	9	11	19	29	34	38	41	46	50	0.234585	0.383022
1053	Neural crest	1	7	19	30	35	45	56	68	79	89	0.28769	0.318987
1054	Forebrain/Midbrain/Hindbrain	0	1	3	10	14	21	29	35	43	50	0	0.504011
1055	Forebrain/Midbrain/Hindbrain	3	10	17	21	29	35	37	43	52	58	0	0.492601
1056	Forebrain/Midbrain/Hindbrain	1	2	6	13	18	21	24	29	35	39	0.146888	0.485056
1057	Neural crest	2	5	13	18	22	28	32	39	40	46	0.235469	0.550827
1058	Forebrain/Midbrain/Hindbrain	1	7	10	12	13	15	16	18	20	20	0.309197	0.627561
1059	Forebrain/Midbrain/Hindbrain	2	3	8	17	26	38	47	62	74	86	0.189667	0.554626
1060	Surface ectoderm	0	0	3	4	4	4	7	10	17	20	0.586981	-0.335314
1061	Forebrain/Midbrain/Hindbrain	4	12	22	34	39	44	48	49	53	57	0.234585	0.380254
1062	Forebrain/Midbrain/Hindbrain	4	12	17	25	32	40	48	56	59	67	0.189667	0.395463
1063	Forebrain/Midbrain/Hindbrain	2	6	8	12	18	20	23	26	31	33	0	0.604435
1064	Forebrain/Midbrain/Hindbrain	2	8	12	16	19	25	27	28	32	35	0.186165	0.572635
1065	Forebrain/Midbrain/Hindbrain	2	8	12	22	26	29	33	35	38	47	0.13285	0.703362
1066	Forebrain/Midbrain/Hindbrain	0	1	2	6	11	17	28	35	42	53	0.265903	0.719454
1067	Forebrain/Midbrain/Hindbrain	1	4	7	13	16	19	21	23	25	29	0.13285	0.693851
1068	Forebrain/Midbrain/Hindbrain	3	8	12	18	25	31	37	41	45	48	0.253211	0.556678
1069	Forebrain/Midbrain/Hindbrain	0	6	11	15	15	16	18	20	22	23	0	0.594852
1070	Haematoendothelial progenitors	2	3	5	6	7	8	10	13	17	18	0.376049	0.108169
1071	Forebrain/Midbrain/Hindbrain	5	12	20	26	30	35	38	40	44	45	0.198146	0.607031
1072	Forebrain/Midbrain/Hindbrain	2	10	20	31	35	45	51	55	58	63	0.265903	0.579977
1073	Forebrain/Midbrain/Hindbrain	4	8	16	25	27	29	34	35	39	42	0.13285	0.650274
1074	Forebrain/Midbrain/Hindbrain	3	4	4	5	8	10	12	15	16	19	0.310712	-0.158205
1075	Neural crest	0	2	3	6	12	18	24	31	35	37	0.407909	0.331077
1076	Forebrain/Midbrain/Hindbrain	0	3	6	9	11	11	13	14	16	17	0.189667	0.642477
1077	Forebrain/Midbrain/Hindbrain	2	6	8	11	19	22	26	33	37	43	0.299769	0.629712
1078	Forebrain/Midbrain/Hindbrain	4	6	10	12	16	22	25	26	30	40	0.186165	0.645287
1079	Surface ectoderm	0	0	0	0	1	2	2	3	5	5	0.648168	-0.52552
1080	Forebrain/Midbrain/Hindbrain	2	4	10	16	21	23	25	31	37	48	0.186165	0.710605
1081	Intermediate mesoderm	0	3	9	15	22	31	41	58	72	87	0.530225	0.618676
1082	Forebrain/Midbrain/Hindbrain	0	4	10	23	40	52	67	83	90	111	0	0.672785
1083	Forebrain/Midbrain/Hindbrain	1	4	7	11	13	13	15	17	19	22	0.189667	0.689509
1084	Forebrain/Midbrain/Hindbrain	3	6	11	14	17	19	22	23	24	27	0.18986	0.392398
1085	Spinal cord	1	8	12	18	20	24	26	30	32	35	0.309197	-0.230907
1086	Forebrain/Midbrain/Hindbrain	5	7	15	26	27	30	33	35	39	45	0.273645	0.545762
1087	Forebrain/Midbrain/Hindbrain	6	9	17	25	27	30	34	37	39	41	0.237136	0.443744
1088	Forebrain/Midbrain/Hindbrain	2	8	10	13	18	20	22	29	35	37	0.324721	-0.245529
1089	Forebrain/Midbrain/Hindbrain	0	1	1	4	8	10	11	12	14	16	0.13285	0.661816
1090	Forebrain/Midbrain/Hindbrain	1	4	4	4	5	10	16	17	22	28	0.234585	0.67741
1091	Forebrain/Midbrain/Hindbrain	2	5	9	14	22	25	32	34	36	38	0.273645	0.688677
1092	Neural crest	6	13	18	25	29	32	38	42	45	49	0.266057	0.582255
1093	Forebrain/Midbrain/Hindbrain	4	7	15	20	21	24	27	29	35	38	0.198201	0.202357
1094	Forebrain/Midbrain/Hindbrain	5	13	20	26	28	30	38	41	45	48	0.198146	0.196036
1095	Forebrain/Midbrain/Hindbrain	2	13	17	22	28	30	35	42	44	46	0.237136	0.492604
1096	Forebrain/Midbrain/Hindbrain	0	2	2	4	7	10	15	18	21	26	0.234585	0.720425
1097	Surface ectoderm	1	1	4	9	17	20	21	21	26	27	0.581994	0.0606222
1098	Forebrain/Midbrain/Hindbrain	1	3	4	4	5	5	9	15	19	24	0.273645	0.702847
1099	Forebrain/Midbrain/Hindbrain	1	9	11	14	18	21	25	28	30	32	0.265903	0.520994
1100	Forebrain/Midbrain/Hindbrain	0	1	2	10	18	23	31	35	40	42	0.234585	0.395499
1101	Spinal cord	4	14	23	31	36	41	47	50	53	57	0.247761	0.0462959
1102	Forebrain/Midbrain/Hindbrain	4	10	17	21	33	50	67	81	93	106	0	0.538413
1103	Forebrain/Midbrain/Hindbrain	0	4	10	20	33	39	46	51	56	60	0.299769	0.559974
1104	Forebrain/Midbrain/Hindbrain	0	2	5	13	16	20	26	29	30	34	0.359215	-0.0123257
1105	Neural crest	0	0	0	0	0	0	0	0	0	0	0.189667	0.267928
1106	Forebrain/Midbrain/Hindbrain	2	12	17	23	25	29	34	37	38	39	0.311044	0.202189
1107	Forebrain/Midbrain/Hindbrain	0	9	14	28	42	56	72	85	96	113	0	0.532966
1108	Forebrain/Midbrain/Hindbrain	1	2	6	12	26	43	53	71	85	100	0.13285	0.73661
1109	Forebrain/Midbrain/Hindbrain	4	15	27	35	48	58	73	83	98	115	0	0.656174
1110	Forebrain/Midbrain/Hindbrain	0	4	16	26	39	58	74	88	105	121	0	0.628827
1111	Forebrain/Midbrain/Hindbrain	0	7	15	26	33	44	57	73	86	101	0	0.689056
1112	Forebrain/Midbrain/Hindbrain	5	13	23	36	46	58	72	88	100	114	0	0.623392
1113	Endothelium	0	0	0	1	1	1	1	1	1	3	0.61559	-0.709995
1114	Forebrain/Midbrain/Hindbrain	3	11	23	34	48	59	74	87	99	115	0	0.697446
1115	Forebrain/Midbrain/Hindbrain	0	7	7	11	17	23	31	39	43	54	0.342457	0.542541
1116	Forebrain/Midbrain/Hindbrain	2	9	20	37	52	62	72	85	100	118	0	0.691235
1117	Forebrain/Midbrain/Hindbrain	4	12	17	26	34	49	68	80	92	106	0	0.312222
1118	Forebrain/Midbrain/Hindbrain	4	12	23	37	50	59	76	84	102	117	0	0.690019
1119	Forebrain/Midbrain/Hindbrain	5	9	20	28	44	51	63	83	97	112	0	0.67972
1120	Forebrain/Midbrain/Hindbrain	5	13	23	42	56	75	92	109	121	128	0	0.542806
1121	Forebrain/Midbrain/Hindbrain	3	5	13	28	41	58	76	87	103	110	0	0.229274
1122	Forebrain/Midbrain/Hindbrain	0	8	20	32	40	57	73	83	99	109	0	0.680285
1123	Forebrain/Midbrain/Hindbrain	1	8	19	29	40	54	64	80	98	112	0	0.416489
1124	Forebrain/Midbrain/Hindbrain	2	7	14	21	34	45	56	71	82	98	0	0.680328
1125	Forebrain/Midbrain/Hindbrain	3	10	22	30	44	61	75	85	102	113	0	0.668299
1126	Forebrain/Midbrain/Hindbrain	2	10	23	34	49	61	71	88	98	115	0	0.575595
1127	Forebrain/Midbrain/Hindbrain	1	7	23	32	39	53	69	83	97	110	0	0.657847
1128	Forebrain/Midbrain/Hindbrain	0	3	5	9	16	28	38	44	53	64	0	0.50768
1129	Endothelium	0	0	1	1	3	4	5	10	12	16	0.616866	0.404676
1130	Forebrain/Midbrain/Hindbrain	1	7	22	35	45	59	76	89	98	113	0	0.65425
1131	Forebrain/Midbrain/Hindbrain	5	10	20	32	46	60	72	87	104	116	0	0.679139
1132	Forebrain/Midbrain/Hindbrain	2	9	18	28	39	48	62	72	88	102	0	0.666826
1133	Forebrain/Midbrain/Hindbrain	0	3	12	25	35	50	64	76	90	106	0	0.596575
1134	Forebrain/Midbrain/Hindbrain	5	9	18	29	45	60	70	85	101	114	0	0.699016
1135	Forebrain/Midbrain/Hindbrain	4	9	21	29	44	57	77	91	106	118	0	0.21249
1136	Forebrain/Midbrain/Hindbrain	4	12	25	39	57	76	94	103	119	133	0	0.518139
1137	Forebrain/Midbrain/Hindbrain	0	5	11	25	35	48	60	74	91	106	0.13285	0.730005
1138	Forebrain/Midbrain/Hindbrain	3	8	17	28	39	48	62	79	89	106	0	0.418732
1139	Forebrain/Midbrain/Hindbrain	0	4	6	11	15	20	25	31	37	47	0	0.278803
1140	Forebrain/Midbrain/Hindbrain	0	5	17	27	40	53	69	80	91	107	0	0.626716
1141	Endothelium	2	3	3	5	7	11	11	11	12	12	0.256171	0.353827
1142	Forebrain/Midbrain/Hindbrain	1	3	8	15	23	32	47	62	76	90	0	0.57609
1143	Forebrain/Midbrain/Hindbrain	0	2	6	11	18	30	34	45	57	69	0	0.69138
1144	Neural crest	0	0	1	1	1	1	1	1	1	1	0.56909	0.372061
1145	Cranial mesoderm	2	4	4	11	12	13	18	18	21	22	0.433008	0.272972
1146	Forebrain/Midbrain/Hindbrain	5	10	23	34	47	64	77	88	106	113	0	0.569575
1147	Forebrain/Midbrain/Hindbrain	2	15	24	35	52	66	79	92	103	117	0	0.679074
1148	Forebrain/Midbrain/Hindbrain	2	9	22	34	50	64	82	93	106	118	0	0.537785
1149	Forebrain/Midbrain/Hindbrain	3	9	21	34	42	59	71	88	101	113	0	0.52773
1150	Forebrain/Midbrain/Hindbrain	0	2	7	11	17	28	37	55	66	78	0.13285	0.723881
1151	Forebrain/Midbrain/Hindbrain	2	11	22	36	49	68	85	99	104	123	0	0.513169
1152	Surface ectoderm	0	3	4	6	8	9	11	13	15	16	0.455898	-0.00684143
1153	Forebrain/Midbrain/Hindbrain	0	2	5	5	8	8	8	10	14	22	0	0.677515
1154	Forebrain/Midbrain/Hindbrain	1	5	17	26	42	56	74	88	101	110	0	0.633717
1155	Forebrain/Midbrain/Hindbrain	1	8	14	25	42	59	74	83	102	109	0	0.691449
1156	Forebrain/Midbrain/Hindbrain	0	2	2	3	5	7	13	14	19	23	0	0.665307
1157	Forebrain/Midbrain/Hindbrain	1	8	21	34	48	54	70	79	89	106	0	0.460127
1158	Forebrain/Midbrain/Hindbrain	1	3	12	26	38	51	62	76	90	101	0	0.710206
1159	Forebrain/Midbrain/Hindbrain	1	6	13	27	37	53	69	87	98	109	0	0.646713
1160	Neural crest	1	2	2	5	9	10	11	13	17	18	0.491032	0.632468
1161	Forebrain/Midbrain/Hindbrain	4	20	27	35	42	57	71	83	93	113	0	0.613531
1162	Forebrain/Midbrain/Hindbrain	2	4	12	20	32	44	55	67	79	91	0	0.622234
1163	Forebrain/Midbrain/Hindbrain	3	9	15	27	40	53	70	85	97	109	0	0.0738841
1164	Forebrain/Midbrain/Hindbrain	1	8	13	23	34	50	61	69	79	94	0	0.361262
1165	Forebrain/Midbrain/Hindbrain	1	2	8	20	36	50	67	79	91	101	0	0.673864
1166	Forebrain/Midbrain/Hindbrain	2	9	17	25	37	50	66	82	93	108	0	0.691168
1167	Forebrain/Midbrain/Hindbrain	4	8	15	22	31	47	63	74	87	100	0	0.182952
1168	Neural crest	3	3	5	5	6	7	7	10	11	14	0.41754	0.484397
1169	Forebrain/Midbrain/Hindbrain	0	2	3	5	5	7	9	10	11	17	0	0.66962
1170	Forebrain/Midbrain/Hindbrain	0	6	18	30	40	49	61	74	86	98	0	0.516809
1171	Forebrain/Midbrain/Hindbrain	2	6	9	21	30	46	60	73	90	103	0	0.681467
1172	Forebrain/Midbrain/Hindbrain	0	6	15	28	40	50	62	74	90	104	0	0.616656
1173	Forebrain/Midbrain/Hindbrain	1	2	3	9	14	23	28	31	37	42	0	0.626378
1174	Forebrain/Midbrain/Hindbrain	0	6	13	22	33	45	54	63	77	90	0	0.658457
1175	Forebrain/Midbrain/Hindbrain	2	8	13	21	33	47	58	75	92	105	0	0.651921
1176	Anterior somitic tissues	0	2	4	6	9	11	12	12	14	15	0.513003	-0.212229
1177	Forebrain/Midbrain/Hindbrain	0	3	8	18	31	45	60	76	87	92	0	0.533282
1178	Forebrain/Midbrain/Hindbrain	2	8	15	27	35	47	63	74	87	101	0	0.70461
1179	Forebrain/Midbrain/Hindbrain	1	7	12	25	38	48	61	75	82	94	0	0.614912
1180	Forebrain/Midbrain/Hindbrain	0	3	6	11	14	19	24	27	35	47	0	0.599158
1181	Forebrain/Midbrain/Hindbrain	5	10	15	22	24	29	31	33	36	39	0.28882	0.398115
1182	Neural crest	0	0	3	4	7	12	13	16	16	17	0.832555	0.17234
1183	Forebrain/Midbrain/Hindbrain	2	7	10	14	17	20	27	38	47	59	0.266057	0.264194
1184	Forebrain/Midbrain/Hindbrain	2	4	11	15	21	26	30	40	58	67	0.13285	0.199874
1185	Surface ectoderm	3	8	9	12	15	17	18	18	19	21	0.447858	-0.102558
1186	Forebrain/Midbrain/Hindbrain	1	5	8	13	17	21	30	43	54	69	0.186165	0.266621
1187	Forebrain/Midbrain/Hindbrain	3	8	15	20	23	29	42	54	66	78	0.234585	0.510262
1188	Forebrain/Midbrain/Hindbrain	1	4	11	11	17	22	26	33	41	51	0	0.431072
1189	Forebrain/Midbrain/Hindbrain	4	9	14	19	23	26	33	45	54	61	0.228744	0.26879
1190	Neural crest	2	9	15	16	18	21	26	30	34	39	0.40708	0.0163551
1191	Forebrain/Midbrain/Hindbrain	1	9	13	15	18	21	23	34	41	54	0.189667	0.286651
1192	Forebrain/Midbrain/Hindbrain	2	3	10	12	17	24	31	39	50	55	0.13285	0.693706
1193	Forebrain/Midbrain/Hindbrain	0	0	3	4	5	9	12	18	28	41	0.13285	0.384123
1194	Forebrain/Midbrain/Hindbrain	3	4	6	8	13	17	21	24	26	30	0.274711	-0.0549986
1195	Forebrain/Midbrain/Hindbrain	0	5	8	11	15	18	28	41	53	60	0.273645	0.474167
1196	Forebrain/Midbrain/Hindbrain	3	8	12	16	16	21	24	33	47	62	0.299769	0.267595
1197	Forebrain/Midbrain/Hindbrain	2	6	9	9	14	18	20	22	22	23	0.239819	-0.185061
1198	Forebrain/Midbrain/Hindbrain	3	7	10	17	21	26	36	41	48	57	0.390865	0.107832
1199	Forebrain/Midbrain/Hindbrain	1	1	2	5	8	9	9	16	20	32	0.404841	0.438454
1200	Forebrain/Midbrain/Hindbrain	1	2	3	4	7	12	12	14	19	31	0.498216	0.443415
1201	Forebrain/Midbrain/Hindbrain	6	17	23	31	36	44	50	54	63	66	0.192773	0.147345
1202	Neural crest	3	4	6	9	14	21	23	27	29	32	0.239503	-0.300323
1203	Neural crest	0	1	2	2	3	3	3	3	3	3	0.707189	-0.386316
1204	Neural crest	2	7	10	13	15	15	15	16	16	17	0.46834	-0.46369
1205	Neural crest	1	4	5	5	7	8	9	13	15	16	0.703562	-0.477096
1206	Neural crest	2	4	5	9	13	17	20	24	27	31	0.236494	-0.0899923
1207	Forebrain/Midbrain/Hindbrain	1	1	2	4	4	6	9	12	17	21	0.420003	0.477617
1208	Neural crest	0	1	1	2	2	2	2	2	2	3	0.524148	-0.36267
1209	Neural crest	1	1	1	3	3	3	4	6	7	7	0.579829	-0.347827
1210	Neural crest	0	0	0	0	0	0	1	2	3	3	0.575985	0.134964
1211	Forebrain/Midbrain/Hindbrain	2	5	9	11	15	20	27	35	42	51	0.13285	0.60814
1212	Forebrain/Midbrain/Hindbrain	1	7	9	13	16	22	27	34	43	52	0.13285	0.616599
1213	Forebrain/Midbrain/Hindbrain	5	7	8	11	15	18	23	30	40	51	0.13285	0.600343
1214	Forebrain/Midbrain/Hindbrain	1	5	8	11	17	20	27	33	39	50	0.13285	0.531986
1215	Forebrain/Midbrain/Hindbrain	3	5	6	9	15	20	26	30	38	45	0.13285	0.512087
1216	Forebrain/Midbrain/Hindbrain	3	6	9	13	17	19	21	24	31	39	0.13285	0.516801
1217	Forebrain/Midbrain/Hindbrain	4	10	13	19	21	26	30	32	35	36	0.273774	0.277013
1218	Forebrain/Midbrain/Hindbrain	4	6	11	13	18	19	22	26	33	38	0.13285	0.592582
1219	Forebrain/Midbrain/Hindbrain	1	1	4	8	11	16	19	21	25	32	0	0.566159
1220	Forebrain/Midbrain/Hindbrain	4	5	10	14	18	19	21	27	30	35	0	0.632399
1221	Forebrain/Midbrain/Hindbrain	2	5	5	8	17	24	26	28	32	38	0.13285	0.632681
1222	Forebrain/Midbrain/Hindbrain	0	4	7	12	19	30	39	51	65	80	0.13285	0.432369
1223	Forebrain/Midbrain/Hindbrain	1	4	7	12	22	28	41	53	68	80	0.13285	0.426578
1224	Forebrain/Midbrain/Hindbrain	3	5	9	13	15	17	20	25	31	36	0	0.641564
1225	Forebrain/Midbrain/Hindbrain	0	2	4	12	16	21	28	33	42	50	0	0.567579
1226	Forebrain/Midbrain/Hindbrain	1	5	7	14	24	31	40	53	63	80	0.13285	0.497668
1227	Forebrain/Midbrain/Hindbrain	1	4	10	20	31	40	46	56	68	76	0	0.512121
1228	Neural crest	6	10	13	18	24	28	29	32	33	35	0.281749	0.197969
1229	Forebrain/Midbrain/Hindbrain	0	3	5	8	17	23	35	45	57	72	0.189667	0.311616
1230	Forebrain/Midbrain/Hindbrain	0	1	6	11	20	31	41	46	59	69	0	0.585953
1231	Forebrain/Midbrain/Hindbrain	1	4	6	15	19	26	35	46	54	65	0.234585	0.53558
1232	Forebrain/Midbrain/Hindbrain	0	4	8	12	19	30	38	45	53	63	0.13285	0.633101
1233	Forebrain/Midbrain/Hindbrain	0	3	5	9	16	18	23	29	35	46	0	0.610691
1234	Forebrain/Midbrain/Hindbrain	5	8	11	15	19	31	45	54	61	71	0	0.629671
1235	Forebrain/Midbrain/Hindbrain	1	2	4	5	9	14	24	30	37	45	0.189667	0.729611
1236	Forebrain/Midbrain/Hindbrain	0	2	6	12	17	21	34	48	56	67	0.13285	0.549103
1237	Forebrain/Midbrain/Hindbrain	0	1	5	10	16	22	30	35	41	50	0	0.288092
1238	Forebrain/Midbrain/Hindbrain	1	4	6	7	10	17	25	32	36	44	0	0.627873
1239	Neural crest	8	13	17	20	24	28	33	36	36	42	0.201912	0.482098
1240	Forebrain/Midbrain/Hindbrain	5	8	14	20	31	37	47	59	70	77	0	0.524448
1241	Forebrain/Midbrain/Hindbrain	0	1	5	11	14	20	24	29	32	38	0	0.644397
1242	Forebrain/Midbrain/Hindbrain	3	10	16	21	26	38	50	60	69	76	0	0.648708
1243	Forebrain/Midbrain/Hindbrain	3	6	12	19	27	31	42	51	59	68	0	0.601516
1244	Forebrain/Midbrain/Hindbrain	3	13	17	24	30	37	48	58	67	74	0	0.570256
1245	Forebrain/Midbrain/Hindbrain	0	1	2	4	9	16	27	39	52	60	0	0.478875
1246	Forebrain/Midbrain/Hindbrain	0	9	10	14	18	27	37	48	60	74	0.13285	0.582751
1247	Forebrain/Midbrain/Hindbrain	2	3	6	13	20	29	34	45	59	73	0	0.551321
1248	Forebrain/Midbrain/Hindbrain	0	3	6	15	19	26	28	34	41	51	0.189667	0.310005
1249	Neural crest	3	4	6	6	6	6	6	6	10	13	0.549863	0.19606
1250	Forebrain/Midbrain/Hindbrain	2	5	11	16	19	23	32	36	43	50	0	0.590621
1251	Neural crest	3	5	5	5	5	5	6	9	14	18	0.314417	0.276839
1252	Forebrain/Midbrain/Hindbrain	3	4	5	6	7	8	9	9	9	10	0.189667	0.577183
1253	Forebrain/Midbrain/Hindbrain	1	4	4	5	5	8	12	15	17	21	0.13285	0.614117
1254	Forebrain/Midbrain/Hindbrain	0	1	2	5	7	11	16	22	28	34	0.13285	0.496619
1255	Forebrain/Midbrain/Hindbrain	3	5	5	7	8	8	8	10	14	20	0.322916	0.251855
1256	Forebrain/Midbrain/Hindbrain	0	6	15	22	33	45	53	57	72	81	0	0.521894
1257	Forebrain/Midbrain/Hindbrain	0	3	8	11	17	28	37	47	57	69	0	0.557678
1258	Forebrain/Midbrain/Hindbrain	4	5	8	8	9	12	13	13	13	15	0.299769	0.49366
1259	Forebrain/Midbrain/Hindbrain	2	9	13	17	20	26	32	35	39	43	0.237256	0.431912
1260	Forebrain/Midbrain/Hindbrain	2	4	6	11	15	20	27	36	42	47	0	0.489536
1261	Forebrain/Midbrain/Hindbrain	0	0	1	4	8	10	14	17	17	20	0.37233	0.550003
1262	Forebrain/Midbrain/Hindbrain	1	2	4	4	7	11	17	24	26	29	0.18986	0.54403
1263	Forebrain/Midbrain/Hindbrain	2	4	8	8	9	10	13	13	15	17	0.331571	0.583708
1264	Forebrain/Midbrain/Hindbrain	2	6	10	14	18	27	30	37	41	50	0.265903	0.616805
1265	Forebrain/Midbrain/Hindbrain	3	4	8	13	17	29	39	49	55	64	0	0.611416
1266	Forebrain/Midbrain/Hindbrain	2	5	9	9	12	13	14	14	15	17	0.334385	0.388029
1267	Forebrain/Midbrain/Hindbrain	5	8	11	16	24	32	43	53	65	74	0.13285	0.598747
1268	Neural crest	0	0	5	12	16	21	24	28	29	32	0.276306	0.596427
1269	Forebrain/Midbrain/Hindbrain	4	7	7	8	8	10	11	11	13	16	0.253519	0.183172
1270	Forebrain/Midbrain/Hindbrain	2	5	11	18	25	32	36	40	45	58	0	0.592221
1271	Forebrain/Midbrain/Hindbrain	0	0	0	0	0	0	0	0	0	0	0.299769	0.558548
1272	Forebrain/Midbrain/Hindbrain	1	3	7	9	14	14	17	20	22	27	0.494028	-0.108511
1273	Spinal cord	1	1	3	5	5	5	5	6	6	6	0.43485	-0.0381716
1274	Forebrain/Midbrain/Hindbrain	0	2	3	5	9	10	11	11	12	13	0.299573	-0.365353
1275	Forebrain/Midbrain/Hindbrain	0	6	11	17	20	26	28	32	44	60	0	0.200232
1276	Forebrain/Midbrain/Hindbrain	2	5	9	15	21	30	33	38	42	52	0	0.463222
1277	Forebrain/Midbrain/Hindbrain	2	6	13	22	31	41	49	60	71	85	0	0.476888
1278	Forebrain/Midbrain/Hindbrain	0	1	2	5	7	8	17	29	41	50	0.13285	0.594115
1279	Forebrain/Midbrain/Hindbrain	6	11	14	21	26	28	32	35	37	43	0.335952	0.280242
1280	Forebrain/Midbrain/Hindbrain	4	6	8	9	12	12	13	14	14	14	0.317829	0.189262
1281	Forebrain/Midbrain/Hindbrain	1	5	12	18	23	32	41	48	61	73	0	0.533063
1282	Forebrain/Midbrain/Hindbrain	2	6	14	21	27	28	32	37	45	53	0	0.587702
1283	Forebrain/Midbrain/Hindbrain	3	7	12	18	24	32	39	40	50	59	0.189667	0.572277
1284	Forebrain/Midbrain/Hindbrain	4	9	9	12	14	15	15	16	18	21	0.343118	0.431516
1285	Forebrain/Midbrain/Hindbrain	0	1	2	9	10	11	13	14	15	16	0.49909	-0.504624
1286	Forebrain/Midbrain/Hindbrain	0	2	4	8	9	13	21	37	50	60	0	0.277072
1287	Forebrain/Midbrain/Hindbrain	2	4	5	6	9	11	12	14	15	16	0.207731	-0.0416387
1288	Forebrain/Midbrain/Hindbrain	0	1	3	5	11	19	28	42	53	66	0.13285	0.364433
1289	Forebrain/Midbrain/Hindbrain	3	11	19	26	30	39	48	62	75	86	0	0.411167
1290	Forebrain/Midbrain/Hindbrain	2	4	10	12	15	17	25	32	38	53	0.189667	0.19118
1291	Forebrain/Midbrain/Hindbrain	3	8	9	12	16	16	20	23	26	29	0.231591	0.0174535
1292	Forebrain/Midbrain/Hindbrain	0	1	3	3	6	7	11	19	33	45	0	0.546026
1293	Neural crest	3	6	9	10	11	13	14	14	14	15	0.408207	0.29087
1294	Forebrain/Midbrain/Hindbrain	0	1	2	4	5	8	13	24	40	54	0.186165	0.515115
1295	Forebrain/Midbrain/Hindbrain	1	8	13	17	22	27	33	41	48	54	0	0.425073
1296	Forebrain/Midbrain/Hindbrain	3	6	12	17	19	21	25	33	35	41	0.404841	0.00380289
1297	Forebrain/Midbrain/Hindbrain	0	1	5	15	23	36	48	62	74	90	0	0.674371
1298	Definitive endoderm	1	5	7	10	10	12	14	15	17	20	0.265903	0.733177
1299	Forebrain/Midbrain/Hindbrain	0	4	13	25	33	44	50	60	62	64	0	0.739231
1300	Forebrain/Midbrain/Hindbrain	0	0	2	3	9	15	24	34	41	50	0.189667	0.659137
1301	Forebrain/Midbrain/Hindbrain	0	3	7	8	13	18	29	33	40	51	0	0.145854
1302	Forebrain/Midbrain/Hindbrain	0	0	0	3	4	5	6	9	12	14	0.273645	0.0312316
1303	Forebrain/Midbrain/Hindbrain	1	1	2	8	13	19	24	27	31	35	0.13285	0.619221
1304	Forebrain/Midbrain/Hindbrain	0	2	4	10	17	22	31	39	48	57	0.380652	0.620941
1305	Forebrain/Midbrain/Hindbrain	0	0	0	0	0	0	0	0	0	1	0.769831	-0.349851
1306	Forebrain/Midbrain/Hindbrain	0	2	4	9	14	19	26	35	45	55	0.13285	0.341544
1307	NMP	0	0	0	0	0	0	1	1	1	1	0.447525	0.348962
1308	Forebrain/Midbrain/Hindbrain	2	8	13	16	22	28	34	38	42	47	0	0.543301
1309	Forebrain/Midbrain/Hindbrain	0	0	0	0	0	0	0	0	0	0	0.832555	-0.544089
1310	Forebrain/Midbrain/Hindbrain	1	6	14	24	32	36	41	49	52	60	0	0.615495
1311	Forebrain/Midbrain/Hindbrain	2	4	5	11	18	22	30	38	44	52	0.273645	0.627983
1312	Forebrain/Midbrain/Hindbrain	3	5	6	8	10	11	15	18	19	23	0.186165	0.596404
1313	Forebrain/Midbrain/Hindbrain	2	8	17	24	33	37	43	51	60	71	0.13285	0.415523
1314	Forebrain/Midbrain/Hindbrain	1	8	11	17	20	20	26	29	30	33	0	0.51867
1315	Forebrain/Midbrain/Hindbrain	0	2	4	7	9	13	17	18	25	29	0	0.593517
1316	Forebrain/Midbrain/Hindbrain	1	2	4	5	8	12	16	19	25	34	0	0.328069
1317	Forebrain/Midbrain/Hindbrain	0	4	7	11	13	15	20	26	28	30	0	0.577502
1318	Forebrain/Midbrain/Hindbrain	2	6	9	16	19	24	28	30	33	38	0	0.607137
1319	Forebrain/Midbrain/Hindbrain	2	4	6	7	9	12	15	17	18	21	0.228744	0.529025
1320	Forebrain/Midbrain/Hindbrain	2	6	9	14	23	33	40	51	62	73	0.189667	0.523764
1321	Forebrain/Midbrain/Hindbrain	0	3	8	12	18	26	32	46	57	66	0.189667	0.578536
1322	Forebrain/Midbrain/Hindbrain	1	2	3	8	11	13	16	18	24	27	0.13285	0.26692
1323	Forebrain/Midbrain/Hindbrain	0	2	6	14	20	25	31	32	39	42	0.342457	0.508971
1324	Forebrain/Midbrain/Hindbrain	1	3	5	6	7	9	11	15	17	18	0.228744	0.49267
1325	Forebrain/Midbrain/Hindbrain	4	10	15	18	22	28	31	34	40	42	0.13285	0.675859
1326	Forebrain/Midbrain/Hindbrain	0	0	0	0	0	2	5	5	10	12	0	0.585613
1327	Forebrain/Midbrain/Hindbrain	3	9	14	21	27	30	36	40	47	57	0	0.580196
1328	Forebrain/Midbrain/Hindbrain	1	10	15	21	28	32	36	39	43	49	0	0.654238
1329	Forebrain/Midbrain/Hindbrain	1	5	14	20	25	30	40	49	59	71	0.13285	0.551093
1330	Forebrain/Midbrain/Hindbrain	1	2	3	4	7	10	10	14	18	22	0	0.347999
1331	Forebrain/Midbrain/Hindbrain	2	5	9	14	22	27	31	34	45	50	0.13285	0.489207
1332	Forebrain/Midbrain/Hindbrain	1	2	3	4	7	9	13	15	17	23	0	0.382968
1333	Forebrain/Midbrain/Hindbrain	0	1	2	4	5	11	15	21	23	32	0.342457	0.693097
1334	Forebrain/Midbrain/Hindbrain	1	1	2	3	5	10	10	17	20	24	0.309197	0.555058
1335	Forebrain/Midbrain/Hindbrain	0	1	6	10	15	19	21	30	38	48	0	0.22757
1336	Forebrain/Midbrain/Hindbrain	0	2	9	14	21	28	35	44	51	64	0.13285	0.459392
1337	Forebrain/Midbrain/Hindbrain	3	7	16	20	23	29	32	38	46	51	0	0.654131
1338	Forebrain/Midbrain/Hindbrain	0	0	0	0	0	1	2	3	6	6	0	0.679417
1339	Forebrain/Midbrain/Hindbrain	2	3	7	8	13	20	24	31	44	49	0	0.443847
1340	Forebrain/Midbrain/Hindbrain	3	9	13	18	22	30	38	48	55	64	0	0.691644
1341	Forebrain/Midbrain/Hindbrain	3	9	16	21	27	40	50	64	70	80	0	0.501463
1342	Forebrain/Midbrain/Hindbrain	1	5	7	13	20	29	35	40	51	62	0.13285	0.521081
1343	Forebrain/Midbrain/Hindbrain	0	2	5	6	9	11	12	20	25	32	0	0.504879
1344	Forebrain/Midbrain/Hindbrain	4	6	10	17	22	32	40	50	63	79	0	0.560344
1345	Cranial mesoderm	2	5	6	9	12	17	18	21	25	27	0.40282	0.56677
1346	Forebrain/Midbrain/Hindbrain	0	0	1	1	1	1	1	1	1	1	0.769831	0.174237
1347	Forebrain/Midbrain/Hindbrain	0	3	8	12	21	33	47	59	67	76	0.13285	0.483157
1348	Forebrain/Midbrain/Hindbrain	3	4	6	11	14	16	18	22	28	32	0	0.442055
1349	Forebrain/Midbrain/Hindbrain	2	6	12	19	25	37	48	56	67	77	0	0.396552
1350	Forebrain/Midbrain/Hindbrain	0	0	4	8	14	19	20	23	24	28	0.273645	0.639986
1351	Forebrain/Midbrain/Hindbrain	2	9	14	17	19	21	24	30	32	34	0	0.55722
1352	Forebrain/Midbrain/Hindbrain	2	4	13	19	23	28	35	42	50	64	0	0.610214
1353	Forebrain/Midbrain/Hindbrain	2	4	9	12	25	34	39	46	52	64	0.13285	0.631223
1354	Forebrain/Midbrain/Hindbrain	1	5	8	14	19	28	32	40	53	62	0.13285	0.417908
1355	Forebrain/Midbrain/Hindbrain	0	0	0	2	7	10	18	22	25	30	0	0.455921
1356	Forebrain/Midbrain/Hindbrain	0	6	13	19	25	33	41	50	63	75	0	0.385337
1357	Forebrain/Midbrain/Hindbrain	1	2	4	7	9	11	15	19	22	27	0	0.373717
1358	Forebrain/Midbrain/Hindbrain	1	3	8	12	22	28	33	36	44	52	0.13285	0.464829
1359	Forebrain/Midbrain/Hindbrain	1	2	4	7	12	16	21	29	37	46	0	0.459856
1360	Forebrain/Midbrain/Hindbrain	0	0	2	6	10	15	18	22	24	27	0.189667	0.471415
1361	Forebrain/Midbrain/Hindbrain	1	3	4	10	16	20	31	37	47	53	0.13285	0.579525
1362	Forebrain/Midbrain/Hindbrain	1	6	11	15	20	24	28	37	44	45	0	0.576938
1363	Forebrain/Midbrain/Hindbrain	0	0	1	1	1	1	1	1	1	1	0.769831	0.114385
1364	Forebrain/Midbrain/Hindbrain	4	9	15	16	20	27	31	40	45	54	0	0.594424
1365	Forebrain/Midbrain/Hindbrain	0	0	2	10	15	19	32	41	57	65	0.13285	0.369514
1366	Forebrain/Midbrain/Hindbrain	3	11	19	26	34	41	53	63	72	78	0	0.489418
1367	Forebrain/Midbrain/Hindbrain	0	2	3	5	6	8	11	14	17	21	0	0.350613
1368	Forebrain/Midbrain/Hindbrain	2	4	10	17	25	27	33	39	44	51	0	0.45233
1369	Forebrain/Midbrain/Hindbrain	1	4	6	11	16	20	25	33	38	46	0.13285	0.529494
1370	Forebrain/Midbrain/Hindbrain	0	2	5	9	17	24	29	35	41	44	0	0.458784
1371	Forebrain/Midbrain/Hindbrain	2	4	6	12	16	23	37	46	59	72	0.13285	0.635007
1372	Forebrain/Midbrain/Hindbrain	2	3	7	10	17	24	30	34	38	44	0	0.421877
1373	Forebrain/Midbrain/Hindbrain	1	6	10	11	17	21	25	31	37	42	0.273645	0.709296
1374	Forebrain/Midbrain/Hindbrain	5	11	15	23	26	31	38	45	55	64	0	0.603441
1375	Forebrain/Midbrain/Hindbrain	0	2	9	15	18	29	35	45	53	62	0	0.567874
1376	Forebrain/Midbrain/Hindbrain	1	9	16	24	32	39	45	54	65	75	0	0.481267
1377	Forebrain/Midbrain/Hindbrain	0	1	4	8	12	17	19	23	34	40	0	0.54912
1378	Forebrain/Midbrain/Hindbrain	5	10	15	23	26	32	38	40	45	53	0	0.592624
1379	Cranial mesoderm	0	0	0	1	1	1	1	1	1	2	0.595659	0.332412
1380	Forebrain/Midbrain/Hindbrain	3	5	7	16	20	32	41	54	68	82	0	0.543411
1381	Forebrain/Midbrain/Hindbrain	1	4	10	22	29	41	47	54	69	74	0.13285	0.522711
1382	Forebrain/Midbrain/Hindbrain	1	2	4	10	11	20	25	33	45	53	0	0.448656
1383	Forebrain/Midbrain/Hindbrain	2	5	9	15	23	28	38	46	62	75	0	0.530602
1384	Forebrain/Midbrain/Hindbrain	2	8	14	21	29	39	50	57	72	87	0	0.678795
1385	Forebrain/Midbrain/Hindbrain	2	4	9	14	22	29	38	45	52	64	0	0.597426
1386	Forebrain/Midbrain/Hindbrain	0	1	2	5	5	9	9	14	16	19	0.650239	0.338523
1387	Forebrain/Midbrain/Hindbrain	0	3	4	4	5	7	12	17	20	28	0.234585	0.739766
1388	Forebrain/Midbrain/Hindbrain	1	3	5	9	18	27	36	44	49	56	0.13285	0.352811
1389	Forebrain/Midbrain/Hindbrain	1	3	5	10	11	14	17	18	23	27	0	0.439499
1390	Forebrain/Midbrain/Hindbrain	2	4	5	9	16	23	33	39	44	53	0	0.525948
1391	Forebrain/Midbrain/Hindbrain	0	2	9	9	13	15	15	18	21	27	0	0.502016
1392	Forebrain/Midbrain/Hindbrain	1	6	16	21	26	37	43	49	54	64	0	0.472781
1393	Forebrain/Midbrain/Hindbrain	5	11	16	20	30	37	42	52	60	66	0	0.654356
1394	Forebrain/Midbrain/Hindbrain	5	10	15	23	31	40	50	56	64	73	0.13285	0.380913
1395	Forebrain/Midbrain/Hindbrain	6	13	22	28	35	43	49	56	65	75	0	0.660981
1396	Forebrain/Midbrain/Hindbrain	0	0	1	1	2	3	6	8	13	13	0.189667	0.185365
1397	Forebrain/Midbrain/Hindbrain	0	4	9	16	23	34	45	56	65	75	0	0.631146
1398	Forebrain/Midbrain/Hindbrain	0	6	14	22	31	38	43	52	61	73	0	0.542248
1399	Forebrain/Midbrain/Hindbrain	0	5	8	13	23	31	41	49	58	64	0.13285	0.478073
1400	Forebrain/Midbrain/Hindbrain	1	5	13	17	29	40	50	58	65	77	0.234585	0.459291
1401	Forebrain/Midbrain/Hindbrain	3	9	14	25	33	42	51	62	72	85	0	0.435326
1402	Forebrain/Midbrain/Hindbrain	0	0	0	0	0	0	1	3	4	5	0.43485	0.562015
1403	Forebrain/Midbrain/Hindbrain	0	5	14	23	33	38	48	55	67	77	0	0.450587
1404	Forebrain/Midbrain/Hindbrain	0	2	9	12	20	31	41	51	64	77	0.234585	0.616324
1405	Forebrain/Midbrain/Hindbrain	4	10	16	18	24	30	35	42	46	56	0	0.565968
1406	Forebrain/Midbrain/Hindbrain	0	4	10	16	23	29	36	40	52	60	0	0.546936
1407	Forebrain/Midbrain/Hindbrain	0	4	8	12	17	22	24	28	33	39	0	0.511251
1408	Forebrain/Midbrain/Hindbrain	2	6	13	20	34	44	57	66	75	81	0	0.502973
1409	Forebrain/Midbrain/Hindbrain	5	9	18	25	31	39	45	52	57	61	0	0.682698
1410	Forebrain/Midbrain/Hindbrain	0	0	0	1	2	8	16	24	27	33	0	0.67769
1411	Forebrain/Midbrain/Hindbrain	2	5	9	15	24	36	44	56	69	86	0	0.526706
1412	Forebrain/Midbrain/Hindbrain	1	8	16	30	41	50	57	68	77	85	0	0.612767
1413	Forebrain/Midbrain/Hindbrain	0	3	5	8	15	20	28	33	42	51	0	0.749851
1414	Forebrain/Midbrain/Hindbrain	2	6	8	14	18	26	34	42	53	59	0	0.478768
1415	Forebrain/Midbrain/Hindbrain	1	4	8	12	20	24	27	34	38	41	0	0.469731
1416	Forebrain/Midbrain/Hindbrain	0	5	13	16	29	40	48	57	69	79	0	0.451496
1417	Forebrain/Midbrain/Hindbrain	0	6	16	20	30	36	49	57	67	72	0.13285	0.579754
1418	Forebrain/Midbrain/Hindbrain	1	7	14	23	27	35	43	61	70	85	0	0.416247
1419	Forebrain/Midbrain/Hindbrain	2	4	8	13	23	32	41	50	65	78	0	0.575027
1420	Forebrain/Midbrain/Hindbrain	3	6	13	16	22	35	43	56	70	81	0.13285	0.503437
1421	Forebrain/Midbrain/Hindbrain	2	7	13	23	36	44	52	61	70	81	0.13285	0.472887
1422	Forebrain/Midbrain/Hindbrain	3	7	11	17	19	25	34	43	49	58	0	0.521717
1423	Forebrain/Midbrain/Hindbrain	2	4	10	18	28	40	50	57	75	83	0	0.426874
1424	Forebrain/Midbrain/Hindbrain	1	5	9	17	23	29	37	48	58	73	0	0.506907
1425	Forebrain/Midbrain/Hindbrain	4	6	15	26	31	38	48	57	65	71	0.13285	0.653728
1426	Forebrain/Midbrain/Hindbrain	0	2	5	12	24	35	46	58	72	85	0	0.64605
1427	Forebrain/Midbrain/Hindbrain	2	4	12	23	36	43	53	65	75	87	0	0.537224
1428	Forebrain/Midbrain/Hindbrain	1	8	16	23	27	38	43	52	57	66	0	0.584065
1429	Forebrain/Midbrain/Hindbrain	1	6	15	18	30	39	53	62	75	86	0.13285	0.509009
1430	Forebrain/Midbrain/Hindbrain	1	3	11	23	29	40	56	67	82	92	0	0.557036
1431	Forebrain/Midbrain/Hindbrain	0	4	9	15	24	31	38	46	53	62	0	0.465939
1432	Forebrain/Midbrain/Hindbrain	1	3	12	21	32	44	51	62	75	84	0	0.465447
1433	Forebrain/Midbrain/Hindbrain	2	4	9	12	25	32	42	52	63	79	0	0.521134
1434	Forebrain/Midbrain/Hindbrain	2	6	13	20	30	42	49	64	69	79	0	0.633899
1435	Forebrain/Midbrain/Hindbrain	1	4	10	15	21	28	32	35	39	42	0	0.731901
1436	Forebrain/Midbrain/Hindbrain	1	2	8	14	25	41	49	57	68	83	0	0.530073
1437	Forebrain/Midbrain/Hindbrain	2	5	8	16	21	31	37	44	54	68	0	0.476852
1438	Forebrain/Midbrain/Hindbrain	1	5	10	17	28	38	47	57	67	77	0	0.588025
1439	Forebrain/Midbrain/Hindbrain	1	8	14	22	29	39	43	51	54	61	0.189667	0.57572
1440	Forebrain/Midbrain/Hindbrain	0	1	2	9	10	15	21	28	33	36	0.228744	0.603638
1441	Forebrain/Midbrain/Hindbrain	2	6	12	23	31	42	52	66	78	86	0	0.470624
1442	Forebrain/Midbrain/Hindbrain	1	7	15	24	36	47	58	73	81	89	0	0.469191
1443	Forebrain/Midbrain/Hindbrain	0	3	11	15	19	25	31	37	41	45	0	0.55301
1444	Forebrain/Midbrain/Hindbrain	3	4	8	12	18	24	27	35	41	42	0	0.615266
1445	Forebrain/Midbrain/Hindbrain	3	6	10	17	29	43	54	67	76	89	0	0.572039
1446	Forebrain/Midbrain/Hindbrain	6	14	21	28	34	43	47	57	64	72	0	0.737426
1447	Forebrain/Midbrain/Hindbrain	0	1	1	1	1	3	3	5	10	19	0.186165	0.503082
1448	Forebrain/Midbrain/Hindbrain	2	8	18	21	33	41	54	62	69	83	0.13285	0.559008
1449	Forebrain/Midbrain/Hindbrain	0	2	2	3	9	12	15	19	21	21	0.13285	0.437975
1450	Forebrain/Midbrain/Hindbrain	1	1	6	12	22	32	42	50	63	80	0	0.534964
1451	Forebrain/Midbrain/Hindbrain	2	5	12	22	31	41	52	69	82	91	0	0.473601
1452	Forebrain/Midbrain/Hindbrain	0	3	8	12	20	25	31	38	42	44	0	0.568129
1453	Forebrain/Midbrain/Hindbrain	2	5	15	22	30	38	51	63	71	78	0.13285	0.596123
1454	Forebrain/Midbrain/Hindbrain	0	4	10	14	20	25	32	39	48	58	0.13285	0.580415
1455	Forebrain/Midbrain/Hindbrain	1	8	15	26	38	45	57	72	81	90	0.13285	0.606793
1456	Forebrain/Midbrain/Hindbrain	2	11	13	18	28	42	52	68	76	88	0	0.513772
1457	Forebrain/Midbrain/Hindbrain	1	4	12	22	33	49	60	68	76	90	0	0.640383
1458	Forebrain/Midbrain/Hindbrain	1	7	15	21	27	38	49	64	77	91	0	0.419084
1459	Forebrain/Midbrain/Hindbrain	1	5	12	20	31	36	46	53	63	70	0	0.50853
1460	Forebrain/Midbrain/Hindbrain	3	8	13	24	32	45	56	74	84	97	0	0.598498
1461	Forebrain/Midbrain/Hindbrain	2	5	11	19	28	40	53	66	81	91	0	0.572355
1462	Forebrain/Midbrain/Hindbrain	1	7	18	29	33	44	55	68	81	89	0	0.504744
1463	Forebrain/Midbrain/Hindbrain	2	5	16	25	35	47	56	67	80	89	0	0.604253
1464	Forebrain/Midbrain/Hindbrain	0	0	1	2	3	3	5	7	9	12	0.218492	0.227789
1465	Forebrain/Midbrain/Hindbrain	1	4	6	8	11	14	20	24	32	39	0.13285	0.537413
1466	Forebrain/Midbrain/Hindbrain	1	4	7	11	15	20	26	34	43	51	0.13285	0.54155
1467	Forebrain/Midbrain/Hindbrain	1	2	3	8	14	21	26	34	43	54	0	0.532776
1468	Forebrain/Midbrain/Hindbrain	1	3	7	15	23	31	36	46	61	75	0	0.612989
1469	Forebrain/Midbrain/Hindbrain	0	7	15	25	40	49	60	69	82	92	0	0.587004
1470	Forebrain/Midbrain/Hindbrain	4	7	9	15	23	28	35	42	49	56	0.13285	0.684448
1471	Forebrain/Midbrain/Hindbrain	2	7	17	21	30	43	55	71	85	96	0	0.419766
1472	Forebrain/Midbrain/Hindbrain	1	1	2	3	6	9	11	16	22	27	0	0.401618
1473	Forebrain/Midbrain/Hindbrain	2	7	10	19	31	44	58	71	86	100	0	0.5028
1474	Forebrain/Midbrain/Hindbrain	0	2	10	22	34	46	56	71	82	95	0	0.564674
1475	Forebrain/Midbrain/Hindbrain	2	6	11	13	20	27	34	39	48	58	0.13285	0.637737
1476	Forebrain/Midbrain/Hindbrain	0	3	10	20	32	44	57	69	86	103	0	0.475344
1477	Forebrain/Midbrain/Hindbrain	2	7	13	22	31	44	58	76	90	105	0	0.538355
1478	Forebrain/Midbrain/Hindbrain	3	10	18	26	31	36	39	44	49	52	0.228834	0.527749
1479	Forebrain/Midbrain/Hindbrain	3	7	11	19	30	45	54	70	84	97	0	0.6149
1480	Forebrain/Midbrain/Hindbrain	2	6	12	20	29	42	56	70	87	100	0	0.459212
1481	Forebrain/Midbrain/Hindbrain	2	3	6	11	18	25	36	44	51	61	0	0.244381
1482	Forebrain/Midbrain/Hindbrain	0	2	3	6	12	21	26	32	37	48	0	0.562993
1483	Forebrain/Midbrain/Hindbrain	3	4	9	18	29	37	49	62	78	93	0	0.516559
1484	Forebrain/Midbrain/Hindbrain	0	2	7	16	25	37	43	51	58	75	0.13285	0.631727
1485	Forebrain/Midbrain/Hindbrain	2	4	9	14	24	36	47	59	70	79	0	0.463897
1486	Forebrain/Midbrain/Hindbrain	0	5	8	13	23	34	41	51	60	67	0	0.549037
1487	Forebrain/Midbrain/Hindbrain	2	4	8	17	27	41	50	67	79	93	0	0.721213
1488	Forebrain/Midbrain/Hindbrain	1	1	1	2	2	2	5	7	11	12	0.151545	0.554199
1489	Forebrain/Midbrain/Hindbrain	0	0	3	5	10	13	17	27	34	45	0	0.744228
1490	Forebrain/Midbrain/Hindbrain	5	8	14	16	21	28	35	42	52	58	0.13285	0.765277
1491	Neural crest	2	9	14	20	21	26	27	30	33	36	0.627743	0.0762597
1492	Forebrain/Midbrain/Hindbrain	4	10	17	24	29	33	38	40	43	49	0.234625	0.60537
1493	Forebrain/Midbrain/Hindbrain	2	11	19	26	27	29	31	32	34	39	0.361749	0.351391
1494	Forebrain/Midbrain/Hindbrain	1	6	12	14	18	22	27	33	37	44	0.616762	-0.102719
1495	Neural crest	6	8	15	19	25	26	27	29	31	36	0.297708	0.208989
1496	Forebrain/Midbrain/Hindbrain	0	0	2	5	10	13	16	21	25	30	0.464501	0.639364
1497	Neural crest	2	7	11	16	18	19	19	19	20	24	0.273774	0.147987
1498	Forebrain/Midbrain/Hindbrain	4	8	10	12	14	15	16	17	20	23	0.235431	0.426981
1499	Forebrain/Midbrain/Hindbrain	0	2	9	13	21	26	29	34	43	50	0.175405	0.22472
1500	Forebrain/Midbrain/Hindbrain	4	10	18	21	24	28	30	31	36	40	0.385574	0.199128
1501	Neural crest	4	8	12	14	16	17	20	23	26	30	0.312383	0.0688313
1502	Neural crest	5	14	17	22	24	28	32	35	38	40	0.420223	0.0496937
1503	Forebrain/Midbrain/Hindbrain	0	5	5	5	8	9	11	12	14	17	0.374849	0.398217
1504	Forebrain/Midbrain/Hindbrain	5	17	19	25	29	32	36	40	42	46	0.374241	0.0911018
1505	Forebrain/Midbrain/Hindbrain	0	0	2	5	14	17	22	26	31	35	0.13285	0.613386
1506	Forebrain/Midbrain/Hindbrain	1	2	5	8	13	18	22	30	39	47	0.13285	0.739289
1507	Forebrain/Midbrain/Hindbrain	0	0	0	0	0	0	0	2	2	3	0.234585	0.727734
1508	Forebrain/Midbrain/Hindbrain	1	5	7	10	13	16	20	23	26	31	0.234585	0.731396
1509	Forebrain/Midbrain/Hindbrain	4	9	17	23	38	47	56	62	69	85	0	0.626109
1510	Forebrain/Midbrain/Hindbrain	1	2	5	8	12	23	30	40	47	54	0	0.669976
1511	Forebrain/Midbrain/Hindbrain	0	0	0	0	1	1	1	1	2	2	0	0.489382
1512	Cranial mesoderm	5	8	14	15	20	25	26	31	35	39	0.0998318	0.654608
1513	Forebrain/Midbrain/Hindbrain	0	1	1	1	2	7	8	10	12	17	0.404841	0.162772
1514	Forebrain/Midbrain/Hindbrain	1	3	5	7	10	12	13	17	19	21	0.13285	0.441957
1515	Forebrain/Midbrain/Hindbrain	2	9	15	24	35	44	54	62	76	84	0.13285	0.715105
1516	Forebrain/Midbrain/Hindbrain	3	8	13	18	23	30	37	46	53	64	0	0.805821
1517	Forebrain/Midbrain/Hindbrain	4	8	9	13	18	22	23	31	39	46	0.165098	0.340844
1518	Forebrain/Midbrain/Hindbrain	0	0	0	1	2	2	3	3	6	10	0	0.35619
1519	Forebrain/Midbrain/Hindbrain	0	2	3	7	9	11	13	16	18	20	0.43485	-0.193321
1520	Forebrain/Midbrain/Hindbrain	4	10	19	25	29	36	49	58	70	81	0.13285	0.754882
1521	Forebrain/Midbrain/Hindbrain	3	8	13	15	16	20	23	30	32	40	0.0538125	0.749718
1522	Forebrain/Midbrain/Hindbrain	0	1	2	3	5	5	7	8	12	14	0.664279	0.408875
1523	Forebrain/Midbrain/Hindbrain	2	6	11	14	19	22	26	30	32	36	0.13285	0.497321
1524	Forebrain/Midbrain/Hindbrain	5	8	12	15	20	27	34	41	51	58	0.189667	0.759718
1525	Forebrain/Midbrain/Hindbrain	2	4	8	10	11	13	15	17	21	28	0.151545	0.698659
1526	Forebrain/Midbrain/Hindbrain	3	7	8	11	15	18	18	23	29	35	0.18986	0.582354
1527	Forebrain/Midbrain/Hindbrain	0	0	0	1	1	2	2	2	6	8	0.13285	0.368289
1528	Forebrain/Midbrain/Hindbrain	1	4	6	7	10	12	13	14	19	22	0.189667	0.0171573
1529	Forebrain/Midbrain/Hindbrain	1	3	5	8	10	11	12	13	17	20	0.18986	0.689988
1530	Forebrain/Midbrain/Hindbrain	0	1	2	2	3	3	3	3	3	3	0.13285	0.621255
1531	Forebrain/Midbrain/Hindbrain	1	4	9	15	18	23	26	28	31	34	0	0.506828
1532	Forebrain/Midbrain/Hindbrain	2	10	16	21	25	34	37	40	45	48	0	0.700752
1533	Forebrain/Midbrain/Hindbrain	5	6	9	13	18	22	25	28	31	33	0	0.572602
1534	Forebrain/Midbrain/Hindbrain	0	2	4	5	9	12	13	13	15	18	0.189667	-0.0518414
1535	Forebrain/Midbrain/Hindbrain	1	3	7	8	8	9	11	14	17	21	0.221833	0.60982
1536	Forebrain/Midbrain/Hindbrain	2	6	12	21	29	38	49	56	60	69	0	0.397519
1537	Forebrain/Midbrain/Hindbrain	0	0	0	1	1	1	1	1	1	2	0.478375	-0.282279
1538	Forebrain/Midbrain/Hindbrain	1	5	7	9	12	15	17	20	22	29	0	0.449911
1539	Forebrain/Midbrain/Hindbrain	2	5	8	10	11	16	19	28	32	39	0	0.692456
1540	Forebrain/Midbrain/Hindbrain	1	3	3	9	18	25	29	35	37	43	0	0.575756
1541	Forebrain/Midbrain/Hindbrain	1	1	1	1	3	5	9	13	16	18	0	0.382246
1542	Forebrain/Midbrain/Hindbrain	1	5	10	13	19	22	30	36	43	46	0.43485	0.520089
1543	Forebrain/Midbrain/Hindbrain	0	0	2	4	5	6	7	9	14	18	0.189667	0.182737
1544	Forebrain/Midbrain/Hindbrain	3	4	7	9	10	12	13	17	19	19	0.18986	0.603641
1545	Forebrain/Midbrain/Hindbrain	0	2	2	2	2	2	2	5	7	7	0.573115	0.0709509
1546	Forebrain/Midbrain/Hindbrain	0	0	3	6	10	12	15	19	24	29	0.13285	0.67831
1547	Forebrain/Midbrain/Hindbrain	0	1	2	3	6	7	8	10	11	14	0.234585	0.232625
1548	Forebrain/Midbrain/Hindbrain	0	1	1	2	3	4	5	6	9	11	0.234585	0.733687
1549	Forebrain/Midbrain/Hindbrain	2	3	5	7	9	11	11	12	16	19	0.294959	0.67173
1550	Forebrain/Midbrain/Hindbrain	0	0	0	0	0	0	0	1	3	3	0.13285	0.701946
1551	Forebrain/Midbrain/Hindbrain	0	0	0	2	3	4	6	10	13	15	0.616762	0.341307
1552	Forebrain/Midbrain/Hindbrain	3	6	10	14	17	19	24	25	28	29	0	0.49776
1553	Forebrain/Midbrain/Hindbrain	0	0	0	1	1	2	4	8	13	17	0	0.730105
1554	Forebrain/Midbrain/Hindbrain	1	1	5	13	19	21	25	32	36	42	0.464501	0.469042
1555	Forebrain/Midbrain/Hindbrain	0	1	4	9	15	22	26	32	34	39	0.13285	0.626524
1556	Forebrain/Midbrain/Hindbrain	1	3	17	26	39	54	65	81	105	129	0	0.713726
1557	Forebrain/Midbrain/Hindbrain	1	9	15	23	37	51	64	74	87	103	0.186165	0.655757
1558	Forebrain/Midbrain/Hindbrain	2	4	10	17	24	32	42	54	59	70	0.189667	0.711101
1559	Forebrain/Midbrain/Hindbrain	2	7	12	20	30	37	50	62	81	92	0	0.603816
1560	Forebrain/Midbrain/Hindbrain	8	15	24	29	35	40	46	57	68	78	0	0.716337
1561	Forebrain/Midbrain/Hindbrain	1	5	14	21	32	45	62	81	98	113	0	0.703453
1562	Forebrain/Midbrain/Hindbrain	4	12	19	26	35	47	57	71	83	96	0.13285	0.721367
1563	Forebrain/Midbrain/Hindbrain	2	6	14	19	25	36	41	51	59	70	0	0.739279
1564	Forebrain/Midbrain/Hindbrain	2	3	6	17	21	31	39	58	75	94	0.13285	0.403131
1565	Forebrain/Midbrain/Hindbrain	2	7	14	24	33	48	58	78	94	109	0	0.697181
1566	Forebrain/Midbrain/Hindbrain	2	8	14	18	33	48	61	81	109	127	0	0.730455
1567	Forebrain/Midbrain/Hindbrain	2	7	18	33	47	60	72	89	106	128	0	0.65691
1568	Forebrain/Midbrain/Hindbrain	1	9	22	35	41	55	72	90	105	124	0	0.66809
1569	Forebrain/Midbrain/Hindbrain	3	12	22	37	50	64	78	94	108	121	0	0.700062
1570	Forebrain/Midbrain/Hindbrain	2	6	11	19	28	35	42	48	57	66	0	0.702785
1571	Forebrain/Midbrain/Hindbrain	1	5	11	21	29	42	54	71	88	111	0	0.624961
1572	Forebrain/Midbrain/Hindbrain	3	7	13	23	29	41	49	61	76	91	0.13285	0.711255
1573	Forebrain/Midbrain/Hindbrain	4	9	18	28	36	49	59	76	95	117	0	0.699746
1574	Forebrain/Midbrain/Hindbrain	0	4	14	25	36	52	69	78	94	106	0	0.670704
1575	Forebrain/Midbrain/Hindbrain	2	5	6	9	14	22	28	34	48	57	0.13285	0.715667
1576	Forebrain/Midbrain/Hindbrain	3	5	10	16	24	30	41	47	60	75	0	0.733034
1577	Forebrain/Midbrain/Hindbrain	3	9	14	24	36	52	71	93	108	130	0	0.706656
1578	Forebrain/Midbrain/Hindbrain	4	11	23	36	45	54	61	70	83	96	0	0.610807
1579	Forebrain/Midbrain/Hindbrain	3	12	23	32	43	54	63	72	82	93	0	0.764884
1580	Forebrain/Midbrain/Hindbrain	2	4	8	15	26	36	50	61	74	85	0	0.548839
1581	Forebrain/Midbrain/Hindbrain	2	8	17	24	33	48	60	78	102	118	0	0.678207
1582	Forebrain/Midbrain/Hindbrain	4	10	22	28	45	55	68	82	98	115	0	0.721613
1583	Forebrain/Midbrain/Hindbrain	5	6	16	26	36	43	54	69	84	94	0	0.652261
1584	Forebrain/Midbrain/Hindbrain	1	3	10	17	33	47	63	84	97	111	0	0.742187
1585	Forebrain/Midbrain/Hindbrain	3	9	15	21	26	34	45	56	66	75	0	0.679065
1586	Forebrain/Midbrain/Hindbrain	1	7	18	29	40	50	66	77	90	109	0	0.737016
1587	Forebrain/Midbrain/Hindbrain	0	0	0	0	1	1	1	1	1	1	0	0.40005
1588	Forebrain/Midbrain/Hindbrain	0	6	12	21	35	45	52	60	66	77	0	0.747799
1589	Forebrain/Midbrain/Hindbrain	0	2	7	15	26	37	52	68	85	99	0	0.660054
1590	Forebrain/Midbrain/Hindbrain	4	11	16	27	43	57	67	87	108	127	0	0.703782
1591	Forebrain/Midbrain/Hindbrain	1	3	7	17	24	31	39	49	60	66	0	0.493173
1592	Forebrain/Midbrain/Hindbrain	3	9	16	31	42	55	68	79	94	104	0	0.674604
1593	Forebrain/Midbrain/Hindbrain	2	9	15	25	43	52	67	87	100	116	0	0.662054
1594	Forebrain/Midbrain/Hindbrain	2	10	23	34	48	65	82	92	108	124	0	0.682515
1595	Forebrain/Midbrain/Hindbrain	0	0	2	6	11	19	25	31	40	52	0	0.692645
1596	Forebrain/Midbrain/Hindbrain	1	4	13	22	32	45	58	67	76	87	0	0.71886
1597	Forebrain/Midbrain/Hindbrain	2	6	11	18	25	35	46	62	77	94	0	0.705386
1598	Forebrain/Midbrain/Hindbrain	3	9	16	26	37	46	47	55	64	73	0	0.712675
1599	Forebrain/Midbrain/Hindbrain	3	9	19	33	44	60	70	89	110	132	0	0.658772
1600	Forebrain/Midbrain/Hindbrain	3	5	17	27	40	54	70	87	102	123	0	0.684981
1601	Forebrain/Midbrain/Hindbrain	2	7	9	17	26	34	49	54	72	87	0.189667	0.696155
1602	Forebrain/Midbrain/Hindbrain	4	12	20	30	37	47	54	62	68	82	0	0.717619
1603	Forebrain/Midbrain/Hindbrain	1	8	17	26	38	47	64	74	86	98	0	0.693962
1604	Forebrain/Midbrain/Hindbrain	2	5	10	22	30	48	67	86	112	130	0	0.70692
1605	Forebrain/Midbrain/Hindbrain	1	7	19	28	37	50	59	77	91	111	0	0.738622
1606	Forebrain/Midbrain/Hindbrain	4	7	8	11	19	27	35	45	55	58	0	0.693403
1607	Forebrain/Midbrain/Hindbrain	1	4	9	18	29	35	48	60	72	88	0.189667	0.705646
1608	Endothelium	1	3	4	5	5	7	9	13	15	19	0.407533	0.597099
1609	Forebrain/Midbrain/Hindbrain	2	7	17	29	37	46	62	78	94	108	0	0.641995
1610	Forebrain/Midbrain/Hindbrain	0	4	7	11	20	29	40	58	75	90	0	0.491529
1611	Forebrain/Midbrain/Hindbrain	1	8	17	33	43	59	79	101	122	137	0	0.540185
1612	Forebrain/Midbrain/Hindbrain	4	9	17	24	38	53	69	83	93	109	0	0.68241
1613	Forebrain/Midbrain/Hindbrain	0	3	12	19	35	41	55	68	85	96	0	0.643561
1614	Forebrain/Midbrain/Hindbrain	3	9	16	26	37	48	65	86	107	128	0	0.750277
1615	Forebrain/Midbrain/Hindbrain	4	13	19	31	42	55	69	87	101	118	0	0.706635
1616	Forebrain/Midbrain/Hindbrain	3	13	20	21	28	32	43	47	55	65	0.13285	0.64902
1617	Forebrain/Midbrain/Hindbrain	0	4	8	19	30	42	51	62	81	95	0	0.313433
1618	Forebrain/Midbrain/Hindbrain	1	11	17	28	39	56	69	78	91	101	0	0.711097
1619	Forebrain/Midbrain/Hindbrain	1	6	15	27	36	49	58	78	94	108	0	0.717385
1620	Forebrain/Midbrain/Hindbrain	3	6	18	26	32	38	49	63	77	88	0	0.700424
1621	Forebrain/Midbrain/Hindbrain	1	4	7	13	19	25	37	54	65	74	0	0.673472
1622	Forebrain/Midbrain/Hindbrain	1	8	20	32	40	53	72	84	103	117	0	0.751108
1623	Forebrain/Midbrain/Hindbrain	4	10	15	24	29	43	54	70	86	107	0	0.751002
1624	Forebrain/Midbrain/Hindbrain	4	11	17	25	34	48	66	85	107	125	0	0.736722
1625	Forebrain/Midbrain/Hindbrain	3	12	16	19	29	40	46	57	63	71	0.13285	0.720287
1626	Forebrain/Midbrain/Hindbrain	3	5	12	19	25	36	52	65	80	97	0	0.677169
1627	Forebrain/Midbrain/Hindbrain	3	5	10	21	31	47	63	85	106	125	0	0.753144
1628	Forebrain/Midbrain/Hindbrain	2	8	15	26	36	51	66	85	99	123	0	0.66218
1629	Forebrain/Midbrain/Hindbrain	1	5	12	22	36	51	68	86	107	127	0	0.685239
1630	Forebrain/Midbrain/Hindbrain	2	7	12	19	28	37	52	68	79	91	0	0.668101
1631	Forebrain/Midbrain/Hindbrain	1	8	16	24	31	46	59	78	96	115	0	0.715166
1632	Forebrain/Midbrain/Hindbrain	2	6	18	31	39	51	64	82	97	114	0	0.723735
1633	Forebrain/Midbrain/Hindbrain	0	9	17	28	40	53	69	84	98	118	0	0.662181
1634	Forebrain/Midbrain/Hindbrain	4	9	18	24	36	53	66	83	98	113	0	0.679257
1635	Forebrain/Midbrain/Hindbrain	2	5	11	23	36	52	63	81	93	106	0	0.718829
1636	Forebrain/Midbrain/Hindbrain	0	4	7	8	11	14	18	23	29	36	0.13285	0.688363
1637	Forebrain/Midbrain/Hindbrain	1	7	13	20	27	40	57	70	81	96	0	0.675995
1638	Forebrain/Midbrain/Hindbrain	1	7	17	24	31	44	57	67	82	93	0	0.718784
1639	Forebrain/Midbrain/Hindbrain	2	8	10	14	24	33	43	56	64	78	0.234585	0.749692
1640	Forebrain/Midbrain/Hindbrain	2	7	16	20	30	42	55	73	84	99	0	0.573621
1641	Forebrain/Midbrain/Hindbrain	2	7	16	25	41	54	74	85	110	131	0	0.683094
1642	Forebrain/Midbrain/Hindbrain	3	9	19	33	42	54	73	94	113	130	0	0.715448
1643	Forebrain/Midbrain/Hindbrain	2	7	14	26	34	42	56	70	86	100	0	0.60591
1644	Forebrain/Midbrain/Hindbrain	3	7	14	23	31	46	59	74	87	104	0	0.712453
1645	Forebrain/Midbrain/Hindbrain	1	6	12	18	33	42	54	72	93	109	0	0.620294
1646	Spinal cord	0	0	0	0	0	1	1	1	2	2	0.404841	0.301858
1647	Endothelium	0	0	0	0	0	0	0	0	0	1	0.691257	-0.544743
1648	Forebrain/Midbrain/Hindbrain	1	3	9	20	27	38	56	69	84	94	0	0.725243
1649	Forebrain/Midbrain/Hindbrain	1	6	18	27	36	50	60	81	98	118	0	0.692449
1650	Forebrain/Midbrain/Hindbrain	2	5	14	20	29	35	42	56	64	74	0.234585	0.699042
1651	Forebrain/Midbrain/Hindbrain	2	11	24	35	44	55	64	84	102	112	0	0.531098
1652	Forebrain/Midbrain/Hindbrain	3	6	9	14	21	31	43	53	61	71	0.234585	0.681683
1653	Forebrain/Midbrain/Hindbrain	1	6	10	19	27	38	47	60	71	83	0	0.623543
1654	Forebrain/Midbrain/Hindbrain	1	2	8	15	22	34	49	63	72	84	0	0.661177
1655	Forebrain/Midbrain/Hindbrain	2	5	15	26	44	65	80	95	119	136	0	0.736722
1656	Forebrain/Midbrain/Hindbrain	2	9	18	28	35	46	52	57	60	65	0.13285	0.698554
1657	Forebrain/Midbrain/Hindbrain	1	5	16	22	34	44	58	70	83	98	0	0.699984
1658	Forebrain/Midbrain/Hindbrain	0	4	10	19	29	42	55	63	76	90	0	0.639263
1659	Forebrain/Midbrain/Hindbrain	0	1	7	14	23	34	50	70	85	104	0	0.672578
1660	Forebrain/Midbrain/Hindbrain	0	6	11	21	30	40	53	66	78	91	0	0.718764
1661	Forebrain/Midbrain/Hindbrain	2	6	15	23	34	46	62	79	97	116	0	0.679239
1662	Forebrain/Midbrain/Hindbrain	3	6	10	19	28	38	55	65	77	95	0	0.572524
1663	Forebrain/Midbrain/Hindbrain	1	7	13	22	31	38	45	52	62	79	0.13285	0.717548
1664	Forebrain/Midbrain/Hindbrain	3	8	16	25	31	35	46	61	75	87	0	0.732752
1665	Forebrain/Midbrain/Hindbrain	1	5	9	14	18	26	35	45	59	67	0.273645	0.573443
1666	Forebrain/Midbrain/Hindbrain	2	8	16	23	41	48	59	71	87	110	0	0.703021
1667	Forebrain/Midbrain/Hindbrain	1	1	7	13	17	27	37	52	67	80	0	0.68408
1668	Forebrain/Midbrain/Hindbrain	3	10	14	18	27	39	53	67	77	96	0	0.676782
1669	Forebrain/Midbrain/Hindbrain	1	6	14	21	28	36	51	67	82	94	0	0.686183
1670	Forebrain/Midbrain/Hindbrain	3	5	9	13	22	35	46	56	72	83	0	0.518001
1671	Forebrain/Midbrain/Hindbrain	2	6	14	22	26	32	38	53	63	69	0.234585	0.746782
1672	Forebrain/Midbrain/Hindbrain	0	4	12	21	30	38	49	64	84	106	0	0.688645
1673	Forebrain/Midbrain/Hindbrain	0	6	9	14	24	33	44	53	68	80	0	0.680031
1674	Endothelium	1	1	1	1	2	2	2	2	3	3	0.757868	-0.5748
1675	Forebrain/Midbrain/Hindbrain	3	7	15	21	28	38	47	62	75	86	0	0.683181
1676	Forebrain/Midbrain/Hindbrain	1	5	9	16	24	33	46	56	61	72	0.189667	0.714985
1677	Forebrain/Midbrain/Hindbrain	1	6	13	19	29	36	46	58	72	85	0	0.660834
1678	Forebrain/Midbrain/Hindbrain	4	12	18	25	34	39	46	53	64	79	0	0.727646
1679	Forebrain/Midbrain/Hindbrain	4	11	14	25	29	34	42	60	72	83	0	0.730448
1680	Forebrain/Midbrain/Hindbrain	0	4	11	16	29	41	50	61	75	89	0	0.626721
1681	Forebrain/Midbrain/Hindbrain	3	9	16	22	29	34	43	53	68	79	0	0.70504
1682	Forebrain/Midbrain/Hindbrain	4	10	17	20	25	34	46	58	74	83	0	0.671025
1683	Forebrain/Midbrain/Hindbrain	1	6	12	19	24	34	46	62	78	97	0	0.695967
1684	Forebrain/Midbrain/Hindbrain	4	7	13	20	25	30	39	52	61	68	0.189667	0.718554
1685	Forebrain/Midbrain/Hindbrain	3	8	16	23	25	32	43	50	60	69	0.189667	0.732966
1686	Forebrain/Midbrain/Hindbrain	0	0	0	1	3	8	11	18	26	38	0	0.648391
1687	Forebrain/Midbrain/Hindbrain	0	3	10	15	23	34	45	56	67	82	0	0.617938
1688	Forebrain/Midbrain/Hindbrain	0	1	4	4	7	14	21	23	29	37	0.186165	0.665124
1689	Forebrain/Midbrain/Hindbrain	0	0	2	5	10	16	24	32	43	54	0	0.616418
1690	Forebrain/Midbrain/Hindbrain	1	7	14	23	29	35	44	54	66	75	0	0.666339
1691	Forebrain/Midbrain/Hindbrain	2	4	9	18	27	35	48	63	77	89	0	0.673458
1692	Forebrain/Midbrain/Hindbrain	3	8	15	21	26	31	40	53	64	80	0	0.721432
1693	Forebrain/Midbrain/Hindbrain	1	7	10	16	23	30	45	56	68	82	0	0.652021
1694	Forebrain/Midbrain/Hindbrain	2	5	12	20	28	37	49	55	63	77	0	0.679927
1695	Endothelium	0	0	0	0	0	0	0	0	1	1	0.832555	-0.0171616
1696	Forebrain/Midbrain/Hindbrain	2	5	11	19	25	32	40	44	54	63	0	0.701768
1697	Forebrain/Midbrain/Hindbrain	1	3	8	18	27	37	47	64	73	94	0.13285	0.673959
1698	Forebrain/Midbrain/Hindbrain	1	4	12	21	27	33	40	48	59	69	0	0.728691
1699	Forebrain/Midbrain/Hindbrain	2	5	10	19	26	34	40	49	62	67	0	0.680659
1700	Forebrain/Midbrain/Hindbrain	0	5	9	13	21	31	37	43	54	62	0	0.709494
1701	Forebrain/Midbrain/Hindbrain	4	7	10	16	22	29	42	53	69	77	0	0.506037
1702	Forebrain/Midbrain/Hindbrain	1	7	9	15	24	30	43	56	72	89	0	0.671703
1703	Forebrain/Midbrain/Hindbrain	2	7	12	18	24	27	36	51	64	73	0	0.725922
1704	Cranial mesoderm	0	1	1	1	2	3	3	4	5	6	0.41939	0.578061
1705	Forebrain/Midbrain/Hindbrain	1	4	9	20	31	40	49	64	79	93	0.13285	0.743425
1706	Forebrain/Midbrain/Hindbrain	0	1	1	4	10	15	23	34	45	58	0	0.381518
1707	Forebrain/Midbrain/Hindbrain	2	7	12	18	23	28	34	47	63	73	0	0.709708
1708	Forebrain/Midbrain/Hindbrain	2	8	11	19	27	39	48	56	75	93	0.13285	0.719664
1709	Forebrain/Midbrain/Hindbrain	0	4	6	6	7	12	16	19	25	33	0.299769	0.652049
1710	Forebrain/Midbrain/Hindbrain	0	0	2	6	14	25	37	50	68	82	0	0.682083
1711	Forebrain/Midbrain/Hindbrain	0	4	11	17	27	33	41	45	52	61	0	0.726902
1712	Forebrain/Midbrain/Hindbrain	1	3	8	15	17	28	35	43	53	69	0.13285	0.629841
1713	Forebrain/Midbrain/Hindbrain	2	4	9	17	24	31	38	48	56	69	0	0.561256
1714	Forebrain/Midbrain/Hindbrain	1	5	9	16	23	29	36	43	52	59	0.13285	0.737902
1715	Forebrain/Midbrain/Hindbrain	3	18	21	26	34	40	52	57	67	79	0.13285	0.641839
1716	Forebrain/Midbrain/Hindbrain	2	6	12	21	27	32	44	52	60	75	0	0.760718
1717	Forebrain/Midbrain/Hindbrain	3	5	9	14	19	25	34	41	46	59	0.13285	0.713724
1718	Forebrain/Midbrain/Hindbrain	1	5	11	21	29	34	43	51	58	66	0	0.741818
1719	Forebrain/Midbrain/Hindbrain	2	4	10	23	33	50	65	77	95	114	0.13285	0.736453
1720	Forebrain/Midbrain/Hindbrain	1	2	11	14	21	27	31	45	56	72	0	0.702869
1721	Forebrain/Midbrain/Hindbrain	1	6	9	16	24	31	41	47	50	65	0	0.613687
1722	Forebrain/Midbrain/Hindbrain	4	10	16	23	29	43	53	60	74	84	0.13285	0.615728
1723	Forebrain/Midbrain/Hindbrain	2	6	9	14	24	33	44	48	56	62	0.13285	0.725923
1724	Forebrain/Midbrain/Hindbrain	3	7	12	17	25	31	37	47	61	74	0	0.696079
1725	Forebrain/Midbrain/Hindbrain	3	8	14	20	27	33	39	48	62	74	0	0.730828
1726	Forebrain/Midbrain/Hindbrain	0	4	8	14	19	27	35	46	55	65	0	0.633536
1727	Forebrain/Midbrain/Hindbrain	0	4	9	14	22	29	38	49	63	73	0	0.634025
1728	Forebrain/Midbrain/Hindbrain	3	6	11	20	26	34	48	55	68	84	0	0.612023
1729	Forebrain/Midbrain/Hindbrain	1	3	6	10	13	18	23	33	43	54	0.13285	0.541299
1730	Forebrain/Midbrain/Hindbrain	0	1	1	2	3	8	9	14	16	23	0	0.569237
1731	Forebrain/Midbrain/Hindbrain	0	2	7	10	17	25	34	47	56	65	0	0.582092
1732	Forebrain/Midbrain/Hindbrain	1	5	10	16	22	29	42	53	63	71	0.13285	0.659429
1733	Forebrain/Midbrain/Hindbrain	1	7	13	19	23	31	39	47	53	63	0	0.731216
1734	Forebrain/Midbrain/Hindbrain	2	9	13	21	28	33	42	51	58	66	0	0.719263
1735	Forebrain/Midbrain/Hindbrain	0	2	4	10	13	22	33	47	56	67	0	0.35967
1736	Forebrain/Midbrain/Hindbrain	4	8	18	25	34	38	45	50	61	66	0.13285	0.694711
1737	Forebrain/Midbrain/Hindbrain	5	9	12	21	28	33	44	54	66	76	0	0.719718
1738	Forebrain/Midbrain/Hindbrain	6	8	14	21	27	35	42	49	60	70	0	0.744207
1739	Forebrain/Midbrain/Hindbrain	1	7	11	22	36	44	56	62	76	86	0	0.528347
1740	Forebrain/Midbrain/Hindbrain	1	3	7	13	18	24	33	42	53	62	0	0.645594
1741	Forebrain/Midbrain/Hindbrain	1	6	15	22	39	50	62	82	98	112	0.13285	0.691674
1742	Forebrain/Midbrain/Hindbrain	2	6	15	25	33	39	44	51	60	68	0	0.683468
1743	Forebrain/Midbrain/Hindbrain	2	4	9	17	28	36	48	57	68	81	0	0.706348
1744	Forebrain/Midbrain/Hindbrain	2	6	9	17	25	33	42	51	57	67	0	0.663426
1745	Forebrain/Midbrain/Hindbrain	1	5	12	19	26	37	45	54	60	68	0.234585	0.717798
1746	Forebrain/Midbrain/Hindbrain	2	8	13	15	20	28	38	48	61	75	0	0.61915
1747	Forebrain/Midbrain/Hindbrain	2	5	10	16	25	35	47	54	62	70	0.189667	0.7115
1748	Forebrain/Midbrain/Hindbrain	3	6	17	24	31	38	45	53	64	79	0	0.760699
1749	Forebrain/Midbrain/Hindbrain	2	8	16	25	33	38	45	52	61	70	0	0.677519
1750	Forebrain/Midbrain/Hindbrain	3	8	14	22	32	39	46	54	63	73	0	0.721933
1751	Forebrain/Midbrain/Hindbrain	2	5	10	14	22	29	36	46	55	65	0.13285	0.581991
1752	Forebrain/Midbrain/Hindbrain	0	0	0	0	0	0	0	0	0	0	0.13285	0.41243
1753	Forebrain/Midbrain/Hindbrain	1	6	11	13	19	27	35	46	56	68	0	0.585512
1754	Forebrain/Midbrain/Hindbrain	4	6	9	17	26	34	44	59	71	86	0	0.620569
1755	Haematoendothelial progenitors	0	2	7	9	14	22	29	43	51	60	0.287047	0.646764
1756	Forebrain/Midbrain/Hindbrain	7	10	12	20	27	36	47	61	74	84	0	0.696598
1757	Forebrain/Midbrain/Hindbrain	0	6	13	21	32	40	51	59	64	76	0.234585	0.710654
1758	Forebrain/Midbrain/Hindbrain	3	7	16	22	29	39	44	54	63	73	0	0.737927
1759	Forebrain/Midbrain/Hindbrain	4	11	15	23	29	39	45	52	61	69	0	0.591982
1760	Forebrain/Midbrain/Hindbrain	3	10	15	24	33	39	45	54	62	69	0.189667	0.712069
1761	Forebrain/Midbrain/Hindbrain	4	7	15	19	31	38	53	64	76	88	0	0.6776
1762	Forebrain/Midbrain/Hindbrain	2	7	10	18	30	38	46	59	69	83	0	0.714581
1763	Forebrain/Midbrain/Hindbrain	0	0	1	2	2	3	3	5	6	6	0	0.659409
1764	Forebrain/Midbrain/Hindbrain	5	13	16	18	24	32	39	47	60	66	0	0.730276
1765	Forebrain/Midbrain/Hindbrain	5	13	21	29	35	39	45	54	64	73	0	0.717252
1766	Forebrain/Midbrain/Hindbrain	0	0	1	1	1	2	5	6	7	9	0	0.619434
1767	Forebrain/Midbrain/Hindbrain	1	5	12	17	26	35	44	54	63	73	0	0.67521
1768	Endothelium	0	0	0	0	0	0	0	0	0	0	0.273645	0.372098
1769	Forebrain/Midbrain/Hindbrain	1	2	2	3	4	6	7	9	9	11	0.13285	0.682982
1770	Forebrain/Midbrain/Hindbrain	3	4	10	16	30	41	53	63	73	86	0	0.671173
1771	Forebrain/Midbrain/Hindbrain	1	7	13	19	28	40	50	55	65	73	0.13285	0.637023
1772	Forebrain/Midbrain/Hindbrain	2	5	10	18	28	38	45	56	68	80	0	0.615434
1773	Forebrain/Midbrain/Hindbrain	3	13	17	26	34	40	48	57	68	79	0	0.723966
1774	Haematoendothelial progenitors	0	0	1	2	2	2	2	2	4	4	0.481688	0.446971
1775	Forebrain/Midbrain/Hindbrain	1	3	3	5	12	22	29	38	50	62	0	0.646739
1776	Forebrain/Midbrain/Hindbrain	1	4	10	14	20	24	33	38	48	66	0	0.675533
1777	Forebrain/Midbrain/Hindbrain	5	13	19	25	33	37	47	53	62	70	0.189667	0.68226
1778	Forebrain/Midbrain/Hindbrain	6	12	18	26	33	42	50	56	64	71	0.309197	0.690481
1779	Forebrain/Midbrain/Hindbrain	5	9	12	20	34	45	58	70	86	100	0	0.684198
1780	Forebrain/Midbrain/Hindbrain	5	13	21	31	35	41	51	57	63	72	0.13285	0.70747
1781	Forebrain/Midbrain/Hindbrain	5	7	11	20	25	32	44	57	68	83	0	0.693265
1782	Forebrain/Midbrain/Hindbrain	3	8	14	23	33	41	52	59	71	88	0	0.743883
1783	Forebrain/Midbrain/Hindbrain	4	10	17	24	35	41	50	58	65	71	0.342457	0.716041
1784	Forebrain/Midbrain/Hindbrain	0	4	6	17	25	32	42	51	61	68	0.309197	0.55285
1785	Forebrain/Midbrain/Hindbrain	4	9	10	11	18	25	33	39	47	58	0.13285	0.745278
1786	Forebrain/Midbrain/Hindbrain	3	6	12	19	27	38	50	62	75	91	0	0.681656
1787	Forebrain/Midbrain/Hindbrain	1	7	15	21	31	41	49	56	67	79	0	0.678384
1788	Forebrain/Midbrain/Hindbrain	4	9	14	25	34	43	53	67	77	89	0.13285	0.596829
1789	Cranial mesoderm	0	0	2	4	7	10	14	20	25	28	0.325528	0.631069
1790	Forebrain/Midbrain/Hindbrain	1	4	9	17	26	36	45	55	59	66	0.189667	0.766402
1791	Forebrain/Midbrain/Hindbrain	4	12	14	24	33	41	50	56	64	72	0.13285	0.593199
1792	Forebrain/Midbrain/Hindbrain	1	1	4	5	11	15	20	30	41	45	0.13285	0.265819
1793	Forebrain/Midbrain/Hindbrain	0	0	0	0	0	0	0	0	0	0	0	0.628798
1794	Forebrain/Midbrain/Hindbrain	0	6	17	25	36	50	66	86	109	131	0	0.649919
1795	Forebrain/Midbrain/Hindbrain	0	0	0	2	4	6	12	19	24	31	0	0.640599
1796	Forebrain/Midbrain/Hindbrain	2	12	20	28	33	41	51	56	67	73	0.342457	0.727572
1797	Endothelium	1	2	4	10	13	17	18	19	23	29	0.250351	-0.0271357
1798	Forebrain/Midbrain/Hindbrain	1	4	6	13	31	44	59	73	82	102	0	0.638417
1799	Forebrain/Midbrain/Hindbrain	2	4	7	10	13	16	19	22	25	31	0.0677152	0.658564
1800	Forebrain/Midbrain/Hindbrain	3	12	18	25	31	39	50	58	68	74	0.404841	0.675404
1801	Forebrain/Midbrain/Hindbrain	3	8	15	23	34	46	58	67	83	94	0.13285	0.66609
1802	Forebrain/Midbrain/Hindbrain	1	1	2	2	2	2	3	12	15	22	0	0.647463
1803	Forebrain/Midbrain/Hindbrain	0	3	7	17	26	31	37	45	59	65	0.13285	0.683857
1804	Forebrain/Midbrain/Hindbrain	0	3	8	16	26	39	49	57	65	75	0.234585	0.538566
1805	Forebrain/Midbrain/Hindbrain	4	13	23	31	43	53	63	70	83	92	0.13285	0.715163
1806	Forebrain/Midbrain/Hindbrain	6	9	14	18	28	40	46	59	72	90	0	0.661494
1807	Forebrain/Midbrain/Hindbrain	0	5	12	18	25	34	44	46	50	62	0.309197	0.53385
1808	Forebrain/Midbrain/Hindbrain	4	7	17	23	33	40	52	58	68	75	0.404841	0.713066
1809	Cranial mesoderm	1	2	2	3	3	4	4	5	9	11	0.432488	0.529341
1810	Forebrain/Midbrain/Hindbrain	4	7	9	13	16	19	21	26	28	33	0.26623	0.713088
1811	Forebrain/Midbrain/Hindbrain	0	4	11	17	29	42	52	64	76	90	0	0.532509
1812	Cranial mesoderm	3	9	17	24	29	39	45	51	58	69	0.23806	0.565201
1813	Forebrain/Midbrain/Hindbrain	0	1	2	4	4	5	8	10	15	21	0	0.645208
1814	Forebrain/Midbrain/Hindbrain	2	3	9	14	22	29	35	42	49	57	0.342457	0.318025
1815	Forebrain/Midbrain/Hindbrain	4	11	18	27	38	47	55	59	68	80	0.234585	0.72367
1816	Forebrain/Midbrain/Hindbrain	2	7	11	15	19	21	28	35	41	46	0	0.524558
1817	Forebrain/Midbrain/Hindbrain	2	4	7	9	12	16	22	26	36	42	0	0.711972
1818	Cranial mesoderm	0	0	0	1	1	1	3	4	4	7	0.358858	0.467889
1819	Forebrain/Midbrain/Hindbrain	3	8	10	12	14	15	16	22	29	36	0	0.729876
1820	Cranial mesoderm	0	0	0	1	2	3	6	8	8	11	0.191265	0.594436
1821	Forebrain/Midbrain/Hindbrain	4	6	15	24	35	52	66	84	106	124	0	0.594867
1822	Forebrain/Midbrain/Hindbrain	3	7	15	23	31	42	51	59	63	71	0.186165	0.505976
1823	Forebrain/Midbrain/Hindbrain	0	1	11	17	28	37	48	58	71	91	0	0.423602
1824	Cranial mesoderm	4	12	19	29	37	43	51	59	67	77	0.247761	0.703303
1825	Forebrain/Midbrain/Hindbrain	0	0	2	4	11	14	19	28	34	39	0.151545	0.439175
1826	Forebrain/Midbrain/Hindbrain	5	11	13	15	22	33	44	55	63	73	0	0.701995
1827	Forebrain/Midbrain/Hindbrain	3	10	18	28	37	51	58	68	76	85	0.189667	0.742599
1828	Forebrain/Midbrain/Hindbrain	4	7	7	10	12	16	21	26	29	37	0	0.648785
1829	Forebrain/Midbrain/Hindbrain	1	6	11	18	23	32	41	53	66	75	0	0.374108
1830	Forebrain/Midbrain/Hindbrain	1	6	16	32	49	59	74	93	109	126	0	0.683138
1831	Forebrain/Midbrain/Hindbrain	4	9	20	25	33	45	55	64	76	88	0.189667	0.666935
1832	Forebrain/Midbrain/Hindbrain	3	7	10	21	27	39	57	69	81	93	0	0.678041
1833	Forebrain/Midbrain/Hindbrain	4	11	18	24	33	38	41	54	63	72	0.13285	0.218412
1834	Forebrain/Midbrain/Hindbrain	0	1	5	7	9	14	18	24	32	36	0.273645	0.709217
1835	Forebrain/Midbrain/Hindbrain	2	2	5	11	14	17	23	27	31	36	0	0.68408
1836	Forebrain/Midbrain/Hindbrain	1	3	6	11	16	23	26	33	36	50	0	0.330086
1837	Forebrain/Midbrain/Hindbrain	2	6	13	18	28	33	43	49	60	67	0.404841	0.751679
1838	Forebrain/Midbrain/Hindbrain	2	9	12	16	19	24	28	31	39	47	0	0.707481
1839	Cranial mesoderm	1	2	5	9	11	15	18	23	29	31	0.198146	0.725894
1840	Forebrain/Midbrain/Hindbrain	0	0	1	3	6	8	11	11	14	18	0.13285	0.543996
1841	Forebrain/Midbrain/Hindbrain	4	10	17	32	47	59	71	83	97	115	0.13285	0.751938
1842	Neural crest	0	0	0	0	0	1	1	2	3	5	0.563923	-0.387311
1843	Forebrain/Midbrain/Hindbrain	0	0	1	1	1	1	4	6	7	7	0	0.737708
1844	Forebrain/Midbrain/Hindbrain	4	15	22	30	34	47	59	67	79	90	0	0.706864
1845	Forebrain/Midbrain/Hindbrain	4	9	15	23	33	40	52	67	77	82	0	0.684942
1846	Forebrain/Midbrain/Hindbrain	3	8	17	27	37	46	55	71	81	90	0	0.574881
1847	Forebrain/Midbrain/Hindbrain	3	10	13	19	24	27	31	34	40	44	0	0.574035
1848	Forebrain/Midbrain/Hindbrain	6	10	14	27	34	42	55	64	76	95	0.13285	0.755163
1849	Forebrain/Midbrain/Hindbrain	7	11	14	19	28	37	51	60	71	82	0	0.718278
1850	Forebrain/Midbrain/Hindbrain	3	8	14	18	23	31	39	47	58	65	0.216562	0.681585
1851	Forebrain/Midbrain/Hindbrain	0	3	7	14	20	23	29	37	43	48	0	0.497183
1852	Cranial mesoderm	4	9	15	17	22	27	34	36	46	54	0.342457	0.679381
1853	Forebrain/Midbrain/Hindbrain	0	3	10	17	29	43	55	74	84	101	0	0.713629
1854	Forebrain/Midbrain/Hindbrain	4	13	23	32	47	59	68	81	88	95	0.13285	0.714575
1855	Forebrain/Midbrain/Hindbrain	2	5	7	12	24	33	46	62	72	89	0.13285	0.732987
1856	Forebrain/Midbrain/Hindbrain	2	9	12	21	27	35	45	59	75	88	0	0.696795
1857	Forebrain/Midbrain/Hindbrain	4	10	18	22	28	33	39	42	44	51	0	0.61221
1858	Forebrain/Midbrain/Hindbrain	0	0	0	0	1	1	2	3	3	4	0.724981	0.0516511
1859	Forebrain/Midbrain/Hindbrain	3	7	12	21	34	43	65	88	105	124	0	0.706916
1860	Forebrain/Midbrain/Hindbrain	6	16	22	27	36	43	54	65	78	91	0	0.672087
1861	Forebrain/Midbrain/Hindbrain	1	3	5	11	15	24	29	39	43	50	0.336554	0.35666
1862	Forebrain/Midbrain/Hindbrain	5	15	22	24	31	38	45	57	68	80	0	0.721087
1863	Forebrain/Midbrain/Hindbrain	1	3	7	14	19	30	43	53	67	80	0.13285	0.565813
1864	Forebrain/Midbrain/Hindbrain	3	13	20	31	47	64	77	93	109	120	0.13285	0.73864
1865	Forebrain/Midbrain/Hindbrain	0	0	0	0	0	0	0	2	4	4	0	0.603006
1866	Forebrain/Midbrain/Hindbrain	1	4	11	19	29	45	61	78	96	112	0.13285	0.740687
1867	Forebrain/Midbrain/Hindbrain	7	15	25	30	36	41	50	61	75	82	0	0.725879
1868	Forebrain/Midbrain/Hindbrain	4	7	17	31	40	53	67	76	85	95	0	0.712654
1869	Forebrain/Midbrain/Hindbrain	2	5	11	15	19	24	27	30	36	40	0.13285	0.712376
1870	Forebrain/Midbrain/Hindbrain	2	9	16	24	39	52	68	87	104	128	0	0.652446
1871	Forebrain/Midbrain/Hindbrain	1	8	16	29	50	64	83	95	116	141	0	0.656773
1872	Forebrain/Midbrain/Hindbrain	2	14	22	35	49	61	80	88	100	107	0	0.752768
1873	Forebrain/Midbrain/Hindbrain	3	6	12	28	31	46	63	88	105	125	0	0.678982
1874	Forebrain/Midbrain/Hindbrain	1	2	5	10	14	17	25	31	40	45	0.13285	0.676089
1875	Forebrain/Midbrain/Hindbrain	6	11	16	21	29	36	48	52	60	71	0	0.728829
1876	Forebrain/Midbrain/Hindbrain	2	5	12	24	39	50	63	79	92	108	0	0.546383
1877	Endothelium	0	1	4	6	9	13	17	18	25	31	0.13285	0.186782
1878	Forebrain/Midbrain/Hindbrain	5	10	23	32	45	53	67	80	90	103	0	0.708333
1879	Forebrain/Midbrain/Hindbrain	3	10	17	29	39	50	70	90	108	126	0	0.655315
1880	Forebrain/Midbrain/Hindbrain	3	4	5	10	15	21	27	37	44	52	0	0.734741
1881	Forebrain/Midbrain/Hindbrain	2	4	13	20	30	44	58	81	101	119	0	0.675262
1882	Forebrain/Midbrain/Hindbrain	4	9	15	25	34	45	54	74	86	102	0	0.737818
1883	Forebrain/Midbrain/Hindbrain	4	9	18	31	39	56	68	88	108	128	0	0.718362
1884	Forebrain/Midbrain/Hindbrain	0	0	3	11	24	41	57	72	89	108	0.13285	0.707563
1885	Forebrain/Midbrain/Hindbrain	0	0	2	4	7	11	16	20	27	33	0.13285	0.651445
1886	Forebrain/Midbrain/Hindbrain	6	14	21	24	34	42	51	58	70	84	0	0.739092
1887	Forebrain/Midbrain/Hindbrain	2	4	6	18	29	43	58	78	93	119	0	0.720176
1888	Forebrain/Midbrain/Hindbrain	6	12	21	34	46	55	69	83	97	105	0	0.72613
1889	Forebrain/Midbrain/Hindbrain	0	2	7	20	34	42	56	72	89	102	0	0.66366
1890	Forebrain/Midbrain/Hindbrain	1	4	10	21	34	47	61	88	102	118	0	0.602146
1891	Forebrain/Midbrain/Hindbrain	2	7	11	21	32	45	61	80	94	112	0	0.705183
1892	Forebrain/Midbrain/Hindbrain	2	7	18	34	47	64	71	89	108	122	0	0.72773
1893	Forebrain/Midbrain/Hindbrain	1	5	18	31	42	53	64	76	87	97	0	0.750761
1894	Forebrain/Midbrain/Hindbrain	3	3	12	22	30	45	61	76	93	111	0.13285	0.72236
1895	Forebrain/Midbrain/Hindbrain	2	3	6	7	11	15	23	33	37	44	0	0.553219
1896	Forebrain/Midbrain/Hindbrain	1	8	14	27	41	59	72	91	109	126	0	0.583849
1897	Forebrain/Midbrain/Hindbrain	1	4	12	25	31	42	55	71	84	100	0.13285	0.611983
1898	Forebrain/Midbrain/Hindbrain	1	4	13	20	28	41	52	65	74	83	0	0.754471
1899	Forebrain/Midbrain/Hindbrain	1	6	10	17	30	40	49	63	79	98	0.13285	0.702405
1900	Forebrain/Midbrain/Hindbrain	7	19	21	28	33	39	45	59	64	78	0	0.733068
1901	Forebrain/Midbrain/Hindbrain	0	0	0	0	0	0	0	0	0	0	0.769831	-0.530756
1902	Forebrain/Midbrain/Hindbrain	0	2	8	15	23	31	45	61	76	98	0	0.70146
1903	Forebrain/Midbrain/Hindbrain	0	0	0	0	0	0	0	0	0	1	0.186165	0.127185
1904	Forebrain/Midbrain/Hindbrain	1	7	18	28	37	53	68	84	103	126	0	0.732527
1905	Forebrain/Midbrain/Hindbrain	0	0	5	13	25	40	61	80	106	126	0	0.708576
1906	Forebrain/Midbrain/Hindbrain	3	8	18	32	50	63	75	89	107	129	0	0.704905
1907	Forebrain/Midbrain/Hindbrain	2	7	13	18	28	38	50	55	71	86	0.13285	0.604673
1908	Forebrain/Midbrain/Hindbrain	7	16	19	21	24	30	40	49	59	74	0	0.728016
1909	Forebrain/Midbrain/Hindbrain	1	4	10	16	24	32	38	46	56	64	0.13285	0.73462
1910	Forebrain/Midbrain/Hindbrain	1	3	9	19	28	42	52	67	81	95	0	0.706219
1911	Forebrain/Midbrain/Hindbrain	2	9	17	23	27	34	39	45	55	62	0	0.750958
1912	Forebrain/Midbrain/Hindbrain	0	4	12	19	31	41	56	70	87	108	0	0.725365
1913	Forebrain/Midbrain/Hindbrain	1	7	16	28	42	55	67	83	100	113	0.13285	0.632481
1914	Forebrain/Midbrain/Hindbrain	3	4	8	18	32	42	57	67	81	91	0	0.454252
1915	Forebrain/Midbrain/Hindbrain	0	2	4	6	11	17	26	30	42	50	0	0.61938
1916	Forebrain/Midbrain/Hindbrain	0	3	9	20	29	39	53	69	87	99	0	0.707018
1917	Forebrain/Midbrain/Hindbrain	2	3	9	14	20	33	47	60	69	87	0	0.750459
1918	Forebrain/Midbrain/Hindbrain	1	11	21	33	45	57	71	84	102	110	0	0.691282
1919	Forebrain/Midbrain/Hindbrain	1	6	8	17	19	27	32	44	48	55	0	0.716575
1920	Forebrain/Midbrain/Hindbrain	3	5	12	18	31	41	54	65	77	98	0	0.439221
1921	Forebrain/Midbrain/Hindbrain	0	5	14	26	36	49	60	77	86	95	0.189667	0.715045
1922	Forebrain/Midbrain/Hindbrain	0	2	9	21	27	37	49	64	82	102	0	0.641518
1923	Forebrain/Midbrain/Hindbrain	1	5	18	30	51	64	82	101	118	138	0	0.686709
1924	Forebrain/Midbrain/Hindbrain	2	13	19	26	45	58	68	82	101	117	0.234956	0.569555
1925	Forebrain/Midbrain/Hindbrain	2	11	20	28	41	54	69	79	95	107	0	0.647623
1926	Forebrain/Midbrain/Hindbrain	1	5	6	11	15	18	25	31	36	45	0	0.608866
1927	Forebrain/Midbrain/Hindbrain	2	9	9	18	30	40	51	62	78	86	0	0.666652
1928	Forebrain/Midbrain/Hindbrain	3	5	8	9	12	16	20	22	23	25	0	0.635829
1929	Forebrain/Midbrain/Hindbrain	3	6	15	32	50	67	82	97	114	128	0	0.556123
1930	Forebrain/Midbrain/Hindbrain	1	7	12	23	31	42	52	64	75	87	0.13285	0.626057
1931	Forebrain/Midbrain/Hindbrain	1	5	6	10	14	18	25	30	34	45	0	0.652815
1932	Forebrain/Midbrain/Hindbrain	7	10	21	30	39	46	62	69	78	84	0	0.64045
1933	Forebrain/Midbrain/Hindbrain	3	5	12	18	27	38	50	66	77	91	0	0.585267
1934	Forebrain/Midbrain/Hindbrain	5	10	17	24	35	48	57	67	79	84	0	0.648407
1935	Neural crest	3	8	15	23	32	45	55	64	82	97	0.228744	0.618692
1936	Forebrain/Midbrain/Hindbrain	2	4	11	23	34	43	52	63	70	77	0	0.648734
1937	Forebrain/Midbrain/Hindbrain	1	3	6	8	13	16	17	20	24	28	0	0.528453
1938	Forebrain/Midbrain/Hindbrain	7	16	24	37	51	71	81	94	100	109	0	0.578332
1939	Forebrain/Midbrain/Hindbrain	2	5	8	17	26	32	37	39	45	50	0.37417	0.484014
1940	Forebrain/Midbrain/Hindbrain	1	4	8	13	17	25	32	40	46	47	0.13285	0.521256
1941	Forebrain/Midbrain/Hindbrain	0	1	3	3	4	5	8	12	18	23	0	0.660363
1942	Forebrain/Midbrain/Hindbrain	0	1	1	3	4	10	17	26	37	54	0	0.719075
1943	Forebrain/Midbrain/Hindbrain	1	3	7	14	26	39	58	72	90	106	0	0.704853
1944	Forebrain/Midbrain/Hindbrain	4	12	27	40	58	68	83	92	104	119	0	0.542074
1945	Endothelium	0	0	2	2	3	4	4	4	5	7	0.767577	-0.0325545
1946	Forebrain/Midbrain/Hindbrain	0	0	7	13	24	30	39	52	62	75	0.13285	0.618642
1947	Forebrain/Midbrain/Hindbrain	2	9	11	14	16	20	23	27	29	34	0	0.587478
1948	Forebrain/Midbrain/Hindbrain	0	3	5	9	20	28	38	51	65	75	0.13285	0.629745
1949	Forebrain/Midbrain/Hindbrain	2	7	14	19	26	39	52	59	64	74	0	0.587063
1950	Forebrain/Midbrain/Hindbrain	6	13	24	35	46	70	78	91	101	107	0	0.562908
1951	Forebrain/Midbrain/Hindbrain	2	9	18	24	36	48	57	62	72	84	0	0.649449
1952	Forebrain/Midbrain/Hindbrain	2	7	12	18	27	36	46	55	64	77	0.189667	0.592052
1953	Forebrain/Midbrain/Hindbrain	3	10	22	42	55	68	80	91	101	115	0	0.580694
1954	Forebrain/Midbrain/Hindbrain	1	2	5	10	15	23	34	43	58	78	0	0.588423
1955	Forebrain/Midbrain/Hindbrain	2	7	15	18	23	32	43	56	63	69	0.234585	0.579169
1956	Haematoendothelial progenitors	0	0	1	3	6	11	16	20	22	32	0.666997	0.187318
1957	Forebrain/Midbrain/Hindbrain	6	8	16	21	30	41	51	66	73	78	0	0.599473
1958	Forebrain/Midbrain/Hindbrain	5	12	25	43	56	73	81	97	109	117	0.13285	0.541511
1959	Forebrain/Midbrain/Hindbrain	3	10	26	42	55	75	87	101	116	131	0	0.576976
1960	Forebrain/Midbrain/Hindbrain	1	9	19	28	40	56	63	77	89	104	0	0.703388
1961	Forebrain/Midbrain/Hindbrain	7	16	21	32	43	56	74	82	96	108	0.13285	0.422054
1962	Forebrain/Midbrain/Hindbrain	0	5	6	11	20	26	33	36	40	45	0	0.628826
1963	Forebrain/Midbrain/Hindbrain	2	9	19	30	49	62	71	81	88	100	0	0.717732
1964	Forebrain/Midbrain/Hindbrain	0	0	0	0	0	0	0	0	0	0	0.234585	-0.065228
1965	Forebrain/Midbrain/Hindbrain	2	6	12	20	28	32	37	43	46	50	0.13285	0.582458
1966	Forebrain/Midbrain/Hindbrain	3	7	11	13	15	15	16	21	21	26	0.13285	0.682294
1967	Forebrain/Midbrain/Hindbrain	3	13	17	28	43	51	65	78	97	110	0.273645	0.607173
1968	Forebrain/Midbrain/Hindbrain	4	11	17	26	35	43	50	57	65	73	0	0.649754
1969	Forebrain/Midbrain/Hindbrain	0	3	7	14	29	39	44	50	58	67	0.13285	0.69353
1970	Forebrain/Midbrain/Hindbrain	3	8	11	15	27	38	51	61	79	89	0	0.683922
1971	Forebrain/Midbrain/Hindbrain	0	1	2	10	20	32	42	48	53	64	0	0.670318
1972	Forebrain/Midbrain/Hindbrain	0	0	1	1	2	2	2	3	3	5	0.189667	0.420427
1973	Forebrain/Midbrain/Hindbrain	1	4	6	10	16	27	30	40	49	59	0	0.561283
1974	Forebrain/Midbrain/Hindbrain	1	1	2	8	14	20	27	34	48	61	0	0.723197
1975	Forebrain/Midbrain/Hindbrain	2	5	11	19	32	44	54	62	71	84	0	0.645284
1976	Forebrain/Midbrain/Hindbrain	2	7	15	26	34	45	55	71	80	91	0.189667	0.651358
1977	Forebrain/Midbrain/Hindbrain	1	3	8	14	22	30	46	59	68	84	0	0.602601
1978	Neural crest	1	9	20	32	43	58	70	87	100	109	0.189667	0.567682
1979	Forebrain/Midbrain/Hindbrain	2	4	16	30	44	56	65	85	98	114	0	0.579502
1980	Forebrain/Midbrain/Hindbrain	3	7	11	20	32	39	50	61	69	77	0	0.701016
1981	Forebrain/Midbrain/Hindbrain	0	5	12	22	37	52	68	80	90	102	0	0.671118
1982	Forebrain/Midbrain/Hindbrain	0	3	9	17	28	35	50	62	77	95	0	0.501374
1983	Forebrain/Midbrain/Hindbrain	2	11	19	29	40	51	56	71	78	87	0.13285	0.59892
1984	Forebrain/Midbrain/Hindbrain	2	10	15	23	32	38	44	51	58	65	0	0.674677
1985	Forebrain/Midbrain/Hindbrain	0	2	5	9	12	20	25	35	42	57	0.13285	0.403602
1986	Forebrain/Midbrain/Hindbrain	3	5	12	24	34	47	62	71	81	96	0	0.618735
1987	Forebrain/Midbrain/Hindbrain	1	6	15	19	25	30	34	37	41	46	0	0.658294
1988	Forebrain/Midbrain/Hindbrain	3	8	16	27	35	43	56	70	77	84	0.189667	0.633505
1989	Forebrain/Midbrain/Hindbrain	1	9	17	29	38	50	64	76	89	109	0.234585	0.645511
1990	Forebrain/Midbrain/Hindbrain	1	6	16	25	38	53	65	76	89	97	0	0.674269
1991	Forebrain/Midbrain/Hindbrain	2	8	19	35	50	68	84	101	118	136	0	0.584495
1992	Forebrain/Midbrain/Hindbrain	4	13	23	36	48	60	69	79	91	99	0	0.693619
1993	Forebrain/Midbrain/Hindbrain	1	8	14	28	37	51	58	73	84	99	0.13285	0.676258
1994	Forebrain/Midbrain/Hindbrain	4	10	17	22	28	35	41	46	52	60	0	0.714421
1995	Forebrain/Midbrain/Hindbrain	2	8	16	31	44	54	69	83	98	117	0	0.602339
1996	Forebrain/Midbrain/Hindbrain	0	1	4	9	13	23	28	38	48	63	0	0.664336
1997	Forebrain/Midbrain/Hindbrain	1	5	11	17	27	36	40	49	58	66	0.13285	0.67322
1998	Forebrain/Midbrain/Hindbrain	2	14	28	34	46	55	71	84	94	100	0	0.628129
[truncated: 4,525 more rows]

## Sheet: CeLEry
test cell index	cell type	hit neighbors with k=20	hit neighbors with k=40	hit neighbors with k=60	hit neighbors with k=80	hit neighbors with k=100	hit neighbors with k=120	hit neighbors with k=140	hit neighbors with k=160	hit neighbors with k=180	hit neighbors with k=200	jsd	spearman corr
0	Spinal cord	3	3	5	9	13	22	27	35	41	57	0.218492	0.822083
1	Gut tube	1	1	1	4	5	9	13	13	17	22	0.560415	0.791178
2	Gut tube	0	0	1	2	2	4	7	9	10	11	0.594131	0.69759
3	Endothelium	0	1	2	6	9	17	21	24	32	40	0.4624	0.825607
4	Spinal cord	1	3	7	10	16	20	27	32	36	47	0.481255	0.821239
5	NMP	0	3	7	14	17	19	25	29	38	45	0.331571	0.811494
6	Gut tube	0	0	1	2	4	4	8	9	12	16	0.575601	0.733612
7	Splanchnic mesoderm	2	6	10	15	20	26	31	37	44	49	0.621862	0.770378
8	Spinal cord	1	4	6	8	10	12	18	20	23	26	0.526554	0.584923
9	Haematoendothelial progenitors	1	2	2	3	5	8	10	11	14	17	0.62524	0.786682
10	Spinal cord	1	3	5	11	21	27	34	36	41	53	0.482266	0.824793
11	Spinal cord	1	4	5	9	16	18	26	37	44	55	0.277445	0.823866
12	Gut tube	0	1	2	4	4	10	15	21	25	33	0.58681	0.79797
13	Spinal cord	0	4	5	8	13	17	22	31	38	47	0.304431	0.818381
14	Endothelium	0	0	0	0	1	1	1	1	1	1	0.832555	-0.758018
15	NMP	2	4	5	11	16	22	28	41	50	56	0.374423	0.824786
16	Gut tube	0	0	0	1	4	4	6	8	9	10	0.488825	0.677
17	Gut tube	0	0	1	2	6	9	13	16	18	22	0.58482	0.778206
18	Endothelium	0	2	3	3	3	3	3	3	3	4	0.580988	-0.661024
19	Spinal cord	0	0	0	2	4	7	12	18	25	31	0.424799	0.808854
20	NMP	1	1	4	11	18	25	36	40	47	57	0.421897	0.824685
21	Forebrain/Midbrain/Hindbrain	1	1	2	2	4	6	8	12	16	19	0.51707	0.78938
22	Endothelium	0	2	6	11	15	23	30	41	47	53	0.275012	0.82182
23	Spinal cord	0	3	8	10	16	22	29	35	46	57	0.374423	0.822819
24	Spinal cord	0	2	6	12	19	28	34	44	52	62	0.441024	0.827544
25	Endothelium	1	1	2	2	4	4	6	7	11	12	0.751091	0.789095
26	Spinal cord	1	3	5	10	13	16	27	39	46	59	0.353149	0.822351
27	Spinal cord	2	3	5	10	17	20	30	38	50	57	0.263277	0.822196
28	Spinal cord	1	4	8	11	22	30	37	47	56	66	0.237136	0.827514
29	Spinal cord	1	4	7	11	13	20	24	29	39	46	0.321495	0.818444
30	Spinal cord	0	2	4	15	21	27	34	42	53	59	0.456009	0.828946
31	Spinal cord	1	5	10	17	22	27	38	47	55	68	0.198146	0.828264
32	Spinal cord	2	5	6	7	10	19	30	36	45	58	0.421713	0.825085
33	Haematoendothelial progenitors	0	0	0	0	2	2	2	4	5	6	0.594482	-0.191397
34	Spinal cord	1	2	4	12	16	22	30	36	43	53	0.494167	0.827515
35	Erythroid	0	0	2	3	5	6	6	9	12	15	0.780398	0.796492
36	Erythroid	1	1	2	3	3	3	3	3	3	3	0.599147	-0.616843
37	NMP	0	4	7	14	23	28	34	41	53	60	0.437089	0.827535
38	Spinal cord	0	0	4	5	9	16	21	32	38	45	0.418276	0.818022
39	Haematoendothelial progenitors	1	1	2	4	6	8	10	19	21	23	0.52978	0.788082
40	Spinal cord	0	1	5	8	16	27	33	40	46	51	0.395426	0.82185
41	Spinal cord	1	2	3	3	3	4	6	11	12	14	0.648341	0.783045
42	Spinal cord	1	1	3	7	13	18	20	21	27	34	0.441024	0.696913
43	NMP	1	2	10	16	23	30	34	41	57	65	0.321495	0.828328
44	Haematoendothelial progenitors	0	0	1	4	6	7	9	15	22	32	0.562495	0.820287
45	Spinal cord	0	5	9	14	19	29	33	38	44	51	0.202421	0.773341
46	Endothelium	0	1	2	2	3	3	7	9	10	11	0.832555	0.799703
47	Spinal cord	0	0	3	7	14	18	25	27	33	39	0.299769	0.785045
48	Endothelium	0	0	0	1	1	2	5	6	9	11	0.569491	0.751297
49	NMP	2	6	11	16	22	28	37	47	53	65	0.228744	0.827916
50	Spinal cord	0	3	5	10	20	27	30	37	44	55	0.193786	0.796438
51	Gut tube	0	1	3	4	6	7	11	15	19	21	0.449734	0.769536
52	Endothelium	0	1	3	4	6	8	11	15	17	18	0.501494	0.750536
53	Forebrain/Midbrain/Hindbrain	0	0	0	1	1	1	2	3	3	3	0.769831	-0.76815
54	Spinal cord	1	5	11	15	23	31	42	48	52	60	0.274711	0.830777
55	Spinal cord	1	2	7	10	15	22	28	36	43	52	0.32967	0.831164
56	Gut tube	0	0	1	1	1	1	1	1	2	3	0.505649	0.356555
57	Haematoendothelial progenitors	0	0	0	2	2	3	5	9	13	19	0.741574	0.74733
58	Spinal cord	1	4	8	12	20	28	36	43	48	59	0.353462	0.825807
59	Gut tube	1	1	1	2	6	8	11	12	18	21	0.608548	0.798343
60	Spinal cord	0	0	3	9	14	23	32	41	50	70	0.299769	0.830026
61	NMP	1	7	9	14	26	33	40	47	56	65	0.299769	0.830584
62	Spinal cord	0	5	8	16	20	26	34	45	53	64	0.255824	0.828744
63	NMP	0	2	5	8	18	24	30	34	37	43	0.4624	0.828697
64	Spinal cord	1	1	2	4	7	10	11	14	18	22	0.329622	0.697418
65	Spinal cord	1	2	5	12	16	18	22	33	36	45	0.374423	0.726599
66	Spinal cord	0	3	5	9	14	20	30	35	40	46	0.265903	0.819862
67	Gut tube	0	0	0	2	3	6	8	12	15	16	0.58482	0.648849
68	Spinal cord	1	4	6	8	16	22	29	39	50	55	0.475539	0.828514
69	Spinal cord	0	0	9	12	19	26	36	42	50	61	0.334446	0.828815
70	Spinal cord	0	2	6	15	20	26	35	42	49	57	0.324721	0.825072
71	Spinal cord	0	2	4	7	10	14	21	30	34	39	0.322447	0.818156
72	Spinal cord	1	5	9	14	22	28	36	42	55	63	0.255824	0.828878
73	Spinal cord	3	4	9	15	25	34	41	50	56	67	0.24041	0.832469
74	Haematoendothelial progenitors	0	1	2	2	4	7	12	13	17	22	0.634671	0.789227
75	Spinal cord	0	2	5	10	18	25	33	40	52	63	0.392086	0.827211
76	Spinal cord	2	5	8	20	27	32	37	45	55	64	0.277445	0.830901
77	Spinal cord	0	0	0	1	3	4	4	4	6	7	0.526262	0.241771
78	Spinal cord	1	3	8	10	17	23	31	44	51	62	0.294995	0.830107
79	Spinal cord	0	2	2	5	6	10	14	19	25	35	0.496934	0.821164
80	Spinal cord	0	1	3	6	9	13	15	19	22	30	0.513323	0.814071
81	Spinal cord	1	6	13	18	23	30	39	47	55	68	0.255824	0.830468
82	Spinal cord	1	4	8	16	23	34	39	44	52	63	0.409765	0.832583
83	Spinal cord	0	3	4	7	9	11	16	22	29	35	0.626167	0.825086
84	Haematoendothelial progenitors	1	1	3	6	10	14	23	28	35	39	0.584797	0.827853
85	Gut tube	0	0	0	0	0	0	1	2	2	3	0.698881	0.235771
86	Spinal cord	0	0	0	2	3	8	12	17	24	30	0.324721	0.81429
87	Gut tube	0	0	0	0	0	0	0	0	0	0	0.832555	-0.733083
88	Spinal cord	0	1	1	1	1	1	1	2	2	3	0.811474	0.734898
89	Endothelium	1	1	5	8	9	14	18	23	30	37	0.609511	0.82777
90	Spinal cord	2	3	10	15	22	29	39	50	58	68	0.265718	0.834404
91	Splanchnic mesoderm	0	2	2	4	7	12	18	25	32	36	0.650239	0.729615
92	Spinal cord	0	4	12	17	26	31	41	48	57	67	0.380652	0.833468
93	Spinal cord	1	1	5	12	16	24	29	39	47	56	0.190076	0.835117
94	Spinal cord	1	4	8	13	20	31	41	51	59	69	0.41939	0.834733
95	Spinal cord	2	4	7	14	25	33	38	44	56	62	0.235372	0.831254
96	Spinal cord	0	0	2	5	12	16	24	32	42	47	0.535193	0.828921
97	Haematoendothelial progenitors	0	0	0	0	0	2	2	4	4	4	0.639978	-0.406368
98	Spinal cord	1	1	3	6	6	10	10	14	19	22	0.50498	0.790064
99	Spinal cord	2	5	10	21	28	31	42	49	62	66	0.345035	0.834333
100	Spinal cord	0	3	7	12	17	21	29	30	33	39	0.447525	0.719088
101	Spinal cord	0	1	6	13	20	28	37	45	53	61	0.228786	0.830413
102	Splanchnic mesoderm	2	6	8	15	16	20	27	33	39	42	0.650239	0.758122
103	Spinal cord	0	1	3	8	17	28	36	44	50	58	0.190076	0.832251
104	Haematoendothelial progenitors	0	0	0	0	0	1	1	1	2	2	0.832555	-0.659021
105	Gut tube	0	1	3	4	6	9	15	19	25	34	0.60536	0.833194
106	Spinal cord	0	0	0	2	7	9	14	20	27	33	0.361673	0.817703
107	Forebrain/Midbrain/Hindbrain	0	1	1	1	2	2	2	2	2	2	0.769831	0.738942
108	Forebrain/Midbrain/Hindbrain	0	3	7	9	14	19	22	29	36	45	0.485629	0.833269
109	NMP	1	1	3	4	6	9	12	13	18	25	0.237136	0.735183
110	Spinal cord	0	4	12	18	24	36	44	49	57	68	0.18986	0.833562
111	Spinal cord	0	1	2	2	5	13	15	21	27	35	0.395426	0.818769
112	Gut tube	0	0	1	4	6	8	10	12	19	24	0.616762	0.73197
113	Gut tube	0	1	2	3	5	9	13	17	26	34	0.572585	0.805389
114	Spinal cord	1	2	2	7	13	23	34	40	52	60	0.300463	0.827101
115	NMP	0	4	11	18	22	31	39	49	58	69	0.294959	0.834257
116	Spinal cord	2	4	6	14	19	32	36	46	51	61	0.361673	0.832995
117	Spinal cord	1	4	9	12	19	28	36	49	55	65	0.311076	0.835068
118	Gut tube	0	0	1	1	2	6	10	12	17	21	0.50498	0.690623
119	Gut tube	0	0	0	1	1	2	3	3	3	3	0.631047	-0.028307
120	Cranial mesoderm	0	0	0	0	0	1	2	2	2	5	0.579371	0.542399
121	Spinal cord	1	4	9	16	24	31	38	48	54	64	0.324721	0.832711
122	Spinal cord	1	4	7	12	20	28	33	44	56	69	0.240219	0.83258
123	Gut tube	0	0	1	2	3	5	9	14	17	25	0.650239	0.740981
124	Spinal cord	2	6	11	17	24	28	32	48	61	71	0.362527	0.836414
125	Haematoendothelial progenitors	0	0	3	5	8	10	10	12	18	21	0.757868	0.831065
126	Spinal cord	0	1	2	3	5	6	7	9	11	15	0.682313	0.803239
127	Spinal cord	1	6	9	14	22	31	36	48	57	70	0.271921	0.834083
128	Spinal cord	0	0	3	4	9	14	19	21	26	38	0.348826	0.833953
129	Spinal cord	0	1	4	9	15	22	23	31	36	47	0.348861	0.827584
130	Spinal cord	0	4	10	14	19	25	31	40	47	56	0.353149	0.830845
131	Spinal cord	0	1	7	9	22	29	35	44	50	59	0.255872	0.789039
132	Endothelium	0	0	1	1	3	3	4	5	5	5	0.68327	-0.435513
133	Gut tube	0	0	0	0	0	0	0	0	0	0	0.803373	0.563957
134	Haematoendothelial progenitors	0	2	2	5	6	10	14	16	18	23	0.711884	0.778443
135	Spinal cord	1	2	5	14	21	26	30	40	46	51	0.263277	0.828499
136	Spinal cord	0	2	2	4	7	12	17	20	27	35	0.457964	0.815689
137	Cranial mesoderm	0	1	2	4	6	10	16	23	28	33	0.451785	0.811937
138	Spinal cord	1	4	9	15	21	28	38	48	56	66	0.263277	0.833132
139	Gut tube	1	4	5	7	9	14	15	19	25	29	0.569483	0.830287
140	Spinal cord	0	1	2	6	9	18	27	38	51	58	0.186165	0.836691
141	Spinal cord	0	0	3	4	10	13	17	20	30	36	0.353462	0.701058
142	Spinal cord	0	0	1	3	6	10	10	13	15	19	0.771496	0.776473
143	Spinal cord	0	2	4	5	9	12	15	21	32	39	0.56965	0.826612
144	Gut tube	0	0	0	1	2	6	7	7	10	14	0.616762	0.615219
145	Spinal cord	1	7	11	16	22	29	35	43	52	61	0.277445	0.742888
146	Forebrain/Midbrain/Hindbrain	0	0	0	0	0	1	2	4	6	7	0.473435	0.80693
147	Spinal cord	0	3	7	18	27	31	42	47	55	68	0.381067	0.835408
148	Gut tube	1	1	1	2	4	6	9	13	18	21	0.474089	0.737389
149	Spinal cord	1	3	8	8	10	19	27	35	44	52	0.407538	0.834741
150	Spinal cord	1	1	6	9	16	20	24	32	42	54	0.393092	0.837038
151	Spinal cord	1	3	8	12	20	26	32	36	50	54	0.228786	0.830947
152	Spinal cord	1	3	8	12	16	23	34	41	49	56	0.348861	0.830543
153	Spinal cord	0	0	3	6	13	17	23	32	43	59	0.469412	0.829685
154	Gut tube	0	0	0	1	3	5	10	15	19	21	0.689097	0.835559
155	Splanchnic mesoderm	0	0	0	0	0	1	2	3	3	3	0.708656	-0.327609
156	Presomitic mesoderm	0	0	0	0	0	0	0	0	0	1	0.767577	0.628172
157	Spinal cord	2	4	9	10	16	22	29	40	50	62	0.311076	0.837905
158	Spinal cord	1	5	9	17	26	32	39	47	61	68	0.311701	0.836203
159	Spinal cord	0	3	4	5	7	11	14	19	20	21	0.524782	0.791694
160	NMP	1	3	3	5	12	16	26	31	40	52	0.399491	0.82609
161	Spinal cord	0	0	1	4	7	10	21	26	32	37	0.582215	0.83088
162	Spinal cord	0	1	2	6	11	16	24	37	45	50	0.348826	0.828293
163	Spinal cord	0	1	2	8	11	15	20	31	39	46	0.441024	0.839673
164	NMP	0	2	4	7	12	20	28	34	43	49	0.228786	0.777201
165	Gut tube	0	2	4	7	10	12	16	19	23	29	0.641856	0.830946
166	Splanchnic mesoderm	0	0	3	6	9	11	14	19	21	24	0.573633	0.689914
167	Spinal cord	0	3	9	17	23	29	41	45	55	59	0.300095	0.835443
168	Spinal cord	2	4	7	11	18	25	31	47	55	64	0.304063	0.836535
169	Spinal cord	2	5	8	16	23	33	41	50	59	70	0.266057	0.835668
170	Forebrain/Midbrain/Hindbrain	1	1	3	4	7	8	12	19	23	24	0.622794	0.818272
171	Spinal cord	1	4	7	17	22	33	43	51	62	72	0.374563	0.836493
172	Endothelium	0	0	0	0	0	1	1	1	1	2	0.70335	-0.299676
173	Gut tube	1	1	1	1	3	5	6	10	14	19	0.474089	0.73475
174	Forebrain/Midbrain/Hindbrain	0	0	0	0	0	0	0	0	1	1	0.505255	-0.0701305
175	Splanchnic mesoderm	0	1	1	2	2	4	5	7	10	10	0.552404	0.62864
176	Spinal cord	1	7	7	11	21	32	39	54	63	73	0.321765	0.838277
177	Forebrain/Midbrain/Hindbrain	0	0	0	0	0	0	0	0	0	0	0.832555	0.119545
178	Gut tube	0	0	2	4	6	10	12	18	22	29	0.695182	0.825449
179	Gut tube	0	0	0	0	0	2	3	3	5	7	0.339234	0.714856
180	Spinal cord	0	1	3	7	8	12	16	21	32	40	0.334446	0.816453
181	Spinal cord	0	4	9	13	20	27	38	50	61	73	0.304063	0.837134
182	Spinal cord	0	3	7	16	22	34	38	47	57	68	0.277445	0.83865
183	Spinal cord	0	3	5	10	21	32	40	50	60	73	0.26623	0.838506
184	NMP	3	5	10	17	23	28	40	44	50	61	0.186165	0.768568
185	Spinal cord	0	3	7	9	15	23	31	37	52	62	0.228786	0.832486
186	Anterior somitic tissues	0	0	2	4	6	7	9	11	12	14	0.603956	0.737939
187	Spinal cord	0	3	7	14	21	27	40	52	65	76	0.275683	0.838138
188	Spinal cord	0	2	4	9	16	21	25	33	42	51	0.488711	0.836254
189	Forebrain/Midbrain/Hindbrain	0	5	6	10	15	18	30	37	45	51	0.461653	0.832382
190	Endothelium	0	0	1	1	2	3	3	3	3	3	0.633659	0.480518
191	Spinal cord	2	4	6	12	13	17	24	32	43	53	0.304063	0.832333
192	Spinal cord	0	2	10	14	16	23	31	43	63	74	0.322447	0.83931
193	Spinal cord	1	2	4	10	16	27	38	45	56	64	0.275683	0.836833
194	Gut tube	0	0	0	1	1	1	1	1	1	1	0.560135	-0.63012
195	Spinal cord	0	0	0	2	3	4	4	4	6	7	0.690708	0.777663
196	Gut tube	0	0	0	2	5	7	10	12	17	20	0.68593	0.690106
197	Endothelium	0	1	1	2	3	4	8	8	9	12	0.710668	0.798477
198	Spinal cord	1	3	4	11	17	21	28	40	48	58	0.405225	0.836057
199	Spinal cord	2	5	6	9	12	21	26	31	36	46	0.304063	0.831953
200	Spinal cord	0	1	3	7	13	18	24	30	35	43	0.409389	0.829159
201	Gut tube	0	0	0	1	3	4	5	6	6	9	0.745216	0.760686
202	Forebrain/Midbrain/Hindbrain	0	3	6	10	17	21	28	39	49	62	0.228744	0.833444
203	Spinal cord	1	4	9	14	21	31	37	49	59	74	0.132988	0.825185
204	Spinal cord	1	2	4	9	15	28	38	45	54	68	0.190076	0.837223
205	Spinal cord	2	4	7	7	12	20	26	36	45	55	0.311701	0.838366
206	Gut tube	1	3	5	5	9	14	17	23	28	34	0.435684	0.828478
207	Erythroid	0	1	2	3	6	12	20	26	31	36	0.686292	0.784908
208	Forebrain/Midbrain/Hindbrain	0	0	0	0	0	3	3	5	7	7	0.642892	0.771849
209	Spinal cord	0	1	3	5	7	10	14	16	23	27	0.589356	0.806385
210	Spinal cord	0	2	9	11	17	21	31	44	52	65	0.228834	0.837357
211	Spinal cord	0	3	10	14	20	29	35	44	54	66	0.186165	0.833189
212	Forebrain/Midbrain/Hindbrain	0	0	1	3	8	14	20	26	29	40	0.557888	0.835864
213	Forebrain/Midbrain/Hindbrain	1	3	3	8	8	14	22	27	37	43	0.424233	0.838918
214	NMP	2	3	6	9	18	27	35	44	51	61	0.460376	0.837325
215	Spinal cord	0	1	9	13	21	24	33	44	55	71	0.228786	0.839178
216	Spinal cord	0	3	6	9	17	24	35	46	51	66	0.24041	0.841358
217	Endothelium	0	0	0	0	0	0	1	1	3	5	0.668065	0.64647
218	Sclerotome	0	0	1	2	3	4	4	5	9	11	0.714311	0.766328
219	Endothelium	0	1	1	4	6	13	19	22	30	35	0.548174	0.829008
220	Spinal cord	1	2	6	9	17	24	33	41	53	60	0.494167	0.83673
221	Forebrain/Midbrain/Hindbrain	0	0	2	4	5	5	9	10	16	21	0.728914	0.785506
222	Spinal cord	0	1	2	4	9	11	19	28	37	40	0.344012	0.77991
223	Spinal cord	0	2	8	11	15	24	33	40	54	63	0.299769	0.836402
224	Gut tube	0	0	0	0	0	0	0	0	1	2	0.5707	0.61682
225	Spinal cord	4	8	13	18	19	26	34	41	48	55	0.332022	0.725988
226	Spinal cord	0	4	5	9	14	17	24	29	38	48	0.435124	0.831239
227	Spinal cord	1	3	4	10	13	22	29	38	45	52	0.228786	0.840393
228	Dermomyotome	0	1	1	1	2	3	4	8	11	16	0.789831	0.797352
229	Spinal cord	1	3	7	14	20	22	34	37	50	62	0.348826	0.836586
230	Spinal cord	0	2	4	6	8	11	15	17	21	25	0.556337	0.797028
231	Spinal cord	1	1	2	2	3	5	7	10	12	17	0.773091	0.815659
232	Spinal cord	0	0	3	4	5	8	13	17	23	33	0.299769	0.822968
233	Spinal cord	3	6	9	14	21	27	29	30	33	39	0.434037	0.674064
234	Spinal cord	1	4	4	7	11	17	22	30	42	54	0.529027	0.837539
235	NMP	2	4	6	10	11	13	22	31	41	56	0.41939	0.838372
236	Spinal cord	0	0	1	4	6	13	22	32	44	59	0.390865	0.836104
237	Spinal cord	0	1	3	13	19	23	29	42	55	66	0.407533	0.837989
238	Splanchnic mesoderm	0	1	5	6	9	12	19	23	29	34	0.644427	0.751016
239	Spinal cord	0	0	0	1	6	7	10	14	18	29	0.528531	0.820764
240	Haematoendothelial progenitors	0	0	0	0	0	0	0	0	0	0	0.591274	-0.516143
241	Gut tube	0	1	1	3	4	5	5	7	9	11	0.725689	0.830823
242	Gut tube	0	2	3	5	12	15	18	21	30	34	0.56391	0.832839
243	Spinal cord	0	3	5	8	10	12	15	17	27	35	0.265903	0.826562
244	Gut tube	0	1	2	5	8	11	14	21	28	33	0.57942	0.836558
245	Spinal cord	2	7	10	15	21	33	39	48	62	75	0.198201	0.825412
246	Spinal cord	2	3	9	14	20	25	36	47	55	70	0.205239	0.840676
247	Spinal cord	0	3	8	15	21	31	35	38	44	54	0.331464	0.777172
248	Spinal cord	0	0	0	0	0	0	0	0	0	1	0.688533	-0.778523
249	Haematoendothelial progenitors	0	0	0	0	0	2	4	6	7	9	0.637488	0.658338
250	Spinal cord	0	0	2	5	8	14	22	28	39	49	0.353149	0.841415
251	Spinal cord	2	3	4	11	19	27	32	46	57	65	0.309197	0.840119
252	Spinal cord	2	5	11	20	30	36	38	46	56	59	0.205239	0.777062
253	Spinal cord	1	3	4	9	14	15	22	32	41	55	0.322447	0.83185
254	Spinal cord	0	0	0	0	3	5	5	9	9	12	0.351767	0.784772
255	Spinal cord	0	4	7	9	13	21	32	41	50	60	0.151545	0.840437
256	Spinal cord	1	7	11	15	19	29	35	47	54	63	0.274246	0.819702
257	Forebrain/Midbrain/Hindbrain	0	1	2	5	7	9	13	20	28	33	0.636267	0.806839
258	Spinal cord	1	3	4	5	10	17	21	29	35	42	0.441024	0.831422
259	Spinal cord	0	0	2	7	8	12	15	23	33	40	0.767105	0.828531
260	Gut tube	0	0	0	0	0	1	2	3	6	6	0.832555	-0.473053
261	Spinal cord	3	7	12	17	22	26	29	33	38	41	0.392055	0.641161
262	Haematoendothelial progenitors	0	1	1	1	4	7	8	8	11	13	0.719342	0.826415
263	Gut tube	1	1	2	5	10	15	21	25	29	31	0.5519	0.822514
264	Spinal cord	0	3	6	12	20	27	33	40	50	63	0.294995	0.842597
265	Spinal cord	2	3	8	12	18	25	33	41	55	71	0.234956	0.840862
266	Cranial mesoderm	0	0	0	1	2	3	9	12	16	16	0.509844	0.807819
267	Spinal cord	0	5	6	10	19	34	44	51	64	78	0.311701	0.84026
268	Gut tube	0	0	2	2	2	3	5	7	8	11	0.550428	0.773066
269	Spinal cord	0	1	6	10	14	23	27	34	45	53	0.190076	0.837025
270	Gut tube	1	2	3	5	9	11	17	23	28	34	0.580583	0.825929
271	Haematoendothelial progenitors	2	4	7	9	17	24	30	33	38	44	0.600819	0.778602
272	Forebrain/Midbrain/Hindbrain	0	0	0	0	0	0	0	0	0	0	0.73179	0.478543
273	Spinal cord	1	2	6	11	20	27	34	40	54	67	0.198146	0.84199
274	Spinal cord	0	3	5	12	14	17	23	37	44	50	0.415463	0.836658
275	Spinal cord	0	3	4	7	9	14	18	26	36	43	0.555233	0.827847
276	Spinal cord	0	2	4	4	9	10	12	15	18	21	0.553971	0.796598
277	Spinal cord	0	2	4	8	14	22	29	34	46	56	0.277445	0.841831
278	Spinal cord	1	3	9	14	22	30	37	44	60	70	0.311701	0.843626
279	Forebrain/Midbrain/Hindbrain	0	2	5	9	14	22	37	47	57	66	0.37417	0.843122
280	Spinal cord	3	9	13	20	26	32	39	47	54	61	0.353149	0.738357
281	Gut tube	0	2	6	9	10	12	14	17	22	26	0.473454	0.824191
282	Gut tube	0	0	1	2	3	3	4	6	6	7	0.769831	-0.170974
283	Spinal cord	0	1	1	5	12	17	24	31	41	46	0.438162	0.826108
284	Spinal cord	0	4	8	13	17	25	31	38	44	52	0.380652	0.801879
285	Spinal cord	1	1	2	8	15	23	36	44	57	67	0.31008	0.841671
286	Spinal cord	0	3	4	9	12	18	21	29	37	46	0.294959	0.830681
287	Spinal cord	0	4	6	14	21	31	39	49	59	69	0.353149	0.843325
288	Spinal cord	0	1	7	11	16	21	28	36	48	59	0.321495	0.83977
289	Spinal cord	0	2	5	10	19	29	39	47	58	72	0.377666	0.840985
290	Spinal cord	1	1	3	7	12	24	34	44	56	66	0.380652	0.842463
291	Spinal cord	0	0	3	8	11	23	27	35	46	58	0.37233	0.83678
292	Gut tube	0	0	2	4	5	7	9	11	15	20	0.769831	0.692293
293	Spinal cord	2	9	13	14	20	27	34	43	47	54	0.380652	0.708029
294	Forebrain/Midbrain/Hindbrain	0	0	0	0	0	0	0	0	0	0	0.577488	-0.727447
295	Spinal cord	0	0	2	5	8	11	16	20	28	33	0.735093	0.813064
296	Gut tube	0	0	0	1	2	2	3	4	7	7	0.622368	0.740098
297	Definitive endoderm	0	2	5	11	13	20	26	30	38	43	0.434679	0.833637
298	Spinal cord	0	3	5	9	10	19	26	31	43	49	0.380652	0.827543
299	Spinal cord	0	2	3	6	14	22	30	44	52	68	0.274246	0.836921
300	Spinal cord	0	0	1	3	4	6	6	8	10	10	0.725184	0.480412
301	Spinal cord	0	4	9	11	17	21	26	34	39	51	0.377666	0.83437
302	Spinal cord	0	1	3	7	13	18	23	27	38	44	0.175405	0.841013
303	Gut tube	0	1	2	2	2	3	4	9	11	12	0.724981	0.133217
304	Spinal cord	0	1	1	1	2	2	3	7	12	18	0.503226	0.811495
305	Spinal cord	2	4	11	20	27	33	43	50	55	62	0.324721	0.786478
306	Spinal cord	0	3	4	8	11	16	21	28	39	42	0.390591	0.823655
307	Spinal cord	0	2	4	8	8	10	16	21	24	29	0.228744	0.830175
308	Erythroid	2	3	4	7	8	9	13	17	18	20	0.577488	0.807709
309	Spinal cord	0	0	1	1	3	4	5	6	7	11	0.736505	0.7545
310	Spinal cord	0	4	6	7	14	20	27	38	46	55	0.146888	0.830924
311	Gut tube	0	0	3	7	12	16	22	30	36	43	0.522609	0.826137
312	Spinal cord	0	2	3	3	8	14	18	24	31	39	0.377666	0.830859
313	Endothelium	0	0	0	0	0	0	0	0	0	2	0.788275	0.494438
314	Forebrain/Midbrain/Hindbrain	0	0	0	1	1	1	1	1	1	1	0.653487	0.297837
315	Forebrain/Midbrain/Hindbrain	0	0	0	3	6	7	8	10	11	14	0.669841	0.776861
316	Spinal cord	1	2	5	15	23	28	39	46	56	67	0.234956	0.843252
317	Spinal cord	0	2	2	4	7	9	13	17	21	27	0.540822	0.817024
318	Spinal cord	0	5	11	14	16	20	26	29	32	36	0.358762	0.468324
319	Spinal cord	0	1	1	1	1	1	2	6	8	9	0.780623	0.726084
320	Spinal cord	1	1	5	7	12	20	26	31	40	50	0.311701	0.83799
321	Forebrain/Midbrain/Hindbrain	0	0	0	0	0	0	0	1	1	4	0.794101	0.66791
322	Splanchnic mesoderm	0	0	0	1	3	4	5	6	6	8	0.803373	0.675235
323	Forebrain/Midbrain/Hindbrain	0	0	1	1	1	1	1	1	1	1	0.600378	0.221222
324	Spinal cord	0	0	0	1	2	5	7	9	13	13	0.732238	0.794841
325	Spinal cord	0	0	0	0	0	0	0	0	0	0	0.73325	0.612326
326	Spinal cord	0	0	2	2	4	6	8	12	15	17	0.741354	0.819944
327	Spinal cord	1	3	4	7	14	18	22	27	38	46	0.418276	0.833742
328	Forebrain/Midbrain/Hindbrain	0	0	1	4	5	5	6	7	11	13	0.650707	0.774331
329	Anterior somitic tissues	0	0	0	0	0	0	0	1	1	2	0.765976	0.606193
330	Sclerotome	0	2	3	8	9	13	17	19	23	32	0.6948	0.780993
331	Splanchnic mesoderm	0	1	2	3	4	7	10	13	14	15	0.621372	0.647221
332	Dermomyotome	0	2	3	6	7	11	17	18	25	32	0.695322	0.774099
333	Gut tube	0	1	1	1	3	4	4	5	8	10	0.769831	-0.103864
334	Splanchnic mesoderm	1	1	1	1	2	2	2	6	8	8	0.637211	0.674776
335	Gut tube	0	0	1	1	1	1	1	4	6	8	0.747818	0.600114
336	Gut tube	0	0	2	2	5	7	8	12	17	21	0.769831	0.774133
337	Dermomyotome	0	2	5	6	8	9	10	12	17	21	0.717649	0.793614
338	Erythroid	0	0	0	1	1	1	1	1	1	2	0.798069	-0.682196
339	Splanchnic mesoderm	1	4	6	7	12	17	22	25	29	37	0.575601	0.755331
340	Cranial mesoderm	0	0	0	0	1	1	1	2	2	2	0.677525	-0.234553
341	Sclerotome	0	1	1	1	2	6	7	8	10	12	0.653423	0.760451
342	Splanchnic mesoderm	1	1	1	1	2	3	4	6	9	11	0.70335	0.646759
343	Splanchnic mesoderm	2	4	4	8	12	17	23	26	29	36	0.579841	0.759165
344	Gut tube	0	1	3	7	10	13	17	23	28	31	0.48499	0.759121
345	Haematoendothelial progenitors	0	1	1	5	13	15	19	22	27	31	0.66547	0.780858
346	Gut tube	0	1	1	3	5	7	14	18	27	31	0.553947	0.77552
347	Gut tube	0	1	2	3	6	8	11	13	16	19	0.616762	0.753739
348	Gut tube	0	0	0	0	0	1	3	4	4	5	0.724981	0.787506
349	Endothelium	0	0	0	0	0	1	2	3	3	3	0.632417	0.576904
350	Dermomyotome	0	1	2	5	6	6	7	9	12	13	0.594511	0.757108
351	Splanchnic mesoderm	1	7	10	18	24	28	33	37	45	50	0.58482	0.769375
352	Splanchnic mesoderm	1	6	6	9	13	20	24	25	28	36	0.608279	0.787224
353	Sclerotome	0	1	2	3	4	5	9	9	10	10	0.580906	0.732887
354	Endothelium	0	0	0	0	1	1	1	1	4	5	0.763452	0.736318
355	Dermomyotome	0	0	0	0	0	1	1	1	1	1	0.744659	0.543381
356	Sclerotome	1	1	4	4	4	7	10	11	11	12	0.389501	0.666679
357	Dermomyotome	0	0	0	1	2	4	4	5	6	9	0.70763	0.685759
358	Dermomyotome	0	0	2	6	9	11	15	18	21	26	0.715048	0.795721
359	Splanchnic mesoderm	0	0	0	0	1	1	2	3	5	7	0.68593	0.648042
360	Gut tube	0	1	2	3	4	10	14	18	22	29	0.68593	0.787205
361	Gut tube	0	1	3	3	6	8	11	13	17	22	0.650239	0.795293
362	Gut tube	0	0	1	2	2	4	4	7	8	8	0.68593	0.690858
363	Dermomyotome	0	1	2	4	6	7	8	10	11	14	0.521337	0.677265
364	Haematoendothelial progenitors	0	2	3	6	7	9	11	19	24	26	0.599481	0.789362
365	Dermomyotome	0	2	2	4	7	10	12	12	15	18	0.755217	0.777763
366	Dermomyotome	0	1	2	3	5	6	12	18	26	35	0.832555	0.807366
367	Cranial mesoderm	0	0	1	1	1	1	1	2	7	9	0.556943	0.716601
368	Spinal cord	0	0	1	2	4	5	5	7	7	7	0.652349	0.748738
369	Forebrain/Midbrain/Hindbrain	0	3	6	11	14	19	29	35	43	51	0.468804	0.836657
370	Spinal cord	0	1	3	9	13	17	24	32	43	55	0.741354	0.830307
371	Spinal cord	0	2	6	8	15	18	24	30	40	50	0.31643	0.842303
372	Spinal cord	1	5	8	15	21	32	40	49	59	70	0.274246	0.845697
373	Spinal cord	0	0	3	6	7	16	21	27	37	43	0.399491	0.814551
374	Spinal cord	1	2	8	15	19	25	34	46	63	73	0.390865	0.846414
375	Spinal cord	0	0	3	6	9	16	22	30	42	56	0.189667	0.843737
376	Forebrain/Midbrain/Hindbrain	0	1	1	5	7	11	19	26	28	40	0.641733	0.829637
377	Spinal cord	1	3	5	8	11	16	24	28	31	33	0.459547	0.390658
378	Spinal cord	2	11	19	27	36	45	53	60	69	78	0.198146	0.816035
379	Spinal cord	1	3	5	7	17	24	30	37	47	58	0.363251	0.836904
380	Spinal cord	2	7	20	25	35	45	53	59	65	74	0.234585	0.811478
381	Spinal cord	0	1	1	2	2	4	6	11	15	21	0.411161	0.841696
382	Forebrain/Midbrain/Hindbrain	0	0	0	0	0	0	0	0	0	0	0.753689	0.620048
383	Spinal cord	0	1	5	9	14	23	30	38	48	56	0.441024	0.835734
384	Spinal cord	0	3	6	8	12	16	21	30	32	39	0.486738	0.839394
385	Spinal cord	1	2	8	11	19	25	35	40	50	60	0.234956	0.844321
386	Spinal cord	0	0	2	7	15	21	25	34	36	44	0.478375	0.831014
387	Spinal cord	1	6	7	16	21	29	40	49	58	65	0.274246	0.847134
388	Spinal cord	0	1	5	8	14	20	31	47	59	70	0.426548	0.839813
389	Spinal cord	0	2	7	14	21	32	37	42	53	62	0.249258	0.844087
390	Spinal cord	2	2	7	9	16	20	29	40	46	52	0.368957	0.83854
391	Spinal cord	1	3	9	10	12	17	20	27	36	48	0.331464	0.842873
392	Forebrain/Midbrain/Hindbrain	1	3	5	10	13	14	16	21	24	31	0.476152	0.352067
393	Spinal cord	0	0	1	2	4	5	8	10	16	22	0.411985	0.82039
394	Forebrain/Midbrain/Hindbrain	0	2	5	11	13	18	24	29	39	46	0.618388	0.822514
395	Spinal cord	0	0	4	6	7	9	15	23	33	43	0.424233	0.843502
396	Forebrain/Midbrain/Hindbrain	1	2	7	8	12	15	20	27	37	47	0.410295	0.839111
397	Forebrain/Midbrain/Hindbrain	0	0	0	1	2	2	5	5	6	6	0.773091	0.556216
398	Spinal cord	1	1	1	3	8	17	31	44	47	59	0.234585	0.844964
399	Spinal cord	1	3	7	9	14	19	25	28	35	44	0.407214	0.839882
400	Spinal cord	0	0	0	0	0	1	2	5	7	11	0.648748	0.760427
401	Forebrain/Midbrain/Hindbrain	0	1	6	10	13	20	28	37	43	55	0.395461	0.845765
402	Spinal cord	1	4	10	12	14	20	28	38	48	58	0.235372	0.847475
403	Spinal cord	0	4	10	15	19	28	35	43	56	65	0.273645	0.844516
404	Spinal cord	1	3	6	13	18	25	35	47	55	67	0.289287	0.843699
405	Spinal cord	0	3	3	4	5	9	13	17	21	25	0.237136	0.802843
406	Spinal cord	0	3	5	9	15	20	23	28	36	44	0.46545	0.841961
407	Spinal cord	2	4	7	15	22	30	39	50	61	72	0.274246	0.839804
408	NMP	0	3	6	14	19	28	36	43	49	60	0.299769	0.81068
409	Forebrain/Midbrain/Hindbrain	0	0	2	4	8	10	13	17	19	23	0.424233	0.834102
410	Spinal cord	1	5	10	15	22	33	37	52	59	71	0	0.83639
411	Forebrain/Midbrain/Hindbrain	0	0	1	3	3	3	3	3	3	4	0.665542	0.742691
412	Spinal cord	0	1	3	5	6	12	15	21	24	31	0.574343	0.821485
413	Spinal cord	0	1	1	1	4	10	15	18	24	32	0.311701	0.836236
414	Spinal cord	2	5	8	9	13	18	21	31	37	47	0.405437	0.840638
415	Spinal cord	0	1	3	7	12	15	22	34	48	56	0.273645	0.843612
416	Spinal cord	2	5	10	15	24	34	37	50	58	71	0	0.83615
417	Forebrain/Midbrain/Hindbrain	0	2	5	7	12	19	25	29	35	40	0.510324	0.840022
418	Forebrain/Midbrain/Hindbrain	0	0	1	1	1	1	1	1	2	2	0.647319	-0.138848
419	Spinal cord	2	2	7	9	12	17	21	31	37	43	0.405437	0.838366
420	Spinal cord	1	3	8	13	17	21	27	37	54	64	0.31008	0.845499
421	Forebrain/Midbrain/Hindbrain	0	0	1	3	7	8	9	11	17	23	0.616762	0.82557
422	Spinal cord	0	1	4	10	16	21	30	37	48	59	0.418276	0.843385
423	Spinal cord	1	4	6	8	13	24	34	42	48	59	0.375828	0.833497
424	Spinal cord	0	2	3	3	9	11	21	29	39	49	0.331464	0.840724
425	Spinal cord	1	3	6	13	20	27	34	44	50	57	0.151545	0.843879
426	Spinal cord	0	5	11	14	18	23	31	37	48	53	0.273645	0.836097
427	Spinal cord	2	3	5	12	17	24	30	35	41	50	0.198146	0.844851
428	Spinal cord	0	1	8	13	16	25	30	42	53	62	0.265903	0.842493
429	Spinal cord	2	3	5	15	20	31	38	48	60	68	0.266057	0.836783
430	Spinal cord	0	0	4	8	15	21	24	34	42	51	0.617335	0.829579
431	Spinal cord	0	4	8	10	14	21	27	38	45	50	0.198146	0.843846
432	Spinal cord	1	11	19	27	36	46	54	61	69	74	0.294959	0.792404
433	Spinal cord	0	5	8	10	11	23	28	38	46	54	0.377666	0.839341
434	Spinal cord	0	2	4	8	14	16	20	21	24	32	0.557299	0.807882
435	Spinal cord	0	1	4	12	16	25	34	43	53	65	0.273645	0.84428
436	Spinal cord	0	2	5	10	15	24	31	39	44	51	0.651738	0.828722
437	Spinal cord	0	0	2	8	13	20	27	35	43	55	0.434943	0.835889
438	Spinal cord	0	3	4	9	21	27	35	45	50	57	0.37417	0.843784
439	Spinal cord	1	4	8	13	18	23	34	40	51	59	0.132988	0.844636
440	Spinal cord	1	3	7	11	18	20	29	41	52	63	0.31008	0.848034
441	Spinal cord	3	6	11	22	29	31	38	44	51	55	0.331464	0.766133
442	Forebrain/Midbrain/Hindbrain	0	0	1	7	10	16	20	27	29	34	0.583791	0.826265
443	Spinal cord	1	2	10	16	26	39	41	52	58	65	0.390865	0.818599
444	Spinal cord	0	1	2	3	5	9	13	17	23	36	0.41939	0.825659
445	Spinal cord	0	1	5	7	10	14	18	23	31	40	0.54862	0.828252
446	Spinal cord	0	5	8	13	26	34	42	46	56	63	0.237136	0.845944
447	Forebrain/Midbrain/Hindbrain	0	4	5	7	10	15	23	32	35	38	0.442512	0.814777
448	Spinal cord	0	2	6	10	10	15	20	23	32	46	0.375033	0.830363
449	Spinal cord	0	3	6	10	11	15	24	30	39	45	0.275824	0.844427
450	Spinal cord	1	8	14	17	25	34	41	49	56	61	0.299769	0.798556
451	Spinal cord	1	1	1	5	7	9	10	11	12	15	0.699165	0.759083
452	Spinal cord	0	0	1	4	6	8	8	13	18	23	0.568129	0.808351
453	Spinal cord	0	1	1	5	8	13	18	21	24	29	0.434947	0.790613
454	Spinal cord	3	9	12	25	28	32	41	44	50	59	0.309197	0.759979
455	Spinal cord	1	2	5	7	13	20	27	37	46	56	0.406966	0.840474
456	Spinal cord	0	3	5	11	13	22	35	48	61	74	0.404841	0.845626
457	Spinal cord	0	2	2	5	12	19	28	38	47	59	0.198146	0.843739
458	Spinal cord	0	0	0	2	2	2	4	6	7	7	0.726451	0.613133
459	Forebrain/Midbrain/Hindbrain	0	0	0	0	0	0	1	2	2	2	0.832555	0.694216
460	Spinal cord	0	1	2	7	8	16	19	26	31	42	0.496732	0.818272
461	Forebrain/Midbrain/Hindbrain	1	4	8	10	15	21	27	31	38	44	0.31008	0.761782
462	Spinal cord	2	5	11	17	22	30	41	52	68	78	0.311701	0.840391
463	Spinal cord	0	4	7	7	8	11	18	21	30	33	0.243165	0.842336
464	Spinal cord	0	2	7	11	18	21	38	51	55	64	0.190076	0.847929
465	Spinal cord	0	3	5	5	8	19	24	26	36	45	0.408397	0.82326
466	Forebrain/Midbrain/Hindbrain	0	0	0	0	2	6	10	11	14	21	0.616762	0.830253
467	Spinal cord	0	2	4	8	14	23	33	39	47	59	0.311701	0.844187
468	Spinal cord	0	0	1	4	12	14	24	37	44	59	0.277445	0.84031
469	Forebrain/Midbrain/Hindbrain	0	1	1	1	1	2	2	2	2	2	0.660538	-0.0640025
470	Spinal cord	0	0	1	2	4	7	12	14	15	21	0.438943	0.815908
471	Spinal cord	0	3	8	15	17	24	33	40	50	55	0.18986	0.843554
472	Spinal cord	2	5	7	14	18	25	31	39	51	62	0.266057	0.838206
473	Spinal cord	1	3	6	13	19	26	35	45	55	63	0.311076	0.845359
474	Spinal cord	5	8	15	23	26	32	35	47	52	59	0.265903	0.77921
475	Spinal cord	0	2	2	3	9	17	25	38	50	61	0.228744	0.846068
476	Spinal cord	1	3	5	6	14	19	27	32	40	51	0.266057	0.844499
477	Spinal cord	0	4	6	14	21	28	38	44	59	72	0.390865	0.843831
478	Spinal cord	1	6	13	20	30	36	43	54	60	66	0.274246	0.818689
479	Spinal cord	1	3	4	6	9	14	20	30	39	50	0.324721	0.844981
480	Spinal cord	0	2	7	12	16	21	32	41	48	54	0.281918	0.841803
481	Spinal cord	0	4	6	8	14	14	21	27	36	42	0.198146	0.843037
482	Spinal cord	1	7	10	10	14	22	29	36	44	50	0.348826	0.83874
483	Spinal cord	1	2	4	11	19	25	31	37	44	51	0.390865	0.823737
484	Forebrain/Midbrain/Hindbrain	1	1	1	1	6	13	14	20	25	29	0.475513	0.828486
485	Spinal cord	0	0	2	4	8	13	16	20	27	33	0.198146	0.823325
486	Spinal cord	0	1	5	9	11	17	19	26	32	40	0.395426	0.839991
487	Spinal cord	0	1	4	9	18	26	33	44	53	72	0.374423	0.845949
488	Spinal cord	1	6	8	13	16	24	32	45	52	63	0.18986	0.830518
489	Spinal cord	0	2	6	10	19	28	33	41	44	53	0.455556	0.832223
490	Spinal cord	3	11	15	24	30	38	41	51	61	68	0.294959	0.793607
491	Spinal cord	0	0	0	2	3	3	3	4	4	6	0.73179	0.665262
492	Spinal cord	1	1	7	13	19	29	37	48	56	70	0.353149	0.846731
493	Forebrain/Midbrain/Hindbrain	1	2	5	8	13	24	37	47	58	67	0.300375	0.84603
494	Spinal cord	1	1	1	3	3	8	12	12	13	17	0.73179	0.760375
495	Spinal cord	1	4	8	15	21	27	35	50	63	70	0.353149	0.845873
496	Spinal cord	0	4	6	15	20	25	37	44	56	66	0.409393	0.836725
497	Spinal cord	0	3	6	10	19	24	31	39	50	57	0.445972	0.829053
498	Spinal cord	3	3	9	11	18	26	35	39	46	52	0.393506	0.835591
499	Spinal cord	0	4	5	11	19	33	41	48	61	71	0.331464	0.843886
500	Spinal cord	0	0	2	6	9	11	15	17	21	27	0.417569	0.83078
501	Spinal cord	0	0	1	3	4	4	4	4	7	9	0.655818	0.799142
502	Spinal cord	1	3	6	9	14	24	30	39	45	56	0.234956	0.845829
503	Spinal cord	0	1	4	5	10	15	20	25	33	43	0.41939	0.839561
504	Spinal cord	1	2	3	7	11	13	18	23	31	33	0.554984	0.812307
505	Spinal cord	1	1	1	2	5	9	16	23	26	35	0.464501	0.828548
506	Spinal cord	0	1	5	6	9	12	16	22	30	38	0.311076	0.839193
507	Spinal cord	2	4	5	10	21	29	36	44	53	63	0.263277	0.842719
508	Spinal cord	0	4	5	7	12	19	30	40	49	58	0.240219	0.83972
509	Forebrain/Midbrain/Hindbrain	0	2	3	6	8	10	16	18	19	22	0.655818	0.794252
510	Spinal cord	0	0	2	5	8	15	17	19	29	37	0.331464	0.832992
511	Spinal cord	2	2	6	10	18	26	35	48	61	75	0.324721	0.845797
512	Spinal cord	1	7	11	13	20	27	35	47	57	68	0.304063	0.838805
513	Spinal cord	1	6	9	9	12	16	21	29	41	57	0.277445	0.843507
514	Spinal cord	1	3	10	15	27	33	43	51	62	67	0.424233	0.816872
515	Forebrain/Midbrain/Hindbrain	0	0	0	0	0	1	1	1	1	1	0.73902	0.793894
516	Spinal cord	0	0	2	3	7	14	17	25	29	32	0.503226	0.821444
517	Spinal cord	3	9	11	19	28	32	39	42	51	56	0.324721	0.764632
518	Spinal cord	2	3	6	10	13	20	27	30	40	51	0.542584	0.820085
519	Spinal cord	0	2	3	10	13	21	30	38	50	59	0.234956	0.846341
520	Spinal cord	0	2	2	6	11	13	16	21	23	31	0.375806	0.840566
521	Spinal cord	0	1	1	1	3	4	7	7	7	10	0.673335	0.17689
522	Spinal cord	1	5	11	14	21	27	39	47	55	64	0.234956	0.84382
523	Spinal cord	2	2	6	9	17	24	34	41	49	57	0.322447	0.841288
524	Spinal cord	3	5	9	18	23	27	34	43	54	63	0.294959	0.840853
525	Spinal cord	0	0	5	8	9	15	21	31	39	51	0.18986	0.844156
526	Forebrain/Midbrain/Hindbrain	1	1	3	11	15	28	38	46	59	72	0.297762	0.844809
527	Forebrain/Midbrain/Hindbrain	0	0	0	0	0	0	0	0	0	0	0.669293	-0.691129
528	Spinal cord	2	3	9	14	20	27	33	39	47	60	0.240219	0.839278
529	Spinal cord	0	0	3	9	14	19	21	27	32	40	0.48499	0.838697
530	Spinal cord	0	0	0	0	0	2	3	3	4	6	0.832555	0.817312
531	Spinal cord	2	7	12	19	24	35	47	56	66	73	0.289758	0.821879
532	Spinal cord	0	3	4	6	9	11	14	15	22	28	0.626752	0.824451
533	Spinal cord	0	2	4	5	7	14	20	25	34	44	0.311701	0.839014
534	Spinal cord	2	4	7	9	16	22	31	37	47	54	0.312207	0.835982
535	Spinal cord	0	2	4	8	14	19	28	35	43	57	0.205239	0.846988
536	Spinal cord	0	1	2	6	12	15	25	30	36	48	0.120295	0.828901
537	Spinal cord	0	3	6	6	12	15	20	23	30	43	0.516516	0.833101
538	Spinal cord	1	4	8	11	17	24	32	41	50	57	0.434947	0.833394
539	Spinal cord	3	6	11	16	19	31	41	49	59	63	0.234956	0.843666
540	Forebrain/Midbrain/Hindbrain	0	2	2	5	8	9	11	17	25	34	0.58482	0.836915
541	Spinal cord	2	6	8	11	15	25	33	39	49	60	0.334446	0.837935
542	Forebrain/Midbrain/Hindbrain	2	8	13	20	27	36	44	55	65	77	0.263277	0.828542
543	Spinal cord	1	2	7	13	15	24	28	41	50	55	0.453706	0.83582
544	Spinal cord	1	3	8	13	23	31	39	51	63	68	0.331464	0.847519
545	Spinal cord	1	3	6	8	12	18	24	31	38	47	0.375806	0.833429
546	Spinal cord	2	3	10	14	20	23	32	37	47	58	0.353149	0.837271
547	Spinal cord	0	4	6	13	19	28	35	45	59	69	0.198146	0.847495
548	Spinal cord	0	1	1	5	11	16	22	29	34	40	0.309197	0.838093
549	Spinal cord	2	4	9	12	16	20	29	39	46	51	0.294959	0.837632
550	Spinal cord	0	1	4	8	13	18	25	36	45	55	0.289758	0.83836
551	Spinal cord	2	7	9	13	19	24	29	35	39	50	0.392055	0.756081
552	Spinal cord	3	4	7	10	13	21	32	41	46	57	0.375033	0.834723
553	Spinal cord	0	2	4	7	15	23	28	38	51	61	0.324721	0.845363
554	Forebrain/Midbrain/Hindbrain	0	2	3	5	8	9	11	15	20	25	0.529027	0.246906
555	Spinal cord	3	5	7	12	17	27	38	44	52	60	0.299769	0.837895
556	Spinal cord	3	4	7	14	18	30	33	38	46	60	0.234956	0.83908
557	Spinal cord	1	5	8	12	17	24	28	34	39	43	0.392055	0.741433
558	Spinal cord	1	2	6	8	12	24	32	41	54	69	0.361673	0.845047
559	Spinal cord	0	5	10	20	27	32	42	50	59	68	0.294959	0.84623
560	Spinal cord	0	2	7	12	18	29	40	48	56	67	0.342457	0.847252
561	Spinal cord	2	4	11	13	20	29	36	53	59	65	0.234585	0.841029
562	Spinal cord	1	3	6	9	15	19	22	32	40	44	0.273645	0.840678
563	Spinal cord	0	1	5	7	12	17	25	30	40	48	0.390865	0.804414
564	Surface ectoderm	0	0	0	0	0	0	0	0	0	0	0.832555	0.738628
565	Spinal cord	0	3	4	8	12	15	25	34	38	46	0.198263	0.838827
566	Spinal cord	0	7	12	14	23	33	39	47	54	60	0.353149	0.843282
567	Spinal cord	2	4	7	13	17	22	28	34	42	52	0.343683	0.834209
568	Spinal cord	0	0	4	6	12	15	17	26	37	48	0.409906	0.839956
569	Spinal cord	0	0	1	3	6	12	13	16	18	25	0.460376	0.795615
570	Spinal cord	0	0	1	3	9	18	21	26	29	36	0.494167	0.83401
571	Spinal cord	3	5	7	14	21	27	33	38	48	57	0.265903	0.837886
572	Spinal cord	0	1	2	6	10	15	26	34	47	59	0.328942	0.843803
573	Spinal cord	1	1	3	6	10	17	24	30	35	42	0.361673	0.840982
574	Spinal cord	0	1	3	4	7	11	19	27	33	36	0.271921	0.836401
575	Spinal cord	2	6	11	14	17	26	32	36	46	53	0.322335	0.834675
576	Spinal cord	0	1	1	1	1	2	3	4	5	5	0.662888	0.803173
577	Spinal cord	1	3	5	10	15	20	24	27	33	36	0.407533	0.600025
578	Spinal cord	0	2	4	7	14	21	28	42	51	60	0.18986	0.844552
579	Spinal cord	1	6	10	15	16	20	31	41	45	56	0.345882	0.834909
580	Spinal cord	3	5	10	19	26	33	44	49	62	66	0.189667	0.843104
581	Spinal cord	3	4	4	6	10	15	18	27	37	47	0.274246	0.841908
582	Spinal cord	3	4	4	4	10	13	17	25	36	45	0.273645	0.841406
583	Gut tube	0	1	4	9	15	20	25	31	36	43	0.541174	0.827434
584	Spinal cord	2	6	11	20	31	39	45	51	59	65	0.348826	0.730613
585	Spinal cord	1	5	12	14	22	25	33	37	43	48	0.353149	0.715867
586	Spinal cord	0	2	3	6	7	10	14	15	19	24	0.60941	0.787341
587	Spinal cord	0	0	1	1	2	3	5	7	8	11	0.726663	0.772557
588	Forebrain/Midbrain/Hindbrain	0	0	3	6	13	16	21	31	44	53	0.447525	0.839266
589	Spinal cord	0	1	1	1	3	7	9	13	20	24	0.757604	0.831733
590	Spinal cord	0	1	4	8	16	21	34	45	59	65	0.294959	0.845117
591	Spinal cord	1	3	7	12	14	20	25	28	34	38	0.473435	0.623132
592	Spinal cord	1	2	7	13	16	19	25	32	44	53	0.45776	0.835793
593	Spinal cord	1	5	9	13	19	28	33	37	50	62	0.299769	0.842607
594	Spinal cord	0	2	7	9	11	15	19	23	28	34	0.273645	0.837882
595	Spinal cord	2	5	7	11	17	24	33	46	53	64	0.299769	0.831607
596	Spinal cord	0	0	2	6	15	23	30	38	53	67	0.274246	0.845767
597	Spinal cord	1	6	8	13	22	30	40	45	55	64	0.273645	0.843455
598	Spinal cord	3	4	7	15	22	30	39	50	62	73	0.353149	0.848412
599	Spinal cord	0	2	6	11	16	23	28	32	36	43	0.553312	0.799714
600	Spinal cord	2	3	4	8	11	14	21	30	39	49	0.234956	0.842589
601	Forebrain/Midbrain/Hindbrain	0	1	4	6	11	21	28	35	47	60	0.310712	0.844223
602	Spinal cord	0	4	5	10	18	25	39	48	59	73	0.198146	0.847624
603	Spinal cord	0	2	11	18	22	25	28	34	44	55	0.345882	0.838388
604	Spinal cord	0	2	4	6	9	14	14	18	24	28	0.592628	0.73668
605	Spinal cord	0	0	5	7	12	17	27	32	44	53	0.299769	0.843264
606	Spinal cord	0	4	8	15	20	29	40	52	62	70	0.361673	0.84553
607	Spinal cord	0	4	4	4	5	8	11	14	20	24	0.650239	0.830914
608	Spinal cord	2	4	6	9	15	21	27	38	46	53	0.240219	0.843811
609	Spinal cord	1	3	9	15	21	27	33	44	59	69	0.353149	0.849003
610	Spinal cord	0	2	9	17	22	27	39	45	54	64	0.31008	0.841435
611	Spinal cord	0	2	5	7	9	13	18	23	28	32	0.331464	0.839721
612	Spinal cord	0	0	0	0	0	0	1	2	2	4	0.726663	0.770853
613	Spinal cord	0	1	2	6	12	23	24	27	33	40	0.294959	0.837607
614	Spinal cord	0	0	0	1	1	3	4	8	13	16	0.207868	0.803288
615	Sclerotome	0	2	5	10	16	24	28	30	36	45	0.349132	0.813288
616	Spinal cord	2	7	11	13	18	29	37	47	56	66	0.294959	0.840831
617	Spinal cord	1	3	4	8	17	20	27	39	51	61	0.448827	0.830906
618	Dermomyotome	0	0	1	4	7	10	15	17	22	29	0.349	0.827506
619	Spinal cord	0	5	8	11	20	30	35	51	63	74	0.277445	0.847056
620	Spinal cord	0	0	0	0	0	1	1	1	1	2	0.73991	0.783925
621	Spinal cord	1	4	14	23	30	34	42	51	57	63	0.186165	0.842621
622	Sclerotome	1	9	12	14	20	29	33	45	51	60	0.643769	0.829755
623	Spinal cord	0	6	12	15	20	27	35	46	50	58	0.361673	0.840378
624	Spinal cord	0	0	3	6	8	12	21	32	38	44	0.294959	0.790284
625	Spinal cord	2	5	14	17	21	29	35	44	57	71	0.331464	0.84788
626	Spinal cord	0	2	6	9	12	20	21	27	33	38	0.324721	0.840215
627	Spinal cord	1	4	6	9	14	23	30	37	52	63	0.266057	0.844748
628	Spinal cord	0	0	1	1	2	2	3	3	3	3	0.832555	0.419249
629	Spinal cord	1	7	15	17	24	26	36	45	62	76	0.254265	0.848511
630	Spinal cord	1	1	3	5	9	12	17	21	22	28	0.354226	0.834848
631	Spinal cord	0	2	8	18	24	33	41	52	65	75	0.0677152	0.84679
632	Spinal cord	1	6	12	17	19	29	37	47	57	65	0.27492	0.847365
633	Spinal cord	1	1	9	14	20	27	31	36	45	60	0.322447	0.843922
634	Spinal cord	0	0	1	4	6	9	16	25	34	43	0.41939	0.843129
635	Haematoendothelial progenitors	1	4	5	6	9	14	19	21	25	32	0.334446	0.837264
636	Sclerotome	2	5	9	11	15	23	31	40	49	56	0.555296	0.830342
637	Spinal cord	1	5	10	20	28	34	41	48	53	60	0.265903	0.843734
638	Spinal cord	3	8	12	20	27	36	44	50	61	73	0.240219	0.847176
639	Spinal cord	0	4	7	11	20	27	33	44	51	62	0.206529	0.843182
640	Haematoendothelial progenitors	0	0	1	6	6	8	11	15	18	23	0.616036	0.82514
641	Spinal cord	0	1	4	6	9	13	21	30	40	48	0.33742	0.839614
642	Spinal cord	1	2	3	5	5	8	11	12	16	22	0.234956	0.747007
643	Forebrain/Midbrain/Hindbrain	0	1	4	6	6	7	9	13	18	24	0.655818	0.825726
644	Spinal cord	1	4	7	12	16	21	23	27	32	39	0.26623	0.671481
645	Spinal cord	0	3	3	8	16	21	26	32	39	51	0.498216	0.842534
646	Spinal cord	1	1	3	5	8	9	14	16	21	26	0.363641	0.723987
647	Spinal cord	0	2	6	9	15	24	30	32	37	44	0.301481	0.840047
648	Haematoendothelial progenitors	0	1	2	5	5	9	12	17	24	28	0.518856	0.829902
649	Anterior somitic tissues	1	2	7	12	17	23	30	36	43	56	0.529946	0.833586
650	Spinal cord	0	0	0	6	11	16	21	27	30	38	0.494167	0.837909
651	Spinal cord	2	2	5	10	16	24	31	39	52	63	0.228834	0.845838
652	Spinal cord	1	2	7	10	16	21	27	37	49	64	0.186165	0.846555
653	Haematoendothelial progenitors	0	1	3	10	13	19	26	37	46	52	0.420003	0.841291
654	Endothelium	0	1	1	1	2	3	4	9	11	14	0.492546	0.780829
655	Spinal cord	3	5	13	20	28	36	45	54	66	73	0.132916	0.846336
656	Spinal cord	1	4	6	10	18	24	32	44	55	69	0.2616	0.845942
657	Endothelium	1	2	9	13	18	23	32	39	48	58	0.511421	0.83894
658	Spinal cord	0	2	3	3	6	11	15	23	32	39	0.406966	0.835843
659	Spinal cord	0	1	3	5	10	16	28	37	42	54	0.198416	0.840902
660	Spinal cord	0	1	2	3	9	14	21	30	40	49	0.348861	0.841824
661	Spinal cord	0	1	7	11	18	27	38	48	58	68	0.274246	0.843581
662	Anterior somitic tissues	0	1	1	6	12	17	23	29	37	45	0.614858	0.832115
663	Spinal cord	3	5	15	23	27	37	46	52	61	73	0.171634	0.846023
664	Endothelium	0	0	0	0	0	0	0	0	0	0	0.773091	-0.706548
665	Spinal cord	3	6	10	12	19	25	32	46	56	71	0.298597	0.846433
666	Neural crest	0	3	5	8	12	16	21	30	35	43	0.301481	0.744283
667	Spinal cord	0	2	3	8	15	19	23	31	40	49	0.409389	0.84067
668	Spinal cord	0	2	4	9	14	24	31	44	49	58	0.421897	0.842907
669	Spinal cord	2	2	3	8	16	24	33	43	48	61	0.335268	0.845293
670	Neural crest	0	1	3	5	16	22	25	35	42	50	0.475539	0.84216
671	Surface ectoderm	0	0	0	0	0	0	0	0	0	0	0.794101	0.302438
672	Forebrain/Midbrain/Hindbrain	0	0	0	0	0	0	0	0	0	0	0.653816	-0.617445
673	Spinal cord	0	3	7	13	23	29	36	43	49	56	0.338015	0.841868
674	Spinal cord	0	1	7	11	18	26	34	47	51	59	0.437125	0.841395
675	Endothelium	0	0	0	0	0	0	0	0	0	2	0.780398	0.685857
676	Sclerotome	0	0	3	3	3	3	3	4	6	9	0.75502	0.811934
677	Spinal cord	0	0	2	5	10	18	22	28	33	44	0.500324	0.838673
678	Neural crest	2	5	12	16	25	27	34	42	56	69	0.287047	0.846372
679	Cranial mesoderm	0	0	0	0	0	0	0	1	2	2	0.708426	-0.285086
680	Sclerotome	1	3	7	12	17	24	35	42	51	60	0.519892	0.822411
681	Spinal cord	3	5	12	19	32	39	46	51	61	71	0.314707	0.845649
682	Forebrain/Midbrain/Hindbrain	0	0	0	0	0	0	0	0	0	0	0.811474	0.401697
683	Forebrain/Midbrain/Hindbrain	0	0	0	2	3	4	6	9	9	13	0.595876	0.792387
684	Haematoendothelial progenitors	0	2	4	7	8	13	17	22	27	33	0.771971	0.833864
685	Anterior somitic tissues	1	2	7	13	17	21	29	37	44	55	0.362816	0.826927
686	Spinal cord	1	3	8	15	23	31	39	42	51	59	0.390865	0.84191
687	Neural crest	3	7	11	19	24	31	40	46	57	68	0.263277	0.847297
688	Neural crest	0	1	3	9	11	17	19	24	29	36	0.518007	0.834216
689	Neural crest	1	2	7	15	24	31	38	47	52	58	0.478528	0.808967
690	Neural crest	0	0	0	0	0	0	0	0	0	0	0.773091	-0.00297565
691	Neural crest	4	7	13	21	31	40	49	57	68	78	0.218703	0.848446
692	Spinal cord	1	2	4	8	15	19	23	28	38	50	0.424799	0.841296
693	Dermomyotome	0	1	2	2	6	13	18	21	25	32	0.66801	0.830578
694	Spinal cord	0	0	0	0	0	0	1	1	3	6	0.642516	0.721854
695	Spinal cord	0	1	3	5	7	13	17	19	23	27	0.637883	0.813037
696	Neural crest	0	2	5	7	9	13	22	28	35	42	0.702919	0.839138
697	Neural crest	0	0	0	1	3	5	6	11	15	19	0.523004	0.818159
698	Neural crest	5	7	13	21	31	37	43	48	59	71	0.293233	0.847331
699	Dermomyotome	0	0	0	0	0	1	1	1	1	1	0.767577	0.556328
700	Cranial mesoderm	0	0	0	0	0	1	1	1	2	2	0.707117	0.617888
701	Neural crest	0	4	11	21	26	35	41	47	60	70	0.302381	0.846132
702	Dermomyotome	0	0	1	1	5	6	6	7	11	16	0.52402	0.762631
703	Dermomyotome	0	1	2	4	9	12	14	19	23	30	0.730028	0.830666
704	Neural crest	0	1	2	3	10	17	23	27	40	50	0.407124	0.834689
705	Spinal cord	1	4	8	9	13	23	31	39	47	58	0.392548	0.839785
706	Dermomyotome	0	1	5	6	8	11	13	21	23	31	0.744659	0.832058
707	Neural crest	0	3	8	13	20	27	33	38	49	61	0.716108	0.841895
708	Neural crest	4	7	10	16	19	25	32	40	50	62	0.36673	0.834009
709	Neural crest	1	2	3	5	6	10	16	19	22	27	0.714311	0.825764
710	Neural crest	0	2	2	5	5	6	6	8	10	11	0.535164	0.733127
711	Neural crest	2	3	3	6	12	15	21	27	33	43	0.624742	0.838771
712	Sclerotome	0	0	1	7	11	15	27	33	44	53	0.749422	0.833161
713	Neural crest	0	1	5	6	9	14	21	28	38	47	0.759749	0.837948
714	Dermomyotome	1	5	8	14	19	23	30	37	50	61	0.585758	0.835602
715	Dermomyotome	0	1	4	5	11	16	23	30	33	42	0.779164	0.837987
716	Spinal cord	0	1	3	7	12	20	28	34	44	60	0.324094	0.843075
717	Dermomyotome	0	0	0	5	8	11	13	15	19	26	0.832555	0.828563
718	Surface ectoderm	0	0	0	0	0	0	2	2	2	3	0.64844	0.463377
719	Surface ectoderm	0	0	1	1	1	2	3	4	6	6	0.768704	0.266758
720	Neural crest	0	0	0	1	1	3	3	4	6	9	0.779164	0.74217
721	Neural crest	0	3	3	4	7	10	11	13	17	19	0.750173	0.818555
722	Neural crest	0	1	5	7	12	16	17	19	26	31	0.697286	0.832171
723	Neural crest	1	4	8	12	16	22	29	36	50	56	0.515851	0.831538
724	Neural crest	1	1	2	6	9	11	12	15	17	21	0.751091	0.821185
725	Spinal cord	3	7	17	27	34	43	55	62	73	86	0.218492	0.821156
726	Spinal cord	1	3	7	9	11	20	29	37	46	52	0.46079	0.841632
727	Spinal cord	1	4	8	19	29	36	44	48	51	61	0.348826	0.760738
728	Spinal cord	1	2	5	9	13	20	25	37	47	56	0.289758	0.840085
729	Spinal cord	1	5	10	15	21	25	37	47	55	65	0.348826	0.845453
730	Spinal cord	0	1	5	12	15	21	33	45	54	65	0.31008	0.842997
731	Forebrain/Midbrain/Hindbrain	0	1	3	5	11	13	19	26	34	42	0.477617	0.818948
732	Spinal cord	0	0	1	1	3	4	5	7	7	7	0.762024	0.724943
733	Spinal cord	0	0	2	3	7	11	15	22	26	35	0.27805	0.842834
734	Spinal cord	0	2	3	4	9	11	16	24	28	34	0.357979	0.834209
735	Spinal cord	1	3	9	11	19	23	32	36	44	49	0.375033	0.75765
736	Forebrain/Midbrain/Hindbrain	0	0	2	9	14	21	27	37	49	63	0.263277	0.841966
737	Spinal cord	1	2	6	8	14	18	23	32	41	49	0.390591	0.842384
738	Spinal cord	0	2	6	12	16	22	30	36	48	56	0.306286	0.845834
739	Spinal cord	0	0	3	4	6	13	22	30	36	47	0.273645	0.840471
740	Forebrain/Midbrain/Hindbrain	0	2	6	11	12	19	22	31	43	49	0.443686	0.835367
741	Definitive endoderm	2	2	2	7	9	9	11	14	21	23	0.501444	0.810506
742	Spinal cord	1	1	2	4	5	6	7	8	9	14	0.631482	0.807787
743	Spinal cord	1	1	1	1	3	7	9	12	18	19	0.437089	0.805869
744	Spinal cord	0	0	1	2	3	3	4	5	9	11	0.780398	0.793527
745	NMP	0	0	7	13	15	19	24	31	41	49	0.417569	0.826034
746	Spinal cord	1	3	7	9	11	16	21	29	36	51	0.361673	0.841288
747	Spinal cord	0	0	1	2	7	8	11	14	20	25	0.603975	0.792359
748	Forebrain/Midbrain/Hindbrain	0	0	0	0	0	0	1	1	1	1	0.794101	0.65314
749	Spinal cord	1	3	8	15	20	25	29	36	44	46	0.380652	0.710791
750	Spinal cord	0	1	4	6	13	17	21	29	31	39	0.404841	0.810126
751	Forebrain/Midbrain/Hindbrain	0	0	0	0	0	1	1	1	1	1	0.733881	-0.112907
752	Spinal cord	1	1	3	9	14	21	28	34	45	52	0.490226	0.836055
753	Forebrain/Midbrain/Hindbrain	0	0	0	0	1	1	2	3	3	4	0.731913	0.528747
754	Spinal cord	1	1	3	4	8	9	16	24	32	37	0.500324	0.837076
755	Forebrain/Midbrain/Hindbrain	0	1	1	1	1	2	2	2	4	4	0.696831	0.647644
756	Spinal cord	1	3	8	11	17	22	31	46	56	69	0.406966	0.844512
757	Spinal cord	2	3	6	13	19	28	38	51	62	71	0.309197	0.844764
758	Spinal cord	1	5	7	11	16	19	21	28	38	51	0.465777	0.841799
759	Spinal cord	2	5	10	15	25	30	39	48	54	65	0.274246	0.846185
760	Cranial mesoderm	0	0	0	0	1	1	1	2	2	2	0.578984	-0.163172
761	Forebrain/Midbrain/Hindbrain	0	0	0	1	3	6	11	16	24	28	0.392384	0.840373
762	Spinal cord	1	1	1	2	3	10	13	21	27	35	0.425065	0.837308
763	Spinal cord	0	1	3	5	10	16	29	37	46	54	0.437556	0.840641
764	Spinal cord	2	6	10	18	24	30	33	40	43	49	0.321495	0.600673
765	Sclerotome	1	1	5	7	13	17	23	34	42	49	0.503071	0.835809
766	Forebrain/Midbrain/Hindbrain	0	1	2	4	5	10	15	21	24	32	0.509182	0.837447
767	Spinal cord	0	1	4	12	15	20	29	38	46	55	0.424628	0.833835
768	Spinal cord	0	3	5	10	16	22	28	40	49	57	0.457964	0.837466
769	Forebrain/Midbrain/Hindbrain	0	1	1	1	2	3	4	4	5	5	0.663849	0.637646
770	Spinal cord	1	1	2	3	6	7	10	13	15	21	0.395461	0.812966
771	Spinal cord	1	2	3	6	13	20	25	30	38	47	0.32958	0.844947
772	Spinal cord	0	3	5	9	17	25	32	40	46	54	0.249258	0.782972
773	Spinal cord	0	0	0	0	0	0	0	0	3	3	0.789831	0.776597
774	Spinal cord	1	2	8	13	15	23	31	38	46	61	0.32958	0.84493
775	Spinal cord	0	0	1	4	4	5	6	8	9	9	0.832555	0.710555
776	Spinal cord	1	1	2	5	12	26	36	46	53	64	0.234585	0.844781
777	Spinal cord	1	3	9	12	17	23	30	37	49	56	0.478148	0.833556
778	Spinal cord	0	3	3	4	6	11	15	21	25	33	0.390865	0.821822
779	Spinal cord	2	5	8	15	23	32	40	46	56	65	0.309197	0.846629
780	Spinal cord	0	0	0	0	0	0	1	1	1	1	0.767577	-0.367896
781	Spinal cord	0	1	2	8	16	22	28	35	44	52	0.294959	0.837068
782	Spinal cord	0	3	5	8	13	20	28	37	45	55	0.299769	0.84388
783	Forebrain/Midbrain/Hindbrain	1	6	9	22	36	45	64	77	89	108	0.13285	0.824459
784	Forebrain/Midbrain/Hindbrain	0	0	6	7	12	19	25	30	33	43	0.189667	0.806349
785	Forebrain/Midbrain/Hindbrain	2	7	15	24	31	46	60	73	85	99	0	0.81463
786	Forebrain/Midbrain/Hindbrain	4	13	18	25	36	46	60	75	87	100	0	0.815715
787	Endothelium	0	0	0	0	0	0	0	0	0	0	0.772396	-0.603232
788	Forebrain/Midbrain/Hindbrain	1	2	4	10	15	25	31	43	54	61	0	0.805998
789	Forebrain/Midbrain/Hindbrain	1	2	7	13	16	25	29	36	41	50	0.13285	0.811578
790	Forebrain/Midbrain/Hindbrain	1	4	7	13	24	34	45	57	69	84	0	0.808926
791	Forebrain/Midbrain/Hindbrain	2	8	12	23	35	46	59	73	83	97	0	0.814718
792	Forebrain/Midbrain/Hindbrain	2	6	6	10	18	27	34	47	64	73	0	0.81289
793	Forebrain/Midbrain/Hindbrain	1	3	11	20	33	43	51	67	82	100	0.189667	0.80905
794	Forebrain/Midbrain/Hindbrain	1	2	4	10	17	24	30	38	51	60	0	0.798367
795	Forebrain/Midbrain/Hindbrain	1	1	4	8	12	16	22	29	40	50	0.189667	0.781409
796	Forebrain/Midbrain/Hindbrain	2	3	5	11	18	28	43	54	65	83	0	0.815823
797	Forebrain/Midbrain/Hindbrain	1	1	9	16	25	40	56	67	77	91	0.13285	0.819227
798	Neural crest	0	1	2	9	15	22	29	39	47	62	0.189667	0.790322
799	Forebrain/Midbrain/Hindbrain	1	2	10	20	32	43	52	68	85	102	0	0.808488
800	Forebrain/Midbrain/Hindbrain	0	3	6	15	23	34	45	57	74	93	0.273645	0.828972
801	Forebrain/Midbrain/Hindbrain	1	3	4	7	11	18	21	32	40	48	0.146888	0.774544
802	Forebrain/Midbrain/Hindbrain	2	8	15	22	32	43	58	77	90	104	0	0.812088
803	Forebrain/Midbrain/Hindbrain	3	10	15	23	32	40	60	68	89	101	0	0.812408
804	Forebrain/Midbrain/Hindbrain	1	2	3	6	13	18	26	35	43	53	0.13285	0.783617
805	Forebrain/Midbrain/Hindbrain	0	3	5	10	17	26	38	48	55	63	0	0.804603
806	Forebrain/Midbrain/Hindbrain	0	0	0	0	0	1	4	4	7	9	0	0.791286
807	Forebrain/Midbrain/Hindbrain	0	1	1	1	1	1	2	3	3	3	0.273645	0.728211
808	Forebrain/Midbrain/Hindbrain	0	2	4	4	7	9	12	22	33	38	0.189667	0.828326
809	Forebrain/Midbrain/Hindbrain	1	5	9	18	20	24	30	36	44	55	0	0.807463
810	Forebrain/Midbrain/Hindbrain	2	4	9	14	19	26	39	56	70	82	0	0.813262
811	Forebrain/Midbrain/Hindbrain	0	4	10	20	33	44	58	72	83	94	0.13285	0.814058
812	Forebrain/Midbrain/Hindbrain	0	1	2	6	17	23	28	40	47	55	0	0.816418
813	Forebrain/Midbrain/Hindbrain	1	3	9	14	18	23	28	39	46	56	0.189667	0.803668
814	Forebrain/Midbrain/Hindbrain	2	3	7	14	18	28	38	54	61	80	0.13285	0.811806
815	Forebrain/Midbrain/Hindbrain	0	0	0	0	1	2	3	3	4	6	0	0.808231
816	Forebrain/Midbrain/Hindbrain	0	1	10	13	15	22	35	46	53	60	0.13285	0.792242
817	Forebrain/Midbrain/Hindbrain	1	3	12	19	28	45	61	77	88	99	0	0.810107
818	Forebrain/Midbrain/Hindbrain	0	5	7	15	18	26	36	48	62	74	0	0.815546
819	Forebrain/Midbrain/Hindbrain	1	6	10	14	20	29	42	58	73	86	0	0.813082
820	Forebrain/Midbrain/Hindbrain	2	3	6	13	21	27	37	50	63	77	0.13285	0.812398
821	Forebrain/Midbrain/Hindbrain	0	0	0	2	3	6	11	11	16	24	0.13285	0.777176
822	Forebrain/Midbrain/Hindbrain	0	2	6	12	19	23	26	31	42	51	0	0.805127
823	Forebrain/Midbrain/Hindbrain	0	3	7	9	9	14	18	22	29	38	0	0.799661
824	Forebrain/Midbrain/Hindbrain	1	6	9	14	19	26	38	50	63	76	0.228744	0.810199
825	Haematoendothelial progenitors	0	0	0	0	0	0	0	0	0	0	0.31643	0.724831
826	Forebrain/Midbrain/Hindbrain	0	4	10	15	26	35	47	61	74	93	0	0.804609
827	Forebrain/Midbrain/Hindbrain	1	4	13	17	21	35	51	63	72	82	0	0.808992
828	Forebrain/Midbrain/Hindbrain	1	6	12	21	30	43	56	67	78	90	0	0.811815
829	Forebrain/Midbrain/Hindbrain	1	4	7	9	10	12	16	21	30	39	0	0.801846
830	Forebrain/Midbrain/Hindbrain	2	4	7	13	16	20	26	32	42	51	0.13285	0.799833
831	Forebrain/Midbrain/Hindbrain	1	3	5	9	11	13	15	20	24	34	0.189667	0.803503
832	Forebrain/Midbrain/Hindbrain	0	3	7	14	23	35	47	60	76	89	0.13285	0.802308
833	Forebrain/Midbrain/Hindbrain	0	2	4	5	6	10	13	23	38	49	0	0.826525
834	Forebrain/Midbrain/Hindbrain	0	5	9	12	16	25	33	43	58	73	0	0.801046
835	Forebrain/Midbrain/Hindbrain	0	1	4	11	19	21	35	47	61	69	0	0.795983
836	Forebrain/Midbrain/Hindbrain	2	6	12	18	25	34	48	56	68	85	0.13285	0.811846
837	Forebrain/Midbrain/Hindbrain	1	3	9	16	20	26	37	43	53	67	0	0.803858
838	Forebrain/Midbrain/Hindbrain	2	4	7	10	16	17	24	28	34	42	0	0.803529
839	Forebrain/Midbrain/Hindbrain	1	3	5	10	13	21	31	44	50	62	0	0.793862
840	Forebrain/Midbrain/Hindbrain	2	3	6	10	18	26	34	38	46	58	0	0.799812
841	Forebrain/Midbrain/Hindbrain	1	5	13	23	36	47	56	66	72	85	0	0.81319
842	Forebrain/Midbrain/Hindbrain	1	4	9	15	26	45	59	69	80	93	0	0.804756
843	Forebrain/Midbrain/Hindbrain	0	2	10	21	37	53	67	84	97	110	0.273645	0.820945
844	Forebrain/Midbrain/Hindbrain	0	0	5	8	15	28	34	48	60	74	0	0.794929
845	Forebrain/Midbrain/Hindbrain	0	3	8	11	16	20	29	36	50	61	0	0.813715
846	Forebrain/Midbrain/Hindbrain	1	6	13	21	35	47	51	65	74	84	0	0.809481
847	Forebrain/Midbrain/Hindbrain	0	0	2	3	8	13	20	25	29	37	0.234585	0.807547
848	Spinal cord	0	0	0	0	0	0	0	0	2	2	0.724981	0.298419
849	Forebrain/Midbrain/Hindbrain	0	0	0	1	5	9	17	21	24	27	0.13285	0.785486
850	Forebrain/Midbrain/Hindbrain	1	2	4	9	14	22	32	41	50	57	0	0.794631
851	Forebrain/Midbrain/Hindbrain	2	4	11	17	27	39	48	56	70	83	0	0.802521
852	Forebrain/Midbrain/Hindbrain	0	3	10	21	34	41	51	59	72	83	0	0.8073
853	Forebrain/Midbrain/Hindbrain	0	1	4	9	14	31	41	56	76	89	0	0.82087
854	Forebrain/Midbrain/Hindbrain	0	2	3	6	11	19	32	42	57	66	0	0.788926
855	Forebrain/Midbrain/Hindbrain	0	3	5	11	22	30	38	47	54	63	0.186165	0.80457
856	Forebrain/Midbrain/Hindbrain	0	2	5	7	9	12	17	20	25	30	0.189667	0.798586
857	Forebrain/Midbrain/Hindbrain	0	1	3	10	19	29	35	48	59	67	0	0.808427
858	Forebrain/Midbrain/Hindbrain	2	5	7	13	16	22	28	35	41	54	0	0.815662
859	Forebrain/Midbrain/Hindbrain	1	2	5	9	15	20	33	41	50	58	0	0.796216
860	Forebrain/Midbrain/Hindbrain	1	6	10	19	24	31	43	55	61	74	0	0.805333
861	Forebrain/Midbrain/Hindbrain	0	2	8	13	17	25	32	47	53	61	0.13285	0.799646
862	Forebrain/Midbrain/Hindbrain	4	9	18	24	33	41	49	58	69	80	0	0.809724
863	Forebrain/Midbrain/Hindbrain	1	4	10	29	40	55	70	84	93	109	0.342457	0.822049
864	Forebrain/Midbrain/Hindbrain	1	5	15	21	32	42	50	62	73	84	0.13285	0.808613
865	Forebrain/Midbrain/Hindbrain	0	3	3	6	10	11	17	25	33	39	0.189667	0.808332
866	Forebrain/Midbrain/Hindbrain	0	0	0	0	3	5	7	12	15	21	0.342457	0.748416
867	Endothelium	0	0	1	1	1	1	1	2	2	2	0.418162	-0.00726643
868	Forebrain/Midbrain/Hindbrain	0	2	5	11	19	23	35	44	49	58	0	0.803236
869	Forebrain/Midbrain/Hindbrain	1	1	1	2	2	2	2	2	2	4	0.404841	0.637281
870	Forebrain/Midbrain/Hindbrain	0	0	0	1	4	5	8	12	16	19	0	0.780571
871	Forebrain/Midbrain/Hindbrain	2	4	6	12	16	26	37	49	63	75	0.13285	0.795363
872	Forebrain/Midbrain/Hindbrain	0	3	8	16	23	34	45	57	72	84	0	0.810021
873	Neural crest	0	1	1	1	1	1	1	1	1	1	0.630608	0.583654
874	Neural crest	1	1	1	1	1	1	1	1	1	1	0.651067	0.570407
875	Forebrain/Midbrain/Hindbrain	0	0	4	5	9	13	21	24	31	36	0	0.793866
876	Forebrain/Midbrain/Hindbrain	1	4	6	13	18	24	32	40	48	56	0	0.812829
877	Forebrain/Midbrain/Hindbrain	1	3	8	21	28	37	47	56	71	81	0.13285	0.808098
878	Forebrain/Midbrain/Hindbrain	2	9	12	15	24	37	46	55	64	79	0	0.814262
879	Forebrain/Midbrain/Hindbrain	1	4	9	16	22	32	38	48	58	69	0	0.802898
880	Forebrain/Midbrain/Hindbrain	1	7	12	19	28	33	42	56	66	80	0	0.800434
881	Forebrain/Midbrain/Hindbrain	1	12	17	22	29	34	44	56	63	73	0	0.805451
882	Forebrain/Midbrain/Hindbrain	0	0	0	0	0	0	0	0	0	2	0.404841	0.610988
883	Forebrain/Midbrain/Hindbrain	0	0	3	7	16	23	31	44	56	67	0	0.791088
884	Forebrain/Midbrain/Hindbrain	1	5	13	22	33	44	56	70	88	101	0	0.824008
885	Forebrain/Midbrain/Hindbrain	0	0	0	3	5	8	12	18	22	26	0	0.770833
886	Forebrain/Midbrain/Hindbrain	0	2	5	8	13	17	22	27	38	45	0	0.784207
887	Forebrain/Midbrain/Hindbrain	2	6	11	17	23	31	41	49	60	75	0	0.81478
888	Forebrain/Midbrain/Hindbrain	0	4	6	12	22	35	41	54	65	69	0	0.7967
889	Forebrain/Midbrain/Hindbrain	1	5	9	19	27	35	46	57	69	81	0	0.806889
890	Forebrain/Midbrain/Hindbrain	1	5	9	12	19	27	35	43	52	64	0	0.8015
891	Forebrain/Midbrain/Hindbrain	1	6	11	22	29	39	51	59	70	81	0	0.809707
892	Forebrain/Midbrain/Hindbrain	1	2	7	11	21	28	43	48	56	68	0	0.792219
893	Forebrain/Midbrain/Hindbrain	0	5	7	11	17	27	36	42	51	64	0	0.795516
894	Forebrain/Midbrain/Hindbrain	1	5	7	13	20	27	37	45	54	68	0.13285	0.810633
895	Forebrain/Midbrain/Hindbrain	1	3	11	16	25	34	44	55	62	73	0	0.797218
896	Neural crest	1	2	2	2	3	4	4	5	7	8	0.51624	0.731941
897	Forebrain/Midbrain/Hindbrain	2	5	12	18	26	34	45	55	64	78	0	0.798292
898	Forebrain/Midbrain/Hindbrain	1	3	13	18	22	28	37	47	59	69	0	0.796771
899	Forebrain/Midbrain/Hindbrain	0	0	0	0	0	1	1	1	3	5	0.189667	0.714728
900	Forebrain/Midbrain/Hindbrain	1	1	1	2	2	2	2	2	4	5	0.404841	0.643452
901	Forebrain/Midbrain/Hindbrain	1	7	12	19	24	33	40	54	62	76	0	0.796895
902	Forebrain/Midbrain/Hindbrain	1	1	2	2	2	5	5	7	10	13	0.309197	0.805458
903	Forebrain/Midbrain/Hindbrain	0	0	0	1	2	3	3	4	5	8	0.234585	0.794818
904	Forebrain/Midbrain/Hindbrain	0	0	2	5	6	12	17	26	41	59	0.265903	0.828254
905	Forebrain/Midbrain/Hindbrain	1	3	7	12	21	36	45	59	71	91	0.189667	0.82577
906	Forebrain/Midbrain/Hindbrain	0	0	3	5	8	14	22	33	48	66	0	0.824081
907	Neural crest	1	1	2	4	7	8	12	14	16	19	0.301481	0.763172
908	Forebrain/Midbrain/Hindbrain	2	4	14	27	41	56	67	81	97	109	0	0.819785
909	Haematoendothelial progenitors	0	0	0	0	0	0	0	0	0	0	0.811474	-0.784688
910	Forebrain/Midbrain/Hindbrain	2	4	8	17	22	34	47	60	73	83	0	0.812497
911	Forebrain/Midbrain/Hindbrain	0	2	9	20	30	37	47	63	73	89	0.228744	0.804565
912	Forebrain/Midbrain/Hindbrain	1	3	4	10	14	19	24	31	40	50	0.13285	0.805055
913	Forebrain/Midbrain/Hindbrain	1	1	1	2	5	8	8	14	17	24	0.273645	0.805759
914	Forebrain/Midbrain/Hindbrain	0	3	5	11	19	30	40	52	70	89	0.309197	0.821517
915	Neural crest	0	0	2	3	5	6	9	17	23	33	0.273645	0.823963
916	Forebrain/Midbrain/Hindbrain	0	2	4	8	11	24	26	35	43	57	0.309197	0.783019
917	Forebrain/Midbrain/Hindbrain	0	7	14	19	33	53	63	76	92	105	0	0.824068
918	Forebrain/Midbrain/Hindbrain	1	4	8	16	24	37	46	63	72	86	0	0.813539
919	Forebrain/Midbrain/Hindbrain	0	4	10	18	29	39	52	71	86	97	0.234585	0.818694
920	Forebrain/Midbrain/Hindbrain	1	5	9	24	36	45	63	78	91	102	0.189667	0.81049
921	Forebrain/Midbrain/Hindbrain	0	2	2	3	8	14	21	35	51	67	0.189667	0.831898
922	Forebrain/Midbrain/Hindbrain	0	0	1	1	1	3	6	7	9	15	0.13285	0.808221
923	Forebrain/Midbrain/Hindbrain	0	0	4	8	12	16	18	30	39	55	0	0.812558
924	Forebrain/Midbrain/Hindbrain	2	5	9	15	28	40	51	63	81	97	0	0.823358
925	Forebrain/Midbrain/Hindbrain	1	4	12	24	36	49	58	73	83	98	0	0.823123
926	Forebrain/Midbrain/Hindbrain	1	2	4	6	11	13	20	25	34	44	0.13285	0.799425
927	Forebrain/Midbrain/Hindbrain	0	0	0	0	1	4	6	6	8	11	0.266057	0.781271
928	Forebrain/Midbrain/Hindbrain	0	2	4	6	9	18	22	36	47	62	0	0.817296
929	Forebrain/Midbrain/Hindbrain	2	9	16	23	33	46	53	72	89	108	0.234585	0.821047
930	Forebrain/Midbrain/Hindbrain	0	1	3	7	11	16	25	34	43	58	0	0.813515
931	Spinal cord	0	0	0	2	4	6	8	9	15	18	0.294959	0.785389
932	Forebrain/Midbrain/Hindbrain	0	3	14	22	35	46	59	70	80	97	0	0.814144
933	Forebrain/Midbrain/Hindbrain	2	7	16	23	35	47	57	75	89	106	0	0.821621
934	Forebrain/Midbrain/Hindbrain	0	5	14	22	36	46	55	65	78	96	0	0.825996
935	Forebrain/Midbrain/Hindbrain	0	2	7	14	24	34	39	47	63	72	0.189667	0.805297
936	Forebrain/Midbrain/Hindbrain	0	1	5	8	16	23	35	48	61	77	0.13285	0.829964
937	Forebrain/Midbrain/Hindbrain	0	1	6	10	16	25	36	49	61	75	0	0.816513
938	Forebrain/Midbrain/Hindbrain	0	2	3	5	8	14	21	30	43	55	0	0.821252
939	Forebrain/Midbrain/Hindbrain	1	4	11	18	27	40	59	74	90	103	0.309197	0.811548
940	Forebrain/Midbrain/Hindbrain	0	3	4	8	15	20	30	46	59	75	0	0.827959
941	Forebrain/Midbrain/Hindbrain	2	6	13	22	29	43	57	74	88	99	0.234585	0.813908
942	Forebrain/Midbrain/Hindbrain	0	2	4	11	17	34	42	53	68	87	0.13285	0.824966
943	Forebrain/Midbrain/Hindbrain	1	3	6	10	13	20	26	38	48	53	0.13285	0.803128
944	Forebrain/Midbrain/Hindbrain	0	7	15	20	31	41	57	69	79	100	0	0.823293
945	Forebrain/Midbrain/Hindbrain	1	7	11	24	37	52	64	79	92	106	0	0.813841
946	Forebrain/Midbrain/Hindbrain	0	4	8	19	28	42	53	62	74	88	0.240219	0.808466
947	Forebrain/Midbrain/Hindbrain	3	9	18	26	33	40	53	74	92	107	0.234585	0.817748
948	Forebrain/Midbrain/Hindbrain	4	7	17	24	32	40	55	72	94	104	0.189667	0.814104
949	Forebrain/Midbrain/Hindbrain	3	7	11	21	29	45	61	73	89	98	0	0.809592
950	Forebrain/Midbrain/Hindbrain	3	11	17	28	32	44	55	72	92	104	0	0.816787
951	Forebrain/Midbrain/Hindbrain	2	6	14	23	34	47	63	82	97	108	0	0.813489
952	Haematoendothelial progenitors	0	0	0	0	0	0	0	0	0	0	0.70335	-0.802143
953	Forebrain/Midbrain/Hindbrain	0	4	7	18	31	43	63	77	93	104	0	0.808751
954	Forebrain/Midbrain/Hindbrain	2	7	14	25	33	41	57	73	88	105	0	0.821004
955	Cranial mesoderm	0	2	2	3	7	11	14	25	31	36	0.301481	0.775362
956	Forebrain/Midbrain/Hindbrain	2	11	18	24	32	45	53	70	87	107	0.273645	0.816328
957	Forebrain/Midbrain/Hindbrain	3	12	18	26	32	47	57	72	91	104	0	0.815857
958	Forebrain/Midbrain/Hindbrain	0	1	5	12	16	24	28	46	55	66	0.189667	0.787187
959	Forebrain/Midbrain/Hindbrain	3	4	9	19	32	37	44	54	69	81	0.13285	0.802162
960	Forebrain/Midbrain/Hindbrain	2	10	20	25	36	48	58	73	86	98	0	0.82022
961	Forebrain/Midbrain/Hindbrain	0	1	8	10	16	22	28	34	44	53	0	0.794014
962	Forebrain/Midbrain/Hindbrain	4	5	13	19	25	35	45	55	68	90	0	0.803983
963	Forebrain/Midbrain/Hindbrain	1	9	19	26	31	43	62	74	89	108	0	0.816782
964	Forebrain/Midbrain/Hindbrain	0	1	3	7	18	29	39	51	59	75	0.234585	0.817857
965	Forebrain/Midbrain/Hindbrain	1	5	7	15	24	31	41	54	63	76	0.273645	0.813384
966	Forebrain/Midbrain/Hindbrain	0	2	5	9	17	31	37	51	57	67	0.13285	0.811448
967	Forebrain/Midbrain/Hindbrain	3	5	11	15	23	34	50	67	79	95	0.13285	0.803979
968	Forebrain/Midbrain/Hindbrain	0	0	0	0	3	4	6	10	11	13	0.452284	0.72475
969	Forebrain/Midbrain/Hindbrain	1	8	17	23	32	41	57	69	84	99	0.13285	0.817706
970	Forebrain/Midbrain/Hindbrain	2	5	9	12	23	28	40	54	66	75	0	0.806474
971	Spinal cord	0	1	1	1	1	1	1	1	1	1	0.324721	0.727766
972	Forebrain/Midbrain/Hindbrain	1	3	14	18	27	39	52	68	74	85	0	0.806255
973	Forebrain/Midbrain/Hindbrain	4	11	17	25	34	47	62	75	87	102	0	0.816747
974	Forebrain/Midbrain/Hindbrain	2	9	18	26	37	43	55	70	87	99	0	0.819924
975	Forebrain/Midbrain/Hindbrain	1	7	12	16	22	26	40	45	58	68	0	0.79717
976	Forebrain/Midbrain/Hindbrain	0	1	1	1	3	4	9	12	19	22	0.273645	0.736096
977	Surface ectoderm	0	0	3	7	11	14	22	26	32	39	0.769831	0.779591
978	Forebrain/Midbrain/Hindbrain	1	2	4	4	8	11	20	27	29	34	0	0.773902
979	Forebrain/Midbrain/Hindbrain	0	1	2	3	6	10	17	28	37	44	0	0.76794
980	Neural crest	0	1	4	7	12	14	15	23	27	35	0.717915	0.736428
981	Forebrain/Midbrain/Hindbrain	0	1	1	3	6	9	12	16	22	27	0.273645	0.754181
982	Forebrain/Midbrain/Hindbrain	1	5	6	10	14	17	20	26	30	39	0.189667	0.731163
983	Forebrain/Midbrain/Hindbrain	1	4	8	14	19	22	26	34	46	56	0	0.797845
984	Forebrain/Midbrain/Hindbrain	1	7	13	18	26	34	41	49	53	63	0	0.799131
985	Forebrain/Midbrain/Hindbrain	0	2	4	8	13	18	22	30	40	49	0	0.785328
986	Forebrain/Midbrain/Hindbrain	0	0	2	6	10	12	15	20	22	28	0.273645	0.777477
987	Forebrain/Midbrain/Hindbrain	0	0	0	1	3	5	5	7	12	16	0.616762	0.615976
988	Forebrain/Midbrain/Hindbrain	0	3	6	11	14	19	25	32	37	44	0	0.78486
989	Forebrain/Midbrain/Hindbrain	2	3	5	9	13	14	22	28	33	45	0.13285	0.781692
990	Forebrain/Midbrain/Hindbrain	2	3	4	7	10	14	20	27	31	39	0	0.777349
991	Forebrain/Midbrain/Hindbrain	0	3	5	8	11	13	17	21	24	28	0	0.756488
992	Forebrain/Midbrain/Hindbrain	0	2	4	4	7	12	15	19	23	26	0	0.76062
993	Forebrain/Midbrain/Hindbrain	0	3	3	5	8	12	18	22	24	27	0.13285	0.716564
994	Forebrain/Midbrain/Hindbrain	0	0	1	4	7	12	14	17	21	25	0	0.742638
995	Forebrain/Midbrain/Hindbrain	1	3	5	5	6	9	15	21	31	40	0.273645	0.758196
996	Forebrain/Midbrain/Hindbrain	0	0	2	3	6	10	14	19	24	33	0	0.788113
997	Forebrain/Midbrain/Hindbrain	0	3	4	8	13	20	25	30	33	39	0.13285	0.724998
998	Neural crest	0	0	0	0	0	0	1	1	1	1	0.767105	-0.648872
999	Neural crest	0	0	2	3	7	10	15	19	22	27	0.441504	0.704731
1000	Forebrain/Midbrain/Hindbrain	0	0	0	3	9	16	16	21	32	38	0.13285	0.775107
1001	Forebrain/Midbrain/Hindbrain	0	0	0	0	0	0	0	0	4	6	0.189667	0.705355
1002	Forebrain/Midbrain/Hindbrain	0	0	0	0	1	1	2	3	5	7	0.404841	0.582745
1003	Forebrain/Midbrain/Hindbrain	0	4	10	13	19	26	32	35	39	50	0	0.78797
1004	Forebrain/Midbrain/Hindbrain	0	0	0	0	4	7	7	9	11	15	0.189667	0.757323
1005	Forebrain/Midbrain/Hindbrain	0	0	0	0	0	0	0	0	1	2	0.68593	-0.519771
1006	Forebrain/Midbrain/Hindbrain	1	4	7	10	13	13	21	27	30	37	0	0.780921
1007	Forebrain/Midbrain/Hindbrain	0	0	0	0	0	1	2	2	2	2	0.189667	0.727561
1008	Forebrain/Midbrain/Hindbrain	0	1	2	3	9	12	18	27	37	44	0.331435	0.783762
1009	Forebrain/Midbrain/Hindbrain	0	0	2	2	2	2	2	3	3	6	0.58482	0.598998
1010	Forebrain/Midbrain/Hindbrain	0	0	1	2	3	4	5	7	9	12	0.43485	0.748357
1011	Neural crest	0	0	1	3	3	3	5	6	8	10	0.547259	0.555138
1012	Forebrain/Midbrain/Hindbrain	1	3	4	5	6	8	10	16	20	27	0.266057	0.768708
1013	Haematoendothelial progenitors	0	0	0	2	4	4	5	6	8	10	0.515834	0.530649
1014	Forebrain/Midbrain/Hindbrain	0	0	0	0	0	0	0	0	1	4	0.466521	0.705536
1015	Forebrain/Midbrain/Hindbrain	0	3	4	5	8	12	15	22	26	36	0	0.778425
1016	Forebrain/Midbrain/Hindbrain	0	0	4	8	12	22	28	35	41	48	0	0.784466
1017	Forebrain/Midbrain/Hindbrain	0	2	4	6	10	12	14	18	22	30	0.37417	0.755051
1018	Forebrain/Midbrain/Hindbrain	0	0	1	3	3	4	4	6	10	15	0.266057	0.61967
1019	Forebrain/Midbrain/Hindbrain	1	3	5	9	15	16	21	24	35	38	0	0.724058
1020	Forebrain/Midbrain/Hindbrain	0	1	3	4	8	10	13	18	20	25	0	0.756253
1021	Endothelium	0	0	0	2	3	4	4	4	5	8	0.600652	0.363908
1022	Haematoendothelial progenitors	0	0	0	0	0	0	1	1	1	1	0.832555	-0.693637
1023	Neural crest	0	1	1	1	2	3	5	8	10	13	0.357807	0.641437
1024	Neural crest	0	0	0	0	1	1	1	1	1	1	0.458391	-0.614896
1025	Forebrain/Midbrain/Hindbrain	1	1	1	1	2	2	2	2	2	4	0.13285	0.721283
1026	Forebrain/Midbrain/Hindbrain	0	3	8	12	19	28	34	41	53	65	0	0.793808
1027	Haematoendothelial progenitors	0	0	3	3	3	5	6	9	12	19	0.4644	0.755823
1028	Forebrain/Midbrain/Hindbrain	0	1	5	8	9	11	14	17	19	26	0	0.745375
1029	Forebrain/Midbrain/Hindbrain	2	2	6	8	13	22	25	29	37	43	0.13285	0.722206
1030	Forebrain/Midbrain/Hindbrain	1	2	4	5	8	8	11	16	23	28	0.309197	0.768205
1031	Forebrain/Midbrain/Hindbrain	0	1	1	2	6	9	14	16	19	25	0.404841	0.752357
1032	Forebrain/Midbrain/Hindbrain	1	1	3	8	12	16	18	22	26	30	0.234585	0.739855
1033	Forebrain/Midbrain/Hindbrain	0	0	1	2	4	9	14	19	23	26	0.342457	0.665436
1034	Forebrain/Midbrain/Hindbrain	0	0	0	1	1	2	4	5	8	8	0.724981	0.247476
1035	Forebrain/Midbrain/Hindbrain	0	2	2	7	9	12	15	23	30	35	0	0.777389
1036	Neural crest	0	1	2	2	2	3	3	4	6	7	0.493614	0.432832
1037	Forebrain/Midbrain/Hindbrain	0	4	7	15	21	29	39	50	55	66	0	0.801918
1038	Forebrain/Midbrain/Hindbrain	0	0	3	6	10	13	21	27	32	37	0.342457	0.736447
1039	Forebrain/Midbrain/Hindbrain	0	0	0	0	0	2	3	6	6	6	0.650239	0.10493
1040	Forebrain/Midbrain/Hindbrain	0	0	1	3	5	9	11	15	18	23	0.13285	0.754668
1041	Forebrain/Midbrain/Hindbrain	1	1	1	1	2	2	2	2	3	3	0.189667	0.71557
1042	Forebrain/Midbrain/Hindbrain	1	2	3	8	13	15	20	25	28	35	0	0.733434
1043	Forebrain/Midbrain/Hindbrain	1	3	7	10	13	17	25	28	33	41	0.13285	0.720973
1044	Neural crest	0	0	0	1	2	3	4	5	5	6	0.37995	0.639972
1045	Forebrain/Midbrain/Hindbrain	0	0	0	5	8	10	12	15	18	22	0.309197	0.723671
1046	Forebrain/Midbrain/Hindbrain	0	1	4	5	11	13	14	17	18	20	0.13285	0.737621
1047	Forebrain/Midbrain/Hindbrain	0	1	1	2	3	4	4	4	4	7	0.464501	0.497623
1048	Forebrain/Midbrain/Hindbrain	0	2	6	13	19	29	36	50	61	75	0	0.800572
1049	Forebrain/Midbrain/Hindbrain	0	0	2	2	2	2	3	3	3	3	0.494064	0.643857
1050	Forebrain/Midbrain/Hindbrain	0	0	0	1	1	1	4	9	14	18	0	0.744859
1051	Forebrain/Midbrain/Hindbrain	0	1	7	9	16	19	29	36	42	48	0.347569	0.70949
1052	Forebrain/Midbrain/Hindbrain	0	0	2	2	2	2	3	3	5	5	0.553947	0.582698
1053	Neural crest	0	0	0	0	0	0	0	0	0	0	0.67259	-0.0577641
1054	Forebrain/Midbrain/Hindbrain	0	0	0	3	6	8	9	16	21	27	0	0.761435
1055	Forebrain/Midbrain/Hindbrain	1	1	1	2	6	6	8	9	12	13	0	0.734729
1056	Forebrain/Midbrain/Hindbrain	0	0	0	1	2	3	3	3	4	4	0.324721	0.574634
1057	Neural crest	0	0	2	3	4	4	6	10	13	16	0.342457	0.742207
1058	Forebrain/Midbrain/Hindbrain	0	1	2	4	4	6	7	7	10	13	0.309197	0.733533
1059	Forebrain/Midbrain/Hindbrain	0	0	0	2	2	3	4	4	5	6	0.37417	0.67629
1060	Surface ectoderm	0	0	0	0	0	0	0	0	0	0	0.73178	-0.46939
1061	Forebrain/Midbrain/Hindbrain	0	0	0	1	1	3	3	4	4	6	0.13285	0.6705
1062	Forebrain/Midbrain/Hindbrain	0	0	0	0	0	0	0	0	0	1	0.263277	0.672991
1063	Forebrain/Midbrain/Hindbrain	1	1	3	10	17	20	27	30	34	38	0.205239	0.683364
1064	Forebrain/Midbrain/Hindbrain	0	0	0	1	1	3	4	4	4	6	0.186165	0.707664
1065	Forebrain/Midbrain/Hindbrain	0	0	3	4	5	9	11	13	15	19	0.13285	0.726538
1066	Forebrain/Midbrain/Hindbrain	0	1	3	5	10	10	11	15	17	20	0.13285	0.723743
1067	Forebrain/Midbrain/Hindbrain	0	0	2	2	4	7	8	10	14	18	0.13285	0.746305
1068	Forebrain/Midbrain/Hindbrain	0	0	1	3	5	7	11	15	20	24	0.335268	0.594698
1069	Forebrain/Midbrain/Hindbrain	1	3	9	14	22	23	31	37	42	44	0.309197	0.658775
1070	Haematoendothelial progenitors	0	0	3	4	6	12	13	18	22	31	0.584924	0.795769
1071	Forebrain/Midbrain/Hindbrain	1	3	8	13	20	23	29	35	40	45	0.198146	0.695576
1072	Forebrain/Midbrain/Hindbrain	0	0	0	2	3	4	5	6	7	9	0.198146	0.727996
1073	Forebrain/Midbrain/Hindbrain	0	2	2	4	5	7	9	11	13	16	0.186165	0.700198
1074	Forebrain/Midbrain/Hindbrain	0	0	0	1	1	1	1	1	1	1	0.790925	-0.71712
1075	Neural crest	1	1	3	9	16	21	28	30	34	37	0.0998318	0.669705
1076	Forebrain/Midbrain/Hindbrain	0	0	0	2	3	5	11	15	18	25	0.189667	0.724695
1077	Forebrain/Midbrain/Hindbrain	0	0	0	0	0	0	0	0	2	3	0.592829	0.438055
1078	Forebrain/Midbrain/Hindbrain	0	0	1	2	2	4	4	5	7	7	0.560827	0.388282
1079	Surface ectoderm	0	0	0	1	1	1	1	1	1	1	0.710038	-0.704842
1080	Forebrain/Midbrain/Hindbrain	0	0	0	2	5	9	10	13	21	27	0.132916	0.755112
1081	Intermediate mesoderm	0	0	0	0	1	1	2	2	2	2	0.508351	0.656128
1082	Forebrain/Midbrain/Hindbrain	0	3	5	9	14	18	25	32	40	47	0	0.77935
1083	Forebrain/Midbrain/Hindbrain	0	0	0	0	1	4	4	9	13	17	0.189667	0.735166
1084	Forebrain/Midbrain/Hindbrain	1	1	3	4	5	6	6	7	8	8	0.18986	0.634231
1085	Spinal cord	0	1	2	2	3	4	5	6	7	8	0.13285	0.640178
1086	Forebrain/Midbrain/Hindbrain	0	2	8	10	15	21	24	29	36	40	0.301377	0.62323
1087	Forebrain/Midbrain/Hindbrain	2	5	10	17	20	24	28	31	36	40	0.198146	0.683934
1088	Forebrain/Midbrain/Hindbrain	0	0	0	0	0	0	0	1	2	2	0.524226	0.173841
1089	Forebrain/Midbrain/Hindbrain	0	1	1	3	3	5	8	9	10	10	0.13285	0.692714
1090	Forebrain/Midbrain/Hindbrain	1	2	3	5	7	8	10	11	12	16	0.198146	0.677215
1091	Forebrain/Midbrain/Hindbrain	2	3	5	11	13	19	27	34	38	42	0.234956	0.69254
1092	Neural crest	2	5	9	14	19	25	29	33	38	43	0.234956	0.687643
1093	Forebrain/Midbrain/Hindbrain	1	5	9	15	19	25	33	35	37	39	0.353462	0.637427
1094	Forebrain/Midbrain/Hindbrain	2	4	10	12	18	25	28	32	36	38	0.294959	0.680511
1095	Forebrain/Midbrain/Hindbrain	0	0	0	0	0	1	1	1	1	1	0.832555	-0.556316
1096	Forebrain/Midbrain/Hindbrain	1	4	8	12	18	24	25	26	30	32	0.265903	0.67653
1097	Surface ectoderm	0	0	4	4	6	7	7	10	11	11	0.233459	0.647538
1098	Forebrain/Midbrain/Hindbrain	0	0	0	2	2	4	6	8	10	13	0.234956	0.720944
1099	Forebrain/Midbrain/Hindbrain	2	6	12	17	23	28	29	31	36	42	0.399491	0.652887
1100	Forebrain/Midbrain/Hindbrain	0	3	8	11	15	17	19	24	26	27	0.300463	0.576719
1101	Spinal cord	0	1	4	4	4	4	6	8	9	12	0.602541	0.428009
1102	Forebrain/Midbrain/Hindbrain	0	0	0	0	0	1	3	7	8	11	0.13285	0.770805
1103	Forebrain/Midbrain/Hindbrain	1	5	11	13	21	24	28	30	33	37	0.228834	0.647919
1104	Forebrain/Midbrain/Hindbrain	1	2	5	8	9	9	14	17	19	20	0.50065	0.405825
1105	Neural crest	1	3	6	11	11	14	15	18	21	23	0.513323	0.520848
1106	Forebrain/Midbrain/Hindbrain	0	2	2	2	2	2	5	6	7	7	0.595921	0.362816
1107	Forebrain/Midbrain/Hindbrain	0	0	0	0	0	0	1	1	1	3	0.58482	0.586822
1108	Forebrain/Midbrain/Hindbrain	0	0	0	3	4	6	12	17	23	31	0	0.77367
1109	Forebrain/Midbrain/Hindbrain	0	3	4	9	13	19	27	39	48	59	0.13285	0.79196
1110	Forebrain/Midbrain/Hindbrain	0	1	5	11	19	25	33	49	56	62	0	0.788071
1111	Forebrain/Midbrain/Hindbrain	0	3	4	5	5	11	15	17	26	34	0	0.775459
1112	Forebrain/Midbrain/Hindbrain	0	2	6	13	20	23	31	44	57	65	0	0.796267
1113	Endothelium	0	0	0	0	0	0	0	0	0	0	0.734375	-0.809088
1114	Forebrain/Midbrain/Hindbrain	1	2	7	8	11	20	26	32	38	48	0	0.795879
1115	Forebrain/Midbrain/Hindbrain	2	4	4	8	12	16	26	31	35	46	0.13285	0.795645
1116	Forebrain/Midbrain/Hindbrain	1	2	6	10	14	22	30	37	46	51	0	0.801343
1117	Forebrain/Midbrain/Hindbrain	0	0	0	0	0	0	0	0	1	3	0.724981	-0.588872
1118	Forebrain/Midbrain/Hindbrain	0	1	2	4	7	10	13	17	28	31	0.13285	0.788033
1119	Forebrain/Midbrain/Hindbrain	0	0	0	3	5	6	8	11	14	14	0.13285	0.761834
1120	Forebrain/Midbrain/Hindbrain	0	4	8	10	16	26	35	44	51	60	0	0.790763
1121	Forebrain/Midbrain/Hindbrain	0	1	4	5	15	19	26	36	43	50	0.13285	0.794598
1122	Forebrain/Midbrain/Hindbrain	0	6	11	17	20	32	44	55	65	80	0	0.809937
1123	Forebrain/Midbrain/Hindbrain	1	2	3	6	8	17	23	29	34	38	0.13285	0.790998
1124	Forebrain/Midbrain/Hindbrain	0	0	3	4	7	11	14	18	22	28	0	0.785091
1125	Forebrain/Midbrain/Hindbrain	0	1	5	8	13	20	25	31	42	50	0	0.780763
1126	Forebrain/Midbrain/Hindbrain	0	0	1	1	1	1	3	3	4	4	0.68593	0.435359
1127	Forebrain/Midbrain/Hindbrain	0	1	7	10	18	25	36	43	51	61	0	0.800131
1128	Forebrain/Midbrain/Hindbrain	1	2	4	6	12	14	23	28	32	38	0.189667	0.75796
1129	Endothelium	0	0	0	0	3	5	5	9	13	16	0.630645	0.765061
1130	Forebrain/Midbrain/Hindbrain	1	4	9	17	24	34	43	55	65	77	0	0.798218
1131	Forebrain/Midbrain/Hindbrain	0	0	0	0	4	8	11	17	22	30	0	0.780426
1132	Forebrain/Midbrain/Hindbrain	0	0	2	5	10	13	18	25	28	33	0	0.780209
1133	Forebrain/Midbrain/Hindbrain	0	0	0	0	1	2	2	2	2	2	0.309197	0.643046
1134	Forebrain/Midbrain/Hindbrain	4	5	10	12	18	24	34	46	59	70	0	0.80724
1135	Forebrain/Midbrain/Hindbrain	0	0	0	1	3	5	7	11	12	16	0.616762	0.654386
1136	Forebrain/Midbrain/Hindbrain	1	1	5	6	7	12	13	14	19	26	0.189667	0.7374
1137	Forebrain/Midbrain/Hindbrain	0	1	5	9	14	22	29	41	46	53	0.234585	0.793964
1138	Forebrain/Midbrain/Hindbrain	0	2	3	6	9	11	15	18	25	33	0.273645	0.78254
1139	Forebrain/Midbrain/Hindbrain	0	0	1	1	3	6	8	13	15	18	0.189667	0.744727
1140	Forebrain/Midbrain/Hindbrain	0	0	2	3	4	8	12	16	21	24	0.37417	0.792017
1141	Endothelium	0	0	0	0	0	0	0	1	2	3	0.570478	0.566974
1142	Forebrain/Midbrain/Hindbrain	0	1	2	2	5	7	10	11	15	21	0.309197	0.778055
1143	Forebrain/Midbrain/Hindbrain	1	4	6	12	17	23	32	36	44	56	0	0.796222
1144	Neural crest	0	0	1	1	1	1	3	4	4	5	0.518856	0.24762
1145	Cranial mesoderm	0	0	0	0	0	2	5	6	6	8	0.494752	0.514209
1146	Forebrain/Midbrain/Hindbrain	0	0	0	0	0	1	1	2	3	4	0.273645	0.674914
1147	Forebrain/Midbrain/Hindbrain	3	6	11	12	15	23	31	47	55	66	0	0.80606
1148	Forebrain/Midbrain/Hindbrain	1	3	6	14	19	25	35	39	51	62	0	0.797712
1149	Forebrain/Midbrain/Hindbrain	0	1	3	5	7	12	15	21	28	35	0	0.772137
1150	Forebrain/Midbrain/Hindbrain	0	1	3	9	12	15	22	30	37	42	0	0.786894
1151	Forebrain/Midbrain/Hindbrain	0	0	0	1	2	3	5	5	5	7	0.309197	0.622914
1152	Surface ectoderm	0	0	1	2	3	4	4	4	4	5	0.503264	0.401861
1153	Forebrain/Midbrain/Hindbrain	1	6	12	16	25	30	40	56	64	76	0	0.805677
1154	Forebrain/Midbrain/Hindbrain	3	3	5	6	11	16	22	29	35	38	0.13285	0.755912
1155	Forebrain/Midbrain/Hindbrain	0	3	5	8	14	18	24	30	39	46	0.13285	0.783831
1156	Forebrain/Midbrain/Hindbrain	2	3	7	14	22	29	38	48	53	59	0	0.797807
1157	Forebrain/Midbrain/Hindbrain	0	0	0	0	0	0	0	0	0	0	0.189667	0.58408
1158	Forebrain/Midbrain/Hindbrain	4	6	11	13	20	26	36	51	67	70	0	0.804016
1159	Forebrain/Midbrain/Hindbrain	1	2	3	6	8	8	13	15	18	26	0.342457	0.722031
1160	Neural crest	2	2	2	2	2	2	3	4	4	4	0.5846	0.7079
1161	Forebrain/Midbrain/Hindbrain	2	2	2	4	9	15	22	31	38	44	0	0.79962
1162	Forebrain/Midbrain/Hindbrain	0	1	1	3	4	12	14	17	26	32	0.273645	0.764268
1163	Forebrain/Midbrain/Hindbrain	0	0	0	0	1	1	2	3	6	6	0.724981	0.363793
1164	Forebrain/Midbrain/Hindbrain	2	4	5	6	12	17	22	28	34	38	0.13285	0.752786
1165	Forebrain/Midbrain/Hindbrain	1	3	6	10	13	21	23	34	39	50	0.13285	0.785453
1166	Forebrain/Midbrain/Hindbrain	0	0	1	2	10	16	24	31	37	45	0	0.774744
1167	Forebrain/Midbrain/Hindbrain	0	0	0	0	0	0	0	0	0	0	0.464501	0.636566
1168	Neural crest	1	2	2	2	2	2	3	4	4	7	0.669921	0.703228
1169	Forebrain/Midbrain/Hindbrain	0	3	3	4	10	15	19	24	28	30	0	0.772626
1170	Forebrain/Midbrain/Hindbrain	2	4	7	8	16	22	29	36	49	59	0	0.794857
1171	Forebrain/Midbrain/Hindbrain	1	5	9	13	16	23	27	31	39	50	0	0.797834
1172	Forebrain/Midbrain/Hindbrain	0	0	1	1	1	1	2	2	2	2	0.616762	0.371445
1173	Forebrain/Midbrain/Hindbrain	0	2	3	6	9	17	25	32	36	38	0.13285	0.757952
1174	Forebrain/Midbrain/Hindbrain	1	2	3	8	12	17	18	23	31	35	0.13285	0.751409
1175	Forebrain/Midbrain/Hindbrain	0	0	0	0	0	0	0	0	0	1	0.13285	0.7156
1176	Anterior somitic tissues	0	0	2	3	4	7	10	14	19	20	0.612125	0.673361
1177	Forebrain/Midbrain/Hindbrain	0	0	0	0	0	0	0	1	2	3	0.650239	0.422442
1178	Forebrain/Midbrain/Hindbrain	2	3	6	8	14	19	27	33	39	49	0	0.78466
1179	Forebrain/Midbrain/Hindbrain	0	1	3	4	10	17	21	25	30	35	0	0.759097
1180	Forebrain/Midbrain/Hindbrain	2	5	9	14	17	25	34	40	48	59	0	0.796524
1181	Forebrain/Midbrain/Hindbrain	0	2	3	6	7	7	9	10	12	16	0.434037	0.646193
1182	Neural crest	1	4	4	5	8	9	10	14	16	20	0.523972	0.335277
1183	Forebrain/Midbrain/Hindbrain	0	0	0	2	5	6	6	6	6	6	0.418276	0.602792
1184	Forebrain/Midbrain/Hindbrain	1	1	1	1	3	3	5	7	10	11	0.650239	0.557911
1185	Surface ectoderm	0	0	0	0	0	0	1	2	4	5	0.26623	0.437902
1186	Forebrain/Midbrain/Hindbrain	0	0	0	1	3	3	4	4	4	4	0.73902	-0.594439
1187	Forebrain/Midbrain/Hindbrain	2	2	4	9	11	15	16	19	24	29	0.234585	0.69271
1188	Forebrain/Midbrain/Hindbrain	0	0	0	1	3	4	6	13	15	22	0.37417	0.624949
1189	Forebrain/Midbrain/Hindbrain	0	0	0	1	2	2	3	4	6	6	0.662888	0.454963
1190	Neural crest	0	0	1	3	5	5	5	9	9	12	0.5656	0.302087
1191	Forebrain/Midbrain/Hindbrain	1	1	2	2	2	3	5	6	9	12	0.58482	0.569524
1192	Forebrain/Midbrain/Hindbrain	3	6	14	22	26	34	46	57	66	74	0.13285	0.697054
1193	Forebrain/Midbrain/Hindbrain	0	0	1	1	1	2	4	9	20	34	0.265903	0.650106
1194	Forebrain/Midbrain/Hindbrain	0	0	0	1	4	7	7	9	9	9	0.236784	0.468035
1195	Forebrain/Midbrain/Hindbrain	0	0	0	0	0	0	0	0	0	1	0.221833	0.526928
1196	Forebrain/Midbrain/Hindbrain	0	0	0	0	0	0	0	0	1	1	0.650707	0.142091
1197	Forebrain/Midbrain/Hindbrain	1	1	1	1	1	2	2	6	6	8	0.487691	0.294973
1198	Forebrain/Midbrain/Hindbrain	0	0	0	1	1	1	1	2	3	3	0.707189	0.367603
1199	Forebrain/Midbrain/Hindbrain	0	2	2	2	4	4	4	7	10	14	0.485494	0.547505
1200	Forebrain/Midbrain/Hindbrain	0	0	0	0	0	1	1	2	2	2	0.426121	0.421325
1201	Forebrain/Midbrain/Hindbrain	0	4	13	18	23	28	31	33	35	39	0.537194	0.598882
1202	Neural crest	0	1	2	3	3	5	6	9	11	11	0.585758	-0.146401
1203	Neural crest	0	0	0	0	0	0	0	0	0	0	0.738847	-0.369031
1204	Neural crest	0	0	0	0	0	0	0	0	0	0	0.669616	-0.609375
1205	Neural crest	0	1	3	3	3	5	6	6	6	7	0.590891	-0.472984
1206	Neural crest	1	1	1	2	2	4	5	5	5	7	0.560528	0.28148
1207	Forebrain/Midbrain/Hindbrain	0	0	0	1	1	1	2	2	4	6	0.401945	0.529911
1208	Neural crest	0	0	0	0	0	0	0	0	0	2	0.725619	-0.513454
1209	Neural crest	0	1	2	2	2	3	4	6	7	7	0.741761	-0.572682
1210	Neural crest	0	0	0	0	1	1	1	2	2	2	0.741354	-0.02685
1211	Forebrain/Midbrain/Hindbrain	2	7	16	26	33	45	50	61	67	78	0.132916	0.687042
1212	Forebrain/Midbrain/Hindbrain	2	4	13	18	22	31	39	50	66	77	0.186165	0.711741
1213	Forebrain/Midbrain/Hindbrain	3	9	14	26	33	46	52	59	71	80	0.186165	0.698504
1214	Forebrain/Midbrain/Hindbrain	0	0	2	7	11	19	23	31	43	61	0.228744	0.716264
1215	Forebrain/Midbrain/Hindbrain	3	8	14	17	26	36	47	58	69	75	0.13285	0.706917
1216	Forebrain/Midbrain/Hindbrain	2	8	14	20	29	38	48	60	66	73	0.186165	0.717202
1217	Forebrain/Midbrain/Hindbrain	2	5	8	10	12	15	19	24	26	28	0.537194	0.52709
1218	Forebrain/Midbrain/Hindbrain	0	0	1	2	6	8	11	16	22	26	0.186165	0.725778
1219	Forebrain/Midbrain/Hindbrain	5	9	14	22	33	41	48	60	68	72	0.186165	0.713627
1220	Forebrain/Midbrain/Hindbrain	0	0	2	3	7	7	10	14	20	24	0	0.722138
1221	Forebrain/Midbrain/Hindbrain	0	2	6	9	18	29	34	44	53	63	0.13285	0.695866
1222	Forebrain/Midbrain/Hindbrain	0	0	1	2	4	9	16	21	24	31	0.265903	0.689862
1223	Forebrain/Midbrain/Hindbrain	0	1	2	4	9	13	15	20	31	36	0.404841	0.555559
1224	Forebrain/Midbrain/Hindbrain	0	6	10	21	25	36	42	50	57	64	0	0.716622
1225	Forebrain/Midbrain/Hindbrain	0	5	13	28	33	43	52	60	63	73	0.13285	0.70443
1226	Forebrain/Midbrain/Hindbrain	0	3	4	6	9	13	18	25	31	39	0.37417	0.627509
1227	Forebrain/Midbrain/Hindbrain	0	3	7	13	20	25	28	35	44	54	0	0.721709
1228	Neural crest	1	1	3	4	10	12	13	16	19	23	0.276306	0.546581
1229	Forebrain/Midbrain/Hindbrain	0	0	0	0	1	2	2	2	2	5	0.616762	0.560549
1230	Forebrain/Midbrain/Hindbrain	1	3	6	13	20	29	36	42	50	59	0	0.701292
1231	Forebrain/Midbrain/Hindbrain	0	1	2	4	4	5	6	7	10	11	0.309197	0.652699
1232	Forebrain/Midbrain/Hindbrain	1	2	6	12	19	28	31	41	49	58	0.13285	0.704404
1233	Forebrain/Midbrain/Hindbrain	1	4	14	19	29	36	46	55	65	74	0.13285	0.715773
1234	Forebrain/Midbrain/Hindbrain	2	2	7	8	11	16	20	24	31	36	0	0.721196
1235	Forebrain/Midbrain/Hindbrain	1	1	5	6	6	9	12	19	22	30	0.37417	0.651404
1236	Forebrain/Midbrain/Hindbrain	2	3	5	7	10	12	20	28	35	42	0.13285	0.710262
1237	Forebrain/Midbrain/Hindbrain	2	4	7	10	12	17	20	26	30	34	0.13285	0.717266
1238	Forebrain/Midbrain/Hindbrain	2	3	5	7	9	15	17	26	32	39	0.13285	0.711234
1239	Neural crest	0	1	2	3	3	6	6	6	7	9	0.31209	0.582426
1240	Forebrain/Midbrain/Hindbrain	3	4	5	7	11	16	18	26	35	38	0.189667	0.71135
1241	Forebrain/Midbrain/Hindbrain	0	0	1	1	1	3	5	6	6	6	0.13285	0.623695
1242	Forebrain/Midbrain/Hindbrain	2	5	7	8	14	17	25	29	35	38	0.13285	0.71436
1243	Forebrain/Midbrain/Hindbrain	0	0	2	3	4	4	5	7	8	8	0.309197	0.611273
1244	Forebrain/Midbrain/Hindbrain	1	6	12	18	22	31	39	50	59	64	0	0.702693
1245	Forebrain/Midbrain/Hindbrain	3	5	10	12	18	24	33	46	54	69	0	0.710282
1246	Forebrain/Midbrain/Hindbrain	0	2	4	6	13	14	20	21	26	29	0.299769	0.707717
1247	Forebrain/Midbrain/Hindbrain	0	5	8	11	16	21	31	36	42	52	0.13285	0.698825
1248	Forebrain/Midbrain/Hindbrain	0	1	1	4	5	6	9	13	20	29	0.37417	0.633515
1249	Neural crest	0	0	0	0	0	0	0	1	1	1	0.602592	-0.321979
1250	Forebrain/Midbrain/Hindbrain	1	2	6	8	11	16	22	27	32	38	0.189667	0.698791
1251	Neural crest	0	0	2	2	3	4	5	6	7	9	0.13307	0.495275
1252	Forebrain/Midbrain/Hindbrain	0	0	0	0	0	0	1	2	4	4	0.294959	0.575597
1253	Forebrain/Midbrain/Hindbrain	0	0	0	0	0	1	1	1	3	3	0.265903	0.586008
1254	Forebrain/Midbrain/Hindbrain	0	2	6	10	16	20	29	39	46	55	0.186165	0.705311
1255	Forebrain/Midbrain/Hindbrain	0	0	2	2	4	4	4	6	9	14	0.495131	0.422771
1256	Forebrain/Midbrain/Hindbrain	0	1	4	5	8	9	10	12	13	16	0.18986	0.671699
1257	Forebrain/Midbrain/Hindbrain	2	3	6	13	19	29	37	42	49	58	0.13285	0.692782
1258	Forebrain/Midbrain/Hindbrain	0	0	0	0	0	0	0	0	0	0	0.273645	0.534857
1259	Forebrain/Midbrain/Hindbrain	0	0	0	0	0	0	1	1	1	1	0.31643	0.478434
1260	Forebrain/Midbrain/Hindbrain	0	2	7	10	15	23	32	37	45	55	0	0.691905
1261	Forebrain/Midbrain/Hindbrain	0	0	0	0	0	0	0	0	0	0	0.299769	0.558958
1262	Forebrain/Midbrain/Hindbrain	0	0	1	5	6	8	9	12	13	17	0.265903	0.664713
1263	Forebrain/Midbrain/Hindbrain	2	2	3	3	4	4	5	5	6	7	0.353149	0.53476
1264	Forebrain/Midbrain/Hindbrain	0	1	4	6	8	11	14	21	25	27	0.234956	0.691554
1265	Forebrain/Midbrain/Hindbrain	0	1	2	3	6	17	27	32	41	48	0.189667	0.678058
1266	Forebrain/Midbrain/Hindbrain	0	1	3	3	3	3	4	4	4	5	0.299769	0.533901
1267	Forebrain/Midbrain/Hindbrain	0	2	5	10	15	21	24	29	30	31	0.13285	0.708207
1268	Neural crest	1	5	9	15	18	22	24	28	30	36	0.369627	0.578976
1269	Forebrain/Midbrain/Hindbrain	0	1	4	4	4	5	5	5	8	10	0.165089	0.499218
1270	Forebrain/Midbrain/Hindbrain	1	2	5	6	11	15	17	20	24	29	0.234585	0.69252
1271	Forebrain/Midbrain/Hindbrain	0	0	1	1	3	4	5	5	6	9	0.0822461	0.509737
1272	Forebrain/Midbrain/Hindbrain	0	0	0	0	0	0	0	0	1	1	0.771496	-0.351746
1273	Spinal cord	0	0	0	0	0	0	0	0	0	0	0.68593	-0.332877
1274	Forebrain/Midbrain/Hindbrain	0	0	0	2	2	3	4	5	5	7	0.546707	-0.463654
1275	Forebrain/Midbrain/Hindbrain	0	1	2	4	4	4	5	5	6	6	0.531934	0.268355
1276	Forebrain/Midbrain/Hindbrain	0	0	3	5	6	6	6	9	10	12	0.309197	0.626141
1277	Forebrain/Midbrain/Hindbrain	1	1	2	2	2	6	8	10	12	13	0.309197	0.615152
1278	Forebrain/Midbrain/Hindbrain	1	2	4	7	12	13	18	21	23	31	0.228744	0.698899
1279	Forebrain/Midbrain/Hindbrain	1	4	10	17	19	22	26	32	35	40	0.366052	0.573757
1280	Forebrain/Midbrain/Hindbrain	0	1	1	1	2	5	5	5	5	6	0.472153	0.357717
1281	Forebrain/Midbrain/Hindbrain	0	2	4	7	14	15	19	24	31	34	0.13285	0.696142
1282	Forebrain/Midbrain/Hindbrain	1	1	1	1	2	4	6	7	8	13	0.234585	0.602078
1283	Forebrain/Midbrain/Hindbrain	1	2	5	8	13	16	21	24	29	32	0.189667	0.69588
1284	Forebrain/Midbrain/Hindbrain	1	2	3	4	5	6	6	6	7	7	0.294995	0.513798
1285	Forebrain/Midbrain/Hindbrain	0	0	0	0	1	1	1	3	4	4	0.205239	0.516438
1286	Forebrain/Midbrain/Hindbrain	0	2	3	8	11	16	23	34	42	53	0.186165	0.685721
1287	Forebrain/Midbrain/Hindbrain	0	0	0	0	1	3	3	4	6	6	0.502085	-0.148764
1288	Forebrain/Midbrain/Hindbrain	2	4	6	10	13	16	19	22	23	27	0.273645	0.693371
1289	Forebrain/Midbrain/Hindbrain	1	4	5	10	16	21	23	26	29	32	0	0.693962
1290	Forebrain/Midbrain/Hindbrain	0	1	1	3	3	7	12	16	25	32	0.37417	0.558405
1291	Forebrain/Midbrain/Hindbrain	0	0	0	0	1	1	2	2	4	6	0.688533	0.515684
1292	Forebrain/Midbrain/Hindbrain	0	0	0	0	1	2	4	8	14	21	0.553947	0.642454
1293	Neural crest	0	1	2	2	4	5	6	6	8	11	0.562115	0.18996
1294	Forebrain/Midbrain/Hindbrain	0	0	0	0	0	1	2	4	5	6	0.560415	0.541701
1295	Forebrain/Midbrain/Hindbrain	0	0	3	4	5	7	10	13	15	17	0.189667	0.652269
1296	Forebrain/Midbrain/Hindbrain	0	0	0	0	1	2	2	2	2	3	0.769831	0.368256
1297	Forebrain/Midbrain/Hindbrain	1	4	7	11	14	22	27	33	41	50	0.234585	0.798699
1298	Definitive endoderm	1	2	2	2	5	9	12	16	17	25	0.299769	0.752324
1299	Forebrain/Midbrain/Hindbrain	1	2	3	6	10	12	20	26	30	40	0	0.786025
1300	Forebrain/Midbrain/Hindbrain	1	1	6	9	14	18	21	25	29	37	0.228744	0.654337
1301	Forebrain/Midbrain/Hindbrain	0	0	0	0	0	1	1	1	2	2	0.769831	0.394804
1302	Forebrain/Midbrain/Hindbrain	0	1	1	1	1	1	2	2	3	5	0	0.75939
1303	Forebrain/Midbrain/Hindbrain	0	1	3	3	6	8	12	19	24	31	0.404841	0.729675
1304	Forebrain/Midbrain/Hindbrain	1	2	6	11	23	33	42	51	60	68	0.263277	0.732123
1305	Forebrain/Midbrain/Hindbrain	0	0	0	0	0	0	0	0	0	0	0.769831	-0.696773
1306	Forebrain/Midbrain/Hindbrain	0	0	0	0	0	0	0	0	0	0	0.832555	-0.719363
1307	NMP	0	0	0	0	0	0	0	0	0	0	0.688533	-0.10272
1308	Forebrain/Midbrain/Hindbrain	0	0	0	0	3	4	5	7	15	20	0	0.770814
1309	Forebrain/Midbrain/Hindbrain	0	0	0	0	0	0	0	0	0	1	0.832555	-0.627287
1310	Forebrain/Midbrain/Hindbrain	1	4	8	13	23	29	35	43	50	61	0	0.755458
1311	Forebrain/Midbrain/Hindbrain	0	0	1	2	4	5	8	12	16	23	0.37417	0.732633
1312	Forebrain/Midbrain/Hindbrain	0	1	3	4	8	15	19	28	33	43	0.331464	0.775601
1313	Forebrain/Midbrain/Hindbrain	1	2	5	12	15	20	26	33	41	46	0.186165	0.668999
1314	Forebrain/Midbrain/Hindbrain	1	7	9	16	23	33	41	44	51	59	0	0.767392
1315	Forebrain/Midbrain/Hindbrain	0	0	5	6	11	17	20	26	32	36	0.273645	0.781263
1316	Forebrain/Midbrain/Hindbrain	0	4	6	11	15	19	24	28	33	41	0.189667	0.691173
1317	Forebrain/Midbrain/Hindbrain	1	2	3	8	13	21	28	39	44	48	0.234585	0.747097
1318	Forebrain/Midbrain/Hindbrain	1	5	7	12	19	24	31	36	46	54	0.234585	0.76819
1319	Forebrain/Midbrain/Hindbrain	0	3	6	8	13	18	23	30	35	40	0.228744	0.678309
1320	Forebrain/Midbrain/Hindbrain	0	2	2	9	13	20	25	34	44	49	0.294959	0.679688
1321	Forebrain/Midbrain/Hindbrain	1	3	8	12	19	25	33	36	47	56	0.263277	0.690461
1322	Forebrain/Midbrain/Hindbrain	0	0	1	5	9	15	21	26	33	40	0.41939	0.660177
1323	Forebrain/Midbrain/Hindbrain	1	1	3	9	17	18	27	35	43	50	0.234585	0.77784
1324	Forebrain/Midbrain/Hindbrain	1	1	1	3	4	5	6	7	10	11	0.13285	0.576195
1325	Forebrain/Midbrain/Hindbrain	2	3	9	14	19	24	29	38	45	53	0.234585	0.775611
1326	Forebrain/Midbrain/Hindbrain	0	0	0	1	1	1	1	1	1	1	0.234585	0.639262
1327	Forebrain/Midbrain/Hindbrain	1	1	1	1	1	1	2	3	6	6	0	0.755725
1328	Forebrain/Midbrain/Hindbrain	0	2	3	5	11	16	22	29	30	34	0	0.791053
1329	Forebrain/Midbrain/Hindbrain	3	5	9	12	15	24	34	41	52	61	0.228744	0.755641
1330	Forebrain/Midbrain/Hindbrain	1	3	7	9	13	16	23	32	39	44	0.13285	0.718248
1331	Forebrain/Midbrain/Hindbrain	0	1	6	15	23	30	39	44	53	66	0.186165	0.710434
1332	Forebrain/Midbrain/Hindbrain	0	0	0	1	1	2	3	3	3	3	0.523792	0.205207
1333	Forebrain/Midbrain/Hindbrain	1	3	5	12	16	24	29	40	50	58	0.234585	0.73828
1334	Forebrain/Midbrain/Hindbrain	0	0	0	0	0	0	0	0	1	2	0.437089	0.621969
1335	Forebrain/Midbrain/Hindbrain	0	2	5	11	17	25	33	44	56	76	0	0.748668
1336	Forebrain/Midbrain/Hindbrain	0	3	6	12	20	32	41	56	65	77	0.186165	0.729585
1337	Forebrain/Midbrain/Hindbrain	0	5	9	11	18	26	34	48	53	60	0	0.739994
1338	Forebrain/Midbrain/Hindbrain	0	1	2	5	10	14	21	28	29	32	0.189667	0.751563
1339	Forebrain/Midbrain/Hindbrain	0	3	9	12	21	29	37	43	54	65	0.189667	0.721266
1340	Forebrain/Midbrain/Hindbrain	1	1	1	2	2	4	7	9	11	12	0.13285	0.745679
1341	Forebrain/Midbrain/Hindbrain	1	3	10	16	20	27	38	49	57	65	0.189667	0.698602
1342	Forebrain/Midbrain/Hindbrain	1	4	11	16	21	26	34	40	50	61	0.13285	0.694284
1343	Forebrain/Midbrain/Hindbrain	0	0	2	5	6	8	12	15	17	21	0.234585	0.666958
1344	Forebrain/Midbrain/Hindbrain	1	3	9	16	22	35	46	55	65	75	0.189667	0.724972
1345	Cranial mesoderm	0	0	0	0	0	1	1	3	3	3	0.602592	0.587686
1346	Forebrain/Midbrain/Hindbrain	0	0	0	2	3	5	5	6	6	6	0.464501	0.36518
1347	Forebrain/Midbrain/Hindbrain	0	2	6	8	13	21	27	35	47	54	0.299769	0.767005
1348	Forebrain/Midbrain/Hindbrain	0	3	11	16	18	25	27	41	48	57	0.13285	0.68727
1349	Forebrain/Midbrain/Hindbrain	1	4	5	7	7	11	17	19	30	35	0	0.6709
1350	Forebrain/Midbrain/Hindbrain	0	0	0	0	0	0	2	3	3	6	0.553947	0.583042
1351	Forebrain/Midbrain/Hindbrain	2	4	7	14	20	24	29	33	39	48	0.234585	0.774175
1352	Forebrain/Midbrain/Hindbrain	1	3	6	9	9	14	23	30	35	38	0.234585	0.715845
1353	Forebrain/Midbrain/Hindbrain	2	4	7	12	18	23	28	35	49	61	0.13285	0.759366
1354	Forebrain/Midbrain/Hindbrain	2	6	8	14	21	25	31	38	45	58	0.189667	0.756266
1355	Forebrain/Midbrain/Hindbrain	0	2	8	12	21	25	34	38	45	52	0	0.731567
1356	Forebrain/Midbrain/Hindbrain	1	6	10	14	18	24	30	33	42	50	0	0.719747
1357	Forebrain/Midbrain/Hindbrain	0	0	1	2	3	3	4	11	14	18	0.13285	0.64518
1358	Forebrain/Midbrain/Hindbrain	1	3	5	9	15	21	26	33	39	50	0.132916	0.765722
1359	Forebrain/Midbrain/Hindbrain	0	1	3	7	12	19	23	29	32	39	0	0.700757
1360	Forebrain/Midbrain/Hindbrain	0	3	6	12	16	21	25	28	34	38	0.189667	0.710858
1361	Forebrain/Midbrain/Hindbrain	0	0	1	4	4	7	14	20	31	40	0.189667	0.773315
1362	Forebrain/Midbrain/Hindbrain	1	1	2	2	4	7	9	13	16	26	0.309197	0.759418
1363	Forebrain/Midbrain/Hindbrain	0	0	0	0	0	0	5	7	9	12	0.234585	0.615463
1364	Forebrain/Midbrain/Hindbrain	0	3	6	8	14	18	23	32	38	42	0.13285	0.672659
1365	Forebrain/Midbrain/Hindbrain	0	1	4	6	10	16	22	29	35	44	0	0.677362
1366	Forebrain/Midbrain/Hindbrain	0	1	3	4	6	8	12	16	18	24	0.222303	0.742019
1367	Forebrain/Midbrain/Hindbrain	0	4	6	7	12	18	26	30	36	40	0.273645	0.663328
1368	Forebrain/Midbrain/Hindbrain	0	4	9	13	17	24	34	43	52	59	0.234585	0.691949
1369	Forebrain/Midbrain/Hindbrain	1	6	8	9	17	25	26	31	42	51	0.273645	0.719658
1370	Forebrain/Midbrain/Hindbrain	0	6	9	15	22	32	43	57	66	78	0.13285	0.749028
1371	Forebrain/Midbrain/Hindbrain	0	0	0	2	4	5	9	13	16	19	0.309197	0.746945
1372	Forebrain/Midbrain/Hindbrain	0	0	3	4	6	8	10	12	14	24	0.189667	0.6401
1373	Forebrain/Midbrain/Hindbrain	0	3	3	6	8	10	12	15	19	25	0.0998318	0.773725
1374	Forebrain/Midbrain/Hindbrain	1	1	1	1	2	4	5	7	9	11	0.13285	0.737051
1375	Forebrain/Midbrain/Hindbrain	0	0	1	3	4	5	6	9	11	15	0.189667	0.729068
1376	Forebrain/Midbrain/Hindbrain	2	6	11	13	20	26	35	44	55	60	0	0.732798
1377	Forebrain/Midbrain/Hindbrain	1	1	2	4	9	14	21	27	31	37	0.13285	0.688605
1378	Forebrain/Midbrain/Hindbrain	1	1	2	3	4	6	9	14	18	26	0.309197	0.756317
1379	Cranial mesoderm	0	0	0	0	1	1	1	1	1	1	0.768704	-0.312056
1380	Forebrain/Midbrain/Hindbrain	0	6	10	18	24	28	33	41	46	54	0	0.713072
1381	Forebrain/Midbrain/Hindbrain	1	3	5	10	16	25	30	36	45	54	0	0.710666
1382	Forebrain/Midbrain/Hindbrain	0	2	6	8	17	25	30	37	47	55	0.13285	0.699134
1383	Forebrain/Midbrain/Hindbrain	0	2	4	5	11	18	21	32	36	44	0.234585	0.762763
1384	Forebrain/Midbrain/Hindbrain	0	1	5	7	12	20	23	32	38	43	0	0.797203
1385	Forebrain/Midbrain/Hindbrain	1	6	8	13	21	29	35	42	48	56	0.273645	0.707206
1386	Forebrain/Midbrain/Hindbrain	1	4	5	10	16	26	33	43	56	69	0.189667	0.756344
1387	Forebrain/Midbrain/Hindbrain	0	2	5	7	9	11	18	23	29	37	0.193786	0.749503
1388	Forebrain/Midbrain/Hindbrain	0	0	0	1	3	8	10	14	17	22	0.234585	0.623555
1389	Forebrain/Midbrain/Hindbrain	1	4	5	5	8	11	13	18	31	37	0	0.671709
1390	Forebrain/Midbrain/Hindbrain	0	2	6	10	18	25	30	39	45	50	0.273645	0.75183
1391	Forebrain/Midbrain/Hindbrain	1	7	13	14	23	29	38	43	49	60	0.13285	0.708369
1392	Forebrain/Midbrain/Hindbrain	0	0	0	0	1	3	4	6	7	11	0.404841	0.510192
1393	Forebrain/Midbrain/Hindbrain	0	4	6	14	22	28	38	44	53	60	0.13285	0.713419
1394	Forebrain/Midbrain/Hindbrain	1	2	8	14	19	26	33	40	50	57	0.189667	0.742636
1395	Forebrain/Midbrain/Hindbrain	0	0	1	4	9	15	20	29	37	43	0	0.792858
1396	Forebrain/Midbrain/Hindbrain	0	0	0	0	0	3	3	5	5	6	0.553947	0.254234
1397	Forebrain/Midbrain/Hindbrain	0	1	7	9	11	17	22	30	39	50	0.234585	0.772004
1398	Forebrain/Midbrain/Hindbrain	1	7	13	23	30	40	51	62	72	80	0.13285	0.724657
1399	Forebrain/Midbrain/Hindbrain	0	4	9	18	23	33	42	53	68	76	0.132916	0.736926
1400	Forebrain/Midbrain/Hindbrain	1	3	6	12	17	23	33	38	44	56	0.234585	0.719761
1401	Forebrain/Midbrain/Hindbrain	2	7	12	18	27	37	41	52	59	66	0.13285	0.726028
1402	Forebrain/Midbrain/Hindbrain	0	0	0	0	0	0	0	0	0	0	0.58482	0.503577
1403	Forebrain/Midbrain/Hindbrain	1	2	8	10	14	18	24	34	36	41	0	0.686511
1404	Forebrain/Midbrain/Hindbrain	0	1	2	3	7	10	11	19	22	26	0.132988	0.745205
1405	Forebrain/Midbrain/Hindbrain	0	2	4	6	8	12	12	17	24	29	0.342457	0.698293
1406	Forebrain/Midbrain/Hindbrain	4	4	8	15	18	21	25	31	37	45	0	0.694925
1407	Forebrain/Midbrain/Hindbrain	4	6	10	15	22	28	34	41	47	59	0	0.711596
1408	Forebrain/Midbrain/Hindbrain	3	5	10	17	25	32	48	55	66	75	0.13285	0.735575
1409	Forebrain/Midbrain/Hindbrain	0	3	10	16	21	28	35	44	54	64	0	0.741806
1410	Forebrain/Midbrain/Hindbrain	1	6	12	23	30	37	45	54	66	74	0.13285	0.715619
1411	Forebrain/Midbrain/Hindbrain	1	6	15	22	29	37	49	57	63	72	0	0.73416
1412	Forebrain/Midbrain/Hindbrain	1	3	7	13	20	30	32	35	45	58	0.273645	0.748745
1413	Forebrain/Midbrain/Hindbrain	0	0	0	0	1	1	2	2	2	4	0.273645	0.675813
1414	Forebrain/Midbrain/Hindbrain	1	5	9	16	23	28	36	45	56	62	0.234585	0.717737
1415	Forebrain/Midbrain/Hindbrain	1	3	4	7	14	19	25	28	35	39	0.189667	0.667843
1416	Forebrain/Midbrain/Hindbrain	0	1	3	5	10	13	18	22	33	38	0	0.6812
1417	Forebrain/Midbrain/Hindbrain	0	0	0	0	0	0	3	6	6	9	0	0.706612
1418	Forebrain/Midbrain/Hindbrain	1	5	11	20	30	37	47	56	63	72	0	0.713352
1419	Forebrain/Midbrain/Hindbrain	1	1	8	15	21	28	39	53	61	74	0.13285	0.746243
1420	Forebrain/Midbrain/Hindbrain	1	4	5	14	22	28	36	45	54	65	0.228744	0.714192
1421	Forebrain/Midbrain/Hindbrain	0	4	9	15	20	28	38	47	53	63	0.132916	0.712749
1422	Forebrain/Midbrain/Hindbrain	0	6	8	14	23	34	40	47	56	66	0	0.702692
1423	Forebrain/Midbrain/Hindbrain	0	2	7	13	25	36	45	54	60	69	0.189667	0.704959
1424	Forebrain/Midbrain/Hindbrain	0	3	6	11	17	26	33	41	50	56	0.234585	0.686841
1425	Forebrain/Midbrain/Hindbrain	0	0	0	1	2	4	8	11	13	19	0.273645	0.727963
1426	Forebrain/Midbrain/Hindbrain	0	1	1	2	5	12	18	26	32	40	0.234585	0.749303
1427	Forebrain/Midbrain/Hindbrain	1	8	12	20	23	38	45	58	66	76	0.13285	0.724281
1428	Forebrain/Midbrain/Hindbrain	0	3	8	16	25	34	46	58	69	76	0.13285	0.708782
1429	Forebrain/Midbrain/Hindbrain	2	7	11	16	23	32	38	49	61	74	0.13285	0.73024
1430	Forebrain/Midbrain/Hindbrain	1	5	8	20	28	35	50	60	73	89	0.13285	0.749307
1431	Forebrain/Midbrain/Hindbrain	0	0	1	2	3	4	5	9	9	13	0.553947	0.589143
1432	Forebrain/Midbrain/Hindbrain	0	0	5	9	14	25	36	46	52	56	0.189667	0.689515
1433	Forebrain/Midbrain/Hindbrain	5	6	11	13	23	32	37	46	52	60	0	0.72129
1434	Forebrain/Midbrain/Hindbrain	1	3	9	24	35	43	53	69	78	85	0.13285	0.735445
1435	Forebrain/Midbrain/Hindbrain	2	4	9	19	23	28	36	47	57	69	0	0.805303
1436	Forebrain/Midbrain/Hindbrain	1	4	5	12	24	34	44	54	72	81	0	0.75335
1437	Forebrain/Midbrain/Hindbrain	0	3	6	12	14	22	31	38	44	60	0.234585	0.689499
1438	Forebrain/Midbrain/Hindbrain	4	7	12	15	21	28	35	41	46	55	0.13285	0.704092
1439	Forebrain/Midbrain/Hindbrain	0	0	0	1	1	2	2	3	4	4	0.309197	0.681657
1440	Forebrain/Midbrain/Hindbrain	0	0	2	3	6	8	11	14	18	26	0.186165	0.749068
1441	Forebrain/Midbrain/Hindbrain	0	5	9	13	23	34	39	49	56	60	0.189667	0.72439
1442	Forebrain/Midbrain/Hindbrain	1	5	12	22	30	42	52	66	71	86	0.13285	0.743739
1443	Forebrain/Midbrain/Hindbrain	0	2	3	5	8	12	18	27	32	37	0.234585	0.65086
1444	Forebrain/Midbrain/Hindbrain	1	4	11	19	31	40	54	66	79	92	0.189667	0.732252
1445	Forebrain/Midbrain/Hindbrain	2	3	8	19	26	34	44	58	65	74	0.189667	0.712291
1446	Forebrain/Midbrain/Hindbrain	1	3	7	12	18	23	28	38	47	57	0.13285	0.791576
1447	Forebrain/Midbrain/Hindbrain	0	1	4	7	14	21	24	31	44	53	0.186165	0.702742
1448	Forebrain/Midbrain/Hindbrain	1	2	2	5	6	7	11	14	18	20	0.464501	0.603516
1449	Forebrain/Midbrain/Hindbrain	2	8	12	19	31	34	46	54	63	69	0	0.730875
1450	Forebrain/Midbrain/Hindbrain	1	2	4	8	14	19	24	29	46	58	0	0.770351
1451	Forebrain/Midbrain/Hindbrain	2	6	10	17	26	34	42	58	69	84	0.189667	0.736923
1452	Forebrain/Midbrain/Hindbrain	2	5	5	5	6	10	14	20	24	30	0.464501	0.639875
1453	Forebrain/Midbrain/Hindbrain	0	0	1	3	4	8	10	13	20	24	0.309197	0.734613
1454	Forebrain/Midbrain/Hindbrain	0	2	4	8	13	16	20	28	33	43	0.273645	0.741856
1455	Forebrain/Midbrain/Hindbrain	1	7	12	13	22	30	36	44	57	75	0.13285	0.724243
1456	Forebrain/Midbrain/Hindbrain	3	3	6	6	9	12	15	22	30	37	0.342457	0.659034
1457	Forebrain/Midbrain/Hindbrain	0	0	1	1	2	2	3	6	10	12	0.273645	0.694471
1458	Forebrain/Midbrain/Hindbrain	0	3	6	13	15	20	28	39	49	66	0.13285	0.714837
1459	Forebrain/Midbrain/Hindbrain	1	5	10	16	29	44	59	71	83	94	0.189667	0.740124
1460	Forebrain/Midbrain/Hindbrain	2	5	11	22	32	41	50	63	76	89	0.13285	0.738997
1461	Forebrain/Midbrain/Hindbrain	2	7	14	21	30	36	45	53	64	72	0	0.736254
1462	Forebrain/Midbrain/Hindbrain	2	3	6	14	15	22	29	34	39	44	0.234585	0.754427
1463	Forebrain/Midbrain/Hindbrain	0	0	0	0	0	2	2	5	5	6	0.13285	0.673406
1464	Forebrain/Midbrain/Hindbrain	0	0	0	1	1	1	1	1	1	1	0.748889	-0.561698
1465	Forebrain/Midbrain/Hindbrain	0	2	5	7	9	17	26	33	44	50	0.234585	0.675935
1466	Forebrain/Midbrain/Hindbrain	2	6	8	16	25	30	39	53	64	76	0.189667	0.730458
1467	Forebrain/Midbrain/Hindbrain	1	4	5	9	13	19	21	29	38	48	0.464501	0.68012
1468	Forebrain/Midbrain/Hindbrain	0	1	2	4	4	7	8	10	11	13	0.273645	0.691575
1469	Forebrain/Midbrain/Hindbrain	2	4	11	21	29	38	46	54	66	79	0.13285	0.73453
1470	Forebrain/Midbrain/Hindbrain	1	2	5	10	15	22	28	36	42	50	0.189667	0.741183
1471	Forebrain/Midbrain/Hindbrain	0	1	1	1	2	4	7	12	15	21	0.342457	0.629262
1472	Forebrain/Midbrain/Hindbrain	0	0	0	0	0	0	0	0	0	1	0.68593	0.246274
1473	Forebrain/Midbrain/Hindbrain	1	1	2	11	15	20	24	34	38	48	0.404841	0.697382
1474	Forebrain/Midbrain/Hindbrain	1	1	9	14	22	29	35	44	54	64	0.189667	0.746789
1475	Forebrain/Midbrain/Hindbrain	0	1	1	1	4	5	7	18	22	32	0.309197	0.647409
1476	Forebrain/Midbrain/Hindbrain	1	3	10	15	25	34	43	51	59	71	0.189667	0.713607
1477	Forebrain/Midbrain/Hindbrain	1	6	9	22	34	44	49	63	73	84	0.13285	0.741848
1478	Forebrain/Midbrain/Hindbrain	2	7	10	16	19	23	27	31	33	37	0.299769	0.667015
1479	Forebrain/Midbrain/Hindbrain	2	5	11	17	25	32	40	49	59	72	0	0.729139
1480	Forebrain/Midbrain/Hindbrain	2	7	13	22	30	38	45	59	70	84	0.13285	0.734557
1481	Forebrain/Midbrain/Hindbrain	0	1	7	15	26	32	37	42	53	66	0	0.744602
1482	Forebrain/Midbrain/Hindbrain	1	5	7	15	23	38	50	57	69	81	0	0.721182
1483	Forebrain/Midbrain/Hindbrain	0	1	3	7	13	19	26	30	39	52	0.309197	0.718127
1484	Forebrain/Midbrain/Hindbrain	0	2	8	19	27	34	44	52	61	67	0.189667	0.712683
1485	Forebrain/Midbrain/Hindbrain	1	1	2	3	4	4	5	5	6	8	0.234585	0.656625
1486	Forebrain/Midbrain/Hindbrain	1	4	7	15	21	34	43	60	71	83	0.189667	0.716587
1487	Forebrain/Midbrain/Hindbrain	0	1	1	3	3	6	8	8	9	10	0.234585	0.658944
1488	Forebrain/Midbrain/Hindbrain	1	2	3	3	5	5	6	9	13	15	0.146888	0.661929
1489	Forebrain/Midbrain/Hindbrain	0	1	2	3	4	6	13	22	27	34	0	0.789252
1490	Forebrain/Midbrain/Hindbrain	0	0	0	0	0	1	1	4	4	5	0.189667	0.735008
1491	Neural crest	1	2	4	6	7	7	9	9	11	12	0.228786	0.620627
1492	Forebrain/Midbrain/Hindbrain	2	3	5	8	11	16	23	27	28	35	0.251442	0.670574
1493	Forebrain/Midbrain/Hindbrain	1	1	2	4	9	12	15	17	18	21	0.327674	0.617389
1494	Forebrain/Midbrain/Hindbrain	2	3	5	10	12	13	16	19	22	23	0.572912	0.516014
1495	Neural crest	0	0	1	2	4	4	5	5	7	10	0.346318	0.507325
1496	Forebrain/Midbrain/Hindbrain	0	0	1	1	3	6	12	17	20	26	0.464501	0.738329
1497	Neural crest	0	3	3	6	8	9	10	13	15	18	0.594149	0.398083
1498	Forebrain/Midbrain/Hindbrain	1	5	8	12	18	22	27	29	30	32	0.391334	0.650976
1499	Forebrain/Midbrain/Hindbrain	0	2	4	9	11	18	23	31	38	43	0.218492	0.782141
1500	Forebrain/Midbrain/Hindbrain	2	4	4	6	8	9	9	13	17	20	0.523977	0.358322
1501	Neural crest	0	2	3	5	6	7	7	8	10	12	0.651541	0.193782
1502	Neural crest	0	0	0	0	0	0	0	2	3	3	0.653459	-0.11673
1503	Forebrain/Midbrain/Hindbrain	1	2	2	8	10	10	13	17	17	21	0.238779	0.562439
1504	Forebrain/Midbrain/Hindbrain	1	6	13	16	21	25	27	29	34	39	0.411161	0.628867
1505	Forebrain/Midbrain/Hindbrain	0	1	1	1	1	2	4	6	8	9	0.189667	0.758148
1506	Forebrain/Midbrain/Hindbrain	1	1	1	1	1	1	2	2	2	3	0.234585	0.732976
1507	Forebrain/Midbrain/Hindbrain	0	1	1	2	3	3	5	6	7	8	0.445704	0.274624
1508	Forebrain/Midbrain/Hindbrain	0	3	7	7	12	16	24	29	36	46	0.13307	0.785704
1509	Forebrain/Midbrain/Hindbrain	0	3	6	10	14	20	28	36	47	54	0.189667	0.796542
1510	Forebrain/Midbrain/Hindbrain	0	1	2	3	4	9	12	16	18	19	0	0.769227
1511	Forebrain/Midbrain/Hindbrain	0	1	1	1	1	1	3	3	3	4	0.13285	0.722134
1512	Cranial mesoderm	0	3	6	10	13	16	20	23	33	45	0.146888	0.788223
1513	Forebrain/Midbrain/Hindbrain	0	0	0	0	0	0	0	0	0	0	0.724981	-0.483205
1514	Forebrain/Midbrain/Hindbrain	0	0	2	3	4	5	7	8	11	11	0.13285	0.685559
1515	Forebrain/Midbrain/Hindbrain	0	2	5	11	18	23	25	31	39	44	0.273645	0.779802
1516	Forebrain/Midbrain/Hindbrain	1	4	10	13	16	21	26	39	44	51	0.273645	0.775036
1517	Forebrain/Midbrain/Hindbrain	0	1	2	4	4	7	9	11	13	16	0.0536109	0.627707
1518	Forebrain/Midbrain/Hindbrain	1	3	7	13	17	19	24	32	36	45	0.309197	0.760871
1519	Forebrain/Midbrain/Hindbrain	1	2	3	3	6	10	13	20	23	26	0.234585	0.691165
1520	Forebrain/Midbrain/Hindbrain	0	0	0	1	3	4	9	15	23	29	0.189667	0.777025
1521	Forebrain/Midbrain/Hindbrain	0	1	3	4	9	10	12	20	26	34	0.140874	0.761504
1522	Forebrain/Midbrain/Hindbrain	0	1	1	1	4	4	4	7	9	11	0.146888	0.596499
1523	Forebrain/Midbrain/Hindbrain	0	4	7	7	10	13	17	18	21	23	0	0.712352
1524	Forebrain/Midbrain/Hindbrain	0	0	0	0	1	2	3	3	4	4	0.234585	0.734097
1525	Forebrain/Midbrain/Hindbrain	1	3	4	7	11	13	17	26	29	35	0.132988	0.772806
1526	Forebrain/Midbrain/Hindbrain	0	1	4	7	10	15	18	24	33	43	0.234585	0.791072
1527	Forebrain/Midbrain/Hindbrain	0	0	0	0	0	1	1	2	2	3	0.342457	0.539949
1528	Forebrain/Midbrain/Hindbrain	0	0	0	0	0	0	0	1	3	3	0.650239	-0.0381654
1529	Forebrain/Midbrain/Hindbrain	0	1	4	5	6	9	11	15	16	20	0.234585	0.778626
1530	Forebrain/Midbrain/Hindbrain	0	1	1	2	3	3	4	5	6	7	0	0.757521
1531	Forebrain/Midbrain/Hindbrain	2	3	4	8	11	13	15	16	19	21	0	0.713544
1532	Forebrain/Midbrain/Hindbrain	0	1	2	5	9	11	13	20	22	26	0.273645	0.776721
1533	Forebrain/Midbrain/Hindbrain	1	2	8	12	19	30	36	47	57	61	0	0.794884
1534	Forebrain/Midbrain/Hindbrain	1	1	2	2	2	2	5	6	6	7	0.650239	0.239117
1535	Forebrain/Midbrain/Hindbrain	0	0	0	1	1	5	5	7	8	8	0.132916	0.749268
1536	Forebrain/Midbrain/Hindbrain	3	3	10	14	18	21	25	26	26	29	0	0.7349
1537	Forebrain/Midbrain/Hindbrain	0	0	0	0	0	0	1	2	3	4	0.294959	0.694042
1538	Forebrain/Midbrain/Hindbrain	0	2	5	8	14	19	22	25	32	37	0.13285	0.718392
1539	Forebrain/Midbrain/Hindbrain	1	2	9	11	20	22	27	33	41	49	0.234585	0.75653
1540	Forebrain/Midbrain/Hindbrain	0	0	0	0	0	1	1	1	1	1	0.273645	0.670173
1541	Forebrain/Midbrain/Hindbrain	0	0	0	0	0	0	0	0	0	1	0.769831	-0.630194
1542	Forebrain/Midbrain/Hindbrain	1	6	9	16	21	26	32	40	44	51	0.234585	0.772283
1543	Forebrain/Midbrain/Hindbrain	0	0	0	0	0	1	1	2	3	4	0.523792	0.49465
1544	Forebrain/Midbrain/Hindbrain	0	2	4	8	16	22	25	34	35	44	0.263277	0.775364
1545	Forebrain/Midbrain/Hindbrain	0	0	0	0	0	0	0	0	0	1	0.435297	0.653619
1546	Forebrain/Midbrain/Hindbrain	0	1	1	2	2	2	3	4	4	4	0.189667	0.721161
1547	Forebrain/Midbrain/Hindbrain	0	0	2	3	4	7	10	10	13	16	0.198146	0.751072
1548	Forebrain/Midbrain/Hindbrain	1	2	5	7	10	13	15	18	25	28	0.243165	0.76851
1549	Forebrain/Midbrain/Hindbrain	0	0	1	4	4	8	9	16	16	18	0.294959	0.756168
1550	Forebrain/Midbrain/Hindbrain	0	0	0	0	0	0	0	1	1	2	0.299769	0.711506
1551	Forebrain/Midbrain/Hindbrain	0	1	2	3	11	12	16	19	20	26	0.309197	0.673948
1552	Forebrain/Midbrain/Hindbrain	2	3	10	12	16	18	22	24	25	30	0	0.726208
1553	Forebrain/Midbrain/Hindbrain	1	2	4	8	11	16	18	26	28	34	0	0.785892
1554	Forebrain/Midbrain/Hindbrain	1	1	1	1	3	4	5	7	7	7	0.616762	0.308489
1555	Forebrain/Midbrain/Hindbrain	0	0	0	4	6	7	9	12	14	22	0.464501	0.669992
1556	Forebrain/Midbrain/Hindbrain	2	9	17	31	38	46	57	67	86	101	0	0.814822
1557	Forebrain/Midbrain/Hindbrain	0	0	7	16	22	31	39	43	50	64	0.13285	0.820369
1558	Forebrain/Midbrain/Hindbrain	1	4	6	9	14	22	26	40	49	63	0.234585	0.797756
1559	Forebrain/Midbrain/Hindbrain	1	3	6	14	20	30	36	49	62	73	0	0.826761
1560	Forebrain/Midbrain/Hindbrain	0	2	5	7	11	13	13	16	23	27	0.189667	0.819505
1561	Forebrain/Midbrain/Hindbrain	1	2	6	12	21	34	38	46	61	74	0	0.823667
1562	Forebrain/Midbrain/Hindbrain	1	2	4	7	15	25	36	49	60	71	0.13285	0.815013
1563	Forebrain/Midbrain/Hindbrain	3	7	10	13	18	29	41	47	55	63	0.13285	0.802564
1564	Forebrain/Midbrain/Hindbrain	0	0	0	0	1	2	2	4	6	12	0.13285	0.736884
1565	Forebrain/Midbrain/Hindbrain	2	4	7	16	24	32	41	54	65	78	0.13285	0.826426
1566	Forebrain/Midbrain/Hindbrain	2	4	9	14	22	29	41	52	69	81	0	0.827128
1567	Forebrain/Midbrain/Hindbrain	0	3	7	11	13	20	25	37	45	59	0	0.831268
1568	Forebrain/Midbrain/Hindbrain	0	4	7	15	25	38	51	59	72	82	0	0.819277
1569	Forebrain/Midbrain/Hindbrain	1	5	11	14	21	30	43	56	66	77	0.13285	0.826916
1570	Forebrain/Midbrain/Hindbrain	0	5	12	18	28	34	43	51	59	69	0.13285	0.807397
1571	Forebrain/Midbrain/Hindbrain	1	1	4	8	10	11	17	23	30	38	0.342457	0.77675
1572	Forebrain/Midbrain/Hindbrain	1	7	10	19	26	35	45	58	69	81	0.13285	0.821116
1573	Forebrain/Midbrain/Hindbrain	1	3	4	8	13	19	25	34	42	52	0.189667	0.803856
1574	Forebrain/Midbrain/Hindbrain	0	3	8	10	17	22	29	41	52	62	0.13285	0.809687
1575	Forebrain/Midbrain/Hindbrain	4	7	14	20	28	34	41	48	54	62	0.13285	0.809567
1576	Forebrain/Midbrain/Hindbrain	1	2	4	5	7	11	19	23	28	35	0.189667	0.805031
1577	Forebrain/Midbrain/Hindbrain	1	4	8	14	22	32	41	54	70	83	0	0.827575
1578	Forebrain/Midbrain/Hindbrain	1	4	6	8	10	14	22	28	34	44	0.13285	0.815149
1579	Forebrain/Midbrain/Hindbrain	0	0	2	3	7	11	13	18	19	27	0.13285	0.799037
1580	Forebrain/Midbrain/Hindbrain	2	2	4	8	14	28	37	49	58	71	0	0.814698
1581	Forebrain/Midbrain/Hindbrain	0	1	1	2	3	3	6	8	9	12	0.309197	0.75974
1582	Forebrain/Midbrain/Hindbrain	0	0	0	1	2	2	3	6	10	15	0.234585	0.803071
1583	Forebrain/Midbrain/Hindbrain	0	0	0	0	0	0	1	1	2	3	0.309197	0.786338
1584	Forebrain/Midbrain/Hindbrain	2	5	10	16	19	30	41	50	59	71	0	0.828425
1585	Forebrain/Midbrain/Hindbrain	0	1	2	7	9	17	24	27	34	38	0.13285	0.825098
1586	Forebrain/Midbrain/Hindbrain	0	4	8	15	24	33	44	52	66	79	0	0.819594
1587	Forebrain/Midbrain/Hindbrain	0	0	0	0	0	0	0	0	0	0	0.234585	0.546279
1588	Forebrain/Midbrain/Hindbrain	0	5	13	18	25	29	35	46	53	61	0	0.807336
1589	Forebrain/Midbrain/Hindbrain	0	1	1	4	8	13	19	27	33	41	0.234585	0.775824
1590	Forebrain/Midbrain/Hindbrain	1	3	13	20	30	39	51	59	71	87	0	0.80756
1591	Forebrain/Midbrain/Hindbrain	0	1	3	3	3	5	6	10	21	26	0.342457	0.770791
1592	Forebrain/Midbrain/Hindbrain	2	4	8	13	19	27	36	51	66	80	0	0.820224
1593	Forebrain/Midbrain/Hindbrain	0	1	1	2	2	3	8	11	16	24	0.273645	0.784881
1594	Forebrain/Midbrain/Hindbrain	0	0	0	4	6	8	12	13	22	29	0	0.813116
1595	Forebrain/Midbrain/Hindbrain	1	5	7	12	18	25	30	39	45	51	0	0.818775
1596	Forebrain/Midbrain/Hindbrain	0	2	4	4	5	7	14	18	27	39	0.13285	0.812484
1597	Forebrain/Midbrain/Hindbrain	2	5	8	15	22	28	33	38	49	61	0.13285	0.799144
1598	Forebrain/Midbrain/Hindbrain	1	2	3	7	8	12	18	26	32	41	0.13285	0.806937
1599	Forebrain/Midbrain/Hindbrain	3	3	11	17	26	39	52	63	77	89	0	0.819918
1600	Forebrain/Midbrain/Hindbrain	0	3	10	17	20	23	38	53	61	71	0	0.815863
1601	Forebrain/Midbrain/Hindbrain	0	3	10	13	24	34	38	48	59	69	0.228744	0.823008
1602	Forebrain/Midbrain/Hindbrain	2	4	6	8	13	19	25	31	38	50	0.13285	0.815909
1603	Forebrain/Midbrain/Hindbrain	0	0	0	2	2	5	9	10	14	23	0.189667	0.80608
1604	Forebrain/Midbrain/Hindbrain	1	2	8	13	18	29	43	61	74	90	0	0.82266
1605	Forebrain/Midbrain/Hindbrain	1	5	10	21	26	30	33	42	51	59	0.13285	0.801614
1606	Forebrain/Midbrain/Hindbrain	6	13	17	22	25	31	39	42	53	67	0	0.814236
1607	Forebrain/Midbrain/Hindbrain	0	2	4	6	14	20	29	34	43	54	0.189667	0.809111
1608	Endothelium	0	0	0	1	3	4	5	8	9	9	0.324721	0.793144
1609	Forebrain/Midbrain/Hindbrain	0	4	7	11	15	20	27	36	41	46	0.234585	0.771879
1610	Forebrain/Midbrain/Hindbrain	1	3	6	11	16	22	28	40	54	61	0.189667	0.799108
1611	Forebrain/Midbrain/Hindbrain	3	7	12	19	32	46	59	78	95	104	0	0.811534
1612	Forebrain/Midbrain/Hindbrain	0	3	8	15	21	29	34	42	56	69	0	0.814562
1613	Forebrain/Midbrain/Hindbrain	1	2	4	9	18	26	35	46	60	71	0	0.812405
1614	Forebrain/Midbrain/Hindbrain	0	4	7	13	20	31	39	45	57	70	0.13285	0.826266
1615	Forebrain/Midbrain/Hindbrain	0	1	4	10	16	22	34	40	52	66	0.13285	0.806467
1616	Forebrain/Midbrain/Hindbrain	0	1	3	6	8	12	18	28	31	38	0.186165	0.803921
1617	Forebrain/Midbrain/Hindbrain	0	0	0	0	0	0	0	0	1	1	0.68593	0.038328
1618	Forebrain/Midbrain/Hindbrain	0	3	6	15	24	32	43	54	61	72	0	0.823453
1619	Forebrain/Midbrain/Hindbrain	4	6	9	15	20	28	37	48	63	77	0.13285	0.826908
1620	Forebrain/Midbrain/Hindbrain	0	0	0	0	1	2	4	6	12	16	0.189667	0.793875
1621	Forebrain/Midbrain/Hindbrain	0	1	2	6	8	12	18	26	31	39	0	0.790849
1622	Forebrain/Midbrain/Hindbrain	0	0	0	1	7	14	17	21	27	31	0.13285	0.807218
1623	Forebrain/Midbrain/Hindbrain	1	3	8	10	15	22	29	37	45	59	0	0.810757
1624	Forebrain/Midbrain/Hindbrain	1	4	8	15	24	35	45	58	71	84	0	0.823229
1625	Forebrain/Midbrain/Hindbrain	3	13	17	24	32	38	43	54	60	69	0.13285	0.811505
1626	Forebrain/Midbrain/Hindbrain	1	2	5	12	21	30	38	46	55	62	0.13285	0.806136
1627	Forebrain/Midbrain/Hindbrain	1	5	9	17	22	28	37	49	59	73	0	0.808473
1628	Forebrain/Midbrain/Hindbrain	0	2	7	15	27	35	44	57	70	85	0	0.820166
1629	Forebrain/Midbrain/Hindbrain	2	3	9	14	19	32	41	55	68	86	0	0.821306
1630	Forebrain/Midbrain/Hindbrain	1	3	7	13	23	32	40	50	62	74	0	0.819549
1631	Forebrain/Midbrain/Hindbrain	1	7	11	17	24	35	42	55	69	79	0.13285	0.824435
1632	Forebrain/Midbrain/Hindbrain	1	1	7	13	14	20	27	34	41	50	0.189667	0.77823
1633	Forebrain/Midbrain/Hindbrain	0	0	0	0	0	1	2	4	5	5	0.13285	0.793535
1634	Forebrain/Midbrain/Hindbrain	2	6	11	16	25	33	41	57	69	79	0.13285	0.825359
1635	Forebrain/Midbrain/Hindbrain	1	2	5	11	17	22	33	46	58	71	0	0.811235
1636	Forebrain/Midbrain/Hindbrain	3	6	13	16	20	25	26	31	37	41	0.13285	0.815007
1637	Forebrain/Midbrain/Hindbrain	0	1	1	4	5	7	13	19	24	30	0.189667	0.815727
1638	Forebrain/Midbrain/Hindbrain	2	5	7	12	18	28	37	49	56	69	0	0.816748
1639	Forebrain/Midbrain/Hindbrain	0	4	8	14	20	33	43	54	63	73	0.234585	0.81691
1640	Forebrain/Midbrain/Hindbrain	3	7	11	17	27	35	46	57	68	81	0	0.819172
1641	Forebrain/Midbrain/Hindbrain	1	3	8	15	19	27	34	44	60	73	0	0.809568
1642	Forebrain/Midbrain/Hindbrain	1	2	4	9	18	22	29	41	52	62	0	0.819216
1643	Forebrain/Midbrain/Hindbrain	0	0	0	0	0	0	0	0	0	0	0.68593	-0.0092746
1644	Forebrain/Midbrain/Hindbrain	1	6	12	14	27	33	41	54	66	74	0	0.81619
1645	Forebrain/Midbrain/Hindbrain	0	4	6	11	23	35	42	53	66	79	0	0.815378
1646	Spinal cord	1	1	1	1	1	2	2	4	4	4	0.189667	0.75632
1647	Endothelium	0	0	0	0	0	0	0	0	0	0	0.789831	-0.437682
1648	Forebrain/Midbrain/Hindbrain	2	5	9	18	30	37	48	64	74	83	0	0.818605
1649	Forebrain/Midbrain/Hindbrain	2	4	13	19	29	33	46	54	69	78	0	0.821356
1650	Forebrain/Midbrain/Hindbrain	1	3	7	11	19	30	36	44	59	68	0.265903	0.822592
1651	Forebrain/Midbrain/Hindbrain	0	1	1	1	1	1	1	2	4	8	0.342457	0.725671
1652	Forebrain/Midbrain/Hindbrain	0	0	4	8	15	22	34	47	56	67	0.265903	0.82142
1653	Forebrain/Midbrain/Hindbrain	1	5	10	14	23	33	43	50	62	74	0	0.815214
1654	Forebrain/Midbrain/Hindbrain	0	0	1	2	3	5	7	7	10	15	0.234585	0.78903
1655	Forebrain/Midbrain/Hindbrain	0	5	15	24	35	39	52	67	75	97	0.13285	0.813749
1656	Forebrain/Midbrain/Hindbrain	1	9	14	22	28	36	45	46	55	63	0.13285	0.810617
1657	Forebrain/Midbrain/Hindbrain	0	2	3	7	12	20	33	43	51	64	0	0.821979
1658	Forebrain/Midbrain/Hindbrain	0	1	3	7	8	16	22	27	37	48	0	0.807962
1659	Forebrain/Midbrain/Hindbrain	2	5	7	18	24	36	44	53	68	82	0	0.815543
1660	Forebrain/Midbrain/Hindbrain	1	4	10	16	25	34	44	55	66	83	0	0.814641
1661	Forebrain/Midbrain/Hindbrain	1	5	11	16	20	25	40	51	65	85	0	0.811237
1662	Forebrain/Midbrain/Hindbrain	0	1	3	6	8	12	20	24	32	43	0.189667	0.78633
1663	Forebrain/Midbrain/Hindbrain	0	0	10	19	25	30	39	51	59	72	0.13285	0.811834
1664	Forebrain/Midbrain/Hindbrain	0	4	7	9	15	19	33	44	55	65	0	0.819575
1665	Forebrain/Midbrain/Hindbrain	0	0	1	5	8	14	23	31	40	47	0.273645	0.824125
1666	Forebrain/Midbrain/Hindbrain	0	0	7	13	22	28	39	47	60	75	0	0.825787
1667	Forebrain/Midbrain/Hindbrain	3	8	13	18	26	34	46	58	69	78	0.13285	0.807034
1668	Forebrain/Midbrain/Hindbrain	2	5	11	18	24	38	53	64	73	82	0	0.816286
1669	Forebrain/Midbrain/Hindbrain	2	3	10	17	26	37	46	55	66	77	0	0.814611
1670	Forebrain/Midbrain/Hindbrain	0	1	2	3	4	8	10	17	19	26	0	0.794726
1671	Forebrain/Midbrain/Hindbrain	3	4	7	11	21	26	38	50	54	68	0.265903	0.822011
1672	Forebrain/Midbrain/Hindbrain	2	6	12	20	26	35	44	55	66	80	0	0.819583
1673	Forebrain/Midbrain/Hindbrain	0	2	6	8	9	13	21	30	38	52	0	0.81484
1674	Endothelium	0	0	0	0	0	1	1	1	1	2	0.575139	0.158133
1675	Forebrain/Midbrain/Hindbrain	0	1	5	11	15	23	32	44	51	62	0	0.814195
1676	Forebrain/Midbrain/Hindbrain	0	1	4	5	9	13	18	23	29	36	0.132916	0.808854
1677	Forebrain/Midbrain/Hindbrain	0	0	1	3	6	15	21	28	39	49	0	0.812492
1678	Forebrain/Midbrain/Hindbrain	0	8	13	19	24	33	40	47	56	66	0	0.82022
1679	Forebrain/Midbrain/Hindbrain	0	1	11	19	26	40	48	60	69	74	0.13285	0.818847
1680	Forebrain/Midbrain/Hindbrain	0	0	2	2	2	4	5	5	5	5	0.234585	0.779674
1681	Forebrain/Midbrain/Hindbrain	0	1	4	7	10	14	25	33	37	49	0	0.804534
1682	Forebrain/Midbrain/Hindbrain	2	5	9	15	21	25	33	39	48	54	0	0.806052
1683	Forebrain/Midbrain/Hindbrain	1	5	12	16	22	32	43	50	60	74	0.13285	0.819276
1684	Forebrain/Midbrain/Hindbrain	2	5	8	12	17	30	41	51	60	72	0.189667	0.819143
1685	Forebrain/Midbrain/Hindbrain	0	4	9	19	26	37	48	56	61	70	0.189667	0.81643
1686	Forebrain/Midbrain/Hindbrain	0	0	0	0	0	3	3	6	7	9	0.37417	0.747308
1687	Forebrain/Midbrain/Hindbrain	1	4	8	15	24	32	38	47	52	62	0	0.811505
1688	Forebrain/Midbrain/Hindbrain	1	5	7	14	22	32	44	52	65	78	0.132916	0.803686
1689	Forebrain/Midbrain/Hindbrain	0	1	6	9	11	17	27	29	32	42	0	0.800088
1690	Forebrain/Midbrain/Hindbrain	1	3	8	13	20	27	33	42	51	56	0	0.804986
1691	Forebrain/Midbrain/Hindbrain	0	3	5	12	19	22	34	37	44	50	0	0.801567
1692	Forebrain/Midbrain/Hindbrain	2	3	8	15	21	29	39	44	56	67	0	0.808048
1693	Forebrain/Midbrain/Hindbrain	1	5	7	14	19	25	35	41	46	58	0	0.809778
1694	Forebrain/Midbrain/Hindbrain	1	2	8	15	19	28	37	45	54	65	0	0.808974
1695	Endothelium	1	3	4	7	13	14	17	21	26	29	0	0.779075
1696	Forebrain/Midbrain/Hindbrain	0	2	5	9	12	21	28	38	52	64	0	0.816827
1697	Forebrain/Midbrain/Hindbrain	1	1	1	1	1	2	3	4	4	6	0.234956	0.75893
1698	Forebrain/Midbrain/Hindbrain	0	2	5	7	8	11	16	20	26	35	0.189667	0.808319
1699	Forebrain/Midbrain/Hindbrain	0	0	1	4	7	10	12	14	19	24	0	0.806158
1700	Forebrain/Midbrain/Hindbrain	0	3	9	13	19	32	40	49	61	75	0.13285	0.819929
1701	Forebrain/Midbrain/Hindbrain	0	0	0	1	2	8	11	14	22	30	0.189667	0.777227
1702	Forebrain/Midbrain/Hindbrain	0	2	5	6	9	14	18	22	27	33	0.13285	0.800716
1703	Forebrain/Midbrain/Hindbrain	0	4	8	12	18	20	29	37	44	46	0	0.802631
1704	Cranial mesoderm	0	1	3	5	6	10	11	12	16	19	0.234956	0.791069
1705	Forebrain/Midbrain/Hindbrain	2	4	6	10	15	18	24	32	38	43	0.274246	0.787399
1706	Forebrain/Midbrain/Hindbrain	0	1	1	1	7	13	14	21	25	28	0.13285	0.787802
1707	Forebrain/Midbrain/Hindbrain	0	2	8	13	21	27	35	46	58	65	0.13285	0.819072
1708	Forebrain/Midbrain/Hindbrain	2	7	11	21	30	38	51	59	72	87	0.13285	0.806274
1709	Forebrain/Midbrain/Hindbrain	0	0	2	5	8	14	17	21	27	31	0.331464	0.797726
1710	Forebrain/Midbrain/Hindbrain	0	5	10	16	21	28	44	52	60	70	0.13285	0.815934
1711	Forebrain/Midbrain/Hindbrain	0	0	0	1	1	3	5	6	10	11	0.13285	0.786258
[truncated: 4,812 more rows]

## Sheet: CytoSpace
test cell index	cell type	hit neighbors with k=20	hit neighbors with k=40	hit neighbors with k=60	hit neighbors with k=80	hit neighbors with k=100	hit neighbors with k=120	hit neighbors with k=140	hit neighbors with k=160	hit neighbors with k=180	hit neighbors with k=200	jsd	spearman corr
[truncated: 5,740 more rows]

[truncated: 2 more sheets: Tangram, NovoSpaRc]
