# Supplementary material for: CellContrast: Reconstructing spatial relationships in single-cell RNA sequencing data via deep contrastive learning
Source: Patterns (N Y). 2024 Jul 9;5(8):101022. doi: 10.1016/j.patter.2024.101022 (PMC11368686; doi:10.1016/j.patter.2024.101022)
Supplement: Data S3. Benchmarking results of spatial reconstruction for mouse gastrulation cells (embryo 3 L2) using single-cell ST reference [file mmc4.xlsx]

## Sheet: Ours
test cell index	cell type	hit neighbors with k=20	hit neighbors with k=40	hit neighbors with k=60	hit neighbors with k=80	hit neighbors with k=100	hit neighbors with k=120	hit neighbors with k=140	hit neighbors with k=160	hit neighbors with k=180	hit neighbors with k=200	jsd	spearman corr
0	Haematoendothelial progenitors	0	0	0	2	3	6	10	15	15	16	0.790925	0.579005
1	Neural crest	5	20	33	45	55	60	62	65	70	70	0	0.184988
2	Neural crest	5	17	29	38	45	52	57	62	64	65	0.13285	0.190367
3	Neural crest	2	7	17	32	39	47	53	63	69	73	0.523792	0.10721
4	Neural crest	6	21	37	51	56	61	64	65	67	67	0	-0.11492
5	Neural crest	4	14	25	35	45	51	57	60	68	68	0.37417	-0.11733
6	Haematoendothelial progenitors	4	11	19	29	36	41	42	50	59	64	0.385821	0.611935
7	Neural crest	2	5	17	28	37	47	55	60	65	68	0.464501	0.0791748
8	Neural crest	3	19	31	46	54	57	65	69	73	78	0.234585	0.191411
9	Neural crest	1	2	2	5	10	17	21	23	24	28	0.626167	-0.146197
10	Haematoendothelial progenitors	1	5	9	16	20	29	32	40	46	52	0.446259	-0.068748
11	Neural crest	7	22	35	47	53	58	60	64	65	66	0	0.179872
12	Cranial mesoderm	1	2	8	9	12	18	24	29	34	36	0.518419	0.613117
13	Haematoendothelial progenitors	0	2	6	9	16	25	31	41	45	52	0.274771	0.614673
14	Cranial mesoderm	1	5	10	17	24	29	33	38	42	44	0.466917	0.544512
15	Neural crest	6	25	42	48	57	61	63	67	68	69	0.13285	-0.0815422
16	Haematoendothelial progenitors	5	14	21	38	47	56	63	69	77	80	0.26126	0.126781
17	Haematoendothelial progenitors	1	4	7	11	15	23	31	40	50	54	0.312207	0.0916604
18	Neural crest	4	12	21	29	35	46	55	62	69	76	0.469472	0.103505
19	Surface ectoderm	0	1	3	3	8	9	16	24	33	43	0.784003	0.00125933
20	Neural crest	5	20	32	42	51	55	60	63	66	70	0	-0.0990317
21	Neural crest	2	3	7	12	21	29	34	39	45	51	0.327842	0.240559
22	Cranial mesoderm	5	8	10	19	30	39	47	59	69	74	0.151545	0.610602
23	Neural crest	6	19	32	45	55	61	68	76	82	85	0.13285	0.144738
24	Neural crest	2	4	12	21	26	36	42	48	54	55	0.37417	-0.108324
25	Neural crest	5	18	30	39	47	58	62	68	72	74	0.189667	0.182176
26	Endothelium	1	1	1	1	2	4	5	8	9	10	0.731913	0.238633
27	Neural crest	5	18	32	43	53	58	65	67	71	74	0.309197	0.615077
28	Neural crest	8	17	36	46	54	57	62	63	67	69	0.234585	0.133813
29	Cranial mesoderm	2	4	8	14	20	30	42	54	60	70	0.516581	0.610931
30	Neural crest	5	19	27	37	43	51	56	62	63	68	0	0.171368
31	Neural crest	5	13	24	36	46	54	59	63	66	68	0.37417	0.122789
32	Neural crest	3	14	26	37	49	60	66	69	75	78	0.404841	0.604486
33	Neural crest	4	20	26	37	40	51	59	66	71	79	0.13285	0.111817
34	Neural crest	5	17	28	37	45	55	60	66	67	67	0.273645	0.215189
35	Endothelium	0	0	3	3	3	3	3	6	7	9	0.645964	-0.00357315
36	Neural crest	4	12	24	35	43	55	61	64	66	70	0.37417	0.124307
37	Cranial mesoderm	0	0	0	0	0	1	1	1	3	3	0.644151	0.0406
38	Neural crest	4	17	25	37	45	58	68	72	75	79	0.189667	-0.142934
39	Cranial mesoderm	1	1	5	8	10	13	15	20	23	25	0.401222	0.199788
40	Haematoendothelial progenitors	4	8	15	20	28	38	49	55	60	65	0.231036	0.197233
41	Haematoendothelial progenitors	1	3	5	7	13	16	17	22	28	31	0.425776	0.485498
42	Neural crest	2	11	22	32	44	52	60	64	66	69	0.43485	0.509597
43	Cranial mesoderm	1	4	6	7	10	16	23	31	41	45	0.6133	0.607386
44	Neural crest	0	1	5	6	9	12	18	21	25	33	0.33678	0.229663
45	Neural crest	0	9	17	24	33	43	51	60	64	66	0.37417	0.184255
46	Neural crest	4	14	24	33	41	51	57	65	67	70	0.299769	-0.12721
47	Cranial mesoderm	5	10	12	19	32	49	61	68	77	82	0.464501	0.613247
48	Neural crest	4	14	27	37	46	53	60	63	67	69	0.37417	0.616427
49	Neural crest	7	16	28	38	44	57	67	72	75	76	0.234585	-0.100713
50	Haematoendothelial progenitors	1	3	4	5	8	12	15	18	21	25	0.623699	0.0320142
51	Neural crest	9	15	29	38	48	55	66	76	78	81	0.342457	0.137058
52	Surface ectoderm	2	4	6	8	12	14	18	24	29	35	0.566265	0.226056
53	Neural crest	2	3	8	15	18	24	28	32	37	41	0.391422	0.187542
54	Cranial mesoderm	6	8	13	14	21	26	31	36	43	54	0.401012	-0.00390649
55	Cranial mesoderm	2	4	7	10	17	19	21	28	32	39	0.315109	-0.00585161
56	Neural crest	1	6	7	16	21	30	40	49	53	60	0.411497	-0.0408414
57	Endothelium	0	0	1	3	4	5	5	7	8	9	0.498229	0.148473
58	Neural crest	4	8	20	35	42	54	66	71	76	78	0.43485	0.177781
59	Neural crest	3	12	20	31	36	47	60	71	77	84	0.322896	0.589859
60	Neural crest	5	17	24	31	41	49	60	62	63	65	0.342457	-0.0552939
61	Neural crest	5	10	15	25	31	34	40	45	47	51	0.317637	0.181582
62	Endothelium	0	1	1	2	5	5	6	6	9	9	0.674539	0.219569
63	Endothelium	0	0	0	0	2	3	6	6	8	10	0.456447	0.140994
64	Neural crest	1	13	24	34	47	56	70	72	77	81	0.43485	-0.105777
65	Neural crest	2	9	12	21	27	31	36	39	45	50	0.419981	0.238015
66	Haematoendothelial progenitors	4	10	16	17	24	31	41	46	53	58	0.413764	0.213765
67	Cranial mesoderm	5	10	13	19	25	33	40	50	55	60	0.337199	0.581322
68	Cranial mesoderm	2	5	10	20	29	39	46	55	63	68	0.357802	0.59664
69	Neural crest	4	13	19	28	37	46	56	64	68	73	0.464501	0.0848972
70	Neural crest	5	12	21	30	43	59	69	76	78	84	0.43485	0.141198
71	Surface ectoderm	1	2	3	6	9	11	15	19	21	25	0.601801	0.188929
72	Neural crest	3	11	18	29	41	51	59	73	75	78	0.494064	0.120801
73	Endothelium	4	9	12	18	24	32	38	45	52	62	0.432404	-0.0920265
74	Neural crest	2	7	9	17	21	31	34	38	41	44	0.151814	0.119687
75	Cranial mesoderm	4	10	15	21	27	31	36	42	49	55	0.375983	0.609061
76	Cranial mesoderm	3	14	21	29	40	49	63	71	73	78	0.10905	-0.125864
77	Neural crest	0	2	10	15	19	27	30	36	51	62	0.636563	0.0580502
78	Neural crest	1	7	13	25	35	45	56	61	63	66	0.494064	-0.0518135
79	Surface ectoderm	2	4	5	8	9	14	20	23	25	29	0.560654	0.21592
80	Neural crest	1	7	15	20	34	47	62	67	74	76	0.531934	0.104427
81	Cranial mesoderm	5	13	18	24	26	34	41	44	47	52	0.273873	0.151351
82	Cranial mesoderm	3	5	12	16	23	31	39	47	57	67	0.371547	0.567536
83	Cranial mesoderm	2	7	10	14	19	22	26	32	34	39	0.249933	0.498107
84	Cranial mesoderm	0	0	1	1	3	4	4	9	13	17	0.415315	-0.0390786
85	Cranial mesoderm	3	6	12	19	27	42	55	59	65	75	0.353149	0.614119
86	Surface ectoderm	2	3	4	6	8	12	17	20	24	29	0.557449	0.193289
87	Endothelium	1	1	2	8	11	17	23	26	33	42	0.605823	0.610381
88	Endothelium	2	5	9	13	22	33	41	56	64	72	0.279486	0.0387244
89	Surface ectoderm	1	3	5	8	13	17	21	25	29	33	0.537324	-0.0472559
90	Cranial mesoderm	0	0	0	0	0	2	3	4	5	10	0.68866	0.551798
91	Surface ectoderm	1	3	6	8	13	16	20	23	27	30	0.534492	-0.0612703
92	Cranial mesoderm	7	15	20	25	29	35	42	45	48	55	0.22787	0.163733
93	Haematoendothelial progenitors	3	6	11	15	15	19	21	27	33	38	0.433759	-0.105341
94	Cranial mesoderm	10	14	21	25	34	41	54	60	65	68	0.315255	0.127576
95	Cranial mesoderm	4	9	15	21	26	41	48	57	65	70	0.392864	0.612774
96	Cranial mesoderm	9	14	17	21	25	29	32	34	36	37	0.37738	0.116291
97	Neural crest	0	3	6	10	13	19	26	34	39	49	0.610766	0.551663
98	Cranial mesoderm	2	5	9	13	14	16	20	27	30	33	0.455538	0.207795
99	Surface ectoderm	2	3	5	6	8	10	12	13	17	18	0.486784	0.180279
100	Cranial mesoderm	3	10	15	19	24	33	38	44	48	50	0.351343	0.131132
101	Cranial mesoderm	2	4	12	21	27	33	43	50	57	62	0.309967	0.593188
102	Neural crest	1	7	15	20	24	25	30	39	43	47	0.418276	0.280589
103	Cranial mesoderm	2	3	4	10	12	16	16	19	19	24	0.413592	0.16657
104	Neural crest	1	4	10	17	22	30	34	38	46	47	0.503092	0.171633
105	Surface ectoderm	1	6	11	17	22	28	39	48	56	66	0.274507	0.583346
106	Neural crest	2	7	12	13	20	24	32	36	41	48	0.338033	0.123718
107	Cranial mesoderm	4	9	13	19	27	35	42	52	56	59	0.352776	0.130378
108	Cranial mesoderm	7	8	14	18	23	29	35	43	52	56	0.223362	0.122939
109	Cranial mesoderm	3	7	12	22	29	37	50	58	64	69	0.309197	0.576393
110	Neural crest	3	6	9	12	16	21	22	26	30	35	0.333631	0.237891
111	Cranial mesoderm	2	7	10	13	15	17	20	23	25	29	0.457792	0.082693
112	Surface ectoderm	0	3	3	3	5	5	6	8	11	14	0.664323	-0.0220133
113	Surface ectoderm	0	5	8	14	20	25	29	34	36	41	0.668191	0.120287
114	Surface ectoderm	2	3	5	7	9	10	12	12	13	13	0.620417	0.127045
115	Neural crest	2	18	27	38	51	59	69	72	77	82	0.273645	0.628432
116	Cranial mesoderm	0	1	2	7	13	15	18	24	29	36	0.530252	0.568976
117	Surface ectoderm	1	4	7	9	13	19	21	25	32	43	0.480484	0.0342771
118	Cranial mesoderm	4	8	13	19	24	31	34	43	51	55	0.164492	0.117745
119	Surface ectoderm	2	5	7	9	15	17	20	23	28	31	0.51442	0.108726
120	Mixed mesenchymal mesoderm	2	3	4	4	6	7	9	12	12	13	0.682462	-0.32144
121	Cranial mesoderm	4	6	9	15	17	17	19	23	27	28	0.577444	0.280921
122	Haematoendothelial progenitors	2	8	16	22	34	45	56	62	69	76	0.241304	0.60756
123	Surface ectoderm	0	4	8	12	19	25	33	43	49	56	0.390854	-0.0581231
124	Mixed mesenchymal mesoderm	1	3	3	3	3	5	6	6	8	8	0.674427	-0.00155372
125	Neural crest	0	0	3	5	7	14	16	23	31	35	0.748698	0.0110381
126	Neural crest	2	5	7	9	14	19	28	40	45	53	0.378871	0.09106
127	Surface ectoderm	1	2	5	10	15	22	30	35	44	50	0.416513	0.0670838
128	Neural crest	5	10	20	30	38	43	48	50	50	54	0.273645	0.181218
129	Surface ectoderm	0	2	4	8	13	15	17	22	26	28	0.443241	0.0816778
130	Neural crest	2	3	4	5	5	7	10	11	11	13	0.704236	0.395644
131	Surface ectoderm	3	9	16	22	29	35	39	44	50	54	0.367169	0.408139
132	Cranial mesoderm	4	9	13	18	24	27	32	39	47	55	0.311701	0.614193
133	Surface ectoderm	4	7	18	29	40	54	63	74	78	83	0.261689	0.596162
134	Surface ectoderm	0	1	2	3	6	6	10	12	14	16	0.726663	0.0850211
135	Surface ectoderm	1	6	7	9	10	10	13	18	25	30	0.504805	-0.0763333
136	Neural crest	0	0	0	2	4	4	6	8	10	14	0.767577	-0.0497376
137	Surface ectoderm	1	3	6	10	14	20	25	29	40	44	0.412164	0.0698323
138	Surface ectoderm	3	5	8	12	14	17	19	21	27	32	0.290682	0.0817794
139	Surface ectoderm	0	4	10	16	22	28	31	36	41	43	0.350088	0.084082
140	Forebrain/Midbrain/Hindbrain	0	3	6	13	15	23	29	36	42	45	0.594467	0.0927243
141	Surface ectoderm	1	8	17	24	36	46	56	62	72	78	0.416277	0.592682
142	Neural crest	0	2	2	4	6	7	9	11	19	25	0.724981	-0.0432939
143	Surface ectoderm	2	5	8	10	11	13	16	18	19	19	0.496647	0.32133
144	Surface ectoderm	1	1	2	2	3	5	7	8	11	13	0.411824	0.00888905
145	Surface ectoderm	1	2	8	12	17	21	26	31	37	46	0.584567	-0.106352
146	Surface ectoderm	0	1	4	6	8	11	12	19	25	30	0.308254	0.0438256
147	Surface ectoderm	3	9	15	22	31	42	50	57	62	71	0.322859	0.0250466
148	Surface ectoderm	3	7	10	11	12	13	14	17	18	20	0.288216	0.0671281
149	Surface ectoderm	0	2	6	7	14	19	28	39	46	54	0.616897	-0.00260572
150	Cranial mesoderm	7	10	14	23	32	46	55	65	75	84	0.37417	0.612848
151	Surface ectoderm	1	2	5	7	8	14	18	25	31	35	0.2065	0.0365907
152	Surface ectoderm	0	4	6	6	7	10	12	15	18	22	0.304662	0.0111761
153	Surface ectoderm	1	6	9	10	12	12	12	12	12	17	0.185997	0.0224914
154	Surface ectoderm	2	7	13	22	30	39	47	58	63	73	0.371844	-0.0928724
155	Surface ectoderm	3	5	9	11	12	17	21	26	34	41	0.144182	-0.0114887
156	Surface ectoderm	2	9	16	25	30	35	40	46	52	57	0.254295	0.0101122
157	Surface ectoderm	3	8	13	18	22	26	32	34	41	45	0.332989	-0.104388
158	Surface ectoderm	1	6	10	11	12	15	19	24	30	33	0.146888	-0.00512011
159	Cranial mesoderm	5	7	12	20	28	40	53	59	69	79	0.342457	0.614018
160	Surface ectoderm	3	7	9	11	14	14	16	16	16	17	0.234956	0.00650223
161	Mixed mesenchymal mesoderm	1	1	5	6	10	11	12	14	15	15	0.448827	-0.0201685
162	Surface ectoderm	3	5	13	17	20	23	29	31	37	43	0.462473	-0.0244355
163	Neural crest	3	20	30	47	57	66	71	73	77	82	0.273645	-0.150983
164	Haematoendothelial progenitors	5	15	28	42	47	57	64	66	69	74	0.265903	-0.192696
165	Cranial mesoderm	3	6	13	19	29	37	51	61	71	76	0.379533	0.613433
166	Neural crest	4	18	35	47	53	59	66	68	69	71	0.189667	0.188976
167	Cranial mesoderm	2	5	7	8	12	21	29	32	40	45	0.541915	0.605592
168	Haematoendothelial progenitors	0	0	1	2	3	5	5	6	8	9	0.798069	0.120732
169	Neural crest	3	20	30	40	52	61	68	71	75	78	0.273645	0.211765
170	Endothelium	0	0	1	1	2	3	4	4	4	6	0.832555	0.369405
171	Neural crest	3	11	19	32	42	49	51	57	67	70	0.263277	0.184281
172	Cranial mesoderm	3	8	15	25	33	38	48	51	57	62	0.406966	0.609833
173	Haematoendothelial progenitors	0	0	0	0	0	1	3	6	7	7	0.674132	0.493408
174	Cranial mesoderm	1	3	3	10	17	20	26	34	41	48	0.516581	0.523709
175	Haematoendothelial progenitors	3	10	16	22	27	30	38	43	50	55	0.376081	0.614663
176	Neural crest	1	2	4	7	13	17	20	26	30	37	0.636638	0.077904
177	Endothelium	0	0	1	3	6	7	7	10	11	19	0.646852	-0.10741
178	Neural crest	6	16	28	36	50	54	57	58	59	61	0.234585	-0.110772
179	Endothelium	2	2	8	10	12	14	16	19	22	23	0.684793	0.0474255
180	Neural crest	3	17	25	39	50	55	58	59	62	65	0.13285	0.196104
181	Neural crest	6	19	34	46	54	57	59	63	68	70	0.13285	0.62114
182	Cranial mesoderm	1	3	4	6	6	8	8	9	10	11	0.595876	0.12838
183	Cranial mesoderm	7	11	13	17	22	27	29	34	42	50	0.318349	-0.197378
184	Cranial mesoderm	2	3	5	6	6	6	8	9	9	10	0.575944	-0.0328432
185	Cranial mesoderm	4	10	13	15	17	22	25	31	35	42	0.590828	0.576091
186	Neural crest	4	11	21	27	37	43	47	53	55	58	0.189667	0.484587
187	Haematoendothelial progenitors	0	0	2	2	4	7	8	9	9	10	0.616762	0.230418
188	Neural crest	7	19	32	50	62	64	68	73	78	83	0.189667	0.201467
189	Neural crest	7	15	26	34	48	54	61	67	71	76	0.273645	0.22423
190	Endothelium	0	2	4	7	11	17	21	24	31	33	0.52276	0.0915972
191	Cranial mesoderm	2	8	13	20	27	34	39	44	56	65	0.544251	0.600461
192	Neural crest	5	18	35	50	58	61	61	64	65	67	0.186165	0.62251
193	ExE endoderm	1	2	4	5	5	5	8	9	10	11	0.560042	0.292326
194	Neural crest	1	7	9	13	20	29	37	45	55	60	0.650239	0.603493
195	Neural crest	7	16	28	41	54	62	65	69	71	76	0.234585	0.214402
196	Endothelium	2	2	3	3	4	4	6	7	8	8	0.453444	0.114006
197	Neural crest	4	15	26	41	50	56	59	63	65	65	0.13285	-0.137842
198	Cranial mesoderm	1	7	10	12	17	24	25	32	41	44	0.416277	0.569659
199	Neural crest	0	6	12	19	23	31	40	45	57	65	0.501134	0.60399
200	Endothelium	0	1	2	3	3	3	4	6	7	7	0.62025	0.00641975
201	Endothelium	4	10	13	16	18	21	21	22	23	30	0.437815	0.189554
202	Haematoendothelial progenitors	0	3	3	5	5	5	6	9	10	12	0.744659	0.466451
203	Neural crest	7	20	33	44	54	59	62	66	67	68	0.13285	0.202246
204	Neural crest	1	8	17	27	35	46	56	63	70	80	0.523792	0.113095
205	Haematoendothelial progenitors	2	4	4	5	7	9	10	14	16	17	0.640451	-0.188661
206	Cranial mesoderm	5	8	12	22	31	35	44	56	62	66	0.273645	0.590318
207	Endothelium	0	1	1	1	2	2	2	2	2	3	0.62428	0.0244635
208	Endothelium	3	8	16	18	22	27	29	36	39	46	0.428265	-0.0703124
209	Neural crest	7	18	34	47	57	61	64	68	69	71	0	0.620611
210	Neural crest	4	11	20	35	48	61	70	84	90	91	0.459701	0.609467
211	Cranial mesoderm	0	1	3	4	8	9	12	16	21	25	0.62692	-0.0865027
212	Neural crest	6	18	34	45	57	61	63	69	73	77	0.13285	0.201462
213	Neural crest	3	13	24	35	42	46	53	54	55	58	0.13285	0.137607
214	Neural crest	7	18	31	45	54	58	63	63	66	69	0.309197	0.210718
215	Endothelium	3	7	12	18	22	34	41	51	57	64	0.351805	0.609969
216	Cranial mesoderm	4	12	15	21	29	39	51	62	71	76	0.380652	0.616919
217	Neural crest	5	17	28	38	48	51	62	66	72	76	0.186165	0.173437
218	Neural crest	2	8	16	23	31	40	47	54	57	58	0.523792	-0.0300981
219	Cranial mesoderm	0	1	5	10	14	23	29	36	41	47	0.46131	0.243171
220	Haematoendothelial progenitors	2	12	18	25	31	34	36	40	50	58	0.524094	0.613099
221	Cranial mesoderm	0	1	4	7	14	18	24	29	36	47	0.501447	0.495793
222	Cranial mesoderm	0	3	6	9	10	11	14	16	19	20	0.570102	0.508513
223	Cranial mesoderm	0	0	0	2	2	4	4	7	8	9	0.440418	0.285671
224	Endothelium	0	0	3	4	4	7	14	20	25	29	0.537365	0.60408
225	Surface ectoderm	0	2	4	6	15	16	21	24	34	42	0.455265	-0.0479542
226	Cranial mesoderm	1	6	10	20	31	45	54	65	78	90	0.474719	0.603
227	Endothelium	0	0	0	0	0	0	2	3	6	7	0.663903	0.138723
228	Endothelium	4	7	13	20	28	35	40	44	44	50	0.25749	0.605923
229	Cranial mesoderm	1	4	10	18	29	40	56	61	68	84	0.553947	0.598852
230	Cranial mesoderm	3	4	8	14	21	32	39	52	56	65	0.596445	0.607282
231	Cranial mesoderm	1	3	7	11	16	25	33	36	43	51	0.475513	0.604947
232	Endothelium	0	1	1	2	3	3	3	4	5	7	0.550222	0.321545
233	Surface ectoderm	3	10	16	19	24	35	42	45	49	59	0.528531	-0.02054
234	Cranial mesoderm	4	8	12	16	20	26	31	34	36	40	0.486767	0.558133
235	Forebrain/Midbrain/Hindbrain	5	11	13	21	25	27	31	36	41	44	0.464008	0.467001
236	Surface ectoderm	2	4	9	12	13	16	24	30	42	45	0.454468	-0.00251549
237	Cranial mesoderm	2	9	14	20	27	34	38	45	51	57	0.449734	0.543271
238	Haematoendothelial progenitors	2	3	5	8	10	12	13	15	16	19	0.595603	0.445339
239	Surface ectoderm	3	11	19	21	24	29	36	41	46	52	0.44973	0.143066
240	Cranial mesoderm	1	4	6	9	11	12	17	23	29	37	0.483846	0.256772
241	Endothelium	4	16	21	29	34	41	52	63	74	89	0.279916	0.604656
242	Cranial mesoderm	1	9	16	22	29	40	48	56	65	76	0.37417	0.592184
243	Endothelium	1	7	13	18	20	22	30	36	42	56	0.44964	0.551514
244	Cranial mesoderm	0	0	2	3	5	8	10	14	18	20	0.600781	0.497676
245	Surface ectoderm	4	15	29	37	41	50	59	70	77	78	0.299769	0.088599
246	Cranial mesoderm	0	1	4	8	12	20	28	32	39	44	0.501414	0.507188
247	Surface ectoderm	9	17	22	28	34	38	45	47	51	52	0.198201	0.311147
248	Definitive endoderm	2	3	4	6	7	8	10	13	17	18	0.449706	0.0525741
249	Surface ectoderm	2	3	3	3	5	8	12	13	16	18	0.569072	0.292604
250	Endothelium	1	5	12	16	25	28	32	37	43	52	0.142748	0.527553
251	Surface ectoderm	4	11	23	28	33	41	46	53	61	65	0.37417	0.600566
252	Cranial mesoderm	4	7	12	20	32	40	50	57	64	73	0.167012	0.604736
253	Cranial mesoderm	1	7	17	26	31	37	43	56	64	78	0.342457	0.558241
254	Cranial mesoderm	2	5	9	17	23	38	42	54	65	70	0.362716	0.618411
255	Endothelium	0	0	0	0	2	4	5	5	6	8	0.621284	0.179223
256	Cranial mesoderm	2	7	15	23	28	36	40	44	53	55	0.439468	0.583626
257	Cranial mesoderm	1	6	14	20	29	32	41	53	62	67	0.253707	0.608338
258	Definitive endoderm	0	3	7	12	13	14	17	21	25	29	0.623634	0.0938581
259	Surface ectoderm	2	11	21	30	37	47	57	63	66	73	0.207581	-0.0519549
260	Endothelium	1	5	7	11	15	15	20	22	23	25	0.559568	0.146837
261	Surface ectoderm	6	13	22	30	38	44	49	54	62	66	0.273645	0.59896
262	Forebrain/Midbrain/Hindbrain	2	4	6	6	8	10	10	10	10	12	0.656868	0.0670136
263	Surface ectoderm	3	14	22	32	38	45	51	58	63	71	0.421897	0.476376
264	Surface ectoderm	1	4	10	14	16	20	27	31	33	36	0.404273	-0.0650109
265	Cranial mesoderm	5	13	21	27	30	40	47	56	66	77	0.0680171	0.58679
266	Surface ectoderm	3	15	27	32	42	52	65	70	78	82	0.374423	0.589792
267	Sclerotome	0	2	2	5	11	18	22	26	27	29	0.665542	0.50949
268	Endothelium	1	5	12	19	22	31	36	44	50	54	0.306181	0.503773
269	Endothelium	0	0	2	4	7	10	14	18	23	27	0.4679	-0.251942
270	Cranial mesoderm	3	7	11	20	28	33	40	51	65	68	0.548957	0.575566
271	Surface ectoderm	3	11	18	28	36	48	56	62	64	65	0.299934	-0.0217962
272	Surface ectoderm	1	6	10	11	15	20	25	28	30	31	0.420759	-0.198514
273	Surface ectoderm	4	10	19	28	38	46	53	65	77	86	0.24922	0.603176
274	Surface ectoderm	3	12	23	30	45	61	67	78	87	93	0.190076	0.596063
275	Cranial mesoderm	2	12	22	31	36	41	48	59	69	83	0.361673	0.583502
276	Cranial mesoderm	4	14	21	28	37	44	52	56	62	71	0.265903	0.611787
277	Cranial mesoderm	10	16	21	29	38	44	53	58	63	67	0.273645	0.552023
278	Haematoendothelial progenitors	0	0	0	0	1	1	3	4	10	13	0.342491	0.412928
279	Surface ectoderm	1	2	7	13	21	33	36	40	42	47	0.342534	0.0536842
280	Neural crest	5	16	31	37	48	56	60	64	70	72	0.234298	0.134333
281	Cranial mesoderm	8	17	26	31	34	42	49	54	60	66	0.274246	0.584861
282	Cranial mesoderm	9	17	23	27	38	43	49	53	63	71	0.189667	0.582308
283	Cranial mesoderm	4	10	15	16	19	26	34	36	41	48	0.362685	0.570785
284	Anterior somitic tissues	3	8	13	21	28	30	39	43	47	52	0.374207	0.532844
285	Surface ectoderm	3	13	18	27	34	45	53	58	67	73	0.265718	0.600095
286	Surface ectoderm	3	11	22	34	49	59	71	82	84	91	0.348861	0.602714
287	Endothelium	5	13	20	23	28	34	43	48	54	64	0.20359	0.592774
288	Cranial mesoderm	4	5	5	8	10	14	20	22	27	31	0.46228	0.529945
289	Spinal cord	1	4	5	7	7	7	9	9	9	9	0.645902	0.534048
290	Surface ectoderm	3	4	9	14	18	23	28	31	33	34	0.465201	0.0459055
291	Forebrain/Midbrain/Hindbrain	0	0	1	3	5	7	9	12	16	18	0.623118	0.0262392
292	Cranial mesoderm	5	10	20	25	32	36	48	57	64	79	0.235372	0.583077
293	Surface ectoderm	7	18	25	37	43	47	49	52	55	56	0.138277	-0.0363089
294	Forebrain/Midbrain/Hindbrain	2	7	10	18	23	30	35	40	44	49	0.37629	-0.0704167
295	Cranial mesoderm	4	6	10	15	18	22	30	34	41	46	0.381833	0.522836
296	Cranial mesoderm	8	14	24	33	38	46	51	59	66	71	0.234585	0.569286
297	Cranial mesoderm	5	10	13	14	18	24	28	33	37	40	0.380652	0.191758
298	Surface ectoderm	4	14	22	35	43	50	57	60	69	75	0.37233	0.374796
299	Surface ectoderm	6	14	27	40	52	64	73	79	93	101	0.325565	0.598188
300	Forebrain/Midbrain/Hindbrain	5	8	12	17	19	23	25	29	31	31	0.474989	0.0257223
301	Neural crest	7	12	22	31	43	55	63	72	81	94	0.273645	0.600352
302	Cranial mesoderm	3	7	12	20	30	38	48	60	67	74	0.325044	0.600346
303	Haematoendothelial progenitors	1	3	6	10	18	28	34	36	40	45	0.600441	0.309419
304	Surface ectoderm	5	13	28	42	52	56	65	72	78	82	0.235841	0.59622
305	Cranial mesoderm	4	12	18	24	30	40	52	62	65	74	0.331464	0.58561
306	Cranial mesoderm	3	5	7	8	8	11	12	14	16	18	0.515394	0.540213
307	Sclerotome	0	2	2	2	3	6	7	10	14	15	0.486091	0.516748
308	Surface ectoderm	4	14	22	27	37	47	60	71	82	87	0.20686	0.598328
309	Surface ectoderm	4	12	22	39	47	55	63	75	85	93	0.277843	0.601903
310	Cranial mesoderm	7	14	26	30	38	47	56	62	70	77	0.309197	0.575556
311	Cranial mesoderm	10	18	28	35	41	44	50	57	63	71	0.234585	0.585189
312	Surface ectoderm	1	3	4	7	12	15	22	26	28	31	0.61855	-0.133604
313	Cranial mesoderm	4	10	17	28	40	55	62	70	78	82	0.406966	0.61041
314	Cranial mesoderm	4	15	18	21	27	36	44	59	70	86	0.406966	0.606518
315	Surface ectoderm	1	7	17	23	28	32	35	39	41	45	0.498504	0.16322
316	Cranial mesoderm	1	2	4	13	19	28	40	45	57	62	0.342457	0.603693
317	Cranial mesoderm	4	11	18	23	30	39	42	50	61	72	0.234956	0.602064
318	Cranial mesoderm	5	10	20	27	30	35	40	44	56	62	0.21896	0.607706
319	Surface ectoderm	3	11	16	25	33	40	50	54	57	59	0.276302	-0.072641
320	Forebrain/Midbrain/Hindbrain	0	1	2	3	4	6	6	9	10	13	0.659375	0.391192
321	Cranial mesoderm	0	1	3	8	13	15	16	17	19	21	0.568812	0.529162
322	Cranial mesoderm	0	0	3	5	14	19	26	31	37	41	0.673891	0.354754
323	Endothelium	0	1	5	7	8	10	13	16	18	22	0.550398	0.436826
324	Definitive endoderm	4	8	14	24	30	45	53	63	72	78	0.424496	0.602854
325	Anterior somitic tissues	2	6	9	12	14	16	25	29	34	44	0.34674	0.545554
326	Surface ectoderm	0	6	17	36	45	50	54	58	58	63	0.201541	0.0382131
327	Haematoendothelial progenitors	4	6	11	16	22	28	31	36	40	47	0.356965	0.579259
328	Splanchnic mesoderm	5	6	11	19	28	38	49	59	73	81	0.358858	0.578303
329	Cranial mesoderm	6	11	18	29	33	45	54	62	71	81	0.300375	0.546813
330	Cranial mesoderm	1	3	6	16	25	40	51	62	75	86	0.68593	0.588584
331	Cranial mesoderm	4	12	20	31	40	47	56	61	68	75	0.43485	0.573395
332	Endothelium	0	1	6	8	10	12	16	19	26	29	0.48351	0.593694
333	Cranial mesoderm	0	1	1	2	3	4	6	7	9	12	0.458879	0.50003
334	Cranial mesoderm	4	6	11	15	22	26	31	37	40	48	0.363748	0.614094
335	Cranial mesoderm	7	12	17	23	29	36	42	51	64	81	0.404841	0.613494
336	Cranial mesoderm	0	2	6	6	7	9	9	10	16	18	0.477705	0.538025
337	Surface ectoderm	2	4	7	8	12	13	13	18	19	21	0.538203	0.489879
338	Sclerotome	4	8	13	21	26	34	39	47	55	62	0.322447	0.598771
339	Cranial mesoderm	0	0	1	3	3	5	6	6	6	6	0.586699	0.0871629
340	Endothelium	0	1	1	1	2	4	6	7	11	12	0.648785	0.420961
341	Surface ectoderm	3	12	22	29	39	51	55	58	60	63	0.219093	0.0295988
342	Cranial mesoderm	5	14	22	30	35	42	48	54	61	73	0.311701	0.565167
343	Cranial mesoderm	1	8	15	18	24	32	36	41	51	62	0.447525	0.612349
344	Forebrain/Midbrain/Hindbrain	0	5	9	14	21	30	35	39	46	51	0.33678	-0.0323541
345	Surface ectoderm	4	9	16	24	33	42	44	46	49	53	0.300911	0.299332
346	Surface ectoderm	0	4	8	12	16	19	23	27	32	34	0.361076	-0.0410386
347	Cranial mesoderm	4	11	24	32	40	47	51	57	61	62	0.475513	0.565675
348	Haematoendothelial progenitors	0	1	2	2	4	4	6	7	7	10	0.522732	0.516302
349	Surface ectoderm	5	9	21	30	37	44	53	60	66	76	0.511634	0.450978
350	Cranial mesoderm	4	8	12	17	24	28	38	47	56	69	0.375806	0.569923
351	Neural crest	2	5	5	6	7	9	9	9	9	9	0.601793	-0.0379777
352	Cranial mesoderm	0	4	10	17	26	33	39	46	57	68	0.68593	0.554603
353	Neural crest	2	4	10	14	20	28	36	44	49	53	0.430256	0.60936
354	Neural crest	1	2	4	5	7	10	10	11	14	16	0.733336	-0.242836
355	Cranial mesoderm	0	1	4	5	8	14	18	19	21	28	0.482078	0.55657
356	Cranial mesoderm	5	9	21	31	39	44	52	58	61	65	0.368446	0.555754
357	Cranial mesoderm	5	10	16	26	34	40	50	55	62	67	0.334446	0.573749
358	Cranial mesoderm	1	1	4	4	7	9	13	15	20	21	0.577292	-0.241656
359	Endothelium	1	2	4	10	13	21	23	27	30	34	0.461755	0.539538
360	Endothelium	0	0	1	2	4	5	11	16	21	26	0.609966	0.534115
361	Surface ectoderm	3	12	20	27	35	46	59	70	82	90	0.501048	0.600645
362	Definitive endoderm	5	8	13	18	27	32	38	44	48	57	0.421713	0.554352
363	Neural crest	5	8	11	12	13	14	15	15	15	15	0.503575	-0.182151
364	Cranial mesoderm	2	6	11	19	29	37	45	53	64	71	0.324094	0.500516
365	Cranial mesoderm	1	3	10	17	24	34	40	47	54	59	0.527624	0.605144
366	Neural crest	1	1	2	2	2	5	6	7	11	14	0.712674	-0.190995
367	Endothelium	2	6	8	8	12	12	13	17	22	25	0.65719	0.270558
368	Endothelium	0	1	4	9	14	17	20	24	31	34	0.418885	0.594607
369	Neural crest	0	2	8	18	24	29	42	51	63	66	0.553947	0.581032
370	Neural crest	3	5	6	7	8	10	10	12	12	12	0.547259	0.367906
371	Neural crest	7	9	13	13	14	14	14	14	14	15	0.475513	0.28745
372	Forebrain/Midbrain/Hindbrain	0	7	13	26	33	45	50	56	60	61	0.288231	0.0489947
373	Neural crest	0	2	3	4	5	8	8	9	9	10	0.503575	-0.187018
374	Cranial mesoderm	2	3	6	12	21	31	38	47	51	59	0.465098	0.603204
375	Cranial mesoderm	1	11	13	23	29	40	47	51	56	59	0.486742	0.569875
376	Neural crest	2	6	8	9	11	12	14	15	15	15	0.475513	0.269694
377	Cranial mesoderm	1	1	2	5	7	13	19	22	26	32	0.540478	-0.0763046
378	Neural crest	4	7	9	10	12	13	15	16	19	19	0.43485	0.261828
379	Cranial mesoderm	0	1	1	2	3	4	5	8	12	16	0.600819	0.121707
380	Endothelium	0	0	0	1	2	2	2	2	2	2	0.660101	-0.399086
381	Cranial mesoderm	2	12	19	22	26	36	45	59	71	79	0.460376	0.60121
382	Neural crest	2	8	8	9	10	13	13	15	16	16	0.616762	0.241528
383	Definitive endoderm	3	14	18	25	33	43	52	63	78	88	0.37856	0.598421
384	Neural crest	0	4	6	7	10	11	11	13	13	13	0.369584	-0.153725
385	Neural crest	4	13	21	31	39	46	57	62	66	71	0.366437	0.600842
386	Neural crest	4	7	7	8	9	12	13	13	13	13	0.307104	0.256121
387	Cranial mesoderm	2	3	5	9	14	20	24	28	32	35	0.701815	0.294648
388	Endothelium	0	3	5	9	13	16	19	22	27	29	0.587147	-0.274479
389	Endothelium	0	2	2	4	4	5	9	14	16	19	0.526457	0.407793
390	Surface ectoderm	5	14	23	30	37	46	58	70	80	91	0.350205	0.599529
391	Surface ectoderm	5	14	25	33	44	58	71	79	85	93	0.265718	0.586215
392	Endothelium	0	3	8	10	12	18	22	27	32	37	0.501699	0.601793
393	Cranial mesoderm	3	10	16	21	27	40	48	54	63	69	0.36587	0.578576
394	Surface ectoderm	7	14	25	35	43	52	61	67	75	81	0.398501	0.597817
395	Neural crest	1	1	5	6	6	8	10	11	12	14	0.724981	-0.150218
396	Neural crest	0	0	0	2	3	4	6	8	8	12	0.679959	-0.0765499
397	Cranial mesoderm	5	13	19	21	29	39	46	58	73	87	0.406966	0.605161
398	Surface ectoderm	4	14	26	34	40	49	59	66	70	76	0.344317	0.598648
399	Neural crest	1	5	5	5	6	7	11	11	12	13	0.553947	-0.180991
400	Endothelium	0	1	5	11	18	23	29	33	38	44	0.52912	0.486495
401	Surface ectoderm	5	12	21	28	36	47	63	71	80	87	0.363498	0.58429
402	Surface ectoderm	9	13	20	29	37	43	51	62	70	72	0.312302	-0.0880215
403	Cranial mesoderm	0	1	3	7	12	19	22	30	35	39	0.40723	-0.241995
404	Haematoendothelial progenitors	0	1	4	10	15	17	18	26	31	38	0.523233	0.568611
405	Neural crest	4	7	10	11	13	15	17	18	18	18	0.434037	0.29709
406	Surface ectoderm	8	15	26	35	44	50	58	69	76	77	0.409393	-0.136867
407	Cranial mesoderm	1	5	11	17	24	31	39	50	59	61	0.519322	0.604929
408	Cranial mesoderm	2	13	21	25	29	35	44	55	72	86	0.404841	0.608898
409	Neural crest	0	0	0	3	6	10	11	16	19	19	0.616762	-0.244922
410	Cranial mesoderm	1	7	16	24	39	45	51	59	63	68	0.349771	0.588373
411	Cranial mesoderm	3	8	13	22	30	37	43	49	53	55	0.494496	0.557794
412	Neural crest	5	14	23	36	43	48	56	62	68	70	0.326986	-0.0607121
413	Forebrain/Midbrain/Hindbrain	2	10	18	29	42	51	63	69	73	76	0.294107	0.037816
414	Surface ectoderm	8	14	20	27	41	47	63	75	86	95	0.268556	0.591174
415	Cranial mesoderm	0	0	1	2	8	11	13	17	20	21	0.647319	0.442371
416	Cranial mesoderm	0	2	9	17	26	34	40	49	58	68	0.531934	0.569198
417	Neural crest	2	3	8	12	16	18	25	29	32	36	0.495364	-0.318965
418	Haematoendothelial progenitors	0	0	1	1	1	1	1	3	5	5	0.523995	0.588919
419	Neural crest	6	9	20	26	33	39	48	58	66	71	0.359266	0.597842
420	Endothelium	0	1	4	9	16	24	29	43	51	64	0.569491	0.582443
421	Cranial mesoderm	0	5	10	16	20	23	31	36	45	48	0.365156	-0.155771
422	Cranial mesoderm	4	8	13	20	27	38	45	48	55	61	0.513323	0.551831
423	Neural crest	4	9	10	14	14	15	15	15	15	16	0.486742	-0.183804
424	Neural crest	0	0	0	2	3	3	4	5	6	9	0.528801	0.425757
425	Surface ectoderm	3	9	12	18	25	34	41	46	51	54	0.422937	-0.0237281
426	Cranial mesoderm	3	7	15	18	20	30	35	40	48	58	0.439934	0.1422
427	Neural crest	0	0	1	1	2	4	8	9	9	10	0.697116	-0.261589
428	Endothelium	0	1	3	6	7	8	10	14	14	16	0.694113	0.553271
429	Endothelium	3	11	14	17	22	27	38	42	52	58	0.23281	0.543436
430	Surface ectoderm	4	7	13	16	21	30	37	44	48	55	0.380993	0.028239
431	Cranial mesoderm	3	10	15	22	31	35	39	44	47	53	0.297842	0.600219
432	Cranial mesoderm	2	2	11	16	22	26	32	41	47	53	0.470184	0.599473
433	Neural crest	1	2	7	11	13	14	16	16	17	21	0.684261	-0.166491
434	Cranial mesoderm	1	2	4	6	7	9	12	19	23	26	0.474294	0.301157
435	Cranial mesoderm	4	12	18	22	31	37	45	51	62	71	0.384356	-0.0648995
436	Cranial mesoderm	1	2	4	5	7	14	16	19	20	21	0.448827	0.415306
437	Cranial mesoderm	4	9	12	15	19	25	30	39	46	55	0.21952	0.554669
438	Cranial mesoderm	6	11	18	23	28	35	45	60	75	92	0.406966	0.606125
439	Endothelium	3	12	21	24	28	37	50	57	69	82	0	0.591562
440	Cranial mesoderm	3	4	10	20	22	33	45	54	65	80	0.376644	0.612163
441	Cranial mesoderm	5	8	15	20	23	34	40	52	65	77	0.389205	0.58819
442	Cranial mesoderm	4	10	15	18	27	36	41	53	67	82	0.464501	0.610355
443	Cranial mesoderm	2	13	18	21	30	41	48	58	76	86	0.404841	0.612312
444	Haematoendothelial progenitors	0	2	4	6	8	14	22	26	34	42	0.631379	0.595453
445	Cranial mesoderm	5	12	17	22	24	31	40	52	64	76	0.43485	0.590693
446	Endothelium	1	6	11	21	28	35	45	56	69	79	0.292082	0.619569
447	Endothelium	0	7	12	20	25	32	34	43	51	56	0.208813	0.605999
448	Cranial mesoderm	1	11	17	21	24	32	45	57	69	83	0.357979	0.57453
449	Cranial mesoderm	3	6	13	21	28	33	41	48	57	68	0.429047	0.579479
450	Cranial mesoderm	2	3	3	3	5	6	8	10	11	13	0.575744	-0.0648684
451	Endothelium	3	5	6	6	7	8	9	11	11	11	0.509014	0.316709
452	Cranial mesoderm	4	9	15	19	21	30	43	55	72	81	0.464501	0.607861
453	Endothelium	3	11	13	18	20	28	36	46	56	68	0.143361	0.591368
454	Haematoendothelial progenitors	0	0	1	1	2	2	2	5	6	8	0.527058	0.336348
455	Endothelium	1	1	4	4	6	11	13	15	19	20	0.67456	-0.0711765
456	Endothelium	2	2	3	3	7	7	11	12	15	20	0.594467	0.114121
457	Cranial mesoderm	2	4	6	11	16	20	26	31	37	44	0.40862	0.526986
458	Endothelium	2	7	8	10	12	15	17	18	20	21	0.389501	-0.187304
459	Cranial mesoderm	5	10	15	23	33	43	52	63	71	80	0.437556	0.602714
460	Cranial mesoderm	0	2	8	17	27	35	46	61	76	84	0.48499	0.591202
461	Cranial mesoderm	1	5	11	13	17	19	26	33	37	39	0.454468	-0.132434
462	Cranial mesoderm	5	8	10	19	26	35	43	55	70	81	0.568817	0.608379
463	Endothelium	1	4	6	6	6	7	9	9	11	12	0.468121	0.402383
464	Cranial mesoderm	0	0	0	1	2	4	6	7	8	12	0.581101	0.457739
465	Endothelium	0	0	0	5	8	10	11	17	21	27	0.488155	0.509883
466	Endothelium	3	6	6	12	20	26	26	27	29	30	0.376086	0.592402
467	Cranial mesoderm	1	5	8	16	29	33	43	51	57	59	0.503602	0.537406
468	Cranial mesoderm	6	14	22	30	37	48	56	66	73	84	0.319272	0.614885
469	Forebrain/Midbrain/Hindbrain	2	9	12	16	20	25	30	38	45	52	0.535329	0.0900065
470	Haematoendothelial progenitors	1	5	7	12	16	23	31	40	46	49	0.394369	0.393629
471	Endothelium	0	0	1	3	7	7	7	8	10	10	0.674132	0.22452
472	Forebrain/Midbrain/Hindbrain	0	0	0	1	1	2	4	8	9	9	0.644172	0.407991
473	Endothelium	1	2	2	3	3	5	6	7	7	8	0.420556	0.41769
474	Endothelium	3	6	6	6	9	11	13	14	16	18	0.471392	0.375039
475	Cranial mesoderm	0	3	6	11	12	16	22	27	30	35	0.479007	0.470066
476	Endothelium	0	0	0	0	0	0	0	0	0	0	0.63079	-0.358344
477	Anterior somitic tissues	0	1	3	4	7	10	19	26	27	31	0.751091	0.436675
478	Surface ectoderm	3	11	17	22	28	37	46	59	70	83	0.473435	0.607943
479	Surface ectoderm	3	9	16	21	27	30	33	39	44	48	0.514617	0.0947256
480	Cranial mesoderm	2	7	16	19	26	34	47	58	68	77	0.464501	0.609686
481	Endothelium	2	5	9	12	12	12	13	17	20	23	0.483963	0.317325
482	Surface ectoderm	4	11	18	27	33	37	40	51	56	62	0.401983	0.604065
483	Haematoendothelial progenitors	1	8	12	20	25	35	42	47	62	73	0.396963	0.605752
484	Cranial mesoderm	3	9	11	17	27	40	47	57	62	74	0.494064	0.580738
485	Surface ectoderm	5	8	10	17	24	29	34	42	47	54	0.266908	-0.0681884
486	Endothelium	2	6	11	17	26	34	42	46	58	63	0.240763	0.609465
487	Endothelium	1	5	5	6	8	14	14	16	16	16	0.426797	0.123265
488	Surface ectoderm	4	7	12	20	27	33	39	49	58	65	0.381067	-0.072052
489	Endothelium	2	5	7	10	17	20	24	30	31	34	0.381211	0.336732
490	Cranial mesoderm	0	1	1	1	1	3	6	7	9	11	0.704185	0.444882
491	Surface ectoderm	6	13	21	28	34	41	47	56	66	73	0.407533	0.594963
492	Cranial mesoderm	1	4	9	15	18	24	29	36	39	43	0.445525	0.576408
493	Haematoendothelial progenitors	2	7	12	16	22	28	33	36	40	42	0.592922	0.58669
494	Surface ectoderm	5	13	25	37	44	46	53	58	66	70	0.41939	0.494987
495	Haematoendothelial progenitors	1	3	12	23	29	37	47	56	69	83	0.314707	0.595742
496	Gut tube	4	12	16	17	20	24	28	36	40	43	0.348861	0.661517
497	Cranial mesoderm	3	11	14	16	23	25	33	35	42	48	0.271791	0.585747
498	Endothelium	1	1	2	3	4	5	7	9	9	10	0.4624	0.397088
499	Haematoendothelial progenitors	1	3	9	17	23	31	36	44	49	55	0.367437	0.603316
500	Endothelium	0	0	1	5	6	7	9	11	13	14	0.533754	0.475616
501	Sclerotome	3	9	15	22	28	35	47	50	54	58	0.270598	0.626265
502	Haematoendothelial progenitors	2	7	12	20	30	35	38	43	50	56	0.34449	0.651981
503	Sclerotome	2	5	8	16	23	28	36	44	47	55	0.365291	0.593998
504	Sclerotome	1	3	7	9	11	16	23	30	39	42	0.498588	-0.411008
505	Cranial mesoderm	0	1	2	4	7	12	16	21	27	32	0.46614	0.635782
506	Sclerotome	2	4	12	22	31	36	43	50	60	65	0.525093	0.633861
507	Dermomyotome	1	3	11	13	16	21	25	30	34	37	0.347147	0.596737
508	Splanchnic mesoderm	0	1	1	3	5	5	8	9	9	14	0.613714	-0.325156
509	Haematoendothelial progenitors	1	3	10	16	21	28	37	48	57	69	0.502819	0.651039
510	Endothelium	0	2	3	6	6	11	17	27	30	34	0.263745	0.600427
511	Endothelium	0	1	2	6	10	15	18	29	41	48	0.610621	0.655142
512	Endothelium	1	1	1	1	3	5	9	9	9	10	0.570193	0.465797
513	Dermomyotome	1	5	12	19	28	35	48	58	69	74	0.458619	0.58753
514	Cranial mesoderm	0	3	11	17	22	27	37	42	52	61	0.504428	0.638797
515	Cranial mesoderm	0	0	1	1	2	2	2	2	2	2	0.784003	0.53266
516	Dermomyotome	2	9	16	25	32	44	51	56	64	67	0.407819	0.612576
517	Dermomyotome	2	4	6	7	13	19	23	27	33	40	0.359801	0.616159
518	Sclerotome	1	5	15	21	27	34	41	47	53	62	0.347328	0.628099
519	Sclerotome	0	0	1	1	1	4	8	9	12	13	0.344646	0.63008
520	Intermediate mesoderm	1	8	13	19	26	34	38	48	56	63	0.47085	0.64738
521	Sclerotome	1	2	9	10	13	20	26	38	47	62	0.422343	0.599108
522	Cranial mesoderm	1	4	9	14	21	23	26	28	35	41	0.340961	0.62359
523	Sclerotome	1	10	19	29	35	41	48	62	71	83	0.445159	0.634133
524	Endothelium	1	3	5	6	8	12	14	19	21	26	0.536799	0.155014
525	Neural crest	0	5	7	10	16	18	20	20	27	33	0.222564	0.579689
526	Haematoendothelial progenitors	0	2	7	10	12	17	20	25	28	31	0.255197	0.655006
527	Sclerotome	1	1	8	12	16	19	22	28	37	46	0.297446	0.654709
528	Sclerotome	5	7	16	22	29	38	44	47	54	64	0.297461	0.63479
529	Sclerotome	0	0	1	2	5	7	11	12	12	16	0.623252	-0.505973
530	Cranial mesoderm	2	5	7	13	14	16	18	22	30	33	0.413501	0.605199
531	Sclerotome	2	6	11	13	21	25	31	36	40	47	0.422757	0.559545
532	Cranial mesoderm	1	5	13	16	20	24	27	27	29	33	0.375806	0.62573
533	Sclerotome	2	6	11	18	28	32	41	49	60	69	0.319117	0.653968
534	Sclerotome	1	6	10	13	17	21	28	38	46	51	0.346162	0.571475
535	Cranial mesoderm	3	6	8	8	10	14	17	22	26	30	0.407581	0.546084
536	Anterior somitic tissues	1	5	6	7	13	17	19	22	23	26	0.479133	0.592645
537	Dermomyotome	4	6	9	17	24	30	35	39	50	62	0.29228	0.658361
538	Anterior somitic tissues	3	5	7	10	16	17	25	28	34	40	0.387142	0.62077
539	Neural crest	2	3	4	7	10	14	17	18	22	25	0.533598	-0.296571
540	Sclerotome	3	9	13	19	27	31	38	45	55	63	0.198616	0.541611
541	Anterior somitic tissues	2	5	11	18	24	29	40	51	62	69	0.157192	0.629379
542	Cranial mesoderm	0	1	2	4	4	4	5	8	9	12	0.484882	0.553248
543	Splanchnic mesoderm	2	3	5	8	10	13	15	19	23	26	0.381892	0.62449
544	Sclerotome	1	7	11	16	20	26	29	38	42	48	0.186165	0.594228
545	Sclerotome	0	4	10	18	26	37	44	49	57	67	0.515978	0.136553
546	Sclerotome	0	2	4	5	8	16	20	23	28	34	0.227367	0.575885
547	Sclerotome	2	3	6	9	13	17	21	25	30	35	0.360179	0.644976
548	Sclerotome	3	7	13	17	23	28	32	41	44	48	0.439273	0.521758
549	Cranial mesoderm	1	3	4	8	10	13	16	20	21	25	0.559683	0.50276
550	Cranial mesoderm	3	7	12	17	24	28	35	40	51	56	0.407641	0.606864
551	Dermomyotome	0	1	2	2	4	7	8	10	15	15	0.590787	0.601059
552	Cranial mesoderm	4	8	11	14	17	20	21	26	32	39	0.399818	0.493762
553	Cranial mesoderm	2	5	8	12	16	23	29	34	41	45	0.276409	0.577165
554	Sclerotome	1	5	11	22	29	37	46	54	61	66	0.334042	0.651945
555	Sclerotome	6	13	18	21	28	32	39	47	56	64	0.315407	0.535606
556	Sclerotome	0	2	5	5	5	9	10	15	19	24	0.540502	0.500197
557	Cranial mesoderm	3	5	6	9	12	16	19	20	23	27	0.486784	0.448264
558	Sclerotome	2	5	10	12	19	28	32	36	40	44	0.255115	0.58641
559	Cranial mesoderm	0	6	12	18	26	33	41	47	50	66	0.414672	0.63426
560	Dermomyotome	0	0	2	5	10	11	16	20	23	28	0.437328	0.526273
561	Cranial mesoderm	2	4	8	10	16	23	26	33	38	47	0.411867	0.0625512
562	Sclerotome	1	1	2	7	9	11	15	17	27	30	0.300355	0.075981
563	Cranial mesoderm	2	4	7	10	15	25	33	40	48	57	0.238151	0.623363
564	Cranial mesoderm	3	9	15	18	24	30	40	46	51	57	0.301027	0.567066
565	Cranial mesoderm	3	7	8	11	19	27	36	44	57	68	0.315403	0.480409
566	Cranial mesoderm	3	11	17	17	21	29	32	38	46	52	0.348837	0.532373
567	Dermomyotome	2	7	10	21	28	35	39	43	51	59	0.214669	0.623057
568	Sclerotome	1	4	10	13	17	22	25	36	41	45	0.205901	0.648405
569	Anterior somitic tissues	1	2	5	7	14	16	20	33	40	48	0.275233	0.602173
570	Sclerotome	4	9	14	17	18	25	29	38	47	54	0.30964	0.569459
571	Sclerotome	1	2	3	3	5	7	9	9	10	13	0.635124	0.475401
572	Anterior somitic tissues	1	3	5	7	10	13	16	24	25	33	0.362195	0.219822
573	Forebrain/Midbrain/Hindbrain	0	0	2	4	6	9	16	19	20	22	0.644621	-0.405287
574	Sclerotome	2	7	14	16	27	34	41	48	56	69	0.218492	0.532341
575	Anterior somitic tissues	2	3	8	11	15	22	30	35	45	51	0.413223	0.648449
576	Cranial mesoderm	0	2	4	8	12	17	20	23	27	31	0.556828	0.63845
577	Sclerotome	3	9	13	18	25	31	38	47	59	67	0.248582	0.595018
578	Anterior somitic tissues	3	4	13	20	26	31	40	54	65	72	0.322522	0.570185
579	Cranial mesoderm	0	0	1	3	8	10	13	14	18	20	0.302686	0.581641
580	Cranial mesoderm	8	14	17	22	29	39	41	43	47	55	0.190076	0.655266
581	Cranial mesoderm	1	5	10	15	24	32	39	45	54	60	0.441626	0.655022
582	Sclerotome	8	15	25	32	43	45	52	54	61	70	0.264523	0.624214
583	Cranial mesoderm	2	9	13	22	26	29	31	36	38	40	0.274258	0.593679
584	Anterior somitic tissues	1	5	7	14	21	27	36	45	51	60	0.245136	0.589414
585	Sclerotome	3	9	16	19	25	36	48	55	62	68	0.286074	0.638791
586	Sclerotome	1	5	12	15	21	28	35	41	51	63	0.313885	0.622387
587	Sclerotome	4	5	9	17	24	37	47	56	66	81	0.283759	0.55796
588	Sclerotome	3	4	7	13	23	29	45	54	63	73	0.308621	0.574251
589	Cranial mesoderm	3	5	11	15	21	23	26	29	33	35	0.415157	-0.0883724
590	Cranial mesoderm	7	13	17	24	30	36	43	46	49	56	0.31008	0.650839
591	Cranial mesoderm	2	4	7	10	15	17	20	24	29	32	0.465573	0.64443
592	Sclerotome	1	3	7	12	22	28	32	41	49	56	0.308578	0.625116
593	Cranial mesoderm	3	6	14	17	21	27	38	43	50	52	0.32495	0.601281
594	Sclerotome	0	2	5	8	13	16	18	19	27	32	0.359789	0.535715
595	Anterior somitic tissues	0	0	3	4	6	10	15	22	30	36	0.333679	0.574197
596	Neural crest	0	1	1	2	3	3	4	4	6	6	0.641856	0.48179
597	Sclerotome	0	0	2	4	5	7	11	12	15	18	0.599941	0.452379
598	Neural crest	2	5	8	15	25	31	39	44	51	61	0.412098	0.618836
599	Sclerotome	2	8	11	18	24	31	42	49	55	60	0.334349	0.630671
600	Dermomyotome	0	5	10	15	22	30	40	44	49	54	0.473211	0.652642
601	Endothelium	0	0	0	0	1	3	3	4	6	7	0.610438	0.466626
602	Dermomyotome	1	4	6	6	11	14	22	27	33	42	0.300861	0.625563
603	Anterior somitic tissues	3	6	11	17	22	24	28	39	44	53	0.358131	0.630806
604	Dermomyotome	1	4	11	15	22	33	43	54	60	70	0.372734	0.644534
605	Dermomyotome	1	1	1	1	1	1	1	1	2	2	0.579025	-0.13015
606	Cranial mesoderm	0	0	0	0	2	2	4	4	4	5	0.491527	0.429598
607	Cranial mesoderm	7	9	19	26	34	41	45	50	56	66	0.31008	0.654706
608	Splanchnic mesoderm	1	5	8	16	23	26	33	42	50	56	0.248647	0.622987
609	Sclerotome	0	3	5	13	23	30	39	45	51	56	0.335285	0.595543
610	Sclerotome	0	0	0	0	0	0	0	0	0	2	0.450873	0.529318
611	Dermomyotome	4	6	15	19	29	32	35	42	46	52	0.239826	0.622372
612	Sclerotome	2	7	13	21	29	46	58	68	76	85	0.284625	-0.414029
613	Cranial mesoderm	2	5	6	10	12	18	29	38	45	58	0.379533	0.615997
614	Sclerotome	0	1	4	5	12	16	19	21	27	32	0.422227	-0.199105
615	Endothelium	1	5	10	12	15	20	23	27	30	34	0.572147	0.615547
616	Sclerotome	2	10	13	17	27	33	39	51	57	67	0.38279	0.614999
617	Sclerotome	0	2	12	18	27	34	43	53	61	69	0.441889	0.592684
618	Cranial mesoderm	1	4	9	14	19	25	31	36	44	53	0.476535	0.6168
619	Cranial mesoderm	0	2	4	8	14	16	21	25	31	38	0.553878	0.489871
620	Cranial mesoderm	0	1	3	6	12	17	22	28	30	34	0.319242	0.554687
621	Cranial mesoderm	4	9	11	23	30	35	41	47	57	64	0.373842	-0.345814
622	Cranial mesoderm	2	5	8	12	15	21	30	37	44	54	0.47178	0.525427
623	Cranial mesoderm	3	12	17	28	37	40	47	57	66	69	0.336244	0.635082
624	Dermomyotome	0	0	0	3	10	14	15	17	19	25	0.36541	0.62209
625	Cranial mesoderm	5	10	15	21	26	30	36	41	45	51	0.234956	0.61477
626	Cranial mesoderm	3	10	11	15	19	28	32	41	51	57	0.489019	0.604272
627	Sclerotome	2	4	6	9	13	18	23	27	30	34	0.164818	0.637517
628	Anterior somitic tissues	3	5	12	16	23	30	38	48	55	58	0.498917	0.620004
629	Neural crest	1	3	6	9	17	22	29	38	46	56	0.390728	0.623218
630	Cranial mesoderm	1	4	12	18	22	26	36	43	51	63	0.224638	0.616355
631	Anterior somitic tissues	0	2	8	18	23	28	30	39	48	50	0.31462	0.577437
632	Cranial mesoderm	1	4	10	18	29	38	47	57	71	82	0.28969	0.601008
633	Neural crest	0	0	0	1	1	1	1	4	4	6	0.686881	0.480845
634	Cranial mesoderm	2	8	13	18	23	27	33	37	41	48	0.409112	0.667126
635	Dermomyotome	1	5	8	13	19	24	30	37	43	48	0.421806	-0.43179
636	Haematoendothelial progenitors	1	6	10	14	22	25	27	31	39	44	0.359349	0.61922
637	Dermomyotome	0	0	4	14	16	19	23	27	33	35	0.269615	0.374659
638	Dermomyotome	1	4	5	8	12	16	20	22	30	38	0.615304	0.00875326
639	Anterior somitic tissues	1	1	1	4	6	7	9	10	10	10	0.610888	-0.229667
640	Anterior somitic tissues	0	5	10	11	12	19	21	28	35	41	0.364296	-0.327004
641	Endothelium	1	3	4	5	7	9	13	18	20	23	0.562586	0.490359
642	Dermomyotome	0	0	2	4	10	17	21	27	30	32	0.443335	0.120818
643	Cranial mesoderm	1	2	3	4	7	10	12	13	17	23	0.621372	0.56477
644	Endothelium	1	3	6	9	11	13	14	16	17	19	0.594467	0.604171
645	Sclerotome	1	2	4	10	13	22	27	31	37	44	0.406004	0.610183
646	Erythroid	0	0	0	0	0	0	0	0	0	0	0.832555	0.557174
647	Neural crest	0	2	4	5	7	8	9	12	14	16	0.554123	0.535075
648	Anterior somitic tissues	4	6	8	8	9	12	18	23	31	36	0.487868	0.605613
649	Dermomyotome	1	2	7	15	18	28	37	50	57	61	0.427885	0.653779
650	Neural crest	0	0	3	4	7	10	11	16	19	20	0.588794	0.10606
651	Haematoendothelial progenitors	1	3	5	9	16	21	25	37	45	56	0.51245	0.618912
652	Cranial mesoderm	3	5	8	11	13	19	22	27	35	41	0.334987	0.624025
653	Dermomyotome	1	8	16	20	31	42	50	59	68	75	0.188703	0.643295
654	Cranial mesoderm	6	9	15	24	28	31	41	44	51	54	0.228744	0.655217
655	Anterior somitic tissues	1	4	7	12	18	22	27	38	45	53	0.49033	0.562562
656	Cranial mesoderm	0	0	0	1	4	6	7	8	9	9	0.554374	0.0143835
657	Anterior somitic tissues	1	2	2	4	9	13	13	17	20	25	0.289567	0.635063
658	Anterior somitic tissues	1	2	7	14	17	24	27	32	35	37	0.36476	-0.416788
659	Sclerotome	0	0	0	1	2	3	8	11	14	16	0.832555	-0.235233
660	Haematoendothelial progenitors	0	0	0	0	0	0	0	0	0	0	0.605883	-0.276076
661	Dermomyotome	0	0	0	0	0	1	2	2	3	4	0.663849	0.426898
662	Cranial mesoderm	0	5	9	12	22	34	42	49	59	72	0.411976	0.629774
663	Neural crest	2	5	11	15	23	32	42	46	50	57	0.301313	0.612679
664	Cranial mesoderm	1	3	4	5	6	9	11	14	16	20	0.371584	-0.0464061
665	Cranial mesoderm	6	11	18	23	28	34	42	50	53	57	0.189667	0.636682
666	Haematoendothelial progenitors	2	3	5	6	10	15	23	26	29	33	0.402906	0.545482
667	Cranial mesoderm	0	0	1	1	2	2	2	2	2	3	0.677321	0.246067
668	Cranial mesoderm	3	4	7	8	12	14	17	20	21	22	0.307168	0.529131
669	Endothelium	1	4	5	6	12	15	17	19	23	26	0.393755	-0.330417
670	Haematoendothelial progenitors	1	5	9	15	23	26	30	34	38	42	0.486791	-0.301464
671	Cranial mesoderm	0	3	5	9	11	12	17	23	30	34	0.462099	0.626207
672	Dermomyotome	4	7	15	17	20	23	33	40	48	52	0.374646	0.646148
673	Endothelium	1	1	1	1	4	6	12	13	14	16	0.274001	0.527472
674	Endothelium	0	1	1	1	1	1	1	1	1	3	0.545806	0.296667
675	Sclerotome	0	5	9	14	22	27	38	45	53	64	0.269643	0.593493
676	Cranial mesoderm	0	3	5	7	8	11	13	16	18	22	0.374423	0.543539
677	Neural crest	2	7	10	15	22	29	34	39	52	61	0.272362	0.638659
678	Cranial mesoderm	0	0	1	4	7	9	14	17	21	26	0.52667	0.58628
679	Endothelium	0	0	0	0	2	3	9	11	13	18	0.44395	0.6319
680	Dermomyotome	1	6	8	15	19	24	34	44	49	55	0.265269	0.654477
681	Haematoendothelial progenitors	2	3	4	8	11	15	22	30	38	44	0.479083	0.609874
682	Cranial mesoderm	1	3	6	13	15	17	24	28	33	37	0.664095	0.585873
683	Dermomyotome	3	4	10	17	20	31	37	44	51	57	0.449341	-0.374651
684	Haematoendothelial progenitors	3	4	7	11	15	21	28	33	44	52	0.370023	0.574915
685	Haematoendothelial progenitors	3	5	6	10	13	21	25	32	35	39	0.544451	-0.284547
686	Dermomyotome	0	2	3	4	10	15	18	23	28	32	0.666205	0.5616
687	Endothelium	0	0	0	0	0	1	1	1	2	3	0.476563	0.521569
688	Dermomyotome	1	1	3	7	9	13	18	25	34	39	0.255885	0.656651
689	Sclerotome	5	9	11	20	24	32	39	44	48	53	0.239141	0.625067
690	Dermomyotome	3	8	12	21	27	31	36	41	50	58	0.179938	-0.411279
691	Endothelium	0	0	0	2	3	4	4	5	5	6	0.623281	0.412011
692	Neural crest	0	0	3	5	6	11	11	14	17	19	0.56254	-0.379744
693	Haematoendothelial progenitors	0	0	1	1	4	4	6	7	8	10	0.580341	0.448197
694	Endothelium	0	0	0	0	0	0	0	0	0	0	0.710157	0.55783
695	Cranial mesoderm	8	11	21	27	31	36	43	52	61	71	0.273645	0.638152
696	Cranial mesoderm	2	5	7	8	11	12	16	17	21	22	0.336656	0.589484
697	Cranial mesoderm	5	6	9	16	24	31	37	41	47	52	0.413493	0.663638
698	Cranial mesoderm	0	1	1	1	1	1	2	2	3	5	0.411052	0.448811
699	Cranial mesoderm	7	10	20	25	28	37	43	47	54	63	0.309197	0.649796
700	Cranial mesoderm	7	9	13	18	28	35	41	51	57	64	0.37417	0.543772
701	Cranial mesoderm	8	10	14	20	26	35	43	52	63	73	0.37417	0.628565
702	Cranial mesoderm	1	2	12	15	19	22	30	34	35	42	0.41939	0.626653
703	Cranial mesoderm	2	5	16	21	24	27	32	38	44	46	0.41939	0.638294
704	Cranial mesoderm	2	4	9	13	16	23	27	36	46	51	0.46316	0.663634
705	Haematoendothelial progenitors	2	5	7	11	17	19	28	34	38	47	0.5075	0.658153
706	Cranial mesoderm	5	9	13	15	18	24	31	38	42	44	0.265903	0.603775
707	Gut tube	1	6	9	13	15	18	20	22	25	27	0.334822	0.586537
708	Endothelium	0	0	0	0	0	2	4	6	7	7	0.55136	0.586841
709	Cranial mesoderm	0	0	0	2	5	7	14	16	19	21	0.572912	0.589661
710	Endothelium	2	4	7	8	9	10	12	12	15	19	0.637883	-0.424783
711	Cranial mesoderm	0	2	3	7	8	16	24	32	37	44	0.422343	0.583487
712	Cranial mesoderm	3	4	9	12	17	27	33	38	49	62	0.439524	0.662668
713	Cranial mesoderm	0	1	6	14	16	20	26	34	38	45	0.343701	0.652423
714	Cranial mesoderm	0	0	0	0	0	0	3	6	7	7	0.494064	0.466354
715	Cranial mesoderm	4	7	13	19	32	40	50	56	64	73	0.304063	0.651852
716	Anterior somitic tissues	1	4	9	13	21	28	34	39	51	59	0.409785	0.665257
717	Erythroid	0	0	0	0	1	1	2	2	2	3	0.745415	0.521346
718	Cranial mesoderm	0	1	3	6	8	8	10	16	19	22	0.494064	0.575667
719	Endothelium	1	3	3	4	4	5	6	8	10	11	0.351881	0.400176
720	Cranial mesoderm	1	1	1	3	4	7	10	12	15	20	0.519287	0.571824
721	Cranial mesoderm	2	3	7	11	17	19	25	30	36	48	0.610621	0.646517
722	Cranial mesoderm	0	3	10	17	26	39	43	55	58	66	0.327275	-0.201276
723	Anterior somitic tissues	1	8	11	19	24	27	36	44	52	65	0.410084	0.61171
724	Haematoendothelial progenitors	2	4	10	14	23	32	42	47	51	57	0.374472	0.659761
725	Haematoendothelial progenitors	0	2	6	10	13	18	27	32	37	42	0.42674	0.653083
726	Cranial mesoderm	1	2	5	6	17	26	33	45	58	66	0.523792	0.614191
727	Endothelium	0	0	0	0	0	0	0	0	0	1	0.691289	0.467015
728	Sclerotome	3	5	10	15	18	28	36	40	45	55	0.648318	0.615822
729	Cranial mesoderm	0	2	8	16	28	37	46	54	64	74	0.48923	0.624327
730	Cranial mesoderm	1	2	7	10	17	27	36	44	51	62	0.404325	0.562627
731	Anterior somitic tissues	3	4	7	13	18	25	32	39	49	58	0.475375	0.645704
732	Haematoendothelial progenitors	2	2	3	5	10	16	20	22	28	33	0.324692	0.585393
733	Haematoendothelial progenitors	2	2	3	7	12	13	16	24	27	34	0.429229	0.57601
734	Cranial mesoderm	10	17	18	21	23	25	28	35	41	42	0.146888	0.652975
735	Anterior somitic tissues	5	7	13	21	27	40	51	58	70	83	0.456503	0.652384
736	Sclerotome	0	1	4	9	18	25	30	37	46	50	0.412981	0.615098
737	Cranial mesoderm	2	4	6	10	19	28	37	45	48	56	0.508465	0.597327
738	Anterior somitic tissues	1	4	7	13	22	33	41	57	68	79	0.486742	0.611972
739	Cranial mesoderm	1	2	6	11	19	25	33	39	45	55	0.438162	0.59354
740	Cranial mesoderm	1	4	8	15	21	32	40	49	59	68	0.451478	0.630734
741	Sclerotome	1	6	10	17	23	32	44	54	63	74	0.374511	0.662828
742	Cranial mesoderm	7	12	14	18	20	27	34	39	45	46	0.353149	0.656538
743	Sclerotome	0	1	7	12	18	21	29	35	42	45	0.40349	0.616464
744	Cranial mesoderm	0	3	5	10	14	21	35	46	54	63	0.529027	0.623594
745	Sclerotome	2	7	11	18	29	38	46	53	64	76	0.55342	0.612562
746	Dermomyotome	1	5	11	17	24	31	42	47	56	64	0.524527	0.613266
747	Dermomyotome	3	4	11	11	19	30	42	51	58	69	0.386552	0.651272
748	Endothelium	0	0	0	0	0	0	0	0	0	0	0.612897	0.18923
749	Cranial mesoderm	1	5	8	14	19	27	34	42	49	60	0.407403	0.631227
750	Cranial mesoderm	1	5	8	14	20	29	34	44	53	60	0.367685	0.623709
751	Erythroid	0	0	0	0	0	1	1	1	2	3	0.762024	-0.341236
752	Haematoendothelial progenitors	0	0	2	2	5	9	9	12	17	21	0.507359	0.683082
753	Cranial mesoderm	1	4	5	8	14	21	27	31	40	42	0.395725	0.687548
754	Cranial mesoderm	0	1	1	1	4	4	7	9	17	23	0.326918	0.705803
755	Anterior somitic tissues	0	1	3	8	11	14	17	27	30	36	0.469009	0.701751
756	Sclerotome	4	6	11	15	17	26	34	46	54	66	0.384151	0.681278
757	Dermomyotome	4	6	11	11	20	27	37	40	47	52	0.440665	0.690422
758	Dermomyotome	0	2	5	9	11	15	21	28	35	40	0.378305	0.697379
759	Dermomyotome	2	5	6	12	20	22	26	30	35	45	0.243659	0.626886
760	Cranial mesoderm	0	3	4	6	8	15	18	20	27	35	0.296108	0.702965
761	Anterior somitic tissues	1	5	10	17	26	35	38	43	51	57	0.348298	0.630958
762	Sclerotome	2	3	7	9	16	23	27	31	42	47	0.2841	0.697745
763	Dermomyotome	2	7	14	21	24	30	41	50	58	64	0.372867	0.68543
764	Dermomyotome	1	5	8	15	21	25	29	31	39	44	0.343619	-0.524783
765	Dermomyotome	4	6	11	16	22	28	31	40	43	51	0.405225	0.519286
766	Sclerotome	0	3	9	15	21	26	32	42	46	51	0.392553	0.703616
767	Cranial mesoderm	1	2	4	5	7	13	20	26	31	37	0.481794	0.708042
768	Anterior somitic tissues	1	3	6	7	10	14	16	20	25	38	0.321785	0.696235
769	Dermomyotome	5	8	15	21	23	30	37	44	47	53	0.315673	0.700638
770	Dermomyotome	3	5	12	17	26	33	44	54	63	66	0.467735	0.679046
771	Anterior somitic tissues	3	11	14	18	23	29	38	43	48	54	0.296622	0.678804
772	Dermomyotome	2	5	10	12	14	19	33	34	41	46	0.304814	-0.0738945
773	Dermomyotome	1	3	7	15	19	22	25	29	33	43	0.413764	0.627022
774	Sclerotome	2	3	6	12	17	22	27	33	39	46	0.316987	0.630993
775	Cranial mesoderm	0	2	6	7	7	10	13	15	19	26	0.524484	0.674772
776	Dermomyotome	2	8	12	16	20	28	36	47	56	69	0.379667	0.675433
777	Dermomyotome	1	1	4	5	5	10	11	17	23	28	0.407016	0.599846
778	Anterior somitic tissues	1	1	1	5	8	14	20	24	28	33	0.521603	0.668238
779	Anterior somitic tissues	0	2	5	9	14	19	22	29	39	49	0.388273	0.693113
780	Dermomyotome	4	5	6	6	7	8	11	11	14	19	0.547689	-0.56731
781	Anterior somitic tissues	4	8	12	17	22	26	32	39	45	46	0.349235	0.16761
782	Cranial mesoderm	1	3	7	9	13	18	23	30	35	40	0.244514	0.632174
783	Dermomyotome	1	3	6	8	12	19	24	30	36	41	0.33742	0.0946179
784	Cranial mesoderm	1	5	9	15	25	33	38	45	51	61	0.306302	0.663744
785	Dermomyotome	1	3	7	10	14	19	24	28	32	37	0.354533	0.611297
786	Cranial mesoderm	2	4	10	19	29	40	45	52	65	71	0.436371	0.632747
787	Cranial mesoderm	1	3	7	9	11	19	23	26	34	38	0.476276	0.612999
788	Dermomyotome	1	7	10	11	18	26	36	42	48	54	0.324094	0.116304
789	Haematoendothelial progenitors	3	4	5	9	11	20	32	39	46	53	0.369457	0.669686
790	Neural crest	0	3	6	6	12	20	25	32	37	45	0.289768	0.659063
791	Anterior somitic tissues	0	0	3	3	4	10	13	18	27	32	0.536807	0.694874
792	Splanchnic mesoderm	0	5	9	14	19	23	24	28	32	38	0.486042	0.662057
793	Endothelium	1	1	1	2	2	2	2	5	5	5	0.674966	0.392025
794	Cranial mesoderm	2	3	5	9	14	18	21	27	37	42	0.326273	0.580909
795	Dermomyotome	3	8	14	21	26	33	38	43	49	53	0.185192	-0.538048
796	Sclerotome	1	2	3	4	5	12	18	22	31	36	0.315841	0.655517
797	Cranial mesoderm	1	5	15	23	29	35	44	47	53	62	0.240695	0.642368
798	Neural crest	4	7	13	21	31	38	41	47	54	57	0.228948	-0.0607146
799	Splanchnic mesoderm	1	5	12	20	30	41	47	52	57	63	0.312498	-0.0252859
800	Haematoendothelial progenitors	1	1	1	2	2	2	4	6	8	13	0.61806	0.60849
801	Endothelium	2	3	3	4	9	11	17	22	26	27	0.495177	0.702481
802	Endothelium	0	0	0	0	1	1	2	5	5	7	0.670213	0.668393
803	Cranial mesoderm	0	5	11	18	27	38	50	60	70	81	0.325119	0.660001
804	Endothelium	1	1	2	3	8	15	25	30	36	41	0.512756	0.673808
805	Cranial mesoderm	4	7	11	19	22	24	29	34	41	49	0.404459	0.0613982
806	Intermediate mesoderm	2	5	9	12	15	17	22	26	32	36	0.332497	0.568795
807	Dermomyotome	2	4	5	7	9	12	12	14	17	19	0.412403	-0.106076
808	Dermomyotome	0	3	9	12	16	20	24	34	40	45	0.431057	0.634351
809	Sclerotome	0	3	9	11	15	24	34	44	51	55	0.5166	0.662736
810	Dermomyotome	0	0	3	12	18	27	40	53	56	66	0.587233	0.66573
811	Cranial mesoderm	0	0	1	2	12	13	18	28	32	42	0.61806	0.574475
812	Dermomyotome	2	4	6	8	12	14	18	21	24	27	0.289779	0.699666
813	Dermomyotome	0	1	5	12	15	19	27	34	45	53	0.531934	0.678005
814	Splanchnic mesoderm	0	2	7	7	8	8	13	18	22	28	0.43448	0.708479
815	Anterior somitic tissues	2	7	13	22	27	31	37	48	56	62	0.464162	0.668964
816	Dermomyotome	2	3	8	14	16	19	22	28	30	33	0.486986	-0.022667
817	Splanchnic mesoderm	1	3	4	4	8	17	22	31	43	47	0.473289	0.66879
818	Dermomyotome	3	8	15	18	24	30	37	41	49	53	0.294583	0.563859
819	Dermomyotome	3	3	4	9	12	17	23	24	25	29	0.453706	0.518371
820	Cranial mesoderm	0	1	7	13	16	27	35	47	55	63	0.357384	0.623769
821	Cranial mesoderm	1	3	6	8	15	23	35	45	58	68	0.350947	0.625549
822	Splanchnic mesoderm	2	3	4	4	4	4	5	7	8	9	0.634415	-0.147626
823	Cranial mesoderm	1	2	6	9	16	21	26	33	40	45	0.509252	0.635926
824	Dermomyotome	0	4	11	19	26	31	43	48	61	66	0.347569	0.676816
825	Dermomyotome	2	3	6	11	13	17	19	20	23	26	0.455239	0.115255
826	Dermomyotome	3	4	6	8	15	22	32	36	39	48	0.524226	0.657768
827	Cranial mesoderm	2	3	4	7	10	10	11	12	15	18	0.493179	-0.00648276
828	Dermomyotome	2	3	5	9	12	15	21	26	32	40	0.429302	0.579044
829	Surface ectoderm	0	1	1	1	2	3	5	8	8	11	0.741841	-0.536656
830	Intermediate mesoderm	1	3	6	7	11	17	22	28	32	37	0.633784	-0.128885
831	Sclerotome	0	2	2	4	4	9	17	22	26	30	0.489638	0.696145
832	Cranial mesoderm	1	5	8	9	10	11	12	15	16	18	0.523408	0.140676
833	Dermomyotome	2	2	8	14	17	19	22	26	33	37	0.495131	0.174378
834	Surface ectoderm	0	1	4	9	12	18	21	28	31	38	0.500818	0.0270701
835	Spinal cord	0	0	0	2	2	2	2	3	4	5	0.757604	0.105111
836	Intermediate mesoderm	0	1	4	6	9	12	16	21	26	33	0.347328	0.0608589
837	Anterior somitic tissues	0	0	2	5	7	10	12	20	26	32	0.481176	-0.444233
838	Dermomyotome	0	2	5	10	13	20	24	35	48	60	0.513323	0.674379
839	Endothelium	0	1	1	1	2	3	4	4	4	4	0.636917	0.417433
840	Cardiomyocytes	0	0	0	0	1	1	1	1	1	4	0.409724	0.185823
841	Cranial mesoderm	0	1	2	4	11	13	18	22	27	32	0.404525	0.668675
842	Sclerotome	2	3	6	9	12	16	17	19	20	25	0.499219	0.712589
843	Cranial mesoderm	1	2	3	5	6	8	14	15	21	26	0.585715	0.714086
844	Endothelium	1	1	4	5	8	9	10	12	13	16	0.25749	0.710665
845	Sclerotome	2	5	8	8	9	11	12	18	21	25	0.485385	0.683548
846	Sclerotome	1	2	7	11	15	18	25	31	33	39	0.590024	0.708048
847	Haematoendothelial progenitors	1	1	5	9	15	19	23	31	37	44	0.303999	0.677912
848	Sclerotome	0	3	5	7	9	12	16	21	23	24	0.450952	0.712438
849	Cranial mesoderm	1	1	3	5	7	8	9	11	13	16	0.525521	0.708539
850	Haematoendothelial progenitors	1	11	12	14	17	22	29	32	35	38	0.332842	0.693635
851	Anterior somitic tissues	0	0	0	2	3	8	11	12	16	17	0.498687	0.698611
852	Sclerotome	0	3	4	7	14	19	24	31	33	34	0.313732	0.677409
853	Endothelium	0	1	3	4	5	7	10	15	20	23	0.695843	0.636016
854	Splanchnic mesoderm	1	3	6	7	9	11	18	20	24	27	0.414194	0.702488
855	Sclerotome	0	5	8	12	19	24	28	30	34	36	0.466351	0.698192
856	Endothelium	1	3	6	6	10	11	15	19	21	25	0.381892	0.679292
857	Sclerotome	0	7	10	12	17	24	33	38	50	51	0.506683	0.675284
858	Endothelium	0	1	2	3	6	8	12	17	23	30	0.502941	0.672063
859	Anterior somitic tissues	1	4	10	17	27	34	38	45	47	52	0.366184	0.691909
860	Sclerotome	0	3	7	10	15	19	21	27	31	36	0.527437	0.691556
861	Endothelium	1	1	1	6	8	9	12	15	21	26	0.430215	0.687605
862	Endothelium	1	3	4	5	5	6	6	8	8	11	0.613444	-0.352167
863	Sclerotome	1	4	6	15	22	25	28	31	32	35	0.401656	0.687799
864	Cranial mesoderm	2	4	7	13	17	22	29	38	44	49	0.312575	0.678084
865	Sclerotome	0	3	4	5	6	8	12	19	25	26	0.277641	0.691239
866	Cranial mesoderm	2	2	6	9	13	17	20	30	35	40	0.328874	0.680314
867	Cranial mesoderm	1	8	14	18	23	27	34	38	47	58	0.343506	0.640098
868	Neural crest	1	4	5	8	9	12	15	22	23	29	0.431057	0.653765
869	Dermomyotome	0	3	5	8	12	13	14	17	18	24	0.502145	0.690109
870	Dermomyotome	1	3	7	10	16	18	21	27	31	36	0.428791	0.707331
871	Neural crest	2	3	4	6	8	11	13	16	22	26	0.458088	0.702441
872	Sclerotome	0	2	5	6	8	12	20	26	32	36	0.518327	0.710151
873	Cranial mesoderm	0	4	9	16	21	26	30	31	40	50	0.378936	0.666503
874	Sclerotome	1	7	14	16	22	28	29	36	41	45	0.45197	0.698233
875	Neural crest	1	9	17	18	25	32	36	41	51	67	0.411005	0.616767
876	Sclerotome	2	3	10	16	21	27	32	35	41	46	0.328029	0.637599
877	Sclerotome	1	6	10	16	23	27	36	43	51	60	0.328029	0.630608
878	Endothelium	0	0	1	1	2	5	8	11	13	14	0.645495	0.701787
879	Sclerotome	0	2	3	8	12	14	18	22	29	35	0.313888	0.630177
880	Neural crest	1	3	8	9	9	10	17	20	25	29	0.553504	0.649613
881	Dermomyotome	2	3	5	8	13	17	21	23	28	31	0.419693	0.69463
882	Haematoendothelial progenitors	1	4	4	9	11	16	20	24	30	35	0.303881	0.707899
883	Sclerotome	1	4	6	12	15	16	20	23	27	31	0.355522	0.684924
884	Neural crest	0	5	10	13	15	20	26	32	35	39	0.469838	0.700026
885	Haematoendothelial progenitors	0	1	2	5	5	6	11	13	16	22	0.491697	0.713142
886	Dermomyotome	3	3	9	13	18	23	27	35	43	48	0.480305	0.686036
887	Splanchnic mesoderm	0	1	2	4	6	8	8	10	13	13	0.308544	0.63196
888	Splanchnic mesoderm	0	2	5	9	14	16	19	24	25	32	0.264126	0.682433
889	Endothelium	0	2	2	2	4	5	7	8	11	12	0.535193	0.666973
890	Dermomyotome	3	8	14	21	27	37	41	48	55	58	0.479232	0.691857
891	Sclerotome	1	2	5	7	10	15	17	24	27	35	0.435598	0.639757
892	Sclerotome	0	4	7	12	16	20	23	27	36	40	0.447908	0.687622
893	Neural crest	1	3	6	7	11	13	16	23	29	34	0.234791	0.683833
894	Neural crest	0	1	2	7	8	8	10	13	22	28	0.346352	0.626206
895	Blood progenitors	1	1	2	2	3	3	4	4	5	10	0.620558	0.684697
896	Endothelium	1	5	10	19	23	27	32	38	42	45	0.275911	0.697937
897	Anterior somitic tissues	3	4	6	6	12	18	19	22	28	37	0.317988	0.622014
898	Sclerotome	2	5	11	14	20	30	38	50	58	65	0.37293	0.683672
899	Cranial mesoderm	1	2	4	7	10	11	14	18	23	26	0.495177	0.710289
900	Endothelium	1	1	3	3	3	5	7	12	14	15	0.444424	0.640493
901	Cranial mesoderm	0	2	4	5	9	16	23	31	39	46	0.341139	0.0945017
902	Cranial mesoderm	2	3	3	5	8	8	9	13	17	22	0.219868	0.702477
903	Cranial mesoderm	0	2	3	3	5	9	10	17	26	30	0.482681	0.71252
904	Neural crest	0	2	4	5	9	10	12	16	23	27	0.173186	0.18427
905	Anterior somitic tissues	1	1	10	12	14	20	28	38	45	55	0.399181	0.70084
906	Neural crest	2	5	8	10	16	18	27	35	44	49	0.464501	0.701001
907	Dermomyotome	3	5	8	14	21	30	39	43	54	59	0.406977	0.697135
908	Cranial mesoderm	1	6	9	14	21	30	36	43	48	58	0.152725	0.641523
909	Neural crest	2	5	10	16	19	20	23	30	33	40	0.21595	0.727192
910	Haematoendothelial progenitors	2	3	7	11	15	19	20	22	31	40	0.401507	0.719094
911	Endothelium	0	2	3	3	3	3	5	6	9	10	0.466607	0.608731
912	Dermomyotome	2	6	9	13	15	17	22	25	29	32	0.39348	-0.170312
913	Dermomyotome	0	1	5	6	19	27	30	36	44	56	0.542626	0.713173
914	Cranial mesoderm	1	1	4	6	13	21	24	34	40	50	0.533176	0.716681
915	Splanchnic mesoderm	0	2	7	7	9	15	16	23	35	39	0.419178	0.710474
916	Sclerotome	0	3	4	6	11	16	20	26	33	39	0.389202	0.715592
917	Sclerotome	2	4	5	10	14	17	21	23	27	27	0.363898	0.670839
918	Dermomyotome	2	5	7	15	19	25	28	33	44	53	0.473901	0.704525
919	Dermomyotome	2	5	7	9	11	14	21	31	37	43	0.462128	0.728349
920	Dermomyotome	1	3	4	7	10	17	26	33	40	48	0.143412	0.716217
921	Dermomyotome	0	1	3	7	11	13	16	19	22	25	0.625763	-0.540888
922	Haematoendothelial progenitors	0	0	0	0	0	0	0	0	0	0	0.577207	0.600456
923	Anterior somitic tissues	2	5	8	11	14	16	20	22	23	30	0.34625	0.657698
924	Neural crest	0	1	3	7	9	10	12	16	22	27	0.570132	-0.0404639
925	Dermomyotome	3	5	9	12	17	22	26	29	34	37	0.437498	0.727445
926	Dermomyotome	3	6	12	13	16	20	27	35	42	52	0.250774	0.696967
927	Surface ectoderm	3	4	4	5	6	6	6	6	6	6	0.62261	-0.526718
928	Dermomyotome	0	1	7	11	18	20	22	28	32	40	0.359176	0.729738
929	Neural crest	1	2	7	9	11	13	15	19	22	24	0.472548	0.660394
930	Sclerotome	0	1	4	7	10	15	17	23	27	36	0.46288	0.719705
931	Dermomyotome	0	1	2	3	8	11	12	18	22	27	0.269255	0.683527
932	Cranial mesoderm	0	0	4	6	9	10	15	19	24	29	0.324191	0.725017
933	Mixed mesenchymal mesoderm	1	1	1	1	2	2	2	2	2	2	0.725184	-0.6354
934	Dermomyotome	1	6	7	10	15	24	26	30	37	42	0.397586	0.279538
935	Surface ectoderm	3	9	11	14	18	27	34	41	46	50	0.423843	0.722234
936	Spinal cord	0	0	0	2	3	4	4	11	16	19	0.310616	0.711946
937	Cranial mesoderm	0	1	3	7	10	18	20	29	34	40	0.383043	0.716768
938	Dermomyotome	2	4	6	11	14	16	19	24	31	32	0.40349	0.697507
939	Mixed mesenchymal mesoderm	1	2	2	2	3	4	4	4	4	4	0.73991	-0.550327
940	Sclerotome	1	4	7	11	12	18	23	29	35	40	0.364543	0.72113
941	Dermomyotome	5	8	14	17	22	29	32	38	46	51	0.290458	0.715101
942	Neural crest	1	2	2	2	2	3	3	4	6	8	0.686177	0.700542
943	Dermomyotome	6	14	19	23	28	34	39	45	51	56	0.303838	0.721278
944	Dermomyotome	2	6	10	12	14	20	27	36	42	49	0.399504	0.713263
945	Cranial mesoderm	0	2	3	3	3	6	8	8	16	22	0.484933	0.723129
946	Dermomyotome	0	2	4	6	7	8	11	16	19	25	0.333376	0.602748
947	Dermomyotome	0	3	7	7	11	12	19	21	27	34	0.319318	0.691902
948	Sclerotome	2	7	13	17	22	28	31	37	48	53	0.335779	0.714168
949	Neural crest	1	2	3	6	7	13	17	23	31	40	0.262664	0.67158
950	Neural crest	0	1	2	4	7	12	17	20	25	31	0.374344	0.719403
951	Neural crest	0	1	1	1	3	6	11	15	18	24	0.529041	0.661276
952	Dermomyotome	1	2	4	5	5	5	10	16	23	32	0.351415	0.675414
953	Dermomyotome	4	5	6	7	14	16	18	19	24	28	0.392086	0.693116
954	Neural crest	1	2	3	4	5	8	10	15	18	24	0.382443	0.693271
955	Cranial mesoderm	0	2	4	9	12	16	21	27	32	41	0.421191	0.716184
956	Sclerotome	0	2	3	6	10	13	20	23	32	42	0.468528	0.708112
957	Dermomyotome	0	4	12	15	15	19	25	29	31	36	0.421057	0.160017
958	Cranial mesoderm	1	1	3	4	10	13	17	22	28	29	0.551084	0.655007
959	Sclerotome	2	4	8	11	17	26	31	41	44	52	0.551749	0.221989
960	Splanchnic mesoderm	1	4	6	10	12	16	22	28	37	42	0.445553	0.711318
961	Cranial mesoderm	2	3	6	9	12	17	24	27	32	39	0.516267	0.714277
962	Sclerotome	1	4	10	16	23	30	33	40	45	51	0.602901	0.707786
963	Anterior somitic tissues	3	5	9	17	24	31	39	44	47	57	0.496927	0.710568
964	Cranial mesoderm	2	2	2	3	3	3	4	7	11	14	0.476779	-0.301689
965	Cranial mesoderm	0	0	1	1	3	4	5	5	8	9	0.747279	-0.289275
966	Dermomyotome	5	8	12	19	20	26	30	34	40	45	0.312207	0.0908097
967	Dermomyotome	4	5	7	9	13	19	20	26	29	33	0.363641	0.719339
968	Cranial mesoderm	1	2	4	9	16	25	31	39	47	52	0.532633	0.706337
969	Sclerotome	0	4	9	15	20	29	35	42	47	52	0.371419	0.7289
970	Haematoendothelial progenitors	1	6	10	15	18	21	25	33	39	46	0.531192	0.707338
971	Forebrain/Midbrain/Hindbrain	1	1	1	1	2	2	2	2	2	2	0.726706	0.6047
972	Dermomyotome	4	9	11	16	18	23	25	28	32	33	0.409112	0.717389
973	Dermomyotome	2	4	8	16	21	26	32	38	46	54	0.466329	0.70854
974	Sclerotome	1	2	4	12	19	23	27	29	36	41	0.620195	0.71076
975	Anterior somitic tissues	1	4	8	13	19	24	32	39	43	48	0.466789	0.711375
976	Dermomyotome	1	1	3	6	11	16	22	32	43	48	0.362198	0.685617
977	Cranial mesoderm	0	1	1	3	6	12	16	20	29	34	0.516099	0.647049
978	Cranial mesoderm	0	0	0	3	4	7	13	15	18	22	0.376581	0.495068
979	Surface ectoderm	3	5	7	8	11	16	18	22	24	27	0.380553	0.718959
980	Dermomyotome	4	6	9	12	15	23	28	39	46	52	0.455265	0.144997
981	Neural crest	0	2	4	5	5	8	9	13	17	21	0.368123	0.0259283
982	Definitive endoderm	2	2	3	5	8	13	15	17	19	21	0.414157	0.591608
983	Surface ectoderm	3	4	7	11	13	21	25	29	31	37	0.37444	-0.0022541
984	Cranial mesoderm	0	2	3	4	6	13	14	20	24	28	0.360737	0.721327
985	Dermomyotome	1	3	10	12	15	19	31	37	42	49	0.428087	0.710293
986	Sclerotome	2	3	9	13	18	23	29	34	39	43	0.358858	0.70738
987	Dermomyotome	1	2	7	9	10	12	19	29	38	47	0.444246	0.702862
988	Cranial mesoderm	2	4	8	12	16	20	25	32	36	39	0.385547	0.264234
989	Dermomyotome	3	7	8	15	19	26	33	40	44	51	0.496934	0.716194
990	Dermomyotome	2	5	9	9	13	17	17	29	39	42	0.58293	0.718373
991	Dermomyotome	3	5	7	12	15	20	26	29	36	40	0.434651	-0.115063
992	Cranial mesoderm	4	9	11	15	23	27	33	37	45	56	0.486849	0.716405
993	Sclerotome	1	3	5	5	6	7	9	10	13	21	0.461166	0.642679
994	Neural crest	4	6	6	10	12	17	19	26	30	32	0.334042	0.608454
995	Dermomyotome	1	6	11	19	24	29	36	40	46	55	0.350913	0.706068
996	Anterior somitic tissues	4	5	7	9	12	14	19	29	34	41	0.156704	0.412345
997	Dermomyotome	0	1	3	7	9	10	13	16	28	35	0.322855	0.63823
998	Splanchnic mesoderm	1	2	3	4	6	7	8	10	12	18	0.49645	0.633293
999	Dermomyotome	0	7	12	15	22	25	33	40	47	58	0.223259	0.70636
1000	Dermomyotome	1	6	11	17	26	32	38	40	44	53	0.478375	0.712348
1001	Dermomyotome	0	3	6	12	14	16	21	28	35	39	0.290545	-0.09799
1002	Surface ectoderm	0	3	8	12	16	20	28	35	43	52	0.51211	-0.0122473
1003	Dermomyotome	0	3	5	5	5	8	14	19	24	36	0.202012	0.54821
1004	Sclerotome	0	1	4	11	16	19	24	31	37	42	0.449062	0.706385
1005	Anterior somitic tissues	3	7	12	14	16	22	29	34	43	51	0.38927	0.711842
1006	Dermomyotome	0	5	13	18	21	27	33	41	49	59	0.399291	0.714275
1007	Dermomyotome	3	6	11	17	24	27	32	38	46	56	0.325565	0.550079
1008	Dermomyotome	0	1	2	7	9	13	18	25	28	34	0.0921681	-0.544715
1009	Dermomyotome	3	9	9	15	20	23	27	31	37	46	0.310712	0.542597
1010	Anterior somitic tissues	2	4	9	13	17	20	26	30	36	43	0.309197	0.545211
1011	Surface ectoderm	0	0	0	3	7	10	14	18	24	25	0.611878	-0.58146
1012	Anterior somitic tissues	1	2	8	14	19	25	31	38	48	59	0.413501	0.714976
1013	Sclerotome	1	3	7	9	16	19	25	33	43	45	0.399003	0.726831
1014	Cranial mesoderm	1	3	3	6	10	17	21	30	35	45	0.376512	0.710811
1015	Haematoendothelial progenitors	0	0	0	2	4	7	10	15	18	21	0.549331	0.683686
1016	Endothelium	0	0	3	5	8	9	10	10	11	14	0.580035	0.724321
1017	Dermomyotome	0	2	4	9	13	14	19	28	33	37	0.356197	0.707397
1018	Sclerotome	2	3	4	11	14	18	21	27	34	39	0.414226	0.72708
1019	Sclerotome	1	2	8	12	14	16	24	30	35	41	0.35337	0.718138
1020	Cranial mesoderm	2	3	5	8	13	16	22	28	36	43	0.384536	0.714676
1021	Sclerotome	0	2	5	7	14	20	29	33	37	48	0.427323	0.719514
1022	Anterior somitic tissues	1	3	5	9	14	15	21	25	30	35	0.529027	0.721288
1023	Neural crest	0	2	5	7	16	23	30	37	43	45	0.651541	0.700438
1024	Anterior somitic tissues	0	2	4	12	21	31	37	40	49	56	0.445838	0.711515
1025	Sclerotome	2	4	8	13	19	26	31	37	45	54	0.428766	0.716934
1026	Haematoendothelial progenitors	0	2	5	8	10	17	23	28	35	40	0.387273	0.724505
1027	Haematoendothelial progenitors	0	3	5	7	7	8	11	12	18	22	0.589045	0.694292
1028	Forebrain/Midbrain/Hindbrain	0	2	3	3	4	4	10	12	15	19	0.710863	-0.436029
1029	Sclerotome	1	1	4	11	14	22	29	33	38	48	0.409451	0.72925
1030	Dermomyotome	1	6	7	8	12	14	18	22	24	34	0.536731	0.276875
1031	Sclerotome	1	2	5	10	16	19	23	31	34	38	0.458668	0.238473
1032	Sclerotome	2	4	6	8	12	17	22	25	36	44	0.469038	0.729083
1033	Sclerotome	0	2	2	6	11	24	30	36	47	56	0.47398	0.707606
1034	Anterior somitic tissues	0	0	2	4	7	11	13	19	26	36	0.452693	0.720146
1035	Cranial mesoderm	0	4	7	12	21	26	38	49	54	60	0.425887	0.411785
1036	Sclerotome	2	6	9	14	17	23	29	36	40	51	0.39941	0.720671
1037	Neural crest	0	0	1	6	13	17	20	25	34	45	0.782225	0.688125
1038	Sclerotome	1	3	5	12	19	24	29	36	42	49	0.327534	0.715757
1039	Dermomyotome	0	2	4	9	14	23	29	38	46	52	0.480885	0.712452
1040	Cranial mesoderm	1	4	7	9	10	13	15	19	24	28	0.501916	0.729889
1041	Haematoendothelial progenitors	1	4	7	11	21	30	39	46	54	61	0.39452	0.704339
1042	Haematoendothelial progenitors	0	1	1	1	2	5	6	7	8	12	0.486551	0.728443
1043	Dermomyotome	2	4	6	8	10	17	23	27	30	33	0.388395	-0.612746
1044	Sclerotome	2	4	6	11	18	22	24	31	36	43	0.389501	0.718698
1045	Neural crest	0	0	2	3	7	12	22	28	33	36	0.549655	0.724145
1046	Dermomyotome	5	8	9	11	13	15	17	23	31	37	0.293568	0.727993
1047	Cranial mesoderm	0	1	1	1	2	6	12	18	26	30	0.515614	0.719379
1048	Sclerotome	0	2	6	14	17	23	27	33	43	52	0.430256	0.721453
1049	Sclerotome	2	2	5	13	17	30	36	42	46	55	0.336915	0.724392
1050	Intermediate mesoderm	0	2	4	6	9	11	14	16	18	25	0.344468	0.728707
1051	Anterior somitic tissues	7	10	14	17	22	29	32	38	45	51	0.40309	0.384535
1052	Sclerotome	0	1	4	9	15	20	26	33	34	37	0.303868	0.727538
1053	Dermomyotome	1	4	10	15	17	20	24	32	36	49	0.311533	0.722397
1054	Neural crest	0	2	2	4	5	5	7	9	10	15	0.491631	-0.571771
1055	Anterior somitic tissues	2	3	4	5	8	11	13	17	21	26	0.348264	0.715019
1056	Haematoendothelial progenitors	1	2	3	6	11	16	18	23	26	29	0.418885	-0.585224
1057	Cranial mesoderm	1	2	3	4	8	14	18	25	31	37	0.357221	0.724424
1058	Dermomyotome	3	8	11	15	21	24	33	40	44	53	0.435316	0.290824
1059	Endothelium	0	0	0	1	2	3	4	9	10	17	0.426828	0.662035
1060	Anterior somitic tissues	8	14	21	28	33	35	41	48	52	60	0.180216	0.718028
1061	Sclerotome	5	8	11	16	20	23	25	31	33	40	0.253726	0.705235
1062	Dermomyotome	4	6	6	9	15	18	24	27	32	37	0.437556	0.618593
1063	Endothelium	0	1	1	1	2	2	3	3	4	6	0.832555	0.215796
1064	Dermomyotome	1	6	12	13	17	20	25	28	32	38	0.390492	0.729429
1065	Dermomyotome	2	3	4	6	10	15	19	22	23	27	0.41054	0.717947
1066	Intermediate mesoderm	1	3	7	10	16	19	25	32	40	44	0.339662	0.702804
1067	Sclerotome	4	5	7	11	17	20	28	33	36	46	0.314028	0.721739
1068	Dermomyotome	2	2	6	10	12	15	16	18	19	23	0.4679	-0.16666
1069	Dermomyotome	5	9	14	19	24	27	35	39	45	52	0.27473	0.721667
1070	Sclerotome	0	1	1	5	10	14	17	21	26	32	0.551492	0.712783
1071	Dermomyotome	3	3	6	7	11	16	17	21	23	36	0.423994	0.723524
1072	Sclerotome	3	11	14	19	27	29	35	39	45	52	0.192773	0.718329
1073	Sclerotome	2	7	12	18	19	24	28	29	32	38	0.486962	0.538628
1074	Sclerotome	4	10	15	20	22	28	36	42	49	54	0.151883	0.248489
1075	Splanchnic mesoderm	1	2	7	9	11	12	16	20	28	31	0.437217	0.686864
1076	Dermomyotome	2	4	7	13	16	20	22	30	42	49	0.316522	0.710109
1077	Dermomyotome	3	6	14	18	23	24	28	32	36	45	0.357519	0.708808
1078	Endothelium	2	3	5	6	6	9	9	11	13	13	0.490168	0.677868
1079	Sclerotome	0	1	4	9	9	13	17	18	21	25	0.456062	0.721095
1080	Dermomyotome	3	6	8	13	17	24	29	33	37	43	0.406966	-0.247076
1081	Dermomyotome	1	7	9	11	15	19	23	26	27	31	0.411707	0.709091
1082	Dermomyotome	3	5	8	12	17	24	29	37	43	47	0.291685	0.711427
1083	Dermomyotome	4	7	15	22	27	35	43	46	50	56	0.30786	0.704553
1084	Endothelium	1	1	1	1	1	1	1	2	2	5	0.63457	0.711905
1085	Cranial mesoderm	4	11	16	22	24	31	37	45	52	56	0.311701	-0.423332
1086	Endothelium	0	1	4	6	9	13	15	21	26	31	0.387634	0.719626
1087	Dermomyotome	1	4	6	9	16	21	26	34	41	47	0.498216	0.711465
1088	Sclerotome	1	4	7	11	18	21	25	25	26	31	0.443022	0.719648
1089	Sclerotome	0	0	2	4	9	12	15	20	22	27	0.288995	0.722294
1090	Haematoendothelial progenitors	0	2	3	5	12	15	16	18	20	23	0.432921	0.725635
1091	Anterior somitic tissues	1	4	8	9	16	20	25	30	33	39	0.327697	0.673505
1092	Dermomyotome	5	9	15	21	25	32	36	42	44	50	0.312246	0.700954
1093	Cranial mesoderm	2	5	6	9	12	12	15	19	26	33	0.395501	0.68898
1094	Surface ectoderm	3	4	7	10	15	21	28	30	35	39	0.369676	0.596373
1095	Sclerotome	1	4	8	12	16	23	30	36	45	53	0.363773	0.714501
1096	Haematoendothelial progenitors	0	1	4	9	14	22	25	30	37	44	0.51989	0.723424
1097	Haematoendothelial progenitors	0	0	2	3	6	12	14	14	15	21	0.383568	0.720903
1098	Sclerotome	0	1	5	7	10	11	16	20	24	30	0.431704	0.725874
1099	Intermediate mesoderm	2	6	11	14	18	26	31	36	41	44	0.424233	0.0815213
1100	Endothelium	0	1	2	5	6	13	17	19	22	26	0.411241	0.721969
1101	Dermomyotome	3	7	9	17	21	26	30	38	42	49	0.312374	0.707501
1102	Dermomyotome	3	7	9	13	18	23	33	37	43	49	0.267024	0.707616
1103	Sclerotome	0	0	6	9	17	26	31	34	43	46	0.435834	0.726211
1104	Anterior somitic tissues	0	2	10	16	21	28	34	42	53	64	0.334349	0.717901
1105	Sclerotome	1	3	6	9	13	16	20	27	32	40	0.352657	0.725572
1106	Dermomyotome	2	5	13	16	19	22	29	35	39	44	0.363498	0.113315
1107	Sclerotome	0	1	3	6	12	18	22	26	31	36	0.398033	0.697599
1108	Cranial mesoderm	1	1	6	10	12	14	16	22	30	36	0.428059	0.72908
1109	Surface ectoderm	1	4	7	14	18	23	31	37	42	46	0.300881	0.3303
1110	Sclerotome	1	2	7	9	17	22	29	36	45	50	0.363136	0.682048
1111	Splanchnic mesoderm	0	1	2	5	10	14	16	18	24	25	0.506043	0.725616
1112	Cranial mesoderm	2	6	9	12	12	13	14	16	21	25	0.52591	-0.137558
1113	Dermomyotome	5	9	12	15	24	31	35	43	49	56	0.334822	0.678057
1114	Cranial mesoderm	0	0	1	3	5	8	10	14	18	21	0.408222	0.644189
1115	Surface ectoderm	4	7	9	14	17	21	25	31	33	38	0.203523	0.655593
1116	Cranial mesoderm	1	2	4	6	9	11	18	25	29	35	0.384093	0.684769
1117	Neural crest	0	0	2	5	7	10	12	15	17	21	0.73991	0.545504
1118	Sclerotome	0	1	4	8	17	20	25	32	38	44	0.376949	0.723513
1119	Dermomyotome	2	5	11	12	18	24	34	40	50	61	0.321	0.71334
1120	Dermomyotome	0	1	2	4	5	8	14	19	34	43	0.364845	0.72322
1121	Neural crest	2	6	15	19	23	29	31	39	46	54	0.272076	0.582696
1122	Dermomyotome	4	8	11	14	17	23	29	36	44	53	0.434947	-0.624078
1123	Dermomyotome	0	5	10	14	21	29	34	47	51	60	0.362527	0.706344
1124	Sclerotome	0	0	2	3	6	8	18	25	30	38	0.394074	0.72607
1125	Dermomyotome	2	6	10	16	23	28	37	45	52	58	0.336303	0.703977
1126	Anterior somitic tissues	1	4	6	8	11	17	21	29	36	43	0.329061	0.684253
1127	Dermomyotome	0	1	6	7	10	14	17	25	29	34	0.425794	0.652035
1128	Cranial mesoderm	0	2	2	4	7	13	15	19	25	27	0.361946	0.710209
1129	Cranial mesoderm	2	2	2	3	3	4	7	12	17	27	0.41975	0.716118
1130	Anterior somitic tissues	1	4	7	10	19	23	31	35	42	52	0.429284	0.723897
1131	Sclerotome	1	5	7	12	17	24	28	33	40	50	0.348199	0.718549
1132	Dermomyotome	1	2	3	5	7	12	16	19	22	26	0.37417	-0.519745
1133	Dermomyotome	0	1	3	6	11	16	23	27	35	42	0.367239	0.725156
1134	Sclerotome	3	6	8	11	15	23	31	41	47	56	0.376355	0.703576
1135	Cranial mesoderm	1	3	6	6	9	15	21	30	39	50	0.316832	0.654355
1136	Anterior somitic tissues	2	5	7	12	14	22	25	32	34	41	0.435834	0.727301
1137	Haematoendothelial progenitors	0	0	0	1	5	8	9	10	12	13	0.611115	0.726728
1138	Sclerotome	1	3	8	11	15	18	24	32	37	46	0.326493	0.722003
1139	Sclerotome	1	3	7	10	18	23	28	35	45	58	0.223814	0.700074
1140	Dermomyotome	2	6	11	15	19	24	30	38	43	49	0.379533	0.703463
1141	Surface ectoderm	0	2	5	10	13	22	28	35	39	46	0.254529	0.676565
1142	Haematoendothelial progenitors	1	3	6	9	14	16	20	28	35	42	0.245287	0.72811
1143	Dermomyotome	1	2	5	7	11	22	29	33	41	50	0.281086	0.691313
1144	Dermomyotome	0	7	10	16	21	31	41	51	53	62	0.363621	0.69874
1145	Dermomyotome	1	3	5	9	13	17	24	34	44	51	0.424708	0.712422
1146	Sclerotome	1	5	5	11	15	22	23	32	39	45	0.579801	0.729736
1147	Dermomyotome	2	3	9	11	12	15	19	25	27	33	0.386335	0.719686
1148	Neural crest	1	3	3	4	7	13	15	20	24	28	0.722989	0.702246
1149	Sclerotome	3	8	13	18	23	27	36	45	54	63	0.275743	0.699815
1150	Sclerotome	0	2	5	10	16	19	28	33	38	51	0.526457	0.691156
1151	Dermomyotome	4	7	11	15	23	29	35	40	49	59	0.447525	0.719079
1152	Dermomyotome	0	3	6	8	10	16	22	29	35	42	0.542656	0.725859
1153	Neural crest	1	2	4	6	8	13	18	23	27	34	0.656793	0.709384
1154	Anterior somitic tissues	0	0	1	2	3	6	10	17	17	21	0.390591	0.649001
1155	Cranial mesoderm	0	1	3	5	6	10	14	18	24	28	0.380291	0.729019
1156	Sclerotome	0	0	1	1	3	3	6	7	12	13	0.438272	0.681692
1157	Cranial mesoderm	1	2	6	8	10	14	17	22	24	33	0.472314	0.731933
1158	Dermomyotome	2	3	3	6	8	14	19	25	34	36	0.370377	0.717764
1159	Anterior somitic tissues	4	7	11	14	18	26	32	36	48	52	0.475927	0.724129
1160	Dermomyotome	3	7	11	17	19	27	33	39	42	48	0.464501	-0.545689
1161	Haematoendothelial progenitors	1	6	7	13	19	23	30	34	43	51	0.43672	0.711661
1162	Cranial mesoderm	2	6	10	18	21	26	31	36	41	50	0.423525	0.684696
1163	Cranial mesoderm	2	7	9	13	18	28	34	41	47	53	0.393088	0.694048
1164	Neural crest	2	5	8	12	16	21	29	35	45	55	0.418885	0.71957
1165	Anterior somitic tissues	1	2	6	10	13	19	26	33	38	48	0.428059	0.703437
1166	Cranial mesoderm	0	3	5	7	11	15	21	25	29	33	0.499246	0.330853
1167	Surface ectoderm	1	1	1	1	2	2	2	2	2	2	0.667802	0.0914182
1168	Cranial mesoderm	1	1	6	9	13	17	18	23	27	30	0.446152	0.682694
1169	Dermomyotome	0	1	2	4	5	5	11	17	25	31	0.389596	0.641857
1170	Dermomyotome	6	9	14	17	22	24	28	36	43	51	0.425563	0.69607
1171	Dermomyotome	1	4	6	8	11	19	25	30	38	45	0.444277	0.651539
1172	Sclerotome	1	3	5	8	11	15	20	24	33	41	0.45774	0.693861
1173	Splanchnic mesoderm	2	3	4	6	11	15	26	31	38	46	0.421057	0.702404
1174	Dermomyotome	0	5	11	15	19	21	30	35	48	58	0.407241	0.691122
1175	Dermomyotome	0	4	9	10	19	23	27	34	42	51	0.404734	0.719841
1176	Dermomyotome	1	6	10	14	18	22	30	38	48	58	0.363297	0.703222
1177	Surface ectoderm	1	1	1	2	2	2	2	2	2	2	0.657881	0.317533
1178	Anterior somitic tissues	0	2	5	10	13	16	19	28	35	44	0.400979	0.703476
1179	Dermomyotome	1	3	5	8	16	20	23	27	34	51	0.488379	0.708582
1180	Dermomyotome	5	8	11	14	18	25	30	35	37	45	0.48499	0.648039
1181	Forebrain/Midbrain/Hindbrain	2	5	7	9	10	16	19	23	30	40	0.469412	-0.281315
1182	Sclerotome	2	4	8	12	15	19	25	31	40	50	0.480991	0.723902
1183	Surface ectoderm	2	7	12	18	24	32	42	48	51	57	0.30778	-0.624282
1184	Splanchnic mesoderm	1	5	6	8	8	14	17	22	29	36	0.406144	0.72415
1185	Anterior somitic tissues	2	5	8	10	12	16	22	32	44	55	0.369393	0.709102
1186	Cranial mesoderm	0	3	3	3	7	10	12	13	17	20	0.436207	0.716187
1187	Anterior somitic tissues	1	3	6	10	17	20	25	33	39	43	0.461495	0.698938
1188	Forebrain/Midbrain/Hindbrain	1	3	5	11	14	20	23	26	28	32	0.422372	0.696914
1189	Neural crest	2	4	8	11	19	24	24	28	35	39	0.535867	0.705086
1190	Surface ectoderm	3	6	12	16	20	29	35	40	45	49	0.331036	0.702576
1191	Neural crest	1	3	6	11	14	17	21	25	29	33	0.678568	0.691494
1192	Dermomyotome	0	0	7	9	15	17	20	24	25	31	0.313214	0.72105
1193	Sclerotome	1	4	5	8	11	18	24	30	35	46	0.467406	0.728972
1194	Endothelium	0	0	0	0	0	0	0	0	0	0	0.587913	-0.587492
1195	Dermomyotome	3	5	11	18	22	28	36	42	53	59	0.494064	0.727733
1196	Anterior somitic tissues	3	11	13	19	26	32	38	44	54	64	0.358335	0.721359
1197	Haematoendothelial progenitors	1	2	3	3	6	10	14	17	24	30	0.402157	0.704492
1198	Neural crest	2	3	4	4	8	11	13	15	16	19	0.726663	0.691681
1199	Dermomyotome	0	4	13	16	21	25	35	49	60	66	0.476334	0.71526
1200	Cranial mesoderm	2	9	14	15	20	24	29	34	41	47	0.366945	0.701419
1201	Anterior somitic tissues	1	5	6	10	15	18	21	23	28	43	0.353404	0.661693
1202	Anterior somitic tissues	2	6	10	16	25	34	42	48	53	61	0.342784	0.721918
1203	Sclerotome	1	4	4	6	9	11	17	25	37	43	0.483846	0.708308
1204	Neural crest	3	6	8	13	19	24	29	33	42	52	0.287509	0.177216
1205	Anterior somitic tissues	1	4	5	7	15	23	28	35	45	52	0.333376	0.725604
1206	Mixed mesenchymal mesoderm	0	0	0	0	0	0	0	0	0	1	0.794101	0.350262
1207	Endothelium	0	0	1	3	5	6	11	14	17	22	0.415796	0.729588
1208	Dermomyotome	0	3	6	9	14	21	25	31	37	43	0.327242	0.691486
1209	Sclerotome	1	2	5	9	13	17	22	27	31	33	0.555065	0.718524
1210	Cranial mesoderm	0	1	2	6	7	9	10	13	15	20	0.339894	0.604407
1211	Dermomyotome	1	3	5	9	14	20	26	29	34	40	0.507921	0.699389
1212	Anterior somitic tissues	1	4	7	11	14	21	27	30	38	43	0.410793	0.697524
1213	Anterior somitic tissues	1	1	5	6	10	13	15	21	31	36	0.448168	0.716962
1214	Sclerotome	2	3	8	10	14	17	20	29	33	40	0.460823	0.69215
1215	Cranial mesoderm	1	4	8	12	16	21	26	30	36	39	0.402654	0.70906
1216	Dermomyotome	3	3	10	15	22	31	42	46	51	58	0.305761	0.729781
1217	Anterior somitic tissues	0	2	3	7	9	14	18	24	31	37	0.469568	0.698856
1218	Endothelium	0	1	5	9	13	16	21	27	31	35	0.329594	0.701975
1219	Sclerotome	1	2	4	8	10	13	15	24	31	38	0.523792	0.628475
1220	Dermomyotome	0	0	1	5	7	13	15	15	23	29	0.276963	0.729323
1221	Dermomyotome	1	2	5	6	11	17	26	34	40	53	0.347906	0.729322
1222	Splanchnic mesoderm	1	2	6	9	13	18	25	31	37	45	0.560955	0.730925
1223	Dermomyotome	3	6	9	17	22	27	37	41	47	57	0.394732	0.728754
1224	Dermomyotome	0	3	7	14	20	22	28	34	45	59	0.491849	0.724617
1225	Dermomyotome	0	2	6	15	21	28	36	42	53	59	0.446518	0.730216
1226	Dermomyotome	2	5	6	9	12	17	23	25	31	44	0.400886	0.707657
1227	Dermomyotome	5	10	16	19	26	30	37	42	47	50	0.354429	0.730438
1228	Anterior somitic tissues	0	1	2	5	11	15	17	30	39	44	0.49587	0.675615
1229	Dermomyotome	1	3	6	9	12	19	25	32	41	50	0.436806	0.716654
1230	Sclerotome	1	3	7	13	17	22	28	38	46	55	0.450138	0.721723
1231	Dermomyotome	2	8	10	13	18	24	31	38	42	47	0.332022	-0.177677
1232	Dermomyotome	0	1	3	3	9	19	27	32	38	47	0.390865	0.702313
1233	Dermomyotome	1	3	4	6	8	9	19	22	25	37	0.299261	0.7057
1234	Dermomyotome	1	5	9	9	11	19	22	30	37	46	0.383097	0.703223
1235	Dermomyotome	1	1	4	5	7	9	12	17	20	28	0.307226	0.684918
1236	Dermomyotome	1	2	7	11	14	18	24	26	32	39	0.414241	0.729503
1237	Dermomyotome	1	2	6	6	7	14	16	23	29	35	0.292525	0.297366
1238	Anterior somitic tissues	1	1	2	4	8	14	17	19	29	37	0.512176	0.72939
1239	Dermomyotome	2	6	7	10	14	25	30	38	45	48	0.568129	0.722527
1240	Sclerotome	0	3	8	12	15	18	30	38	44	48	0.337888	0.728955
1241	Dermomyotome	2	3	6	10	14	21	25	29	37	42	0.288917	0.690701
1242	Dermomyotome	0	1	1	4	6	13	19	29	34	44	0.507923	0.730883
1243	Dermomyotome	1	1	4	8	15	27	33	37	46	56	0.472546	0.729674
1244	Cranial mesoderm	0	0	1	4	7	15	18	23	27	32	0.443527	0.730343
1245	Anterior somitic tissues	1	3	7	10	17	19	24	30	33	43	0.367454	0.730664
1246	Cranial mesoderm	1	2	4	5	9	12	14	17	24	26	0.27992	0.703975
1247	Dermomyotome	1	5	5	8	12	14	24	29	34	42	0.375806	0.629301
1248	Sclerotome	1	3	5	7	12	15	22	30	38	47	0.31894	0.658775
1249	Anterior somitic tissues	2	6	8	11	18	23	28	34	46	52	0.372354	0.730053
1250	Sclerotome	1	3	6	10	14	18	22	30	36	41	0.563664	0.727969
1251	Cranial mesoderm	0	0	1	3	7	12	12	20	24	30	0.352449	0.695691
1252	Cranial mesoderm	1	3	5	8	11	16	19	25	31	37	0.330115	0.713088
1253	Neural crest	1	4	6	9	15	20	28	33	40	50	0.471252	0.714044
1254	Dermomyotome	1	2	3	6	12	21	25	29	35	40	0.312207	0.729978
1255	Splanchnic mesoderm	2	2	4	12	16	18	27	33	41	47	0.562426	0.718007
1256	Cranial mesoderm	0	2	5	8	11	16	25	25	30	36	0.304083	0.708042
1257	Intermediate mesoderm	1	5	6	7	11	14	20	24	31	40	0.37277	0.730654
1258	Spinal cord	1	3	4	5	9	11	18	22	24	27	0.437125	0.205802
1259	Neural crest	0	1	4	9	14	16	18	24	32	34	0.273777	0.730634
1260	Anterior somitic tissues	2	5	9	9	13	18	20	25	29	36	0.534599	0.669941
1261	Dermomyotome	0	1	4	7	11	15	20	26	33	41	0.442624	0.264588
1262	Splanchnic mesoderm	2	2	3	3	5	7	10	11	14	17	0.509991	0.564806
1263	Sclerotome	2	3	7	9	11	14	18	22	26	28	0.605471	0.707512
1264	Sclerotome	2	6	8	11	13	21	21	27	33	43	0.387084	0.715336
1265	Surface ectoderm	0	0	0	0	0	0	2	3	3	4	0.67456	-0.502957
1266	Sclerotome	1	5	7	10	14	18	24	30	35	39	0.605368	0.7205
1267	Anterior somitic tissues	2	6	9	13	14	16	18	25	40	52	0.356121	0.718654
1268	Cranial mesoderm	2	2	3	5	8	13	18	21	26	29	0.455931	0.718061
1269	Cranial mesoderm	0	2	5	7	8	11	15	22	25	32	0.310679	0.0285598
1270	Anterior somitic tissues	1	2	2	5	9	10	14	22	29	35	0.20197	0.659969
1271	Cranial mesoderm	4	6	7	10	13	21	24	28	33	37	0.382025	0.664362
1272	Dermomyotome	0	3	4	10	13	19	23	29	37	46	0.553947	0.707101
1273	Dermomyotome	1	3	3	8	13	17	22	30	37	42	0.479587	0.706057
1274	Splanchnic mesoderm	2	4	7	10	15	19	26	30	35	45	0.345882	0.663609
1275	Dermomyotome	1	4	9	10	13	19	21	28	38	44	0.34029	0.683552
1276	Anterior somitic tissues	1	3	3	5	7	9	11	16	21	25	0.463367	0.655047
1277	Cranial mesoderm	1	1	2	5	6	9	13	14	19	23	0.59189	0.719926
1278	Anterior somitic tissues	4	7	8	8	11	18	22	26	29	37	0.33637	0.658243
1279	Neural crest	2	2	4	6	7	10	12	13	21	27	0.678648	0.701931
1280	Cranial mesoderm	2	5	8	13	18	19	25	31	35	42	0.553947	-0.429825
1281	Dermomyotome	3	6	7	13	17	22	26	32	40	44	0.29061	0.706717
1282	Neural crest	0	0	3	4	6	8	10	14	15	18	0.691693	0.336589
1283	Sclerotome	0	2	3	6	6	8	14	18	20	23	0.495334	0.673175
1284	Sclerotome	1	1	4	10	15	22	27	32	38	44	0.466917	0.672665
1285	Dermomyotome	1	4	9	14	21	26	33	39	47	58	0.461509	0.706856
1286	Cranial mesoderm	0	2	5	7	9	10	11	13	13	20	0.345226	0.720356
1287	Neural crest	2	4	6	8	9	13	15	22	26	32	0.477641	0.661027
1288	Neural crest	1	4	6	9	16	23	27	35	47	55	0.486742	0.671736
1289	Cranial mesoderm	2	5	7	10	12	16	21	29	33	35	0.467565	0.712473
1290	Sclerotome	3	5	7	11	15	22	30	36	41	49	0.355811	0.718376
1291	Neural crest	1	4	4	7	10	13	17	22	27	31	0.588895	0.704162
1292	Sclerotome	3	4	8	10	15	19	24	32	38	41	0.382443	0.721248
1293	Sclerotome	2	3	6	11	17	20	26	31	37	45	0.423994	0.665717
1294	Haematoendothelial progenitors	2	3	3	5	6	11	13	19	26	33	0.355283	0.662514
1295	Cranial mesoderm	0	1	2	4	4	5	7	9	11	12	0.525439	0.627529
1296	Cranial mesoderm	2	4	6	9	11	16	18	20	28	35	0.426433	0.677566
1297	Sclerotome	2	4	9	11	12	13	16	26	31	34	0.326649	0.71567
1298	Sclerotome	3	4	5	8	10	14	17	21	26	29	0.445838	0.684226
1299	Dermomyotome	2	5	13	16	21	28	33	39	46	57	0.40195	0.707397
1300	Surface ectoderm	2	2	3	3	3	3	3	3	7	8	0.654098	-0.673738
1301	Sclerotome	0	3	7	11	13	15	19	24	26	33	0.510168	0.648292
1302	Sclerotome	1	4	7	11	15	17	22	27	35	40	0.371355	0.655556
1303	Dermomyotome	4	9	12	17	27	33	41	50	54	60	0.523792	0.70748
1304	Cranial mesoderm	3	7	11	13	22	26	35	38	45	50	0.263266	0.711094
1305	Sclerotome	3	4	5	7	13	20	24	30	32	38	0.377542	0.711103
1306	Haematoendothelial progenitors	0	0	2	10	11	13	18	19	20	24	0.395344	0.724032
1307	Endothelium	0	0	0	2	4	4	8	9	9	12	0.662888	0.368083
1308	Sclerotome	1	4	6	9	11	15	17	23	29	37	0.420166	0.679882
1309	Cranial mesoderm	1	4	8	11	11	12	16	18	20	22	0.470185	0.0183645
1310	Surface ectoderm	3	5	7	9	11	13	16	22	24	30	0.481815	-0.672116
1311	Dermomyotome	2	5	7	9	14	20	25	29	37	39	0.276302	0.720778
1312	Sclerotome	1	4	6	15	18	20	28	31	33	38	0.318841	0.664591
1313	Anterior somitic tissues	1	4	6	9	12	16	22	28	35	42	0.394134	0.698855
1314	Forebrain/Midbrain/Hindbrain	0	0	2	4	7	7	10	12	16	19	0.687233	0.668625
1315	Cranial mesoderm	1	2	5	12	16	19	22	26	30	32	0.635772	0.722692
1316	Dermomyotome	2	6	11	16	18	22	27	34	37	43	0.249582	0.68921
1317	Dermomyotome	4	6	12	19	23	30	33	38	46	53	0.486742	0.707438
1318	Dermomyotome	2	3	13	19	25	30	36	44	52	60	0.433931	0.707565
1319	Cranial mesoderm	0	1	1	4	8	13	18	25	29	36	0.497078	0.723688
1320	Sclerotome	0	0	1	5	8	8	9	14	16	19	0.565695	0.707951
1321	Cranial mesoderm	2	5	9	12	14	18	19	25	30	38	0.325124	0.67535
1322	Endothelium	1	3	4	7	8	9	11	12	13	16	0.370275	-0.661642
1323	Splanchnic mesoderm	5	13	20	28	34	39	47	51	60	71	0.186165	0.726047
1324	Gut tube	1	3	13	19	30	37	46	55	64	71	0.37417	0.732959
1325	Splanchnic mesoderm	3	9	13	18	27	31	38	45	48	57	0.309197	0.67227
1326	Splanchnic mesoderm	2	12	15	23	35	39	46	56	63	69	0.322447	0.729617
1327	Splanchnic mesoderm	3	11	22	29	42	49	57	65	82	100	0.234956	0.73196
1328	Splanchnic mesoderm	5	15	21	34	40	48	55	63	70	83	0.18338	0.728993
1329	Haematoendothelial progenitors	1	2	2	6	8	13	19	21	24	30	0.636563	0.723063
1330	Splanchnic mesoderm	4	8	17	25	31	43	54	65	78	91	0.240219	0.731653
1331	Splanchnic mesoderm	4	7	15	20	29	35	44	50	59	69	0.348987	0.727592
1332	Gut tube	5	7	9	15	23	28	35	44	50	57	0.43485	0.608871
1333	Haematoendothelial progenitors	4	5	7	8	12	15	21	22	24	25	0.381724	0.680407
1334	Splanchnic mesoderm	3	14	25	34	40	52	62	77	91	106	0.324094	0.726615
1335	Splanchnic mesoderm	5	13	22	28	35	44	51	59	72	82	0.234585	0.724247
1336	Splanchnic mesoderm	3	8	14	22	31	45	58	71	79	89	0.251006	0.731588
1337	Splanchnic mesoderm	6	14	24	32	37	45	56	69	82	90	0.18338	0.730702
1338	Splanchnic mesoderm	6	15	22	30	36	45	51	64	75	89	0.228744	0.732582
1339	Cranial mesoderm	0	0	1	3	5	8	12	15	18	22	0.509524	0.717902
1340	Splanchnic mesoderm	6	13	22	29	38	45	54	61	69	78	0.342457	0.725637
1341	Haematoendothelial progenitors	3	10	17	23	28	38	48	56	67	73	0.151814	0.72168
1342	Splanchnic mesoderm	5	8	13	16	20	25	28	33	36	39	0.467929	0.682953
1343	Endothelium	4	7	20	29	40	55	66	79	91	100	0.344012	0.72993
1344	Gut tube	1	1	2	7	9	14	18	21	27	29	0.342457	0.728725
1345	Gut tube	2	8	18	30	42	57	68	81	96	108	0.220747	0.733089
1346	Gut tube	1	7	13	21	33	45	55	66	75	83	0.309197	0.728472
1347	Splanchnic mesoderm	1	12	19	26	36	42	46	54	68	79	0.405225	0.728465
1348	Gut tube	2	5	8	16	21	29	42	54	61	68	0.344976	0.680037
1349	Splanchnic mesoderm	1	7	9	18	25	32	44	54	63	76	0.189667	0.735241
1350	Gut tube	0	6	10	14	18	25	31	38	43	51	0.309197	0.725208
1351	Gut tube	2	6	8	18	26	36	49	63	74	81	0.142261	0.726207
1352	Splanchnic mesoderm	3	6	13	24	32	45	58	72	87	107	0.418451	0.727382
1353	Gut tube	1	10	16	24	39	57	71	80	95	103	0.42781	0.73382
1354	Endothelium	0	1	1	2	3	4	5	5	6	6	0.767577	-0.299247
1355	Splanchnic mesoderm	3	6	10	11	16	19	22	33	40	45	0.386654	0.708716
1356	Gut tube	3	7	17	25	32	42	53	59	71	79	0.242975	0.719655
1357	Splanchnic mesoderm	2	7	14	20	32	42	51	62	70	77	0.309197	0.724494
1358	Gut tube	4	8	15	25	38	52	69	84	103	118	0.36788	0.732181
1359	Gut tube	0	1	2	2	2	4	6	6	8	10	0.478375	0.734393
1360	Gut tube	5	13	21	30	44	51	62	66	73	86	0.234585	0.723312
1361	Gut tube	5	15	24	37	46	58	69	83	92	103	0.273645	0.732214
1362	Gut tube	1	3	7	12	16	21	23	30	35	37	0.228744	0.142544
1363	Haematoendothelial progenitors	0	4	5	11	16	22	25	29	30	31	0.397227	0.604992
1364	Gut tube	1	8	21	27	35	47	58	65	76	88	0.189667	0.725261
1365	Splanchnic mesoderm	2	3	9	15	21	31	39	46	54	62	0.31707	0.730152
1366	Gut tube	3	11	19	26	36	45	54	55	62	73	0.228744	0.735768
1367	Gut tube	4	9	21	29	42	51	62	78	92	110	0.324836	0.716361
1368	Gut tube	3	14	24	37	50	58	65	72	82	94	0.13285	0.734465
1369	Splanchnic mesoderm	1	7	14	25	33	40	48	59	72	83	0.581691	0.725136
1370	Splanchnic mesoderm	3	7	8	11	15	16	18	20	24	26	0.419999	0.67311
1371	Gut tube	3	6	15	24	32	41	52	59	67	71	0.234585	0.729683
1372	Gut tube	2	6	11	15	22	32	42	50	58	67	0.464501	0.731241
1373	Gut tube	5	13	22	35	47	58	70	85	99	117	0.37417	0.732823
1374	Splanchnic mesoderm	3	8	13	18	25	26	32	39	44	46	0.407566	0.678798
1375	Surface ectoderm	3	5	7	9	14	19	22	26	30	34	0.204394	0.698667
1376	Gut tube	4	10	18	24	33	44	49	57	69	79	0.309197	0.723499
1377	Gut tube	8	21	33	41	50	63	71	78	84	95	0.13285	0.735943
1378	Gut tube	8	19	33	42	52	55	61	71	77	82	0	0.718793
1379	Splanchnic mesoderm	6	11	14	17	18	29	33	41	45	50	0.535283	0.614573
1380	Gut tube	6	13	24	30	35	39	43	46	52	56	0.189667	0.657829
1381	Gut tube	2	15	28	38	47	58	66	73	83	96	0	0.732776
1382	Gut tube	7	20	34	48	59	71	78	87	97	106	0.234585	0.731243
1383	Splanchnic mesoderm	2	3	7	8	16	24	31	38	42	50	0.459843	0.735509
1384	Gut tube	4	16	29	35	42	54	62	67	68	73	0.273645	0.722098
1385	Gut tube	7	25	37	48	60	68	75	84	94	100	0.13285	0.732102
1386	Gut tube	5	18	26	36	43	46	51	56	58	65	0	0.733444
1387	Gut tube	7	18	23	35	40	52	63	73	81	89	0.234585	0.736372
1388	Anterior somitic tissues	3	6	7	9	12	19	20	25	29	35	0.514301	0.714348
1389	Gut tube	3	8	18	23	31	37	42	52	57	63	0.297762	0.732548
1390	Gut tube	3	9	14	20	25	29	35	45	56	63	0.273645	0.733439
1391	Gut tube	5	11	17	25	31	37	41	45	52	59	0.274246	0.719067
1392	Gut tube	5	23	41	46	57	64	73	83	97	102	0.13285	0.731998
1393	Gut tube	6	15	26	37	43	56	71	80	96	111	0.151545	0.731786
1394	Gut tube	3	10	21	29	34	43	49	57	62	67	0.273645	0.727945
1395	Splanchnic mesoderm	0	2	3	5	7	10	17	19	25	30	0.762024	0.704138
1396	Gut tube	5	21	28	38	39	44	52	59	66	73	0	0.736248
1397	Gut tube	5	21	40	52	65	70	79	90	105	114	0.189667	0.727869
1398	Gut tube	5	21	36	43	47	58	65	73	81	92	0	0.7294
1399	Cranial mesoderm	1	4	6	7	9	9	16	20	25	28	0.365295	0.290629
1400	Gut tube	6	25	34	44	54	57	67	75	85	93	0	0.733397
1401	Splanchnic mesoderm	5	10	15	16	24	28	31	32	34	37	0.495716	0.722185
1402	Endothelium	0	0	0	0	0	0	0	1	1	2	0.708656	0.611399
1403	Gut tube	2	19	31	45	53	62	79	90	97	110	0.189667	0.725481
1404	Gut tube	7	22	35	49	60	64	69	74	77	83	0.13285	0.720734
1405	Gut tube	5	13	22	30	37	45	55	70	79	90	0.263277	0.722455
1406	Gut tube	5	14	26	37	47	50	57	64	71	79	0.189667	0.731023
1407	Gut tube	6	11	19	28	41	54	69	81	96	114	0.234585	0.732211
1408	Neural crest	3	8	9	10	11	15	18	23	27	33	0.604396	0.702929
1409	Splanchnic mesoderm	1	8	14	18	23	27	33	39	49	52	0.601875	0.721226
1410	Gut tube	2	6	8	13	19	20	23	25	27	31	0.633584	0.674858
1411	Gut tube	3	14	27	39	49	59	73	79	89	99	0.13285	0.667142
1412	Gut tube	9	22	34	48	60	69	78	84	90	95	0	0.731189
1413	Gut tube	4	24	38	47	54	63	72	82	91	99	0	0.710747
1414	Gut tube	2	7	14	18	20	26	31	37	45	55	0.272224	0.727145
1415	Endothelium	0	1	3	6	12	16	17	20	21	23	0.627582	0.704957
1416	Gut tube	4	17	33	40	47	54	60	71	77	82	0.13285	0.731033
1417	Splanchnic mesoderm	2	3	10	13	14	18	22	27	31	39	0.6133	0.711828
1418	Gut tube	9	22	32	42	49	55	64	72	83	93	0	0.731266
1419	Gut tube	9	22	35	44	53	61	66	75	86	95	0	0.72701
1420	Cranial mesoderm	2	2	5	9	13	17	22	27	30	34	0.634471	0.700012
1421	Gut tube	7	21	35	46	57	70	81	86	102	112	0	0.726279
1422	Gut tube	7	14	24	36	48	56	66	77	89	101	0.189667	0.707098
1423	Gut tube	6	13	23	31	44	56	68	75	91	107	0.342457	0.727636
1424	Gut tube	2	12	21	33	44	54	62	69	73	88	0	0.695943
1425	Gut tube	6	15	23	32	36	39	42	48	52	57	0.309197	0.699392
1426	Cranial mesoderm	1	1	4	8	13	19	22	25	31	36	0.63025	0.695073
1427	Neural crest	1	5	8	9	14	16	22	27	29	34	0.538652	0.725794
1428	Splanchnic mesoderm	1	1	3	7	11	15	20	29	33	39	0.64256	0.717694
1429	Gut tube	11	17	28	41	52	66	75	92	104	118	0.309197	0.726185
1430	Splanchnic mesoderm	2	10	14	18	21	27	34	41	51	63	0.353696	0.726407
1431	Neural crest	4	11	15	18	24	28	32	36	40	42	0.466088	0.719184
1432	Cranial mesoderm	2	6	9	9	12	16	20	24	30	36	0.567221	0.70468
1433	Gut tube	5	21	34	52	60	70	79	89	102	114	0.13285	0.724949
1434	Gut tube	7	14	24	35	47	59	66	76	86	98	0.13285	0.726447
1435	Gut tube	7	12	28	42	56	70	82	102	113	125	0.37417	0.724966
1436	Endothelium	1	1	2	2	2	3	3	3	3	4	0.435513	-0.395707
1437	Gut tube	3	12	25	33	43	54	63	70	79	85	0.464501	0.724146
1438	Gut tube	4	10	20	31	39	52	65	79	92	109	0.464501	0.71895
1439	Gut tube	5	16	23	30	36	44	53	62	76	89	0.189667	0.727066
1440	Gut tube	2	8	13	15	25	36	42	52	63	68	0.273645	0.672833
1441	Gut tube	7	25	38	45	53	61	67	75	82	85	0	0.730868
1442	Gut tube	3	8	17	28	39	52	59	66	75	84	0.43485	0.722249
1443	Haematoendothelial progenitors	0	1	6	8	15	18	23	31	38	46	0.458033	0.715839
1444	Gut tube	8	15	25	35	43	49	61	68	79	90	0.273645	0.730394
1445	Splanchnic mesoderm	1	1	3	4	4	5	8	9	13	17	0.626587	0.698664
1446	Erythroid	0	0	0	0	0	0	0	0	0	0	0.832555	0.22914
1447	Gut tube	3	13	25	31	46	58	68	83	97	114	0.553947	0.719256
1448	Splanchnic mesoderm	0	6	9	13	19	28	34	43	53	62	0.523792	0.729941
1449	Cranial mesoderm	5	8	10	11	14	18	23	26	29	33	0.438496	0.715675
1450	Splanchnic mesoderm	0	4	7	9	12	13	17	21	27	32	0.593872	0.725488
1451	Neural crest	2	5	10	11	16	17	18	22	23	25	0.590527	0.707404
1452	Neural crest	2	4	7	10	15	21	23	29	33	41	0.627862	0.708609
1453	Splanchnic mesoderm	5	13	20	31	37	47	63	79	92	105	0.278318	0.714423
1454	Gut tube	4	11	17	26	38	46	57	65	75	83	0.43485	0.722001
1455	Gut tube	7	16	25	35	51	61	71	77	83	95	0.273645	0.719707
1456	Haematoendothelial progenitors	5	9	14	18	24	28	33	43	47	51	0.478325	0.698985
1457	Gut tube	7	13	22	27	40	47	61	69	75	84	0.342457	0.717551
1458	Splanchnic mesoderm	0	2	5	8	10	14	15	21	25	27	0.503187	0.0209849
1459	Splanchnic mesoderm	7	18	28	42	53	63	77	88	102	115	0.300375	0.715911
1460	Cranial mesoderm	2	7	11	16	19	22	26	32	36	43	0.602752	0.706048
1461	Endothelium	0	1	3	3	5	5	9	14	17	20	0.668099	0.704328
1462	Splanchnic mesoderm	3	6	13	16	20	23	29	38	43	46	0.503865	0.714304
1463	Neural crest	1	5	9	12	16	20	22	25	32	38	0.539808	0.706325
1464	Splanchnic mesoderm	8	17	32	46	58	65	81	92	102	117	0.26126	0.726122
1465	Sclerotome	1	3	7	13	20	24	31	36	42	47	0.46269	0.727128
1466	Splanchnic mesoderm	2	10	15	20	29	37	40	45	53	64	0.342457	0.729414
1467	Splanchnic mesoderm	7	17	28	36	44	54	71	85	98	107	0.127973	0.719222
1468	Gut tube	4	9	19	28	40	49	59	69	80	96	0.247631	0.726167
1469	Splanchnic mesoderm	7	10	13	14	16	24	34	38	51	61	0.398156	0.712752
1470	Haematoendothelial progenitors	1	2	3	8	14	21	31	37	44	52	0.465362	0.70434
1471	Gut tube	0	4	6	11	16	25	36	44	52	61	0.464501	0.727662
1472	Splanchnic mesoderm	8	15	26	35	49	60	70	80	95	108	0.309197	0.721546
1473	Splanchnic mesoderm	7	17	23	31	43	51	62	75	82	95	0.191723	0.721562
1474	Gut tube	3	11	17	22	31	43	61	74	86	102	0.344464	0.725305
1475	Splanchnic mesoderm	4	9	10	15	23	31	38	42	52	62	0.457847	0.719893
1476	Splanchnic mesoderm	3	10	12	20	26	28	31	37	47	58	0.329174	0.717379
1477	Splanchnic mesoderm	7	19	29	38	45	51	56	63	72	82	0.299769	0.710691
1478	Splanchnic mesoderm	6	15	27	33	41	49	53	62	72	82	0.234585	0.717153
1479	Neural crest	3	9	11	17	18	22	27	29	31	35	0.5771	0.689651
1480	Splanchnic mesoderm	5	7	11	13	17	23	26	33	40	47	0.637488	0.723039
1481	Splanchnic mesoderm	5	15	25	36	45	55	66	83	92	104	0.217526	0.721641
1482	Splanchnic mesoderm	1	6	7	12	21	32	44	56	65	82	0.58482	0.725902
1483	Splanchnic mesoderm	8	20	31	39	48	57	69	77	86	97	0.13285	0.715882
1484	Splanchnic mesoderm	10	21	29	42	58	61	72	75	85	96	0.132916	0.724537
1485	Splanchnic mesoderm	3	9	15	18	21	26	34	45	51	61	0.495027	0.730758
1486	Splanchnic mesoderm	2	2	10	17	23	33	37	46	56	62	0.553947	0.720838
1487	Neural crest	0	9	11	12	15	16	19	25	33	35	0.642827	0.726999
1488	Cranial mesoderm	0	2	5	8	12	17	23	27	30	38	0.669132	0.715969
1489	Anterior somitic tissues	1	1	7	13	19	26	31	37	40	45	0.581142	0.717111
1490	Splanchnic mesoderm	4	8	11	14	18	23	36	39	50	52	0.528164	0.731813
1491	Anterior somitic tissues	0	1	4	7	11	15	22	29	33	38	0.203523	0.726694
1492	Splanchnic mesoderm	7	17	25	39	51	61	76	90	99	111	0.13285	0.730517
1493	Splanchnic mesoderm	0	0	0	1	1	1	1	3	4	5	0.614266	0.377727
1494	Haematoendothelial progenitors	2	2	3	7	15	24	33	35	38	43	0.522945	0.714903
1495	Splanchnic mesoderm	10	26	38	51	58	65	71	80	91	103	0.13285	0.711661
1496	Splanchnic mesoderm	8	22	34	43	55	67	77	88	99	117	0.228744	0.727028
1497	Neural crest	5	8	11	15	17	19	28	31	32	36	0.516403	0.726344
1498	Splanchnic mesoderm	7	18	28	38	42	47	54	62	70	73	0.273645	0.723563
1499	Haematoendothelial progenitors	2	7	7	8	12	15	20	28	37	39	0.452198	0.707163
1500	Endothelium	1	2	4	7	11	19	25	32	38	45	0.345126	0.726878
1501	Splanchnic mesoderm	8	27	37	45	52	57	66	77	88	93	0.13285	0.71418
1502	Neural crest	3	7	10	13	15	18	22	23	24	26	0.445159	0.724433
1503	Splanchnic mesoderm	5	9	16	25	32	43	56	63	70	82	0.234585	0.723883
1504	Neural crest	3	7	11	14	16	22	26	27	34	41	0.606149	0.725947
1505	Anterior somitic tissues	0	1	1	2	2	2	6	7	9	12	0.702636	0.732912
1506	Splanchnic mesoderm	2	3	8	10	15	20	23	27	28	33	0.485296	0.728447
1507	Haematoendothelial progenitors	0	2	2	3	5	7	9	13	15	16	0.66666	0.711824
1508	Splanchnic mesoderm	2	10	11	18	25	29	38	46	54	60	0.447491	0.710921
1509	Neural crest	2	5	8	9	12	14	18	19	23	24	0.595067	0.605681
1510	Splanchnic mesoderm	3	4	7	9	12	16	22	25	33	36	0.509053	0.727228
1511	Haematoendothelial progenitors	0	0	1	2	2	4	4	4	5	6	0.637392	0.586282
1512	Cranial mesoderm	4	8	12	21	25	29	32	39	43	54	0.436153	0.717562
1513	Haematoendothelial progenitors	1	5	7	12	17	23	27	29	32	36	0.346132	0.701654
1514	Sclerotome	0	1	5	8	12	15	22	28	36	39	0.427665	0.727838
1515	Splanchnic mesoderm	8	20	29	38	48	54	59	65	71	78	0.234585	0.711282
1516	Splanchnic mesoderm	4	20	26	35	44	55	62	76	90	101	0.380652	0.716985
1517	Neural crest	0	1	1	2	3	5	5	7	7	8	0.726663	0.714245
1518	Splanchnic mesoderm	10	20	39	47	55	66	72	75	79	86	0.189667	0.721326
1519	Endothelium	1	2	6	12	14	18	19	20	23	26	0.541103	-0.368943
1520	Neural crest	2	4	7	10	12	16	21	25	28	31	0.50254	0.716105
1521	Neural crest	1	3	8	10	17	21	25	27	34	38	0.529921	0.69542
1522	Splanchnic mesoderm	4	18	31	39	52	63	74	83	95	101	0.273645	0.726957
1523	Splanchnic mesoderm	0	3	4	7	10	16	19	25	32	36	0.67963	0.732473
1524	Dermomyotome	1	6	10	15	22	30	34	36	45	52	0.627123	0.716881
1525	Sclerotome	1	7	8	16	20	24	30	34	42	48	0.467086	0.732025
1526	Sclerotome	2	9	12	16	23	26	32	38	41	48	0.33038	0.732878
1527	Endothelium	1	7	10	12	19	20	24	27	30	34	0.408963	0.71746
1528	Neural crest	0	0	4	5	5	6	9	11	12	13	0.785998	0.685108
1529	Cranial mesoderm	2	8	16	18	24	30	32	37	39	48	0.284547	0.732977
1530	Sclerotome	4	9	14	21	27	33	35	41	44	48	0.429131	0.717076
1531	Anterior somitic tissues	1	2	6	10	10	15	23	28	36	40	0.666505	0.732053
1532	Splanchnic mesoderm	2	10	14	20	26	36	42	53	62	71	0.231551	0.728257
1533	Splanchnic mesoderm	2	5	9	10	15	22	28	32	38	45	0.620334	0.163498
1534	Splanchnic mesoderm	7	19	30	39	52	59	69	75	82	89	0.342457	0.723938
1535	Dermomyotome	0	0	5	10	13	17	21	26	31	35	0.322397	0.721365
1536	Haematoendothelial progenitors	5	13	19	24	28	36	40	48	58	70	0.357259	0.696695
1537	Splanchnic mesoderm	8	17	34	43	54	60	69	76	78	86	0.273645	0.715474
1538	Splanchnic mesoderm	8	18	28	43	53	57	62	67	69	73	0.274246	0.721533
1539	Sclerotome	5	9	14	20	24	29	32	38	39	45	0.268511	0.709018
1540	Anterior somitic tissues	1	3	9	13	18	24	30	37	42	45	0.634099	0.731619
1541	Splanchnic mesoderm	5	15	34	46	57	60	63	71	80	88	0.273645	0.707531
1542	Gut tube	3	9	11	19	27	38	45	54	66	77	0.378568	0.729339
1543	Cranial mesoderm	1	1	5	9	15	20	25	30	35	43	0.602361	0.72354
1544	Haematoendothelial progenitors	2	5	9	15	20	25	25	30	37	42	0.289128	0.691447
1545	Sclerotome	1	7	12	18	25	30	35	46	51	56	0.194705	0.706352
1546	Anterior somitic tissues	2	4	9	12	13	16	19	27	28	36	0.451167	0.713176
1547	Sclerotome	5	8	11	14	18	21	27	34	42	47	0.3497	0.709952
1548	Cranial mesoderm	1	7	11	21	29	37	41	51	57	65	0.62231	0.723558
1549	Dermomyotome	0	2	4	6	10	21	29	35	41	43	0.277222	0.718062
1550	Sclerotome	4	10	14	18	22	27	33	40	43	46	0.228703	0.727404
1551	Endothelium	1	3	4	7	10	11	17	21	25	29	0.451234	0.704692
1552	Endothelium	2	6	11	14	15	19	21	23	29	33	0.491242	0.711634
1553	Splanchnic mesoderm	6	18	31	43	55	64	70	76	82	96	0.234585	-0.480556
1554	Cranial mesoderm	2	4	9	13	15	22	24	30	35	39	0.407578	0.716134
1555	Cranial mesoderm	1	6	11	12	17	18	22	29	37	45	0.421336	0.702536
1556	Sclerotome	0	1	6	8	13	19	29	34	39	44	0.277991	0.730995
1557	Splanchnic mesoderm	2	11	22	30	43	51	60	66	71	77	0.377666	0.708279
1558	Endothelium	3	8	12	21	23	28	30	37	38	40	0.425181	0.680167
1559	Neural crest	3	11	15	26	39	47	52	58	68	75	0.416277	0.704709
1560	Splanchnic mesoderm	6	12	26	41	57	63	68	76	84	98	0.342457	0.711536
1561	Neural crest	0	1	1	6	11	15	19	23	32	42	0.315918	0.701969
1562	Haematoendothelial progenitors	3	5	10	13	17	20	26	30	36	40	0.396132	0.64143
1563	Splanchnic mesoderm	5	12	21	29	38	56	69	82	98	118	0.13285	0.727731
1564	Sclerotome	4	7	12	13	16	22	26	29	30	33	0.198845	0.724563
1565	Haematoendothelial progenitors	4	5	9	19	24	28	37	45	48	54	0.502321	0.676227
1566	Dermomyotome	1	3	5	8	18	25	34	41	43	50	0.4422	0.699867
1567	Sclerotome	4	10	15	19	24	30	31	37	43	49	0.191265	0.711658
1568	Splanchnic mesoderm	3	12	27	39	51	56	62	64	70	76	0.26126	0.716238
1569	Splanchnic mesoderm	4	9	24	33	44	50	52	56	67	71	0.274711	0.71898
1570	Haematoendothelial progenitors	5	6	9	17	22	26	29	38	50	60	0.355522	0.683427
1571	Anterior somitic tissues	0	7	13	18	22	25	30	37	42	51	0.416131	0.714348
1572	Dermomyotome	1	7	11	17	20	23	27	29	35	41	0.228505	0.731939
1573	Cranial mesoderm	4	11	16	22	27	32	36	42	49	55	0.435889	0.721184
1574	Dermomyotome	0	3	11	14	16	21	27	36	44	51	0.329372	0.715668
1575	Sclerotome	5	11	16	19	24	26	33	38	40	47	0.20689	0.720197
1576	Endothelium	0	1	2	4	4	4	6	9	12	16	0.517267	0.197678
1577	Endothelium	3	4	7	10	11	14	14	18	20	23	0.38348	0.690922
1578	Endothelium	1	4	5	6	7	7	8	8	11	13	0.408386	-0.642795
1579	Cranial mesoderm	5	12	20	25	29	36	41	44	52	57	0.229099	0.731142
1580	Splanchnic mesoderm	5	14	21	30	42	60	64	68	79	85	0.372414	0.703288
1581	Sclerotome	0	5	9	10	13	19	21	24	28	35	0.57755	0.707614
1582	Splanchnic mesoderm	6	20	31	38	52	60	71	80	87	96	0.189667	0.727102
1583	Endothelium	3	7	10	12	16	21	22	29	34	39	0.426299	0.709795
1584	Sclerotome	4	9	15	19	27	32	36	45	54	59	0.275955	0.729764
1585	Endothelium	2	7	9	14	20	27	29	32	35	39	0.433521	0.683098
1586	Sclerotome	3	7	16	18	25	29	34	41	46	53	0.316408	0.730987
1587	Splanchnic mesoderm	3	6	18	33	46	56	57	69	74	81	0.41939	0.706793
1588	Haematoendothelial progenitors	2	5	12	18	26	29	36	41	46	51	0.458879	0.72302
1589	Endothelium	2	7	9	12	13	15	21	23	30	34	0.621005	0.66478
1590	Endothelium	5	8	10	13	17	22	25	29	32	34	0.345882	0.684508
1591	Dermomyotome	7	14	18	20	25	28	32	38	41	48	0.393092	0.710941
1592	Splanchnic mesoderm	9	18	30	40	51	65	75	88	97	111	0.13285	0.732894
1593	Cranial mesoderm	4	6	10	10	17	22	27	30	37	43	0.482394	0.712994
1594	Cranial mesoderm	4	7	12	16	19	25	31	38	43	48	0.559642	0.729229
1595	Sclerotome	4	9	13	20	28	28	38	42	45	51	0.247985	0.726476
1596	Splanchnic mesoderm	2	3	4	7	9	15	16	20	23	27	0.504437	0.715169
1597	Cranial mesoderm	2	5	7	11	12	13	15	19	23	29	0.532518	0.72573
1598	Cranial mesoderm	2	10	18	28	39	45	52	59	62	65	0.335223	0.64329
1599	Dermomyotome	4	7	14	22	29	31	37	44	44	51	0.324753	0.727362
1600	Dermomyotome	1	5	8	13	18	23	31	38	44	47	0.381114	0.70005
1601	Endothelium	4	8	14	16	21	25	25	30	32	35	0.303578	0.691215
1602	Splanchnic mesoderm	2	6	16	19	30	34	40	47	53	58	0.343436	0.702293
1603	Endothelium	1	4	6	9	11	14	18	23	28	32	0.404841	0.661052
1604	Endothelium	5	8	18	21	21	27	35	39	42	48	0.226008	0.683334
1605	Anterior somitic tissues	3	6	12	18	23	34	43	46	56	61	0.436488	0.698136
1606	Haematoendothelial progenitors	4	7	12	16	21	25	30	36	41	45	0.355522	0.708064
1607	Splanchnic mesoderm	5	9	11	14	21	28	34	43	48	56	0.250493	0.728159
1608	Anterior somitic tissues	0	2	6	14	22	27	33	37	45	50	0.647667	0.731085
1609	Cranial mesoderm	0	1	12	23	29	38	42	48	50	52	0.455265	0.709783
1610	Sclerotome	4	10	12	17	20	33	37	45	52	59	0.349867	0.730667
1611	Endothelium	4	10	15	18	22	25	26	27	31	34	0.337698	0.685389
1612	Sclerotome	5	14	23	29	32	37	41	43	48	54	0.173692	0.709908
1613	Sclerotome	1	6	9	19	27	35	40	47	51	58	0.307159	0.727746
1614	Endothelium	3	5	7	9	12	17	19	22	29	32	0.468133	0.696848
1615	Dermomyotome	1	6	9	17	27	29	33	38	44	51	0.424323	0.73012
1616	Cranial mesoderm	2	4	8	15	22	26	29	34	43	50	0.437444	0.715233
1617	Sclerotome	3	8	12	17	22	26	29	32	38	46	0.509776	0.726847
1618	Endothelium	1	5	6	7	13	19	20	27	34	40	0.449259	0.724329
1619	Cranial mesoderm	0	1	3	4	7	13	15	19	23	29	0.356368	0.711935
1620	Dermomyotome	1	3	5	11	22	27	33	40	49	57	0.208576	0.699766
1621	Sclerotome	7	13	17	24	28	34	41	45	52	54	0.23591	0.694798
1622	Cranial mesoderm	3	4	7	8	13	21	24	30	34	43	0.444149	0.717591
1623	Sclerotome	6	9	12	20	23	27	30	34	38	46	0.301907	0.70936
1624	Haematoendothelial progenitors	1	1	3	8	9	12	14	14	16	20	0.36972	0.0324378
1625	Endothelium	2	4	11	12	12	14	15	19	24	30	0.412231	0.679141
1626	Cranial mesoderm	2	4	6	11	15	18	21	25	31	37	0.416936	0.725818
1627	Endothelium	1	5	10	12	14	16	17	20	22	23	0.449528	0.673603
1628	Cranial mesoderm	1	3	4	7	10	10	19	25	29	36	0.68995	0.726225
1629	Cranial mesoderm	0	1	1	4	7	9	9	12	14	17	0.531478	0.721915
1630	Endothelium	4	9	14	17	22	26	35	36	37	45	0.426208	0.701569
1631	Anterior somitic tissues	2	8	12	21	31	33	38	43	45	52	0.550222	0.731545
1632	Splanchnic mesoderm	2	4	5	11	16	25	32	47	53	62	0.4644	0.72523
1633	Sclerotome	4	9	14	20	25	29	36	39	45	51	0.233049	0.720555
1634	Cranial mesoderm	0	0	1	1	4	8	12	15	18	26	0.717826	0.725797
1635	Neural crest	1	5	8	10	14	19	21	25	27	30	0.571382	0.704074
1636	Splanchnic mesoderm	1	1	3	6	9	13	20	30	34	38	0.705893	0.724112
1637	Sclerotome	5	12	14	20	29	35	38	44	50	55	0.245917	0.720753
1638	Haematoendothelial progenitors	1	4	7	9	11	13	18	21	23	30	0.474476	0.701681
1639	Endothelium	0	2	4	5	7	9	11	12	15	16	0.632913	-0.621113
1640	Haematoendothelial progenitors	2	6	11	16	18	22	28	32	36	42	0.235164	0.683841
1641	Neural crest	1	5	11	16	25	29	34	43	52	59	0.319552	0.728441
1642	Cranial mesoderm	1	3	5	10	13	22	29	39	45	51	0.669395	0.728473
1643	Splanchnic mesoderm	8	14	28	37	48	59	66	75	82	87	0	0.726672
1644	Dermomyotome	0	2	8	14	17	19	22	26	28	33	0.519595	0.687066
1645	Dermomyotome	0	2	6	11	20	27	31	40	46	53	0.470634	0.728012
1646	Sclerotome	1	7	11	16	21	28	33	39	43	52	0.237677	0.72831
1647	Cranial mesoderm	1	2	5	9	13	17	19	22	30	34	0.450697	0.715847
1648	Neural crest	2	4	9	13	20	22	31	40	47	52	0.543324	0.690274
1649	Neural crest	2	3	9	13	21	25	29	33	39	44	0.351241	0.281205
1650	Cranial mesoderm	2	4	7	11	16	23	29	35	40	46	0.606963	0.729845
1651	Haematoendothelial progenitors	0	4	4	6	14	19	29	37	43	51	0.530891	0.724512
1652	Anterior somitic tissues	0	0	5	11	15	18	25	33	41	51	0.587129	0.700492
1653	Dermomyotome	0	2	2	8	11	15	22	26	35	39	0.449568	0.729944
1654	Endothelium	2	5	7	12	16	17	21	22	24	29	0.525521	-0.653647
1655	Cranial mesoderm	2	5	11	15	23	31	34	42	48	58	0.444709	0.732035
1656	Sclerotome	3	10	14	20	25	30	36	42	46	53	0.36275	0.729393
1657	Cranial mesoderm	1	3	3	7	10	11	11	14	16	19	0.481187	0.670345
1658	Sclerotome	2	8	11	16	21	30	35	35	38	48	0.418739	0.72178
1659	Sclerotome	1	3	5	11	15	20	23	28	33	36	0.503492	0.721968
1660	Neural crest	0	0	0	0	2	2	2	5	6	9	0.749188	0.518611
1661	Splanchnic mesoderm	4	11	22	37	43	52	59	74	83	91	0	0.724582
1662	Cranial mesoderm	0	3	4	6	11	13	16	20	26	29	0.575358	0.707369
1663	Anterior somitic tissues	1	5	10	16	20	22	30	33	36	40	0.355253	0.700068
1664	Splanchnic mesoderm	2	4	8	13	16	22	26	33	37	43	0.495839	0.714177
1665	Anterior somitic tissues	0	1	4	8	12	18	23	31	37	39	0.599653	0.718401
1666	Neural crest	1	6	12	17	19	24	27	31	35	42	0.378135	0.725747
1667	Dermomyotome	0	1	10	17	21	27	31	36	42	54	0.534822	0.703167
1668	Endothelium	0	0	0	0	1	1	1	4	5	6	0.616504	-0.637342
1669	Dermomyotome	1	3	11	18	22	30	38	46	51	55	0.347723	0.730971
1670	Dermomyotome	2	5	9	18	26	30	38	41	49	53	0.475256	0.705281
1671	Splanchnic mesoderm	8	19	31	45	59	68	75	89	99	112	0.13285	0.730207
1672	Endothelium	3	8	11	13	17	20	23	26	28	33	0.408682	0.710129
1673	Splanchnic mesoderm	4	15	28	38	45	57	68	81	90	106	0.189667	0.727145
1674	Splanchnic mesoderm	4	10	17	23	32	44	50	56	67	76	0.13285	0.734315
1675	Splanchnic mesoderm	2	4	6	8	12	23	32	43	50	59	0.18338	0.676424
1676	Gut tube	4	7	14	25	30	37	45	53	63	74	0.380878	0.730635
1677	Splanchnic mesoderm	6	17	31	43	57	69	79	88	97	105	0.13285	0.728629
1678	Splanchnic mesoderm	3	4	9	15	18	19	23	26	27	32	0.450095	0.725364
1679	Splanchnic mesoderm	5	9	12	17	24	33	43	55	60	66	0.342457	0.715001
1680	Splanchnic mesoderm	3	9	17	29	34	46	53	61	72	79	0.13285	0.734667
1681	Splanchnic mesoderm	4	13	24	32	44	53	67	82	91	103	0	0.735661
1682	Splanchnic mesoderm	7	10	23	34	46	56	65	74	85	93	0.13285	0.73315
1683	Splanchnic mesoderm	1	4	7	10	13	15	16	19	19	19	0.496015	0.724806
1684	Splanchnic mesoderm	4	10	18	24	35	42	50	57	64	81	0.251442	0.730493
1685	Splanchnic mesoderm	2	2	5	11	18	25	32	40	48	56	0.234585	0.728663
1686	Splanchnic mesoderm	7	16	28	35	42	54	66	74	86	99	0.13285	0.727874
1687	Splanchnic mesoderm	1	8	16	25	33	40	55	72	80	94	0	0.729012
1688	Splanchnic mesoderm	5	13	25	31	43	53	64	71	78	90	0.228744	0.720489
1689	Gut tube	1	6	11	18	24	31	37	44	58	66	0.464501	0.731314
1690	Splanchnic mesoderm	4	10	18	24	35	45	54	62	70	79	0.13285	0.705317
1691	Splanchnic mesoderm	5	15	31	41	52	59	61	73	82	88	0	0.734777
1692	Splanchnic mesoderm	5	11	21	31	43	52	57	66	76	87	0.234585	0.729354
1693	Splanchnic mesoderm	6	15	25	35	41	50	55	64	73	83	0.18986	0.725656
1694	Splanchnic mesoderm	3	6	15	23	28	35	45	52	60	68	0.266057	0.729979
1695	Splanchnic mesoderm	6	16	27	34	47	55	60	71	83	89	0.13285	0.724654
1696	Splanchnic mesoderm	2	4	6	8	8	11	13	16	20	23	0.463801	0.722314
1697	Splanchnic mesoderm	3	12	17	29	35	51	61	75	87	99	0.186165	0.734786
1698	Splanchnic mesoderm	3	12	24	32	43	47	53	63	73	86	0.228744	0.731433
1699	Splanchnic mesoderm	6	11	15	22	30	39	46	56	72	83	0.200496	0.728082
1700	Endothelium	2	6	10	13	14	19	21	22	24	28	0.484696	0.670237
1701	Splanchnic mesoderm	2	9	12	22	37	47	56	67	79	93	0.189667	0.730574
1702	Splanchnic mesoderm	5	11	21	32	42	51	59	71	80	94	0.273645	0.72108
1703	Splanchnic mesoderm	5	12	20	28	39	47	55	64	71	79	0.300095	0.727391
1704	Cardiomyocytes	0	4	8	13	18	21	28	35	44	52	0.404841	0.699274
1705	Splanchnic mesoderm	6	20	33	40	54	65	77	93	108	119	0.188403	0.701825
1706	Splanchnic mesoderm	5	17	27	40	55	66	76	85	95	109	0.13285	0.723113
1707	Splanchnic mesoderm	8	17	23	29	35	44	52	58	72	83	0.322447	0.688829
1708	Splanchnic mesoderm	1	6	12	18	29	36	44	56	67	75	0.273645	-0.0305115
1709	Splanchnic mesoderm	0	0	1	2	4	5	10	19	27	34	0.607802	0.582481
1710	Splanchnic mesoderm	6	18	30	43	59	74	81	92	100	117	0	0.71709
1711	Cardiomyocytes	1	5	10	16	22	28	40	51	64	75	0.494064	0.668174
1712	Cardiomyocytes	3	5	9	17	21	28	33	40	48	56	0.486738	-0.502619
1713	Splanchnic mesoderm	4	19	29	41	59	77	93	103	116	131	0.186165	0.718182
1714	Cardiomyocytes	0	0	3	4	4	5	7	8	8	10	0.523792	0.606291
1715	Splanchnic mesoderm	8	16	24	30	42	56	68	82	91	99	0.228744	0.695861
1716	Splanchnic mesoderm	4	12	23	37	51	64	75	88	102	116	0	0.719849
1717	Splanchnic mesoderm	8	17	24	37	51	72	82	99	115	127	0.189667	0.714349
1718	Splanchnic mesoderm	5	13	23	30	38	47	55	62	71	86	0.188403	0.685392
1719	Splanchnic mesoderm	7	17	28	41	55	71	87	99	109	118	0.151545	0.712132
1720	Splanchnic mesoderm	4	16	25	34	51	65	85	103	116	130	0.331464	0.71171
1721	Splanchnic mesoderm	3	14	24	37	51	67	85	99	113	128	0.189667	0.720315
1722	Cardiomyocytes	0	0	0	3	5	11	16	20	24	28	0.475513	0.698809
1723	Splanchnic mesoderm	7	15	31	39	50	69	86	100	112	129	0	0.727353
1724	Splanchnic mesoderm	0	0	0	1	3	3	3	3	7	8	0.626167	0.0954211
1725	Splanchnic mesoderm	5	13	23	29	34	44	47	53	63	77	0.294959	0.686893
1726	Splanchnic mesoderm	6	13	18	27	34	43	57	65	75	82	0.273645	0.685394
1727	Splanchnic mesoderm	6	14	25	33	43	49	60	69	86	96	0.380652	0.683537
1728	Splanchnic mesoderm	7	18	23	29	43	53	65	78	89	98	0.348826	0.692128
1729	Splanchnic mesoderm	4	16	29	42	57	73	83	104	111	121	0.234956	0.711478
1730	Cardiomyocytes	4	13	30	47	58	75	85	103	119	129	0.443738	0.714566
1731	Splanchnic mesoderm	3	14	25	31	47	70	89	100	117	133	0.132916	0.710319
1732	Splanchnic mesoderm	10	17	27	32	39	53	62	72	80	89	0.0677152	0.689316
1733	Splanchnic mesoderm	6	15	27	36	47	56	66	81	100	114	0	0.721413
1734	Splanchnic mesoderm	3	18	29	40	54	70	85	97	114	130	0.13285	0.724468
1735	Splanchnic mesoderm	6	16	29	39	59	75	86	99	112	125	0.273645	0.709687
1736	Splanchnic mesoderm	0	5	10	15	23	27	36	42	48	57	0.486738	0.681167
1737	Splanchnic mesoderm	5	17	25	30	36	51	69	82	95	108	0	0.723573
1738	Splanchnic mesoderm	4	11	22	32	41	46	56	61	73	85	0.160281	0.676709
1739	Splanchnic mesoderm	2	14	21	29	37	43	58	70	84	94	0.299769	0.697937
1740	Splanchnic mesoderm	5	16	22	30	42	51	60	67	77	92	0.37233	0.682609
1741	Splanchnic mesoderm	5	14	24	32	45	60	76	93	106	126	0.141483	0.719663
1742	Splanchnic mesoderm	8	17	29	39	51	69	84	101	118	130	0.13285	0.721561
1743	Splanchnic mesoderm	5	16	26	35	48	61	76	92	106	121	0	0.722535
1744	Haematoendothelial progenitors	0	2	2	5	10	13	20	28	34	39	0.585715	-0.525542
1745	Splanchnic mesoderm	3	16	30	44	55	70	89	105	118	127	0.261689	0.714478
1746	Cardiomyocytes	0	4	5	9	12	18	20	23	24	27	0.618395	0.454828
1747	Splanchnic mesoderm	3	12	16	29	43	60	75	89	105	122	0.265903	0.724406
1748	Splanchnic mesoderm	8	13	20	28	37	43	53	59	69	81	0.18008	0.686235
1749	Splanchnic mesoderm	5	16	30	39	53	67	87	98	112	131	0.13285	0.721717
1750	Splanchnic mesoderm	2	11	17	28	37	50	67	82	95	109	0.13285	0.720654
1751	Splanchnic mesoderm	5	11	20	31	42	52	66	77	90	105	0.309197	0.711342
1752	Splanchnic mesoderm	0	4	10	19	25	38	47	55	68	80	0.540434	-0.325425
1753	Splanchnic mesoderm	6	17	27	37	44	51	61	77	88	101	0.299769	0.681116
1754	Splanchnic mesoderm	5	11	21	30	39	47	56	68	77	93	0.234585	0.713307
1755	Splanchnic mesoderm	7	11	15	18	22	23	27	33	37	46	0.220747	0.0588984
1756	Splanchnic mesoderm	4	12	22	34	40	55	74	86	104	123	0.189667	0.722028
1757	Splanchnic mesoderm	3	7	13	23	33	42	53	64	78	95	0.404841	0.723918
1758	Splanchnic mesoderm	8	18	26	35	48	62	79	93	107	124	0.234585	0.720714
1759	Splanchnic mesoderm	6	10	15	23	35	46	57	70	90	111	0.309197	0.723907
1760	Splanchnic mesoderm	3	11	18	28	35	50	65	78	90	106	0.306286	0.678076
1761	Splanchnic mesoderm	6	16	24	34	43	53	65	75	88	101	0.150976	0.691681
1762	Splanchnic mesoderm	6	14	20	32	52	61	74	91	108	123	0.273645	0.7251
1763	Splanchnic mesoderm	2	12	19	28	33	40	49	58	70	81	0.189667	0.68023
1764	Splanchnic mesoderm	3	14	20	29	40	57	71	83	100	116	0.358234	0.727756
1765	Gut tube	4	19	25	33	40	49	56	70	80	91	0.106402	0.695774
1766	Splanchnic mesoderm	6	15	25	33	41	49	57	67	77	90	0.120295	0.684723
1767	Splanchnic mesoderm	5	11	20	34	46	58	72	86	103	120	0.447525	0.726818
1768	Splanchnic mesoderm	5	16	30	44	54	63	81	94	117	130	0.299769	0.720795
1769	Splanchnic mesoderm	5	14	23	31	36	41	46	52	61	74	0.228786	0.67631
1770	Haematoendothelial progenitors	4	14	25	41	55	67	78	97	113	129	0.162904	0.714151
1771	Gut tube	6	14	22	34	42	52	65	81	94	108	0.0711294	0.690493
1772	Gut tube	3	11	16	27	34	47	63	76	85	98	0.366052	0.712553
1773	Splanchnic mesoderm	2	5	5	11	15	27	32	51	66	85	0.207107	0.713422
1774	Splanchnic mesoderm	3	11	21	33	44	54	63	84	98	117	0.31008	0.720407
1775	Splanchnic mesoderm	5	10	14	16	27	35	42	50	57	65	0.294995	0.667549
1776	Splanchnic mesoderm	6	21	30	41	55	70	83	98	116	125	0.273645	0.719566
1777	Gut tube	3	10	18	23	33	42	55	65	78	94	0.231591	0.716925
1778	Splanchnic mesoderm	4	9	13	18	28	34	39	42	46	52	0.165261	0.672925
1779	Gut tube	6	10	15	26	33	45	56	66	73	81	0.404841	0.68754
1780	Gut tube	2	6	10	22	33	40	50	62	80	91	0.464501	0.694651
1781	Haematoendothelial progenitors	6	14	26	35	43	56	70	85	104	117	0.218776	0.709014
1782	Gut tube	4	14	20	29	38	45	55	66	79	93	0.284614	0.723442
1783	Gut tube	6	15	24	32	44	54	66	79	91	103	0.143819	0.725536
1784	Gut tube	4	8	20	32	45	55	68	79	96	113	0.372821	0.71429
1785	Gut tube	5	15	27	37	48	56	73	87	102	115	0.214944	0.717177
1786	Gut tube	6	15	24	34	44	51	61	73	83	96	0.352094	0.703671
1787	Cardiomyocytes	1	8	17	21	25	27	33	38	41	45	0.474719	-0.0512243
1788	Gut tube	5	13	25	33	41	50	64	79	92	107	0.134769	0.722106
1789	Gut tube	1	6	10	16	20	24	27	30	39	41	0.514238	-0.370077
1790	Gut tube	3	10	22	34	47	63	75	88	105	121	0.407666	0.704909
1791	Splanchnic mesoderm	4	7	14	19	24	30	37	48	55	64	0.228744	0.678274
1792	Gut tube	7	17	23	28	35	46	51	59	71	76	0.20563	0.720254
1793	Splanchnic mesoderm	1	8	12	21	32	39	46	55	65	80	0.183908	0.679022
1794	Gut tube	8	15	20	26	30	36	44	48	56	63	0.146004	0.722314
1795	Endothelium	2	2	2	2	2	2	2	6	6	6	0.575163	0.576242
1796	Splanchnic mesoderm	5	19	30	42	58	76	91	102	116	128	0.0677152	0.722287
1797	Gut tube	5	17	26	30	37	48	58	67	76	83	0.234585	0.713336
1798	Gut tube	1	5	16	25	32	39	52	59	70	81	0.460658	0.702662
1799	Splanchnic mesoderm	5	10	12	18	22	28	35	39	43	47	0.383115	0.683439
1800	Splanchnic mesoderm	3	14	18	28	38	50	64	77	88	100	0.251571	0.675429
1801	Gut tube	4	10	15	21	26	33	42	52	58	64	0.348826	0.720496
1802	Gut tube	8	18	27	34	46	56	67	78	93	107	0.309197	0.707688
1803	Gut tube	1	3	12	20	33	49	59	64	75	84	0.0396113	0.685287
1804	Gut tube	7	15	26	36	49	59	69	81	94	110	0.251442	0.718451
1805	Splanchnic mesoderm	2	13	32	47	64	73	91	102	106	118	0	0.724925
1806	Gut tube	2	7	13	16	20	23	29	37	42	48	0.136823	0.675832
1807	Gut tube	5	12	24	32	45	58	71	82	93	105	0.0536109	0.690888
1808	Gut tube	1	3	7	7	10	13	16	18	19	23	0.335268	0.418059
1809	Gut tube	5	16	20	27	35	41	52	59	70	76	0.309197	0.702304
1810	Gut tube	0	0	1	1	3	5	5	6	7	8	0.273645	0.0415933
1811	Gut tube	10	21	29	35	41	51	57	66	77	86	0.309197	0.720498
1812	Gut tube	4	9	16	28	38	45	58	67	81	96	0.369017	0.717908
1813	Gut tube	1	7	19	29	39	52	65	75	85	92	0.242975	0.675259
1814	Gut tube	4	17	24	35	47	57	69	84	94	109	0.37417	0.724404
1815	Gut tube	0	1	1	6	8	13	22	34	41	47	0.415639	0.634709
1816	Gut tube	9	16	21	31	38	43	51	53	58	66	0.273645	0.720177
1817	Gut tube	0	5	8	13	20	24	30	38	45	56	0.231591	0.707326
1818	Gut tube	6	10	15	22	29	39	43	54	61	74	0.120295	0.685615
1819	Gut tube	6	15	23	32	39	47	58	64	74	80	0.0677152	0.682978
1820	Gut tube	5	12	23	26	37	47	56	67	80	90	0.235841	0.704281
1821	Gut tube	3	6	8	13	16	20	23	26	28	33	0.548957	-0.467415
1822	Gut tube	6	12	18	28	40	50	63	72	79	93	0.189667	0.683981
1823	Gut tube	0	1	1	1	1	1	2	2	3	3	0.661451	0.4143
1824	Gut tube	0	4	5	8	12	15	17	20	22	26	0.361673	-0.24775
1825	Erythroid	0	0	0	0	0	0	0	0	1	1	0.832555	-0.611212
1826	Gut tube	9	20	30	38	45	59	69	82	93	102	0.273645	0.719501
1827	Gut tube	4	14	21	32	40	48	60	66	77	87	0.341276	0.722164
1828	Endothelium	3	6	18	28	43	59	71	76	89	100	0.325044	0.721634
1829	Gut tube	2	7	16	27	40	53	64	75	85	102	0.380581	0.684047
1830	Gut tube	4	6	12	19	26	38	51	57	62	70	0.37417	0.719727
1831	Gut tube	2	7	17	26	37	41	50	58	65	70	0.13285	0.657713
1832	Gut tube	0	0	0	0	3	6	10	15	20	20	0.234585	0.643468
1833	Gut tube	3	7	8	12	16	20	21	29	34	37	0.273645	0.570168
1834	Gut tube	4	10	20	28	41	46	54	62	70	74	0	0.682396
1835	Endothelium	3	7	16	23	32	43	57	73	88	105	0.235165	0.726366
1836	Gut tube	0	1	2	3	4	7	10	13	15	17	0.738847	-0.351587
1837	Gut tube	6	16	21	30	40	47	58	69	77	89	0.286245	0.717531
1838	Endothelium	2	4	7	7	10	12	17	23	27	34	0.593747	0.637183
1839	Gut tube	4	17	28	41	50	60	65	78	88	96	0.189667	0.670202
1840	Splanchnic mesoderm	1	6	18	29	40	53	66	79	91	106	0.294824	0.722728
1841	Gut tube	6	15	28	39	52	61	69	82	88	94	0	0.679729
1842	Gut tube	2	8	14	28	39	49	65	76	92	98	0.13285	0.681775
1843	Haematoendothelial progenitors	1	1	5	8	12	17	19	21	26	29	0.306595	0.631851
1844	Splanchnic mesoderm	6	19	28	40	50	59	66	74	78	85	0.342457	0.705992
1845	Gut tube	0	1	2	3	3	7	7	8	8	10	0.273645	0.25225
1846	Gut tube	5	13	24	36	46	58	66	78	88	98	0.234585	0.662434
1847	Haematoendothelial progenitors	3	10	18	27	37	56	67	78	89	93	0.290328	0.679285
1848	Splanchnic mesoderm	3	10	17	26	38	50	60	67	75	84	0.379533	0.706184
1849	Splanchnic mesoderm	7	17	22	37	57	72	84	94	105	113	0.437089	0.723817
1850	Gut tube	4	7	12	20	29	40	50	60	66	71	0	0.675463
1851	Splanchnic mesoderm	3	12	25	36	50	61	71	79	88	99	0.31008	0.711199
1852	Gut tube	2	6	15	25	36	52	62	74	82	93	0.494064	0.695011
1853	Splanchnic mesoderm	4	6	19	33	48	61	73	88	98	109	0.305225	0.719229
1854	Splanchnic mesoderm	3	13	24	40	50	59	67	74	81	90	0.189667	0.706978
1855	Gut tube	2	8	18	24	33	42	47	54	58	67	0	0.662271
1856	Gut tube	2	7	14	30	40	46	57	65	77	85	0.309197	0.676946
1857	Splanchnic mesoderm	7	16	28	40	51	62	75	84	97	105	0.309197	0.678123
1858	Gut tube	3	8	16	22	31	40	52	66	75	84	0.401935	0.71687
1859	Endothelium	3	7	11	20	27	39	49	60	71	80	0.310679	0.659106
1860	Splanchnic mesoderm	7	24	40	49	55	60	68	70	76	87	0.189667	0.720003
1861	Splanchnic mesoderm	7	17	28	40	45	52	56	60	65	70	0.13285	0.711814
1862	Splanchnic mesoderm	2	11	22	32	39	46	57	65	72	84	0.309197	0.712916
1863	Splanchnic mesoderm	3	18	28	38	44	50	55	63	74	83	0.263277	0.722482
1864	Splanchnic mesoderm	2	11	25	35	41	47	53	61	73	89	0.234585	0.713329
1865	Splanchnic mesoderm	4	22	35	47	58	66	71	79	88	97	0.13285	0.719795
1866	Splanchnic mesoderm	8	22	38	44	47	51	52	59	67	79	0.189667	0.715314
1867	Splanchnic mesoderm	8	18	28	42	46	49	54	60	66	76	0.186165	0.711062
1868	Splanchnic mesoderm	2	11	19	31	41	50	60	65	70	76	0.132916	0.690541
1869	Splanchnic mesoderm	6	17	27	33	46	54	63	70	81	90	0.13285	0.704648
1870	Splanchnic mesoderm	1	1	1	4	5	7	7	8	14	17	0.526554	0.705299
1871	Splanchnic mesoderm	1	4	7	14	29	44	61	76	91	103	0.299769	0.723106
1872	Cranial mesoderm	2	22	33	47	55	65	68	75	81	84	0.186165	0.720151
1873	Splanchnic mesoderm	6	16	28	36	42	46	51	59	66	77	0.18986	0.718014
1874	Splanchnic mesoderm	5	16	23	34	46	54	62	69	83	89	0.189667	0.701931
1875	Splanchnic mesoderm	4	15	29	41	52	61	67	71	83	93	0.234585	0.707807
1876	Splanchnic mesoderm	3	10	21	31	41	53	64	74	86	97	0.309197	0.692209
1877	Splanchnic mesoderm	2	6	12	22	29	34	36	41	46	51	0.351767	0.0554602
1878	Splanchnic mesoderm	2	10	18	25	32	35	40	50	52	58	0.332228	0.715119
1879	Splanchnic mesoderm	4	9	20	31	41	45	46	50	54	61	0.277518	0.624064
1880	Cardiomyocytes	1	5	6	9	12	15	22	27	34	43	0.364273	0.680285
1881	Cardiomyocytes	5	10	17	23	27	33	35	40	44	55	0.464501	0.694508
1882	Haematoendothelial progenitors	3	9	20	30	45	56	62	71	76	81	0.37417	0.6937
1883	Splanchnic mesoderm	3	7	11	21	33	40	48	55	61	66	0.390865	0.680117
1884	Splanchnic mesoderm	6	13	23	40	54	64	70	76	79	85	0.361673	0.706383
1885	Splanchnic mesoderm	5	12	22	34	48	57	65	68	70	80	0.288216	0.710034
1886	Splanchnic mesoderm	1	2	5	7	12	15	20	21	25	31	0.549671	0.700099
1887	Splanchnic mesoderm	3	8	14	21	26	33	37	42	49	53	0.42135	0.715712
1888	Splanchnic mesoderm	3	9	14	22	32	45	50	54	62	67	0.464501	0.678748
1889	Splanchnic mesoderm	0	4	9	10	15	18	22	27	30	31	0.555659	0.711759
1890	Anterior somitic tissues	1	3	4	7	8	12	12	14	18	19	0.575988	0.64695
1891	Cardiomyocytes	6	9	24	36	46	61	74	81	90	102	0.191723	0.707802
1892	Haematoendothelial progenitors	0	0	3	6	7	12	17	21	22	26	0.442257	0.672207
1893	Endothelium	0	1	1	1	2	6	7	8	11	11	0.432921	0.363649
1894	Anterior somitic tissues	0	1	4	6	6	6	11	16	19	21	0.552314	0.709993
1895	Endothelium	1	2	2	3	4	5	7	8	11	15	0.469619	0.641589
1896	Haematoendothelial progenitors	0	1	1	1	4	5	7	8	9	10	0.665001	0.358083
1897	Endothelium	1	1	2	3	5	8	11	13	15	17	0.533196	0.657031
1898	Endothelium	0	1	4	9	13	18	20	23	25	28	0.387084	0.664777
1899	Cranial mesoderm	0	6	10	11	16	21	23	31	33	37	0.559394	0.706348
1900	Cranial mesoderm	0	0	1	4	5	6	8	11	15	22	0.490637	0.715812
1901	Splanchnic mesoderm	1	9	22	36	56	74	91	107	121	134	0.234585	0.723029
1902	Endothelium	1	2	6	7	12	18	22	26	32	40	0.391037	0.664987
1903	Cranial mesoderm	0	0	0	0	0	3	6	8	12	13	0.557888	0.660206
1904	Cranial mesoderm	2	3	5	6	9	11	15	17	20	21	0.412403	0.198856
1905	Endothelium	0	5	6	9	10	12	14	16	20	24	0.427156	0.634623
1906	Cranial mesoderm	4	5	7	8	10	12	17	22	27	31	0.339109	0.630909
1907	Cranial mesoderm	0	2	3	4	5	7	8	9	10	11	0.587109	0.655105
1908	Cranial mesoderm	1	4	11	12	13	14	17	18	23	29	0.509454	0.633467
1909	Haematoendothelial progenitors	1	2	3	3	3	3	7	7	11	12	0.649695	0.578782
1910	Splanchnic mesoderm	5	14	24	35	46	60	75	85	95	110	0.213777	0.719166
1911	Splanchnic mesoderm	3	12	29	46	65	75	93	108	122	136	0.13285	0.725189
1912	Cardiomyocytes	2	4	7	13	18	29	36	45	56	67	0.172366	0.665608
1913	Splanchnic mesoderm	5	16	33	51	66	77	88	107	123	135	0.13285	0.724277
1914	Cardiomyocytes	8	19	31	40	48	59	67	74	84	96	0.109826	0.698774
1915	Cardiomyocytes	1	1	2	2	5	9	15	24	26	30	0.37417	0.651363
1916	Cardiomyocytes	3	13	23	38	51	62	75	93	107	114	0.0354071	0.710865
1917	Splanchnic mesoderm	12	24	35	46	60	70	82	93	103	114	0.141483	0.718919
1918	Cardiomyocytes	8	20	31	46	56	73	92	104	119	133	0.0818644	0.715774
1919	Splanchnic mesoderm	1	2	3	3	3	5	5	5	5	6	0.724981	0.502514
1920	Cardiomyocytes	4	8	14	21	32	46	61	76	86	94	0.409313	0.710158
1921	Splanchnic mesoderm	4	14	31	41	55	69	81	96	110	120	0.13285	0.723662
1922	Splanchnic mesoderm	1	11	24	38	48	62	68	78	89	99	0.186165	0.716835
1923	Splanchnic mesoderm	7	20	30	44	54	62	74	83	98	111	0.113612	0.698777
1924	Splanchnic mesoderm	1	8	20	37	53	66	81	90	105	115	0	0.729591
1925	Splanchnic mesoderm	9	20	31	40	51	63	73	90	99	106	0.404841	0.696295
1926	Splanchnic mesoderm	2	12	25	42	56	71	86	104	123	138	0.13285	0.721537
1927	Splanchnic mesoderm	7	13	31	49	62	73	81	98	115	137	0	0.719155
1928	Splanchnic mesoderm	1	8	18	36	51	69	84	99	113	131	0	0.722201
1929	Splanchnic mesoderm	4	16	34	42	53	68	77	94	107	118	0.20077	0.703159
1930	Splanchnic mesoderm	5	16	27	45	62	76	89	104	129	142	0.13285	0.722531
1931	Cardiomyocytes	8	14	23	33	43	50	59	71	81	92	0.242975	0.694233
1932	Splanchnic mesoderm	2	7	20	25	32	45	56	63	72	79	0.273645	0.721197
1933	Cardiomyocytes	2	6	9	13	16	25	29	32	36	41	0.43485	0.677023
1934	Splanchnic mesoderm	5	17	29	40	56	74	86	100	116	132	0.0465906	0.718274
1935	Splanchnic mesoderm	3	18	34	50	66	82	93	100	113	123	0.18008	0.716438
1936	Splanchnic mesoderm	2	11	20	34	52	61	71	91	104	113	0	0.729296
1937	Splanchnic mesoderm	9	19	29	40	49	58	71	82	93	107	0.342457	0.699919
1938	Splanchnic mesoderm	6	19	27	43	63	79	95	107	119	132	0.20077	0.71242
1939	Splanchnic mesoderm	6	19	30	50	63	74	82	96	111	133	0.13285	0.720981
1940	Cardiomyocytes	8	15	20	26	35	44	52	61	72	83	0.404841	0.689794
1941	Splanchnic mesoderm	10	19	23	31	39	54	67	85	98	106	0.265903	0.694035
1942	Splanchnic mesoderm	7	20	25	36	45	61	74	87	98	111	0.299769	0.69514
1943	Splanchnic mesoderm	2	7	17	30	41	61	72	81	94	101	0.263277	0.722955
1944	Splanchnic mesoderm	3	9	25	40	52	74	85	100	110	130	0.13285	0.724868
1945	Splanchnic mesoderm	7	20	34	47	67	80	88	100	115	130	0.0536109	0.71895
1946	Splanchnic mesoderm	1	4	5	8	11	17	18	21	23	27	0.616762	-0.301808
1947	Splanchnic mesoderm	12	19	27	38	45	54	63	77	86	99	0.13285	0.692857
1948	Splanchnic mesoderm	4	10	22	35	43	58	72	84	99	112	0.20563	0.700347
1949	Cardiomyocytes	8	13	21	29	34	43	51	63	74	83	0.37417	0.703034
1950	Splanchnic mesoderm	5	15	29	42	60	78	91	105	114	125	0.0818644	0.711445
1951	Cardiomyocytes	2	5	9	10	16	23	30	34	36	44	0.475513	0.663831
1952	Cardiomyocytes	0	0	8	15	25	32	38	48	54	60	0.523792	0.682589
1953	Splanchnic mesoderm	5	19	28	45	56	66	75	88	101	109	0	0.720749
1954	Splanchnic mesoderm	4	13	25	39	54	73	88	107	118	136	0.234585	0.713677
1955	Splanchnic mesoderm	0	0	0	0	0	0	0	1	6	8	0.510324	-0.444504
1956	Splanchnic mesoderm	9	18	24	35	48	53	62	69	76	94	0.20563	0.685932
1957	Splanchnic mesoderm	10	16	29	44	63	79	92	107	122	131	0.0536109	0.712721
1958	Splanchnic mesoderm	13	22	31	36	44	53	60	71	83	91	0	0.691858
1959	Cardiomyocytes	1	3	5	9	15	18	25	31	35	36	0.494064	0.673858
1960	Splanchnic mesoderm	0	4	6	11	20	30	42	50	63	76	0.234585	0.716013
1961	Splanchnic mesoderm	2	4	9	16	20	25	31	37	42	45	0.464501	0.473595
1962	Splanchnic mesoderm	8	16	27	35	45	62	74	88	100	109	0.189667	0.69886
1963	Gut tube	8	22	35	44	55	66	75	81	86	90	0.13285	0.638724
1964	Cardiomyocytes	9	24	31	39	45	50	59	68	84	97	0.120295	0.653207
1965	Cardiomyocytes	6	9	14	22	31	42	52	62	75	81	0.43485	0.665667
1966	Splanchnic mesoderm	8	18	29	36	49	60	70	78	87	100	0.189589	0.650238
1967	Gut tube	3	15	27	39	47	59	73	86	101	111	0.186165	0.639223
1968	Erythroid	1	4	9	11	19	21	24	28	32	36	0.770642	0.623019
1969	Cardiomyocytes	6	11	20	33	44	58	73	80	84	96	0.220747	0.660358
1970	Mixed mesenchymal mesoderm	5	9	17	26	38	48	58	66	75	80	0.461013	0.638757
1971	Erythroid	2	2	3	4	4	5	6	6	7	8	0.404841	-0.413013
1972	Erythroid	0	2	3	9	14	18	20	22	25	29	0.757604	0.668145
1973	Cardiomyocytes	4	14	21	27	33	44	52	61	67	79	0.18008	0.653077
1974	Splanchnic mesoderm	7	17	27	37	57	65	74	85	95	106	0.0818644	0.653136
1975	Gut tube	2	8	13	15	19	23	26	31	35	40	0.395087	0.591656
1976	Gut tube	6	18	32	44	52	63	73	80	90	102	0.13285	0.638266
1977	Cardiomyocytes	3	11	22	35	51	64	76	84	94	102	0.414442	0.647697
1978	Splanchnic mesoderm	7	14	17	25	35	51	64	77	88	107	0.297424	0.673735
1979	Cardiomyocytes	8	19	29	38	43	57	67	72	78	86	0.0465906	0.650447
1980	Splanchnic mesoderm	7	16	22	29	36	50	58	67	75	90	0.265903	0.676582
1981	Blood progenitors	0	0	0	0	2	3	4	4	6	6	0.498468	0.333907
1982	Gut tube	6	19	26	36	45	52	57	62	70	78	0.404841	0.604912
1983	Cardiomyocytes	7	17	33	45	57	69	81	90	104	113	0.356065	0.649183
1984	Cardiomyocytes	5	17	24	27	39	54	60	71	83	96	0.207567	0.651606
1985	Splanchnic mesoderm	6	13	22	30	39	45	61	70	85	97	0.143819	0.671364
1986	Splanchnic mesoderm	5	10	20	25	36	46	57	65	77	89	0.331464	0.655929
1987	Gut tube	7	19	29	37	47	61	80	92	103	114	0.43485	0.636485
1988	Gut tube	4	11	21	31	43	54	67	79	89	97	0.43485	0.630424
1989	Splanchnic mesoderm	3	8	15	21	24	32	39	47	50	55	0.430205	0.653085
1990	Splanchnic mesoderm	6	16	24	40	56	65	81	94	106	118	0.210958	0.650639
1991	Cardiomyocytes	6	14	24	28	35	46	58	69	77	84	0.326383	0.653877
1992	Splanchnic mesoderm	8	14	21	31	41	57	66	78	91	105	0.236373	0.674164
1993	Splanchnic mesoderm	8	17	21	29	40	51	63	74	92	108	0.341276	0.667455
1994	Splanchnic mesoderm	9	14	21	26	37	47	63	74	83	101	0.263068	0.667105
1995	Splanchnic mesoderm	7	17	23	30	42	53	65	76	90	99	0.309197	0.671243
1996	Gut tube	8	21	29	37	44	57	65	71	83	91	0.37417	0.62613
1997	Gut tube	7	12	18	26	40	53	65	77	90	102	0.43485	0.627635
1998	Splanchnic mesoderm	7	14	20	28	39	59	77	89	104	120	0.1844	0.666772
[truncated: 7,409 more rows]

## Sheet: SageNet
test cell index	cell type	hit neighbors with k=20	hit neighbors with k=40	hit neighbors with k=60	hit neighbors with k=80	hit neighbors with k=100	hit neighbors with k=120	hit neighbors with k=140	hit neighbors with k=160	hit neighbors with k=180	hit neighbors with k=200	jsd	spearman corr
0	Haematoendothelial progenitors	0	2	5	8	17	20	27	35	45	50	0.515322	0.410392
1	Neural crest	5	14	22	34	40	47	50	52	55	60	0.189667	-0.000704498
2	Neural crest	1	2	3	5	7	9	11	12	14	14	0.590527	0.425462
3	Neural crest	1	4	12	19	22	28	32	41	49	57	0.469412	0.242327
4	Neural crest	6	16	30	39	46	52	58	62	64	66	0	0.136074
5	Neural crest	2	9	19	24	30	33	39	39	42	44	0.343683	0.0187479
6	Haematoendothelial progenitors	0	0	4	6	12	16	20	23	29	38	0.369017	0.277083
7	Neural crest	1	10	17	24	32	36	45	52	56	63	0.462128	0.312589
8	Neural crest	1	9	17	23	36	41	48	53	60	69	0.265903	0.354605
9	Neural crest	0	0	0	0	0	1	2	3	6	13	0.771496	0.447443
10	Haematoendothelial progenitors	0	0	2	5	7	9	10	10	12	16	0.50614	0.297971
11	Neural crest	6	16	22	28	30	33	37	38	42	44	0	-0.133652
12	Cranial mesoderm	0	0	0	1	5	7	12	14	22	29	0.489127	0.276676
13	Haematoendothelial progenitors	0	5	11	17	27	38	48	56	64	74	0.414194	0.391918
14	Cranial mesoderm	4	6	11	21	31	38	45	51	52	56	0.413703	0.556049
15	Neural crest	8	20	31	35	43	50	53	58	64	66	0.186165	0.132326
16	Haematoendothelial progenitors	3	10	20	29	37	52	66	72	78	82	0.441731	0.465579
17	Haematoendothelial progenitors	1	3	7	9	11	15	19	23	34	43	0.592791	0.559446
18	Neural crest	1	6	12	23	27	31	38	41	45	48	0.374047	-0.0396261
19	Surface ectoderm	0	0	0	0	0	0	0	2	5	6	0.72939	0.384537
20	Neural crest	3	11	14	17	17	20	21	23	24	25	0.189667	-0.19848
21	Neural crest	2	4	10	16	24	34	38	44	48	50	0.4609	0.609067
22	Cranial mesoderm	3	8	10	18	27	35	41	55	65	70	0.322447	0.517918
23	Neural crest	7	16	21	31	37	43	49	56	58	61	0.132916	-0.00682616
24	Neural crest	0	2	10	16	21	25	31	36	43	51	0.290143	0.367882
25	Neural crest	1	5	17	29	40	51	59	67	73	80	0.311701	0.449525
26	Endothelium	0	2	3	8	9	13	15	17	21	23	0.3492	0.251502
27	Neural crest	2	2	7	9	12	14	19	19	21	23	0.59087	0.503701
28	Neural crest	3	8	14	21	30	39	52	59	74	82	0.353462	0.462628
29	Cranial mesoderm	0	0	1	4	9	12	19	21	26	28	0.574338	0.598455
30	Neural crest	8	14	22	28	31	37	40	41	44	45	0.13285	-0.194736
31	Neural crest	4	12	17	25	35	45	53	61	66	71	0.390865	0.124399
32	Neural crest	4	7	14	21	29	37	50	63	73	84	0.199234	0.523769
33	Neural crest	5	14	21	27	32	40	46	55	63	67	0	0.0815027
34	Neural crest	2	5	12	14	28	32	39	44	49	57	0.486738	0.326906
35	Endothelium	2	3	6	6	8	10	16	19	23	28	0.405515	0.362576
36	Neural crest	4	12	21	28	35	44	50	53	56	59	0.37417	0.024017
37	Cranial mesoderm	0	2	3	7	12	16	19	21	28	32	0.389501	0.288746
38	Neural crest	6	13	18	24	32	36	43	47	53	54	0.324721	0.123123
39	Cranial mesoderm	3	10	16	24	30	35	43	49	55	61	0.288225	0.583769
40	Haematoendothelial progenitors	1	6	10	15	22	28	37	48	55	60	0.514229	0.602954
41	Haematoendothelial progenitors	2	3	5	8	15	24	36	42	53	55	0.312383	0.30002
42	Neural crest	0	0	0	0	0	0	0	1	2	2	0.587109	0.285989
43	Cranial mesoderm	1	1	1	2	3	9	13	18	21	26	0.597407	0.587542
44	Neural crest	0	1	3	7	10	13	16	18	20	25	0.193931	0.34364
45	Neural crest	0	1	2	4	5	5	9	9	14	20	0.679168	0.424194
46	Neural crest	0	1	6	10	12	17	23	26	35	40	0.441024	0.327286
47	Cranial mesoderm	1	4	10	17	25	35	49	56	65	78	0.475513	0.443374
48	Neural crest	3	5	14	23	35	39	45	49	52	53	0.383642	-0.0400205
49	Neural crest	7	13	20	26	30	39	48	55	57	59	0.234585	0.0369223
50	Haematoendothelial progenitors	0	0	0	0	0	0	0	0	0	0	0.71662	-0.320761
51	Neural crest	1	2	4	12	16	23	35	46	53	59	0.437089	0.277266
52	Surface ectoderm	3	4	7	8	10	14	16	19	22	27	0.390484	0.295875
53	Neural crest	0	4	5	10	14	19	19	24	32	35	0.392704	0.415169
54	Cranial mesoderm	0	3	5	10	14	20	25	30	35	41	0.349162	0.291017
55	Cranial mesoderm	1	1	2	6	10	16	19	23	27	29	0.341003	0.313933
56	Neural crest	0	2	4	10	16	21	28	39	44	47	0.51211	0.450567
57	Endothelium	0	0	1	3	4	6	9	11	14	19	0.549307	0.1408
58	Neural crest	0	3	6	10	16	20	24	28	36	39	0.637467	-0.0610422
59	Neural crest	0	3	3	5	6	6	7	10	10	12	0.548603	0.558472
60	Neural crest	4	10	12	14	18	23	27	29	31	33	0.342457	-0.0341016
61	Neural crest	2	4	10	15	22	28	30	37	41	44	0.391388	0.460936
62	Endothelium	0	0	1	1	2	2	3	3	3	6	0.747902	0.340046
63	Endothelium	0	0	2	4	7	10	13	14	17	21	0.537804	0.23263
64	Neural crest	2	6	12	19	27	34	41	43	44	47	0.405225	-0.089985
65	Neural crest	3	5	10	10	12	14	17	20	25	30	0.399504	0.329048
66	Haematoendothelial progenitors	0	1	4	4	6	9	14	19	21	25	0.481713	0.442989
67	Cranial mesoderm	1	1	3	4	5	8	10	11	13	19	0.543947	0.596295
68	Cranial mesoderm	2	3	4	6	12	19	25	31	33	39	0.533268	0.573822
69	Neural crest	3	12	14	19	28	35	45	54	56	56	0.464501	-0.131763
70	Neural crest	1	5	6	9	21	29	42	53	59	69	0.486738	0.320086
71	Surface ectoderm	4	7	8	14	17	18	20	26	29	36	0.265696	0.348493
72	Neural crest	3	7	11	14	24	34	46	59	66	70	0.440307	0.187223
73	Endothelium	0	0	1	1	3	6	8	9	10	11	0.627422	-0.327681
74	Neural crest	1	2	2	3	6	10	13	18	23	27	0.608994	0.277889
75	Cranial mesoderm	1	1	3	5	6	13	20	23	28	33	0.381611	0.348566
76	Cranial mesoderm	3	3	3	4	8	11	14	18	22	28	0.630232	0.567867
77	Neural crest	0	1	4	9	13	15	22	26	33	39	0.699883	-0.157458
78	Neural crest	3	11	15	19	26	33	44	54	58	62	0.464162	0.000491451
79	Surface ectoderm	0	1	2	3	6	9	13	20	26	30	0.360386	0.329112
80	Neural crest	2	4	9	16	25	35	45	54	59	64	0.516215	0.512997
81	Cranial mesoderm	3	8	10	11	15	19	25	36	41	44	0.239826	0.408894
82	Cranial mesoderm	0	0	5	7	12	13	16	22	35	40	0.390591	0.421723
83	Cranial mesoderm	4	10	10	11	18	22	26	34	38	43	0.2887	0.409179
84	Cranial mesoderm	0	1	1	2	3	3	4	5	6	8	0.438162	0.326122
85	Cranial mesoderm	5	9	11	15	18	26	37	48	53	60	0.500324	0.592496
86	Surface ectoderm	3	7	10	12	13	16	21	29	36	38	0.20432	0.293836
87	Endothelium	0	0	0	0	0	1	2	3	5	6	0.559317	0.228255
88	Endothelium	0	0	2	3	6	7	9	12	17	19	0.342562	0.269192
89	Surface ectoderm	0	0	3	6	7	9	10	12	14	17	0.466949	0.255638
90	Cranial mesoderm	0	0	0	1	1	2	3	3	6	10	0.637743	0.607788
91	Surface ectoderm	2	3	7	10	14	18	20	25	26	29	0.514324	0.110973
92	Cranial mesoderm	1	6	11	15	21	30	37	45	48	57	0.558928	0.598822
93	Haematoendothelial progenitors	0	0	1	1	1	1	3	3	3	3	0.790925	0.49727
94	Cranial mesoderm	5	6	10	14	15	19	26	33	37	42	0.376089	0.333796
95	Cranial mesoderm	2	6	10	12	16	21	25	37	47	55	0.695523	0.536877
96	Cranial mesoderm	3	5	7	10	13	20	24	33	37	42	0.288178	0.324208
97	Neural crest	0	0	0	3	6	7	8	9	13	15	0.475535	0.0523157
98	Cranial mesoderm	2	7	13	16	20	29	36	47	57	63	0.410757	0.481083
99	Surface ectoderm	0	0	0	1	1	3	3	5	9	9	0.508467	0.286697
100	Cranial mesoderm	2	6	7	9	18	20	30	36	44	48	0.555387	0.572686
101	Cranial mesoderm	2	4	5	7	7	8	11	16	20	24	0.488916	0.488222
102	Neural crest	3	8	21	26	33	40	47	49	50	50	0.299769	-0.0799387
103	Cranial mesoderm	0	2	2	5	10	12	15	16	19	20	0.586083	0.446784
104	Neural crest	3	6	10	12	14	15	18	23	26	30	0.465766	0.283287
105	Surface ectoderm	2	3	6	9	12	16	21	24	27	34	0.449425	0.200556
106	Neural crest	0	4	5	7	12	16	20	24	28	34	0.513982	0.249728
107	Cranial mesoderm	0	1	4	5	7	8	12	13	17	21	0.416815	0.200032
108	Cranial mesoderm	2	2	8	9	11	16	23	31	35	41	0.39349	0.320813
109	Cranial mesoderm	4	9	10	14	22	27	36	46	53	60	0.535712	0.483967
110	Neural crest	0	2	4	6	8	10	13	13	18	19	0.508514	0.219464
111	Cranial mesoderm	0	2	3	7	12	14	17	23	29	32	0.41754	0.157917
112	Surface ectoderm	2	6	9	15	21	24	31	38	45	49	0.449557	0.471409
113	Surface ectoderm	0	0	1	2	4	7	9	12	14	16	0.587147	0.249003
114	Surface ectoderm	0	0	0	1	2	3	3	4	5	5	0.55033	0.144005
115	Neural crest	6	8	15	20	25	32	38	45	51	55	0.20686	0.583235
116	Cranial mesoderm	0	0	1	4	5	5	5	5	9	12	0.660063	0.569263
117	Surface ectoderm	0	1	3	4	9	14	21	28	36	43	0.585223	0.0756768
118	Cranial mesoderm	2	4	9	13	18	22	30	36	44	48	0.444209	0.530931
119	Surface ectoderm	2	3	3	5	6	8	10	12	13	14	0.550222	-0.0203295
120	Mixed mesenchymal mesoderm	1	1	1	1	1	1	1	1	2	2	0.710915	-0.188983
121	Cranial mesoderm	0	1	1	1	1	2	3	5	6	11	0.670146	0.204308
122	Haematoendothelial progenitors	1	2	6	14	26	31	38	45	51	58	0.308151	0.294821
123	Surface ectoderm	1	5	5	6	11	12	16	20	24	29	0.531054	0.211526
124	Mixed mesenchymal mesoderm	0	0	0	0	1	1	1	1	2	2	0.750606	-0.122844
125	Neural crest	1	6	6	8	10	10	12	17	19	23	0.585072	0.106377
126	Neural crest	0	2	6	7	11	17	20	29	34	38	0.344248	0.261878
127	Surface ectoderm	1	4	6	7	9	13	19	25	33	35	0.523214	0.230297
128	Neural crest	2	7	10	17	20	29	32	39	42	50	0.361229	0.486205
129	Surface ectoderm	0	2	3	5	8	9	11	13	15	18	0.385817	0.0345448
130	Neural crest	0	3	7	14	20	28	37	48	63	68	0.676537	0.382063
131	Surface ectoderm	1	5	6	7	11	15	20	23	26	26	0.346031	0.128576
132	Cranial mesoderm	4	7	11	16	21	31	38	45	53	62	0.475117	0.588143
133	Surface ectoderm	1	2	8	14	21	25	31	44	50	53	0.486477	0.309756
134	Surface ectoderm	0	1	3	3	5	8	9	15	17	18	0.68327	0.287065
135	Surface ectoderm	1	4	4	6	6	7	10	13	15	17	0.452869	0.189739
136	Neural crest	1	3	3	9	9	10	14	18	20	25	0.626461	0.0250172
137	Surface ectoderm	2	3	5	6	7	11	15	18	22	24	0.423469	0.100255
138	Surface ectoderm	1	1	7	10	15	21	24	27	32	40	0.436583	0.129098
139	Surface ectoderm	0	1	1	1	2	3	5	7	8	12	0.545349	0.262762
140	Forebrain/Midbrain/Hindbrain	0	2	6	7	7	9	10	15	18	22	0.50065	0.130812
141	Surface ectoderm	0	0	0	1	3	3	4	7	14	19	0.676578	0.185102
142	Neural crest	0	0	5	6	8	12	15	21	23	27	0.548489	0.390805
143	Surface ectoderm	0	0	0	0	0	0	0	0	0	0	0.832555	-0.0499984
144	Surface ectoderm	0	4	7	9	10	14	19	24	28	34	0.658909	0.178534
145	Surface ectoderm	1	3	5	8	8	9	11	17	22	26	0.549902	0.0733692
146	Surface ectoderm	0	0	0	0	1	1	2	2	2	2	0.332698	0.169532
147	Surface ectoderm	2	6	10	15	16	19	24	32	36	43	0.426433	0.179753
148	Surface ectoderm	2	3	5	9	12	19	21	24	31	39	0.360772	0.185804
149	Surface ectoderm	2	2	6	7	10	13	18	18	22	28	0.473634	0.254239
150	Cranial mesoderm	6	7	10	15	19	28	38	47	55	60	0.57859	0.575218
151	Surface ectoderm	0	1	2	5	11	13	13	16	21	26	0.49487	0.0595695
152	Surface ectoderm	0	2	2	4	4	5	7	11	12	16	0.677283	-0.0690723
153	Surface ectoderm	0	1	4	5	6	10	14	17	22	25	0.389205	0.162595
154	Surface ectoderm	0	0	1	1	4	7	8	11	13	15	0.613463	0.329686
155	Surface ectoderm	1	3	6	6	10	13	17	22	25	30	0.546186	0.306083
156	Surface ectoderm	0	1	3	6	7	10	16	24	30	35	0.730282	0.143773
157	Surface ectoderm	1	2	8	14	16	19	23	24	31	35	0.560441	0.194649
158	Surface ectoderm	0	0	0	1	3	5	7	7	9	12	0.561003	0.149297
159	Cranial mesoderm	3	7	9	13	17	23	32	42	45	55	0.674373	0.525676
160	Surface ectoderm	0	0	0	2	3	9	12	19	31	42	0.702919	0.491112
161	Mixed mesenchymal mesoderm	0	0	0	0	0	0	0	2	2	2	0.475394	0.0874477
162	Surface ectoderm	0	0	3	4	5	8	10	12	15	18	0.486984	0.0186776
163	Neural crest	4	12	19	27	36	45	54	62	71	77	0.237136	0.510838
164	Haematoendothelial progenitors	0	7	11	15	17	22	23	24	25	29	0.265903	-0.233524
165	Cranial mesoderm	1	4	7	16	22	34	45	56	65	73	0.400586	0.401528
166	Neural crest	3	4	4	8	11	18	21	30	37	41	0.353149	0.388352
167	Cranial mesoderm	2	6	10	12	20	32	38	44	50	55	0.660063	0.474429
168	Haematoendothelial progenitors	0	3	9	15	21	26	33	43	50	58	0.509156	0.49658
169	Neural crest	1	4	9	11	13	16	21	22	23	27	0.46079	0.514031
170	Endothelium	2	3	6	11	14	17	18	21	27	32	0.248678	0.295365
171	Neural crest	2	7	9	11	17	24	27	32	38	43	0.363641	0.352496
172	Cranial mesoderm	1	4	8	18	20	24	31	37	44	54	0.451234	0.557732
173	Haematoendothelial progenitors	2	2	3	7	11	14	18	19	24	29	0.466419	0.414823
174	Cranial mesoderm	2	7	10	17	27	34	40	46	51	56	0.388602	0.594216
175	Haematoendothelial progenitors	0	2	5	9	14	21	25	30	32	36	0.464261	0.152696
176	Neural crest	0	1	3	9	12	20	27	36	47	56	0.634509	0.187328
177	Endothelium	0	3	7	12	15	20	27	33	36	42	0.482345	0.586323
178	Neural crest	3	15	23	31	37	45	47	50	55	56	0.18986	-0.0172634
179	Endothelium	1	3	5	9	16	22	35	48	56	68	0.595415	0.46325
180	Neural crest	3	9	18	30	39	44	48	51	54	57	0.331464	0.454879
181	Neural crest	1	6	10	15	20	21	21	22	23	23	0.234956	-0.179808
182	Cranial mesoderm	1	5	8	10	14	20	28	34	41	52	0.331791	0.399414
183	Cranial mesoderm	1	7	12	15	16	20	24	26	34	40	0.617439	0.433442
184	Cranial mesoderm	1	8	13	16	22	28	32	39	49	58	0.544955	0.572519
185	Cranial mesoderm	2	8	10	11	16	19	24	28	34	40	0.631898	0.479654
186	Neural crest	3	8	10	13	20	22	24	26	35	37	0.235372	0.498613
187	Haematoendothelial progenitors	0	0	0	0	1	1	1	2	4	5	0.724981	0.557546
188	Neural crest	2	10	16	20	24	25	26	27	28	29	0.263277	-0.179742
189	Neural crest	4	9	19	26	32	38	46	52	58	65	0.271921	0.228569
190	Endothelium	0	0	0	2	6	8	10	13	15	19	0.657672	0.213482
191	Cranial mesoderm	2	7	9	12	18	23	29	33	43	48	0.647319	0.561257
192	Neural crest	4	14	18	24	26	27	30	32	36	36	0	0.017716
193	ExE endoderm	0	0	0	0	0	0	1	4	5	9	0.544251	0.437634
194	Neural crest	0	3	6	10	14	19	21	29	37	48	0.510746	0.473186
195	Neural crest	3	7	9	17	25	30	38	42	47	49	0.435297	0.384326
196	Endothelium	0	0	0	0	0	0	0	0	0	0	0.699651	-0.344977
197	Neural crest	4	4	5	11	15	24	30	35	39	44	0.361673	0.380464
198	Cranial mesoderm	0	1	2	4	4	11	18	21	27	35	0.615675	0.504295
199	Neural crest	0	3	4	5	10	12	16	20	22	25	0.603793	0.0917184
200	Endothelium	1	2	3	3	5	7	9	14	15	17	0.617076	0.107411
201	Endothelium	1	8	13	16	20	26	34	42	46	55	0.428209	0.612421
202	Haematoendothelial progenitors	0	0	0	1	2	2	2	4	5	5	0.495716	0.024978
203	Neural crest	3	14	21	28	33	39	40	41	44	45	0	-0.136089
204	Neural crest	2	5	13	19	25	34	45	54	62	65	0.455556	0.397888
205	Haematoendothelial progenitors	0	0	0	0	0	2	3	3	4	4	0.657935	-0.230893
206	Cranial mesoderm	3	10	12	20	28	36	45	55	66	74	0.324721	0.506888
207	Endothelium	0	0	0	0	0	0	0	0	0	0	0.762024	0.0330001
208	Endothelium	0	4	8	15	19	19	25	29	33	41	0.487431	0.527227
209	Neural crest	3	10	17	25	28	38	43	53	59	61	0.189667	0.269788
210	Neural crest	5	8	10	14	23	35	43	49	57	70	0.22442	0.467639
211	Cranial mesoderm	0	0	2	4	8	13	17	23	26	34	0.571358	0.539944
212	Neural crest	4	8	12	20	26	35	42	49	56	58	0.13285	0.262724
213	Neural crest	0	2	6	7	11	19	25	29	33	37	0.503575	0.414734
214	Neural crest	4	13	25	34	45	51	56	58	64	70	0.217526	0.152912
215	Endothelium	2	2	6	9	15	18	24	27	32	40	0.411276	0.534137
216	Cranial mesoderm	4	8	11	14	21	27	36	47	58	61	0.494496	0.527374
217	Neural crest	6	17	24	33	38	43	43	48	52	53	0.186165	-0.0518606
218	Neural crest	0	4	8	12	15	20	22	27	32	32	0.413787	-0.0265925
219	Cranial mesoderm	1	2	6	13	17	22	29	35	38	43	0.455475	0.453437
220	Haematoendothelial progenitors	0	2	7	13	18	25	29	31	38	42	0.612668	0.381153
221	Cranial mesoderm	1	5	8	11	13	19	26	30	37	47	0.442472	0.594476
222	Cranial mesoderm	0	0	0	1	1	4	9	13	18	22	0.770642	0.487884
223	Cranial mesoderm	0	3	5	8	11	15	23	30	37	42	0.642205	0.426328
224	Endothelium	0	0	3	8	11	16	18	20	22	25	0.418775	0.371102
225	Surface ectoderm	2	5	6	9	12	16	20	30	41	50	0.338219	0.428073
226	Cranial mesoderm	0	2	5	6	15	21	32	37	47	54	0.602592	0.503371
227	Endothelium	0	0	0	0	0	0	0	0	1	1	0.693265	-0.0877308
228	Endothelium	2	3	5	8	9	12	12	16	21	28	0.463849	0.436886
229	Cranial mesoderm	1	4	6	17	28	32	44	51	58	69	0.560827	0.468727
230	Cranial mesoderm	2	3	8	11	20	24	35	42	48	53	0.568174	0.478651
231	Cranial mesoderm	0	0	0	1	3	8	12	16	20	26	0.694927	0.414882
232	Endothelium	0	0	0	2	2	2	2	2	2	4	0.602962	0.0498451
233	Surface ectoderm	3	8	13	17	22	29	32	41	45	50	0.399795	0.470738
234	Cranial mesoderm	1	1	3	8	13	21	33	38	44	47	0.654616	0.464888
235	Forebrain/Midbrain/Hindbrain	2	3	6	8	13	15	17	22	28	33	0.696831	0.40979
236	Surface ectoderm	0	6	11	19	22	25	30	36	42	51	0.665542	0.420028
237	Cranial mesoderm	0	1	6	9	15	18	21	27	34	39	0.560528	0.466726
238	Haematoendothelial progenitors	0	0	0	1	2	2	2	2	2	2	0.532779	0.22532
239	Surface ectoderm	1	1	2	6	10	12	15	23	32	38	0.642054	0.475561
240	Cranial mesoderm	1	2	8	17	28	38	43	51	57	66	0.590527	0.509403
241	Endothelium	5	11	16	17	24	28	43	53	64	75	0.345596	0.369247
242	Cranial mesoderm	2	6	8	13	19	25	35	44	51	57	0.390865	0.530813
243	Endothelium	2	2	5	9	14	18	22	30	38	46	0.5169	0.216671
244	Cranial mesoderm	0	0	1	2	7	10	13	20	26	33	0.503071	0.333384
245	Surface ectoderm	0	0	3	10	16	19	23	29	37	47	0.656868	0.572139
246	Cranial mesoderm	1	3	8	12	20	25	38	41	48	54	0.444028	0.428364
247	Surface ectoderm	2	2	3	4	5	8	13	17	20	24	0.393226	0.193339
248	Definitive endoderm	0	0	0	0	0	1	1	1	1	1	0.691257	0.521373
249	Surface ectoderm	1	3	3	7	9	10	14	19	26	30	0.645072	0.496235
250	Endothelium	1	1	1	2	3	4	5	6	7	8	0.477304	0.170349
251	Surface ectoderm	0	3	9	13	18	22	25	31	37	41	0.395947	0.511745
252	Cranial mesoderm	0	0	5	10	16	23	32	38	46	53	0.347569	0.497223
253	Cranial mesoderm	0	2	5	9	17	19	24	28	37	47	0.555233	0.46477
254	Cranial mesoderm	0	3	7	16	23	35	43	53	66	74	0.52591	0.424112
255	Endothelium	0	0	1	1	1	1	1	1	1	1	0.56314	0.172391
256	Cranial mesoderm	3	6	12	18	25	35	45	49	58	65	0.364273	0.434009
257	Cranial mesoderm	0	4	9	15	21	29	40	52	63	71	0.416277	0.449627
258	Definitive endoderm	0	0	0	0	0	1	4	5	5	7	0.637523	0.379268
259	Surface ectoderm	1	2	5	8	8	14	18	23	26	28	0.472207	0.452407
260	Endothelium	1	2	6	10	14	19	24	32	35	40	0.618388	0.435016
261	Surface ectoderm	2	3	4	6	7	11	11	15	18	23	0.498687	0.25527
262	Forebrain/Midbrain/Hindbrain	0	2	3	6	10	19	24	28	35	43	0.68327	0.416254
263	Surface ectoderm	1	3	5	12	21	33	38	42	52	60	0.4235	0.457766
264	Surface ectoderm	0	0	1	1	1	1	3	4	4	4	0.469218	0.295293
265	Cranial mesoderm	1	4	10	16	20	34	39	47	55	63	0.295037	0.421101
266	Surface ectoderm	0	2	5	6	11	11	15	18	25	36	0.774358	0.453924
267	Sclerotome	1	4	6	9	13	21	29	35	44	51	0.501362	0.356657
268	Endothelium	1	2	3	4	4	6	7	8	9	11	0.44146	0.265506
269	Endothelium	1	1	3	5	5	8	9	12	15	21	0.552171	0.377446
270	Cranial mesoderm	0	0	2	4	7	13	18	23	37	42	0.575988	0.254771
271	Surface ectoderm	0	0	5	7	11	18	22	24	27	34	0.711211	0.573531
272	Surface ectoderm	2	4	10	13	16	20	24	32	36	42	0.460226	0.34295
273	Surface ectoderm	3	9	11	18	23	31	37	48	54	64	0.429396	0.483178
274	Surface ectoderm	0	2	4	7	10	14	17	24	33	38	0.658044	0.534689
275	Cranial mesoderm	2	8	10	17	23	30	34	42	51	60	0.311701	0.478645
276	Cranial mesoderm	3	11	16	20	28	31	39	49	52	59	0.228786	0.530867
277	Cranial mesoderm	5	8	13	14	22	30	38	47	50	56	0.301481	0.544563
278	Haematoendothelial progenitors	0	0	1	2	2	2	2	2	2	2	0.584881	0.173741
279	Surface ectoderm	0	0	0	1	4	6	7	8	13	14	0.674373	0.265401
280	Neural crest	0	1	2	2	5	8	10	13	17	22	0.660878	0.582441
281	Cranial mesoderm	3	7	12	17	21	30	40	50	57	67	0.266649	0.536861
282	Cranial mesoderm	3	4	9	12	17	23	30	38	47	53	0.324721	0.524355
283	Cranial mesoderm	4	7	19	24	32	39	46	53	58	68	0.198333	0.493888
284	Anterior somitic tissues	0	6	9	14	24	32	40	49	58	69	0.272017	0.425024
285	Surface ectoderm	1	5	9	15	22	29	35	44	51	62	0.726663	0.495789
286	Surface ectoderm	1	2	8	13	19	23	28	34	42	53	0.675083	0.475393
287	Endothelium	3	6	7	12	24	25	30	38	46	54	0.388968	0.411029
288	Cranial mesoderm	1	3	7	11	21	27	33	39	49	57	0.425553	0.38261
289	Spinal cord	1	4	8	13	18	28	33	38	54	61	0.412009	0.402724
290	Surface ectoderm	1	4	9	15	19	26	29	34	40	44	0.482855	0.280063
291	Forebrain/Midbrain/Hindbrain	0	0	0	0	0	1	1	2	2	2	0.697116	0.277922
292	Cranial mesoderm	2	5	12	15	19	31	39	50	57	70	0.271966	0.438453
293	Surface ectoderm	1	4	8	18	23	30	38	44	50	57	0.703632	0.511018
294	Forebrain/Midbrain/Hindbrain	0	0	2	5	6	6	6	9	9	13	0.44558	0.260491
295	Cranial mesoderm	1	4	11	19	27	33	46	51	56	67	0.442308	0.39717
296	Cranial mesoderm	4	8	12	14	19	25	32	37	42	47	0.294959	0.549541
297	Cranial mesoderm	1	2	2	7	13	18	25	30	40	47	0.51606	0.395299
298	Surface ectoderm	2	6	10	16	19	25	30	34	43	51	0.548988	0.465699
299	Surface ectoderm	4	8	15	19	28	36	48	57	66	76	0.397936	0.539398
300	Forebrain/Midbrain/Hindbrain	0	0	0	0	2	2	2	3	4	10	0.832555	0.395544
301	Neural crest	1	3	4	6	10	13	16	27	31	46	0.708178	0.471771
302	Cranial mesoderm	3	5	8	11	17	24	32	38	44	54	0.4182	0.340477
303	Haematoendothelial progenitors	0	0	0	1	4	7	11	14	15	21	0.668552	0.197676
304	Surface ectoderm	2	3	3	6	11	13	17	22	26	37	0.68784	0.41933
305	Cranial mesoderm	3	6	9	14	20	29	37	44	47	54	0.309197	0.543067
306	Cranial mesoderm	1	7	9	16	20	24	31	36	43	55	0.375374	0.38803
307	Sclerotome	0	1	1	3	3	10	13	21	30	40	0.416636	0.368987
308	Surface ectoderm	3	5	14	18	22	27	27	30	32	35	0.30257	0.465268
309	Surface ectoderm	2	2	3	4	7	9	12	19	24	37	0.729372	0.401479
310	Cranial mesoderm	4	11	13	20	25	34	39	43	46	52	0.331464	0.480157
311	Cranial mesoderm	2	6	12	22	27	30	37	43	56	68	0.294959	0.478663
312	Surface ectoderm	0	1	5	8	10	11	16	22	25	26	0.676988	0.401818
313	Cranial mesoderm	2	9	11	21	29	41	47	56	66	72	0.43485	0.40068
314	Cranial mesoderm	5	11	15	17	23	28	34	49	63	75	0.314707	0.483344
315	Surface ectoderm	0	3	12	18	21	23	27	34	40	45	0.595598	0.243454
316	Cranial mesoderm	3	7	13	18	25	32	39	44	53	61	0.332022	0.547826
317	Cranial mesoderm	3	7	16	24	28	32	37	44	52	69	0.273645	0.520456
318	Cranial mesoderm	2	5	14	22	27	32	42	47	56	64	0.392055	0.472204
319	Surface ectoderm	0	0	0	0	0	2	2	3	3	4	0.380189	0.044244
320	Forebrain/Midbrain/Hindbrain	1	2	4	5	5	9	10	15	20	23	0.705214	0.29169
321	Cranial mesoderm	2	5	6	11	13	17	23	27	33	48	0.157325	0.42902
322	Cranial mesoderm	1	1	2	10	23	34	46	57	63	71	0.482443	0.525996
323	Endothelium	1	1	2	6	8	8	9	13	16	19	0.689184	0.290665
324	Definitive endoderm	0	3	5	7	8	8	11	18	19	21	0.572866	0.518189
325	Anterior somitic tissues	2	4	10	15	21	30	39	46	53	63	0.308994	0.39207
326	Surface ectoderm	0	0	2	2	5	7	8	11	13	21	0.776586	0.483719
327	Haematoendothelial progenitors	3	5	6	13	17	24	33	47	52	57	0.411306	0.441672
328	Splanchnic mesoderm	4	6	8	14	23	29	42	54	65	71	0.338932	0.339637
329	Cranial mesoderm	0	1	5	11	14	21	23	28	30	35	0.360914	0.494816
330	Cranial mesoderm	0	0	1	2	4	7	10	16	21	29	0.714898	0.535207
331	Cranial mesoderm	2	8	9	15	20	26	30	35	42	45	0.473435	0.528714
332	Endothelium	1	3	6	9	15	20	25	36	42	50	0.291087	0.417591
333	Cranial mesoderm	3	6	8	13	24	35	44	49	56	62	0.375033	0.441429
334	Cranial mesoderm	1	4	6	14	20	30	37	50	57	66	0.278944	0.422136
335	Cranial mesoderm	2	6	8	10	16	24	28	39	48	58	0.355093	0.404096
336	Cranial mesoderm	2	4	8	10	16	21	27	37	45	52	0.39664	0.392359
337	Surface ectoderm	1	4	6	8	10	20	28	33	41	47	0.581342	0.522055
338	Sclerotome	0	1	3	8	15	22	29	36	44	53	0.281918	0.449598
339	Cranial mesoderm	0	1	1	6	10	16	19	22	25	27	0.428798	0.504684
340	Endothelium	1	3	5	6	9	13	15	17	23	26	0.549554	0.257521
341	Surface ectoderm	0	0	2	3	4	9	16	18	20	21	0.599048	0.193386
342	Cranial mesoderm	0	1	2	6	8	13	15	23	36	44	0.338321	0.428979
343	Cranial mesoderm	4	10	14	19	24	29	37	51	66	76	0.323548	0.470788
344	Forebrain/Midbrain/Hindbrain	0	0	0	2	3	3	5	7	8	11	0.532563	-0.0449115
345	Surface ectoderm	0	1	3	10	16	23	28	32	38	41	0.495131	0.352877
346	Surface ectoderm	1	2	2	2	4	4	6	11	14	15	0.60184	0.190308
347	Cranial mesoderm	2	4	9	14	20	26	31	35	41	46	0.429782	0.482615
348	Haematoendothelial progenitors	0	0	0	0	0	0	0	1	2	2	0.495559	0.221955
349	Surface ectoderm	1	3	10	13	17	22	27	31	40	44	0.329059	0.413854
350	Cranial mesoderm	0	1	2	2	5	7	14	18	22	32	0.441351	0.295731
351	Neural crest	0	0	0	1	1	1	3	3	3	4	0.550539	0.0631816
352	Cranial mesoderm	0	2	7	9	11	15	23	29	36	40	0.433981	0.485942
353	Neural crest	1	4	7	10	12	13	16	28	33	39	0.393532	0.361872
354	Neural crest	3	5	8	13	21	27	33	39	44	50	0.443621	0.365472
355	Cranial mesoderm	1	3	6	9	15	20	25	31	41	47	0.462609	0.465544
356	Cranial mesoderm	0	4	8	17	24	29	40	46	55	63	0.434037	0.462429
357	Cranial mesoderm	0	1	4	8	10	16	23	27	29	33	0.703632	0.495308
358	Cranial mesoderm	5	9	12	20	24	32	39	47	51	60	0.367213	0.42173
359	Endothelium	1	3	3	5	7	11	14	20	25	31	0.34545	0.185361
360	Endothelium	0	0	0	1	2	3	8	11	15	20	0.625763	0.430325
361	Surface ectoderm	1	7	11	15	20	26	32	36	41	45	0.50449	0.534404
362	Definitive endoderm	3	12	15	20	24	27	28	32	36	39	0.5228	0.259516
363	Neural crest	3	5	6	6	7	7	8	8	8	11	0.4679	0.00883067
364	Cranial mesoderm	0	5	9	17	24	26	32	39	45	51	0.418418	0.464276
365	Cranial mesoderm	0	0	0	2	3	3	4	6	7	9	0.750173	0.330271
366	Neural crest	2	3	9	16	18	28	34	41	45	56	0.372831	0.492823
367	Endothelium	0	0	1	1	1	1	1	1	3	3	0.658923	-0.164674
368	Endothelium	1	2	3	4	5	5	5	5	6	8	0.55478	-0.113184
369	Neural crest	2	5	11	14	20	26	38	52	59	70	0.337781	0.397643
370	Neural crest	3	4	4	5	7	8	8	10	11	12	0.446904	0.17933
371	Neural crest	2	5	6	8	8	8	9	9	10	11	0.409393	0.128091
372	Forebrain/Midbrain/Hindbrain	0	4	7	7	10	11	14	18	20	25	0.629561	0.226225
373	Neural crest	0	0	0	0	0	0	2	3	3	3	0.323448	0.0877224
374	Cranial mesoderm	2	6	12	20	25	31	39	43	49	57	0.426121	0.416318
375	Cranial mesoderm	0	1	5	9	17	26	36	44	53	68	0.475513	0.475496
376	Neural crest	2	6	6	7	8	8	10	10	10	12	0.475513	0.0118178
377	Cranial mesoderm	0	1	1	4	6	10	13	16	20	23	0.684717	0.433156
378	Neural crest	2	5	7	8	9	9	11	13	13	14	0.473435	0.147005
379	Cranial mesoderm	1	1	3	5	7	12	17	20	22	25	0.700762	0.342975
380	Endothelium	0	0	0	0	0	0	0	0	0	0	0.748889	-0.271996
381	Cranial mesoderm	4	6	11	14	18	26	36	44	56	66	0.307453	0.34016
382	Neural crest	1	6	6	6	7	8	10	11	13	13	0.592829	0.0592881
383	Definitive endoderm	0	2	2	4	5	7	11	23	32	36	0.70335	0.413332
384	Neural crest	0	2	2	2	3	5	7	8	9	12	0.473435	0.22465
385	Neural crest	0	6	8	12	15	22	31	36	43	48	0.265269	0.357437
386	Neural crest	3	6	6	8	9	10	10	11	11	11	0.390865	-0.0519215
387	Cranial mesoderm	2	2	6	8	13	18	21	24	29	35	0.617439	0.460354
388	Endothelium	1	3	8	16	18	27	34	41	45	53	0.443389	0.446278
389	Endothelium	0	1	1	1	1	1	4	5	5	7	0.500768	0.155041
390	Surface ectoderm	2	5	7	11	16	21	27	42	51	59	0.627862	0.289732
391	Surface ectoderm	2	6	8	11	16	21	24	28	33	37	0.579415	0.24327
392	Endothelium	0	4	8	11	15	20	29	35	44	54	0.52919	0.36559
393	Cranial mesoderm	3	7	13	16	22	33	41	45	50	63	0.402323	0.501507
394	Surface ectoderm	1	4	8	10	13	19	24	28	34	42	0.357388	0.489466
395	Neural crest	0	0	0	0	0	0	0	0	0	0	0.715008	0.304047
396	Neural crest	0	1	3	4	8	11	14	18	20	25	0.366498	0.328397
397	Cranial mesoderm	0	2	7	12	17	26	33	38	49	60	0.558495	0.480639
398	Surface ectoderm	0	3	8	12	18	23	33	42	48	54	0.39997	0.404676
399	Neural crest	0	0	1	1	2	3	4	6	10	10	0.524262	0.0994963
400	Endothelium	0	0	2	5	7	10	12	15	20	31	0.625742	0.416323
401	Surface ectoderm	5	8	15	18	26	34	42	48	57	65	0.354896	0.329083
402	Surface ectoderm	0	3	7	9	13	19	26	30	35	37	0.352343	0.341002
403	Cranial mesoderm	1	4	6	12	16	21	27	36	44	56	0.528078	0.374628
404	Haematoendothelial progenitors	0	2	2	5	6	8	12	17	23	33	0.475431	0.372149
405	Neural crest	2	5	5	7	7	8	8	9	9	10	0.41939	0.210947
406	Surface ectoderm	3	7	10	12	13	15	19	24	25	26	0.365572	0.195076
407	Cranial mesoderm	0	3	9	14	18	26	29	38	49	52	0.526371	0.48085
408	Cranial mesoderm	2	4	7	9	18	25	33	44	57	70	0.390075	0.499392
409	Neural crest	0	0	2	3	5	7	9	10	12	15	0.571488	0.258366
410	Cranial mesoderm	1	2	6	8	14	18	22	33	41	52	0.616883	0.398275
411	Cranial mesoderm	5	6	9	14	21	26	31	38	40	45	0.390591	0.41778
412	Neural crest	0	2	3	8	10	12	14	16	21	21	0.697284	0.24563
413	Forebrain/Midbrain/Hindbrain	1	3	4	6	12	13	17	21	22	24	0.643407	0.133473
414	Surface ectoderm	0	4	8	14	22	29	36	45	52	61	0.400723	0.534171
415	Cranial mesoderm	0	0	2	3	12	17	24	31	38	49	0.50064	0.481591
416	Cranial mesoderm	1	3	6	10	18	25	34	43	52	63	0.498504	0.469328
417	Neural crest	0	0	0	1	5	6	8	11	14	16	0.537593	0.390528
418	Haematoendothelial progenitors	0	0	0	0	0	0	0	0	0	0	0.65488	0.0230831
419	Neural crest	1	6	7	11	14	20	26	27	29	32	0.30156	0.22061
420	Endothelium	2	2	6	8	10	16	21	27	38	51	0.435457	0.294025
421	Cranial mesoderm	1	3	7	11	15	18	19	20	25	31	0.585799	0.24002
422	Cranial mesoderm	0	0	0	4	8	17	25	32	37	40	0.513323	0.458395
423	Neural crest	0	0	0	0	1	3	3	4	4	10	0.780623	0.288982
424	Neural crest	0	1	1	1	1	2	4	5	5	5	0.404797	0.0550361
425	Surface ectoderm	0	1	2	5	8	10	10	11	13	15	0.525192	0.280744
426	Cranial mesoderm	2	5	10	12	19	22	29	30	41	49	0.425855	0.379297
427	Neural crest	0	0	1	1	4	6	8	10	12	14	0.637525	0.00475051
428	Endothelium	0	0	1	1	2	7	10	14	19	21	0.647646	0.358081
429	Endothelium	0	3	4	4	6	8	15	17	25	33	0.384733	0.200274
430	Surface ectoderm	0	2	4	6	8	11	14	18	22	23	0.425652	0.0128114
431	Cranial mesoderm	0	0	1	1	2	4	6	8	9	10	0.788275	0.066826
432	Cranial mesoderm	0	0	2	5	7	11	20	25	29	37	0.376577	0.448015
433	Neural crest	0	0	1	3	5	5	7	9	11	17	0.715048	0.333163
434	Cranial mesoderm	0	0	3	6	8	10	14	18	21	30	0.486864	0.492659
435	Cranial mesoderm	2	7	15	24	33	37	46	50	57	68	0.244099	0.220416
436	Cranial mesoderm	1	2	3	3	6	9	10	14	18	21	0.475156	0.390149
437	Cranial mesoderm	2	5	7	10	11	15	22	32	40	46	0.32648	0.436663
438	Cranial mesoderm	2	3	8	11	17	22	29	42	55	69	0.473435	0.464535
439	Endothelium	1	2	2	4	9	14	22	26	29	39	0.425945	0.381686
440	Cranial mesoderm	0	2	6	7	11	16	21	30	36	43	0.465489	0.339524
441	Cranial mesoderm	4	6	10	15	20	31	39	48	62	75	0.4182	0.420375
442	Cranial mesoderm	1	3	9	16	22	26	34	45	60	69	0.411501	0.410553
443	Cranial mesoderm	2	8	11	18	23	30	36	46	61	68	0.41939	0.463659
444	Haematoendothelial progenitors	1	5	9	14	18	25	36	45	55	68	0.1726	0.44153
445	Cranial mesoderm	3	5	9	15	17	24	28	37	47	54	0.329876	0.434548
446	Endothelium	0	0	3	12	22	29	38	44	57	66	0.4679	0.480495
447	Endothelium	0	1	3	10	10	17	25	33	42	52	0.289768	0.416049
448	Cranial mesoderm	3	5	8	13	16	23	37	46	56	66	0.41939	0.507861
449	Cranial mesoderm	2	5	11	16	22	26	34	44	54	64	0.399081	0.379961
450	Cranial mesoderm	1	2	4	5	7	9	12	17	21	27	0.377207	0.380646
451	Endothelium	0	1	2	3	4	4	4	4	6	7	0.449596	0.0377234
452	Cranial mesoderm	1	2	4	9	11	19	28	40	57	64	0.574317	0.412162
453	Endothelium	0	1	3	4	4	9	12	15	17	25	0.493913	0.255568
454	Haematoendothelial progenitors	0	0	0	1	1	2	2	3	3	3	0.73514	0.147523
455	Endothelium	0	1	3	4	5	7	11	18	22	25	0.414618	0.41765
456	Endothelium	1	1	1	1	1	1	3	6	8	9	0.615932	-0.108114
457	Cranial mesoderm	0	0	1	2	7	9	13	19	23	30	0.611032	0.285158
458	Endothelium	0	0	1	3	5	9	10	12	14	17	0.652986	0.0288775
459	Cranial mesoderm	0	1	2	6	9	16	25	35	39	45	0.431681	0.405906
460	Cranial mesoderm	1	5	10	19	24	33	46	61	74	82	0.476672	0.406071
461	Cranial mesoderm	0	4	5	8	13	15	20	28	36	40	0.535795	0.359561
462	Cranial mesoderm	1	4	10	16	21	30	36	46	59	72	0.491442	0.517444
463	Endothelium	0	1	2	3	4	6	7	7	8	9	0.285725	-0.152444
464	Cranial mesoderm	0	0	2	5	8	16	26	35	43	52	0.53519	0.325775
465	Endothelium	0	1	5	11	17	23	26	33	40	46	0.438449	0.476379
466	Endothelium	0	1	1	3	9	16	18	19	21	26	0.445868	0.230116
467	Cranial mesoderm	0	0	0	1	3	5	7	7	10	12	0.615565	0.345848
468	Cranial mesoderm	1	4	6	13	18	27	36	47	56	65	0.385729	0.474869
469	Forebrain/Midbrain/Hindbrain	1	2	3	5	14	16	21	29	36	43	0.284718	0.393082
470	Haematoendothelial progenitors	0	1	3	3	3	6	9	12	15	19	0.335837	0.175409
471	Endothelium	1	1	2	2	3	4	7	8	11	12	0.631187	-0.222913
472	Forebrain/Midbrain/Hindbrain	0	2	5	7	10	17	20	27	35	39	0.566399	0.456434
473	Endothelium	0	1	3	3	4	4	6	7	7	9	0.500494	0.220276
474	Endothelium	0	0	0	0	0	0	0	0	0	0	0.436207	-0.18923
475	Cranial mesoderm	0	0	0	2	2	6	12	15	20	28	0.500494	0.346867
476	Endothelium	0	0	0	0	0	0	0	0	0	0	0.695644	0.0967959
477	Anterior somitic tissues	0	2	3	6	11	16	22	28	34	43	0.482982	0.497948
478	Surface ectoderm	0	3	6	8	12	14	19	25	33	36	0.515594	0.549905
479	Surface ectoderm	0	0	0	0	1	2	7	9	12	15	0.599147	0.125534
480	Cranial mesoderm	2	3	7	10	17	23	29	39	43	51	0.430893	0.512151
481	Endothelium	0	0	0	3	3	3	3	6	7	8	0.602004	-0.0243117
482	Surface ectoderm	1	2	2	5	8	11	16	24	28	35	0.639061	0.49653
483	Haematoendothelial progenitors	0	3	10	13	20	32	40	46	57	65	0.412194	0.524521
484	Cranial mesoderm	0	3	9	11	16	21	27	41	47	58	0.471392	0.528678
485	Surface ectoderm	0	3	3	4	5	7	9	13	15	20	0.605572	0.298747
486	Endothelium	1	4	10	16	20	31	42	48	60	71	0.403228	0.382027
487	Endothelium	0	0	1	2	3	5	10	12	15	15	0.422451	-0.133814
488	Surface ectoderm	0	0	1	4	6	8	13	18	21	25	0.681121	0.509263
489	Endothelium	1	3	6	12	15	20	30	40	54	67	0.382259	0.329168
490	Cranial mesoderm	0	0	1	1	2	2	4	4	5	5	0.492055	0.263773
491	Surface ectoderm	0	3	4	5	7	8	12	18	25	29	0.694512	0.407635
492	Cranial mesoderm	1	2	5	8	17	25	33	38	46	52	0.527284	0.423111
493	Haematoendothelial progenitors	1	4	10	13	21	32	43	50	61	70	0.343631	0.434781
494	Surface ectoderm	0	0	0	2	3	5	6	8	13	17	0.516051	0.233431
495	Haematoendothelial progenitors	1	2	9	14	19	27	34	41	50	60	0.431224	0.41899
496	Gut tube	2	5	11	16	22	30	30	36	40	46	0.542862	0.441699
497	Cranial mesoderm	0	5	13	25	29	37	45	55	67	83	0.281749	0.423178
498	Endothelium	0	2	2	4	4	4	5	6	6	6	0.440979	-0.300708
499	Haematoendothelial progenitors	0	0	1	1	3	4	5	6	7	9	0.309717	0.418933
500	Endothelium	0	1	1	2	2	3	4	8	8	11	0.619689	0.00366372
501	Sclerotome	0	3	9	14	22	30	37	43	53	62	0.497908	0.283177
502	Haematoendothelial progenitors	1	4	11	17	28	36	45	54	69	84	0.279479	0.388963
503	Sclerotome	3	4	6	12	18	29	43	55	62	75	0.386914	0.164429
504	Sclerotome	0	0	2	2	4	8	10	14	17	19	0.454774	0.348439
505	Cranial mesoderm	0	2	12	19	30	35	44	57	69	82	0.474037	0.414737
506	Sclerotome	3	6	9	15	26	34	41	57	74	85	0.345878	0.280546
507	Dermomyotome	0	4	9	16	21	31	38	51	61	76	0.37293	0.410457
508	Splanchnic mesoderm	0	1	1	2	3	3	5	5	5	7	0.584279	0.161923
509	Haematoendothelial progenitors	2	6	11	16	24	31	39	50	70	84	0.404959	0.468511
510	Endothelium	0	1	2	4	5	7	12	17	20	22	0.451782	0.0927647
511	Endothelium	0	5	7	9	12	19	28	39	52	66	0.507653	0.415219
512	Endothelium	0	0	1	5	12	20	33	39	42	53	0.454708	0.30862
513	Dermomyotome	0	2	6	15	26	37	53	70	84	101	0.556019	0.293178
514	Cranial mesoderm	1	4	10	16	18	28	41	48	65	76	0.42709	0.408392
515	Cranial mesoderm	0	0	0	1	1	2	2	2	3	3	0.535047	0.122088
516	Dermomyotome	1	5	8	17	27	34	47	58	73	91	0.520378	0.40341
517	Dermomyotome	1	2	4	6	6	6	7	8	11	15	0.336401	0.434718
518	Sclerotome	2	3	5	7	11	12	16	21	29	36	0.484336	0.115779
519	Sclerotome	1	1	2	7	11	18	23	25	28	35	0.354328	0.203854
520	Intermediate mesoderm	1	1	1	3	3	4	6	8	11	13	0.425308	0.279176
521	Sclerotome	1	5	10	18	26	36	43	54	61	71	0.413992	0.328158
522	Cranial mesoderm	1	3	9	21	26	33	43	57	68	80	0.341615	0.378365
523	Sclerotome	1	7	15	23	28	36	47	60	77	93	0.381927	0.439577
524	Endothelium	0	0	2	7	10	20	25	32	39	49	0.487608	0.442355
525	Neural crest	0	0	1	2	4	5	5	6	7	9	0.379702	0.247735
526	Haematoendothelial progenitors	0	1	2	2	4	7	12	15	21	23	0.375045	0.522704
527	Sclerotome	0	0	1	3	5	9	10	13	14	16	0.290857	0.386253
528	Sclerotome	1	3	3	4	10	15	16	20	23	31	0.206521	0.396918
529	Sclerotome	0	1	2	2	3	4	4	4	5	6	0.444427	0.0552063
530	Cranial mesoderm	0	4	10	17	23	29	32	38	45	55	0.41783	0.361432
531	Sclerotome	4	4	11	17	30	43	50	63	69	87	0.262653	0.415582
532	Cranial mesoderm	0	4	10	15	20	26	30	36	43	49	0.560415	0.337428
533	Sclerotome	3	7	11	17	20	28	41	54	68	84	0.412157	0.413895
534	Sclerotome	0	2	11	19	29	36	44	53	66	76	0.291206	0.371409
535	Cranial mesoderm	0	4	7	12	18	23	30	34	44	54	0.443099	0.356049
536	Anterior somitic tissues	0	2	3	8	9	10	11	16	22	27	0.475432	0.3203
537	Dermomyotome	0	3	5	7	13	18	27	37	44	55	0.346132	0.46344
538	Anterior somitic tissues	2	2	5	5	5	6	7	9	11	14	0.282604	0.509908
539	Neural crest	0	0	2	3	6	7	10	12	17	18	0.636309	0.288412
540	Sclerotome	1	5	10	15	25	32	45	56	64	76	0.425827	0.408515
541	Anterior somitic tissues	2	5	11	23	29	37	41	49	59	69	0.4051	0.360771
542	Cranial mesoderm	1	4	9	15	22	28	33	39	42	54	0.579841	0.341342
543	Splanchnic mesoderm	0	7	9	16	24	28	34	42	50	61	0.358506	0.402464
544	Sclerotome	0	2	8	10	16	22	31	40	54	67	0.29228	0.415773
545	Sclerotome	1	1	4	9	14	20	31	41	56	72	0.458391	0.451464
546	Sclerotome	2	4	8	11	16	28	34	40	50	60	0.365463	0.415945
547	Sclerotome	0	2	3	4	7	8	12	14	16	19	0.42216	0.3723
548	Sclerotome	3	6	9	14	26	37	46	56	63	78	0.384318	0.322097
549	Cranial mesoderm	0	2	5	8	13	22	26	31	40	52	0.398089	0.379918
550	Cranial mesoderm	3	7	14	19	24	37	46	59	74	78	0.376982	0.436469
551	Dermomyotome	0	0	0	0	0	0	0	0	0	0	0.794101	-0.206691
552	Cranial mesoderm	2	5	8	9	16	24	37	47	58	65	0.433329	0.402875
553	Cranial mesoderm	2	5	8	10	20	27	38	46	57	64	0.447559	0.287193
554	Sclerotome	2	5	11	18	24	26	41	53	67	83	0.412189	0.394524
555	Sclerotome	1	6	15	21	27	33	39	45	59	68	0.332242	0.340833
556	Sclerotome	1	1	1	4	4	5	8	12	15	16	0.500261	0.295514
557	Cranial mesoderm	2	4	7	13	19	29	36	41	50	62	0.462503	0.415641
558	Sclerotome	2	6	11	17	23	38	51	61	74	91	0.378834	0.447627
559	Cranial mesoderm	1	5	11	18	24	35	46	59	65	79	0.557305	0.457413
560	Dermomyotome	0	0	0	2	2	2	3	3	3	4	0.522424	0.377931
561	Cranial mesoderm	1	1	4	10	16	24	26	35	53	67	0.527437	0.319066
562	Sclerotome	2	2	4	5	6	7	9	10	11	12	0.493687	0.205324
563	Cranial mesoderm	1	4	6	6	9	10	12	16	18	22	0.628655	0.18615
564	Cranial mesoderm	1	7	9	17	28	33	45	49	57	66	0.153824	0.398186
565	Cranial mesoderm	0	0	1	3	8	14	24	35	49	58	0.406966	0.4584
566	Cranial mesoderm	2	10	17	23	31	36	43	51	59	69	0.35654	0.322009
567	Dermomyotome	1	7	14	20	29	36	47	61	72	86	0.23591	0.390145
568	Sclerotome	1	5	8	16	21	28	34	49	65	76	0.321395	0.435133
569	Anterior somitic tissues	1	4	11	13	27	32	43	60	75	86	0.288577	0.444476
570	Sclerotome	3	8	11	17	26	31	42	51	62	70	0.300723	0.419274
571	Sclerotome	0	1	2	6	10	12	21	27	32	34	0.365495	0.25825
572	Anterior somitic tissues	0	0	0	0	0	0	0	0	0	0	0.776586	0.121362
573	Forebrain/Midbrain/Hindbrain	0	0	0	0	0	0	1	2	2	2	0.725189	0.181536
574	Sclerotome	0	7	10	17	25	35	42	54	62	73	0.479603	0.431096
575	Anterior somitic tissues	3	5	9	13	18	28	35	49	64	80	0.477223	0.422306
576	Cranial mesoderm	0	4	10	19	27	37	45	56	66	79	0.546536	0.390235
577	Sclerotome	1	3	6	11	16	28	35	52	64	77	0.305965	0.40463
578	Anterior somitic tissues	1	2	5	14	27	35	47	58	67	78	0.488067	0.377427
579	Cranial mesoderm	0	1	3	3	3	4	4	4	5	5	0.52629	0.326536
580	Cranial mesoderm	0	6	11	16	20	25	34	45	51	59	0.354737	0.222139
581	Cranial mesoderm	1	2	7	10	18	23	38	47	57	66	0.344229	0.465966
582	Sclerotome	3	7	12	20	28	34	43	51	68	80	0.359693	0.377308
583	Cranial mesoderm	3	7	13	20	26	35	44	53	63	68	0.21471	0.397114
584	Anterior somitic tissues	1	6	12	18	22	28	38	53	66	76	0.373538	0.487036
585	Sclerotome	4	7	10	10	18	31	42	54	68	78	0.242554	0.409357
586	Sclerotome	2	4	10	20	24	29	37	45	59	68	0.34234	0.389859
587	Sclerotome	1	3	7	11	19	33	46	58	72	90	0.352719	0.441601
588	Sclerotome	2	4	6	13	25	36	48	58	66	81	0.400976	0.410681
589	Cranial mesoderm	2	6	9	14	22	31	40	46	54	59	0.421219	0.355222
590	Cranial mesoderm	2	6	11	16	20	26	34	47	57	67	0.475513	0.381372
591	Cranial mesoderm	0	0	1	5	6	7	15	24	29	38	0.615932	0.475666
592	Sclerotome	1	2	7	11	16	23	30	39	47	61	0.348623	0.407126
593	Cranial mesoderm	1	3	8	16	20	28	34	43	54	64	0.304573	0.426701
594	Sclerotome	0	1	2	3	4	5	9	10	13	15	0.338267	0.404789
595	Anterior somitic tissues	1	3	8	17	23	36	49	60	73	87	0.313942	0.454638
596	Neural crest	0	0	0	0	1	1	1	1	3	4	0.669096	0.288664
597	Sclerotome	1	1	3	4	6	13	15	20	25	30	0.693082	0.388009
598	Neural crest	0	1	5	12	20	27	36	46	59	71	0.418351	0.446206
599	Sclerotome	0	5	7	18	24	33	47	58	74	86	0.293776	0.407299
600	Dermomyotome	0	4	6	9	19	25	36	46	57	70	0.511215	0.47031
601	Endothelium	0	7	13	15	24	32	40	45	52	63	0.445336	0.369868
602	Dermomyotome	0	1	1	3	5	10	13	16	22	27	0.395913	0.414446
603	Anterior somitic tissues	3	7	13	18	31	35	40	50	58	69	0.31145	0.456441
604	Dermomyotome	4	5	9	12	17	29	35	48	62	78	0.318691	0.38428
605	Dermomyotome	0	0	0	2	2	2	2	4	6	6	0.31309	0.295323
606	Cranial mesoderm	0	0	0	1	3	3	3	3	6	9	0.803373	0.223884
607	Cranial mesoderm	1	4	12	18	27	37	43	50	55	67	0.361673	0.369776
608	Splanchnic mesoderm	0	7	11	17	24	29	38	46	62	73	0.349811	0.444669
609	Sclerotome	0	1	3	13	20	31	35	43	48	57	0.335774	0.315943
610	Sclerotome	0	0	0	0	0	0	0	0	0	0	0.451623	0.352015
611	Dermomyotome	0	1	11	21	26	36	45	57	73	85	0.268555	0.399474
612	Sclerotome	1	3	4	13	25	35	46	59	73	89	0.352343	0.360522
613	Cranial mesoderm	0	2	7	14	23	32	39	49	55	63	0.281318	0.435048
614	Sclerotome	0	0	0	1	2	2	2	2	2	2	0.744659	0.147183
615	Endothelium	3	5	11	16	19	24	31	40	45	56	0.454465	0.305773
616	Sclerotome	2	5	9	15	22	33	41	51	59	77	0.394486	0.456834
617	Sclerotome	0	2	3	3	6	11	13	16	22	27	0.560928	0.347386
618	Cranial mesoderm	0	4	8	15	19	26	34	43	51	61	0.391716	0.432005
619	Cranial mesoderm	0	2	9	13	17	23	27	33	39	47	0.314179	0.405699
620	Cranial mesoderm	1	1	2	2	3	4	5	8	10	13	0.660368	0.390274
621	Cranial mesoderm	1	9	14	23	36	46	59	68	77	93	0.514081	0.429177
622	Cranial mesoderm	0	3	9	17	23	29	37	46	54	66	0.415796	0.303695
623	Cranial mesoderm	0	6	9	16	22	28	36	45	57	71	0.392986	0.41433
624	Dermomyotome	1	2	7	10	14	22	28	35	41	46	0.253919	0.238651
625	Cranial mesoderm	0	0	1	3	3	4	7	11	18	21	0.528228	0.297226
626	Cranial mesoderm	1	4	8	13	20	26	35	49	60	75	0.417236	0.417483
627	Sclerotome	0	0	2	2	3	4	4	4	7	10	0.762024	0.20247
628	Anterior somitic tissues	1	4	9	18	27	31	43	51	69	81	0.518856	0.439072
629	Neural crest	0	3	7	17	23	37	56	67	75	93	0.452425	0.360672
630	Cranial mesoderm	1	5	7	16	29	35	49	63	71	83	0.240223	0.411604
631	Anterior somitic tissues	0	3	6	9	16	23	36	46	55	70	0.266543	0.447823
632	Cranial mesoderm	1	2	4	11	27	36	47	58	69	84	0.365511	0.296655
633	Neural crest	0	0	0	0	0	0	0	1	1	1	0.598577	0.161116
634	Cranial mesoderm	2	4	10	20	28	32	39	47	51	61	0.377333	0.293584
635	Dermomyotome	0	1	2	3	7	13	17	21	29	33	0.528164	0.428024
636	Haematoendothelial progenitors	0	0	2	6	8	10	12	17	26	29	0.415944	0.326031
637	Dermomyotome	1	3	5	7	8	10	16	22	33	43	0.538987	0.529081
638	Dermomyotome	1	5	8	18	26	29	41	50	58	72	0.504259	0.454452
639	Anterior somitic tissues	0	0	0	0	0	0	0	0	0	1	0.531882	0.0350777
640	Anterior somitic tissues	2	3	3	3	9	16	24	30	42	52	0.424701	0.462325
641	Endothelium	0	0	1	3	5	8	9	10	13	15	0.531601	0.0841481
642	Dermomyotome	0	0	0	1	2	6	11	12	14	16	0.401162	0.494747
643	Cranial mesoderm	0	1	3	8	12	17	31	44	53	62	0.379533	0.469069
644	Endothelium	0	0	0	0	2	2	4	5	8	9	0.473712	0.201947
645	Sclerotome	1	3	8	15	18	30	36	49	57	72	0.332354	0.430744
646	Erythroid	0	0	0	0	0	0	0	0	0	0	0.729532	0.148614
647	Neural crest	0	0	2	2	3	3	3	3	4	5	0.478665	0.212803
648	Anterior somitic tissues	1	4	6	10	15	27	39	52	61	75	0.412833	0.429386
649	Dermomyotome	0	1	4	12	17	30	37	50	59	69	0.542698	0.45354
650	Neural crest	0	2	6	12	20	25	31	35	48	54	0.426828	0.385152
651	Haematoendothelial progenitors	0	4	9	14	25	31	38	49	58	69	0.360601	0.46472
652	Cranial mesoderm	1	6	11	21	26	32	38	50	64	73	0.435321	0.43736
653	Dermomyotome	0	4	8	16	20	25	35	46	57	73	0.390789	0.442907
654	Cranial mesoderm	0	0	1	1	1	1	3	5	6	6	0.265903	0.288325
655	Anterior somitic tissues	1	1	2	3	5	6	9	15	16	20	0.445024	0.392535
656	Cranial mesoderm	0	0	0	1	2	4	4	5	5	5	0.724187	0.097414
657	Anterior somitic tissues	2	3	6	12	18	27	42	51	60	73	0.43787	0.498416
658	Anterior somitic tissues	0	0	0	0	0	1	2	2	2	2	0.521242	-0.16946
659	Sclerotome	0	0	0	0	0	0	0	0	0	0	0.762024	0.150316
660	Haematoendothelial progenitors	0	0	0	1	1	1	2	2	2	2	0.522564	0.333782
661	Dermomyotome	0	1	1	1	2	3	5	7	8	10	0.557746	0.256014
662	Cranial mesoderm	1	5	8	10	21	31	36	45	59	69	0.23655	0.430849
663	Neural crest	2	5	7	12	15	19	25	33	37	45	0.444057	0.349579
664	Cranial mesoderm	0	1	2	4	5	5	6	6	6	6	0.66973	0.238297
665	Cranial mesoderm	3	8	14	20	29	38	45	56	65	76	0.464501	0.371331
666	Haematoendothelial progenitors	0	0	2	2	4	6	8	9	10	12	0.47955	0.317283
667	Cranial mesoderm	1	1	1	3	3	3	5	6	6	8	0.660899	0.117303
668	Cranial mesoderm	4	5	6	11	18	24	33	43	55	72	0.272675	0.429372
669	Endothelium	1	6	8	10	15	19	20	20	23	28	0.458391	0.301708
670	Haematoendothelial progenitors	1	5	7	12	14	21	25	29	34	38	0.482345	0.275248
671	Cranial mesoderm	0	1	1	1	1	1	1	1	1	1	0.393722	-0.208847
672	Dermomyotome	2	2	2	7	10	15	18	22	29	33	0.337039	0.389645
673	Endothelium	0	0	2	4	8	12	14	17	19	22	0.365127	0.232029
674	Endothelium	0	0	0	0	0	0	0	0	2	3	0.587812	-0.171228
675	Sclerotome	3	6	9	12	17	24	32	42	49	53	0.237292	0.25316
676	Cranial mesoderm	0	0	3	4	5	10	12	15	16	19	0.586852	0.374008
677	Neural crest	1	4	5	6	12	17	24	34	48	61	0.340074	0.367587
678	Cranial mesoderm	0	0	1	2	3	6	15	22	32	48	0.727332	0.4927
679	Endothelium	0	2	2	4	4	6	8	10	14	14	0.337626	-0.0383128
680	Dermomyotome	1	4	9	18	20	28	36	47	58	72	0.313928	0.432148
681	Haematoendothelial progenitors	0	0	1	1	2	4	5	5	5	5	0.525175	0.00938406
682	Cranial mesoderm	0	2	6	10	16	21	27	32	41	54	0.636917	0.415064
683	Dermomyotome	2	2	8	13	20	29	39	51	61	70	0.451785	0.417552
684	Haematoendothelial progenitors	0	4	7	15	18	26	34	41	57	73	0.428439	0.4515
685	Haematoendothelial progenitors	2	3	8	12	17	21	28	37	43	51	0.359801	0.3949
686	Dermomyotome	0	0	1	1	2	2	3	3	4	5	0.580583	0.132545
687	Endothelium	0	1	1	1	1	1	2	2	3	5	0.645983	0.108232
688	Dermomyotome	0	4	9	14	20	32	42	48	56	70	0.285205	0.445243
689	Sclerotome	1	4	7	14	23	31	41	54	65	72	0.332084	0.36884
690	Dermomyotome	1	3	8	12	22	25	33	40	52	67	0.397177	0.20899
691	Endothelium	0	0	0	0	0	0	0	1	1	1	0.413317	0.128609
692	Neural crest	0	0	0	0	1	1	1	1	2	2	0.711884	0.0857025
693	Haematoendothelial progenitors	0	0	0	0	0	0	0	3	3	5	0.667802	0.0968789
694	Endothelium	0	0	0	0	0	0	0	0	0	0	0.741574	-0.0519655
695	Cranial mesoderm	0	2	4	9	15	21	26	35	44	54	0.273645	0.38988
696	Cranial mesoderm	0	2	3	4	6	11	16	20	25	29	0.404428	0.345357
697	Cranial mesoderm	2	5	11	23	34	42	51	61	69	80	0.374906	0.239726
698	Cranial mesoderm	0	1	4	6	10	15	28	37	47	52	0.436067	0.307466
699	Cranial mesoderm	2	5	13	22	30	39	47	55	69	79	0.464501	0.359392
700	Cranial mesoderm	3	8	15	21	28	33	46	62	72	82	0.37417	0.38829
701	Cranial mesoderm	2	7	10	18	26	37	47	57	67	83	0.464501	0.349682
702	Cranial mesoderm	4	5	13	21	28	38	54	58	69	79	0.37233	0.187011
703	Cranial mesoderm	3	6	17	22	30	43	54	63	75	86	0.37233	0.318351
704	Cranial mesoderm	1	5	11	17	28	41	50	57	73	87	0.319372	0.323121
705	Haematoendothelial progenitors	2	6	12	23	31	38	47	55	66	83	0.524936	0.367815
706	Cranial mesoderm	0	0	1	2	3	5	5	11	15	17	0.531934	0.286919
707	Gut tube	1	8	13	15	16	18	20	24	25	36	0.503258	0.53261
708	Endothelium	0	0	0	1	1	1	1	1	2	2	0.643551	-0.0752703
709	Cranial mesoderm	4	9	15	22	32	39	51	67	76	87	0.34625	0.391714
710	Endothelium	0	2	6	13	16	22	27	33	44	58	0.517762	0.135805
711	Cranial mesoderm	0	0	1	2	5	8	15	21	27	41	0.417573	0.460952
712	Cranial mesoderm	1	6	12	20	28	40	50	57	71	85	0.475752	0.402651
713	Cranial mesoderm	0	3	7	12	16	23	32	43	55	70	0.417001	0.322756
714	Cranial mesoderm	0	0	0	0	0	1	1	2	2	2	0.578464	0.467469
715	Cranial mesoderm	3	7	12	23	28	41	52	58	74	89	0.382397	0.397186
716	Anterior somitic tissues	3	7	9	17	26	36	45	54	68	83	0.449338	0.398584
717	Erythroid	0	1	1	1	1	1	2	2	2	2	0.757868	0.111282
718	Cranial mesoderm	0	1	1	3	3	4	6	10	19	23	0.40779	0.415322
719	Endothelium	0	0	0	0	0	1	1	1	2	2	0.780398	0.271257
720	Cranial mesoderm	0	0	1	2	2	5	8	10	10	14	0.550585	0.361548
721	Cranial mesoderm	1	5	13	22	30	40	53	60	75	93	0.459315	0.313699
722	Cranial mesoderm	2	6	13	21	29	39	52	61	73	83	0.402562	0.376556
723	Anterior somitic tissues	2	5	14	19	28	35	47	54	68	84	0.324692	0.345469
724	Haematoendothelial progenitors	1	6	11	17	29	36	50	59	73	85	0.437525	0.449775
725	Haematoendothelial progenitors	1	6	9	16	25	38	49	58	70	84	0.480935	0.454034
726	Cranial mesoderm	0	1	1	4	10	18	31	42	51	62	0.557596	0.381522
727	Endothelium	1	1	3	5	7	9	13	18	23	26	0.470904	0.479321
728	Sclerotome	1	5	9	18	21	30	40	46	64	81	0.489836	0.406402
729	Cranial mesoderm	0	3	11	18	27	38	49	54	64	69	0.319471	0.395002
730	Cranial mesoderm	0	2	7	13	22	32	48	57	68	83	0.410242	0.429112
731	Anterior somitic tissues	0	1	4	10	15	24	32	49	64	77	0.333443	0.422682
732	Haematoendothelial progenitors	0	3	7	11	19	25	32	43	56	70	0.28648	0.430409
733	Haematoendothelial progenitors	0	3	11	16	26	34	38	46	52	67	0.341139	0.429265
734	Cranial mesoderm	1	6	12	13	18	26	29	34	41	45	0.540315	0.196294
735	Anterior somitic tissues	1	1	6	10	16	25	32	47	66	83	0.421421	0.36912
736	Sclerotome	0	0	0	0	1	3	5	9	13	18	0.398849	0.376915
737	Cranial mesoderm	0	1	8	12	21	32	40	51	63	77	0.416815	0.374211
738	Anterior somitic tissues	1	8	11	17	22	28	36	48	64	72	0.472548	0.346927
739	Cranial mesoderm	0	0	4	8	13	19	25	28	39	47	0.38555	0.334633
740	Cranial mesoderm	0	2	6	10	19	27	32	40	53	66	0.475513	0.477175
741	Sclerotome	1	4	11	18	28	35	45	55	66	86	0.33655	0.348226
742	Cranial mesoderm	0	3	7	7	10	15	22	29	37	43	0.407533	0.427389
743	Sclerotome	2	5	11	19	29	36	52	63	72	82	0.37233	0.401352
744	Cranial mesoderm	1	4	9	17	25	35	48	55	69	75	0.440581	0.442364
745	Sclerotome	0	2	6	9	15	23	28	36	50	65	0.291984	0.426826
746	Dermomyotome	2	5	12	21	31	40	51	62	77	93	0.31145	0.376071
747	Dermomyotome	1	7	13	18	25	35	46	55	70	80	0.348371	0.397766
748	Endothelium	1	1	2	2	3	3	3	3	5	5	0.600923	0.237401
749	Cranial mesoderm	1	6	16	22	34	41	46	51	55	70	0.405394	0.464575
750	Cranial mesoderm	0	5	9	13	23	33	39	46	57	66	0.343935	0.386997
751	Erythroid	0	1	1	1	1	1	1	1	1	1	0.738934	0.135745
752	Haematoendothelial progenitors	0	1	1	4	5	10	11	13	14	17	0.456447	0.439352
753	Cranial mesoderm	5	8	11	16	21	29	35	39	48	55	0.310048	0.531472
754	Cranial mesoderm	0	2	4	7	10	13	15	18	22	29	0.407906	0.45379
755	Anterior somitic tissues	1	4	5	7	11	19	24	30	35	40	0.412348	0.522647
756	Sclerotome	2	4	5	11	13	17	23	27	33	45	0.334385	0.444856
757	Dermomyotome	3	7	14	19	26	34	37	42	47	55	0.394286	0.52963
758	Dermomyotome	0	1	3	5	7	11	16	22	28	33	0.447599	0.594637
759	Dermomyotome	1	4	8	11	12	14	16	18	24	30	0.344248	0.512493
760	Cranial mesoderm	0	4	5	6	9	11	16	17	24	31	0.316958	0.398734
761	Anterior somitic tissues	1	1	5	12	14	22	26	33	39	43	0.313942	0.47939
762	Sclerotome	2	6	7	12	13	17	23	30	37	48	0.256479	0.464415
763	Dermomyotome	2	5	9	10	13	17	23	30	35	42	0.341139	0.414331
764	Dermomyotome	0	1	1	4	7	8	9	11	15	20	0.541153	0.356627
765	Dermomyotome	0	4	10	17	25	33	37	45	52	59	0.335361	0.483375
766	Sclerotome	0	1	6	9	13	18	24	31	37	42	0.429089	0.551495
767	Cranial mesoderm	1	6	11	15	21	31	37	43	50	55	0.434442	0.578663
768	Anterior somitic tissues	1	3	4	6	11	15	18	24	30	42	0.31518	0.466329
769	Dermomyotome	4	8	15	25	32	42	46	55	62	67	0.290816	0.50153
770	Dermomyotome	0	1	5	6	10	19	23	26	36	43	0.35005	0.522909
771	Anterior somitic tissues	2	7	11	12	20	31	36	43	53	62	0.382461	0.592136
772	Dermomyotome	1	4	6	10	14	19	21	23	27	29	0.41783	0.414755
773	Dermomyotome	0	1	1	1	1	1	1	1	1	1	0.798069	0.399787
774	Sclerotome	2	5	6	9	15	21	22	29	37	49	0.321	0.529733
775	Cranial mesoderm	0	1	2	4	8	12	14	19	23	28	0.456368	0.567254
776	Dermomyotome	1	4	9	13	18	24	34	43	51	60	0.376518	0.503841
777	Dermomyotome	0	0	0	0	1	3	4	10	12	14	0.591128	0.38518
778	Anterior somitic tissues	0	3	3	7	10	17	22	26	31	38	0.39941	0.441179
779	Anterior somitic tissues	1	2	4	6	7	12	17	25	32	43	0.339183	0.38828
780	Dermomyotome	2	5	6	11	14	19	28	31	35	37	0.276554	0.396829
781	Anterior somitic tissues	3	5	7	10	15	20	29	36	41	48	0.367275	0.583558
782	Cranial mesoderm	2	5	7	10	15	18	24	32	36	45	0.28999	0.529476
783	Dermomyotome	2	4	7	10	13	19	23	26	28	29	0.460541	0.417481
784	Cranial mesoderm	3	5	9	12	18	27	38	45	56	68	0.4795	0.524173
785	Dermomyotome	0	0	3	4	4	6	9	9	11	15	0.515417	0.325178
786	Cranial mesoderm	0	2	2	7	11	20	26	35	41	52	0.482342	0.432815
787	Cranial mesoderm	2	6	11	18	23	33	40	50	61	68	0.339587	0.417702
788	Dermomyotome	0	1	5	8	11	19	25	31	37	42	0.413883	0.484561
789	Haematoendothelial progenitors	3	7	10	13	18	20	33	40	51	62	0.341545	0.493236
790	Neural crest	0	1	2	4	8	15	20	27	39	49	0.48363	0.334448
791	Anterior somitic tissues	0	0	1	1	2	8	12	15	21	26	0.450284	0.489013
792	Splanchnic mesoderm	0	1	1	4	9	16	21	29	34	40	0.276635	0.606187
793	Endothelium	1	2	4	6	6	7	13	15	21	26	0.450148	0.345531
794	Cranial mesoderm	0	0	3	3	6	6	8	8	8	10	0.593261	0.231211
795	Dermomyotome	3	5	7	8	15	20	21	25	32	36	0.42785	0.253006
796	Sclerotome	1	1	5	6	9	13	16	23	29	37	0.411127	0.538526
797	Cranial mesoderm	0	2	8	17	25	34	46	56	72	89	0.187148	0.354718
798	Neural crest	0	3	6	14	16	19	24	25	25	26	0.556217	0.139501
799	Splanchnic mesoderm	1	2	4	7	14	17	27	32	34	40	0.42014	0.231825
800	Haematoendothelial progenitors	2	2	3	6	7	8	9	12	14	20	0.420556	0.336214
801	Endothelium	2	2	2	5	5	8	14	16	17	18	0.448531	0.560314
802	Endothelium	0	1	5	6	9	14	16	27	36	47	0.437815	0.3582
803	Cranial mesoderm	0	1	5	7	15	24	31	39	48	62	0.523302	0.428373
804	Endothelium	0	0	0	0	1	4	8	10	12	14	0.536429	0.144867
805	Cranial mesoderm	1	6	7	11	17	25	33	38	44	53	0.564518	0.365027
806	Intermediate mesoderm	0	0	1	1	3	5	6	9	11	13	0.386397	0.262024
807	Dermomyotome	0	0	1	4	4	5	5	5	7	13	0.674132	0.557531
808	Dermomyotome	0	0	1	2	3	4	4	6	8	9	0.516799	0.402302
809	Sclerotome	1	2	6	10	13	19	27	35	49	59	0.50279	0.497873
810	Dermomyotome	2	5	8	13	19	24	38	50	54	62	0.620334	0.526583
811	Cranial mesoderm	0	0	1	2	4	7	10	16	22	30	0.581966	0.430867
812	Dermomyotome	0	2	4	4	9	14	16	20	26	28	0.422609	0.333237
813	Dermomyotome	1	4	7	16	22	29	35	41	46	56	0.362959	0.515306
814	Splanchnic mesoderm	2	3	4	4	7	11	16	19	23	29	0.415405	0.557329
815	Anterior somitic tissues	1	1	4	8	12	23	31	37	43	55	0.512296	0.403909
816	Dermomyotome	2	7	12	23	34	41	50	56	69	80	0.481979	0.519653
817	Splanchnic mesoderm	0	0	2	4	5	12	15	19	25	29	0.462883	0.481793
818	Dermomyotome	0	2	8	9	12	16	20	23	30	37	0.499646	0.484529
819	Dermomyotome	0	0	0	2	5	6	8	10	13	16	0.329901	0.489628
820	Cranial mesoderm	0	0	6	12	19	29	38	51	64	76	0.386489	0.490078
821	Cranial mesoderm	0	2	5	9	14	23	32	42	54	69	0.5078	0.486266
822	Splanchnic mesoderm	2	2	2	3	3	3	5	5	8	9	0.643551	0.333975
823	Cranial mesoderm	1	3	4	7	11	18	26	38	50	60	0.462032	0.484501
824	Dermomyotome	0	3	8	11	17	25	36	43	56	68	0.469654	0.252035
825	Dermomyotome	2	2	2	3	3	3	8	9	10	11	0.616527	0.227162
826	Dermomyotome	1	1	1	3	3	3	5	6	8	9	0.536593	0.111725
827	Cranial mesoderm	0	0	0	0	1	1	1	1	1	2	0.784003	0.0320435
828	Dermomyotome	0	1	1	2	3	3	3	5	8	12	0.762024	0.406725
829	Surface ectoderm	0	2	3	6	10	10	10	13	17	19	0.637919	0.0858461
830	Intermediate mesoderm	2	3	3	3	5	5	5	7	9	11	0.605557	0.242782
831	Sclerotome	1	4	9	13	18	27	36	38	40	44	0.498639	0.528279
832	Cranial mesoderm	0	3	6	7	10	13	14	18	19	22	0.584797	0.468839
833	Dermomyotome	0	0	1	1	1	1	1	2	2	2	0.716813	-0.0185914
834	Surface ectoderm	1	3	3	9	10	16	24	30	40	46	0.415463	0.406883
835	Spinal cord	0	0	0	0	0	1	1	3	3	3	0.757604	0.235894
836	Intermediate mesoderm	0	0	0	1	1	2	2	2	2	3	0.430021	0.0139186
837	Anterior somitic tissues	0	0	0	0	0	0	1	1	1	1	0.440523	0.266982
838	Dermomyotome	0	1	5	11	16	22	34	44	49	60	0.417236	0.284279
839	Endothelium	0	0	3	5	5	7	11	15	19	23	0.493179	0.357954
840	Cardiomyocytes	0	1	3	4	6	6	6	6	7	9	0.784003	0.0733269
841	Cranial mesoderm	2	3	9	19	27	35	42	51	62	75	0.434943	0.481935
842	Sclerotome	1	4	6	11	14	18	21	28	34	40	0.499366	0.576398
843	Cranial mesoderm	0	0	1	1	3	4	7	8	13	18	0.516926	0.360734
844	Endothelium	0	1	2	3	7	10	11	14	16	17	0.509299	0.263623
845	Sclerotome	1	1	6	8	11	16	20	23	26	33	0.447295	0.485917
846	Sclerotome	0	1	5	9	10	13	19	25	30	39	0.588492	0.34519
847	Haematoendothelial progenitors	2	5	11	17	23	29	41	51	60	67	0.304235	0.469004
848	Sclerotome	0	1	5	9	11	16	19	25	29	34	0.435834	0.54892
849	Cranial mesoderm	0	0	0	1	1	2	8	10	15	16	0.458694	0.396096
850	Haematoendothelial progenitors	1	3	6	10	13	17	20	23	28	32	0.451478	0.569214
851	Anterior somitic tissues	1	3	7	10	13	17	20	24	28	30	0.317477	0.57666
852	Sclerotome	1	2	3	3	5	6	10	15	18	26	0.382255	0.415864
853	Endothelium	0	1	9	11	14	18	29	38	47	56	0.456499	0.364248
854	Splanchnic mesoderm	0	1	6	10	11	15	22	28	30	35	0.504605	0.504453
855	Sclerotome	0	4	4	7	12	15	18	20	23	27	0.448973	0.427924
856	Endothelium	1	2	3	4	5	8	11	15	21	25	0.280369	0.453769
857	Sclerotome	2	3	12	21	28	34	44	52	68	78	0.388569	0.45143
858	Endothelium	0	0	0	0	0	0	1	2	3	5	0.467693	0.365302
859	Anterior somitic tissues	0	4	5	7	13	16	21	26	28	34	0.46523	0.466971
860	Sclerotome	0	0	4	7	11	12	15	19	22	27	0.542447	0.498899
861	Endothelium	1	2	4	9	13	15	18	19	20	31	0.382556	0.576079
862	Endothelium	0	1	2	4	4	7	8	9	10	10	0.655543	0.297556
863	Sclerotome	2	4	7	14	24	28	32	38	43	49	0.414222	0.551998
864	Cranial mesoderm	3	5	13	23	30	38	49	56	67	75	0.38519	0.349203
865	Sclerotome	0	1	2	6	9	14	15	17	19	22	0.43687	0.355144
866	Cranial mesoderm	2	3	12	20	27	33	41	50	58	67	0.278178	0.400801
867	Cranial mesoderm	0	1	1	2	3	4	8	9	12	20	0.262749	0.485495
868	Neural crest	0	1	1	2	2	3	4	6	7	10	0.456061	0.418767
869	Dermomyotome	1	3	4	10	12	16	18	21	24	31	0.504605	0.533468
870	Dermomyotome	1	2	4	6	8	14	15	19	21	29	0.452557	0.430744
871	Neural crest	0	0	0	0	0	2	2	5	6	12	0.473454	0.514161
872	Sclerotome	0	1	3	5	10	12	18	23	25	31	0.558136	0.443642
873	Cranial mesoderm	1	4	9	17	27	39	53	57	66	77	0.483913	0.233684
874	Sclerotome	1	3	6	10	13	21	23	28	32	37	0.435457	0.533094
875	Neural crest	0	0	0	0	1	3	3	4	7	10	0.621372	0.445809
876	Sclerotome	1	2	8	13	24	31	41	51	66	77	0.429396	0.397505
877	Sclerotome	0	3	4	6	10	13	16	23	30	40	0.299265	0.442725
878	Endothelium	0	1	3	6	8	15	17	22	29	34	0.266862	0.501814
879	Sclerotome	2	5	13	23	27	33	40	52	63	79	0.271473	0.42318
880	Neural crest	0	2	2	4	5	6	9	11	14	17	0.539872	0.280421
881	Dermomyotome	0	1	3	5	6	9	12	14	16	19	0.469412	0.488666
882	Haematoendothelial progenitors	0	0	1	1	1	2	4	6	10	12	0.329554	0.427578
883	Sclerotome	0	1	5	5	6	9	13	17	20	20	0.293985	0.400732
884	Neural crest	1	1	4	7	10	13	17	20	22	25	0.522378	0.490937
885	Haematoendothelial progenitors	0	0	0	1	2	3	7	11	14	16	0.38785	0.599483
886	Dermomyotome	1	5	12	14	17	21	26	32	43	48	0.507823	0.538784
887	Splanchnic mesoderm	0	0	1	1	1	2	2	2	4	6	0.301481	0.409756
888	Splanchnic mesoderm	0	1	2	4	6	8	10	11	16	18	0.470688	0.518075
889	Endothelium	0	0	0	2	4	7	11	14	20	24	0.715098	0.493337
890	Dermomyotome	1	6	11	16	22	29	36	42	51	58	0.348439	0.484557
891	Sclerotome	0	5	8	11	19	25	31	41	48	53	0.459893	0.468007
892	Sclerotome	0	0	1	5	7	10	11	15	20	22	0.439868	0.515973
893	Neural crest	0	1	1	1	3	3	5	7	13	16	0.348409	0.391158
894	Neural crest	0	1	3	8	11	15	17	18	20	27	0.457599	0.634066
895	Blood progenitors	1	1	3	6	8	12	15	18	19	25	0.433703	0.220169
896	Endothelium	1	3	7	8	10	14	18	22	25	28	0.484671	0.601538
897	Anterior somitic tissues	2	2	4	6	8	9	11	12	15	19	0.352551	0.404415
898	Sclerotome	2	5	11	18	24	33	39	50	57	66	0.390434	0.483996
899	Cranial mesoderm	1	2	8	10	13	17	19	21	27	31	0.452505	0.59398
900	Endothelium	0	0	0	1	2	3	5	10	11	14	0.356472	0.476168
901	Cranial mesoderm	0	0	1	5	8	10	14	18	21	22	0.617009	0.220981
902	Cranial mesoderm	0	1	2	2	3	6	6	9	12	15	0.295952	0.456992
903	Cranial mesoderm	1	1	4	7	8	11	13	18	25	29	0.497908	0.168291
904	Neural crest	0	0	0	0	0	1	2	3	4	6	0.225098	0.340158
905	Anterior somitic tissues	1	4	10	16	22	30	37	42	50	56	0.437989	0.554092
906	Neural crest	1	2	5	5	6	11	14	21	22	23	0.482749	0.283682
907	Dermomyotome	2	3	6	9	13	19	23	28	35	42	0.431089	0.538877
908	Cranial mesoderm	0	3	8	14	22	33	41	51	58	73	0.251283	0.362912
909	Neural crest	0	0	1	2	4	5	9	13	15	18	0.376049	0.403267
910	Haematoendothelial progenitors	1	2	4	7	11	15	16	22	29	33	0.443191	0.455538
911	Endothelium	0	2	3	5	9	11	16	18	20	22	0.484933	0.551263
912	Dermomyotome	1	3	5	8	10	16	23	29	33	40	0.568437	0.561917
913	Dermomyotome	0	3	6	11	18	22	24	33	36	40	0.47469	0.523347
914	Cranial mesoderm	0	1	1	1	4	4	5	5	7	9	0.599319	0.467425
915	Splanchnic mesoderm	1	3	4	6	8	13	16	18	23	29	0.569051	0.573495
916	Sclerotome	0	1	1	5	7	13	15	24	29	32	0.382352	0.576543
917	Sclerotome	0	0	2	4	5	7	7	9	13	16	0.374646	0.389322
918	Dermomyotome	2	4	4	7	9	12	18	21	27	31	0.385875	0.4507
919	Dermomyotome	2	4	5	10	13	18	22	29	33	41	0.459051	0.565099
920	Dermomyotome	0	2	4	7	15	20	23	25	34	41	0.35715	0.431481
921	Dermomyotome	0	3	6	9	12	17	21	24	27	34	0.296707	0.445556
922	Haematoendothelial progenitors	0	0	0	0	0	0	0	0	1	1	0.534255	-0.272809
923	Anterior somitic tissues	0	2	4	4	5	10	12	14	19	25	0.395087	0.496373
924	Neural crest	2	3	4	7	8	14	16	20	24	30	0.328452	0.364342
925	Dermomyotome	0	1	4	6	10	14	18	23	31	34	0.456009	0.379057
926	Dermomyotome	1	3	4	7	9	15	18	21	24	29	0.289871	0.543482
927	Surface ectoderm	0	0	0	0	0	0	0	0	1	2	0.760148	-0.0119696
928	Dermomyotome	0	2	6	9	11	18	20	22	26	33	0.492719	0.494372
929	Neural crest	1	1	2	2	3	5	8	9	12	13	0.525598	0.197765
930	Sclerotome	0	2	2	2	6	9	10	13	15	19	0.500345	0.511519
931	Dermomyotome	0	2	2	8	8	11	13	17	18	21	0.266537	0.384411
932	Cranial mesoderm	1	3	3	4	8	9	11	12	17	20	0.323952	0.411244
933	Mixed mesenchymal mesoderm	0	0	1	1	1	1	1	1	1	1	0.747818	0.389789
934	Dermomyotome	1	1	3	7	13	16	18	21	29	35	0.26799	0.567852
935	Surface ectoderm	0	1	2	4	8	10	12	15	20	23	0.438697	0.362314
936	Spinal cord	1	2	3	7	8	10	13	18	21	23	0.447221	0.481435
937	Cranial mesoderm	0	0	2	3	3	7	9	11	15	18	0.477905	0.52829
938	Dermomyotome	0	1	3	3	3	4	6	8	11	12	0.367579	0.313863
939	Mixed mesenchymal mesoderm	1	1	1	1	1	1	1	1	1	1	0.744016	0.352015
940	Sclerotome	1	2	6	8	12	14	22	26	30	32	0.382317	0.518105
941	Dermomyotome	1	3	6	8	12	14	16	22	27	32	0.323091	0.476136
942	Neural crest	0	0	1	1	1	3	4	8	8	9	0.355916	0.313185
943	Dermomyotome	1	4	7	10	12	17	22	27	31	34	0.323304	0.439755
944	Dermomyotome	0	0	0	3	6	10	10	13	18	25	0.434164	0.458094
945	Cranial mesoderm	0	1	3	6	7	10	14	18	27	39	0.39941	0.351944
946	Dermomyotome	0	0	1	2	4	5	6	12	14	17	0.255209	0.457057
947	Dermomyotome	1	1	1	6	6	12	17	21	26	34	0.42624	0.397124
948	Sclerotome	1	1	4	6	9	14	17	22	27	35	0.428701	0.475011
949	Neural crest	0	1	1	3	4	11	13	14	15	17	0.470688	0.433101
950	Neural crest	3	5	5	6	7	11	15	19	23	27	0.425508	0.300662
951	Neural crest	1	2	2	3	6	10	13	18	21	22	0.557746	0.335707
952	Dermomyotome	0	0	1	2	3	6	12	15	16	19	0.388755	0.404226
953	Dermomyotome	2	3	4	4	6	7	11	12	16	18	0.430156	0.161125
954	Neural crest	1	1	2	2	5	7	10	16	23	25	0.451805	0.363664
955	Cranial mesoderm	1	4	5	10	14	17	22	25	33	45	0.470796	0.404945
956	Sclerotome	1	2	6	9	14	22	28	34	41	49	0.525882	0.489734
957	Dermomyotome	0	2	5	9	14	18	21	31	37	49	0.308235	0.475476
958	Cranial mesoderm	1	1	2	4	4	6	6	7	9	11	0.580965	0.330496
959	Sclerotome	3	3	6	9	10	14	19	23	26	35	0.54048	0.377091
960	Splanchnic mesoderm	2	3	6	9	12	16	18	23	30	40	0.345701	0.391473
961	Cranial mesoderm	0	0	4	6	7	8	13	17	22	28	0.447378	0.38382
962	Sclerotome	2	5	7	8	15	18	21	28	33	38	0.476513	0.426211
963	Anterior somitic tissues	0	2	2	3	3	6	7	10	17	19	0.456529	0.527077
964	Cranial mesoderm	1	1	3	4	8	9	11	13	17	20	0.585179	0.499195
965	Cranial mesoderm	0	0	0	0	0	0	0	0	0	0	0.757868	-0.267779
966	Dermomyotome	2	2	4	7	11	11	16	21	26	32	0.438006	0.253814
967	Dermomyotome	0	0	1	3	5	6	8	13	19	23	0.644973	0.529632
968	Cranial mesoderm	1	1	4	7	15	19	24	32	37	42	0.537967	0.461443
969	Sclerotome	2	3	4	9	14	18	22	29	32	35	0.32669	0.449732
970	Haematoendothelial progenitors	3	6	10	15	16	19	23	30	43	54	0.410849	0.606765
971	Forebrain/Midbrain/Hindbrain	0	0	0	1	2	2	2	2	2	3	0.666937	-0.144141
972	Dermomyotome	1	3	4	5	10	14	19	23	32	40	0.454987	0.416408
973	Dermomyotome	1	3	6	12	15	19	27	36	47	52	0.306458	0.423401
974	Sclerotome	1	2	3	4	9	13	18	25	35	40	0.380941	0.536468
975	Anterior somitic tissues	0	2	5	8	10	11	16	22	26	34	0.522298	0.572376
976	Dermomyotome	0	0	0	0	0	0	1	1	2	4	0.444595	0.197961
977	Cranial mesoderm	0	5	6	8	13	20	27	39	45	54	0.304338	0.612522
978	Cranial mesoderm	0	0	0	1	3	5	7	10	12	14	0.429781	0.520344
979	Surface ectoderm	1	1	1	3	7	9	13	14	14	16	0.559634	0.411259
980	Dermomyotome	1	2	6	13	18	23	26	34	41	48	0.544955	0.602341
981	Neural crest	0	0	0	0	0	0	0	0	0	0	0.803373	-0.466558
982	Definitive endoderm	0	0	0	0	0	0	1	1	1	2	0.760148	0.389592
983	Surface ectoderm	0	0	0	0	2	3	8	11	12	14	0.366863	0.338425
984	Cranial mesoderm	0	0	0	0	0	0	0	0	1	1	0.63047	0.412925
985	Dermomyotome	1	1	2	4	5	11	19	22	24	31	0.431586	0.551832
986	Sclerotome	0	2	4	10	14	17	26	32	37	44	0.459788	0.497064
987	Dermomyotome	1	2	3	7	10	17	23	29	37	46	0.283227	0.478333
988	Cranial mesoderm	0	0	0	0	1	1	1	1	1	2	0.811474	0.443842
989	Dermomyotome	0	1	3	6	11	14	16	22	30	36	0.502769	0.538683
990	Dermomyotome	0	0	0	1	6	10	12	22	29	36	0.507973	0.529906
991	Dermomyotome	2	4	6	11	14	19	22	25	30	32	0.456751	0.239686
992	Cranial mesoderm	1	1	2	4	7	9	10	14	17	19	0.359968	0.245126
993	Sclerotome	2	3	4	4	4	6	8	10	13	19	0.50644	0.275142
994	Neural crest	0	0	0	1	3	3	4	8	12	15	0.487535	0.442893
995	Dermomyotome	3	5	6	14	18	20	23	31	41	48	0.412981	0.282378
996	Anterior somitic tissues	1	1	2	2	3	7	9	12	17	19	0.32455	0.260026
997	Dermomyotome	1	4	8	11	15	20	21	23	25	28	0.264065	0.355026
998	Splanchnic mesoderm	0	0	0	0	0	0	0	0	2	2	0.635557	-0.0736316
999	Dermomyotome	1	4	7	10	14	22	26	29	38	47	0.338183	0.53076
1000	Dermomyotome	0	0	4	5	9	16	18	27	34	35	0.551286	0.492519
1001	Dermomyotome	0	0	0	0	0	2	2	3	4	4	0.44257	0.245307
1002	Surface ectoderm	0	0	2	2	2	5	9	10	15	19	0.629473	0.622904
1003	Dermomyotome	2	7	17	23	25	29	33	46	49	57	0.389501	0.325359
1004	Sclerotome	1	3	4	5	5	6	8	14	17	18	0.472337	0.479177
1005	Anterior somitic tissues	0	1	1	1	1	2	7	12	16	20	0.470619	0.458321
1006	Dermomyotome	0	0	1	2	8	12	16	20	26	33	0.506471	0.466302
1007	Dermomyotome	1	5	7	13	18	24	31	39	49	59	0.278944	0.53838
1008	Dermomyotome	0	1	1	4	6	10	14	18	21	25	0.511859	0.384005
1009	Dermomyotome	2	4	7	8	13	20	29	33	38	45	0.331908	0.451775
1010	Anterior somitic tissues	2	4	6	10	12	18	27	32	36	43	0.417627	0.467297
1011	Surface ectoderm	0	1	1	2	5	10	11	14	17	17	0.719812	0.169935
1012	Anterior somitic tissues	0	2	3	9	15	19	23	31	37	44	0.461441	0.503371
1013	Sclerotome	2	3	4	11	15	21	23	30	38	43	0.25997	0.422737
1014	Cranial mesoderm	0	1	1	3	3	8	13	15	20	23	0.434676	0.360696
1015	Haematoendothelial progenitors	1	2	4	5	5	9	16	19	24	28	0.301481	0.393084
1016	Endothelium	0	0	1	2	4	5	9	13	18	20	0.55154	0.538555
1017	Dermomyotome	0	0	1	5	6	11	14	20	22	25	0.413855	0.331196
1018	Sclerotome	2	5	6	8	12	19	26	33	37	40	0.578745	0.461115
1019	Sclerotome	2	2	4	7	8	11	14	21	26	35	0.32495	0.365138
1020	Cranial mesoderm	0	0	1	4	7	10	16	22	26	29	0.55579	0.436017
1021	Sclerotome	0	2	4	5	5	12	18	25	31	40	0.472788	0.611318
1022	Anterior somitic tissues	0	1	2	2	4	9	14	17	21	30	0.423515	0.542721
1023	Neural crest	0	0	3	6	9	12	16	20	27	32	0.446788	0.395982
1024	Anterior somitic tissues	0	2	2	3	9	12	18	24	28	32	0.505299	0.548376
1025	Sclerotome	0	0	1	5	8	16	20	20	27	32	0.441804	0.512714
1026	Haematoendothelial progenitors	1	1	2	3	8	11	15	21	27	37	0.442759	0.563257
1027	Haematoendothelial progenitors	0	0	1	1	2	2	2	2	3	4	0.705254	0.0086638
1028	Forebrain/Midbrain/Hindbrain	0	0	0	0	0	1	2	2	2	2	0.710863	0.211776
1029	Sclerotome	0	1	2	5	8	13	18	22	26	33	0.424978	0.409044
1030	Dermomyotome	0	2	4	4	7	9	13	20	25	32	0.4916	0.546469
1031	Sclerotome	0	0	0	2	4	6	8	11	14	17	0.421145	0.29848
1032	Sclerotome	0	3	5	7	11	18	26	30	37	41	0.328942	0.477663
1033	Sclerotome	1	3	4	8	13	15	19	22	27	33	0.331787	0.425368
1034	Anterior somitic tissues	0	1	2	3	3	6	8	9	16	20	0.334278	0.518319
1035	Cranial mesoderm	0	4	6	8	13	16	21	22	28	30	0.508617	0.417954
1036	Sclerotome	1	4	6	8	11	14	17	22	26	29	0.403926	0.485658
1037	Neural crest	0	0	1	4	6	10	13	16	19	22	0.543071	0.392577
1038	Sclerotome	0	1	2	4	9	11	15	15	19	22	0.363917	0.415478
1039	Dermomyotome	0	1	6	10	11	18	22	28	31	37	0.473186	0.579228
1040	Cranial mesoderm	1	2	4	6	8	15	22	30	39	48	0.432856	0.533236
1041	Haematoendothelial progenitors	0	1	3	5	8	14	21	26	31	35	0.295008	0.506968
1042	Haematoendothelial progenitors	1	1	1	1	1	1	1	2	3	3	0.653886	0.212463
1043	Dermomyotome	2	2	4	6	9	17	23	28	30	36	0.407566	0.537175
1044	Sclerotome	0	4	7	10	18	20	28	35	40	47	0.502421	0.551773
1045	Neural crest	0	1	2	5	7	13	18	25	30	33	0.665147	0.426515
1046	Dermomyotome	1	4	6	9	13	20	24	29	38	44	0.247523	0.561246
1047	Cranial mesoderm	0	2	4	7	10	15	17	27	30	35	0.546248	0.569471
1048	Sclerotome	0	4	4	8	11	18	20	23	25	31	0.377867	0.576846
1049	Sclerotome	0	2	4	7	10	18	25	33	38	45	0.445336	0.55981
1050	Intermediate mesoderm	0	1	2	3	6	8	11	16	17	21	0.473748	0.388904
1051	Anterior somitic tissues	1	4	9	14	20	27	34	38	42	48	0.54326	0.456124
1052	Sclerotome	0	0	3	7	11	17	22	28	31	34	0.237972	0.557727
1053	Dermomyotome	1	1	2	5	9	11	15	22	28	34	0.412045	0.586588
1054	Neural crest	0	1	3	4	6	8	10	12	14	16	0.304338	0.410716
1055	Anterior somitic tissues	0	0	1	2	2	3	3	4	7	9	0.497435	0.504835
1056	Haematoendothelial progenitors	1	4	6	7	12	17	22	27	27	33	0.398033	0.349909
1057	Cranial mesoderm	1	2	4	5	9	14	20	26	28	37	0.372194	0.489102
1058	Dermomyotome	1	2	4	6	7	9	11	14	15	19	0.51958	0.493921
1059	Endothelium	0	2	3	3	5	6	7	10	10	12	0.390075	0.431594
1060	Anterior somitic tissues	2	2	5	7	11	13	18	25	31	41	0.363597	0.444636
1061	Sclerotome	1	1	3	5	9	13	16	22	22	25	0.196443	0.43509
1062	Dermomyotome	2	2	4	8	11	18	24	31	36	43	0.365904	0.591743
1063	Endothelium	0	0	0	0	0	1	1	1	1	1	0.832555	-0.0461403
1064	Dermomyotome	1	2	7	11	12	13	19	28	35	45	0.384575	0.400549
1065	Dermomyotome	0	2	4	7	10	13	18	28	36	41	0.449394	0.543364
1066	Intermediate mesoderm	1	2	4	7	9	11	14	17	22	27	0.230105	0.401785
1067	Sclerotome	0	2	3	5	6	10	13	20	26	32	0.334092	0.410918
1068	Dermomyotome	0	1	2	3	4	6	9	11	13	17	0.518174	0.408214
1069	Dermomyotome	0	0	0	4	5	9	13	15	17	21	0.277857	0.515928
1070	Sclerotome	0	0	0	5	7	9	13	18	21	26	0.526979	0.513343
1071	Dermomyotome	0	3	5	8	12	15	18	24	31	35	0.3786	0.543124
1072	Sclerotome	1	3	5	8	12	15	19	25	27	34	0.328452	0.532825
1073	Sclerotome	1	2	5	10	17	22	26	32	38	43	0.412642	0.510055
1074	Sclerotome	1	3	4	4	9	13	14	16	24	28	0.180419	0.420822
1075	Splanchnic mesoderm	1	3	5	6	7	12	17	21	25	31	0.41939	0.654137
1076	Dermomyotome	0	2	2	4	8	14	19	26	30	39	0.262215	0.62116
1077	Dermomyotome	0	2	4	8	11	15	21	27	33	43	0.401422	0.605619
1078	Endothelium	1	1	1	3	5	5	6	9	10	11	0.599147	0.520873
1079	Sclerotome	0	1	5	9	11	17	19	24	30	36	0.340062	0.58985
1080	Dermomyotome	0	0	2	4	6	9	11	14	17	20	0.590828	0.32894
1081	Dermomyotome	0	1	1	4	9	15	20	25	29	36	0.541246	0.607337
1082	Dermomyotome	0	3	3	6	11	12	14	20	26	30	0.341507	0.517119
1083	Dermomyotome	1	3	5	8	12	18	22	27	33	40	0.305106	0.649377
1084	Endothelium	0	0	0	0	0	0	1	2	3	4	0.780398	0.193235
1085	Cranial mesoderm	0	2	2	2	3	4	6	6	6	6	0.534512	-0.0339909
1086	Endothelium	0	3	3	6	8	15	24	33	39	46	0.355255	0.551728
1087	Dermomyotome	2	2	6	9	12	14	17	26	35	39	0.560528	0.664142
1088	Sclerotome	0	1	3	5	10	13	17	21	25	30	0.38438	0.50052
1089	Sclerotome	1	2	3	5	9	12	14	17	21	27	0.259003	0.566317
1090	Haematoendothelial progenitors	0	0	0	1	1	3	3	6	8	11	0.598036	0.354308
1091	Anterior somitic tissues	0	1	1	2	3	4	4	6	6	6	0.366905	0.457594
1092	Dermomyotome	0	1	1	3	6	9	13	15	18	23	0.445838	0.440734
1093	Cranial mesoderm	0	3	4	6	9	13	18	25	33	34	0.524245	0.534427
1094	Surface ectoderm	0	3	6	9	11	14	19	22	26	29	0.360411	0.591621
1095	Sclerotome	0	2	3	4	10	15	19	22	27	33	0.279164	0.521296
1096	Haematoendothelial progenitors	0	3	5	7	9	16	21	22	27	35	0.54498	0.49826
1097	Haematoendothelial progenitors	0	1	5	6	11	15	21	28	34	45	0.356862	0.468004
1098	Sclerotome	0	0	4	7	11	14	18	21	28	36	0.35771	0.667767
1099	Intermediate mesoderm	0	2	3	7	11	14	17	20	23	28	0.501523	0.544396
1100	Endothelium	2	3	4	6	7	11	16	23	31	37	0.391361	0.482838
1101	Dermomyotome	0	2	6	6	10	13	17	25	29	35	0.524362	0.580552
1102	Dermomyotome	2	2	4	5	10	13	14	18	26	34	0.339781	0.605057
1103	Sclerotome	0	1	1	2	8	13	19	27	34	39	0.388473	0.62743
1104	Anterior somitic tissues	0	0	0	0	3	6	10	15	16	23	0.446287	0.422032
1105	Sclerotome	0	2	4	7	11	15	22	30	38	45	0.345947	0.550485
1106	Dermomyotome	0	2	8	10	12	15	19	25	27	34	0.2843	0.467053
1107	Sclerotome	0	0	2	3	4	4	5	5	6	7	0.249545	0.419969
1108	Cranial mesoderm	0	3	5	9	10	14	18	23	28	34	0.495032	0.494017
1109	Surface ectoderm	1	1	4	4	7	8	11	14	17	21	0.412677	0.486597
1110	Sclerotome	0	3	4	8	11	15	21	30	38	40	0.38785	0.542434
1111	Splanchnic mesoderm	0	1	3	4	13	16	19	25	27	31	0.402068	0.661713
1112	Cranial mesoderm	1	1	2	5	6	8	9	10	14	18	0.64211	0.254076
1113	Dermomyotome	0	0	0	1	3	6	11	16	17	21	0.576013	0.589852
1114	Cranial mesoderm	1	1	1	2	2	3	5	5	5	6	0.44095	0.416653
1115	Surface ectoderm	0	0	0	1	1	1	2	3	3	4	0.557888	0.196855
1116	Cranial mesoderm	0	0	0	2	2	2	3	3	3	4	0.276549	0.371405
1117	Neural crest	0	1	2	4	4	8	9	10	14	19	0.346347	0.430507
1118	Sclerotome	0	3	5	8	14	20	23	29	32	43	0.437815	0.522367
1119	Dermomyotome	0	3	8	11	14	15	19	25	32	40	0.244721	0.454465
1120	Dermomyotome	1	2	2	5	9	11	17	22	30	36	0.380056	0.579537
1121	Neural crest	0	0	0	0	0	0	0	0	0	0	0.798069	0.431664
1122	Dermomyotome	2	4	8	12	19	24	29	37	42	53	0.305232	0.587289
1123	Dermomyotome	0	0	3	7	11	13	19	23	29	32	0.438816	0.487357
1124	Sclerotome	0	2	4	6	10	16	19	22	28	34	0.337958	0.541081
1125	Dermomyotome	0	3	7	15	20	23	28	38	45	49	0.187594	0.548504
1126	Anterior somitic tissues	0	0	3	7	9	13	18	24	32	38	0.285896	0.566002
1127	Dermomyotome	0	1	2	4	10	15	21	29	36	43	0.288602	0.563215
1128	Cranial mesoderm	0	1	2	3	7	12	16	19	30	35	0.409683	0.608221
1129	Cranial mesoderm	0	2	2	3	4	5	6	8	12	15	0.501542	0.616107
1130	Anterior somitic tissues	0	3	5	10	19	24	32	36	39	47	0.291149	0.493246
1131	Sclerotome	0	4	7	12	13	18	20	24	33	37	0.253083	0.450317
1132	Dermomyotome	1	2	4	7	9	11	18	23	28	31	0.411752	0.433239
1133	Dermomyotome	0	1	4	5	9	10	19	22	25	30	0.411305	0.46667
1134	Sclerotome	2	2	2	8	12	18	26	36	43	54	0.3021	0.521663
1135	Cranial mesoderm	1	2	3	6	8	12	13	18	24	32	0.381536	0.57524
1136	Anterior somitic tissues	0	0	1	3	8	14	18	21	27	34	0.563209	0.481488
1137	Haematoendothelial progenitors	0	0	0	0	1	2	3	6	8	10	0.451785	0.179368
1138	Sclerotome	1	3	5	11	12	15	23	27	35	40	0.337807	0.502954
1139	Sclerotome	0	4	8	9	10	13	15	20	29	39	0.280241	0.461692
1140	Dermomyotome	1	3	4	8	13	15	19	26	27	36	0.275012	0.441272
1141	Surface ectoderm	0	1	3	6	7	13	20	21	27	32	0.374213	0.550383
1142	Haematoendothelial progenitors	0	1	1	2	6	8	13	23	29	34	0.369518	0.610919
1143	Dermomyotome	0	1	2	7	9	14	17	22	35	45	0.317283	0.599081
1144	Dermomyotome	0	1	4	8	12	21	27	38	49	53	0.212679	0.540585
1145	Dermomyotome	1	4	7	9	11	16	23	33	36	41	0.448082	0.623586
1146	Sclerotome	1	2	4	6	7	12	17	22	25	27	0.398182	0.577732
1147	Dermomyotome	0	0	4	6	8	14	19	22	26	37	0.37465	0.585573
1148	Neural crest	1	2	3	6	11	14	18	22	26	28	0.615258	0.368994
1149	Sclerotome	1	2	4	6	10	13	20	26	32	43	0.335587	0.521637
1150	Sclerotome	0	1	4	7	9	11	20	28	40	50	0.459617	0.525384
1151	Dermomyotome	2	3	4	9	13	17	25	29	36	46	0.419519	0.653394
1152	Dermomyotome	0	2	5	10	13	21	26	33	45	51	0.470451	0.493504
1153	Neural crest	0	1	3	4	6	11	19	22	25	27	0.441118	0.325573
1154	Anterior somitic tissues	0	0	1	2	4	4	7	8	10	12	0.64113	0.345452
1155	Cranial mesoderm	0	1	2	3	8	12	20	24	30	35	0.381172	0.580486
1156	Sclerotome	0	0	2	2	3	3	6	7	8	10	0.490476	0.286154
1157	Cranial mesoderm	0	2	2	7	8	15	18	21	27	35	0.330051	0.516639
1158	Dermomyotome	0	3	4	8	12	22	31	35	44	58	0.369861	0.561393
1159	Anterior somitic tissues	0	4	4	8	11	14	22	26	35	45	0.357594	0.542559
1160	Dermomyotome	0	0	3	9	13	14	18	25	33	40	0.355979	0.482794
1161	Haematoendothelial progenitors	0	0	0	4	8	11	15	20	27	37	0.366384	0.627893
1162	Cranial mesoderm	0	2	2	6	11	15	20	27	37	40	0.459922	0.452963
1163	Cranial mesoderm	0	0	0	2	4	5	9	12	12	15	0.495641	0.126554
1164	Neural crest	0	0	2	6	9	14	23	28	34	40	0.429577	0.469887
1165	Anterior somitic tissues	0	0	2	7	10	15	21	31	38	45	0.44609	0.479841
1166	Cranial mesoderm	0	2	5	8	9	13	15	20	26	33	0.293898	0.626112
1167	Surface ectoderm	1	1	1	1	1	1	1	1	1	1	0.705893	-0.0975769
1168	Cranial mesoderm	0	2	3	5	7	9	12	22	28	36	0.37601	0.523767
1169	Dermomyotome	0	0	0	0	1	1	2	4	4	11	0.593199	0.599541
1170	Dermomyotome	2	5	9	11	16	21	24	29	35	43	0.437093	0.50939
1171	Dermomyotome	0	0	0	1	2	2	3	4	8	9	0.513075	0.113153
1172	Sclerotome	1	4	5	11	16	19	22	31	36	42	0.332043	0.509162
1173	Splanchnic mesoderm	1	2	4	8	14	21	28	30	34	53	0.263666	0.628169
1174	Dermomyotome	0	0	3	5	8	12	18	26	37	45	0.362367	0.58716
1175	Dermomyotome	0	1	6	9	13	17	26	33	43	49	0.292366	0.536675
1176	Dermomyotome	0	0	1	5	7	10	19	22	30	44	0.419003	0.587972
1177	Surface ectoderm	0	1	1	1	1	1	1	1	1	1	0.696764	-0.230827
1178	Anterior somitic tissues	0	1	6	8	14	21	27	35	46	50	0.3743	0.4902
1179	Dermomyotome	0	0	3	4	9	15	20	23	25	28	0.308544	0.543618
1180	Dermomyotome	1	6	7	13	16	18	23	29	33	39	0.431558	0.534176
1181	Forebrain/Midbrain/Hindbrain	0	0	0	0	0	0	1	1	1	2	0.659798	0.0976719
1182	Sclerotome	1	3	7	11	15	19	26	34	40	46	0.498292	0.540222
1183	Surface ectoderm	0	1	2	4	7	8	11	20	23	26	0.465612	0.527085
1184	Splanchnic mesoderm	1	2	4	6	9	17	26	30	40	45	0.424799	0.670459
1185	Anterior somitic tissues	0	2	5	11	13	17	21	29	33	39	0.594743	0.476926
1186	Cranial mesoderm	0	0	1	1	2	3	6	8	11	13	0.415463	0.388151
1187	Anterior somitic tissues	0	2	4	6	12	14	15	20	24	29	0.457792	0.641157
1188	Forebrain/Midbrain/Hindbrain	0	2	2	4	4	5	7	9	14	16	0.391301	0.445648
1189	Neural crest	1	1	2	5	12	13	14	16	22	23	0.515058	0.424012
1190	Surface ectoderm	0	0	0	1	1	3	4	5	5	8	0.798069	0.24272
1191	Neural crest	1	3	4	6	9	11	15	19	20	22	0.576079	0.331389
1192	Dermomyotome	0	0	0	2	4	7	8	10	13	17	0.559272	0.430611
1193	Sclerotome	2	4	5	7	15	21	23	28	35	44	0.567665	0.552305
1194	Endothelium	0	0	0	0	0	0	0	0	0	0	0.611117	-0.285669
1195	Dermomyotome	0	2	8	10	16	21	30	35	48	55	0.603853	0.499601
1196	Anterior somitic tissues	1	6	8	13	17	21	24	31	37	39	0.437178	0.529511
1197	Haematoendothelial progenitors	0	3	3	4	8	11	14	16	21	25	0.36749	0.591214
1198	Neural crest	1	3	4	8	15	21	23	26	30	34	0.620517	0.312053
1199	Dermomyotome	0	1	2	5	9	11	14	17	23	29	0.546361	0.463806
1200	Cranial mesoderm	1	2	3	9	12	18	24	28	34	35	0.329554	0.36407
1201	Anterior somitic tissues	1	1	3	3	4	5	8	9	12	13	0.415071	0.655892
1202	Anterior somitic tissues	0	3	4	7	13	17	23	30	37	46	0.362158	0.570432
1203	Sclerotome	1	2	4	7	12	18	24	34	40	50	0.428439	0.561325
1204	Neural crest	0	1	2	4	5	11	12	17	20	26	0.383362	0.538998
1205	Anterior somitic tissues	0	2	3	5	10	16	23	29	35	44	0.222416	0.541507
1206	Mixed mesenchymal mesoderm	0	0	0	0	0	0	0	0	0	0	0.832555	0.387207
1207	Endothelium	0	0	2	2	4	6	7	11	16	22	0.28713	0.54964
1208	Dermomyotome	2	5	8	9	14	15	17	25	37	44	0.456009	0.486078
1209	Sclerotome	0	0	6	8	10	12	17	19	26	34	0.471863	0.632409
1210	Cranial mesoderm	1	1	2	5	10	12	12	16	21	23	0.392287	0.389322
1211	Dermomyotome	1	1	3	8	14	20	23	26	31	34	0.301481	0.48543
1212	Anterior somitic tissues	0	1	4	6	9	12	19	21	25	33	0.303999	0.57745
1213	Anterior somitic tissues	1	2	3	5	7	11	13	21	23	28	0.358438	0.41465
1214	Sclerotome	1	1	4	9	12	17	21	28	31	37	0.427854	0.557666
1215	Cranial mesoderm	0	1	5	6	8	9	11	19	25	30	0.50041	0.573277
1216	Dermomyotome	1	3	5	8	14	16	21	28	32	35	0.313661	0.52537
1217	Anterior somitic tissues	0	4	6	8	10	19	25	30	35	42	0.487124	0.566162
1218	Endothelium	0	2	4	5	12	15	22	28	32	37	0.32314	0.524402
1219	Sclerotome	0	2	3	7	11	17	21	28	37	47	0.14552	0.599856
1220	Dermomyotome	1	2	2	3	5	6	9	12	14	17	0.401222	0.329268
1221	Dermomyotome	0	1	1	2	6	13	16	23	29	35	0.347906	0.459872
1222	Splanchnic mesoderm	3	6	9	13	16	17	23	25	28	31	0.435513	0.608826
1223	Dermomyotome	3	4	8	12	14	19	23	28	29	36	0.356406	0.52856
1224	Dermomyotome	1	4	6	11	16	22	30	37	47	61	0.592015	0.480585
1225	Dermomyotome	0	5	7	10	11	15	16	20	28	33	0.378438	0.598205
1226	Dermomyotome	1	2	5	8	10	15	18	23	33	38	0.247377	0.584129
1227	Dermomyotome	0	3	7	9	13	15	18	19	21	23	0.244362	0.545441
1228	Anterior somitic tissues	0	2	2	5	9	10	12	20	25	40	0.397023	0.505844
1229	Dermomyotome	0	0	1	4	5	9	16	24	27	35	0.456052	0.631716
1230	Sclerotome	3	5	5	9	12	14	17	18	25	31	0.300424	0.483134
1231	Dermomyotome	1	3	6	10	14	18	23	28	34	45	0.409785	0.466563
1232	Dermomyotome	0	4	6	11	15	22	27	31	39	43	0.379753	0.472381
1233	Dermomyotome	0	2	3	6	9	9	11	15	21	29	0.409998	0.511205
1234	Dermomyotome	0	2	2	4	8	14	19	23	25	30	0.437125	0.546511
1235	Dermomyotome	2	4	7	7	9	12	14	18	20	27	0.304814	0.547392
1236	Dermomyotome	0	1	3	5	10	15	20	26	30	43	0.286157	0.559464
1237	Dermomyotome	0	0	1	3	9	11	17	19	20	28	0.221792	0.554912
1238	Anterior somitic tissues	0	3	4	5	11	13	20	21	25	31	0.341545	0.465992
1239	Dermomyotome	3	3	4	7	11	14	20	25	33	38	0.146888	0.476737
1240	Sclerotome	2	6	9	11	15	19	23	26	30	33	0.35886	0.575105
1241	Dermomyotome	3	5	5	11	12	14	17	22	28	32	0.334716	0.581965
1242	Dermomyotome	0	1	2	5	8	13	20	27	36	45	0.487691	0.660205
1243	Dermomyotome	0	4	4	9	10	11	16	22	26	31	0.307241	0.58114
1244	Cranial mesoderm	0	1	3	5	6	9	12	14	16	24	0.434422	0.586614
1245	Anterior somitic tissues	1	2	2	4	11	15	20	28	36	44	0.375606	0.50595
1246	Cranial mesoderm	0	2	5	8	12	19	25	33	41	44	0.467941	0.465847
1247	Dermomyotome	0	0	3	4	4	9	14	18	20	28	0.395846	0.463221
1248	Sclerotome	2	4	5	6	8	13	17	25	32	36	0.281085	0.593823
1249	Anterior somitic tissues	0	4	6	6	7	11	14	18	24	28	0.36125	0.451954
1250	Sclerotome	2	4	7	10	15	18	22	24	32	38	0.41054	0.520506
1251	Cranial mesoderm	0	1	1	2	4	6	10	15	23	30	0.456712	0.33098
1252	Cranial mesoderm	0	1	4	5	6	6	11	16	19	24	0.450168	0.38773
1253	Neural crest	2	4	4	8	11	14	16	18	23	25	0.401534	0.360048
1254	Dermomyotome	3	3	5	6	12	14	17	21	30	37	0.31337	0.517812
1255	Splanchnic mesoderm	0	2	4	10	13	16	21	25	28	36	0.447044	0.646652
1256	Cranial mesoderm	1	1	3	3	6	8	12	15	18	23	0.633306	0.148791
1257	Intermediate mesoderm	1	4	6	7	8	10	12	13	19	24	0.529681	0.444709
1258	Spinal cord	0	0	0	0	0	0	1	2	3	4	0.578239	0.270742
1259	Neural crest	0	2	4	5	7	9	11	15	20	27	0.357326	0.570695
1260	Anterior somitic tissues	0	0	5	9	16	20	25	32	33	39	0.45711	0.60189
1261	Dermomyotome	0	0	1	6	9	11	16	22	24	29	0.488152	0.526376
1262	Splanchnic mesoderm	1	2	2	4	5	6	9	11	15	19	0.581445	0.566672
1263	Sclerotome	0	1	2	3	4	5	7	10	13	17	0.711375	0.454257
1264	Sclerotome	1	1	4	8	11	17	22	31	37	43	0.167012	0.594931
1265	Surface ectoderm	0	2	2	2	5	7	11	14	14	19	0.444994	0.379647
1266	Sclerotome	0	1	3	5	11	17	19	25	31	36	0.522829	0.585079
1267	Anterior somitic tissues	1	2	3	4	8	11	14	24	29	30	0.194528	0.589696
1268	Cranial mesoderm	0	2	3	4	5	9	11	13	16	21	0.594086	0.530844
1269	Cranial mesoderm	1	1	2	4	6	8	9	12	14	18	0.590744	0.549048
1270	Anterior somitic tissues	1	2	3	7	11	16	17	22	30	36	0.190215	0.625246
1271	Cranial mesoderm	2	2	6	8	10	16	20	22	25	35	0.337446	0.62587
1272	Dermomyotome	1	4	6	10	12	15	21	31	44	50	0.479371	0.566999
1273	Dermomyotome	0	3	7	13	18	23	26	33	41	46	0.582653	0.563792
1274	Splanchnic mesoderm	2	2	3	6	9	12	19	22	25	30	0.316832	0.596735
1275	Dermomyotome	1	4	6	6	9	11	16	21	31	36	0.186494	0.536494
1276	Anterior somitic tissues	0	3	5	7	8	14	17	20	28	38	0.486453	0.501398
1277	Cranial mesoderm	0	0	2	4	6	8	13	14	18	21	0.563049	0.543544
1278	Anterior somitic tissues	2	3	3	4	8	11	15	21	25	32	0.287826	0.618388
1279	Neural crest	0	2	3	3	7	7	10	16	20	23	0.552943	0.427653
1280	Cranial mesoderm	1	2	3	4	6	7	10	13	15	19	0.676452	0.149695
1281	Dermomyotome	1	1	4	7	7	11	15	23	31	39	0.346175	0.532431
1282	Neural crest	0	0	2	2	2	4	6	7	8	9	0.731213	0.49533
1283	Sclerotome	0	1	4	6	8	9	11	15	16	19	0.582132	0.567578
1284	Sclerotome	0	2	2	6	9	17	19	26	33	40	0.281212	0.617157
1285	Dermomyotome	1	2	4	7	10	13	19	23	31	36	0.58928	0.600678
1286	Cranial mesoderm	0	3	3	6	12	16	21	27	30	35	0.416482	0.583291
1287	Neural crest	0	0	1	5	8	9	10	13	18	26	0.569973	0.456487
1288	Neural crest	0	0	1	2	2	2	2	3	6	7	0.614268	0.326686
1289	Cranial mesoderm	0	1	4	9	15	19	22	25	33	40	0.408558	0.574673
1290	Sclerotome	0	1	2	3	5	9	14	20	23	29	0.532966	0.489837
1291	Neural crest	0	3	4	5	7	7	8	10	15	18	0.675523	0.388889
1292	Sclerotome	0	0	3	6	9	12	20	27	32	35	0.245707	0.613368
1293	Sclerotome	0	1	2	5	8	10	15	23	30	36	0.372194	0.576739
1294	Haematoendothelial progenitors	0	1	3	6	7	10	16	20	22	25	0.338523	0.533869
1295	Cranial mesoderm	0	1	2	6	10	11	15	20	23	27	0.503489	0.425826
1296	Cranial mesoderm	0	0	0	0	1	1	2	2	3	4	0.542949	0.0465717
1297	Sclerotome	0	0	2	5	8	14	20	20	25	29	0.282061	0.579568
1298	Sclerotome	1	2	2	6	12	19	23	30	33	41	0.347328	0.583312
1299	Dermomyotome	0	4	4	6	8	13	18	24	28	32	0.497254	0.517577
1300	Surface ectoderm	0	0	0	0	0	0	0	0	0	0	0.634238	-0.383566
1301	Sclerotome	0	4	7	13	15	18	21	27	36	45	0.430918	0.536619
1302	Sclerotome	1	1	2	7	10	17	24	31	34	40	0.403072	0.540183
1303	Dermomyotome	0	2	3	7	10	13	13	22	28	33	0.482394	0.562692
1304	Cranial mesoderm	0	2	5	5	6	12	16	22	31	34	0.324463	0.508591
1305	Sclerotome	0	1	3	8	13	15	21	24	30	35	0.378047	0.565629
1306	Haematoendothelial progenitors	0	0	0	2	7	12	15	20	23	26	0.608178	0.547383
1307	Endothelium	0	0	3	7	8	11	13	16	21	23	0.375711	0.578078
1308	Sclerotome	0	1	1	3	4	5	5	7	9	12	0.44967	0.521151
1309	Cranial mesoderm	0	0	0	0	0	2	3	3	3	3	0.706689	0.0517057
1310	Surface ectoderm	1	2	4	6	12	18	23	27	33	34	0.526506	0.543699
1311	Dermomyotome	1	4	6	8	13	18	20	25	30	39	0.448368	0.584171
1312	Sclerotome	0	0	3	7	14	19	24	27	32	38	0.272757	0.581997
1313	Anterior somitic tissues	0	1	2	3	7	12	19	26	33	42	0.414924	0.619163
1314	Forebrain/Midbrain/Hindbrain	0	0	0	4	6	8	11	15	18	22	0.712467	0.535719
1315	Cranial mesoderm	0	1	2	5	9	12	19	23	30	37	0.524385	0.580971
1316	Dermomyotome	1	4	6	7	14	22	25	28	35	39	0.222062	0.59052
1317	Dermomyotome	1	1	1	4	7	10	15	19	26	26	0.326626	0.509311
1318	Dermomyotome	0	2	5	8	13	22	25	26	32	40	0.490713	0.568412
1319	Cranial mesoderm	0	1	3	5	10	16	23	24	30	36	0.548538	0.502915
1320	Sclerotome	0	1	4	6	9	13	14	21	24	30	0.378072	0.478966
1321	Cranial mesoderm	1	4	9	11	17	19	25	30	35	40	0.385408	0.580153
1322	Endothelium	0	0	1	2	3	3	5	9	12	14	0.562294	0.427548
1323	Splanchnic mesoderm	4	10	16	23	27	34	45	50	62	72	0.234956	0.640497
1324	Gut tube	2	6	14	20	26	34	40	47	52	63	0.37417	0.557177
1325	Splanchnic mesoderm	2	3	10	16	26	31	42	47	62	72	0.190998	0.549165
1326	Splanchnic mesoderm	1	2	4	8	10	20	26	35	41	49	0.265903	0.584709
1327	Splanchnic mesoderm	2	12	15	21	26	38	48	54	67	81	0.294995	0.614639
1328	Splanchnic mesoderm	2	7	11	17	26	33	43	51	61	68	0.287748	0.618395
1329	Haematoendothelial progenitors	0	1	2	6	8	13	25	29	33	36	0.608834	0.399281
1330	Splanchnic mesoderm	4	11	23	34	42	49	58	69	76	97	0.161872	0.58676
1331	Splanchnic mesoderm	0	0	2	4	13	18	23	30	38	45	0.406966	0.619667
1332	Gut tube	3	8	18	23	28	36	46	51	61	67	0.294696	0.653485
1333	Haematoendothelial progenitors	0	0	0	1	3	5	6	8	10	17	0.514238	0.606496
1334	Splanchnic mesoderm	4	16	23	30	37	46	55	63	73	86	0.310712	0.627717
1335	Splanchnic mesoderm	4	9	16	20	25	34	42	50	63	74	0.332654	0.579177
1336	Splanchnic mesoderm	1	2	6	13	20	26	36	47	55	69	0.479358	0.613035
1337	Splanchnic mesoderm	4	13	20	28	36	49	60	67	75	85	0.0538125	0.590698
1338	Splanchnic mesoderm	2	9	16	22	27	35	42	53	65	74	0.132916	0.587406
1339	Cranial mesoderm	0	0	2	4	6	8	12	13	17	19	0.591975	0.350044
1340	Splanchnic mesoderm	1	7	12	17	25	33	39	45	54	61	0.321223	0.62312
1341	Haematoendothelial progenitors	7	12	21	30	37	43	49	62	77	87	0.190076	0.607938
1342	Splanchnic mesoderm	0	0	1	2	3	5	10	17	20	23	0.531934	0.63399
1343	Endothelium	1	3	5	12	22	30	43	60	72	90	0.254265	0.533805
1344	Gut tube	2	6	11	15	22	30	35	40	46	56	0.27805	0.636446
1345	Gut tube	0	2	11	18	26	36	45	54	67	78	0.446942	0.618994
1346	Gut tube	3	8	14	17	21	30	38	45	52	57	0.133161	0.533731
1347	Splanchnic mesoderm	5	11	17	26	33	41	49	59	69	77	0.252854	0.60707
1348	Gut tube	2	3	4	4	7	11	19	24	33	38	0.194398	0.574687
1349	Splanchnic mesoderm	2	4	10	19	25	37	45	52	59	70	0.356239	0.66176
1350	Gut tube	0	0	2	2	3	4	6	9	15	19	0.335441	0.446075
1351	Gut tube	1	6	9	19	26	36	43	54	65	73	0.288398	0.608369
1352	Splanchnic mesoderm	2	7	14	26	30	39	50	63	75	92	0.478375	0.567874
1353	Gut tube	2	3	10	22	35	39	52	61	66	71	0.33248	0.402908
1354	Endothelium	0	1	2	3	3	4	4	5	5	5	0.565339	-0.0470887
1355	Splanchnic mesoderm	0	3	4	4	11	18	28	35	40	46	0.511421	0.651701
1356	Gut tube	1	1	4	5	8	14	22	26	32	38	0.199227	0.503509
1357	Splanchnic mesoderm	7	10	12	16	21	28	34	47	58	66	0.278944	0.622849
1358	Gut tube	2	6	17	26	34	49	63	72	88	98	0.38863	0.560392
1359	Gut tube	0	0	0	1	1	1	1	2	6	10	0.688747	0.359333
1360	Gut tube	2	3	6	7	12	16	20	22	25	31	0.140874	0.242412
1361	Gut tube	2	10	18	22	36	51	63	73	87	96	0.155426	0.602727
1362	Gut tube	3	4	5	6	10	13	15	20	23	25	0.37471	0.404142
1363	Haematoendothelial progenitors	0	0	0	0	0	0	1	1	1	1	0.832555	0.361394
1364	Gut tube	3	6	11	14	24	37	47	56	63	77	0.309197	0.609709
1365	Splanchnic mesoderm	4	6	9	11	15	20	26	31	42	50	0.336206	0.643841
1366	Gut tube	1	1	3	4	8	11	15	23	29	38	0.621372	0.55252
1367	Gut tube	3	7	13	22	36	46	61	77	92	106	0.471123	0.528363
1368	Gut tube	1	2	4	9	11	13	20	21	25	28	0.693037	0.624679
1369	Splanchnic mesoderm	0	4	10	16	22	30	36	52	65	73	0.616762	0.58217
1370	Splanchnic mesoderm	0	2	3	4	9	11	12	14	15	16	0.40847	0.447192
1371	Gut tube	1	3	6	13	18	30	40	47	58	66	0.432925	0.596572
1372	Gut tube	1	8	15	20	28	33	43	53	58	67	0.281991	0.617987
1373	Gut tube	1	4	6	15	21	28	44	53	66	85	0.528067	0.57066
1374	Splanchnic mesoderm	1	1	3	4	7	11	15	18	24	28	0.430156	0.64123
1375	Surface ectoderm	1	1	1	2	3	4	5	8	10	10	0.426775	0.358501
1376	Gut tube	0	4	7	8	9	10	12	14	18	24	0.402483	0.151453
1377	Gut tube	2	9	15	20	32	37	43	49	55	56	0.186165	0.542879
1378	Gut tube	4	11	18	27	32	40	49	55	58	66	0.13285	0.542652
1379	Splanchnic mesoderm	1	3	5	8	11	16	19	25	28	36	0.425193	0.645602
1380	Gut tube	0	0	0	0	0	0	0	0	0	0	0.68593	0.33913
1381	Gut tube	0	4	6	17	23	35	46	53	63	72	0.553947	0.684331
1382	Gut tube	1	7	16	22	29	42	53	67	81	90	0.30619	0.604549
1383	Splanchnic mesoderm	1	2	3	5	7	10	12	14	16	20	0.588705	0.590442
1384	Gut tube	2	6	14	20	30	37	45	51	55	60	0.140874	0.241633
1385	Gut tube	3	5	9	17	23	37	45	54	62	73	0.284614	0.564158
1386	Gut tube	1	3	5	6	9	15	15	23	25	35	0.234585	0.42979
1387	Gut tube	5	11	17	23	31	42	53	64	68	76	0.13285	0.633015
1388	Anterior somitic tissues	0	0	1	1	1	1	1	2	2	4	0.622368	0.238049
1389	Gut tube	0	2	3	6	10	12	16	18	21	22	0.589556	0.551945
1390	Gut tube	2	4	9	10	13	16	20	23	25	31	0.221833	0.237578
1391	Gut tube	5	9	17	22	31	38	48	52	57	62	0.268817	0.680591
1392	Gut tube	2	9	16	23	33	38	46	55	65	77	0.348987	0.632691
1393	Gut tube	1	4	6	8	12	16	19	20	26	31	0.234298	0.0935151
1394	Gut tube	2	5	12	16	22	33	39	51	58	67	0.268766	0.596666
1395	Splanchnic mesoderm	2	4	7	10	12	16	19	23	28	32	0.383568	0.694534
1396	Gut tube	2	7	21	30	34	40	44	48	57	66	0.43485	0.621787
1397	Gut tube	2	7	17	23	29	39	46	54	65	73	0.482172	0.585437
1398	Gut tube	5	13	19	28	31	36	43	47	51	58	0.234585	0.576784
1399	Cranial mesoderm	0	0	2	6	6	6	11	11	16	19	0.440632	0.520583
1400	Gut tube	5	14	18	27	36	43	51	55	60	66	0.234585	0.504142
1401	Splanchnic mesoderm	1	3	6	7	9	15	19	22	26	31	0.503637	0.612217
1402	Endothelium	0	0	0	0	0	0	0	0	0	0	0.773091	0.304546
1403	Gut tube	4	6	13	20	26	32	40	48	54	61	0.297762	0.487052
1404	Gut tube	0	0	0	0	0	0	0	0	0	0	0.832555	-0.225275
1405	Gut tube	2	2	3	4	4	6	6	8	8	10	0.46201	-0.270786
1406	Gut tube	3	11	17	22	30	36	47	56	64	76	0.0677152	0.631837
1407	Gut tube	0	0	4	7	13	22	31	42	51	64	0.400913	0.60129
1408	Neural crest	0	0	0	1	2	2	2	5	7	8	0.68995	0.538522
1409	Splanchnic mesoderm	0	3	3	6	7	11	16	19	23	30	0.542036	0.646241
1410	Gut tube	0	0	0	1	3	4	5	5	8	14	0.58482	0.650092
1411	Gut tube	0	2	3	4	8	11	14	24	33	43	0.375806	0.433183
1412	Gut tube	4	11	22	31	40	45	51	55	62	67	0.342457	0.662415
1413	Gut tube	4	12	23	30	40	48	57	63	73	83	0.234585	0.642587
1414	Gut tube	1	4	5	12	14	21	26	34	46	54	0.389021	0.651292
1415	Endothelium	0	1	3	7	9	11	15	18	25	30	0.616036	0.552494
1416	Gut tube	2	8	14	18	25	37	42	46	53	57	0.186165	0.591012
1417	Splanchnic mesoderm	0	1	2	3	3	6	9	13	16	22	0.733881	0.618227
1418	Gut tube	6	14	23	31	37	40	47	51	58	63	0.13285	0.574406
1419	Gut tube	0	4	10	20	27	32	39	46	54	62	0.404841	0.591862
1420	Cranial mesoderm	1	2	2	10	15	16	21	22	25	28	0.602752	0.580139
1421	Gut tube	4	6	12	16	23	28	31	38	51	62	0.494064	0.527249
1422	Gut tube	5	9	17	19	25	34	44	54	73	82	0.207107	0.60146
1423	Gut tube	1	3	6	8	11	15	22	25	31	41	0.254418	0.483084
1424	Gut tube	0	1	6	12	23	35	46	51	60	70	0.616762	0.588706
1425	Gut tube	0	0	0	1	3	3	4	6	6	11	0.703515	0.528275
1426	Cranial mesoderm	0	0	1	3	6	8	11	11	14	18	0.734153	0.525611
1427	Neural crest	1	1	1	1	2	3	4	6	7	9	0.735331	0.462483
1428	Splanchnic mesoderm	0	2	4	6	11	16	25	33	38	41	0.521217	0.507361
1429	Gut tube	2	6	8	14	18	22	29	34	38	45	0.20563	0.239809
1430	Splanchnic mesoderm	2	4	5	9	11	15	20	23	32	37	0.397358	0.618733
1431	Neural crest	3	4	4	5	6	8	12	12	12	15	0.608423	0.452627
1432	Cranial mesoderm	1	5	6	7	14	19	23	28	32	37	0.503661	0.636365
1433	Gut tube	3	6	9	12	19	28	36	44	54	60	0.512515	0.54567
1434	Gut tube	1	2	9	15	17	25	30	34	41	51	0.650239	0.667169
1435	Gut tube	2	5	12	24	31	42	55	70	78	86	0.177954	0.61762
1436	Endothelium	0	0	2	2	2	2	5	5	5	7	0.618567	-0.0792493
1437	Gut tube	1	5	8	16	23	30	36	42	49	60	0.200989	0.624231
1438	Gut tube	3	8	12	18	24	29	35	43	51	60	0.33439	0.516171
1439	Gut tube	3	8	11	15	19	24	33	40	45	58	0.222303	0.607577
1440	Gut tube	0	2	5	9	15	23	25	31	35	41	0.119349	0.422647
1441	Gut tube	0	1	9	13	16	21	25	29	32	35	0.68593	0.340903
1442	Gut tube	1	5	9	14	19	28	37	49	60	65	0.215073	0.551167
1443	Haematoendothelial progenitors	0	0	0	0	0	0	0	0	0	0	0.752942	0.352986
1444	Gut tube	4	10	18	27	33	41	45	51	58	62	0.165261	0.635758
1445	Splanchnic mesoderm	0	0	1	1	2	3	3	4	9	9	0.567375	0.551669
1446	Erythroid	0	0	0	0	0	0	0	0	0	1	0.667802	0.0551357
1447	Gut tube	0	4	8	18	25	30	41	51	59	68	0.185685	0.610125
1448	Splanchnic mesoderm	1	5	5	8	10	13	15	21	29	37	0.46201	0.641294
1449	Cranial mesoderm	2	3	5	5	7	9	12	14	16	24	0.475513	0.586166
1450	Splanchnic mesoderm	0	3	3	5	7	9	12	17	22	28	0.651791	0.564939
1451	Neural crest	2	2	2	3	5	7	8	9	9	10	0.5771	0.452066
1452	Neural crest	2	3	4	6	7	8	10	15	16	19	0.52591	0.485593
1453	Splanchnic mesoderm	2	7	13	20	29	37	47	59	65	77	0.255349	0.562511
1454	Gut tube	1	6	11	16	23	30	38	42	47	51	0.43485	0.56777
1455	Gut tube	1	9	14	22	24	30	38	41	52	64	0.0893571	0.633268
1456	Haematoendothelial progenitors	4	7	9	12	15	16	16	19	24	27	0.378135	0.405803
1457	Gut tube	2	7	13	19	26	28	40	45	50	57	0.342457	0.565056
1458	Splanchnic mesoderm	0	0	0	1	1	1	3	4	5	5	0.705893	0.580076
1459	Splanchnic mesoderm	2	5	9	12	18	22	30	37	48	52	0.262441	0.629472
1460	Cranial mesoderm	2	4	5	10	14	22	26	30	39	51	0.407333	0.588985
1461	Endothelium	0	0	0	2	3	7	11	13	20	25	0.75502	0.484386
1462	Splanchnic mesoderm	1	1	2	5	7	11	14	19	24	35	0.495027	0.619524
1463	Neural crest	4	5	7	7	9	9	10	12	15	17	0.46834	0.424686
1464	Splanchnic mesoderm	2	5	9	18	24	30	40	51	61	68	0.190592	0.63701
1465	Sclerotome	0	1	5	8	13	17	21	27	31	37	0.371355	0.554323
1466	Splanchnic mesoderm	1	4	7	10	16	26	32	39	49	65	0.273645	0.649851
1467	Splanchnic mesoderm	3	8	12	15	21	24	31	36	44	53	0.18008	0.575407
1468	Gut tube	0	1	4	6	9	9	12	21	29	38	0.505997	0.627102
1469	Splanchnic mesoderm	2	3	6	6	8	10	12	17	22	25	0.375374	0.625852
1470	Haematoendothelial progenitors	3	8	11	13	17	22	30	36	42	45	0.387006	0.433838
1471	Gut tube	0	0	0	1	3	6	9	12	16	20	0.189965	0.498447
1472	Splanchnic mesoderm	3	4	7	10	14	23	32	37	41	48	0.353149	0.589791
1473	Splanchnic mesoderm	1	4	10	12	13	18	24	29	37	42	0.407533	0.604697
1474	Gut tube	4	9	13	19	23	30	38	41	48	59	0.446266	0.627079
1475	Splanchnic mesoderm	1	2	3	6	10	16	20	26	30	35	0.497228	0.55177
1476	Splanchnic mesoderm	0	1	4	8	11	14	17	21	29	34	0.63216	0.597305
1477	Splanchnic mesoderm	7	14	20	26	34	42	47	50	60	68	0.324721	0.54279
1478	Splanchnic mesoderm	0	3	6	10	15	19	24	31	36	44	0.374423	0.589832
1479	Neural crest	2	7	10	12	18	22	25	28	32	39	0.452814	0.499852
1480	Splanchnic mesoderm	1	4	7	9	10	11	13	19	23	31	0.408857	0.634998
1481	Splanchnic mesoderm	3	7	10	12	15	18	25	33	38	46	0.353149	0.607919
1482	Splanchnic mesoderm	2	3	3	10	19	21	28	35	42	49	0.436596	0.63931
1483	Splanchnic mesoderm	3	9	15	19	21	26	28	31	36	39	0.228744	0.608522
1484	Splanchnic mesoderm	4	9	13	17	24	29	33	37	41	43	0.228744	0.557312
1485	Splanchnic mesoderm	2	7	10	13	17	21	27	33	37	42	0.459477	0.658448
1486	Splanchnic mesoderm	2	5	9	10	18	23	30	36	40	42	0.526647	0.553119
1487	Neural crest	1	3	4	5	6	8	10	14	17	20	0.544407	0.451333
1488	Cranial mesoderm	0	2	4	6	8	10	13	16	20	24	0.523257	0.53409
1489	Anterior somitic tissues	1	1	2	7	10	11	18	20	22	25	0.486091	0.508587
1490	Splanchnic mesoderm	1	3	4	8	11	14	19	21	26	33	0.547665	0.573705
1491	Anterior somitic tissues	2	4	7	8	11	12	15	20	24	30	0.296522	0.531391
1492	Splanchnic mesoderm	6	13	20	26	35	44	56	66	77	84	0.189667	0.631866
1493	Splanchnic mesoderm	0	1	3	6	7	7	7	9	10	10	0.383568	0.62836
1494	Haematoendothelial progenitors	1	1	2	4	9	14	20	22	26	33	0.500371	0.511304
1495	Splanchnic mesoderm	3	6	11	13	19	23	26	31	34	39	0.228744	0.594477
1496	Splanchnic mesoderm	3	8	14	21	28	35	43	48	54	62	0.263277	0.638114
1497	Neural crest	1	2	5	6	6	8	9	10	11	11	0.540806	0.0250822
1498	Splanchnic mesoderm	4	13	19	28	38	46	54	62	70	74	0.395426	0.616227
1499	Haematoendothelial progenitors	1	1	1	2	2	8	9	9	10	11	0.576231	0.597896
1500	Endothelium	1	1	1	5	6	8	11	15	20	24	0.373401	0.543525
1501	Splanchnic mesoderm	2	6	9	12	19	23	26	30	33	37	0.265903	0.599049
1502	Neural crest	1	2	4	9	10	10	12	14	14	14	0.585416	0.193044
1503	Splanchnic mesoderm	6	9	14	20	25	40	48	58	62	68	0.143819	0.645921
1504	Neural crest	1	2	4	4	4	6	7	8	10	12	0.648785	0.37169
1505	Anterior somitic tissues	1	1	2	4	5	10	11	14	16	19	0.622893	0.562037
1506	Splanchnic mesoderm	0	0	3	4	4	5	5	8	9	12	0.657935	0.546129
1507	Haematoendothelial progenitors	0	0	0	0	1	1	1	3	3	3	0.6112	0.41104
1508	Splanchnic mesoderm	1	4	6	8	11	16	20	23	25	31	0.458827	0.557404
1509	Neural crest	0	0	0	0	2	4	6	7	7	7	0.563381	0.370891
1510	Splanchnic mesoderm	1	1	5	7	7	8	11	14	16	21	0.542906	0.595806
1511	Haematoendothelial progenitors	0	0	0	0	0	0	0	2	3	3	0.580965	0.403977
1512	Cranial mesoderm	0	0	0	2	2	2	2	6	10	11	0.354749	0.440402
1513	Haematoendothelial progenitors	0	0	0	0	1	3	3	3	4	4	0.646234	0.198246
1514	Sclerotome	1	1	2	5	6	12	14	20	26	29	0.271336	0.585644
1515	Splanchnic mesoderm	4	10	15	20	25	27	28	32	37	39	0.265903	0.600598
1516	Splanchnic mesoderm	3	13	16	21	23	26	32	38	39	41	0.361673	0.622345
1517	Neural crest	0	0	0	0	1	1	1	3	3	4	0.803373	0.31038
1518	Splanchnic mesoderm	1	5	11	16	20	22	22	27	28	29	0.294959	0.568681
1519	Endothelium	0	0	1	1	1	2	2	2	2	2	0.660707	-0.120886
1520	Neural crest	0	1	1	1	1	2	3	3	3	3	0.664905	0.507348
1521	Neural crest	0	0	1	2	4	6	9	11	12	13	0.608546	0.319949
1522	Splanchnic mesoderm	3	12	18	25	33	44	54	61	74	83	0.273645	0.602348
1523	Splanchnic mesoderm	0	1	1	2	4	5	7	10	15	16	0.624639	0.548217
1524	Dermomyotome	0	2	3	6	7	11	12	16	17	20	0.548647	0.442744
1525	Sclerotome	0	0	0	2	6	10	14	19	28	33	0.366119	0.55962
1526	Sclerotome	0	2	4	5	6	8	14	19	27	33	0.29163	0.437528
1527	Endothelium	0	1	4	9	12	16	22	27	30	34	0.391586	0.623854
1528	Neural crest	0	1	2	4	5	6	9	13	19	25	0.634765	0.290235
1529	Cranial mesoderm	0	0	1	1	2	2	3	5	11	13	0.780398	0.586262
1530	Sclerotome	2	3	7	9	11	13	16	24	29	33	0.381305	0.553525
1531	Anterior somitic tissues	2	3	4	8	14	19	22	26	33	38	0.406313	0.605163
1532	Splanchnic mesoderm	3	9	13	14	20	26	33	39	44	54	0.35033	0.64743
1533	Splanchnic mesoderm	0	2	4	5	10	13	16	24	29	34	0.578745	0.425779
1534	Splanchnic mesoderm	2	6	8	14	19	23	27	33	34	39	0.399491	0.488061
1535	Dermomyotome	1	3	4	8	12	14	15	17	23	33	0.31302	0.595016
1536	Haematoendothelial progenitors	1	2	7	15	19	20	23	30	42	44	0.382942	0.555408
1537	Splanchnic mesoderm	4	6	14	22	24	25	27	33	38	43	0.299769	0.593751
1538	Splanchnic mesoderm	0	6	8	11	16	24	28	32	35	40	0.450095	0.61873
1539	Sclerotome	3	3	5	6	11	15	19	24	26	31	0.248742	0.485069
1540	Anterior somitic tissues	0	0	3	4	5	7	11	14	19	24	0.603333	0.462338
1541	Splanchnic mesoderm	2	7	13	19	22	27	27	27	31	33	0.348826	0.57503
1542	Gut tube	3	12	17	24	27	35	39	50	59	68	0.229194	0.659641
1543	Cranial mesoderm	0	0	0	1	2	6	10	14	17	27	0.360121	0.339957
1544	Haematoendothelial progenitors	0	1	5	11	13	16	24	29	35	40	0.383144	0.568322
1545	Sclerotome	2	3	6	7	10	16	19	23	29	36	0.467086	0.673083
1546	Anterior somitic tissues	0	2	6	10	13	15	20	23	25	28	0.279792	0.503091
1547	Sclerotome	2	4	7	8	10	12	18	20	31	36	0.345299	0.529845
1548	Cranial mesoderm	1	5	9	12	19	28	34	37	41	46	0.469492	0.624645
1549	Dermomyotome	0	0	0	0	3	5	7	9	15	19	0.350841	0.380663
1550	Sclerotome	1	5	9	11	14	16	20	25	29	39	0.34465	0.641097
1551	Endothelium	0	1	1	2	2	3	6	8	9	11	0.534512	0.207829
1552	Endothelium	0	0	1	2	2	4	5	8	11	14	0.57686	0.354329
1553	Splanchnic mesoderm	1	3	8	14	22	28	35	45	57	70	0.37417	0.509687
1554	Cranial mesoderm	1	1	2	2	2	5	8	13	15	21	0.329061	0.485067
1555	Cranial mesoderm	0	0	2	5	7	9	13	18	23	26	0.40511	0.460379
1556	Sclerotome	1	2	6	7	12	18	26	31	37	41	0.284096	0.507075
1557	Splanchnic mesoderm	1	1	4	8	14	18	26	33	39	44	0.271067	0.517613
1558	Endothelium	1	2	3	7	9	12	15	17	18	21	0.47334	0.253073
1559	Neural crest	0	0	0	1	3	5	6	7	9	10	0.674509	0.445184
1560	Splanchnic mesoderm	2	8	13	23	31	34	38	44	45	50	0.399491	0.630698
1561	Neural crest	0	1	1	8	10	15	20	24	28	35	0.270307	0.485521
1562	Haematoendothelial progenitors	1	4	6	10	13	18	23	24	31	37	0.450148	0.533756
1563	Splanchnic mesoderm	5	13	23	32	39	50	56	65	75	86	0.309197	0.546875
1564	Sclerotome	1	1	2	9	10	14	18	23	31	35	0.472337	0.61014
1565	Haematoendothelial progenitors	0	2	6	10	16	22	27	31	33	42	0.757868	0.607698
1566	Dermomyotome	0	0	2	3	5	8	12	15	20	24	0.379765	0.496999
1567	Sclerotome	1	5	7	8	11	18	20	24	32	36	0.223427	0.556697
1568	Splanchnic mesoderm	1	1	6	8	12	14	18	22	28	32	0.37856	0.580522
1569	Splanchnic mesoderm	1	4	10	15	22	24	32	40	47	55	0.36411	0.595034
1570	Haematoendothelial progenitors	1	1	1	4	5	7	8	11	22	28	0.399137	0.419263
1571	Anterior somitic tissues	1	2	3	5	6	9	11	17	21	29	0.636209	0.677509
1572	Dermomyotome	1	3	6	10	13	16	20	26	29	32	0.403658	0.421109
1573	Cranial mesoderm	2	4	10	13	19	22	25	29	32	38	0.414369	0.489939
1574	Dermomyotome	0	0	0	0	0	0	1	2	2	2	0.343193	-0.0208709
1575	Sclerotome	0	0	0	0	4	8	10	17	23	24	0.0822461	0.560971
1576	Endothelium	1	1	2	4	4	4	6	7	9	10	0.537996	0.232295
1577	Endothelium	1	3	4	6	13	15	21	26	28	29	0.378434	0.196221
1578	Endothelium	0	0	0	1	1	2	3	5	7	8	0.376486	-0.0460704
1579	Cranial mesoderm	1	3	5	6	9	11	15	20	22	25	0.27814	0.485955
1580	Splanchnic mesoderm	2	8	9	13	23	35	41	46	48	54	0.50723	0.607231
1581	Sclerotome	0	1	1	1	3	6	8	13	15	19	0.605616	0.566951
1582	Splanchnic mesoderm	4	16	29	37	46	55	62	73	85	98	0.234585	0.591974
1583	Endothelium	1	2	4	5	7	10	11	18	21	22	0.311781	0.483222
1584	Sclerotome	0	4	7	11	11	13	17	24	32	34	0.31695	0.581218
1585	Endothelium	0	0	0	0	0	1	2	2	2	3	0.317208	-0.205792
1586	Sclerotome	2	7	11	14	16	18	20	28	37	46	0.33655	0.498072
1587	Splanchnic mesoderm	0	3	6	12	21	24	27	29	31	35	0.392055	0.581562
1588	Haematoendothelial progenitors	0	1	3	4	7	8	10	11	16	21	0.572496	0.412596
1589	Endothelium	0	1	3	5	6	7	9	12	15	17	0.650411	0.188605
1590	Endothelium	0	0	1	2	3	5	6	7	8	10	0.505601	0.324247
1591	Dermomyotome	1	1	3	4	6	9	12	19	26	28	0.347031	0.50144
1592	Splanchnic mesoderm	7	15	27	34	42	51	62	71	79	88	0.189667	0.593633
1593	Cranial mesoderm	2	2	6	9	11	13	18	26	32	36	0.342388	0.506525
1594	Cranial mesoderm	1	3	4	8	9	12	15	24	27	35	0.458229	0.41925
1595	Sclerotome	3	9	11	15	20	24	31	32	36	40	0.249444	0.438771
1596	Splanchnic mesoderm	0	0	1	4	5	6	9	9	9	11	0.536482	0.598112
1597	Cranial mesoderm	1	1	3	5	6	9	12	13	14	15	0.489657	0.155875
1598	Cranial mesoderm	0	1	1	2	3	3	3	3	3	5	0.616684	0.512896
1599	Dermomyotome	0	1	3	6	9	12	15	18	20	29	0.506093	0.590958
1600	Dermomyotome	0	1	3	5	9	14	21	26	32	42	0.357388	0.567388
1601	Endothelium	0	0	1	2	3	3	4	5	5	7	0.400257	-0.124848
1602	Splanchnic mesoderm	1	5	8	11	16	23	23	31	39	44	0.541409	0.630096
1603	Endothelium	0	0	0	0	0	3	3	5	12	16	0.390591	0.490065
1604	Endothelium	0	0	2	4	7	8	11	14	21	24	0.332897	0.413833
1605	Anterior somitic tissues	1	3	5	11	15	18	21	24	27	30	0.586745	0.612612
1606	Haematoendothelial progenitors	1	2	2	5	12	14	14	17	23	25	0.345299	0.524696
1607	Splanchnic mesoderm	0	2	3	6	9	14	17	22	27	31	0.32783	0.606697
1608	Anterior somitic tissues	0	0	2	5	10	15	18	24	30	33	0.570478	0.508113
1609	Cranial mesoderm	1	3	9	13	20	25	25	27	31	33	0.555233	0.550429
1610	Sclerotome	0	0	2	2	3	5	9	10	16	18	0.395159	0.50119
1611	Endothelium	1	1	6	10	13	14	16	20	23	23	0.442118	0.295682
1612	Sclerotome	4	8	12	15	17	22	27	32	36	40	0.217574	0.543337
1613	Sclerotome	2	4	5	11	15	19	23	28	30	33	0.320032	0.551839
1614	Endothelium	2	2	2	2	5	11	13	18	23	26	0.452118	0.344348
1615	Dermomyotome	3	5	6	12	16	20	22	24	30	34	0.249444	0.540673
1616	Cranial mesoderm	0	2	2	2	2	2	2	2	2	3	0.618576	0.308285
1617	Sclerotome	1	1	6	8	11	16	19	21	24	29	0.376141	0.537943
1618	Endothelium	1	6	8	9	13	20	28	31	37	41	0.429612	0.561282
1619	Cranial mesoderm	1	3	6	11	15	16	18	25	30	33	0.449029	0.419964
1620	Dermomyotome	2	3	6	7	13	16	21	25	29	35	0.208806	0.467466
1621	Sclerotome	2	4	6	8	12	16	19	27	29	35	0.208499	0.542089
1622	Cranial mesoderm	0	0	0	2	4	8	10	16	19	23	0.437549	0.323059
1623	Sclerotome	1	1	2	4	7	8	12	18	22	29	0.250191	0.600139
1624	Haematoendothelial progenitors	1	1	1	1	1	1	2	2	2	3	0.549967	0.0415738
1625	Endothelium	2	2	2	2	3	3	3	3	3	6	0.508857	0.310416
1626	Cranial mesoderm	0	0	0	1	2	2	3	4	5	7	0.471243	0.385189
1627	Endothelium	1	1	2	2	2	2	4	5	8	9	0.518856	-0.125936
1628	Cranial mesoderm	0	1	4	4	5	6	15	18	21	26	0.653487	0.523416
1629	Cranial mesoderm	2	2	2	2	2	5	7	7	7	10	0.515663	-0.0235544
1630	Endothelium	2	5	7	7	8	12	15	17	17	21	0.361184	0.471159
1631	Anterior somitic tissues	0	0	2	3	4	7	12	19	23	27	0.475303	0.552239
1632	Splanchnic mesoderm	1	3	5	9	17	23	29	41	48	54	0.479358	0.657793
1633	Sclerotome	0	1	5	6	8	14	19	24	29	33	0.316352	0.514297
1634	Cranial mesoderm	0	0	1	2	2	3	6	9	12	18	0.646581	0.542815
1635	Neural crest	2	3	3	4	9	13	20	23	25	27	0.55874	0.389757
1636	Splanchnic mesoderm	0	1	1	2	5	9	11	17	21	25	0.599924	0.629616
1637	Sclerotome	2	4	5	12	16	17	21	23	32	37	0.157732	0.51415
1638	Haematoendothelial progenitors	1	3	6	11	16	19	22	24	26	29	0.482054	0.459658
1639	Endothelium	0	0	0	0	0	0	0	0	0	0	0.687437	-0.319455
1640	Haematoendothelial progenitors	0	1	4	6	7	11	16	20	27	33	0.33168	0.480527
1641	Neural crest	2	4	5	8	13	16	21	24	26	31	0.190748	0.492229
1642	Cranial mesoderm	1	2	9	11	12	20	27	34	40	47	0.475064	0.527722
1643	Splanchnic mesoderm	0	0	1	5	10	13	15	19	25	32	0.523792	0.590512
1644	Dermomyotome	0	1	2	2	2	3	3	3	7	7	0.517886	0.128053
1645	Dermomyotome	2	6	7	9	11	15	17	22	23	26	0.316006	0.493062
1646	Sclerotome	0	3	4	6	9	15	16	24	26	35	0.336001	0.566737
1647	Cranial mesoderm	0	1	5	6	7	10	18	24	30	34	0.452946	0.49097
1648	Neural crest	0	0	2	3	7	10	14	17	20	23	0.628579	0.34846
1649	Neural crest	0	0	1	3	7	8	12	18	19	23	0.287047	0.38809
1650	Cranial mesoderm	1	3	7	9	11	16	19	22	28	37	0.566049	0.317363
1651	Haematoendothelial progenitors	0	3	4	5	15	17	26	31	36	43	0.419277	0.475565
1652	Anterior somitic tissues	0	0	1	5	6	9	11	19	22	28	0.437866	0.594823
1653	Dermomyotome	0	4	5	8	11	14	21	24	28	33	0.327346	0.532084
1654	Endothelium	0	1	1	1	4	5	5	5	5	5	0.639374	0.0435719
1655	Cranial mesoderm	0	1	3	4	5	11	13	14	23	30	0.410732	0.623005
1656	Sclerotome	0	1	2	7	9	12	19	23	28	35	0.385686	0.576739
1657	Cranial mesoderm	1	1	1	2	4	5	7	9	9	11	0.555833	0.324777
1658	Sclerotome	1	4	7	11	14	19	25	27	31	38	0.349226	0.506457
1659	Sclerotome	1	3	6	10	12	20	25	32	37	43	0.476563	0.471922
1660	Neural crest	0	0	0	0	2	3	3	3	8	10	0.785998	0.243887
1661	Splanchnic mesoderm	0	5	8	14	22	33	42	54	61	69	0.37417	0.611698
1662	Cranial mesoderm	0	0	0	1	2	5	8	11	18	23	0.578639	0.555014
1663	Anterior somitic tissues	0	1	6	8	11	13	16	19	25	30	0.332049	0.418912
1664	Splanchnic mesoderm	0	0	0	0	1	1	3	4	4	5	0.508076	0.409651
1665	Anterior somitic tissues	0	0	2	5	8	12	15	17	24	27	0.491242	0.54878
1666	Neural crest	0	2	4	7	11	14	20	24	30	32	0.471457	0.524522
1667	Dermomyotome	0	1	4	8	14	20	21	28	35	42	0.447491	0.51747
1668	Endothelium	1	2	2	4	4	4	6	7	10	11	0.582132	0.295669
1669	Dermomyotome	1	5	8	12	13	20	24	31	36	38	0.304157	0.566208
1670	Dermomyotome	1	1	2	4	11	13	19	30	35	45	0.572522	0.528029
1671	Splanchnic mesoderm	5	14	20	30	45	47	61	72	83	92	0.13285	0.588254
1672	Endothelium	0	0	0	0	0	0	0	0	2	4	0.677525	0.423882
1673	Splanchnic mesoderm	0	7	19	27	40	51	59	73	79	91	0.309197	0.540549
1674	Splanchnic mesoderm	2	4	9	14	19	22	28	34	43	51	0.437556	0.691715
1675	Splanchnic mesoderm	1	3	7	8	14	16	23	29	34	41	0.266057	0.634619
1676	Gut tube	1	11	16	20	28	39	42	47	57	65	0.276813	0.653387
1677	Splanchnic mesoderm	3	8	18	29	37	49	58	71	82	93	0.404841	0.534097
1678	Splanchnic mesoderm	2	4	6	8	14	19	23	29	35	41	0.44973	0.677148
1679	Splanchnic mesoderm	3	7	12	21	29	36	45	54	63	72	0.186165	0.6613
1680	Splanchnic mesoderm	1	8	16	24	32	41	52	64	71	78	0.13285	0.622076
1681	Splanchnic mesoderm	7	15	25	36	45	51	54	66	76	93	0.13285	0.569193
1682	Splanchnic mesoderm	0	5	13	17	28	35	42	48	58	65	0.234585	0.603485
1683	Splanchnic mesoderm	0	0	1	2	2	5	6	9	17	25	0.460376	0.646883
1684	Splanchnic mesoderm	4	9	15	18	23	29	37	42	48	59	0.293853	0.654233
1685	Splanchnic mesoderm	0	3	4	7	17	22	31	43	59	70	0.353462	0.602347
1686	Splanchnic mesoderm	5	10	16	21	27	41	46	52	62	77	0.331464	0.601701
1687	Splanchnic mesoderm	1	5	11	21	32	40	50	60	69	80	0.43485	0.511431
1688	Splanchnic mesoderm	4	8	16	23	31	39	49	55	63	77	0.205239	0.572983
1689	Gut tube	2	5	8	16	25	35	39	49	63	67	0.464501	0.629475
1690	Splanchnic mesoderm	0	0	0	5	7	11	16	24	29	37	0.18986	0.601526
1691	Splanchnic mesoderm	2	10	22	31	41	49	58	72	87	98	0.342457	0.577151
1692	Splanchnic mesoderm	4	6	10	14	18	26	34	42	53	65	0.186165	0.630291
1693	Splanchnic mesoderm	0	6	13	20	29	36	42	56	66	81	0.343683	0.572026
1694	Splanchnic mesoderm	1	3	7	14	20	27	32	42	53	70	0.374563	0.629406
1695	Splanchnic mesoderm	4	13	20	24	32	37	42	48	58	70	0.299769	0.607203
1696	Splanchnic mesoderm	0	0	3	7	10	18	26	33	38	48	0.443608	0.622841
1697	Splanchnic mesoderm	7	11	18	23	28	37	47	54	62	77	0.186165	0.602784
1698	Splanchnic mesoderm	3	8	12	17	26	33	41	48	57	64	0.390865	0.59463
1699	Splanchnic mesoderm	1	8	15	25	34	37	45	56	66	72	0.283141	0.653837
1700	Endothelium	0	0	0	0	1	4	7	9	12	14	0.651447	0.478699
1701	Splanchnic mesoderm	0	2	4	9	13	22	31	40	48	57	0.332022	0.381481
1702	Splanchnic mesoderm	4	7	13	18	25	33	38	44	54	64	0.374563	0.591325
1703	Splanchnic mesoderm	3	7	14	22	30	39	49	56	66	81	0.100292	0.586817
1704	Cardiomyocytes	1	3	7	13	15	18	22	28	34	49	0.404841	0.422813
1705	Splanchnic mesoderm	6	14	27	39	52	63	76	96	109	117	0.140874	0.54052
1706	Splanchnic mesoderm	2	11	20	33	49	62	72	84	95	104	0.37417	0.483553
1707	Splanchnic mesoderm	7	15	20	29	38	48	58	68	81	94	0.274711	0.336458
1708	Splanchnic mesoderm	0	2	3	4	4	4	8	16	27	37	0.273645	0.527604
1709	Splanchnic mesoderm	1	4	13	22	34	42	47	52	60	70	0.390865	0.441816
1710	Splanchnic mesoderm	6	13	20	30	49	65	77	90	101	114	0.234585	0.485418
1711	Cardiomyocytes	2	5	8	14	19	25	35	46	55	64	0.412084	0.490181
1712	Cardiomyocytes	3	4	7	10	12	18	19	29	35	46	0.460376	0.45982
1713	Splanchnic mesoderm	7	16	25	37	47	62	82	93	109	120	0.120295	0.517682
1714	Cardiomyocytes	1	3	7	11	14	20	24	32	42	45	0.472337	0.547964
1715	Splanchnic mesoderm	4	15	20	31	40	55	68	79	93	106	0.263277	0.432209
1716	Splanchnic mesoderm	2	9	17	22	38	47	57	69	81	96	0.273645	0.560322
1717	Splanchnic mesoderm	5	15	19	34	50	64	78	95	106	118	0.13285	0.504981
1718	Splanchnic mesoderm	3	11	20	29	35	44	48	58	67	84	0.155077	0.412343
1719	Splanchnic mesoderm	4	15	23	36	51	71	88	101	112	119	0.234585	0.521543
1720	Splanchnic mesoderm	5	13	25	33	50	68	83	97	110	121	0.299769	0.366447
1721	Splanchnic mesoderm	5	9	21	35	44	58	75	85	99	109	0.189667	0.565006
1722	Cardiomyocytes	1	1	3	5	5	8	13	18	24	30	0.437556	0.514686
1723	Splanchnic mesoderm	0	8	17	25	33	46	61	73	88	93	0.234585	0.548964
1724	Splanchnic mesoderm	0	1	3	7	8	16	19	25	32	41	0.502549	0.128653
1725	Splanchnic mesoderm	2	8	18	27	34	45	49	53	61	81	0.234585	0.442247
1726	Splanchnic mesoderm	0	4	12	18	27	41	60	70	79	88	0.275824	0.455329
1727	Splanchnic mesoderm	1	4	10	19	32	39	45	56	68	86	0.576743	0.404886
1728	Splanchnic mesoderm	3	12	19	31	39	51	62	74	84	99	0.37233	0.470049
1729	Splanchnic mesoderm	4	16	24	40	55	74	90	104	113	123	0.273645	0.458817
1730	Cardiomyocytes	2	9	20	35	50	64	77	89	104	117	0.345689	0.323894
1731	Splanchnic mesoderm	7	13	25	36	51	66	82	100	113	124	0.207107	0.458284
1732	Splanchnic mesoderm	4	13	21	29	36	47	54	67	80	94	0.146004	0.363982
1733	Splanchnic mesoderm	2	5	19	29	45	54	69	83	94	108	0.37417	0.408365
1734	Splanchnic mesoderm	3	7	16	26	35	49	62	76	94	110	0.273645	0.57893
1735	Splanchnic mesoderm	5	13	24	40	55	71	85	97	109	125	0.37233	0.515703
1736	Splanchnic mesoderm	0	6	13	19	28	31	42	51	57	65	0.500324	0.406621
1737	Splanchnic mesoderm	3	7	11	17	25	31	43	58	75	87	0.309197	0.568678
1738	Splanchnic mesoderm	3	7	14	24	32	43	52	64	74	86	0.475156	0.223257
1739	Splanchnic mesoderm	1	2	7	12	17	24	33	41	53	63	0.246747	0.412786
1740	Splanchnic mesoderm	3	12	18	25	32	39	44	56	64	81	0.207731	0.370256
1741	Splanchnic mesoderm	4	13	29	38	44	63	79	91	102	115	0.146004	0.42919
1742	Splanchnic mesoderm	3	10	21	34	42	57	73	87	98	108	0.13285	0.527178
1743	Splanchnic mesoderm	3	6	9	11	18	21	27	37	53	72	0.342457	0.532021
1744	Haematoendothelial progenitors	0	0	1	2	2	2	3	4	7	7	0.456918	0.142877
1745	Splanchnic mesoderm	0	7	14	26	35	46	60	73	87	100	0.261689	0.536646
1746	Cardiomyocytes	0	0	0	0	1	1	1	1	1	5	0.674132	0.35172
1747	Splanchnic mesoderm	1	9	13	23	32	45	62	70	85	103	0.234585	0.557774
1748	Splanchnic mesoderm	2	9	16	25	33	41	46	60	69	79	0	0.433021
1749	Splanchnic mesoderm	3	10	20	32	42	54	72	83	93	104	0	0.519722
1750	Splanchnic mesoderm	0	2	4	7	9	15	21	32	39	49	0.447525	0.536512
1751	Splanchnic mesoderm	3	9	18	28	37	52	61	74	84	100	0.190318	0.45456
1752	Splanchnic mesoderm	2	3	4	7	9	12	12	14	17	20	0.355144	0.163263
1753	Splanchnic mesoderm	3	12	21	29	35	41	48	57	75	83	0.31643	0.269879
1754	Splanchnic mesoderm	0	2	2	4	7	8	11	15	24	33	0.324862	0.583752
1755	Splanchnic mesoderm	2	4	6	11	17	26	30	35	44	55	0.448827	0.517943
1756	Splanchnic mesoderm	3	10	22	35	41	56	71	83	93	107	0.294959	0.559297
1757	Splanchnic mesoderm	3	10	17	25	33	48	57	70	86	104	0.205121	0.507974
1758	Splanchnic mesoderm	4	6	11	14	21	30	42	53	69	84	0.175405	0.558745
1759	Splanchnic mesoderm	0	2	3	9	12	17	25	36	47	63	0.331464	0.567863
1760	Splanchnic mesoderm	6	9	15	24	33	46	58	63	73	86	0.358464	0.349365
1761	Splanchnic mesoderm	6	14	21	29	37	44	64	76	89	97	0.321223	0.383073
1762	Splanchnic mesoderm	2	4	9	14	27	33	45	58	71	82	0.165261	0.518055
1763	Splanchnic mesoderm	4	10	19	27	33	39	45	53	67	78	0.324721	0.227849
1764	Splanchnic mesoderm	1	7	11	23	33	44	56	68	82	100	0.391468	0.554245
1765	Gut tube	2	9	20	31	42	53	64	75	90	106	0.149029	0.448709
1766	Splanchnic mesoderm	1	3	9	15	21	28	35	40	48	58	0.236784	0.464505
1767	Splanchnic mesoderm	2	6	15	23	40	50	65	78	91	106	0.43485	0.522258
1768	Splanchnic mesoderm	1	9	21	31	42	49	67	84	98	108	0.348826	0.541696
1769	Splanchnic mesoderm	3	9	14	20	30	34	41	53	62	74	0.407533	0.365468
1770	Haematoendothelial progenitors	4	11	22	38	51	66	82	94	106	116	0.207329	0.5019
1771	Gut tube	1	13	18	29	33	42	56	74	86	99	0.225104	0.410928
1772	Gut tube	0	1	2	6	9	14	18	23	31	40	0.39509	0.188956
1773	Splanchnic mesoderm	2	2	6	9	13	17	20	28	38	51	0.441024	0.537206
1774	Splanchnic mesoderm	2	9	22	32	46	52	66	79	92	110	0.244197	0.499612
1775	Splanchnic mesoderm	3	10	13	21	35	49	58	69	80	89	0.438811	0.197782
1776	Splanchnic mesoderm	2	10	20	35	44	58	72	83	93	109	0.37233	0.501476
1777	Gut tube	1	4	10	13	20	27	34	45	55	65	0.249204	0.498997
1778	Splanchnic mesoderm	0	0	5	9	11	12	13	14	19	21	0.716163	0.183661
1779	Gut tube	0	6	13	20	30	40	50	58	70	83	0.340767	0.375627
1780	Gut tube	0	2	4	8	15	24	35	49	52	61	0.246577	0.586625
1781	Haematoendothelial progenitors	6	13	23	33	44	58	74	85	102	115	0.128952	0.440991
1782	Gut tube	1	2	8	19	30	36	45	55	66	77	0.275359	0.457765
1783	Gut tube	3	5	7	13	18	24	33	40	52	61	0.451914	0.38782
1784	Gut tube	1	5	13	24	36	44	55	70	87	98	0.186165	0.326834
1785	Gut tube	0	6	12	21	33	46	56	67	80	89	0.20077	0.427969
1786	Gut tube	3	5	9	16	28	39	48	60	69	81	0.109826	0.515588
1787	Cardiomyocytes	1	1	3	5	7	10	10	12	13	15	0.771496	0.421933
1788	Gut tube	0	2	7	13	22	33	45	59	70	82	0.293776	0.410368
1789	Gut tube	0	1	3	5	10	15	17	23	31	33	0.347797	0.215982
1790	Gut tube	1	9	22	33	49	61	76	90	100	118	0.15427	0.433707
1791	Splanchnic mesoderm	1	4	8	9	15	23	31	37	43	50	0.146004	0.294967
1792	Gut tube	3	8	11	13	20	30	40	48	60	66	0.160281	0.397675
1793	Splanchnic mesoderm	1	4	8	14	21	28	38	49	62	76	0.509967	0.372563
1794	Gut tube	1	1	1	2	2	4	5	8	9	11	0.255824	0.0772644
1795	Endothelium	0	1	1	2	3	3	4	6	7	8	0.637685	0.320745
1796	Splanchnic mesoderm	1	2	9	18	27	39	53	64	69	83	0.390865	0.491798
1797	Gut tube	2	5	6	10	17	21	27	38	46	51	0.151545	0.527988
1798	Gut tube	4	4	12	23	30	41	55	68	82	90	0.19218	0.46711
1799	Splanchnic mesoderm	1	4	5	6	9	10	10	11	14	22	0.407365	0.0787746
1800	Splanchnic mesoderm	3	3	6	11	19	28	39	45	60	73	0.369627	0.494673
1801	Gut tube	0	3	3	5	5	8	10	13	13	14	0.616077	0.0301596
1802	Gut tube	3	5	11	16	26	37	46	59	71	77	0.400659	0.526898
1803	Gut tube	2	6	9	14	23	29	41	47	57	63	0.0818644	0.419448
1804	Gut tube	3	7	11	22	34	44	56	65	75	89	0.29526	0.42134
1805	Splanchnic mesoderm	4	7	15	28	38	50	63	77	83	94	0.390865	0.438216
1806	Gut tube	5	9	11	14	19	21	22	26	29	31	0.331464	0.0458879
1807	Gut tube	2	7	13	17	20	21	28	31	34	40	0.235841	0.041486
1808	Gut tube	2	3	5	8	14	16	19	22	24	27	0.405696	0.304662
1809	Gut tube	1	4	7	11	15	19	27	32	35	44	0.52203	0.229166
1810	Gut tube	1	1	1	1	3	5	6	7	8	12	0.665542	0.0549692
1811	Gut tube	0	0	0	0	0	1	1	2	2	2	0.575876	0.193878
1812	Gut tube	1	6	8	12	17	21	29	34	47	56	0.514705	0.423979
1813	Gut tube	1	1	1	1	1	2	4	4	9	10	0.150976	0.420182
1814	Gut tube	5	11	12	18	22	31	40	52	66	74	0.190905	0.565275
1815	Gut tube	1	3	5	7	9	12	19	21	26	33	0.3634	0.376918
1816	Gut tube	1	5	10	14	17	19	21	23	28	33	0.32958	0.178466
1817	Gut tube	0	0	0	0	0	0	0	0	0	0	0.669841	-0.133112
1818	Gut tube	0	0	1	1	1	1	2	3	3	6	0.448827	0.038295
1819	Gut tube	2	5	6	9	15	17	24	30	37	39	0.228744	0.0513889
1820	Gut tube	4	8	13	17	22	33	38	54	67	77	0.252955	0.55814
1821	Gut tube	1	6	8	16	18	23	27	32	39	43	0.381067	0.237641
1822	Gut tube	6	8	12	17	22	27	30	36	48	50	0.0677152	0.302674
1823	Gut tube	0	0	0	0	0	1	1	1	1	1	0.694113	0.0347343
1824	Gut tube	1	1	5	7	12	17	18	27	33	41	0.593399	0.335456
1825	Erythroid	0	0	0	0	0	1	1	1	1	2	0.788275	0.154829
1826	Gut tube	5	10	15	18	27	36	48	57	73	86	0.303346	0.479329
1827	Gut tube	3	10	13	15	24	31	41	49	60	71	0.270598	0.438887
1828	Endothelium	2	7	15	18	28	34	41	45	53	61	0.424169	0.470488
1829	Gut tube	2	8	12	22	34	44	54	65	73	82	0.380581	0.248986
1830	Gut tube	4	8	15	21	25	33	43	51	59	68	0.28628	0.393779
1831	Gut tube	4	9	13	21	27	32	35	46	54	62	0.464501	0.427516
1832	Gut tube	0	0	0	1	4	4	6	10	12	17	0.273645	0.382686
1833	Gut tube	0	0	0	0	0	0	0	0	0	2	0.832555	-0.215948
1834	Gut tube	4	11	18	25	28	35	42	47	50	55	0.234585	0.221809
1835	Endothelium	3	10	14	23	31	42	51	60	71	80	0.213446	0.483128
1836	Gut tube	0	0	0	1	1	3	3	3	4	6	0.561826	-0.111404
1837	Gut tube	1	3	9	13	16	18	25	28	40	51	0.383728	0.200293
1838	Endothelium	0	0	0	0	0	0	0	0	0	0	0.704666	-0.129688
1839	Gut tube	3	11	22	27	34	41	50	54	58	65	0.342457	0.102762
1840	Splanchnic mesoderm	0	2	5	11	21	28	38	50	61	72	0.337521	0.549308
1841	Gut tube	3	11	19	29	33	39	47	54	56	60	0.273645	0.12909
1842	Gut tube	0	8	16	26	37	50	61	75	85	93	0.464501	0.436563
1843	Haematoendothelial progenitors	1	1	6	10	14	18	24	30	37	42	0.388834	0.323414
1844	Splanchnic mesoderm	0	3	7	12	14	16	21	25	34	39	0.332285	0.584136
1845	Gut tube	0	0	0	0	0	1	1	1	1	2	0.553947	-0.247787
1846	Gut tube	3	6	11	19	32	45	53	63	73	80	0.494064	0.5705
1847	Haematoendothelial progenitors	4	7	13	21	27	38	46	51	54	60	0.218421	0.61403
1848	Splanchnic mesoderm	1	3	5	11	21	27	37	46	59	70	0.357519	0.469412
1849	Splanchnic mesoderm	0	5	9	15	20	24	30	38	41	51	0.277843	0.351581
1850	Gut tube	0	0	2	6	15	22	31	42	50	62	0.342457	0.334762
1851	Splanchnic mesoderm	2	7	16	22	26	29	31	35	44	54	0.31008	0.620697
1852	Gut tube	2	7	11	17	22	26	31	37	43	54	0.32327	0.581211
1853	Splanchnic mesoderm	1	2	8	16	21	25	28	33	41	49	0.486738	0.519133
1854	Splanchnic mesoderm	0	1	5	9	13	18	22	30	34	38	0.353149	0.463095
1855	Gut tube	5	10	10	19	26	35	42	54	60	69	0.404841	0.531159
1856	Gut tube	2	5	11	24	35	43	57	68	75	85	0.464501	0.274249
1857	Splanchnic mesoderm	3	8	15	20	26	32	37	39	43	49	0.331464	0.566236
1858	Gut tube	1	9	16	21	27	33	45	50	59	70	0.270745	0.627162
1859	Endothelium	0	2	8	17	22	31	46	54	65	74	0.0712841	0.471664
1860	Splanchnic mesoderm	2	5	7	11	18	20	24	32	40	44	0.189667	0.498294
1861	Splanchnic mesoderm	2	9	11	20	25	30	33	45	52	64	0.265903	0.506483
1862	Splanchnic mesoderm	5	8	16	20	23	27	30	34	39	45	0.205715	0.575974
1863	Splanchnic mesoderm	2	3	10	16	17	24	30	36	45	50	0.353149	0.584009
1864	Splanchnic mesoderm	0	1	6	11	15	23	26	31	36	45	0.324862	0.61841
1865	Splanchnic mesoderm	1	4	9	15	17	23	26	29	34	39	0.299769	0.543979
1866	Splanchnic mesoderm	1	4	6	11	16	19	21	30	38	45	0.377666	0.405026
1867	Splanchnic mesoderm	2	7	15	19	25	30	32	36	39	48	0.362527	0.502667
1868	Splanchnic mesoderm	4	8	14	20	24	27	31	35	37	44	0.189667	0.533661
1869	Splanchnic mesoderm	3	7	14	19	21	25	25	27	33	39	0.299769	0.557868
1870	Splanchnic mesoderm	0	2	3	7	11	13	19	22	28	30	0.407533	0.571214
1871	Splanchnic mesoderm	2	14	18	32	39	54	64	75	85	101	0.299769	0.532395
1872	Cranial mesoderm	0	2	2	3	3	4	4	5	6	7	0.832555	0.515589
1873	Splanchnic mesoderm	0	1	4	6	7	11	13	13	15	18	0.448827	0.272432
1874	Splanchnic mesoderm	3	9	13	19	23	27	29	33	40	45	0.228744	0.585674
1875	Splanchnic mesoderm	3	7	10	16	26	32	36	42	43	52	0.349521	0.579945
1876	Splanchnic mesoderm	2	7	11	17	28	40	45	53	58	72	0.52203	0.615284
1877	Splanchnic mesoderm	2	5	9	15	20	24	27	29	32	39	0.312374	0.51447
1878	Splanchnic mesoderm	3	8	14	24	30	36	39	44	54	60	0.509967	0.552548
1879	Splanchnic mesoderm	0	2	5	6	13	17	24	35	47	53	0.592141	0.621386
1880	Cardiomyocytes	0	4	6	14	18	26	34	39	48	60	0.218259	0.436803
1881	Cardiomyocytes	0	2	6	10	12	16	18	20	26	34	0.475513	0.488271
1882	Haematoendothelial progenitors	1	5	10	18	22	26	30	37	41	45	0.263385	0.446563
1883	Splanchnic mesoderm	1	2	5	7	11	15	20	23	27	30	0.395548	0.353337
1884	Splanchnic mesoderm	2	3	8	15	20	29	33	40	43	48	0.334446	0.596009
1885	Splanchnic mesoderm	0	0	1	3	3	4	7	12	17	23	0.569491	0.332116
1886	Splanchnic mesoderm	1	3	4	7	9	10	12	17	26	29	0.483383	0.597152
1887	Splanchnic mesoderm	0	0	1	3	3	6	9	9	14	15	0.567928	0.519369
1888	Splanchnic mesoderm	1	2	3	6	8	12	16	19	24	28	0.349912	0.479538
1889	Splanchnic mesoderm	0	1	3	3	4	7	10	16	23	27	0.520091	0.588924
1890	Anterior somitic tissues	0	1	2	6	7	10	11	16	19	21	0.496777	0.541655
1891	Cardiomyocytes	2	5	6	9	11	15	20	25	27	31	0.399805	0.445051
1892	Haematoendothelial progenitors	1	1	1	1	1	1	1	1	2	2	0.502338	-0.135429
1893	Endothelium	0	0	0	2	2	5	6	9	12	18	0.687111	0.270561
1894	Anterior somitic tissues	0	1	6	14	19	25	32	36	42	51	0.580511	0.561969
1895	Endothelium	1	1	1	1	1	1	1	1	1	2	0.638823	-0.12648
1896	Haematoendothelial progenitors	0	1	2	3	4	4	4	4	5	6	0.542609	0.435934
1897	Endothelium	0	0	0	0	0	0	3	4	4	5	0.628097	0.0547655
1898	Endothelium	1	2	4	4	6	8	12	15	18	18	0.38405	0.391471
1899	Cranial mesoderm	0	1	1	1	2	4	6	6	6	7	0.549815	0.392175
1900	Cranial mesoderm	0	1	2	2	2	4	5	9	9	9	0.537482	0.0507518
1901	Splanchnic mesoderm	3	6	10	19	31	36	42	55	69	78	0.234585	0.525352
1902	Endothelium	0	0	1	2	2	2	4	5	6	6	0.481949	0.207882
1903	Cranial mesoderm	0	0	0	1	1	4	4	5	6	10	0.523519	0.337834
1904	Cranial mesoderm	0	2	2	4	5	7	8	11	12	16	0.476698	0.223593
1905	Endothelium	0	0	1	1	1	1	1	2	2	2	0.42385	0.258258
1906	Cranial mesoderm	1	3	4	5	10	11	15	22	24	26	0.317477	0.549697
1907	Cranial mesoderm	2	3	4	4	4	6	8	9	10	10	0.577488	0.454286
1908	Cranial mesoderm	1	3	4	5	6	7	7	9	10	13	0.474222	0.364845
1909	Haematoendothelial progenitors	1	1	1	3	4	4	4	6	6	7	0.65308	0.295708
1910	Splanchnic mesoderm	2	5	13	19	29	40	54	63	75	83	0.482172	0.520437
1911	Splanchnic mesoderm	2	6	18	31	42	54	65	76	85	100	0.299769	0.484405
1912	Cardiomyocytes	1	3	9	14	17	23	28	34	41	53	0.37417	0.468684
1913	Splanchnic mesoderm	1	4	14	23	35	48	60	73	87	94	0.299769	0.555561
1914	Cardiomyocytes	5	17	29	45	61	69	78	89	96	107	0.43485	0.45757
1915	Cardiomyocytes	1	3	7	14	18	23	27	32	38	51	0.37417	0.476212
1916	Cardiomyocytes	2	14	24	40	56	67	80	94	106	114	0.17987	0.464949
1917	Splanchnic mesoderm	1	2	4	8	17	22	33	43	50	60	0.59087	0.295858
1918	Cardiomyocytes	3	11	15	29	44	61	74	88	100	109	0.0818644	0.420156
1919	Splanchnic mesoderm	0	0	0	2	4	9	16	21	28	38	0.494064	0.580636
1920	Cardiomyocytes	2	4	11	17	27	40	50	63	78	89	0.421247	0.417427
1921	Splanchnic mesoderm	0	4	11	18	29	42	58	73	85	101	0.189667	0.590223
1922	Splanchnic mesoderm	2	4	10	19	30	45	57	72	88	104	0.18986	0.607458
1923	Splanchnic mesoderm	6	14	27	39	50	61	77	87	100	113	0.155426	0.479229
1924	Splanchnic mesoderm	2	9	16	20	24	33	41	49	57	64	0.189667	0.563525
1925	Splanchnic mesoderm	7	12	23	34	44	56	71	85	96	106	0.261364	0.410031
1926	Splanchnic mesoderm	0	1	2	7	11	16	25	34	45	55	0.361673	0.560223
1927	Splanchnic mesoderm	3	9	19	28	43	60	71	86	93	103	0.228744	0.437188
1928	Splanchnic mesoderm	1	5	18	33	45	59	70	79	91	101	0.265903	0.428653
1929	Splanchnic mesoderm	5	14	29	45	56	68	79	93	111	123	0.155426	0.481412
1930	Splanchnic mesoderm	1	10	17	31	46	59	71	84	97	108	0.189667	0.485735
1931	Cardiomyocytes	5	16	23	33	41	54	69	79	89	96	0.0377566	0.431103
1932	Splanchnic mesoderm	0	2	4	6	8	13	21	28	33	39	0.523792	0.458161
1933	Cardiomyocytes	2	4	9	11	14	17	22	24	31	39	0.447525	0.389898
1934	Splanchnic mesoderm	7	15	22	30	46	63	79	94	107	115	0.322447	0.434446
1935	Splanchnic mesoderm	5	13	22	34	51	64	86	100	116	123	0.296349	0.442132
1936	Splanchnic mesoderm	1	3	7	9	16	22	31	46	58	72	0.553947	0.599789
1937	Splanchnic mesoderm	2	10	24	35	49	59	76	87	99	109	0.342457	0.542764
1938	Splanchnic mesoderm	5	14	22	37	51	69	86	102	118	128	0.479007	0.364987
1939	Splanchnic mesoderm	0	8	19	32	44	57	75	88	100	116	0.299769	0.463848
1940	Cardiomyocytes	0	2	5	8	9	18	24	29	35	43	0.404841	0.510986
1941	Splanchnic mesoderm	7	17	24	33	41	53	65	81	94	110	0	0.401591
1942	Splanchnic mesoderm	5	18	25	37	45	59	76	86	103	113	0.207731	0.398778
1943	Splanchnic mesoderm	1	4	8	13	20	25	36	42	50	55	0.300095	0.593375
1944	Splanchnic mesoderm	2	6	16	26	37	47	55	67	82	87	0.273645	0.2605
1945	Splanchnic mesoderm	6	14	23	35	49	65	83	98	111	118	0.294959	0.576909
1946	Splanchnic mesoderm	2	4	11	23	29	33	42	50	62	71	0.342457	0.332712
1947	Splanchnic mesoderm	9	18	21	27	39	49	65	80	92	106	0.342457	0.392639
1948	Splanchnic mesoderm	4	14	28	42	53	65	83	95	109	118	0.141483	0.474647
1949	Cardiomyocytes	2	7	13	15	19	23	27	31	37	47	0.278247	0.52194
1950	Splanchnic mesoderm	5	12	24	38	57	73	86	99	112	124	0.0818644	0.492809
1951	Cardiomyocytes	0	1	4	7	9	15	17	22	26	35	0.52203	0.317466
1952	Cardiomyocytes	0	0	3	6	12	19	24	32	41	51	0.451446	0.392056
1953	Splanchnic mesoderm	2	8	13	24	44	56	68	77	86	97	0.342457	0.369286
1954	Splanchnic mesoderm	4	14	19	34	49	66	83	101	111	121	0	0.44559
1955	Splanchnic mesoderm	1	4	7	16	20	24	28	36	48	56	0.653658	0.410313
1956	Splanchnic mesoderm	4	13	18	32	40	45	51	61	71	93	0.0887711	0.388954
1957	Splanchnic mesoderm	2	7	16	26	36	48	59	73	87	100	0.348826	0.30891
1958	Splanchnic mesoderm	7	15	20	29	41	49	57	71	87	101	0.234585	0.453228
1959	Cardiomyocytes	0	1	6	10	13	17	25	29	33	37	0.503575	0.419566
1960	Splanchnic mesoderm	2	4	7	8	12	17	23	31	36	44	0.234585	0.538925
1961	Splanchnic mesoderm	4	4	8	19	27	31	33	48	56	63	0.342457	0.271791
1962	Splanchnic mesoderm	8	18	25	31	47	59	77	92	107	117	0.186029	0.398905
1963	Gut tube	7	24	33	42	48	58	70	79	91	102	0.13285	0.280649
1964	Cardiomyocytes	5	13	22	26	29	37	47	55	64	75	0.236784	0.198702
1965	Cardiomyocytes	5	8	10	13	17	19	20	23	26	31	0.43485	0.41918
1966	Splanchnic mesoderm	6	11	16	17	22	29	32	38	44	51	0.37636	0.318782
1967	Gut tube	1	6	12	20	23	26	29	36	41	47	0.422178	0.0616934
1968	Erythroid	0	0	0	0	1	1	1	1	2	2	0.832555	-0.0875208
1969	Cardiomyocytes	1	4	8	9	13	16	20	20	26	29	0.392086	0.360324
1970	Mixed mesenchymal mesoderm	1	3	3	3	6	6	9	13	16	20	0.494469	0.304884
1971	Erythroid	0	0	0	0	2	2	2	2	2	2	0.392086	-0.26765
1972	Erythroid	3	7	13	16	22	28	30	33	38	46	0.528547	0.244906
1973	Cardiomyocytes	3	8	10	16	18	25	28	33	40	46	0.308994	0.324939
1974	Splanchnic mesoderm	4	11	19	26	32	39	45	53	59	67	0.480072	0.358125
1975	Gut tube	1	10	21	29	35	41	48	58	69	75	0.396646	0.173108
1976	Gut tube	6	16	27	39	46	54	67	79	95	110	0.265903	0.244835
1977	Cardiomyocytes	5	12	19	28	32	41	46	51	58	59	0.459019	0.300409
1978	Splanchnic mesoderm	2	5	10	13	19	25	32	42	53	65	0.354042	0.356388
1979	Cardiomyocytes	4	11	14	19	24	33	41	45	50	57	0.405696	0.335895
1980	Splanchnic mesoderm	2	5	10	16	20	27	36	48	63	74	0.374423	0.406441
1981	Blood progenitors	0	0	1	1	1	3	3	4	5	6	0.700282	0.0565331
1982	Gut tube	4	17	28	36	43	48	56	65	73	81	0.404841	0.0902068
1983	Cardiomyocytes	0	3	10	16	24	35	45	58	74	91	0.415887	0.197884
1984	Cardiomyocytes	3	11	13	14	16	22	29	31	36	45	0.443066	0.368678
1985	Splanchnic mesoderm	2	6	12	17	22	29	39	45	58	71	0.231901	0.390964
1986	Splanchnic mesoderm	5	10	16	20	30	37	45	53	61	70	0.377024	0.269912
1987	Gut tube	4	15	25	33	39	47	53	66	79	94	0.43485	0.135305
1988	Gut tube	4	12	20	25	34	40	47	55	65	75	0.447525	0.13621
1989	Splanchnic mesoderm	6	11	16	20	25	30	39	46	55	63	0.366575	0.199772
1990	Splanchnic mesoderm	5	15	25	34	44	53	62	69	78	84	0.340941	0.337386
1991	Cardiomyocytes	3	11	17	26	31	36	40	46	50	58	0.385949	0.238786
1992	Splanchnic mesoderm	6	12	20	25	35	43	53	66	73	81	0.239756	0.401284
1993	Splanchnic mesoderm	5	10	17	19	24	32	39	46	55	61	0.314781	0.396263
1994	Splanchnic mesoderm	5	8	16	19	32	39	53	62	68	79	0.134769	0.278762
1995	Splanchnic mesoderm	5	12	19	24	33	38	52	60	73	78	0.311872	0.250689
1996	Gut tube	4	17	27	34	40	47	52	62	76	87	0.390865	0.183467
1997	Gut tube	1	5	7	9	14	18	21	23	29	36	0.506659	0.0459416
1998	Splanchnic mesoderm	5	10	15	21	27	39	45	53	61	74	0.225277	0.428386
[truncated: 7,409 more rows]

## Sheet: CeLEry
test cell index	cell type	hit neighbors with k=20	hit neighbors with k=40	hit neighbors with k=60	hit neighbors with k=80	hit neighbors with k=100	hit neighbors with k=120	hit neighbors with k=140	hit neighbors with k=160	hit neighbors with k=180	hit neighbors with k=200	jsd	spearman corr
0	Haematoendothelial progenitors	0	0	0	0	0	0	1	1	2	2	0.724496	0.502058
1	Neural crest	0	0	0	0	0	0	0	1	1	1	0.68593	0.420899
2	Neural crest	0	1	1	2	2	6	7	10	10	11	0.626752	0.291246
3	Neural crest	0	0	1	1	3	4	6	6	8	8	0.636385	0.248298
4	Neural crest	0	0	0	1	1	1	1	1	1	1	0.832555	0.0046627
5	Neural crest	0	0	0	0	2	2	3	4	6	6	0.639075	0.479887
6	Haematoendothelial progenitors	0	0	0	1	1	2	3	5	6	8	0.644894	0.506725
7	Neural crest	0	0	0	1	1	1	1	1	2	2	0.604956	0.503711
8	Neural crest	0	0	2	5	8	9	12	13	13	15	0.630608	0.403626
9	Neural crest	0	1	4	6	6	7	9	12	13	15	0.73991	0.627184
10	Haematoendothelial progenitors	0	0	0	0	0	0	0	1	2	2	0.630693	0.0480043
11	Neural crest	0	0	0	0	0	1	1	1	1	2	0.769831	-0.111733
12	Cranial mesoderm	0	0	1	1	1	3	3	4	5	8	0.678542	0.553911
13	Haematoendothelial progenitors	1	2	8	15	20	25	30	37	41	47	0.501639	0.669466
14	Cranial mesoderm	1	1	1	2	5	7	8	11	12	14	0.541263	0.496757
15	Neural crest	0	0	0	0	2	2	5	6	8	11	0.811474	0.608624
16	Haematoendothelial progenitors	0	0	2	4	5	5	6	7	12	15	0.741574	0.662644
17	Haematoendothelial progenitors	0	1	3	4	6	6	8	9	10	13	0.701355	0.634381
18	Neural crest	0	0	1	2	2	2	2	2	2	2	0.730335	-0.00635637
19	Surface ectoderm	0	1	1	1	1	1	1	4	5	6	0.567084	0.197578
20	Neural crest	0	0	0	0	0	1	1	1	1	1	0.832555	-0.0190937
21	Neural crest	0	1	2	2	5	6	8	8	11	13	0.640507	0.510898
22	Cranial mesoderm	1	2	4	5	9	12	18	23	27	36	0.548957	0.6707
23	Neural crest	0	0	0	2	2	3	3	3	6	6	0.803373	0.262805
24	Neural crest	0	0	3	3	6	10	14	16	17	20	0.586743	0.596227
25	Neural crest	0	2	3	5	5	10	13	15	18	19	0.540315	0.320765
26	Endothelium	0	1	1	2	2	2	2	4	4	6	0.604581	0.246776
27	Neural crest	0	0	0	1	1	2	3	4	4	4	0.495131	0.521901
28	Neural crest	0	0	1	3	6	8	13	15	17	18	0.530392	0.334002
29	Cranial mesoderm	0	1	1	3	5	5	6	6	11	14	0.710405	0.600317
30	Neural crest	0	0	0	0	1	1	1	2	2	3	0.832555	0.137792
31	Neural crest	0	1	1	1	1	1	1	2	3	4	0.730596	0.446101
32	Neural crest	0	2	2	2	6	8	9	11	13	13	0.551197	0.522134
33	Neural crest	0	1	1	5	6	6	7	9	10	11	0.702411	0.45514
34	Neural crest	0	0	0	0	0	0	0	1	3	3	0.513323	0.264247
35	Endothelium	1	2	4	5	5	7	7	11	12	13	0.516427	0.369223
36	Neural crest	0	0	0	0	0	0	1	2	2	3	0.563963	0.4548
37	Cranial mesoderm	0	0	1	2	2	3	4	4	4	5	0.763452	0.218578
38	Neural crest	0	0	1	1	1	1	3	5	5	6	0.789831	0.649672
39	Cranial mesoderm	0	1	4	4	5	12	13	15	16	18	0.41054	0.405383
40	Haematoendothelial progenitors	1	2	2	3	4	5	6	9	12	16	0.61298	0.486842
41	Haematoendothelial progenitors	0	0	1	2	3	5	5	6	6	6	0.685487	0.252497
42	Neural crest	0	0	0	0	1	2	2	2	2	3	0.781506	-0.183671
43	Cranial mesoderm	1	1	1	3	5	7	10	12	16	16	0.397584	0.476719
44	Neural crest	0	0	0	3	6	6	6	8	10	13	0.359906	0.271595
45	Neural crest	0	0	0	0	3	3	4	5	7	9	0.653156	0.392261
46	Neural crest	0	1	1	1	2	2	2	3	4	5	0.698881	-0.126387
47	Cranial mesoderm	0	1	4	7	12	14	19	23	26	27	0.424113	0.500066
48	Neural crest	0	0	0	0	1	2	3	4	4	4	0.577576	0.0200626
49	Neural crest	1	1	1	1	1	3	4	4	5	9	0.690708	0.63141
50	Haematoendothelial progenitors	0	1	1	3	3	3	4	4	5	7	0.67686	-0.00928202
51	Neural crest	0	0	0	2	5	5	5	7	7	7	0.63047	0.0537238
52	Surface ectoderm	0	0	0	0	0	0	1	1	2	6	0.723719	0.438595
53	Neural crest	0	3	3	5	6	12	12	15	17	19	0.450284	0.340051
54	Cranial mesoderm	1	1	1	6	6	7	10	11	16	18	0.410764	0.479147
55	Cranial mesoderm	0	0	1	1	1	2	2	3	5	5	0.492546	0.25701
56	Neural crest	0	0	0	3	5	6	10	12	14	16	0.695918	0.350849
57	Endothelium	0	2	3	4	6	6	6	7	7	7	0.519554	0.297548
58	Neural crest	0	0	0	0	0	0	0	0	0	1	0.780398	-0.169924
59	Neural crest	0	0	0	3	6	7	10	13	16	18	0.673276	0.5757
60	Neural crest	0	0	0	0	0	1	1	1	3	4	0.56209	0.547847
61	Neural crest	0	1	2	4	6	9	9	11	13	17	0.647917	0.428486
62	Endothelium	0	0	0	0	0	1	1	1	3	3	0.644151	0.652
63	Endothelium	0	1	2	2	4	5	5	7	9	9	0.552767	0.308031
64	Neural crest	0	3	3	4	5	6	6	10	12	13	0.729207	0.488434
65	Neural crest	0	1	2	3	3	3	5	8	10	14	0.619807	0.324183
66	Haematoendothelial progenitors	0	1	1	2	7	10	11	12	13	15	0.620392	0.377896
67	Cranial mesoderm	1	1	2	3	4	6	9	14	16	18	0.409509	0.523901
68	Cranial mesoderm	0	2	3	6	8	11	16	17	17	19	0.472684	0.33438
69	Neural crest	0	2	3	4	4	5	6	7	8	9	0.660314	0.452565
70	Neural crest	0	0	0	0	0	0	0	0	0	0	0.763633	0.103377
71	Surface ectoderm	0	1	1	1	3	5	10	11	12	13	0.470796	0.350549
72	Neural crest	0	0	1	1	2	4	5	6	9	10	0.676452	0.2255
73	Endothelium	0	0	1	1	1	1	1	1	2	2	0.716813	0.119879
74	Neural crest	0	1	2	2	4	4	4	7	9	12	0.741841	0.277165
75	Cranial mesoderm	0	0	0	1	1	2	4	5	8	11	0.559328	0.205317
76	Cranial mesoderm	0	0	0	5	5	6	9	11	13	18	0.689297	0.624288
77	Neural crest	0	0	0	0	0	1	1	1	1	1	0.659685	-0.29533
78	Neural crest	0	1	1	2	3	3	7	12	16	19	0.574484	0.538174
79	Surface ectoderm	0	1	1	1	2	2	2	2	2	3	0.609927	0.215363
80	Neural crest	0	0	0	0	0	0	1	3	4	5	0.708656	0.115444
81	Cranial mesoderm	1	1	2	2	3	7	11	14	15	18	0.413649	0.543861
82	Cranial mesoderm	0	2	2	2	3	6	8	9	14	16	0.61689	0.523503
83	Cranial mesoderm	0	1	3	4	4	6	8	12	15	17	0.571008	0.48542
84	Cranial mesoderm	0	1	1	1	1	1	4	8	10	11	0.598183	0.606518
85	Cranial mesoderm	0	1	1	3	4	4	6	11	14	16	0.558096	0.467917
86	Surface ectoderm	0	1	2	3	6	8	10	13	15	19	0.464527	0.296585
87	Endothelium	0	1	3	4	4	5	7	10	12	15	0.715411	0.462811
88	Endothelium	0	0	1	1	2	3	3	4	6	8	0.664696	0.649155
89	Surface ectoderm	0	0	0	0	0	0	0	0	1	2	0.674597	0.22691
90	Cranial mesoderm	0	1	1	3	3	4	4	8	9	11	0.622852	0.65445
91	Surface ectoderm	0	0	0	3	4	8	9	9	11	12	0.611363	0.352813
92	Cranial mesoderm	1	1	2	6	8	11	11	14	15	16	0.522732	0.361476
93	Haematoendothelial progenitors	0	0	0	2	2	3	6	7	8	13	0.605801	0.665425
94	Cranial mesoderm	1	1	1	7	11	11	11	13	14	17	0.538713	0.353736
95	Cranial mesoderm	0	1	3	5	8	12	19	27	29	34	0.514301	0.599343
96	Cranial mesoderm	0	0	0	1	1	2	2	3	6	7	0.618253	0.622221
97	Neural crest	0	0	0	1	1	1	1	1	2	2	0.645241	0.176909
98	Cranial mesoderm	0	0	1	3	5	8	11	15	16	21	0.545738	0.264947
99	Surface ectoderm	0	1	1	2	3	4	7	9	10	12	0.639505	0.273788
100	Cranial mesoderm	0	1	1	2	2	2	3	5	10	13	0.578704	0.657928
101	Cranial mesoderm	0	0	0	3	4	6	10	12	13	13	0.663056	0.293065
102	Neural crest	1	1	3	4	6	7	10	10	11	13	0.494298	0.349596
103	Cranial mesoderm	0	0	2	3	4	6	8	10	11	13	0.710353	0.217422
104	Neural crest	0	2	3	4	4	5	5	9	12	12	0.660686	0.324135
105	Surface ectoderm	0	0	1	1	1	2	3	5	7	8	0.479189	0.315954
106	Neural crest	0	0	0	1	1	3	4	7	7	10	0.696565	0.316658
107	Cranial mesoderm	0	0	1	1	3	7	10	11	13	16	0.521938	0.202997
108	Cranial mesoderm	0	0	2	3	3	7	8	9	11	13	0.692016	0.424727
109	Cranial mesoderm	0	0	0	0	0	0	1	1	1	2	0.71919	-0.00175946
110	Neural crest	0	0	0	1	5	7	9	11	12	14	0.626766	0.447953
111	Cranial mesoderm	0	0	0	0	0	0	0	0	0	0	0.673145	0.244037
112	Surface ectoderm	0	0	0	2	2	3	6	8	11	12	0.6973	0.549584
113	Surface ectoderm	0	0	0	1	1	1	3	3	3	3	0.643899	0.612407
114	Surface ectoderm	0	0	0	1	1	3	4	5	5	5	0.592015	0.588715
115	Neural crest	0	1	1	1	1	3	6	12	13	17	0.600458	0.581425
116	Cranial mesoderm	0	0	2	2	4	4	6	6	7	10	0.570786	0.337589
117	Surface ectoderm	0	0	0	1	2	2	2	3	3	3	0.69685	-0.197614
118	Cranial mesoderm	0	0	1	3	5	6	8	12	15	17	0.578464	0.584456
119	Surface ectoderm	0	0	0	0	0	1	1	1	1	2	0.662171	-0.150577
120	Mixed mesenchymal mesoderm	0	0	0	0	0	0	0	0	1	1	0.647917	-0.071981
121	Cranial mesoderm	0	0	0	0	1	2	4	4	6	11	0.510777	0.516055
122	Haematoendothelial progenitors	0	0	0	0	0	0	0	0	0	0	0.690624	0.225168
123	Surface ectoderm	0	1	1	1	1	1	2	2	2	2	0.743497	-0.131342
124	Mixed mesenchymal mesoderm	1	1	1	1	1	4	5	6	7	9	0.598268	-0.0347172
125	Neural crest	0	0	1	2	2	2	2	2	2	3	0.679184	-0.057703
126	Neural crest	0	0	0	0	0	1	3	5	6	10	0.627586	0.641131
127	Surface ectoderm	0	1	2	3	3	6	7	9	9	10	0.628838	0.16103
128	Neural crest	0	0	0	3	6	8	9	12	15	17	0.698881	0.57683
129	Surface ectoderm	1	1	1	1	3	4	5	5	5	6	0.659588	-0.091299
130	Neural crest	0	0	0	0	3	4	5	5	7	8	0.678591	0.041778
131	Surface ectoderm	2	2	3	4	4	6	8	9	10	10	0.458333	0.091666
132	Cranial mesoderm	3	5	8	11	16	20	24	27	30	35	0.382445	0.660314
133	Surface ectoderm	0	0	2	4	7	9	12	14	16	18	0.717986	0.646501
134	Surface ectoderm	0	0	1	2	4	4	5	5	6	6	0.726881	-0.197392
135	Surface ectoderm	0	1	1	1	1	3	4	4	4	4	0.58868	0.0101929
136	Neural crest	0	0	0	0	0	1	2	3	3	3	0.669841	-0.0534642
137	Surface ectoderm	0	0	0	0	0	0	0	0	0	0	0.749422	-0.344297
138	Surface ectoderm	0	0	0	3	4	5	6	7	8	9	0.573633	0.563787
139	Surface ectoderm	1	1	4	4	5	6	7	10	10	11	0.524567	0.0973995
140	Forebrain/Midbrain/Hindbrain	0	0	0	1	1	2	3	5	5	5	0.670213	0.0482992
141	Surface ectoderm	0	0	0	1	4	5	6	12	16	19	0.689766	0.60192
142	Neural crest	0	0	0	0	0	0	0	0	0	1	0.644151	-0.00811415
143	Surface ectoderm	0	0	0	0	0	0	0	5	5	5	0.561133	0.44233
144	Surface ectoderm	0	0	0	1	1	3	6	6	9	10	0.523684	0.533837
145	Surface ectoderm	0	0	0	1	1	2	3	3	3	3	0.504093	-0.0150563
146	Surface ectoderm	0	0	0	0	1	1	1	1	1	1	0.65955	-0.212543
147	Surface ectoderm	0	0	1	2	2	2	2	2	2	4	0.671503	-0.1259
148	Surface ectoderm	0	0	1	1	1	2	4	5	5	5	0.773091	0.0204353
149	Surface ectoderm	0	0	1	1	3	3	3	5	5	5	0.757389	-0.0724183
150	Cranial mesoderm	2	2	4	6	8	12	17	24	28	30	0.494659	0.670192
151	Surface ectoderm	0	0	0	0	0	0	1	1	1	1	0.773348	-0.173513
152	Surface ectoderm	0	1	1	1	2	3	5	6	6	8	0.587553	0.162659
153	Surface ectoderm	0	0	0	1	1	4	8	13	16	20	0.556981	0.535706
154	Surface ectoderm	0	0	0	0	0	0	0	0	0	1	0.718102	0.612332
155	Surface ectoderm	0	0	0	0	2	4	6	8	9	10	0.672344	0.105698
156	Surface ectoderm	0	0	0	0	0	0	0	0	0	0	0.776052	0.095679
157	Surface ectoderm	0	1	1	2	3	3	3	4	5	6	0.486039	-0.0567254
158	Surface ectoderm	0	0	0	1	3	5	10	14	16	16	0.767577	0.643823
159	Cranial mesoderm	0	2	3	8	11	19	24	30	33	35	0.426587	0.668845
160	Surface ectoderm	0	1	4	4	8	9	13	16	18	22	0.798069	0.617941
161	Mixed mesenchymal mesoderm	0	0	0	0	1	2	2	3	3	4	0.587785	0.330822
162	Surface ectoderm	0	1	1	1	1	2	3	5	6	7	0.579415	0.139362
163	Neural crest	0	0	2	2	3	8	12	13	15	21	0.615161	0.572121
164	Haematoendothelial progenitors	0	0	1	1	1	3	4	5	5	5	0.803373	0.431258
165	Cranial mesoderm	0	0	2	3	8	11	17	23	24	26	0.467052	0.539912
166	Neural crest	1	1	1	3	4	8	11	13	17	21	0.771496	0.550776
167	Cranial mesoderm	0	1	1	2	5	7	9	9	16	20	0.767105	0.633904
168	Haematoendothelial progenitors	0	0	0	0	0	0	0	1	1	3	0.599653	0.194188
169	Neural crest	0	0	0	0	3	5	7	9	12	13	0.704149	0.632216
170	Endothelium	0	0	0	1	1	2	3	6	8	11	0.687842	0.524184
171	Neural crest	0	0	1	1	1	1	1	1	2	4	0.558543	0.118976
172	Cranial mesoderm	1	5	7	12	18	19	24	29	36	38	0.455603	0.658736
173	Haematoendothelial progenitors	1	2	3	3	4	4	5	8	10	12	0.533764	0.326902
174	Cranial mesoderm	0	1	2	4	4	5	7	7	8	9	0.625221	0.309119
175	Haematoendothelial progenitors	0	0	0	1	1	1	1	2	2	3	0.640626	0.194489
176	Neural crest	0	0	0	0	0	0	0	1	1	1	0.699651	0.113412
177	Endothelium	0	0	0	0	0	0	0	2	3	7	0.595268	0.469167
178	Neural crest	0	0	1	1	1	2	2	2	4	7	0.743009	0.467752
179	Endothelium	0	0	0	0	0	1	2	2	2	3	0.780623	0.560748
180	Neural crest	1	1	2	2	5	7	9	11	12	13	0.688533	0.282068
181	Neural crest	0	0	0	0	1	1	1	1	1	2	0.811474	0.0306339
182	Cranial mesoderm	0	0	0	0	0	0	1	1	1	1	0.640763	0.0762622
183	Cranial mesoderm	0	0	0	1	1	1	1	1	1	2	0.716813	0.0263406
184	Cranial mesoderm	1	2	2	5	10	13	18	24	30	35	0.494701	0.6141
185	Cranial mesoderm	1	1	5	9	14	22	26	28	35	38	0.516755	0.670248
186	Neural crest	0	0	1	1	5	6	9	14	18	20	0.710151	0.630819
187	Haematoendothelial progenitors	0	0	0	0	0	0	0	2	2	3	0.68593	0.301722
188	Neural crest	0	0	0	0	0	0	0	0	0	0	0.789831	-0.185137
189	Neural crest	0	0	0	0	0	1	1	1	1	2	0.759008	0.105234
190	Endothelium	0	0	0	0	0	0	0	0	0	1	0.767105	0.15299
191	Cranial mesoderm	1	3	4	7	13	14	19	22	25	30	0.544955	0.668677
192	Neural crest	0	0	0	0	0	0	0	1	1	1	0.770642	0.130844
193	ExE endoderm	0	0	2	2	2	3	4	4	6	6	0.759749	0.356687
194	Neural crest	0	0	0	2	8	10	10	11	12	16	0.578745	0.520062
195	Neural crest	0	1	2	4	8	10	12	13	15	15	0.634713	0.317353
196	Endothelium	0	0	1	1	2	2	2	2	3	3	0.629194	-0.221398
197	Neural crest	0	0	2	4	4	4	4	5	6	6	0.702411	0.100517
198	Cranial mesoderm	3	5	9	12	18	28	31	35	40	44	0.354328	0.653816
199	Neural crest	0	0	0	0	0	1	4	8	9	12	0.696565	0.679994
200	Endothelium	0	0	0	1	1	1	1	1	1	1	0.733213	0.093368
201	Endothelium	0	0	1	2	2	3	3	4	5	6	0.605826	0.266082
202	Haematoendothelial progenitors	0	0	0	0	0	1	1	1	1	2	0.572496	0.146745
203	Neural crest	0	0	0	0	0	0	0	1	3	3	0.747818	0.117887
204	Neural crest	0	1	1	1	1	2	2	2	4	5	0.684093	0.463071
205	Haematoendothelial progenitors	0	0	0	0	0	0	0	0	0	0	0.784003	-0.0553129
206	Cranial mesoderm	2	5	10	12	20	25	32	35	39	44	0.424799	0.661998
207	Endothelium	0	0	0	1	1	1	1	2	2	2	0.680902	-0.20105
208	Endothelium	0	0	0	0	1	3	3	4	4	4	0.603526	0.259449
209	Neural crest	0	0	0	0	0	1	1	3	3	5	0.650239	0.23053
210	Neural crest	0	0	0	1	6	9	11	13	14	16	0.676673	0.670419
211	Cranial mesoderm	0	0	0	0	3	4	8	10	12	14	0.578745	0.577526
212	Neural crest	0	0	1	1	1	4	7	8	11	13	0.688533	0.437314
213	Neural crest	1	2	5	6	7	9	11	11	14	14	0.662888	0.288501
214	Neural crest	0	0	0	0	0	0	0	0	0	1	0.647842	0.197962
215	Endothelium	1	2	6	8	13	15	22	27	28	32	0.489606	0.667173
216	Cranial mesoderm	0	0	1	1	3	5	7	14	21	25	0.555967	0.50894
217	Neural crest	0	0	0	0	0	0	0	0	1	1	0.662888	0.102872
218	Neural crest	0	0	0	1	2	2	3	3	3	3	0.656066	0.0343722
219	Cranial mesoderm	0	0	1	1	2	3	5	8	10	11	0.674373	0.4621
220	Haematoendothelial progenitors	0	2	3	9	12	15	17	18	21	24	0.520836	0.651651
221	Cranial mesoderm	0	0	3	3	5	5	8	12	17	19	0.656157	0.583007
222	Cranial mesoderm	0	0	0	0	1	1	2	2	2	2	0.700887	0.341244
223	Cranial mesoderm	0	1	1	1	2	3	7	10	12	14	0.6738	0.659995
224	Endothelium	0	0	0	0	0	0	0	0	0	1	0.768704	0.268449
225	Surface ectoderm	0	0	1	1	2	5	6	8	10	11	0.585992	0.62641
226	Cranial mesoderm	0	0	2	4	5	5	5	6	9	12	0.730028	0.500538
227	Endothelium	0	0	0	0	0	0	0	0	0	0	0.730233	-0.196969
228	Endothelium	0	0	0	2	4	4	4	4	6	7	0.69044	0.510841
229	Cranial mesoderm	1	1	2	8	13	19	24	31	36	43	0.441429	0.627994
230	Cranial mesoderm	0	1	3	4	7	9	16	21	25	26	0.575988	0.656001
231	Cranial mesoderm	0	0	2	6	11	17	24	27	35	40	0.579893	0.527862
232	Endothelium	0	0	0	0	0	0	0	0	0	0	0.569884	0.095161
233	Surface ectoderm	0	0	1	2	2	4	4	5	6	7	0.698275	0.0556202
234	Cranial mesoderm	0	2	4	11	17	23	30	32	38	48	0.414838	0.601026
235	Forebrain/Midbrain/Hindbrain	0	0	0	1	2	5	5	7	10	16	0.730784	0.417831
236	Surface ectoderm	0	0	0	0	0	0	0	0	0	2	0.724981	0.114066
237	Cranial mesoderm	0	2	3	12	16	26	28	31	36	43	0.465506	0.584506
238	Haematoendothelial progenitors	0	0	0	0	0	0	0	2	2	3	0.726706	0.508016
239	Surface ectoderm	0	0	1	3	3	3	4	5	6	7	0.697161	0.00995209
240	Cranial mesoderm	1	2	3	3	3	4	5	9	12	14	0.516854	0.421578
241	Endothelium	0	2	3	5	7	8	8	13	14	15	0.569483	0.448107
242	Cranial mesoderm	1	6	11	14	17	19	28	35	38	42	0.5228	0.568317
243	Endothelium	2	2	4	7	9	13	18	22	28	36	0.30613	0.621211
244	Cranial mesoderm	0	2	3	6	12	16	21	23	26	28	0.543717	0.659848
245	Surface ectoderm	0	0	0	0	0	0	0	1	3	4	0.68327	0.364962
246	Cranial mesoderm	2	6	7	10	17	19	31	40	46	52	0.430316	0.650414
247	Surface ectoderm	0	0	0	1	2	4	5	5	5	5	0.628655	0.610456
248	Definitive endoderm	0	0	0	0	1	1	2	3	3	3	0.736093	-0.0858608
249	Surface ectoderm	0	0	0	1	1	1	1	1	1	1	0.789831	0.475571
250	Endothelium	2	3	4	4	7	10	15	18	22	26	0.300424	0.549682
251	Surface ectoderm	0	0	0	2	3	3	3	3	5	5	0.539858	0.137983
252	Cranial mesoderm	4	6	7	11	15	21	28	36	39	45	0.356509	0.66112
253	Cranial mesoderm	1	4	6	10	16	23	29	37	46	51	0.416277	0.652848
254	Cranial mesoderm	1	4	7	10	18	28	36	37	44	45	0.337781	0.674417
255	Endothelium	0	1	4	8	9	10	12	19	26	28	0.676783	0.661206
256	Cranial mesoderm	0	1	3	8	8	12	14	19	25	30	0.511127	0.641008
257	Cranial mesoderm	0	2	4	9	10	14	18	27	28	37	0.466163	0.651431
258	Definitive endoderm	0	0	0	0	0	0	0	1	1	1	0.773348	-0.196456
259	Surface ectoderm	0	0	1	1	1	1	5	5	5	7	0.560105	-0.00982401
260	Endothelium	0	0	0	0	1	3	4	4	6	10	0.538159	0.539033
261	Surface ectoderm	0	0	2	2	2	3	3	4	4	6	0.603704	0.508785
262	Forebrain/Midbrain/Hindbrain	0	2	3	3	3	3	4	5	6	8	0.677154	0.23036
263	Surface ectoderm	0	0	1	1	1	2	2	4	5	6	0.691019	0.22153
264	Surface ectoderm	0	0	2	2	4	4	4	4	6	8	0.628156	0.219303
265	Cranial mesoderm	1	1	5	10	15	17	23	28	33	40	0.358052	0.663815
266	Surface ectoderm	1	1	2	4	5	6	7	10	12	14	0.737155	0.657595
267	Sclerotome	0	0	0	1	3	4	6	8	11	15	0.582215	0.584721
268	Endothelium	0	0	1	1	2	4	8	11	13	17	0.607452	0.421616
269	Endothelium	0	0	1	2	5	11	17	20	29	33	0.696886	0.519163
270	Cranial mesoderm	0	2	6	8	14	24	34	40	46	53	0.53669	0.638433
271	Surface ectoderm	0	0	4	6	6	7	7	7	7	7	0.547917	0.0798889
272	Surface ectoderm	0	0	1	1	4	4	4	5	7	9	0.681515	0.144238
273	Surface ectoderm	2	2	2	2	3	7	11	14	14	16	0.482781	0.401958
274	Surface ectoderm	0	1	3	3	3	5	7	9	12	14	0.587276	0.449861
275	Cranial mesoderm	0	1	1	5	7	12	18	21	25	29	0.678557	0.469302
276	Cranial mesoderm	2	5	9	14	20	24	27	30	34	41	0.606798	0.553759
277	Cranial mesoderm	2	8	15	16	18	20	26	29	40	43	0.382271	0.586596
278	Haematoendothelial progenitors	0	0	0	1	1	2	2	2	3	3	0.651738	0.292326
279	Surface ectoderm	0	0	2	3	4	5	6	6	6	6	0.486986	0.531445
280	Neural crest	0	0	1	2	4	9	9	12	13	14	0.650966	0.338325
281	Cranial mesoderm	0	0	1	7	11	14	20	24	28	32	0.48174	0.609096
282	Cranial mesoderm	1	3	4	10	11	16	21	29	37	39	0.344012	0.662348
283	Cranial mesoderm	0	0	2	2	4	7	9	11	13	17	0.532818	0.652127
284	Anterior somitic tissues	3	6	7	12	16	24	29	32	40	44	0.354699	0.660915
285	Surface ectoderm	0	0	0	1	1	1	2	3	4	5	0.728427	0.0882491
286	Surface ectoderm	1	1	2	3	5	6	8	9	12	14	0.742894	0.657475
287	Endothelium	0	0	2	2	2	2	2	2	3	3	0.761579	0.471941
288	Cranial mesoderm	0	1	4	5	8	9	17	27	31	34	0.73514	0.454468
289	Spinal cord	1	1	4	5	8	14	20	23	27	34	0.331257	0.636402
290	Surface ectoderm	0	0	2	3	3	4	4	6	6	7	0.640581	0.206394
291	Forebrain/Midbrain/Hindbrain	0	0	0	0	0	0	0	1	2	3	0.656453	0.0627985
292	Cranial mesoderm	0	1	2	5	8	11	14	17	20	26	0.509454	0.653908
293	Surface ectoderm	0	0	2	4	7	9	10	12	15	16	0.596717	0.607039
294	Forebrain/Midbrain/Hindbrain	0	0	1	1	1	2	4	4	5	5	0.634852	-0.0487039
295	Cranial mesoderm	0	0	0	0	1	1	1	2	2	5	0.708228	0.562268
296	Cranial mesoderm	2	5	9	12	18	26	31	35	37	39	0.475539	0.574777
297	Cranial mesoderm	0	1	2	4	7	9	10	13	18	20	0.62884	0.574629
298	Surface ectoderm	0	0	1	1	3	5	6	9	12	12	0.510487	0.300659
299	Surface ectoderm	0	0	0	0	0	0	1	3	4	4	0.646329	-0.10768
300	Forebrain/Midbrain/Hindbrain	0	0	1	1	3	5	5	6	6	8	0.436156	0.43068
301	Neural crest	0	1	2	4	10	15	19	23	25	29	0.744172	0.600811
302	Cranial mesoderm	0	3	5	6	12	17	27	34	39	44	0.4502	0.605568
303	Haematoendothelial progenitors	0	0	0	0	0	1	1	1	1	1	0.719147	0.464478
304	Surface ectoderm	0	0	0	0	0	0	1	2	2	3	0.803373	0.413221
305	Cranial mesoderm	3	7	11	13	17	21	25	29	36	37	0.52203	0.571558
306	Cranial mesoderm	0	1	5	10	15	24	31	36	43	46	0.378777	0.638373
307	Sclerotome	0	3	3	4	6	6	6	9	15	20	0.544364	0.550844
308	Surface ectoderm	0	1	1	2	3	6	6	7	7	10	0.503809	0.027983
309	Surface ectoderm	0	0	1	1	2	4	5	5	7	9	0.528231	0.526168
310	Cranial mesoderm	3	5	7	9	18	26	29	32	37	41	0.508169	0.558603
311	Cranial mesoderm	0	1	6	13	17	24	31	34	40	46	0.345035	0.622996
312	Surface ectoderm	0	0	0	0	3	3	3	3	3	5	0.534863	0.529059
313	Cranial mesoderm	2	6	10	13	24	30	37	41	46	53	0.486738	0.662906
314	Cranial mesoderm	2	3	3	8	13	18	21	29	36	43	0.372674	0.653274
315	Surface ectoderm	0	0	0	0	0	1	1	1	2	2	0.767577	-0.326629
316	Cranial mesoderm	4	6	11	14	18	20	23	29	39	42	0.34568	0.59866
317	Cranial mesoderm	2	6	12	15	18	20	26	28	39	46	0.37817	0.581212
318	Cranial mesoderm	1	1	6	11	17	23	28	30	35	39	0.452201	0.561926
319	Surface ectoderm	0	0	0	1	1	4	8	9	12	15	0.467189	0.484485
320	Forebrain/Midbrain/Hindbrain	0	0	0	0	1	2	6	9	12	18	0.798069	0.581348
321	Cranial mesoderm	0	0	0	2	4	7	10	13	15	17	0.484597	0.620691
322	Cranial mesoderm	0	1	4	8	14	18	19	20	27	30	0.557888	0.657979
323	Endothelium	0	0	3	4	4	5	5	9	10	14	0.63051	0.644418
324	Definitive endoderm	0	0	0	0	1	1	1	1	1	1	0.832555	0.533152
325	Anterior somitic tissues	1	1	2	5	8	10	12	13	14	19	0.561295	0.654456
326	Surface ectoderm	0	1	3	4	6	9	9	12	13	14	0.664168	0.370875
327	Haematoendothelial progenitors	0	0	0	0	0	0	0	0	1	1	0.811474	0.430862
328	Splanchnic mesoderm	1	2	3	5	10	16	23	28	32	34	0.392469	0.564327
329	Cranial mesoderm	0	0	0	3	4	4	6	6	8	12	0.615343	0.30923
330	Cranial mesoderm	1	2	4	9	13	17	21	23	32	39	0.625584	0.600586
331	Cranial mesoderm	2	5	7	11	18	24	31	34	39	39	0.590828	0.578288
332	Endothelium	0	0	1	1	1	1	2	4	7	8	0.458336	0.504092
333	Cranial mesoderm	0	0	0	2	4	5	5	11	16	20	0.477567	0.567167
334	Cranial mesoderm	0	0	0	1	3	5	7	13	17	19	0.59085	0.639831
335	Cranial mesoderm	0	1	5	12	16	22	26	32	36	41	0.494496	0.667343
336	Cranial mesoderm	0	4	6	7	9	10	14	19	22	26	0.365569	0.59911
337	Surface ectoderm	0	0	0	1	3	4	4	4	8	8	0.547577	0.600807
338	Sclerotome	0	2	2	4	10	19	25	29	33	37	0.438697	0.665721
339	Cranial mesoderm	0	0	2	3	6	12	19	26	30	36	0.320005	0.644194
340	Endothelium	0	0	0	0	1	1	1	2	2	3	0.633961	0.0911373
341	Surface ectoderm	0	0	0	0	0	1	2	3	4	5	0.444629	0.0810605
342	Cranial mesoderm	1	1	7	12	13	21	26	29	36	44	0.335754	0.568499
343	Cranial mesoderm	0	1	1	3	3	7	8	11	14	15	0.575819	0.613987
344	Forebrain/Midbrain/Hindbrain	0	0	1	2	2	3	4	4	6	8	0.604904	0.0712482
345	Surface ectoderm	1	1	2	3	4	6	7	7	9	10	0.602279	0.0739186
346	Surface ectoderm	0	0	0	0	0	0	0	0	0	0	0.776586	-0.211797
347	Cranial mesoderm	1	3	6	9	13	16	21	25	29	33	0.5312	0.552867
348	Haematoendothelial progenitors	0	0	0	0	0	0	0	1	1	1	0.395087	0.442382
349	Surface ectoderm	0	0	0	0	0	0	0	1	1	1	0.533618	0.0715894
350	Cranial mesoderm	1	2	2	3	3	5	9	12	13	15	0.503934	0.4394
351	Neural crest	0	0	0	0	0	0	1	2	2	2	0.759749	0.473081
352	Cranial mesoderm	0	1	3	6	11	17	20	25	33	39	0.673441	0.61887
353	Neural crest	0	0	0	0	0	1	1	2	4	4	0.747902	0.594751
354	Neural crest	1	1	1	1	1	5	8	9	11	13	0.686456	0.609989
355	Cranial mesoderm	1	2	3	4	5	6	10	12	16	22	0.498917	0.649425
356	Cranial mesoderm	0	4	8	10	16	25	29	32	36	43	0.392553	0.614806
357	Cranial mesoderm	1	1	5	11	14	22	29	31	35	40	0.416594	0.570589
358	Cranial mesoderm	0	3	4	6	11	13	19	22	25	28	0.560486	0.56082
359	Endothelium	0	3	6	9	12	18	24	29	36	44	0.494496	0.608933
360	Endothelium	1	3	6	8	14	17	20	27	37	41	0.586555	0.562462
361	Surface ectoderm	1	1	2	6	8	12	20	25	33	42	0.645673	0.587983
362	Definitive endoderm	0	0	3	5	7	11	12	12	16	17	0.576948	0.613617
363	Neural crest	0	0	0	0	0	0	1	1	1	1	0.803373	0.23524
364	Cranial mesoderm	0	0	1	1	3	4	7	7	10	13	0.690347	0.325327
365	Cranial mesoderm	0	1	3	4	6	8	11	16	23	27	0.699849	0.409486
366	Neural crest	1	1	1	1	4	6	7	10	14	17	0.708424	0.62128
367	Endothelium	0	0	0	0	1	1	1	1	1	2	0.70474	0.629063
368	Endothelium	0	1	3	5	8	16	28	32	37	46	0.467914	0.587318
369	Neural crest	0	0	1	4	4	8	10	11	11	12	0.709697	0.552345
370	Neural crest	0	0	0	0	0	4	5	6	6	7	0.66065	0.537103
371	Neural crest	0	1	2	3	5	9	10	12	15	17	0.586739	0.580715
372	Forebrain/Midbrain/Hindbrain	0	1	1	1	2	2	3	4	4	5	0.719812	-0.184239
373	Neural crest	0	0	1	2	4	9	13	18	21	23	0.681933	0.435145
374	Cranial mesoderm	1	1	2	7	15	19	28	33	41	49	0.509967	0.649591
375	Cranial mesoderm	0	0	2	4	6	9	17	20	28	32	0.474559	0.662365
376	Neural crest	0	0	0	1	1	1	1	1	1	1	0.573894	0.226718
377	Cranial mesoderm	0	1	3	3	7	9	9	12	13	15	0.450952	0.289935
378	Neural crest	0	0	0	0	0	0	1	1	3	4	0.518356	0.449108
379	Cranial mesoderm	0	0	2	2	3	4	5	7	10	11	0.670126	0.350198
380	Endothelium	0	0	0	0	0	0	0	0	0	0	0.803373	-0.3025
381	Cranial mesoderm	0	1	1	5	10	11	14	14	17	20	0.587614	0.514558
382	Neural crest	0	0	0	1	1	1	1	2	3	3	0.503613	0.263078
383	Definitive endoderm	2	2	6	7	9	11	11	16	18	21	0.6254	0.572638
384	Neural crest	0	0	0	0	0	1	1	1	2	4	0.660258	-0.107032
385	Neural crest	0	0	1	2	2	3	5	6	6	7	0.4039	0.33825
386	Neural crest	0	0	0	1	1	2	2	2	2	3	0.567173	0.477473
387	Cranial mesoderm	0	0	3	4	9	13	15	15	17	21	0.591125	0.413485
388	Endothelium	0	0	1	2	5	6	11	12	16	20	0.680698	0.613687
389	Endothelium	0	0	0	0	1	1	1	4	5	5	0.768704	0.559991
390	Surface ectoderm	0	0	0	1	1	2	2	6	7	10	0.597327	0.626597
391	Surface ectoderm	2	3	3	5	8	10	11	14	17	19	0.521849	0.564488
392	Endothelium	0	1	3	7	11	13	21	29	32	40	0.392484	0.668982
393	Cranial mesoderm	1	3	4	7	11	14	23	28	30	33	0.524168	0.527077
394	Surface ectoderm	0	0	0	0	2	3	3	3	3	3	0.498917	0.16838
395	Neural crest	0	0	0	0	1	1	1	1	1	1	0.67558	0.0787221
396	Neural crest	1	2	3	4	5	5	5	6	9	15	0.574135	0.551821
397	Cranial mesoderm	0	1	3	5	8	12	17	22	28	39	0.473262	0.663191
398	Surface ectoderm	0	0	0	2	3	4	4	5	6	8	0.621706	0.115525
399	Neural crest	0	0	0	0	0	0	0	0	1	1	0.587129	-0.130253
400	Endothelium	0	0	2	6	6	6	10	13	14	15	0.627803	0.646317
401	Surface ectoderm	0	0	1	1	3	4	5	12	18	24	0.741574	0.635717
402	Surface ectoderm	0	0	0	1	1	5	9	11	15	20	0.537787	0.429708
403	Cranial mesoderm	0	0	0	0	0	0	0	2	2	3	0.757604	0.474342
404	Haematoendothelial progenitors	1	2	4	5	5	5	6	7	10	15	0.592862	0.572317
405	Neural crest	0	0	0	0	1	1	2	3	4	8	0.691543	0.514745
406	Surface ectoderm	0	0	0	0	0	0	0	2	4	6	0.688533	0.211818
407	Cranial mesoderm	0	1	6	6	12	15	20	28	33	36	0.696565	0.556082
408	Cranial mesoderm	0	1	1	3	4	5	5	10	14	19	0.725619	0.59607
409	Neural crest	0	0	0	0	1	1	2	3	4	6	0.706689	0.618635
410	Cranial mesoderm	0	1	2	5	5	8	10	13	14	16	0.55753	0.316859
411	Cranial mesoderm	2	4	4	7	11	16	21	27	30	34	0.556943	0.524277
412	Neural crest	0	1	1	2	2	3	4	5	5	8	0.694633	0.408254
413	Forebrain/Midbrain/Hindbrain	0	0	2	3	5	7	8	10	10	12	0.527881	0.326236
414	Surface ectoderm	2	2	2	7	8	10	14	15	21	22	0.516684	0.558157
415	Cranial mesoderm	0	0	3	3	9	16	18	23	32	35	0.59087	0.65304
416	Cranial mesoderm	1	1	1	5	7	10	10	13	13	15	0.690765	0.585554
417	Neural crest	0	0	0	0	0	0	0	0	1	1	0.680902	-0.128901
418	Haematoendothelial progenitors	0	1	1	2	4	7	9	14	18	24	0.529875	0.657953
419	Neural crest	0	0	0	2	4	6	8	11	15	20	0.666959	0.439189
420	Endothelium	0	1	2	5	5	5	5	7	9	11	0.667802	0.56627
421	Cranial mesoderm	0	0	0	0	2	3	3	5	5	5	0.604705	0.186915
422	Cranial mesoderm	2	2	4	5	8	15	21	26	29	33	0.533836	0.50739
423	Neural crest	0	0	0	1	1	1	1	1	3	6	0.743733	0.0739121
424	Neural crest	0	0	0	0	0	1	1	1	1	1	0.726464	-0.166628
425	Surface ectoderm	0	1	1	2	3	3	5	8	8	9	0.527553	0.319883
426	Cranial mesoderm	0	0	0	0	0	1	3	4	7	9	0.517454	0.0254945
427	Neural crest	0	2	2	2	3	5	10	12	17	20	0.545138	0.644793
428	Endothelium	0	0	0	1	1	1	1	2	2	2	0.742201	0.468231
429	Endothelium	0	0	0	0	1	1	2	3	5	5	0.803373	0.161002
430	Surface ectoderm	0	0	1	1	2	2	2	2	2	2	0.683528	-0.158609
431	Cranial mesoderm	0	1	2	4	6	10	14	18	20	21	0.605326	0.587993
432	Cranial mesoderm	0	0	0	0	0	1	3	7	10	12	0.65612	0.639729
433	Neural crest	0	0	0	0	1	3	4	4	4	6	0.715048	0.146699
434	Cranial mesoderm	0	0	0	1	3	3	3	3	6	6	0.749373	0.580816
435	Cranial mesoderm	0	0	2	4	6	8	11	15	16	19	0.582158	0.362031
436	Cranial mesoderm	2	3	4	8	10	13	18	21	26	33	0.337392	0.580354
437	Cranial mesoderm	2	2	4	9	14	19	21	27	34	41	0.487296	0.664394
438	Cranial mesoderm	0	4	6	7	12	16	21	25	33	40	0.345813	0.633014
439	Endothelium	1	3	4	6	10	13	16	24	30	40	0.500973	0.666171
440	Cranial mesoderm	0	1	2	3	6	7	10	13	15	20	0.608913	0.598783
441	Cranial mesoderm	0	3	11	16	20	27	33	40	47	57	0.482443	0.670154
442	Cranial mesoderm	2	3	4	6	11	15	19	24	34	42	0.460381	0.656114
443	Cranial mesoderm	2	4	9	12	16	21	29	34	51	59	0.463801	0.666777
444	Haematoendothelial progenitors	0	4	6	9	13	18	24	27	32	38	0.333679	0.625353
445	Cranial mesoderm	1	3	4	7	9	13	16	25	31	38	0.424038	0.64311
446	Endothelium	0	4	7	8	13	20	22	28	33	39	0.344018	0.620741
447	Endothelium	1	2	3	7	10	15	20	23	27	31	0.57909	0.663327
448	Cranial mesoderm	2	2	3	6	7	12	19	25	32	39	0.578464	0.627482
449	Cranial mesoderm	1	5	9	14	21	25	31	36	44	50	0.407468	0.640496
450	Cranial mesoderm	3	5	6	9	13	20	25	37	44	51	0.261896	0.653099
451	Endothelium	0	1	1	2	2	3	4	5	7	9	0.575809	0.472363
452	Cranial mesoderm	0	1	3	4	7	10	11	16	18	22	0.517993	0.633695
453	Endothelium	0	1	3	3	3	12	16	23	29	31	0.504084	0.62121
454	Haematoendothelial progenitors	0	1	1	2	3	6	7	10	10	12	0.633168	0.649278
455	Endothelium	0	0	0	0	0	0	0	1	1	1	0.762024	0.0571761
456	Endothelium	0	0	0	0	1	1	3	5	8	12	0.608813	0.45571
457	Cranial mesoderm	1	1	1	2	2	3	3	3	3	5	0.644021	0.282902
458	Endothelium	0	0	0	0	0	0	0	0	0	0	0.665001	0.517194
459	Cranial mesoderm	0	2	8	9	12	18	21	23	25	32	0.588705	0.630226
460	Cranial mesoderm	3	5	8	10	14	19	28	30	37	40	0.326177	0.62202
461	Cranial mesoderm	0	0	1	2	4	5	5	7	8	9	0.678557	0.41259
462	Cranial mesoderm	0	0	2	3	4	6	11	16	23	26	0.61811	0.613408
463	Endothelium	0	1	2	3	3	5	5	5	7	8	0.528801	0.515318
464	Cranial mesoderm	0	1	6	9	13	19	23	27	32	33	0.449338	0.655563
465	Endothelium	0	0	0	1	3	6	6	8	11	15	0.57501	0.566103
466	Endothelium	0	0	0	0	0	0	1	1	1	1	0.832555	0.0268594
467	Cranial mesoderm	1	3	4	11	15	19	29	36	45	48	0.353011	0.670602
468	Cranial mesoderm	1	2	3	6	7	10	12	13	19	22	0.393169	0.540521
469	Forebrain/Midbrain/Hindbrain	0	1	2	5	10	14	16	16	18	21	0.639098	0.649246
470	Haematoendothelial progenitors	0	0	1	2	2	2	2	2	2	2	0.667956	0.509422
471	Endothelium	0	0	0	1	1	1	1	1	2	2	0.64107	0.324526
472	Forebrain/Midbrain/Hindbrain	0	0	2	2	3	4	4	5	5	7	0.664696	0.645203
473	Endothelium	0	0	1	1	1	1	3	4	4	7	0.729564	0.622226
474	Endothelium	1	1	2	2	3	3	3	4	5	6	0.677614	0.325129
475	Cranial mesoderm	1	1	2	4	7	8	11	15	21	23	0.376371	0.569374
476	Endothelium	0	0	0	1	1	1	1	1	2	2	0.753689	0.266107
477	Anterior somitic tissues	0	1	2	3	4	4	6	7	8	10	0.664869	0.599631
478	Surface ectoderm	0	0	0	0	1	1	1	1	1	2	0.770642	0.196922
479	Surface ectoderm	0	0	0	0	0	0	0	0	1	1	0.605826	0.0764449
480	Cranial mesoderm	0	0	0	2	5	9	14	18	19	27	0.558404	0.58581
481	Endothelium	0	0	0	0	1	1	2	2	3	3	0.681692	0.457022
482	Surface ectoderm	0	0	0	0	1	2	3	4	6	9	0.644257	0.345679
483	Haematoendothelial progenitors	1	1	1	3	6	17	22	27	34	41	0.466358	0.63551
484	Cranial mesoderm	0	0	1	2	4	4	6	9	12	16	0.583037	0.659219
485	Surface ectoderm	0	0	1	1	2	2	2	2	2	2	0.773091	0.465993
486	Endothelium	1	3	4	11	18	23	32	35	43	48	0.427453	0.671953
487	Endothelium	0	0	0	0	0	0	0	1	1	1	0.635089	0.306985
488	Surface ectoderm	0	0	1	2	3	3	3	3	3	5	0.572585	0.551099
489	Endothelium	0	0	2	2	6	7	7	10	12	16	0.644172	0.636319
490	Cranial mesoderm	0	0	0	0	2	3	5	7	8	10	0.550398	0.506675
491	Surface ectoderm	0	0	0	0	1	4	6	10	13	18	0.519292	0.497746
492	Cranial mesoderm	1	4	11	13	18	23	28	37	50	54	0.421776	0.671189
493	Haematoendothelial progenitors	1	2	5	8	14	19	21	26	31	37	0.30764	0.620961
494	Surface ectoderm	0	0	1	1	3	5	6	7	8	10	0.674035	0.279895
495	Haematoendothelial progenitors	1	3	8	14	23	29	32	36	47	52	0.334385	0.658523
496	Gut tube	0	1	2	7	9	11	14	18	20	28	0.626863	0.69462
497	Cranial mesoderm	0	1	1	1	4	5	6	8	10	12	0.443607	0.655902
498	Endothelium	0	0	0	0	0	0	0	0	0	0	0.726706	-0.304695
499	Haematoendothelial progenitors	0	0	1	1	3	4	4	5	8	8	0.370667	0.610684
500	Endothelium	0	0	0	0	1	1	1	1	1	1	0.648785	0.350226
501	Sclerotome	0	0	3	4	6	9	11	17	22	26	0.547321	0.465997
502	Haematoendothelial progenitors	0	0	0	2	2	3	4	5	6	6	0.601756	0.651229
503	Sclerotome	0	0	0	0	1	2	2	2	2	2	0.669096	0.441123
504	Sclerotome	0	1	1	1	1	1	1	1	1	1	0.767577	0.126593
505	Cranial mesoderm	1	1	5	8	11	15	17	24	26	33	0.557596	0.657909
506	Sclerotome	0	0	0	0	0	1	3	3	6	10	0.656277	0.517252
507	Dermomyotome	0	2	5	6	7	13	18	23	25	28	0.42418	0.656242
508	Splanchnic mesoderm	0	0	0	0	0	1	1	2	2	2	0.584516	0.56665
509	Haematoendothelial progenitors	0	0	1	1	1	4	4	7	10	11	0.705893	0.677719
510	Endothelium	0	0	0	1	3	3	5	5	7	8	0.785998	0.622363
511	Endothelium	0	1	4	6	13	18	22	25	33	37	0.51895	0.695114
512	Endothelium	0	0	0	0	1	2	3	3	3	3	0.588489	0.565252
513	Dermomyotome	0	3	6	9	14	20	21	23	28	36	0.537804	0.669392
514	Cranial mesoderm	0	2	6	8	10	15	16	21	28	30	0.4784	0.676396
515	Cranial mesoderm	0	0	1	3	3	6	7	8	10	14	0.51653	0.546743
516	Dermomyotome	0	1	3	3	6	7	10	12	14	21	0.702206	0.582979
517	Dermomyotome	0	1	1	1	1	1	2	2	2	5	0.599015	0.63322
518	Sclerotome	0	0	1	2	3	3	3	3	3	4	0.651447	0.644057
519	Sclerotome	0	0	0	0	1	1	2	2	2	2	0.741574	0.558327
520	Intermediate mesoderm	0	0	0	0	0	0	0	0	0	1	0.58235	0.465297
521	Sclerotome	0	0	1	3	7	9	10	12	13	16	0.499646	0.560602
522	Cranial mesoderm	0	1	1	3	6	9	12	18	21	27	0.412346	0.649306
523	Sclerotome	0	2	3	4	5	6	10	14	19	24	0.568854	0.611422
524	Endothelium	0	0	0	1	3	6	9	11	14	15	0.62692	0.479331
525	Neural crest	0	0	1	3	5	7	11	13	15	17	0.403316	0.624204
526	Haematoendothelial progenitors	1	1	3	4	5	8	11	13	17	19	0.559752	0.685222
527	Sclerotome	0	1	1	2	5	7	8	11	13	14	0.327374	0.646936
528	Sclerotome	0	0	1	1	1	1	2	3	5	7	0.798069	0.21257
529	Sclerotome	0	0	1	1	1	1	1	1	1	1	0.773091	0.185431
530	Cranial mesoderm	1	3	5	7	12	16	17	21	26	30	0.346993	0.634746
531	Sclerotome	0	2	4	9	9	10	17	22	26	31	0.55941	0.644911
532	Cranial mesoderm	0	0	1	3	4	7	10	12	17	21	0.59991	0.665063
533	Sclerotome	1	1	1	2	3	6	10	12	15	17	0.495888	0.679582
534	Sclerotome	0	0	0	0	0	1	4	5	7	10	0.478615	0.594957
535	Cranial mesoderm	0	1	2	6	12	19	24	32	37	44	0.383568	0.670935
536	Anterior somitic tissues	0	1	1	3	7	10	12	15	21	23	0.422994	0.622929
537	Dermomyotome	0	0	0	1	1	3	3	4	4	5	0.718609	0.661005
538	Anterior somitic tissues	0	0	1	1	1	5	5	8	10	11	0.373677	0.624014
539	Neural crest	0	0	0	0	0	0	0	1	1	1	0.717826	0.308366
540	Sclerotome	1	1	2	6	10	11	13	21	24	32	0.533132	0.680016
541	Anterior somitic tissues	0	2	2	4	7	7	12	22	24	32	0.551403	0.670846
542	Cranial mesoderm	0	0	0	0	0	0	0	0	0	0	0.767577	0.181136
543	Splanchnic mesoderm	0	0	1	1	1	1	1	2	2	2	0.676543	0.484341
544	Sclerotome	0	0	0	0	0	0	1	1	1	1	0.679888	0.556911
545	Sclerotome	0	0	1	1	2	2	4	5	6	8	0.593342	0.677516
546	Sclerotome	0	1	4	6	10	15	20	22	27	34	0.62428	0.670442
547	Sclerotome	0	0	0	0	1	1	1	1	1	4	0.441433	0.578691
548	Sclerotome	0	1	7	8	10	12	17	27	33	44	0.455377	0.674432
549	Cranial mesoderm	0	0	1	1	1	2	5	5	6	9	0.558431	0.533262
550	Cranial mesoderm	0	0	2	4	5	8	9	11	16	19	0.436584	0.600696
551	Dermomyotome	0	0	0	0	0	0	0	0	0	0	0.749188	-0.62132
552	Cranial mesoderm	0	3	4	10	13	18	27	34	37	41	0.480054	0.6594
553	Cranial mesoderm	0	0	0	0	1	1	3	4	5	5	0.780398	0.634622
554	Sclerotome	0	1	2	4	5	6	10	14	19	26	0.634137	0.685698
555	Sclerotome	0	2	2	6	8	12	21	23	30	39	0.503588	0.628614
556	Sclerotome	1	3	5	7	8	9	11	11	14	16	0.522829	0.569566
557	Cranial mesoderm	0	0	2	5	9	14	20	27	32	41	0.33997	0.580271
558	Sclerotome	0	2	2	4	6	9	12	16	26	29	0.587449	0.633924
559	Cranial mesoderm	0	2	3	6	8	11	18	22	24	26	0.639411	0.655901
560	Dermomyotome	0	0	0	0	1	1	1	2	5	6	0.580431	0.530946
561	Cranial mesoderm	0	1	2	3	5	8	12	13	14	22	0.412949	0.649112
562	Sclerotome	0	0	0	0	3	6	8	9	12	14	0.447044	0.623887
563	Cranial mesoderm	0	1	1	1	1	1	1	3	3	4	0.670271	0.067214
564	Cranial mesoderm	0	0	2	3	7	10	16	23	31	36	0.514611	0.51618
565	Cranial mesoderm	1	1	2	2	4	6	9	15	17	21	0.545716	0.59719
566	Cranial mesoderm	0	1	2	2	2	5	5	7	8	9	0.738475	0.361006
567	Dermomyotome	0	1	3	5	7	10	16	19	24	29	0.578765	0.689646
568	Sclerotome	0	2	3	6	9	14	17	21	26	28	0.495204	0.685341
569	Anterior somitic tissues	0	1	2	5	8	9	11	12	16	22	0.584414	0.586039
570	Sclerotome	0	1	1	2	5	10	10	18	20	29	0.658825	0.482864
571	Sclerotome	0	0	1	4	10	15	20	25	33	37	0.429396	0.666472
572	Anterior somitic tissues	0	0	0	0	2	2	2	5	6	9	0.725689	0.594249
573	Forebrain/Midbrain/Hindbrain	0	0	0	0	0	0	0	0	1	1	0.811474	0.593404
574	Sclerotome	0	2	2	6	9	15	20	23	29	33	0.452479	0.668051
575	Anterior somitic tissues	0	2	3	6	7	10	12	14	16	18	0.576964	0.442151
576	Cranial mesoderm	0	1	2	4	5	8	12	16	20	25	0.653829	0.512845
577	Sclerotome	0	0	3	3	3	6	10	10	18	22	0.653886	0.669702
578	Anterior somitic tissues	0	0	0	1	3	7	9	11	13	17	0.378438	0.615185
579	Cranial mesoderm	0	1	3	5	8	12	15	15	20	25	0.676578	0.54434
580	Cranial mesoderm	0	1	2	4	7	11	14	15	22	26	0.688747	0.640993
581	Cranial mesoderm	0	0	0	0	0	0	1	1	2	4	0.832555	0.661133
582	Sclerotome	0	0	1	2	4	8	10	13	16	22	0.621502	0.436049
583	Cranial mesoderm	0	3	5	8	13	17	22	31	42	47	0.184734	0.665206
584	Anterior somitic tissues	0	3	3	5	7	13	19	23	27	30	0.466009	0.609159
585	Sclerotome	1	2	4	6	9	15	17	21	24	30	0.595876	0.594103
586	Sclerotome	1	1	2	4	4	6	9	11	15	20	0.517186	0.593422
587	Sclerotome	0	0	4	7	9	11	11	14	17	23	0.545738	0.487271
588	Sclerotome	0	1	3	8	11	14	16	20	25	33	0.531618	0.68395
589	Cranial mesoderm	0	1	2	4	5	9	11	14	16	21	0.64844	0.36643
590	Cranial mesoderm	0	2	5	8	13	15	22	30	38	51	0.560827	0.684798
591	Cranial mesoderm	1	1	2	3	7	8	10	11	13	16	0.543093	0.459659
592	Sclerotome	1	1	2	2	8	15	20	22	28	30	0.364014	0.661607
593	Cranial mesoderm	0	1	2	2	2	2	2	3	4	4	0.767577	0.0123094
594	Sclerotome	0	0	2	3	4	7	10	14	21	25	0.48568	0.609651
595	Anterior somitic tissues	1	1	4	6	12	15	18	23	27	31	0.359448	0.669558
596	Neural crest	0	0	0	0	0	0	0	0	0	0	0.798069	-0.501781
597	Sclerotome	2	3	5	7	9	11	11	13	15	18	0.445838	0.586767
598	Neural crest	0	0	0	2	5	7	11	16	19	22	0.615527	0.515936
599	Sclerotome	1	1	3	4	7	8	16	19	22	26	0.334693	0.659842
600	Dermomyotome	0	1	4	5	5	6	9	12	18	21	0.632455	0.689327
601	Endothelium	0	3	4	6	9	13	16	19	24	28	0.554777	0.636125
602	Dermomyotome	2	3	4	5	10	15	18	21	25	30	0.376244	0.673057
603	Anterior somitic tissues	0	0	0	2	5	7	11	14	18	21	0.34941	0.591731
604	Dermomyotome	0	2	4	4	6	7	14	18	27	32	0.505099	0.691727
605	Dermomyotome	0	0	0	0	0	0	0	0	0	0	0.631976	0.414055
606	Cranial mesoderm	0	0	0	0	1	1	1	2	2	2	0.67156	-0.0203151
607	Cranial mesoderm	1	3	5	10	15	18	25	28	32	39	0.560415	0.65699
608	Splanchnic mesoderm	0	1	3	5	7	10	11	15	23	26	0.556182	0.67055
609	Sclerotome	0	0	0	1	1	2	6	6	8	10	0.450456	0.621799
610	Sclerotome	0	0	0	0	3	4	6	7	8	9	0.488228	0.630194
611	Dermomyotome	0	0	1	5	8	10	11	16	20	22	0.722213	0.584374
612	Sclerotome	0	0	1	2	4	7	10	12	16	21	0.359735	0.65059
613	Cranial mesoderm	0	2	4	9	11	17	21	32	35	42	0.480054	0.664053
614	Sclerotome	0	0	0	0	0	0	0	0	0	0	0.701921	-0.155421
615	Endothelium	0	0	0	0	3	6	6	7	9	12	0.536851	0.626285
616	Sclerotome	1	1	2	3	7	10	16	21	25	33	0.419782	0.666587
617	Sclerotome	0	1	4	4	4	5	5	8	11	14	0.536593	0.485473
618	Cranial mesoderm	0	0	2	4	7	8	10	12	14	15	0.637998	0.387871
619	Cranial mesoderm	0	0	1	3	3	3	4	5	6	9	0.462283	0.539354
620	Cranial mesoderm	0	1	1	3	4	5	7	9	13	17	0.709697	0.326357
621	Cranial mesoderm	0	1	3	5	7	7	7	8	11	12	0.701085	0.371781
622	Cranial mesoderm	0	0	0	1	1	1	2	4	8	10	0.560441	0.657213
623	Cranial mesoderm	1	2	4	5	7	7	9	12	17	20	0.502493	0.476659
624	Dermomyotome	0	0	1	1	2	3	4	4	4	4	0.794101	0.124599
625	Cranial mesoderm	0	1	2	4	7	8	11	14	17	20	0.624034	0.424974
626	Cranial mesoderm	0	0	1	3	5	7	8	11	14	18	0.567969	0.662511
627	Sclerotome	0	0	0	0	0	0	0	1	1	1	0.782225	0.476557
628	Anterior somitic tissues	0	2	3	6	10	13	21	24	26	31	0.407731	0.661983
629	Neural crest	0	2	5	6	7	10	11	14	15	23	0.660063	0.524934
630	Cranial mesoderm	0	1	2	5	6	10	12	13	17	22	0.773091	0.51441
631	Anterior somitic tissues	0	1	1	1	1	2	4	7	11	11	0.702636	0.3983
632	Cranial mesoderm	0	0	0	1	1	2	2	3	3	5	0.685524	0.564236
633	Neural crest	0	0	0	0	0	0	0	0	1	2	0.36275	0.503432
634	Cranial mesoderm	0	0	0	1	3	5	9	10	15	17	0.434332	0.573385
635	Dermomyotome	0	0	2	4	5	5	5	7	8	12	0.698881	0.681876
636	Haematoendothelial progenitors	0	0	0	0	0	0	0	0	1	3	0.395344	0.479564
637	Dermomyotome	0	0	1	1	1	3	6	7	9	10	0.650117	0.623236
638	Dermomyotome	0	1	2	5	9	11	16	19	22	27	0.5078	0.617372
639	Anterior somitic tissues	0	1	2	2	3	4	5	6	6	8	0.570786	0.573641
640	Anterior somitic tissues	1	1	2	4	5	7	8	11	13	21	0.571251	0.393533
641	Endothelium	0	0	0	1	1	1	1	2	2	3	0.744659	0.519899
642	Dermomyotome	0	0	0	0	1	1	3	4	4	4	0.523525	0.610949
643	Cranial mesoderm	0	1	2	3	6	8	9	14	17	20	0.529027	0.600458
644	Endothelium	0	0	0	0	0	0	0	0	0	0	0.669431	0.467776
645	Sclerotome	0	1	2	6	9	16	19	20	24	28	0.412313	0.658347
646	Erythroid	0	0	1	3	5	8	9	11	14	16	0.574727	0.653427
647	Neural crest	0	0	0	0	0	0	1	1	1	2	0.414734	0.516487
648	Anterior somitic tissues	0	1	2	3	6	6	7	8	10	12	0.453361	0.608567
649	Dermomyotome	0	1	1	5	8	11	14	19	25	30	0.472816	0.643797
650	Neural crest	0	0	0	0	0	0	2	2	3	3	0.703867	0.529201
651	Haematoendothelial progenitors	0	0	0	0	0	2	4	4	4	4	0.676247	0.600626
652	Cranial mesoderm	1	2	3	4	6	9	10	14	17	22	0.526554	0.420216
653	Dermomyotome	0	3	4	7	7	11	18	23	27	33	0.484471	0.614241
654	Cranial mesoderm	0	0	1	2	2	4	4	6	12	15	0.560827	0.395242
655	Anterior somitic tissues	0	0	2	2	4	7	14	19	23	26	0.33168	0.670517
656	Cranial mesoderm	0	1	1	1	2	2	3	4	5	5	0.798069	0.262397
657	Anterior somitic tissues	0	0	1	1	1	3	5	12	15	19	0.58853	0.655218
658	Anterior somitic tissues	0	0	0	0	0	0	1	1	2	2	0.753392	0.227035
659	Sclerotome	0	0	0	0	0	0	1	1	2	3	0.738934	0.120648
660	Haematoendothelial progenitors	0	0	0	4	4	8	10	15	17	21	0.534934	0.629682
661	Dermomyotome	0	0	1	1	1	1	1	1	1	1	0.558895	0.304086
662	Cranial mesoderm	0	0	0	0	0	0	1	2	2	2	0.692016	-0.106129
663	Neural crest	0	0	2	4	5	7	12	14	17	19	0.564272	0.682788
664	Cranial mesoderm	0	0	0	1	1	1	1	1	1	1	0.734375	-0.164201
665	Cranial mesoderm	2	3	8	15	21	27	32	35	45	50	0.43485	0.687452
666	Haematoendothelial progenitors	0	1	1	2	2	4	5	7	7	8	0.595268	0.561859
667	Cranial mesoderm	0	0	0	0	0	0	0	1	1	1	0.694834	-0.198271
668	Cranial mesoderm	0	0	2	4	5	7	12	15	20	24	0.713379	0.430011
669	Endothelium	0	0	0	0	0	0	0	0	0	0	0.734647	-0.0988582
670	Haematoendothelial progenitors	0	0	0	2	3	7	9	12	17	22	0.593475	0.65661
671	Cranial mesoderm	0	0	0	0	0	0	1	1	1	1	0.641328	-0.251387
672	Dermomyotome	0	0	0	3	6	8	10	18	23	27	0.43758	0.669884
673	Endothelium	0	0	0	0	0	0	0	0	0	0	0.634671	0.225969
674	Endothelium	0	0	0	0	0	0	0	0	0	0	0.798069	0.602098
675	Sclerotome	0	1	5	6	8	10	11	14	15	17	0.651717	0.395956
676	Cranial mesoderm	0	0	0	0	0	1	1	2	5	6	0.71919	0.638035
677	Neural crest	0	0	2	4	9	11	15	18	22	28	0.61161	0.498275
678	Cranial mesoderm	0	0	0	2	5	7	10	11	12	15	0.400816	0.624691
679	Endothelium	0	1	3	5	5	7	10	10	12	14	0.455705	0.605458
680	Dermomyotome	0	1	2	4	6	10	12	16	23	28	0.530582	0.61838
681	Haematoendothelial progenitors	0	0	0	0	0	0	0	0	1	1	0.72171	0.479909
682	Cranial mesoderm	0	2	3	4	8	11	14	18	23	27	0.733881	0.39948
683	Dermomyotome	0	0	0	0	0	0	0	0	0	0	0.754539	0.580426
684	Haematoendothelial progenitors	0	0	0	0	1	2	3	4	6	7	0.412833	0.600596
685	Haematoendothelial progenitors	0	0	2	2	2	7	13	21	29	35	0.647667	0.474058
686	Dermomyotome	0	0	0	1	1	1	1	1	1	2	0.558246	0.389352
687	Endothelium	0	1	1	1	1	1	2	2	2	2	0.407731	0.407772
688	Dermomyotome	0	0	0	0	0	0	1	2	2	4	0.359278	0.575659
689	Sclerotome	0	1	3	4	5	5	8	12	13	16	0.51646	0.527895
690	Dermomyotome	0	1	1	1	1	2	4	4	5	8	0.711884	0.29463
691	Endothelium	0	0	1	1	1	1	1	1	1	1	0.710157	0.327203
692	Neural crest	0	0	0	0	0	0	1	1	1	1	0.615122	-0.274371
693	Haematoendothelial progenitors	0	0	0	0	0	0	0	0	1	2	0.646581	-0.0498577
694	Endothelium	0	0	0	0	0	0	1	2	2	2	0.759008	0.437905
695	Cranial mesoderm	0	0	1	1	6	10	16	21	27	36	0.523792	0.636493
696	Cranial mesoderm	0	1	1	1	1	2	2	2	2	3	0.662888	0.527881
697	Cranial mesoderm	0	3	7	11	14	17	22	29	34	39	0.379451	0.694392
698	Cranial mesoderm	0	0	0	0	0	0	0	0	0	0	0.670513	0.381935
699	Cranial mesoderm	0	2	8	14	16	21	32	38	48	52	0.553947	0.680057
700	Cranial mesoderm	0	0	1	3	4	8	9	14	18	20	0.724981	0.605117
701	Cranial mesoderm	1	3	5	9	12	17	21	30	38	43	0.650239	0.641821
702	Cranial mesoderm	0	0	0	0	0	0	0	0	0	0	0.721013	0.586556
703	Cranial mesoderm	0	0	0	2	2	4	5	10	16	22	0.57087	0.665051
704	Cranial mesoderm	0	0	0	1	2	3	5	9	11	17	0.411052	0.504052
705	Haematoendothelial progenitors	0	1	2	3	5	6	11	11	13	15	0.52431	0.635667
706	Cranial mesoderm	0	0	0	1	2	4	9	13	14	17	0.653816	0.421074
707	Gut tube	0	0	4	6	9	11	13	17	18	23	0.653078	0.685777
708	Endothelium	0	0	0	0	0	0	1	1	1	1	0.755217	0.166105
709	Cranial mesoderm	0	0	5	10	13	18	24	28	35	38	0.386397	0.689757
710	Endothelium	0	0	2	4	4	4	6	10	17	18	0.657688	0.602762
711	Cranial mesoderm	0	2	10	13	15	18	21	29	37	43	0.361361	0.682698
712	Cranial mesoderm	0	1	4	7	12	16	21	23	28	33	0.277548	0.653684
713	Cranial mesoderm	0	0	0	0	0	1	2	2	2	2	0.578054	0.65639
714	Cranial mesoderm	0	0	0	1	1	4	8	9	11	14	0.694076	0.498205
715	Cranial mesoderm	0	0	1	2	7	13	16	21	29	38	0.510166	0.661813
716	Anterior somitic tissues	0	3	7	11	17	23	31	33	40	42	0.323681	0.699211
717	Erythroid	0	0	1	1	1	1	2	2	2	2	0.773091	0.532005
718	Cranial mesoderm	0	2	9	14	19	21	28	36	41	49	0.38588	0.695553
719	Endothelium	0	0	0	0	1	3	3	3	3	3	0.55349	0.581791
720	Cranial mesoderm	0	0	1	2	2	2	2	2	3	4	0.637488	0.554057
721	Cranial mesoderm	0	2	3	5	8	12	16	17	22	25	0.532563	0.66565
722	Cranial mesoderm	0	0	1	3	5	5	7	10	11	13	0.742894	0.627951
723	Anterior somitic tissues	2	4	7	10	13	16	22	26	30	35	0.292571	0.682598
724	Haematoendothelial progenitors	0	1	2	3	10	11	15	20	30	34	0.443389	0.687171
725	Haematoendothelial progenitors	0	2	5	8	15	22	28	35	41	47	0.327269	0.696605
726	Cranial mesoderm	0	3	9	12	15	16	22	31	39	43	0.377862	0.652721
727	Endothelium	0	0	0	0	0	0	0	0	0	0	0.618026	-0.333038
728	Sclerotome	0	1	1	1	3	3	5	9	12	15	0.68545	0.431477
729	Cranial mesoderm	0	0	2	4	7	10	12	16	20	24	0.616264	0.664095
730	Cranial mesoderm	0	1	2	4	5	8	11	14	16	20	0.471676	0.632722
731	Anterior somitic tissues	1	2	8	10	12	13	19	23	29	33	0.416815	0.679046
732	Haematoendothelial progenitors	0	1	2	3	8	10	15	16	20	23	0.431759	0.642772
733	Haematoendothelial progenitors	0	0	1	2	2	2	2	2	3	4	0.416671	0.570975
734	Cranial mesoderm	0	0	0	0	1	3	5	7	8	12	0.679184	0.656323
735	Anterior somitic tissues	0	1	2	2	2	3	6	8	14	20	0.623922	0.374173
736	Sclerotome	0	1	1	1	1	1	1	1	2	2	0.646581	0.474746
737	Cranial mesoderm	0	2	6	9	14	21	25	37	44	49	0.541196	0.61483
738	Anterior somitic tissues	0	1	1	3	4	4	7	9	13	22	0.650001	0.383158
739	Cranial mesoderm	0	1	2	7	9	14	18	26	33	34	0.42097	0.653932
740	Cranial mesoderm	0	0	3	6	9	11	11	16	17	25	0.514617	0.523176
741	Sclerotome	1	3	6	8	14	17	21	23	27	36	0.436207	0.691978
742	Cranial mesoderm	2	5	8	12	16	17	19	24	31	38	0.434037	0.691189
743	Sclerotome	0	3	5	7	10	16	20	26	29	31	0.473239	0.680964
744	Cranial mesoderm	0	0	0	0	0	0	0	1	1	1	0.673889	0.567138
745	Sclerotome	0	0	1	1	6	12	16	21	26	31	0.42175	0.68846
746	Dermomyotome	0	2	3	3	5	9	9	14	18	23	0.437358	0.623475
747	Dermomyotome	0	1	3	7	8	14	19	23	30	32	0.457902	0.681257
748	Endothelium	0	0	0	0	0	0	0	1	1	1	0.674464	0.190764
749	Cranial mesoderm	0	1	3	6	14	19	22	24	30	36	0.439808	0.619193
750	Cranial mesoderm	0	0	4	5	12	17	21	28	34	44	0.490068	0.584236
751	Erythroid	0	0	0	0	0	0	0	0	1	1	0.661411	0.55998
752	Haematoendothelial progenitors	0	2	3	5	5	6	8	9	12	13	0.511657	0.684049
753	Cranial mesoderm	0	0	1	1	5	8	9	10	17	17	0.651447	0.294629
754	Cranial mesoderm	0	1	1	2	4	4	8	8	8	12	0.61171	0.362542
755	Anterior somitic tissues	0	1	2	3	8	9	9	12	12	15	0.597327	0.632362
756	Sclerotome	0	1	3	6	8	9	11	14	20	23	0.510925	0.710711
757	Dermomyotome	0	0	1	4	5	7	9	12	14	16	0.470609	0.471838
758	Dermomyotome	0	0	1	2	4	5	7	10	14	15	0.557888	0.543578
759	Dermomyotome	1	2	2	5	6	6	9	12	14	17	0.659552	0.359403
760	Cranial mesoderm	0	0	0	2	3	6	8	9	9	11	0.561585	0.704309
761	Anterior somitic tissues	0	0	0	1	3	7	10	11	11	13	0.656277	0.416996
762	Sclerotome	0	1	2	4	5	6	6	8	14	16	0.57933	0.706479
763	Dermomyotome	0	0	0	2	4	5	10	15	18	18	0.564518	0.350188
764	Dermomyotome	0	0	0	0	0	0	0	0	1	1	0.72807	-0.422342
765	Dermomyotome	0	0	0	0	1	1	1	2	3	3	0.70212	0.087206
766	Sclerotome	0	0	1	1	3	3	5	8	9	12	0.54533	0.700062
767	Cranial mesoderm	0	1	4	7	12	16	21	23	31	33	0.47821	0.727156
768	Anterior somitic tissues	0	1	3	5	6	7	11	14	17	20	0.440377	0.588574
769	Dermomyotome	0	1	3	5	9	11	12	13	14	17	0.725689	0.602902
770	Dermomyotome	0	0	1	1	2	3	5	7	8	10	0.728345	0.5227
771	Anterior somitic tissues	0	1	2	6	7	9	10	13	16	22	0.607252	0.614292
772	Dermomyotome	0	0	0	1	1	1	1	2	2	3	0.832555	0.664035
773	Dermomyotome	0	1	1	1	2	2	2	2	4	5	0.719309	0.643845
774	Sclerotome	1	3	4	7	9	10	13	14	16	18	0.692217	0.388934
775	Cranial mesoderm	0	0	0	0	0	3	4	5	7	7	0.789831	0.411824
776	Dermomyotome	0	0	2	6	7	8	10	17	19	24	0.519393	0.710534
777	Dermomyotome	0	0	0	0	0	0	0	0	0	1	0.700601	-0.556856
778	Anterior somitic tissues	0	0	0	1	1	2	2	4	7	10	0.329061	0.659782
779	Anterior somitic tissues	0	0	0	0	1	2	2	11	15	21	0.477273	0.664239
780	Dermomyotome	0	0	0	0	5	5	7	8	9	12	0.631858	0.315111
781	Anterior somitic tissues	0	0	1	2	4	4	7	9	12	14	0.734153	0.344472
782	Cranial mesoderm	0	1	1	1	1	4	4	5	6	9	0.576901	0.671223
783	Dermomyotome	0	1	1	2	4	5	7	7	8	8	0.672848	0.658368
784	Cranial mesoderm	0	0	0	0	1	2	4	5	7	9	0.56365	0.660049
785	Dermomyotome	0	0	0	0	0	0	0	0	0	0	0.780398	-0.395925
786	Cranial mesoderm	0	1	2	2	4	8	13	21	26	32	0.547939	0.693277
787	Cranial mesoderm	0	2	3	4	5	5	8	11	14	16	0.58533	0.658635
788	Dermomyotome	1	1	1	2	3	4	5	9	9	10	0.701995	0.613435
789	Haematoendothelial progenitors	0	1	3	6	8	12	14	18	22	25	0.373302	0.707268
790	Neural crest	0	0	0	0	2	5	5	7	9	10	0.798069	0.660918
791	Anterior somitic tissues	1	1	2	4	6	7	12	15	20	23	0.423469	0.556743
792	Splanchnic mesoderm	0	0	0	0	1	2	4	5	8	9	0.556292	0.676422
793	Endothelium	0	0	0	0	0	0	0	0	0	0	0.803373	-0.632927
794	Cranial mesoderm	0	0	0	0	1	1	2	2	6	8	0.753689	0.620875
795	Dermomyotome	0	0	0	1	3	6	8	8	10	12	0.69716	0.255199
796	Sclerotome	0	0	0	1	3	4	4	6	8	9	0.447544	0.652816
797	Cranial mesoderm	0	0	0	0	3	4	11	13	14	19	0.690367	0.263911
798	Neural crest	0	0	0	1	2	3	3	3	4	4	0.753392	0.623091
799	Splanchnic mesoderm	0	0	5	8	10	12	13	13	13	13	0.789831	0.637398
800	Haematoendothelial progenitors	0	0	0	0	0	0	0	1	1	1	0.515926	0.630209
801	Endothelium	0	3	4	6	7	9	14	16	19	24	0.401534	0.725256
802	Endothelium	0	0	0	0	0	0	0	0	0	0	0.794101	-0.234298
803	Cranial mesoderm	0	0	2	5	10	14	17	20	25	31	0.482808	0.529604
804	Endothelium	0	0	0	0	0	0	2	2	3	3	0.566689	0.64826
805	Cranial mesoderm	0	0	0	0	1	1	1	2	3	3	0.677078	0.638724
806	Intermediate mesoderm	0	0	0	0	0	0	1	1	1	2	0.767577	-0.469964
807	Dermomyotome	0	0	0	2	3	4	5	10	11	13	0.665324	0.590369
808	Dermomyotome	0	0	0	0	0	0	0	1	2	4	0.612687	0.57997
809	Sclerotome	1	1	5	5	10	15	18	18	23	26	0.572496	0.460526
810	Dermomyotome	0	0	0	3	4	5	7	11	15	17	0.510604	0.677789
811	Cranial mesoderm	0	0	2	4	4	7	8	10	12	16	0.575179	0.424178
812	Dermomyotome	0	0	0	0	0	3	3	4	7	9	0.55408	0.676285
813	Dermomyotome	0	0	0	1	4	5	7	10	12	17	0.512025	0.699181
814	Splanchnic mesoderm	0	1	3	3	5	5	6	9	11	14	0.518038	0.681031
815	Anterior somitic tissues	0	1	1	4	7	8	10	13	16	17	0.61322	0.581351
816	Dermomyotome	0	0	0	0	0	3	5	9	12	14	0.622349	0.69243
817	Splanchnic mesoderm	0	0	0	0	1	1	1	1	1	3	0.71662	0.507809
818	Dermomyotome	0	1	2	2	5	5	8	8	11	12	0.644021	0.549587
819	Dermomyotome	0	0	0	0	0	2	2	2	2	2	0.534934	0.515246
820	Cranial mesoderm	0	1	1	1	3	3	3	5	9	11	0.603232	0.669932
821	Cranial mesoderm	0	3	5	6	6	9	10	13	17	20	0.731213	0.352818
822	Splanchnic mesoderm	0	0	1	2	7	9	12	22	24	29	0.518424	0.586732
823	Cranial mesoderm	1	2	5	7	9	13	16	19	24	26	0.606195	0.422349
824	Dermomyotome	0	0	0	0	0	0	0	0	0	0	0.744659	0.57883
825	Dermomyotome	0	0	0	0	1	1	1	1	1	1	0.7581	0.155974
826	Dermomyotome	0	0	0	0	2	2	3	4	7	7	0.661959	0.681069
827	Cranial mesoderm	0	0	0	0	1	1	1	1	1	1	0.784003	-0.300176
828	Dermomyotome	0	0	2	7	10	12	14	17	19	25	0.532302	0.480527
829	Surface ectoderm	0	0	1	2	4	5	8	11	14	18	0.735824	0.414721
830	Intermediate mesoderm	0	0	0	1	1	1	1	1	1	1	0.523142	0.264774
831	Sclerotome	0	1	2	2	7	8	10	12	14	16	0.479372	0.700207
832	Cranial mesoderm	0	0	0	0	0	0	0	3	3	3	0.677525	0.284799
833	Dermomyotome	0	1	1	4	6	8	12	15	17	21	0.606753	0.349886
834	Surface ectoderm	0	0	1	3	3	5	5	7	7	10	0.656886	0.263935
835	Spinal cord	0	0	0	0	0	0	0	0	0	0	0.832555	-0.391213
836	Intermediate mesoderm	0	0	0	0	0	1	1	1	1	1	0.484308	-0.0589634
837	Anterior somitic tissues	0	0	0	0	1	1	1	1	1	2	0.580019	0.329705
838	Dermomyotome	0	0	1	3	5	8	9	9	13	15	0.771971	0.230162
839	Endothelium	0	0	0	0	0	1	1	1	1	1	0.629675	0.437524
840	Cardiomyocytes	0	0	0	0	1	1	1	2	2	3	0.738475	0.119278
841	Cranial mesoderm	0	0	0	1	6	7	10	13	16	18	0.543741	0.696739
842	Sclerotome	0	1	1	5	5	6	8	10	14	16	0.421275	0.715163
843	Cranial mesoderm	0	0	2	2	2	3	4	4	4	5	0.688369	0.164434
844	Endothelium	0	0	0	0	1	2	4	4	5	7	0.651447	0.486071
845	Sclerotome	0	1	4	5	8	10	15	16	22	27	0.431759	0.720796
846	Sclerotome	0	1	1	1	1	3	4	6	8	12	0.459922	0.706229
847	Haematoendothelial progenitors	1	2	6	9	14	16	20	25	31	38	0.36574	0.706844
848	Sclerotome	0	0	2	3	6	6	6	7	13	17	0.639978	0.698122
849	Cranial mesoderm	1	2	2	4	5	10	14	18	24	30	0.710157	0.714885
850	Haematoendothelial progenitors	0	1	3	5	7	10	13	18	23	29	0.55921	0.719415
851	Anterior somitic tissues	0	0	0	0	0	0	0	1	2	2	0.585419	0.609801
852	Sclerotome	0	0	0	0	0	1	1	2	3	8	0.609509	0.622703
853	Endothelium	1	1	3	9	11	18	21	24	30	35	0.358755	0.699808
854	Splanchnic mesoderm	0	0	0	0	0	0	0	0	0	2	0.659552	0.254916
855	Sclerotome	1	5	6	6	10	14	18	21	25	25	0.422467	0.718024
856	Endothelium	0	0	0	0	1	1	1	3	4	4	0.662599	0.5612
857	Sclerotome	0	1	1	2	3	5	6	8	14	17	0.554374	0.688798
858	Endothelium	0	0	0	1	1	1	1	1	1	2	0.773091	0.562656
859	Anterior somitic tissues	0	0	2	5	5	6	13	17	18	23	0.41258	0.703696
860	Sclerotome	0	0	2	3	6	8	9	9	11	13	0.435375	0.7155
861	Endothelium	0	1	5	8	10	12	17	19	21	25	0.404152	0.712266
862	Endothelium	0	0	0	0	1	2	2	4	6	7	0.565118	0.578111
863	Sclerotome	0	0	1	1	3	3	4	4	8	11	0.693265	0.710519
864	Cranial mesoderm	0	0	2	3	7	10	13	14	22	27	0.603835	0.483794
865	Sclerotome	1	2	2	4	7	9	10	13	14	18	0.399757	0.700155
866	Cranial mesoderm	0	1	3	4	6	6	7	8	11	15	0.335961	0.649375
867	Cranial mesoderm	0	0	3	5	5	9	11	15	21	27	0.321	0.700244
868	Neural crest	2	4	5	7	11	12	15	17	21	24	0.383506	0.716413
869	Dermomyotome	0	0	1	1	1	4	5	5	6	8	0.470562	0.681842
870	Dermomyotome	0	2	4	4	9	13	17	20	22	27	0.396003	0.725941
871	Neural crest	1	2	4	5	11	14	20	25	29	31	0.527242	0.719992
872	Sclerotome	0	1	1	4	6	10	14	16	17	22	0.662171	0.717099
873	Cranial mesoderm	0	1	1	2	3	7	11	12	17	19	0.644894	0.658318
874	Sclerotome	1	2	4	5	7	11	12	20	23	29	0.575358	0.721932
875	Neural crest	0	1	1	1	3	3	3	6	9	13	0.625181	0.300524
876	Sclerotome	0	2	2	5	7	9	12	15	23	25	0.430215	0.663029
877	Sclerotome	0	1	1	2	5	6	9	12	16	22	0.312528	0.676018
878	Endothelium	0	0	1	3	7	10	13	15	17	22	0.384151	0.720833
879	Sclerotome	0	1	1	3	4	7	7	9	11	14	0.445473	0.642385
880	Neural crest	0	1	2	5	11	14	17	19	23	27	0.454107	0.722252
881	Dermomyotome	1	1	3	6	9	11	13	17	23	26	0.467294	0.721531
882	Haematoendothelial progenitors	0	0	0	0	0	1	2	5	5	9	0.340767	0.604468
883	Sclerotome	0	0	1	3	6	7	10	13	17	25	0.340482	0.703961
884	Neural crest	1	5	6	9	11	14	17	22	25	31	0.455518	0.721632
885	Haematoendothelial progenitors	0	1	1	1	1	1	2	4	6	7	0.646112	0.700672
886	Dermomyotome	0	1	2	3	6	8	10	11	12	14	0.628741	0.713639
887	Splanchnic mesoderm	0	1	1	1	3	5	7	11	14	20	0.454321	0.679157
888	Splanchnic mesoderm	0	0	0	1	1	2	2	4	6	7	0.474004	0.657953
889	Endothelium	0	0	0	0	1	1	1	2	4	4	0.679096	0.594657
890	Dermomyotome	0	0	1	2	2	5	7	11	13	14	0.442759	0.556622
891	Sclerotome	0	2	2	2	4	9	9	12	15	19	0.495767	0.437717
892	Sclerotome	0	1	3	3	3	5	6	9	10	12	0.650331	0.711323
893	Neural crest	0	3	5	6	7	10	11	14	20	25	0.331004	0.707097
894	Neural crest	0	2	3	4	8	11	14	19	21	29	0.465711	0.716635
895	Blood progenitors	0	2	2	3	3	3	4	6	8	9	0.578745	0.709103
896	Endothelium	0	1	2	2	2	2	2	3	3	4	0.685322	0.69483
897	Anterior somitic tissues	0	0	1	1	1	2	3	3	3	5	0.757604	0.678406
898	Sclerotome	0	2	2	5	8	8	12	15	20	21	0.603895	0.701528
899	Cranial mesoderm	1	2	3	3	6	7	10	13	15	20	0.525598	0.668832
900	Endothelium	0	0	0	0	0	0	2	3	5	7	0.348837	0.677958
901	Cranial mesoderm	0	0	0	0	1	1	1	2	2	4	0.785998	0.634974
902	Cranial mesoderm	0	1	2	3	4	4	6	11	14	18	0.483846	0.570967
903	Cranial mesoderm	0	0	1	1	4	6	6	9	11	13	0.547067	0.702727
904	Neural crest	0	1	4	4	9	14	16	20	23	26	0.296032	0.721974
905	Anterior somitic tissues	0	0	0	1	3	4	5	5	8	9	0.644368	0.175913
906	Neural crest	0	1	2	4	6	9	12	14	19	23	0.383206	0.721047
907	Dermomyotome	0	2	5	6	8	13	18	25	26	31	0.43208	0.719717
908	Cranial mesoderm	0	0	2	4	5	9	12	13	18	20	0.428405	0.678394
909	Neural crest	0	1	2	4	5	7	11	12	14	16	0.348439	0.689791
910	Haematoendothelial progenitors	0	2	2	5	9	15	18	18	23	29	0.379682	0.71029
911	Endothelium	0	0	0	0	0	0	1	1	1	1	0.649773	0.39297
912	Dermomyotome	0	0	0	2	3	5	7	11	13	16	0.704151	0.733354
913	Dermomyotome	0	0	1	2	2	2	5	6	6	8	0.620596	0.689373
914	Cranial mesoderm	0	0	0	0	0	1	1	1	2	2	0.733336	0.715742
915	Splanchnic mesoderm	0	0	0	1	3	5	7	11	13	16	0.61529	0.725058
916	Sclerotome	0	1	2	3	7	10	16	20	22	28	0.411276	0.735553
917	Sclerotome	1	1	1	2	4	5	7	10	10	10	0.338593	0.662662
918	Dermomyotome	1	1	4	4	5	9	12	15	18	21	0.354328	0.733829
919	Dermomyotome	0	0	0	0	0	1	1	1	1	1	0.687714	0.709651
920	Dermomyotome	0	1	2	3	4	11	12	15	18	26	0.377175	0.70627
921	Dermomyotome	1	2	2	3	3	6	7	10	11	16	0.487994	0.728881
922	Haematoendothelial progenitors	0	0	0	0	0	0	0	0	0	0	0.701085	-0.59152
923	Anterior somitic tissues	0	0	0	0	0	0	2	3	3	3	0.586058	0.48402
924	Neural crest	1	2	2	2	5	8	11	14	18	22	0.321395	0.725926
925	Dermomyotome	0	0	0	0	0	2	3	3	6	7	0.588122	0.634753
926	Dermomyotome	0	1	4	6	7	10	12	15	17	19	0.487764	0.696345
927	Surface ectoderm	0	0	0	0	0	0	0	0	0	0	0.730028	-0.335214
928	Dermomyotome	0	0	0	0	1	2	4	5	5	7	0.672812	0.713571
929	Neural crest	0	0	1	1	1	1	1	1	2	4	0.735824	0.0500029
930	Sclerotome	0	0	0	0	2	2	5	5	5	9	0.559544	0.624641
931	Dermomyotome	0	0	0	0	0	0	0	1	1	1	0.725189	0.380412
932	Cranial mesoderm	1	1	1	1	3	5	7	9	14	15	0.428933	0.68102
933	Mixed mesenchymal mesoderm	0	1	1	1	1	1	1	1	1	2	0.757868	0.232265
934	Dermomyotome	0	1	1	4	5	8	11	16	21	25	0.457825	0.718983
935	Surface ectoderm	0	0	0	0	2	4	8	9	12	17	0.562737	0.692478
936	Spinal cord	0	0	1	2	6	7	8	8	9	13	0.457902	0.674417
937	Cranial mesoderm	0	0	0	0	0	0	0	1	1	1	0.696565	0.444955
938	Dermomyotome	0	0	1	1	1	1	3	3	4	6	0.537943	0.59493
939	Mixed mesenchymal mesoderm	0	0	0	0	0	0	0	0	0	0	0.803373	-0.682468
940	Sclerotome	0	0	0	3	4	5	7	7	9	12	0.44197	0.686337
941	Dermomyotome	0	0	0	2	2	3	3	6	8	9	0.518424	0.617889
942	Neural crest	0	0	1	1	1	2	2	3	3	3	0.554984	0.281334
943	Dermomyotome	0	0	0	1	1	1	2	4	5	6	0.514371	0.602831
944	Dermomyotome	0	0	1	1	2	5	5	10	14	17	0.633306	0.713073
945	Cranial mesoderm	0	1	1	4	4	8	14	19	25	33	0.408072	0.733002
946	Dermomyotome	0	3	3	6	6	9	9	12	12	15	0.438697	0.732191
947	Dermomyotome	1	1	1	1	2	3	6	6	7	9	0.377799	0.668151
948	Sclerotome	2	2	3	5	7	8	10	12	14	20	0.405691	0.730108
949	Neural crest	0	0	1	1	2	4	5	7	10	12	0.255197	0.691286
950	Neural crest	0	3	5	7	9	11	14	19	22	29	0.361291	0.730662
951	Neural crest	0	0	1	3	3	5	5	6	7	7	0.515005	0.628666
952	Dermomyotome	1	3	3	4	6	7	8	14	16	22	0.467511	0.731013
953	Dermomyotome	1	1	1	3	4	6	12	14	14	18	0.491242	0.715202
954	Neural crest	0	0	0	1	2	2	2	2	3	6	0.781506	0.21998
955	Cranial mesoderm	0	0	1	1	2	4	7	13	21	21	0.499646	0.715487
956	Sclerotome	2	2	4	6	6	6	6	7	12	19	0.466009	0.727055
957	Dermomyotome	0	0	1	2	2	2	6	8	8	12	0.580174	0.706085
958	Cranial mesoderm	0	0	0	0	0	0	0	1	2	2	0.803373	0.630558
959	Sclerotome	0	1	2	3	5	5	6	9	11	13	0.422368	0.705385
960	Splanchnic mesoderm	0	0	0	1	1	1	2	2	2	2	0.744659	0.664591
961	Cranial mesoderm	0	0	2	2	5	6	7	9	12	13	0.54404	0.59153
962	Sclerotome	0	0	0	0	1	4	4	6	9	11	0.503264	0.719278
963	Anterior somitic tissues	0	1	1	3	4	9	18	23	29	32	0.474004	0.730757
964	Cranial mesoderm	0	0	0	0	0	0	0	0	0	1	0.696565	0.510487
965	Cranial mesoderm	0	0	0	0	0	0	0	0	0	0	0.811474	-0.605183
966	Dermomyotome	0	0	1	1	2	3	3	3	3	4	0.682921	0.296222
967	Dermomyotome	0	0	1	1	3	4	4	4	5	8	0.734647	0.257943
968	Cranial mesoderm	0	1	5	7	9	10	10	13	13	13	0.722213	0.634635
969	Sclerotome	1	1	6	8	11	14	17	21	25	29	0.334876	0.740097
970	Haematoendothelial progenitors	0	0	0	3	4	5	7	9	13	15	0.498917	0.666624
971	Forebrain/Midbrain/Hindbrain	0	0	0	0	0	2	2	2	2	3	0.689928	0.680762
972	Dermomyotome	0	0	1	1	1	1	1	1	2	4	0.683528	0.642317
973	Dermomyotome	0	1	1	1	4	5	5	6	6	8	0.64689	0.710036
974	Sclerotome	0	1	2	5	12	16	19	22	26	30	0.302223	0.72894
975	Anterior somitic tissues	0	1	2	4	7	11	16	19	26	33	0.549926	0.736755
976	Dermomyotome	0	0	1	1	1	1	2	2	2	3	0.57501	0.168099
977	Cranial mesoderm	0	0	0	2	2	5	7	13	19	23	0.450148	0.725557
978	Cranial mesoderm	0	0	1	1	1	2	2	2	2	5	0.68239	0.691652
979	Surface ectoderm	0	0	0	0	1	1	1	1	3	3	0.832555	0.646249
980	Dermomyotome	0	0	0	3	5	8	10	15	17	19	0.626206	0.727414
981	Neural crest	0	0	0	0	0	0	0	1	2	2	0.753392	0.208198
982	Definitive endoderm	0	0	0	0	0	3	3	3	4	5	0.784003	0.650336
983	Surface ectoderm	0	1	1	1	1	2	2	4	4	4	0.789831	0.639418
984	Cranial mesoderm	0	2	2	3	6	7	10	12	14	15	0.428087	0.689694
985	Dermomyotome	0	0	2	3	4	5	7	7	13	15	0.507086	0.711936
986	Sclerotome	0	2	4	4	5	5	5	6	8	10	0.619484	0.658967
987	Dermomyotome	0	1	1	1	1	3	6	8	8	8	0.763452	0.421944
988	Cranial mesoderm	0	0	0	0	2	2	2	2	2	5	0.763452	0.622851
989	Dermomyotome	0	0	0	2	5	6	8	11	13	15	0.532142	0.718457
990	Dermomyotome	0	0	1	2	3	5	7	10	16	22	0.528194	0.726866
991	Dermomyotome	0	1	2	4	6	8	8	9	10	13	0.588149	0.591396
992	Cranial mesoderm	0	0	0	0	1	1	1	1	1	2	0.608774	-0.155932
993	Sclerotome	0	1	2	3	3	5	8	10	10	12	0.474694	0.676569
994	Neural crest	0	0	0	0	1	1	2	3	5	7	0.620392	0.665436
995	Dermomyotome	0	0	0	0	0	0	1	4	4	5	0.752942	0.596992
996	Anterior somitic tissues	0	0	0	0	0	0	0	2	3	3	0.712467	0.697657
997	Dermomyotome	0	0	0	0	0	0	2	2	4	8	0.48619	0.704937
998	Splanchnic mesoderm	0	0	0	1	2	2	2	2	2	2	0.635557	0.0178332
999	Dermomyotome	0	1	1	2	2	3	3	3	4	9	0.636917	0.710342
1000	Dermomyotome	0	0	0	0	1	2	4	6	8	11	0.670722	0.698992
1001	Dermomyotome	0	0	0	0	1	1	1	1	2	4	0.572327	0.647337
1002	Surface ectoderm	0	0	1	1	1	2	2	2	2	2	0.678801	0.615062
1003	Dermomyotome	0	0	0	0	0	1	1	2	3	3	0.738285	0.66288
1004	Sclerotome	0	1	3	7	11	17	20	24	29	31	0.349265	0.716262
1005	Anterior somitic tissues	0	0	0	2	2	3	4	5	7	8	0.50354	0.442725
1006	Dermomyotome	0	2	4	5	6	6	7	10	11	14	0.626766	0.655543
1007	Dermomyotome	0	1	1	1	2	2	5	6	7	9	0.713816	0.485191
1008	Dermomyotome	0	1	2	6	7	9	9	12	13	14	0.664148	0.619806
1009	Dermomyotome	1	1	1	2	2	4	5	8	9	9	0.711251	0.610679
1010	Anterior somitic tissues	0	0	2	5	8	11	15	18	21	24	0.642855	0.725248
1011	Surface ectoderm	0	0	0	0	0	0	0	0	0	0	0.717826	-0.586437
1012	Anterior somitic tissues	0	0	2	3	6	8	13	18	21	28	0.531478	0.735355
1013	Sclerotome	1	3	6	7	9	14	20	24	28	30	0.306098	0.738546
1014	Cranial mesoderm	0	1	1	4	6	9	14	23	26	31	0.364911	0.726358
1015	Haematoendothelial progenitors	1	2	5	8	13	17	19	21	28	30	0.37481	0.70581
1016	Endothelium	0	0	3	7	9	14	20	26	33	34	0.397237	0.711988
1017	Dermomyotome	0	0	0	2	2	2	2	3	4	4	0.725189	0.692746
1018	Sclerotome	0	0	0	1	1	1	2	5	7	9	0.416277	0.693762
1019	Sclerotome	0	0	4	7	9	12	18	19	27	33	0.426642	0.737111
1020	Cranial mesoderm	0	0	1	5	7	11	13	17	22	28	0.472394	0.734157
1021	Sclerotome	0	0	0	2	2	5	8	11	17	22	0.385879	0.723838
1022	Anterior somitic tissues	0	0	1	2	3	9	11	13	18	23	0.491524	0.702023
1023	Neural crest	0	0	0	0	0	0	0	0	0	0	0.798069	0.621318
1024	Anterior somitic tissues	0	1	1	3	4	7	11	15	17	19	0.600923	0.73578
1025	Sclerotome	2	2	4	7	8	8	11	13	20	25	0.482394	0.69454
1026	Haematoendothelial progenitors	0	1	2	7	8	10	13	17	19	26	0.426359	0.738324
1027	Haematoendothelial progenitors	0	0	1	2	4	6	7	10	12	14	0.459617	0.727147
1028	Forebrain/Midbrain/Hindbrain	0	0	0	0	0	0	0	0	1	2	0.705893	0.54823
1029	Sclerotome	3	4	6	7	9	12	16	19	23	29	0.494602	0.700864
1030	Dermomyotome	0	0	0	0	0	1	2	2	3	4	0.513982	0.562553
1031	Sclerotome	0	0	0	1	1	1	2	2	4	4	0.767577	0.17759
1032	Sclerotome	0	0	0	4	6	9	11	14	20	31	0.402068	0.733728
1033	Sclerotome	0	1	2	2	5	9	16	23	27	30	0.443527	0.712007
1034	Anterior somitic tissues	0	0	2	7	9	13	17	21	24	30	0.479916	0.724505
1035	Cranial mesoderm	0	2	3	6	8	11	14	22	25	32	0.470796	0.72946
1036	Sclerotome	0	2	4	5	6	10	13	19	23	33	0.140874	0.735042
1037	Neural crest	1	3	4	6	8	9	14	16	21	25	0.365291	0.730353
1038	Sclerotome	1	3	4	5	7	12	17	22	27	32	0.298597	0.738578
1039	Dermomyotome	0	0	2	3	8	10	13	15	16	22	0.427536	0.737513
1040	Cranial mesoderm	0	0	0	0	0	0	0	0	0	0	0.54048	0.427921
1041	Haematoendothelial progenitors	0	1	1	3	7	11	15	24	27	35	0.390434	0.728635
1042	Haematoendothelial progenitors	0	0	0	0	0	0	0	0	1	1	0.715411	0.689629
1043	Dermomyotome	0	0	2	3	6	12	19	26	31	43	0.471221	0.734748
1044	Sclerotome	1	2	3	8	10	14	16	17	19	22	0.339377	0.72332
1045	Neural crest	0	1	2	3	7	9	13	15	21	31	0.4127	0.737583
1046	Dermomyotome	0	0	0	0	0	0	0	2	3	3	0.781506	0.708623
1047	Cranial mesoderm	0	0	1	3	3	6	8	14	19	24	0.593098	0.71108
1048	Sclerotome	1	5	6	7	7	10	12	17	21	26	0.455676	0.698183
1049	Sclerotome	0	0	2	6	12	16	22	26	28	32	0.418294	0.732699
1050	Intermediate mesoderm	0	0	0	0	0	0	1	1	1	2	0.698127	0.666746
1051	Anterior somitic tissues	0	0	0	0	0	0	2	2	2	4	0.803373	0.645285
1052	Sclerotome	0	1	2	4	5	8	14	20	22	28	0.436153	0.736099
1053	Dermomyotome	1	3	6	8	9	13	15	18	22	26	0.504381	0.700388
1054	Neural crest	0	0	0	1	1	3	4	4	4	4	0.424655	0.361551
1055	Anterior somitic tissues	0	0	0	2	2	2	2	2	3	3	0.666695	0.690249
1056	Haematoendothelial progenitors	0	0	0	2	4	4	4	5	6	8	0.580821	0.720928
1057	Cranial mesoderm	0	0	3	7	11	15	17	25	27	33	0.213728	0.726301
1058	Dermomyotome	0	0	1	2	2	5	9	12	14	21	0.54498	0.71548
1059	Endothelium	0	1	3	4	7	7	16	22	27	31	0.449836	0.735099
1060	Anterior somitic tissues	0	0	1	2	3	4	7	9	14	18	0.691492	0.730045
1061	Sclerotome	1	1	1	3	4	5	8	8	9	10	0.281447	0.670443
1062	Dermomyotome	0	2	4	6	10	12	17	22	32	43	0.56872	0.728529
1063	Endothelium	0	0	0	0	0	0	0	0	0	3	0.681088	0.589257
1064	Dermomyotome	0	0	0	0	1	1	1	1	1	1	0.750342	0.362098
1065	Dermomyotome	0	0	0	1	1	1	1	1	1	2	0.636033	0.648787
1066	Intermediate mesoderm	0	0	1	6	9	12	20	24	29	35	0.508514	0.724595
1067	Sclerotome	1	1	2	6	10	11	14	15	20	20	0.221462	0.721171
1068	Dermomyotome	0	1	1	1	1	1	2	2	2	3	0.677525	0.194632
1069	Dermomyotome	1	1	2	4	4	5	8	11	14	16	0.416721	0.729915
1070	Sclerotome	0	1	3	3	5	6	8	10	14	17	0.484308	0.705089
1071	Dermomyotome	0	0	1	1	1	4	5	8	10	12	0.654958	0.727799
1072	Sclerotome	1	2	3	3	4	8	9	14	18	24	0.489168	0.726599
1073	Sclerotome	0	0	0	1	1	2	2	2	6	6	0.62692	0.727292
1074	Sclerotome	0	0	0	0	0	0	1	2	2	2	0.596039	0.551368
1075	Splanchnic mesoderm	0	0	3	4	6	12	15	17	20	22	0.517762	0.720364
1076	Dermomyotome	0	0	0	0	1	2	3	4	5	6	0.44384	0.708337
1077	Dermomyotome	0	0	1	4	4	6	10	11	14	20	0.574315	0.737278
1078	Endothelium	0	0	0	0	0	0	0	0	0	2	0.67773	0.556497
1079	Sclerotome	1	3	5	5	7	12	15	17	23	27	0.403402	0.727935
1080	Dermomyotome	0	0	0	2	3	4	4	5	6	9	0.698275	0.591012
1081	Dermomyotome	0	1	1	2	3	5	6	9	12	13	0.524936	0.672275
1082	Dermomyotome	0	1	2	5	9	12	17	19	22	27	0.370034	0.731911
1083	Dermomyotome	0	0	1	2	8	10	11	15	18	18	0.610438	0.71752
1084	Endothelium	0	0	0	1	2	3	3	6	7	11	0.598773	0.719636
1085	Cranial mesoderm	0	0	0	0	0	0	0	0	0	0	0.711211	-0.595465
1086	Endothelium	0	2	6	9	11	16	20	26	33	42	0.450456	0.741424
1087	Dermomyotome	0	1	3	6	6	7	12	14	17	26	0.569491	0.728726
1088	Sclerotome	0	4	6	9	15	20	21	26	33	38	0.315255	0.740546
1089	Sclerotome	1	2	2	7	8	11	17	19	22	28	0.404421	0.739037
1090	Haematoendothelial progenitors	0	0	0	1	2	2	2	3	4	6	0.803373	0.718823
1091	Anterior somitic tissues	0	0	1	2	4	4	5	9	11	12	0.541476	0.706695
1092	Dermomyotome	0	0	1	1	2	3	4	8	11	12	0.605284	0.669885
1093	Cranial mesoderm	0	0	0	0	0	1	2	3	3	3	0.68151	0.560171
1094	Surface ectoderm	0	0	0	0	0	0	0	1	1	1	0.762024	0.209367
1095	Sclerotome	1	1	3	4	8	11	15	19	23	30	0.20462	0.736548
1096	Haematoendothelial progenitors	0	2	4	9	10	11	14	16	21	25	0.324031	0.72539
1097	Haematoendothelial progenitors	1	1	3	6	7	8	13	17	18	20	0.290257	0.722686
1098	Sclerotome	0	2	2	4	4	8	11	16	23	30	0.378805	0.740091
1099	Intermediate mesoderm	0	0	1	3	7	9	10	12	17	22	0.535371	0.710971
1100	Endothelium	0	1	2	4	7	10	13	16	24	31	0.452062	0.741017
1101	Dermomyotome	0	0	0	0	0	0	0	1	1	2	0.811474	0.695097
1102	Dermomyotome	0	0	0	0	0	0	0	2	2	3	0.780623	0.622075
1103	Sclerotome	1	1	2	3	5	10	15	20	23	28	0.255839	0.734683
1104	Anterior somitic tissues	1	1	3	7	8	9	14	17	23	26	0.306638	0.736099
1105	Sclerotome	1	2	4	6	7	12	18	22	28	33	0.355207	0.741226
1106	Dermomyotome	0	1	1	1	1	2	4	4	4	4	0.641075	0.686609
1107	Sclerotome	1	3	3	5	6	9	13	16	20	27	0.295336	0.73662
1108	Cranial mesoderm	1	3	4	7	12	17	24	31	37	47	0.454436	0.742397
1109	Surface ectoderm	0	0	0	1	1	1	2	2	3	3	0.712467	0.349314
1110	Sclerotome	0	1	1	1	3	4	6	10	12	15	0.273313	0.706086
1111	Splanchnic mesoderm	0	1	1	3	3	7	8	9	9	10	0.392287	0.715031
1112	Cranial mesoderm	0	0	0	0	0	0	0	0	0	0	0.729372	-0.596353
1113	Dermomyotome	1	1	1	3	4	6	6	11	11	12	0.590908	0.661621
1114	Cranial mesoderm	0	0	0	0	0	0	0	0	0	0	0.404362	0.391802
1115	Surface ectoderm	0	0	0	1	1	1	2	2	2	2	0.720349	0.351199
1116	Cranial mesoderm	0	1	2	5	7	7	8	10	14	18	0.310814	0.732619
1117	Neural crest	0	0	1	2	4	8	11	15	17	23	0.434679	0.712883
1118	Sclerotome	0	2	2	3	8	9	11	15	18	22	0.257832	0.724379
1119	Dermomyotome	1	4	5	8	10	14	19	24	34	41	0.229502	0.739655
1120	Dermomyotome	0	1	2	3	9	12	16	24	33	40	0.367656	0.740965
1121	Neural crest	0	1	2	2	2	2	3	4	5	6	0.776586	0.718517
1122	Dermomyotome	0	0	0	0	0	1	5	6	7	7	0.699045	0.699763
1123	Dermomyotome	0	0	1	2	2	5	6	8	9	10	0.560486	0.638652
1124	Sclerotome	0	0	0	0	0	0	1	6	11	13	0.553426	0.73601
1125	Dermomyotome	0	0	0	0	1	2	5	7	9	13	0.627505	0.730656
1126	Anterior somitic tissues	1	2	2	3	5	9	12	15	17	18	0.504658	0.727824
1127	Dermomyotome	0	0	1	2	3	6	6	8	10	14	0.531382	0.728085
1128	Cranial mesoderm	0	1	1	1	2	2	2	2	4	4	0.589935	0.688561
1129	Cranial mesoderm	0	1	3	5	7	13	18	27	30	36	0.240757	0.740123
1130	Anterior somitic tissues	0	3	8	12	16	20	24	29	36	45	0.322016	0.742862
1131	Sclerotome	0	1	4	5	10	12	15	17	21	26	0.237765	0.732709
1132	Dermomyotome	0	1	1	1	1	1	1	2	2	2	0.832555	0.664559
1133	Dermomyotome	0	2	5	8	11	14	21	27	36	47	0.430159	0.740235
1134	Sclerotome	0	0	0	0	0	0	1	1	2	2	0.811474	0.647338
1135	Cranial mesoderm	0	1	1	5	9	14	17	19	25	31	0.361749	0.737965
1136	Anterior somitic tissues	0	0	2	6	12	18	22	28	33	38	0.457677	0.741793
1137	Haematoendothelial progenitors	0	0	3	3	7	12	14	16	23	28	0.338932	0.724068
1138	Sclerotome	0	1	4	9	13	20	23	26	33	38	0.43522	0.742678
1139	Sclerotome	0	0	0	1	1	1	1	1	2	2	0.706406	0.595223
1140	Dermomyotome	0	0	0	0	1	3	5	5	5	6	0.709313	0.650076
1141	Surface ectoderm	0	0	2	3	5	7	7	8	9	11	0.603524	0.721013
1142	Haematoendothelial progenitors	0	1	2	3	7	11	12	16	20	26	0.324112	0.741331
1143	Dermomyotome	0	0	2	8	10	14	22	25	32	38	0.384671	0.742694
1144	Dermomyotome	1	1	2	5	5	9	10	14	17	20	0.437815	0.711495
1145	Dermomyotome	0	1	4	6	8	12	15	15	20	26	0.43617	0.736022
1146	Sclerotome	1	3	5	7	10	15	17	22	24	28	0.46266	0.741661
1147	Dermomyotome	0	1	1	4	6	10	13	18	23	24	0.389504	0.732834
1148	Neural crest	1	2	4	7	9	16	20	26	35	39	0.478032	0.734599
1149	Sclerotome	0	1	2	5	6	10	13	16	19	24	0.50829	0.716888
1150	Sclerotome	0	1	7	11	17	20	22	27	30	38	0.335467	0.743194
1151	Dermomyotome	0	0	0	0	3	8	13	15	20	26	0.568503	0.737656
1152	Dermomyotome	0	0	0	1	3	7	12	13	13	16	0.495032	0.731948
1153	Neural crest	0	1	2	3	4	6	10	13	17	22	0.397267	0.726398
1154	Anterior somitic tissues	0	0	0	1	1	1	2	2	2	2	0.740406	0.407744
1155	Cranial mesoderm	1	3	4	6	10	13	18	19	25	30	0.477641	0.741533
1156	Sclerotome	0	0	0	0	1	2	2	3	3	6	0.642054	0.515758
1157	Cranial mesoderm	1	2	6	8	11	15	19	20	28	35	0.464369	0.742265
1158	Dermomyotome	0	0	0	0	0	0	0	2	2	2	0.587913	0.708949
1159	Anterior somitic tissues	2	5	7	8	10	12	14	18	30	38	0.330838	0.741017
1160	Dermomyotome	1	2	3	5	7	9	13	13	17	22	0.426359	0.715492
1161	Haematoendothelial progenitors	0	2	5	6	8	10	15	24	27	33	0.471188	0.739694
1162	Cranial mesoderm	0	0	2	3	5	7	12	14	21	25	0.480771	0.730088
1163	Cranial mesoderm	0	0	0	0	0	0	0	0	0	0	0.647917	-0.193027
1164	Neural crest	0	1	6	8	14	18	22	30	40	46	0.371792	0.738246
1165	Anterior somitic tissues	0	0	0	1	2	3	5	9	11	14	0.419032	0.7376
1166	Cranial mesoderm	0	2	2	4	7	11	14	21	25	30	0.470431	0.735913
1167	Surface ectoderm	0	2	2	2	2	3	3	3	3	3	0.750342	0.59915
1168	Cranial mesoderm	0	2	2	5	6	9	12	16	20	23	0.512886	0.736204
1169	Dermomyotome	0	1	1	1	1	2	3	3	5	5	0.635242	0.701486
1170	Dermomyotome	1	1	4	5	8	12	17	21	26	32	0.497911	0.735702
1171	Dermomyotome	0	0	0	0	2	5	6	7	8	10	0.423226	0.703473
1172	Sclerotome	1	6	8	12	14	20	27	34	39	44	0.438697	0.742698
1173	Splanchnic mesoderm	0	0	1	1	1	2	2	2	2	2	0.724362	0.644131
1174	Dermomyotome	1	1	3	6	8	13	22	26	30	35	0.440377	0.739309
1175	Dermomyotome	3	4	6	7	10	12	17	24	33	40	0.328193	0.742189
1176	Dermomyotome	0	0	4	6	7	7	12	13	14	18	0.531357	0.70577
1177	Surface ectoderm	0	0	0	0	1	1	2	2	2	3	0.669937	0.216912
1178	Anterior somitic tissues	0	0	1	3	6	7	12	16	19	24	0.413375	0.740805
1179	Dermomyotome	2	2	7	9	14	16	20	25	31	34	0.368098	0.742855
1180	Dermomyotome	0	0	0	0	0	0	0	0	2	3	0.6192	0.561515
1181	Forebrain/Midbrain/Hindbrain	0	0	0	0	0	0	0	0	1	2	0.759008	0.568872
1182	Sclerotome	2	4	6	8	9	10	14	18	23	30	0.166179	0.740519
1183	Surface ectoderm	0	0	1	1	1	1	1	2	2	2	0.744172	0.647702
1184	Splanchnic mesoderm	0	0	2	4	5	6	10	13	15	20	0.502662	0.727784
1185	Anterior somitic tissues	0	1	4	5	9	15	20	28	31	36	0.354749	0.742232
1186	Cranial mesoderm	0	0	0	1	1	1	4	9	15	16	0.506367	0.71565
1187	Anterior somitic tissues	0	0	0	1	2	2	3	5	9	11	0.390075	0.71266
1188	Forebrain/Midbrain/Hindbrain	0	1	1	1	1	2	3	3	3	4	0.715098	0.590155
1189	Neural crest	1	2	3	6	12	14	16	22	25	31	0.394426	0.721732
1190	Surface ectoderm	0	1	1	1	1	2	3	3	3	3	0.701404	0.606497
1191	Neural crest	1	1	1	6	8	9	13	19	23	27	0.295952	0.721108
1192	Dermomyotome	0	1	1	1	1	1	3	5	5	5	0.591504	0.710311
1193	Sclerotome	1	4	5	8	11	18	25	30	30	33	0.418582	0.743155
1194	Endothelium	0	0	0	0	0	0	0	0	0	0	0.725189	0.398864
1195	Dermomyotome	0	0	3	4	10	16	17	20	27	34	0.681933	0.743485
1196	Anterior somitic tissues	0	2	3	5	8	15	23	31	38	46	0.381305	0.743293
1197	Haematoendothelial progenitors	0	0	0	0	0	0	2	3	5	7	0.624503	0.731511
1198	Neural crest	1	2	6	11	16	22	27	31	38	45	0.338593	0.74102
1199	Dermomyotome	0	0	0	0	1	1	5	7	7	9	0.475404	0.662122
1200	Cranial mesoderm	1	4	7	10	18	19	24	30	37	42	0.347178	0.738399
1201	Anterior somitic tissues	0	1	1	3	6	7	7	10	13	15	0.624639	0.730315
1202	Anterior somitic tissues	0	2	2	5	10	11	18	25	30	34	0.402654	0.739141
1203	Sclerotome	1	3	6	10	14	18	22	31	36	39	0.387692	0.743089
1204	Neural crest	0	0	0	0	2	3	3	5	5	6	0.673276	0.664761
1205	Anterior somitic tissues	1	3	4	6	10	16	20	27	30	38	0.372454	0.738968
1206	Mixed mesenchymal mesoderm	0	0	0	2	2	4	5	5	7	7	0.598208	0.677344
1207	Endothelium	0	2	5	5	9	13	16	18	27	35	0.480671	0.734716
1208	Dermomyotome	0	0	0	2	7	10	13	18	25	29	0.545716	0.741759
1209	Sclerotome	0	2	2	3	5	7	13	13	17	20	0.552877	0.73276
1210	Cranial mesoderm	0	0	0	0	0	0	0	0	2	2	0.744659	0.00179241
1211	Dermomyotome	0	3	7	9	10	13	19	28	31	37	0.475064	0.733177
1212	Anterior somitic tissues	1	3	4	8	14	20	25	33	35	41	0.293725	0.743236
1213	Anterior somitic tissues	0	1	1	2	3	7	10	12	13	18	0.333898	0.703068
1214	Sclerotome	0	0	1	2	4	7	16	19	27	31	0.472342	0.739854
1215	Cranial mesoderm	0	0	0	0	0	1	2	3	3	4	0.710157	0.67013
1216	Dermomyotome	0	2	3	4	6	9	10	13	17	19	0.33521	0.708977
1217	Anterior somitic tissues	1	2	5	10	15	21	24	32	41	47	0.416156	0.743228
1218	Endothelium	0	1	3	6	9	10	15	17	26	31	0.361361	0.738182
1219	Sclerotome	0	0	0	1	5	9	14	16	19	24	0.248232	0.719953
1220	Dermomyotome	0	0	0	0	0	0	0	0	0	1	0.721013	0.613306
1221	Dermomyotome	1	2	2	10	18	23	29	33	37	42	0.402747	0.735424
1222	Splanchnic mesoderm	0	0	1	1	7	11	13	15	19	24	0.347431	0.726215
1223	Dermomyotome	0	1	1	4	6	12	14	20	25	31	0.310169	0.726341
1224	Dermomyotome	0	3	3	6	11	16	24	33	38	43	0.525902	0.740333
1225	Dermomyotome	0	0	2	7	9	12	19	21	28	38	0.50194	0.74175
1226	Dermomyotome	1	3	5	6	9	12	20	26	31	35	0.3903	0.743013
1227	Dermomyotome	0	1	3	3	4	6	8	13	18	19	0.309645	0.71333
1228	Anterior somitic tissues	0	2	4	5	8	12	14	19	25	35	0.46523	0.739622
1229	Dermomyotome	0	0	0	2	3	4	5	9	10	14	0.717826	0.684597
1230	Sclerotome	0	3	3	5	8	10	14	16	18	20	0.360977	0.716344
1231	Dermomyotome	0	0	0	0	0	0	0	0	2	2	0.803373	0.696408
1232	Dermomyotome	1	1	1	1	1	5	6	8	10	12	0.584884	0.733389
1233	Dermomyotome	1	1	6	7	14	18	25	31	38	43	0.258986	0.738745
1234	Dermomyotome	1	1	2	3	7	8	10	10	12	15	0.690347	0.734772
1235	Dermomyotome	0	0	2	5	5	7	10	13	16	17	0.464492	0.740449
1236	Dermomyotome	0	2	5	9	12	22	28	35	41	45	0.386585	0.741734
1237	Dermomyotome	0	0	0	0	1	2	4	6	8	11	0.329061	0.682904
1238	Anterior somitic tissues	0	2	5	10	17	22	29	37	45	51	0.394841	0.740914
1239	Dermomyotome	0	1	4	8	11	13	18	26	32	41	0.327957	0.729902
1240	Sclerotome	0	0	1	2	4	7	15	24	30	36	0.428933	0.741284
1241	Dermomyotome	0	0	1	3	6	9	14	17	23	32	0.310497	0.73275
1242	Dermomyotome	1	1	3	4	7	9	17	20	26	29	0.509126	0.74216
1243	Dermomyotome	0	0	1	3	4	8	17	21	25	31	0.530629	0.740776
1244	Cranial mesoderm	0	0	1	4	6	9	10	10	15	18	0.501048	0.735892
1245	Anterior somitic tissues	0	0	1	3	6	9	11	15	19	29	0.549671	0.735374
1246	Cranial mesoderm	0	1	3	8	14	19	23	27	30	37	0.498687	0.730469
1247	Dermomyotome	0	0	0	1	1	1	2	5	5	5	0.587614	0.645534
1248	Sclerotome	0	1	1	4	6	10	14	15	17	22	0.314739	0.734733
1249	Anterior somitic tissues	0	4	7	9	11	13	20	29	34	40	0.453996	0.741162
1250	Sclerotome	1	1	2	2	3	7	9	11	15	18	0.452587	0.713786
1251	Cranial mesoderm	0	0	0	0	3	3	3	3	4	5	0.740795	0.689067
1252	Cranial mesoderm	0	0	0	0	0	0	2	3	5	8	0.708938	0.709508
1253	Neural crest	0	2	4	5	6	7	15	18	25	32	0.265726	0.71936
1254	Dermomyotome	0	1	1	2	3	3	4	7	10	13	0.603524	0.737941
1255	Splanchnic mesoderm	0	2	4	6	8	10	14	20	23	25	0.431209	0.720706
1256	Cranial mesoderm	0	0	0	0	3	3	4	5	5	5	0.701689	0.57547
1257	Intermediate mesoderm	0	1	3	5	11	15	18	21	29	39	0.350233	0.729598
1258	Spinal cord	0	2	3	5	9	11	14	17	23	33	0.626063	0.736599
1259	Neural crest	0	0	0	2	4	5	5	5	5	5	0.773091	0.695177
1260	Anterior somitic tissues	0	1	3	3	6	9	9	13	14	21	0.402654	0.735134
1261	Dermomyotome	0	1	1	1	1	3	4	6	7	9	0.782225	0.714393
1262	Splanchnic mesoderm	0	0	2	2	4	5	5	9	11	13	0.509156	0.732295
1263	Sclerotome	0	0	1	4	7	10	13	14	16	18	0.634889	0.737573
1264	Sclerotome	0	0	1	1	1	4	6	9	15	19	0.37471	0.729849
1265	Surface ectoderm	0	0	0	0	0	0	1	2	2	2	0.711251	-0.144912
1266	Sclerotome	0	1	3	5	9	12	14	17	22	24	0.527929	0.736255
1267	Anterior somitic tissues	1	3	4	5	6	10	14	18	20	26	0.378501	0.734055
1268	Cranial mesoderm	0	0	0	1	1	2	2	3	3	5	0.476329	0.686532
1269	Cranial mesoderm	0	1	2	5	6	7	11	14	18	24	0.499366	0.72372
1270	Anterior somitic tissues	0	0	0	2	3	4	4	5	7	8	0.618976	0.723726
1271	Cranial mesoderm	3	3	7	9	9	11	12	14	20	26	0.350203	0.715474
1272	Dermomyotome	0	0	0	0	1	1	1	1	1	2	0.763633	0.436126
1273	Dermomyotome	0	0	0	1	1	1	1	1	1	1	0.762024	-0.224369
1274	Splanchnic mesoderm	0	1	1	5	10	12	13	14	16	23	0.512197	0.704508
1275	Dermomyotome	0	0	2	3	7	10	11	18	24	25	0.308994	0.73183
1276	Anterior somitic tissues	0	1	4	5	11	13	15	19	24	26	0.350846	0.72562
1277	Cranial mesoderm	0	1	2	3	6	9	10	13	16	18	0.655567	0.73135
1278	Anterior somitic tissues	0	0	0	1	1	1	1	3	4	4	0.397388	0.625568
1279	Neural crest	0	0	0	1	1	4	4	5	5	6	0.656636	0.648261
1280	Cranial mesoderm	0	0	1	1	1	1	1	2	2	4	0.785998	0.676725
1281	Dermomyotome	1	1	2	6	11	11	15	20	22	25	0.562381	0.7357
1282	Neural crest	0	0	0	3	5	7	9	12	13	17	0.716307	0.698301
1283	Sclerotome	0	1	1	1	2	3	4	5	7	12	0.516051	0.738199
1284	Sclerotome	0	1	3	5	8	8	8	9	14	20	0.247523	0.718461
1285	Dermomyotome	0	1	2	4	6	8	11	15	21	24	0.628757	0.719846
1286	Cranial mesoderm	0	0	0	0	0	0	1	1	3	4	0.777824	0.710615
1287	Neural crest	0	1	1	2	7	12	16	23	27	32	0.504824	0.738016
1288	Neural crest	1	2	3	4	7	7	10	14	19	21	0.534559	0.712933
1289	Cranial mesoderm	1	4	6	9	11	15	15	15	18	23	0.24661	0.723354
1290	Sclerotome	1	1	3	5	6	9	12	17	21	29	0.338113	0.727269
1291	Neural crest	0	0	0	1	1	2	2	2	2	3	0.635557	0.498265
1292	Sclerotome	0	0	1	1	5	5	8	14	17	21	0.376973	0.737375
1293	Sclerotome	0	1	2	5	8	8	14	15	19	23	0.382399	0.717119
1294	Haematoendothelial progenitors	0	0	1	1	1	2	2	2	2	2	0.471033	0.577728
1295	Cranial mesoderm	0	0	1	1	1	3	9	10	11	12	0.619689	0.673745
1296	Cranial mesoderm	0	0	0	0	0	0	1	2	4	4	0.753689	0.712172
1297	Sclerotome	0	2	2	3	3	4	7	9	11	12	0.40028	0.730853
1298	Sclerotome	0	0	0	0	1	1	1	3	3	3	0.577488	0.631622
1299	Dermomyotome	0	1	2	2	3	5	12	14	16	21	0.593435	0.708744
1300	Surface ectoderm	0	0	0	0	0	0	0	1	1	1	0.803373	-0.695317
1301	Sclerotome	2	3	6	9	11	13	15	17	20	25	0.22753	0.721281
1302	Sclerotome	0	0	0	3	4	7	10	13	17	24	0.251641	0.723131
1303	Dermomyotome	0	0	0	2	4	6	9	9	12	15	0.592922	0.700227
1304	Cranial mesoderm	0	1	2	6	7	7	9	12	18	20	0.435598	0.720004
1305	Sclerotome	0	2	4	7	9	11	16	20	24	25	0.411069	0.738383
1306	Haematoendothelial progenitors	0	0	1	1	1	1	4	5	8	11	0.618839	0.706236
1307	Endothelium	0	0	0	1	2	2	3	6	7	9	0.589085	0.697299
1308	Sclerotome	0	0	0	0	0	1	3	4	4	4	0.640856	0.658414
1309	Cranial mesoderm	0	0	0	0	0	1	1	1	2	2	0.811474	0.264956
1310	Surface ectoderm	0	0	1	2	4	4	5	6	6	9	0.72341	0.641351
1311	Dermomyotome	0	1	4	6	9	12	12	17	23	25	0.509156	0.731534
1312	Sclerotome	2	2	2	5	7	10	12	17	21	26	0.374968	0.727276
1313	Anterior somitic tissues	0	1	1	4	7	12	14	18	23	24	0.321938	0.734894
1314	Forebrain/Midbrain/Hindbrain	0	0	0	1	2	4	6	7	8	8	0.554798	0.665211
1315	Cranial mesoderm	1	2	3	3	3	5	6	7	11	13	0.307895	0.718134
1316	Dermomyotome	0	1	1	3	3	3	5	8	9	11	0.529681	0.729814
1317	Dermomyotome	0	0	1	2	2	2	3	3	5	7	0.785998	0.71954
1318	Dermomyotome	0	1	1	6	8	10	14	17	22	26	0.500648	0.738266
1319	Cranial mesoderm	0	0	2	2	4	8	11	14	18	23	0.495436	0.723351
1320	Sclerotome	0	0	0	1	1	1	3	7	10	14	0.593495	0.690759
1321	Cranial mesoderm	0	3	5	6	10	10	13	16	18	21	0.356762	0.724023
1322	Endothelium	0	0	0	0	0	1	1	2	3	3	0.492949	0.541817
1323	Splanchnic mesoderm	0	2	6	9	10	14	17	19	22	32	0.447525	0.717044
1324	Gut tube	1	2	3	4	6	7	12	12	17	22	0.510314	0.718716
1325	Splanchnic mesoderm	0	1	1	4	6	9	14	16	20	21	0.586852	0.700975
1326	Splanchnic mesoderm	0	2	8	13	15	24	33	39	43	48	0.323469	0.726883
1327	Splanchnic mesoderm	0	1	5	8	14	21	29	37	43	50	0.333376	0.724486
1328	Splanchnic mesoderm	1	4	9	13	16	19	26	32	37	44	0.371844	0.724622
1329	Haematoendothelial progenitors	0	0	1	4	5	6	8	9	10	12	0.58482	0.666945
1330	Splanchnic mesoderm	0	3	5	7	8	12	14	18	22	26	0.31643	0.715411
1331	Splanchnic mesoderm	2	5	13	15	20	28	32	36	44	49	0.340767	0.730718
1332	Gut tube	1	6	10	12	18	25	29	36	40	43	0.397644	0.732584
1333	Haematoendothelial progenitors	0	0	3	4	7	8	11	12	14	17	0.519704	0.694139
1334	Splanchnic mesoderm	1	2	4	7	11	17	22	27	33	41	0.400685	0.726237
1335	Splanchnic mesoderm	1	1	6	12	19	28	33	41	51	56	0.303769	0.728285
1336	Splanchnic mesoderm	0	2	6	11	13	17	25	27	37	48	0.404676	0.731209
1337	Splanchnic mesoderm	1	4	8	13	20	26	31	39	48	56	0.246871	0.728403
1338	Splanchnic mesoderm	0	2	2	3	6	14	17	23	30	37	0.324721	0.715857
1339	Cranial mesoderm	0	0	0	4	6	7	8	9	11	14	0.570478	0.738354
1340	Splanchnic mesoderm	1	2	3	5	10	11	16	18	22	25	0.348174	0.713856
1341	Haematoendothelial progenitors	0	1	2	4	7	8	10	13	17	23	0.425563	0.696562
1342	Splanchnic mesoderm	0	1	3	4	6	8	11	14	14	20	0.523684	0.72851
1343	Endothelium	0	1	1	1	2	4	6	11	14	17	0.39254	0.700482
1344	Gut tube	0	0	1	3	4	4	5	8	11	14	0.516319	0.658431
1345	Gut tube	2	6	10	13	18	22	28	33	43	49	0.337698	0.731698
1346	Gut tube	0	1	1	1	1	1	2	4	5	7	0.64063	0.625364
1347	Splanchnic mesoderm	0	4	6	11	18	26	30	33	36	49	0.369801	0.728337
1348	Gut tube	0	1	1	2	3	5	6	7	8	10	0.557396	0.642186
1349	Splanchnic mesoderm	0	0	0	0	0	0	0	1	8	10	0.591587	0.659937
1350	Gut tube	0	1	2	5	9	13	16	20	22	28	0.405143	0.719694
1351	Gut tube	0	0	0	0	0	1	1	2	4	6	0.616012	0.686135
1352	Splanchnic mesoderm	0	1	5	10	14	15	22	28	37	42	0.400816	0.723573
1353	Gut tube	0	0	0	2	6	8	10	17	18	22	0.411574	0.703855
1354	Endothelium	0	0	0	0	0	0	0	0	0	0	0.767577	-0.517726
1355	Splanchnic mesoderm	1	2	3	3	4	6	9	13	14	18	0.475404	0.713848
1356	Gut tube	1	3	4	10	14	21	27	35	43	46	0.378358	0.731905
1357	Splanchnic mesoderm	1	3	6	9	10	16	24	28	32	37	0.530509	0.73052
1358	Gut tube	1	3	5	7	10	15	19	23	27	32	0.496822	0.720679
1359	Gut tube	0	0	0	1	2	3	6	6	10	12	0.6005	0.677827
1360	Gut tube	1	1	4	7	10	12	17	18	24	28	0.542496	0.714334
1361	Gut tube	1	1	2	3	4	4	8	8	14	19	0.773348	0.733385
1362	Gut tube	0	1	1	1	1	1	1	2	3	3	0.721008	0.610354
1363	Haematoendothelial progenitors	0	0	0	0	0	0	0	0	0	0	0.832555	0.550249
1364	Gut tube	2	3	9	10	13	21	27	30	32	42	0.553947	0.734219
1365	Splanchnic mesoderm	0	1	2	4	6	10	12	15	22	26	0.451864	0.718955
1366	Gut tube	0	3	10	15	20	30	32	35	42	50	0.621372	0.733557
1367	Gut tube	0	0	0	0	3	5	6	8	12	13	0.56167	0.677269
1368	Gut tube	0	0	2	2	5	5	6	12	15	19	0.702411	0.692216
1369	Splanchnic mesoderm	1	2	5	9	13	18	24	30	39	46	0.39001	0.730093
1370	Splanchnic mesoderm	1	2	2	3	5	7	7	11	11	14	0.419999	0.706303
1371	Gut tube	0	1	5	6	11	16	21	23	27	34	0.630986	0.729348
1372	Gut tube	0	0	1	5	5	7	8	13	16	17	0.449528	0.699229
1373	Gut tube	0	2	3	6	12	15	17	21	30	37	0.5107	0.722706
1374	Splanchnic mesoderm	0	2	2	4	6	9	12	15	16	23	0.554643	0.722006
1375	Surface ectoderm	0	0	1	1	1	2	3	4	6	7	0.749188	0.675722
1376	Gut tube	0	0	0	0	0	0	0	1	3	3	0.4238	0.593426
1377	Gut tube	0	2	3	5	5	6	8	8	9	11	0.637569	0.664138
1378	Gut tube	0	0	3	4	5	8	10	11	14	15	0.832555	0.734481
1379	Splanchnic mesoderm	0	0	0	1	2	4	6	12	14	19	0.42814	0.724023
1380	Gut tube	0	0	0	0	1	2	5	6	8	11	0.769831	0.722097
1381	Gut tube	0	1	1	1	4	7	9	11	16	18	0.832555	0.734734
1382	Gut tube	0	2	6	9	10	10	13	16	16	21	0.624323	0.709457
1383	Splanchnic mesoderm	0	0	0	0	2	7	9	9	14	17	0.406004	0.724402
1384	Gut tube	0	0	0	0	0	0	0	0	0	0	0.736093	0.598538
1385	Gut tube	0	1	3	5	7	13	16	22	26	30	0.496934	0.729322
1386	Gut tube	1	2	5	9	13	16	17	21	26	30	0.68593	0.719353
1387	Gut tube	0	0	1	7	16	20	26	32	36	39	0.68593	0.728132
1388	Anterior somitic tissues	0	2	2	5	8	11	12	13	16	19	0.674966	0.717047
1389	Gut tube	0	0	1	1	1	3	3	6	10	15	0.762024	0.737179
1390	Gut tube	0	0	1	3	4	7	8	11	14	18	0.736093	0.722692
1391	Gut tube	0	1	3	5	6	9	12	15	20	25	0.574024	0.725892
1392	Gut tube	0	3	7	10	16	19	23	28	34	42	0.626744	0.730989
1393	Gut tube	0	2	3	3	4	5	6	8	9	11	0.762024	0.698465
1394	Gut tube	1	3	4	7	11	14	20	25	30	34	0.448274	0.73503
1395	Splanchnic mesoderm	0	1	3	4	7	11	14	18	21	25	0.490119	0.729098
1396	Gut tube	0	0	0	0	0	0	0	0	0	2	0.650239	0.51954
1397	Gut tube	0	1	1	4	9	15	21	23	29	33	0.591587	0.731971
1398	Gut tube	0	0	3	7	9	12	14	19	21	24	0.523792	0.709194
1399	Cranial mesoderm	0	0	0	0	1	1	2	2	4	8	0.668644	0.642394
1400	Gut tube	0	4	6	8	11	15	22	23	30	34	0.553947	0.734881
1401	Splanchnic mesoderm	2	2	4	5	6	6	8	13	16	17	0.569596	0.719512
1402	Endothelium	0	0	0	0	0	0	0	1	2	2	0.560644	0.644182
1403	Gut tube	2	3	5	6	11	19	26	31	36	45	0.562789	0.727876
1404	Gut tube	0	0	0	0	0	0	0	0	0	0	0.832555	0.367206
1405	Gut tube	0	0	0	0	0	0	0	0	0	0	0.684146	0.14319
1406	Gut tube	1	3	6	12	13	18	19	26	32	40	0.590122	0.733967
1407	Gut tube	0	2	5	7	13	17	21	23	26	32	0.433831	0.719342
1408	Neural crest	0	0	2	2	4	6	8	11	12	15	0.709876	0.738248
1409	Splanchnic mesoderm	0	0	0	0	6	9	10	12	16	20	0.574094	0.7344
1410	Gut tube	1	2	2	2	3	5	8	11	12	15	0.621142	0.720054
1411	Gut tube	0	4	4	5	6	10	14	17	20	26	0.662888	0.708642
1412	Gut tube	0	1	4	9	11	13	17	21	26	33	0.650239	0.719766
1413	Gut tube	0	5	5	9	13	15	18	20	26	33	0.650239	0.727996
1414	Gut tube	0	0	0	2	3	6	8	8	15	20	0.529017	0.719668
1415	Endothelium	0	0	2	2	6	10	11	14	16	16	0.574873	0.712438
1416	Gut tube	0	1	1	2	2	6	6	9	12	14	0.770642	0.721203
1417	Splanchnic mesoderm	1	3	4	7	10	12	14	15	21	23	0.337268	0.712608
1418	Gut tube	0	0	1	2	6	10	12	19	24	26	0.616762	0.721151
1419	Gut tube	0	1	4	9	12	17	24	28	35	40	0.616762	0.726565
1420	Cranial mesoderm	0	1	1	3	4	6	7	12	16	17	0.667802	0.71739
1421	Gut tube	0	1	2	4	6	9	11	14	18	23	0.68593	0.701371
1422	Gut tube	0	1	2	4	10	12	14	20	24	30	0.554984	0.716691
1423	Gut tube	1	1	1	3	7	15	24	30	35	40	0.445095	0.722433
1424	Gut tube	0	2	3	5	5	7	7	9	12	15	0.68593	0.681287
1425	Gut tube	0	0	2	8	9	11	14	19	22	24	0.703515	0.717172
1426	Cranial mesoderm	0	1	3	5	8	9	12	15	18	20	0.443389	0.710389
1427	Neural crest	0	0	2	5	7	9	13	18	23	27	0.541778	0.724996
1428	Splanchnic mesoderm	1	2	3	3	3	7	8	11	15	19	0.610521	0.716987
1429	Gut tube	1	1	4	6	10	17	22	31	37	48	0.388511	0.725226
1430	Splanchnic mesoderm	0	1	1	2	2	4	5	6	9	11	0.603123	0.704837
1431	Neural crest	0	1	2	3	4	6	6	7	10	12	0.691492	0.699325
1432	Cranial mesoderm	0	1	1	1	4	5	8	10	13	18	0.647667	0.718812
1433	Gut tube	2	3	5	7	10	16	19	25	29	38	0.596411	0.726897
1434	Gut tube	0	0	1	2	3	4	7	10	17	17	0.68593	0.697871
1435	Gut tube	2	2	3	6	15	20	26	30	35	46	0.523977	0.729313
1436	Endothelium	0	0	0	0	0	0	0	0	1	1	0.740406	0.247707
1437	Gut tube	1	2	3	3	6	10	13	13	22	29	0.521655	0.732799
1438	Gut tube	0	3	6	11	12	17	22	26	32	37	0.382251	0.728634
1439	Gut tube	0	0	0	0	2	2	6	7	8	10	0.789831	0.691708
1440	Gut tube	0	1	3	3	4	5	7	8	9	11	0.587553	0.666688
1441	Gut tube	1	2	3	5	8	14	19	25	30	33	0.58482	0.730794
1442	Gut tube	0	1	5	10	16	20	24	32	39	46	0.480547	0.725988
1443	Haematoendothelial progenitors	0	0	4	6	7	8	13	17	21	25	0.454072	0.709869
1444	Gut tube	0	0	2	4	5	8	11	14	17	18	0.688202	0.728021
1445	Splanchnic mesoderm	0	0	1	4	7	9	10	15	21	23	0.449949	0.719758
1446	Erythroid	0	0	0	0	0	0	0	1	1	1	0.636602	0.69608
1447	Gut tube	0	0	0	4	6	7	10	13	18	24	0.659192	0.722044
1448	Splanchnic mesoderm	1	2	3	6	11	15	18	20	24	26	0.42624	0.719097
1449	Cranial mesoderm	1	2	3	5	6	10	12	20	24	29	0.551091	0.731793
1450	Splanchnic mesoderm	0	0	1	2	2	2	3	6	8	12	0.478184	0.72356
1451	Neural crest	0	0	0	0	0	2	4	6	10	15	0.794101	0.737754
1452	Neural crest	0	1	2	4	5	7	8	10	14	14	0.692016	0.707282
1453	Splanchnic mesoderm	0	0	1	1	4	5	6	7	9	14	0.625085	0.697944
1454	Gut tube	2	5	5	6	9	15	20	26	32	35	0.3921	0.735582
1455	Gut tube	0	1	3	3	3	6	8	12	13	16	0.773348	0.735335
1456	Haematoendothelial progenitors	0	1	4	7	10	11	11	16	19	21	0.518157	0.715932
1457	Gut tube	1	2	3	5	9	14	20	23	30	35	0.589591	0.73088
1458	Splanchnic mesoderm	0	0	1	1	1	1	2	2	2	4	0.655069	0.575034
1459	Splanchnic mesoderm	0	2	5	8	12	16	20	29	34	42	0.533976	0.725349
1460	Cranial mesoderm	0	0	2	2	8	9	10	13	16	23	0.563982	0.734746
1461	Endothelium	0	0	0	1	1	1	2	2	2	2	0.570023	0.715767
1462	Splanchnic mesoderm	0	1	3	4	4	8	13	17	20	20	0.711375	0.737974
1463	Neural crest	1	1	2	4	6	7	10	12	18	24	0.605555	0.737732
1464	Splanchnic mesoderm	2	2	3	4	5	7	11	14	19	23	0.325925	0.714691
1465	Sclerotome	0	0	0	4	6	10	15	17	23	30	0.466738	0.73181
1466	Splanchnic mesoderm	0	2	8	9	11	17	24	32	37	44	0.464501	0.727336
1467	Splanchnic mesoderm	0	0	1	3	3	7	9	10	10	11	0.788275	0.718026
1468	Gut tube	0	1	4	6	10	14	19	24	29	37	0.485916	0.732372
1469	Splanchnic mesoderm	0	0	0	3	3	6	11	13	15	19	0.543329	0.724638
1470	Haematoendothelial progenitors	0	1	5	5	6	9	14	15	20	23	0.599481	0.738946
1471	Gut tube	0	0	0	0	1	1	1	4	10	11	0.514028	0.697674
1472	Splanchnic mesoderm	2	3	8	10	12	18	27	30	37	44	0.5984	0.728706
1473	Splanchnic mesoderm	0	1	2	5	6	10	13	17	20	22	0.299778	0.718633
1474	Gut tube	0	3	3	4	4	7	9	10	17	26	0.599712	0.732723
1475	Splanchnic mesoderm	0	0	0	0	0	0	0	0	0	0	0.675763	0.651467
1476	Splanchnic mesoderm	0	0	0	1	2	4	5	9	14	22	0.548647	0.728482
1477	Splanchnic mesoderm	2	2	2	4	7	9	11	14	20	27	0.424799	0.714984
1478	Splanchnic mesoderm	0	3	6	10	16	18	20	24	30	33	0.486715	0.720385
1479	Neural crest	0	1	1	2	3	6	8	8	8	12	0.501542	0.707957
1480	Splanchnic mesoderm	0	1	2	6	7	9	12	16	21	27	0.607412	0.721325
1481	Splanchnic mesoderm	0	2	2	2	2	5	8	9	15	17	0.579912	0.68136
1482	Splanchnic mesoderm	1	1	4	6	9	13	19	28	32	38	0.53587	0.734366
1483	Splanchnic mesoderm	1	2	4	4	6	8	11	19	21	25	0.300375	0.718362
1484	Splanchnic mesoderm	0	0	5	5	5	6	9	11	14	21	0.375033	0.706307
1485	Splanchnic mesoderm	0	1	1	3	6	10	13	16	21	25	0.611175	0.729306
1486	Splanchnic mesoderm	0	0	2	4	7	8	10	11	11	17	0.381954	0.705479
1487	Neural crest	0	1	3	4	6	9	15	16	19	22	0.532938	0.734024
1488	Cranial mesoderm	0	0	0	0	0	1	1	1	2	2	0.649344	0.577202
1489	Anterior somitic tissues	0	1	1	3	4	6	8	10	11	15	0.618253	0.69192
1490	Splanchnic mesoderm	0	0	1	5	8	14	15	19	22	27	0.632595	0.735921
1491	Anterior somitic tissues	0	0	0	1	1	1	1	1	1	1	0.735824	0.0955394
1492	Splanchnic mesoderm	3	5	8	12	14	20	23	33	38	46	0.43485	0.718631
1493	Splanchnic mesoderm	1	2	3	4	5	7	11	14	17	18	0.520472	0.686622
1494	Haematoendothelial progenitors	1	3	4	4	4	5	8	11	18	25	0.486837	0.727543
1495	Splanchnic mesoderm	0	1	4	7	9	13	17	24	28	32	0.621372	0.721888
1496	Splanchnic mesoderm	0	0	1	3	4	9	13	21	28	37	0.608128	0.725422
1497	Neural crest	0	0	0	0	0	0	0	0	0	0	0.675916	-0.156104
1498	Splanchnic mesoderm	1	5	9	12	15	17	20	23	28	35	0.697116	0.728731
1499	Haematoendothelial progenitors	0	1	3	4	6	10	14	22	27	33	0.610135	0.732975
1500	Endothelium	1	2	3	3	4	7	10	11	16	23	0.539247	0.735653
1501	Splanchnic mesoderm	0	0	1	9	10	12	20	23	26	31	0.503575	0.719148
1502	Neural crest	0	0	0	0	0	0	0	1	1	1	0.553827	0.330005
1503	Splanchnic mesoderm	0	2	2	4	9	15	21	24	28	35	0.523331	0.717888
1504	Neural crest	0	0	2	6	8	13	16	17	21	24	0.618839	0.737834
1505	Anterior somitic tissues	0	0	0	3	5	7	7	9	10	13	0.654958	0.694526
1506	Splanchnic mesoderm	0	2	2	4	7	8	13	20	23	28	0.542447	0.731145
1507	Haematoendothelial progenitors	0	0	0	0	1	2	3	4	4	4	0.721588	0.622838
1508	Splanchnic mesoderm	0	0	0	0	1	7	11	14	15	21	0.670687	0.729336
1509	Neural crest	0	1	1	4	8	13	23	27	37	44	0.460275	0.734013
1510	Splanchnic mesoderm	0	1	3	4	4	7	7	10	10	11	0.522278	0.733335
1511	Haematoendothelial progenitors	0	0	0	0	0	0	0	0	1	1	0.525669	0.261158
1512	Cranial mesoderm	0	0	1	1	2	6	8	10	14	20	0.684261	0.736861
1513	Haematoendothelial progenitors	0	0	0	1	1	2	2	2	2	2	0.464881	0.575392
1514	Sclerotome	0	0	0	2	3	9	12	17	21	24	0.586058	0.736236
1515	Splanchnic mesoderm	3	4	8	10	13	15	20	24	30	33	0.631165	0.728018
1516	Splanchnic mesoderm	1	4	6	10	14	17	19	22	30	39	0.674373	0.730294
1517	Neural crest	0	1	2	3	3	5	9	13	17	20	0.788275	0.700219
1518	Splanchnic mesoderm	0	0	3	6	12	14	16	20	25	27	0.434037	0.711082
1519	Endothelium	0	0	0	0	0	0	0	0	0	2	0.612302	-0.00748554
1520	Neural crest	0	0	3	4	7	9	15	22	28	31	0.57501	0.730324
1521	Neural crest	0	1	4	6	7	9	11	15	21	24	0.54085	0.737049
1522	Splanchnic mesoderm	0	2	3	8	13	18	23	29	36	42	0.342457	0.718387
1523	Splanchnic mesoderm	0	1	1	5	8	15	17	23	25	29	0.637488	0.725831
1524	Dermomyotome	0	0	0	0	0	0	1	2	5	8	0.474272	0.685095
1525	Sclerotome	0	0	0	5	10	12	16	22	28	34	0.274131	0.740848
1526	Sclerotome	0	2	3	5	6	10	16	19	20	23	0.291585	0.732218
1527	Endothelium	0	1	1	2	2	5	6	12	14	14	0.67963	0.68617
1528	Neural crest	0	0	0	0	0	0	0	0	0	0	0.763633	-0.456983
1529	Cranial mesoderm	0	0	0	0	0	0	0	0	0	1	0.626563	0.642178
1530	Sclerotome	0	1	3	6	7	10	14	20	23	31	0.399003	0.738273
1531	Anterior somitic tissues	0	3	4	5	6	6	10	13	19	24	0.514417	0.714173
1532	Splanchnic mesoderm	1	1	2	4	5	10	14	18	21	29	0.322997	0.717714
1533	Splanchnic mesoderm	0	1	2	3	7	9	11	16	20	24	0.563939	0.713201
1534	Splanchnic mesoderm	0	1	2	2	4	5	8	11	11	13	0.453361	0.708993
1535	Dermomyotome	0	0	1	1	1	1	3	4	4	6	0.700031	0.734995
1536	Haematoendothelial progenitors	1	1	4	4	5	8	11	14	18	22	0.685851	0.722723
1537	Splanchnic mesoderm	0	2	4	8	9	14	18	25	27	32	0.589465	0.720139
1538	Splanchnic mesoderm	1	2	4	5	10	12	15	20	29	34	0.556544	0.724931
1539	Sclerotome	0	1	4	6	9	12	17	19	21	30	0.359179	0.739489
1540	Anterior somitic tissues	0	0	0	0	0	0	3	4	4	5	0.524908	0.629647
1541	Splanchnic mesoderm	0	0	2	7	11	17	18	20	27	31	0.455265	0.719866
1542	Gut tube	1	2	2	4	8	9	12	16	21	31	0.496387	0.730902
1543	Cranial mesoderm	0	1	2	3	3	3	6	11	16	20	0.603956	0.709091
1544	Haematoendothelial progenitors	0	2	2	5	8	12	14	21	25	32	0.512296	0.738698
1545	Sclerotome	0	0	1	4	8	9	9	15	19	23	0.650638	0.721673
1546	Anterior somitic tissues	0	0	1	3	3	5	9	11	16	17	0.570478	0.72485
1547	Sclerotome	0	0	1	8	11	15	19	22	27	32	0.37481	0.732438
1548	Cranial mesoderm	0	2	3	5	8	14	21	23	26	29	0.510166	0.723313
1549	Dermomyotome	0	0	0	0	0	0	1	1	1	2	0.587109	0.644131
1550	Sclerotome	1	1	3	4	10	14	15	19	26	35	0.42163	0.730434
1551	Endothelium	0	0	0	0	1	1	2	2	2	2	0.605924	0.586367
1552	Endothelium	0	0	0	0	0	0	1	1	1	1	0.679096	0.591411
1553	Splanchnic mesoderm	0	1	2	4	5	6	8	13	15	17	0.404841	0.692703
1554	Cranial mesoderm	1	1	2	2	4	6	9	15	18	23	0.534934	0.735134
1555	Cranial mesoderm	0	0	1	4	7	11	14	18	25	31	0.375617	0.739667
1556	Sclerotome	0	0	0	0	0	0	0	0	0	0	0.832555	0.583346
1557	Splanchnic mesoderm	0	1	4	4	6	8	8	14	19	21	0.437277	0.696796
1558	Endothelium	0	0	0	1	1	2	2	2	4	7	0.623534	0.697935
1559	Neural crest	0	0	1	2	3	4	6	8	9	12	0.575601	0.679454
1560	Splanchnic mesoderm	2	3	4	6	9	14	17	21	31	34	0.620267	0.726031
1561	Neural crest	0	0	0	0	0	0	0	0	0	0	0.708656	0.396352
1562	Haematoendothelial progenitors	0	0	0	0	2	7	11	17	23	27	0.588705	0.713589
1563	Splanchnic mesoderm	0	0	0	0	1	3	4	4	6	9	0.616762	0.661422
1564	Sclerotome	0	0	0	0	0	0	0	1	2	2	0.699685	0.339915
1565	Haematoendothelial progenitors	0	0	0	0	0	1	2	4	8	10	0.654746	0.689986
1566	Dermomyotome	0	1	3	5	8	13	17	20	23	30	0.4043	0.74065
1567	Sclerotome	0	0	2	3	3	3	8	14	21	22	0.381622	0.711896
1568	Splanchnic mesoderm	0	0	1	4	5	11	17	18	23	27	0.616663	0.727575
1569	Splanchnic mesoderm	0	1	3	4	6	7	8	9	14	19	0.650888	0.707187
1570	Haematoendothelial progenitors	1	1	1	3	4	4	6	12	15	16	0.456313	0.705409
1571	Anterior somitic tissues	0	1	3	6	8	10	11	12	16	19	0.648077	0.732174
1572	Dermomyotome	0	1	1	3	5	7	10	14	16	17	0.585289	0.694727
1573	Cranial mesoderm	0	1	2	5	7	13	16	22	24	32	0.36622	0.738957
1574	Dermomyotome	0	0	0	0	0	1	1	1	1	1	0.735824	-0.216035
1575	Sclerotome	0	1	2	7	11	14	17	21	27	32	0.497078	0.726618
1576	Endothelium	1	2	4	7	8	12	18	22	25	30	0.544246	0.735463
1577	Endothelium	0	0	0	0	0	0	0	0	0	0	0.781506	0.557453
1578	Endothelium	0	0	1	2	6	12	17	20	22	26	0.655299	0.73247
1579	Cranial mesoderm	0	1	2	2	8	10	15	18	22	26	0.441572	0.717558
1580	Splanchnic mesoderm	0	0	1	4	4	7	10	13	18	24	0.566049	0.719933
1581	Sclerotome	0	2	4	6	8	12	14	18	29	34	0.452144	0.729295
1582	Splanchnic mesoderm	1	2	5	6	7	8	13	15	17	21	0.43485	0.717471
1583	Endothelium	0	1	1	4	6	9	13	16	24	31	0.4546	0.731302
1584	Sclerotome	0	3	7	10	11	16	21	26	32	39	0.375243	0.741023
1585	Endothelium	0	0	0	0	0	0	0	0	0	0	0.662261	0.266867
1586	Sclerotome	0	0	1	1	2	3	4	8	11	12	0.496901	0.721387
1587	Splanchnic mesoderm	0	0	3	4	5	7	8	12	14	16	0.339894	0.70084
1588	Haematoendothelial progenitors	0	1	2	3	4	5	6	8	14	18	0.530601	0.712281
1589	Endothelium	1	1	2	4	6	9	10	13	17	22	0.616036	0.719802
1590	Endothelium	1	3	4	9	11	15	17	22	29	33	0.53764	0.719499
1591	Dermomyotome	0	0	2	7	12	14	16	21	25	32	0.511862	0.720452
1592	Splanchnic mesoderm	0	2	4	9	13	21	25	29	34	40	0.494064	0.713001
1593	Cranial mesoderm	0	0	0	0	0	0	0	0	0	1	0.535499	0.628925
1594	Cranial mesoderm	0	0	1	1	2	6	8	8	15	17	0.500371	0.729009
1595	Sclerotome	0	1	2	5	8	9	16	22	26	37	0.411556	0.724743
1596	Splanchnic mesoderm	1	4	5	5	6	8	13	19	22	25	0.481584	0.723329
1597	Cranial mesoderm	1	1	1	2	3	4	6	9	13	18	0.557345	0.702911
1598	Cranial mesoderm	0	0	0	1	1	3	4	9	9	10	0.572415	0.656158
1599	Dermomyotome	0	3	4	6	12	15	20	31	36	43	0.424268	0.740098
1600	Dermomyotome	1	1	4	5	6	6	11	15	17	22	0.400816	0.731139
1601	Endothelium	0	1	3	5	5	7	11	16	18	23	0.745821	0.713615
1602	Splanchnic mesoderm	0	0	2	3	5	8	12	17	26	32	0.505376	0.725763
1603	Endothelium	0	1	1	1	5	6	8	11	13	14	0.588619	0.733252
1604	Endothelium	1	3	4	6	9	11	15	18	25	28	0.662038	0.732103
1605	Anterior somitic tissues	0	2	4	5	10	14	20	24	30	36	0.604225	0.725993
1606	Haematoendothelial progenitors	1	1	2	4	9	12	16	19	23	26	0.503439	0.717559
1607	Splanchnic mesoderm	0	1	2	5	8	13	18	25	28	37	0.352737	0.732354
1608	Anterior somitic tissues	0	0	0	2	9	11	17	23	30	33	0.569957	0.73377
1609	Cranial mesoderm	0	0	0	1	2	2	2	2	2	2	0.606544	0.499068
1610	Sclerotome	0	2	6	7	10	13	18	21	28	31	0.306468	0.734344
1611	Endothelium	0	2	3	4	4	5	7	8	11	14	0.602984	0.706952
1612	Sclerotome	1	2	4	6	10	12	16	22	26	34	0.419156	0.741424
1613	Sclerotome	0	1	4	7	10	19	25	32	36	41	0.327031	0.738872
1614	Endothelium	0	1	2	5	8	11	17	21	26	32	0.496216	0.733
1615	Dermomyotome	0	4	6	10	13	17	23	26	32	38	0.479733	0.740794
1616	Cranial mesoderm	1	3	4	7	7	11	12	15	20	22	0.418974	0.719874
1617	Sclerotome	1	1	3	5	10	13	16	25	28	34	0.490217	0.741628
1618	Endothelium	1	2	5	8	11	16	18	24	30	32	0.530464	0.714823
1619	Cranial mesoderm	0	1	2	3	7	10	18	23	28	31	0.33644	0.737363
1620	Dermomyotome	1	3	3	6	11	19	23	29	33	41	0.38519	0.741124
1621	Sclerotome	0	0	2	2	6	7	10	14	18	23	0.455898	0.734924
1622	Cranial mesoderm	0	0	0	0	0	6	11	15	17	20	0.413169	0.71127
1623	Sclerotome	0	0	0	1	1	3	3	3	3	3	0.712674	0.696158
1624	Haematoendothelial progenitors	0	0	1	2	3	5	7	10	12	16	0.539505	0.661648
1625	Endothelium	0	1	3	6	7	9	11	14	17	24	0.393812	0.731704
1626	Cranial mesoderm	0	0	1	2	3	5	9	10	14	19	0.532258	0.732273
1627	Endothelium	0	1	1	1	1	2	3	4	5	6	0.706689	0.689093
1628	Cranial mesoderm	1	1	1	4	7	11	16	16	20	24	0.489566	0.724476
1629	Cranial mesoderm	0	0	0	1	3	6	7	10	10	12	0.547323	0.671742
1630	Endothelium	1	1	3	4	6	8	12	14	18	22	0.603254	0.720612
1631	Anterior somitic tissues	0	0	0	0	2	3	5	6	6	6	0.483383	0.664457
1632	Splanchnic mesoderm	1	1	1	4	6	9	13	19	22	30	0.394301	0.731469
1633	Sclerotome	0	0	2	6	8	12	17	20	27	32	0.277583	0.740058
1634	Cranial mesoderm	0	0	2	4	5	7	15	22	29	33	0.650117	0.738169
1635	Neural crest	0	1	2	2	5	11	15	22	29	41	0.270284	0.73376
1636	Splanchnic mesoderm	1	2	2	4	7	8	12	14	20	24	0.609311	0.732102
1637	Sclerotome	0	2	4	7	12	17	21	25	27	32	0.280027	0.738089
1638	Haematoendothelial progenitors	0	0	2	4	7	10	10	15	20	23	0.636424	0.704899
1639	Endothelium	0	0	0	0	0	0	0	0	0	0	0.726881	-0.625001
1640	Haematoendothelial progenitors	0	1	3	9	13	17	22	26	32	34	0.400316	0.724794
1641	Neural crest	2	2	3	5	6	9	9	16	22	24	0.421959	0.735901
1642	Cranial mesoderm	0	0	0	0	0	0	1	3	5	7	0.573503	0.724862
1643	Splanchnic mesoderm	2	6	11	13	16	20	23	27	31	39	0.523792	0.722434
1644	Dermomyotome	0	1	1	1	2	6	7	11	13	14	0.445661	0.695001
1645	Dermomyotome	0	1	3	6	8	8	13	14	19	21	0.402157	0.710529
1646	Sclerotome	0	1	4	6	15	17	21	25	27	32	0.329795	0.738985
1647	Cranial mesoderm	0	0	0	0	1	3	4	4	6	9	0.606525	0.71093
1648	Neural crest	0	3	6	9	10	13	21	25	26	31	0.358234	0.730338
1649	Neural crest	0	0	2	3	4	7	10	13	15	22	0.478615	0.712718
1650	Cranial mesoderm	0	0	0	4	6	11	14	20	24	26	0.57564	0.72965
1651	Haematoendothelial progenitors	1	1	3	5	7	16	20	22	28	29	0.465739	0.715691
1652	Anterior somitic tissues	0	1	3	7	12	15	18	18	22	27	0.604995	0.725995
1653	Dermomyotome	0	0	0	5	7	8	9	10	12	19	0.606424	0.725971
1654	Endothelium	0	0	0	1	1	1	1	2	2	3	0.670555	0.697251
1655	Cranial mesoderm	0	2	3	4	9	15	17	23	30	35	0.466917	0.727793
1656	Sclerotome	0	1	2	2	3	5	11	14	19	21	0.564829	0.737086
1657	Cranial mesoderm	0	0	0	0	0	0	0	0	1	2	0.743041	0.62865
1658	Sclerotome	0	2	3	8	10	14	14	19	21	24	0.464749	0.736904
1659	Sclerotome	0	2	4	6	8	12	18	22	29	35	0.294755	0.736519
1660	Neural crest	0	0	0	0	0	1	1	1	1	1	0.576141	0.440762
1661	Splanchnic mesoderm	0	0	0	4	8	11	15	22	29	38	0.523792	0.716759
1662	Cranial mesoderm	0	0	1	2	2	3	5	9	12	16	0.616909	0.673136
1663	Anterior somitic tissues	0	0	0	2	4	5	7	8	10	13	0.444438	0.673578
1664	Splanchnic mesoderm	0	0	0	0	0	0	0	1	1	2	0.512296	0.461341
1665	Anterior somitic tissues	0	0	0	3	3	4	7	9	10	12	0.489306	0.711233
1666	Neural crest	0	0	2	4	7	12	15	20	27	30	0.46447	0.740623
1667	Dermomyotome	0	0	0	0	0	3	4	5	9	13	0.588705	0.734221
1668	Endothelium	0	1	1	1	1	1	1	1	2	5	0.684845	0.683793
1669	Dermomyotome	0	1	2	2	6	7	13	22	23	28	0.524711	0.736282
1670	Dermomyotome	0	0	0	2	7	12	14	16	22	29	0.534141	0.725793
1671	Splanchnic mesoderm	5	6	8	11	15	22	28	31	36	40	0.43485	0.720662
1672	Endothelium	0	1	1	2	4	7	9	10	11	15	0.66281	0.72359
1673	Splanchnic mesoderm	1	4	8	13	18	22	30	38	45	50	0.37417	0.723042
1674	Splanchnic mesoderm	0	5	9	17	21	28	32	38	48	54	0.406966	0.729294
1675	Splanchnic mesoderm	1	4	8	16	21	28	31	39	44	49	0.343207	0.730396
1676	Gut tube	1	4	7	13	18	22	24	28	33	43	0.378438	0.73109
1677	Splanchnic mesoderm	0	1	2	4	11	15	16	25	31	36	0.58482	0.727318
1678	Splanchnic mesoderm	0	3	4	5	8	9	10	11	13	17	0.494349	0.715113
1679	Splanchnic mesoderm	3	6	10	12	18	21	27	33	40	45	0.34722	0.731707
1680	Splanchnic mesoderm	0	3	7	11	18	23	30	35	40	47	0.58482	0.730782
1681	Splanchnic mesoderm	3	7	9	9	14	19	28	35	40	46	0.43485	0.721991
1682	Splanchnic mesoderm	0	1	2	3	5	8	8	13	15	21	0.650239	0.705087
1683	Splanchnic mesoderm	0	2	2	3	6	9	10	11	14	16	0.496015	0.729605
1684	Splanchnic mesoderm	0	1	4	10	15	19	23	32	36	39	0.421897	0.726119
1685	Splanchnic mesoderm	1	3	8	15	21	26	34	39	43	49	0.348482	0.72933
1686	Splanchnic mesoderm	1	1	3	7	15	19	23	28	34	45	0.531934	0.72499
1687	Splanchnic mesoderm	0	1	5	10	12	15	18	23	31	35	0.464501	0.718862
1688	Splanchnic mesoderm	0	1	5	5	6	12	22	28	34	37	0.390865	0.721715
1689	Gut tube	0	0	0	0	1	2	4	6	12	15	0.561295	0.733729
1690	Splanchnic mesoderm	0	4	7	11	14	16	23	36	41	47	0.4679	0.724911
1691	Splanchnic mesoderm	1	1	4	5	5	8	10	13	17	19	0.37417	0.711727
1692	Splanchnic mesoderm	1	3	6	12	19	21	27	33	40	43	0.359771	0.726326
1693	Splanchnic mesoderm	2	3	5	7	9	13	16	19	27	32	0.422343	0.715613
1694	Splanchnic mesoderm	0	2	4	5	9	12	18	23	24	27	0.409112	0.719169
1695	Splanchnic mesoderm	1	4	4	8	9	10	14	19	25	30	0.343683	0.712704
1696	Splanchnic mesoderm	1	1	1	3	5	7	10	16	23	28	0.307484	0.72438
1697	Splanchnic mesoderm	1	3	5	7	9	14	20	24	26	29	0.475513	0.706646
1698	Splanchnic mesoderm	0	4	4	6	11	13	15	21	23	24	0.453706	0.700972
1699	Splanchnic mesoderm	2	5	13	18	20	25	31	36	38	45	0.353112	0.730632
1700	Endothelium	0	1	2	7	7	9	9	11	12	14	0.551197	0.726702
1701	Splanchnic mesoderm	0	1	1	4	8	13	15	18	21	29	0.568129	0.71702
1702	Splanchnic mesoderm	0	0	0	1	1	2	3	4	5	5	0.595067	0.70685
1703	Splanchnic mesoderm	1	7	10	14	22	27	31	33	42	49	0.397709	0.730709
1704	Cardiomyocytes	0	4	8	13	16	17	22	26	27	31	0.471332	0.680878
1705	Splanchnic mesoderm	0	2	5	6	9	13	15	20	24	28	0.617151	0.66809
1706	Splanchnic mesoderm	0	0	4	7	8	10	12	15	26	31	0.404841	0.692778
1707	Splanchnic mesoderm	0	0	0	2	4	4	7	10	15	19	0.780398	0.681452
1708	Splanchnic mesoderm	0	0	1	4	4	4	7	10	12	14	0.650239	0.668566
1709	Splanchnic mesoderm	1	1	2	3	4	6	8	11	15	17	0.451653	0.652512
1710	Splanchnic mesoderm	0	3	4	7	10	13	18	24	31	37	0.553947	0.708278
1711	Cardiomyocytes	1	2	5	8	8	11	18	18	21	32	0.583037	0.666703
1712	Cardiomyocytes	2	4	7	11	15	21	25	31	34	44	0.479372	0.683736
1713	Splanchnic mesoderm	0	3	4	7	11	17	19	21	25	31	0.437556	0.707447
1714	Cardiomyocytes	0	1	3	7	9	15	18	20	26	29	0.557305	0.661969
1715	Splanchnic mesoderm	0	0	1	2	3	6	8	12	12	14	0.596445	0.629135
1716	Splanchnic mesoderm	1	3	3	6	9	12	17	21	24	31	0.404841	0.702847
1717	Splanchnic mesoderm	0	2	4	7	9	10	12	20	24	28	0.724981	0.677339
1718	Splanchnic mesoderm	0	1	2	6	9	13	17	20	24	32	0.641856	0.687008
1719	Splanchnic mesoderm	0	0	3	3	4	5	8	10	14	17	0.62766	0.671896
1720	Splanchnic mesoderm	0	0	1	2	6	9	13	17	20	25	0.48499	0.699298
1721	Splanchnic mesoderm	1	2	4	5	10	12	25	32	39	46	0.494064	0.711875
1722	Cardiomyocytes	1	1	2	6	7	8	11	13	16	17	0.425037	0.659793
1723	Splanchnic mesoderm	0	2	5	7	9	14	21	28	35	41	0.553947	0.718201
1724	Splanchnic mesoderm	0	0	0	0	2	2	2	4	4	6	0.753689	0.471506
1725	Splanchnic mesoderm	1	1	4	9	14	20	24	29	34	37	0.643275	0.673186
1726	Splanchnic mesoderm	0	1	1	3	6	9	11	17	21	23	0.608994	0.659154
1727	Splanchnic mesoderm	0	1	3	3	5	6	7	8	11	13	0.462451	0.640568
1728	Splanchnic mesoderm	0	1	5	14	16	21	26	30	34	39	0.616762	0.688821
1729	Splanchnic mesoderm	0	2	5	9	15	20	25	28	32	36	0.542862	0.704994
1730	Cardiomyocytes	0	0	0	0	0	0	0	1	1	1	0.558495	0.574023
1731	Splanchnic mesoderm	0	2	4	9	11	13	15	20	23	30	0.38863	0.707897
1732	Splanchnic mesoderm	1	2	2	5	8	11	12	15	20	26	0.544617	0.689002
1733	Splanchnic mesoderm	0	0	0	4	5	7	7	11	19	24	0.553947	0.696889
1734	Splanchnic mesoderm	0	3	5	7	12	16	21	24	30	35	0.523792	0.71249
1735	Splanchnic mesoderm	1	2	5	10	13	21	25	30	34	47	0.435067	0.699849
1736	Splanchnic mesoderm	1	1	5	8	10	12	13	20	23	27	0.510366	0.66115
1737	Splanchnic mesoderm	1	3	6	6	9	13	23	26	33	39	0.43485	0.710569
1738	Splanchnic mesoderm	1	3	5	6	9	16	20	27	31	40	0.37471	0.682718
1739	Splanchnic mesoderm	1	4	8	12	18	23	32	36	44	49	0.435067	0.693255
1740	Splanchnic mesoderm	1	1	4	6	9	12	16	20	24	31	0.650707	0.665054
1741	Splanchnic mesoderm	0	0	1	1	2	6	13	17	19	25	0.580425	0.689586
1742	Splanchnic mesoderm	1	3	5	10	11	15	15	20	24	31	0.475513	0.697206
1743	Splanchnic mesoderm	2	2	3	6	9	12	14	22	31	42	0.404841	0.708307
1744	Haematoendothelial progenitors	0	0	0	0	1	1	2	2	2	2	0.752942	0.499537
1745	Splanchnic mesoderm	0	2	2	6	10	15	19	28	31	33	0.39116	0.706602
1746	Cardiomyocytes	0	0	0	0	0	0	2	2	3	3	0.780623	0.329297
1747	Splanchnic mesoderm	0	1	2	6	11	16	19	26	30	41	0.496828	0.7195
1748	Splanchnic mesoderm	1	3	5	12	15	16	18	22	26	35	0.488288	0.686239
1749	Splanchnic mesoderm	0	2	4	5	8	12	17	22	30	39	0.523792	0.706489
1750	Splanchnic mesoderm	0	0	2	2	5	7	11	12	17	19	0.503575	0.673137
1751	Splanchnic mesoderm	0	0	0	2	4	7	10	13	14	21	0.374722	0.662581
1752	Splanchnic mesoderm	0	1	2	2	4	4	6	7	8	8	0.695034	0.698035
1753	Splanchnic mesoderm	0	2	3	7	10	11	14	15	16	19	0.701921	0.633849
1754	Splanchnic mesoderm	1	5	6	8	12	15	20	24	27	35	0.420003	0.702056
1755	Splanchnic mesoderm	2	4	5	8	10	13	17	25	31	34	0.466521	0.678726
1756	Splanchnic mesoderm	0	1	2	7	10	14	16	21	28	34	0.536086	0.710624
1757	Splanchnic mesoderm	0	0	2	5	12	19	20	22	31	34	0.404405	0.706538
1758	Splanchnic mesoderm	0	0	1	7	7	8	13	16	19	24	0.690708	0.692652
1759	Splanchnic mesoderm	1	2	4	7	12	14	20	27	33	40	0.288162	0.717164
1760	Splanchnic mesoderm	0	0	2	4	7	8	9	12	14	16	0.735824	0.628358
1761	Splanchnic mesoderm	1	2	6	7	15	21	27	30	33	42	0.585075	0.679256
1762	Splanchnic mesoderm	1	2	5	5	10	15	16	20	30	36	0.363251	0.706939
1763	Splanchnic mesoderm	0	0	3	5	9	13	17	24	28	37	0.536086	0.679549
1764	Splanchnic mesoderm	0	0	2	5	8	15	20	22	30	38	0.398816	0.710137
1765	Gut tube	0	0	1	3	4	9	11	13	14	21	0.548851	0.696406
1766	Splanchnic mesoderm	2	3	7	7	12	15	21	29	31	40	0.528196	0.682756
1767	Splanchnic mesoderm	0	1	3	3	7	10	15	18	22	28	0.54326	0.693967
1768	Splanchnic mesoderm	0	4	8	8	10	14	17	20	31	40	0.476566	0.712327
1769	Splanchnic mesoderm	2	2	6	11	11	13	14	15	21	25	0.375033	0.667182
1770	Haematoendothelial progenitors	0	0	1	1	2	5	6	8	11	12	0.64063	0.705417
1771	Gut tube	0	0	2	4	6	7	9	13	17	21	0.59041	0.694317
1772	Gut tube	0	4	7	9	11	14	17	24	33	39	0.416191	0.711107
1773	Splanchnic mesoderm	3	4	5	6	11	14	18	22	30	38	0.390591	0.704585
1774	Splanchnic mesoderm	0	0	1	6	9	11	15	20	28	37	0.41101	0.705513
1775	Splanchnic mesoderm	0	0	4	7	12	17	19	23	28	31	0.572279	0.683024
1776	Splanchnic mesoderm	0	1	4	8	13	17	20	28	34	37	0.417569	0.702645
1777	Gut tube	0	0	0	0	2	6	6	7	8	11	0.512171	0.709542
1778	Splanchnic mesoderm	0	0	0	0	1	2	3	4	4	4	0.724496	0.412317
1779	Gut tube	0	3	4	4	11	15	16	20	26	31	0.526554	0.690679
1780	Gut tube	0	0	0	0	0	1	3	4	5	5	0.519657	0.665296
1781	Haematoendothelial progenitors	2	2	4	6	7	10	11	12	19	27	0.463282	0.705794
1782	Gut tube	1	1	2	2	2	3	6	8	10	13	0.586616	0.688078
1783	Gut tube	0	1	3	9	12	14	17	25	32	40	0.591594	0.722132
1784	Gut tube	0	1	4	6	7	9	13	15	18	23	0.55735	0.714894
1785	Gut tube	0	1	1	4	4	5	7	12	14	19	0.481187	0.700624
1786	Gut tube	1	1	1	1	3	6	7	8	10	12	0.579608	0.683294
1787	Cardiomyocytes	0	0	0	2	2	3	3	4	6	7	0.503226	0.62464
1788	Gut tube	1	1	5	7	13	16	19	24	29	35	0.496387	0.718076
1789	Gut tube	0	0	1	1	1	1	2	2	5	7	0.631898	0.654546
1790	Gut tube	0	0	0	2	3	4	6	10	16	21	0.460226	0.69588
1791	Splanchnic mesoderm	0	0	0	1	1	1	6	10	12	13	0.626167	0.609074
1792	Gut tube	0	2	4	5	6	7	11	13	14	17	0.548192	0.68178
1793	Splanchnic mesoderm	0	0	3	7	8	11	11	13	17	23	0.519657	0.652108
1794	Gut tube	0	2	4	4	6	10	12	15	22	28	0.487871	0.707804
1795	Endothelium	0	1	1	1	2	4	6	8	9	10	0.636602	0.587506
1796	Splanchnic mesoderm	0	0	0	2	2	3	3	4	7	8	0.682267	0.617952
1797	Gut tube	0	1	2	6	10	12	14	17	21	26	0.526605	0.709824
1798	Gut tube	0	0	1	1	4	5	6	7	9	12	0.31774	0.6668
1799	Splanchnic mesoderm	0	0	0	0	0	1	2	2	3	4	0.385574	0.619301
1800	Splanchnic mesoderm	0	0	3	8	10	14	21	28	33	36	0.586821	0.683379
1801	Gut tube	0	0	0	0	0	0	0	0	0	0	0.753392	0.049632
1802	Gut tube	0	1	2	5	11	14	19	23	29	35	0.399561	0.719233
1803	Gut tube	0	0	0	0	1	1	1	1	1	1	0.655723	0.608018
1804	Gut tube	0	1	3	7	12	13	16	22	28	34	0.58355	0.716898
1805	Splanchnic mesoderm	0	0	0	0	1	1	1	4	5	6	0.609297	0.611663
1806	Gut tube	0	1	2	5	6	9	16	21	27	32	0.620195	0.670036
1807	Gut tube	0	1	2	3	5	7	9	10	13	17	0.715869	0.624464
1808	Gut tube	0	0	0	0	0	0	1	1	2	2	0.773348	0.306171
1809	Gut tube	0	4	5	5	8	11	17	27	31	39	0.588596	0.724636
1810	Gut tube	0	0	0	0	1	2	2	3	3	4	0.564539	0.611554
1811	Gut tube	0	0	0	0	0	1	1	2	2	2	0.742894	-0.124523
1812	Gut tube	0	1	2	3	5	7	13	16	20	26	0.535101	0.694615
1813	Gut tube	0	0	1	1	3	4	5	7	8	9	0.47949	0.636109
1814	Gut tube	0	0	0	4	8	9	13	18	23	27	0.574372	0.722638
1815	Gut tube	0	0	0	0	1	1	1	1	2	2	0.703632	0.38325
1816	Gut tube	1	1	1	1	2	2	2	2	2	2	0.67363	-0.0912912
1817	Gut tube	0	0	0	0	0	0	0	0	0	0	0.767577	-0.629259
1818	Gut tube	0	1	3	3	4	9	11	14	15	18	0.690708	0.620194
1819	Gut tube	1	1	3	8	11	16	24	25	35	42	0.568129	0.689167
1820	Gut tube	1	1	3	5	7	8	13	16	20	23	0.54985	0.718685
1821	Gut tube	0	0	2	2	2	5	5	5	8	10	0.681383	0.594958
1822	Gut tube	0	0	3	5	6	11	14	17	23	25	0.691257	0.686117
1823	Gut tube	0	0	0	0	0	0	0	0	0	0	0.715869	0.127058
1824	Gut tube	0	0	1	1	1	4	4	4	8	9	0.672819	0.642808
1825	Erythroid	0	0	0	0	0	0	0	0	0	0	0.662718	0.247843
1826	Gut tube	0	3	5	8	14	16	21	28	29	37	0.568962	0.714478
1827	Gut tube	0	0	1	4	8	16	18	26	30	33	0.327917	0.704361
1828	Endothelium	0	1	1	1	1	2	2	2	2	4	0.534559	0.647974
1829	Gut tube	0	0	0	1	2	3	4	6	8	9	0.652947	0.493852
1830	Gut tube	0	2	3	4	7	8	10	13	14	15	0.52012	0.66927
1831	Gut tube	0	0	0	0	0	1	1	2	5	7	0.832555	0.556247
1832	Gut tube	0	0	1	3	5	5	7	12	16	19	0.68593	0.661413
1833	Gut tube	0	0	0	0	0	0	0	0	0	0	0.68593	-0.532558
1834	Gut tube	0	0	0	2	3	3	6	9	11	12	0.68593	0.544763
1835	Endothelium	0	0	0	0	0	3	6	8	14	17	0.328212	0.666026
1836	Gut tube	1	1	1	1	1	1	2	2	2	2	0.664772	-0.10154
1837	Gut tube	1	2	2	2	4	6	10	16	20	24	0.623252	0.717677
1838	Endothelium	0	0	0	0	1	1	1	1	2	2	0.700887	0.425036
1839	Gut tube	0	0	0	0	0	0	0	0	0	1	0.832555	-0.263756
1840	Splanchnic mesoderm	1	3	4	6	11	13	16	20	22	31	0.377112	0.705698
1841	Gut tube	0	1	1	1	1	1	2	2	4	4	0.724981	0.387137
1842	Gut tube	1	1	4	5	13	15	20	28	33	38	0.650239	0.692576
1843	Haematoendothelial progenitors	0	1	1	1	1	1	1	1	2	4	0.562183	0.646485
1844	Splanchnic mesoderm	0	0	2	6	8	10	15	18	21	23	0.557843	0.713628
1845	Gut tube	0	0	0	0	0	0	0	0	0	0	0.832555	-0.373593
1846	Gut tube	1	2	3	8	12	15	19	25	29	33	0.616762	0.681601
1847	Haematoendothelial progenitors	0	0	0	0	0	1	5	7	10	10	0.605365	0.672608
1848	Splanchnic mesoderm	0	0	2	2	4	9	10	11	16	21	0.416277	0.692171
1849	Splanchnic mesoderm	0	0	0	0	1	2	3	3	3	3	0.697284	0.479518
1850	Gut tube	0	0	0	0	0	1	1	1	1	1	0.769831	0.340197
1851	Splanchnic mesoderm	1	3	7	8	9	13	16	20	24	31	0.456496	0.713222
1852	Gut tube	0	0	0	0	0	1	2	3	4	4	0.546237	0.619901
1853	Splanchnic mesoderm	0	1	3	4	6	9	10	13	16	17	0.454331	0.68119
1854	Splanchnic mesoderm	1	1	4	9	13	16	17	20	23	27	0.655818	0.724172
1855	Gut tube	0	2	3	3	3	5	5	6	7	10	0.523792	0.641112
1856	Gut tube	1	2	2	6	10	13	17	23	26	28	0.616762	0.675592
1857	Splanchnic mesoderm	1	1	1	6	10	14	15	17	21	25	0.587124	0.721262
1858	Gut tube	0	2	3	6	11	14	20	28	33	42	0.524569	0.717445
1859	Endothelium	0	0	0	5	7	11	13	20	24	27	0.358222	0.678007
1860	Splanchnic mesoderm	0	1	2	2	3	3	5	9	13	14	0.421057	0.674037
1861	Splanchnic mesoderm	0	2	6	7	8	8	10	15	20	27	0.390865	0.714321
1862	Splanchnic mesoderm	0	2	5	9	10	15	20	21	26	28	0.492645	0.707689
1863	Splanchnic mesoderm	0	0	1	2	3	5	10	13	16	24	0.536558	0.701091
1864	Splanchnic mesoderm	1	2	3	5	6	8	11	16	22	30	0.403391	0.714098
1865	Splanchnic mesoderm	0	0	1	1	2	5	10	21	24	27	0.72893	0.705303
1866	Splanchnic mesoderm	0	0	0	1	1	1	1	1	1	3	0.725184	0.528965
1867	Splanchnic mesoderm	0	0	0	0	0	0	0	1	1	1	0.716108	0.449459
1868	Splanchnic mesoderm	0	1	2	2	3	4	7	9	11	13	0.716108	0.697221
1869	Splanchnic mesoderm	1	2	4	4	4	6	9	10	16	23	0.437556	0.712094
1870	Splanchnic mesoderm	0	1	3	4	6	9	12	16	18	21	0.69636	0.724232
1871	Splanchnic mesoderm	0	0	4	9	20	25	30	38	42	43	0.4679	0.71197
1872	Cranial mesoderm	1	2	3	3	4	6	9	11	17	20	0.726663	0.706105
1873	Splanchnic mesoderm	0	0	0	0	1	1	1	1	1	2	0.781506	0.580172
1874	Splanchnic mesoderm	0	1	2	4	8	10	16	20	24	30	0.503226	0.706807
1875	Splanchnic mesoderm	0	1	4	6	8	12	12	14	21	28	0.452284	0.712078
1876	Splanchnic mesoderm	0	1	1	2	6	14	18	26	35	38	0.614266	0.717793
1877	Splanchnic mesoderm	1	2	2	2	4	9	9	12	15	17	0.332497	0.666012
1878	Splanchnic mesoderm	1	1	2	5	6	7	11	16	17	21	0.393226	0.672765
1879	Splanchnic mesoderm	0	0	2	2	5	9	13	19	24	29	0.614671	0.712516
1880	Cardiomyocytes	0	2	3	5	6	7	8	9	10	13	0.64908	0.611275
1881	Cardiomyocytes	0	2	3	6	10	15	16	19	25	28	0.519657	0.665435
1882	Haematoendothelial progenitors	0	1	2	4	7	7	13	14	19	22	0.38441	0.683054
1883	Splanchnic mesoderm	0	1	1	2	2	2	2	3	3	3	0.705893	0.488617
1884	Splanchnic mesoderm	0	0	0	3	4	9	9	13	20	24	0.538203	0.700399
1885	Splanchnic mesoderm	0	0	0	4	8	10	11	16	19	25	0.465513	0.714753
1886	Splanchnic mesoderm	0	1	3	7	9	11	16	19	23	30	0.52956	0.710452
1887	Splanchnic mesoderm	1	3	5	5	7	10	13	17	23	25	0.522609	0.720793
1888	Splanchnic mesoderm	0	0	1	5	5	9	13	17	21	25	0.603895	0.714821
1889	Splanchnic mesoderm	0	0	1	1	1	5	10	15	19	27	0.381368	0.720096
1890	Anterior somitic tissues	0	1	4	5	7	10	14	18	21	27	0.516634	0.724083
1891	Cardiomyocytes	0	1	8	11	16	22	24	30	34	37	0.533333	0.674094
1892	Haematoendothelial progenitors	0	0	1	5	5	6	6	7	8	11	0.617176	0.694917
1893	Endothelium	1	1	3	6	6	8	9	10	11	13	0.429173	0.696262
1894	Anterior somitic tissues	0	2	2	5	7	9	10	12	19	29	0.504859	0.709475
1895	Endothelium	0	0	0	0	0	0	0	0	0	0	0.735824	-0.131843
1896	Haematoendothelial progenitors	0	1	1	1	1	2	2	3	5	6	0.538832	0.708156
1897	Endothelium	0	0	0	1	1	1	1	2	2	2	0.583658	0.601459
1898	Endothelium	1	2	2	4	7	10	13	15	18	23	0.363948	0.679541
1899	Cranial mesoderm	0	0	1	1	2	3	6	10	11	16	0.594422	0.723722
1900	Cranial mesoderm	0	0	0	0	0	0	0	1	1	2	0.757868	0.019782
1901	Splanchnic mesoderm	0	0	4	6	9	13	17	20	27	35	0.464501	0.713098
1902	Endothelium	0	1	1	1	1	2	2	4	5	9	0.581981	0.6984
1903	Cranial mesoderm	0	0	0	0	0	0	0	1	1	1	0.650711	0.295381
1904	Cranial mesoderm	0	3	3	4	7	10	15	17	19	28	0.670146	0.713709
1905	Endothelium	0	0	0	0	0	0	1	1	1	2	0.450284	0.522318
1906	Cranial mesoderm	0	0	2	6	6	9	15	19	24	30	0.569449	0.697565
1907	Cranial mesoderm	1	2	5	6	7	10	13	18	21	28	0.456446	0.724401
1908	Cranial mesoderm	0	0	1	2	5	9	11	13	14	17	0.591403	0.67752
1909	Haematoendothelial progenitors	0	0	0	0	0	0	0	3	3	3	0.731519	0.626361
1910	Splanchnic mesoderm	0	3	3	5	10	14	19	21	26	32	0.586745	0.691114
1911	Splanchnic mesoderm	1	1	5	10	12	17	26	37	44	45	0.475513	0.714061
1912	Cardiomyocytes	0	1	1	6	7	8	10	13	14	20	0.53235	0.60649
1913	Splanchnic mesoderm	0	1	5	6	11	16	19	22	29	34	0.475513	0.69921
1914	Cardiomyocytes	0	1	2	3	4	8	12	12	15	18	0.498514	0.659274
1915	Cardiomyocytes	0	3	5	6	7	9	15	18	25	27	0.335244	0.654664
1916	Cardiomyocytes	1	3	6	8	13	19	22	28	35	41	0.472546	0.681805
1917	Splanchnic mesoderm	0	0	0	0	3	5	9	10	12	16	0.647602	0.643474
1918	Cardiomyocytes	1	1	3	6	10	16	21	26	31	37	0.506043	0.690142
1919	Splanchnic mesoderm	0	0	1	1	2	2	4	6	8	9	0.616762	0.657405
1920	Cardiomyocytes	1	1	2	2	4	7	7	10	13	14	0.446518	0.650966
1921	Splanchnic mesoderm	0	1	3	5	8	11	14	19	22	29	0.616762	0.691702
1922	Splanchnic mesoderm	0	1	1	3	10	14	15	18	23	27	0.560415	0.703184
1923	Splanchnic mesoderm	3	6	11	12	16	17	23	28	31	34	0.543947	0.675654
1924	Splanchnic mesoderm	0	0	0	1	2	3	4	5	7	9	0.553947	0.7132
1925	Splanchnic mesoderm	1	1	4	9	12	15	23	31	37	43	0.495559	0.690164
1926	Splanchnic mesoderm	0	0	0	0	1	2	6	9	11	12	0.621372	0.663397
1927	Splanchnic mesoderm	0	0	1	2	4	6	7	7	9	14	0.686881	0.649576
1928	Splanchnic mesoderm	0	0	0	0	1	1	1	2	2	2	0.726663	0.585249
1929	Splanchnic mesoderm	1	3	13	19	21	25	31	36	41	45	0.53899	0.686939
1930	Splanchnic mesoderm	2	2	5	11	15	17	23	24	31	38	0.464501	0.71029
1931	Cardiomyocytes	5	8	11	13	15	23	26	29	33	36	0.469218	0.672956
1932	Splanchnic mesoderm	0	0	0	0	0	0	0	0	0	1	0.650239	0.663576
1933	Cardiomyocytes	0	0	3	5	12	19	23	27	35	46	0.431621	0.675542
1934	Splanchnic mesoderm	1	2	6	6	9	14	18	24	31	32	0.566265	0.688704
1935	Splanchnic mesoderm	1	2	5	6	12	16	21	26	35	43	0.462451	0.701954
1936	Splanchnic mesoderm	0	2	3	6	11	13	16	19	25	30	0.342457	0.700218
1937	Splanchnic mesoderm	0	0	0	1	4	5	8	11	14	18	0.736505	0.690152
1938	Splanchnic mesoderm	2	3	7	9	11	21	26	32	37	43	0.616762	0.689676
1939	Splanchnic mesoderm	1	1	2	7	11	15	19	25	34	37	0.390564	0.703614
1940	Cardiomyocytes	3	6	14	16	19	23	31	37	42	46	0.464501	0.681438
1941	Splanchnic mesoderm	0	0	2	3	4	7	10	14	16	20	0.661451	0.689173
1942	Splanchnic mesoderm	1	3	5	8	14	20	22	28	35	38	0.474058	0.679582
1943	Splanchnic mesoderm	1	1	3	5	8	11	13	14	17	19	0.359931	0.686261
1944	Splanchnic mesoderm	0	0	0	0	0	0	0	0	0	0	0.769831	0.440361
1945	Splanchnic mesoderm	1	3	5	7	9	13	15	17	20	25	0.540315	0.687577
1946	Splanchnic mesoderm	0	0	0	1	3	8	13	16	18	24	0.616762	0.714521
1947	Splanchnic mesoderm	0	1	3	6	11	16	19	21	26	33	0.68593	0.675971
1948	Splanchnic mesoderm	1	1	3	7	11	14	18	29	36	45	0.554331	0.695569
1949	Cardiomyocytes	0	1	2	2	2	3	5	6	6	9	0.457964	0.632754
1950	Splanchnic mesoderm	1	1	1	2	5	15	17	17	19	26	0.611708	0.683692
1951	Cardiomyocytes	0	1	2	4	4	8	10	12	14	18	0.543329	0.626284
1952	Cardiomyocytes	1	2	5	6	10	12	15	16	19	22	0.588145	0.637842
1953	Splanchnic mesoderm	1	3	6	6	10	12	12	18	19	30	0.43485	0.691112
1954	Splanchnic mesoderm	1	2	3	3	4	8	15	18	23	31	0.6019	0.676964
1955	Splanchnic mesoderm	0	0	0	0	1	1	1	1	1	2	0.832555	0.438046
1956	Splanchnic mesoderm	0	0	0	5	7	12	14	17	21	26	0.615675	0.679492
1957	Splanchnic mesoderm	0	0	4	8	11	16	23	26	30	37	0.473435	0.699159
1958	Splanchnic mesoderm	2	4	6	9	13	17	23	31	34	38	0.464501	0.686666
1959	Cardiomyocytes	0	1	3	4	6	9	10	15	21	23	0.631898	0.658246
1960	Splanchnic mesoderm	0	3	4	6	8	12	15	19	22	27	0.342457	0.695874
1961	Splanchnic mesoderm	0	0	1	3	4	4	4	9	9	12	0.464501	0.668047
1962	Splanchnic mesoderm	1	2	3	6	12	19	22	27	30	34	0.530845	0.677251
1963	Gut tube	0	0	1	1	1	1	1	2	2	3	0.581691	0.346789
1964	Cardiomyocytes	0	1	1	1	1	2	3	3	4	6	0.643275	0.538069
1965	Cardiomyocytes	1	3	5	6	9	12	17	21	23	24	0.505651	0.650306
1966	Splanchnic mesoderm	2	4	6	8	11	15	23	27	33	41	0.509346	0.64896
1967	Gut tube	0	0	0	0	0	1	1	1	2	2	0.798069	-0.0246703
1968	Erythroid	0	0	0	0	1	1	1	1	1	1	0.811474	-0.158005
1969	Cardiomyocytes	0	2	4	5	7	11	12	17	19	25	0.609966	0.6441
1970	Mixed mesenchymal mesoderm	0	0	1	2	4	8	12	18	21	28	0.407238	0.613356
1971	Erythroid	0	0	0	0	0	0	0	0	1	3	0.64844	-0.0710151
1972	Erythroid	0	1	3	4	6	10	15	27	36	39	0.555053	0.677796
1973	Cardiomyocytes	2	6	7	11	14	18	26	31	37	45	0.510746	0.656551
1974	Splanchnic mesoderm	0	0	6	8	10	15	23	27	29	34	0.631841	0.659479
1975	Gut tube	0	1	1	3	5	9	13	20	28	32	0.557486	0.617523
1976	Gut tube	0	0	0	0	0	0	0	0	1	2	0.832555	0.37072
1977	Cardiomyocytes	0	0	1	2	4	7	10	13	18	21	0.699651	0.65571
1978	Splanchnic mesoderm	1	3	4	7	8	11	18	25	29	40	0.46079	0.674878
1979	Cardiomyocytes	0	0	2	3	5	10	12	14	16	21	0.512531	0.621218
1980	Splanchnic mesoderm	1	1	1	2	3	4	6	10	14	16	0.575295	0.668002
1981	Blood progenitors	0	0	0	0	0	0	0	0	0	0	0.742894	-0.279132
1982	Gut tube	0	0	0	0	0	1	2	2	2	2	0.750342	0.0599486
1983	Cardiomyocytes	1	2	3	6	11	14	18	25	28	36	0.556335	0.647334
1984	Cardiomyocytes	1	2	4	7	12	17	20	26	29	35	0.611344	0.659976
1985	Splanchnic mesoderm	1	1	1	3	4	5	10	16	19	26	0.568174	0.668428
1986	Splanchnic mesoderm	2	2	3	6	12	15	20	26	35	38	0.686749	0.663289
1987	Gut tube	0	0	1	2	3	8	12	15	19	24	0.575926	0.645335
1988	Gut tube	0	0	0	1	1	2	2	3	3	4	0.724362	0.107172
1989	Splanchnic mesoderm	2	6	8	9	11	18	20	27	37	46	0.474432	0.656124
1990	Splanchnic mesoderm	0	0	3	5	10	14	18	24	33	40	0.489355	0.64181
1991	Cardiomyocytes	0	0	0	1	1	1	2	3	3	6	0.525369	0.581269
1992	Splanchnic mesoderm	0	0	2	4	7	13	17	24	32	38	0.479189	0.674157
1993	Splanchnic mesoderm	1	4	5	7	11	14	23	28	36	43	0.523927	0.678651
1994	Splanchnic mesoderm	0	1	3	6	9	13	15	24	31	37	0.601858	0.674121
1995	Splanchnic mesoderm	0	0	0	0	0	0	0	0	1	1	0.789831	0.128544
1996	Gut tube	1	2	2	3	3	3	4	4	5	6	0.638173	0.25056
1997	Gut tube	1	2	2	2	2	3	4	5	7	7	0.68024	0.22375
1998	Splanchnic mesoderm	0	1	2	5	7	12	18	22	24	29	0.607043	0.669932
[truncated: 7,409 more rows]

## Sheet: CytoSpace
test cell index	cell type	hit neighbors with k=20	hit neighbors with k=40	hit neighbors with k=60	hit neighbors with k=80	hit neighbors with k=100	hit neighbors with k=120	hit neighbors with k=140	hit neighbors with k=160	hit neighbors with k=180	hit neighbors with k=200	jsd	spearman corr
0	Haematoendothelial progenitors	0	0	0	0	0	0	0	0	3	4	0.647358	-0.24978
1	Neural crest	1	3	5	8	13	17	18	20	22	23	0.494064	-0.0548412
2	Neural crest	0	0	1	2	2	3	7	8	10	11	0.566049	0.00649612
3	Neural crest	1	6	9	13	14	15	16	17	19	19	0.309197	-0.0217178
4	Neural crest	1	2	6	7	9	11	14	15	17	20	0.297305	-0.144262
5	Haematoendothelial progenitors	0	0	1	1	2	2	2	2	2	3	0.587233	-0.149679
6	Neural crest	0	3	6	8	10	15	16	16	16	19	0.408877	0.0272554
7	Neural crest	0	0	1	1	1	2	2	3	3	4	0.37233	0.488145
8	Neural crest	0	1	1	2	4	6	9	11	11	13	0.434037	0.156179
9	Haematoendothelial progenitors	0	0	0	0	1	1	1	1	2	2	0.725381	-0.295186
10	Neural crest	0	2	2	5	7	7	9	9	10	11	0.724981	0.334472
11	Haematoendothelial progenitors	0	0	0	0	0	0	0	0	0	0	0.646601	0.417149
12	Cranial mesoderm	0	0	1	1	2	3	5	7	7	8	0.661991	0.418044
13	Neural crest	2	3	6	10	15	15	16	16	17	20	0.379533	-0.0121155
14	Haematoendothelial progenitors	0	0	0	0	0	0	1	1	1	1	0.767105	-0.25811
15	Haematoendothelial progenitors	0	0	0	0	0	1	3	5	7	9	0.798069	-0.153277
16	Neural crest	1	2	4	4	6	8	10	12	14	16	0.418312	-0.0772943
17	Surface ectoderm	0	0	0	0	0	1	1	1	3	3	0.832555	-0.344062
18	Neural crest	0	4	7	9	11	12	14	16	16	16	0.273645	-0.00260497
19	Cranial mesoderm	2	6	9	11	16	17	21	28	31	35	0.228834	0.521269
20	Neural crest	0	0	2	2	2	2	2	5	5	5	0.263277	0.441988
21	Neural crest	0	0	1	2	3	3	3	3	5	5	0.37417	0.4681
22	Neural crest	1	3	6	7	15	15	16	16	18	19	0.459701	-0.0333816
23	Endothelium	0	0	0	0	0	0	1	1	1	1	0.664022	0.0675011
24	Neural crest	0	2	3	5	7	9	9	10	11	13	0.632868	0.310749
25	Neural crest	1	4	6	8	10	12	16	22	24	24	0.41939	-0.0651193
26	Neural crest	1	1	3	4	9	13	14	16	20	20	0.290143	-0.085032
27	Neural crest	0	1	2	2	2	2	3	5	6	9	0.689695	0.363232
28	Neural crest	1	1	5	6	9	15	18	19	20	24	0.621372	-0.0400834
29	Neural crest	0	4	7	10	12	15	16	16	18	19	0.198263	-0.0272658
30	Endothelium	0	0	0	1	1	1	1	1	1	1	0.734886	0.10243
31	Neural crest	1	4	6	7	9	13	14	16	16	17	0.356841	0.0350317
32	Cranial mesoderm	0	2	3	5	8	10	11	11	11	12	0.643769	0.36315
33	Neural crest	0	0	1	4	4	6	7	9	11	13	0.353149	-0.0352607
34	Cranial mesoderm	0	0	0	0	1	2	3	4	5	5	0.697116	0.493246
35	Haematoendothelial progenitors	0	0	0	0	0	0	0	0	0	2	0.653635	-0.155139
36	Haematoendothelial progenitors	0	0	1	4	5	6	6	7	10	12	0.674635	-0.0222997
37	Neural crest	0	1	1	3	5	9	14	16	17	17	0.757389	0.00157449
38	Cranial mesoderm	0	0	1	1	2	4	4	5	5	7	0.604122	0.392325
39	Neural crest	0	1	3	4	6	7	10	11	14	15	0.321395	0.199728
40	Neural crest	1	1	6	7	9	13	14	19	24	25	0.369374	-0.0784114
41	Neural crest	0	0	1	1	5	9	10	10	14	14	0.475117	0.0066676
42	Cranial mesoderm	0	0	1	1	2	5	5	5	6	7	0.547259	0.261876
43	Neural crest	0	2	3	10	11	16	16	17	19	20	0.441835	-0.118422
44	Haematoendothelial progenitors	0	2	4	6	8	11	14	15	16	18	0.409286	-0.138644
45	Neural crest	0	0	2	3	4	8	9	12	12	15	0.475117	0.0587406
46	Surface ectoderm	0	0	1	4	5	6	10	10	10	11	0.445587	0.170688
47	Neural crest	0	1	2	3	3	6	6	7	7	11	0.344304	0.172884
48	Cranial mesoderm	0	0	0	0	0	2	3	5	6	7	0.689695	0.463936
49	Cranial mesoderm	0	1	2	3	6	10	11	11	13	15	0.665542	0.336879
50	Neural crest	0	0	2	2	2	5	7	10	14	15	0.376081	-0.0136514
51	Endothelium	1	1	1	2	3	4	4	4	5	5	0.4554	0.175654
52	Neural crest	0	0	0	2	4	7	9	11	13	13	0.276302	-0.01064
53	Neural crest	1	2	5	7	7	9	12	15	17	17	0.394453	0.0388127
54	Neural crest	0	1	3	8	12	16	20	22	23	23	0.457964	-0.030735
55	Endothelium	0	2	4	5	7	11	14	16	17	18	0.346929	-0.156125
56	Endothelium	0	1	3	3	6	7	11	15	16	16	0.427116	0.400895
57	Neural crest	1	1	2	3	3	3	5	6	7	8	0.52983	0.358618
58	Neural crest	0	2	2	3	4	4	6	8	9	10	0.328452	0.328468
59	Haematoendothelial progenitors	0	0	3	4	5	9	11	11	13	14	0.720543	-0.155673
60	Cranial mesoderm	0	0	0	0	2	2	2	2	3	3	0.479435	0.295416
61	Neural crest	0	0	2	6	7	9	10	13	13	14	0.425037	-0.118087
62	Surface ectoderm	2	2	2	2	3	3	4	4	5	7	0.6133	-0.134565
63	Neural crest	0	0	0	0	0	2	5	5	7	10	0.529633	0.111022
64	Endothelium	0	1	1	2	3	4	4	5	5	6	0.505649	0.444049
65	Cranial mesoderm	1	2	3	6	8	9	10	11	11	15	0.485494	0.309787
66	Cranial mesoderm	0	0	1	2	3	4	5	5	6	9	0.478045	0.436388
67	Neural crest	0	1	1	1	4	5	8	11	13	14	0.395185	0.043948
68	Neural crest	0	1	2	4	9	14	17	20	24	28	0.523117	-0.0474442
69	Surface ectoderm	1	2	2	2	3	3	4	5	6	8	0.562294	-0.155213
70	Cranial mesoderm	0	2	3	4	7	11	12	14	14	15	0.425265	0.165115
71	Cranial mesoderm	0	1	1	2	2	2	2	2	3	5	0.733881	0.429442
72	Cranial mesoderm	1	2	5	8	11	11	12	12	12	12	0.553947	0.363395
73	Cranial mesoderm	0	0	1	1	3	3	5	7	8	8	0.542147	0.143197
74	Cranial mesoderm	0	0	2	3	4	8	9	12	12	14	0.456009	0.334179
75	Surface ectoderm	0	0	1	2	5	8	11	15	16	17	0.333497	0.0295063
76	Endothelium	0	0	1	2	2	2	2	3	4	4	0.349478	0.437654
77	Endothelium	0	0	0	1	2	2	2	5	6	9	0.487247	-0.137393
78	Surface ectoderm	0	0	0	1	1	3	3	4	5	6	0.391575	0.316227
79	Cranial mesoderm	1	1	1	4	6	7	10	11	13	16	0.590828	0.376767
80	Surface ectoderm	2	7	7	8	11	13	14	16	18	20	0.366574	-0.124702
81	Cranial mesoderm	1	3	5	7	9	11	12	12	12	12	0.464501	0.350921
82	Haematoendothelial progenitors	0	0	2	2	3	3	3	4	4	4	0.48948	0.433091
83	Cranial mesoderm	1	1	2	2	3	4	7	7	7	9	0.569491	0.310057
84	Cranial mesoderm	0	1	2	3	6	11	17	19	25	31	0.588705	0.503036
85	Cranial mesoderm	0	2	3	5	7	9	11	11	12	15	0.328676	0.126103
86	Cranial mesoderm	0	0	0	0	0	0	0	0	2	3	0.559034	0.110277
87	Surface ectoderm	1	2	2	2	3	4	5	8	9	9	0.626282	-0.151853
88	Cranial mesoderm	1	2	4	6	6	6	9	10	10	11	0.434448	0.305236
89	Neural crest	1	3	7	9	10	14	16	16	16	17	0.274986	-0.0364776
90	Cranial mesoderm	1	2	5	6	8	9	11	13	15	16	0.435174	0.148848
91	Neural crest	0	1	3	3	5	6	12	12	15	15	0.510534	0.118044
92	Surface ectoderm	0	0	0	0	0	0	2	3	3	3	0.353462	0.347368
93	Neural crest	0	1	4	6	8	9	10	11	12	12	0.476901	0.117106
94	Cranial mesoderm	0	1	1	1	1	1	1	2	2	5	0.701815	0.431238
95	Cranial mesoderm	0	0	0	0	1	5	6	8	10	11	0.697116	0.441622
96	Neural crest	0	0	2	2	3	5	6	12	16	18	0.671798	-0.00535865
97	Surface ectoderm	0	0	0	1	1	2	2	2	2	2	0.733881	-0.24073
98	Surface ectoderm	0	0	0	0	0	0	0	1	3	4	0.602358	-0.10887
99	Surface ectoderm	0	0	0	1	1	1	2	2	2	2	0.549454	0.39888
100	Neural crest	0	0	2	3	4	5	5	5	6	8	0.416277	-0.0104014
101	Cranial mesoderm	0	1	3	3	6	8	11	12	12	13	0.724187	0.314579
102	Surface ectoderm	0	0	0	0	0	0	0	0	1	3	0.780398	-0.252129
103	Cranial mesoderm	1	1	3	4	6	7	11	12	12	14	0.574317	0.365724
104	Surface ectoderm	0	0	0	0	2	2	2	2	3	5	0.633584	-0.16113
105	Mixed mesenchymal mesoderm	0	0	1	1	2	2	2	3	3	4	0.621728	-0.392768
106	Haematoendothelial progenitors	0	0	0	0	0	1	1	1	1	2	0.647993	-0.184565
107	Surface ectoderm	1	4	5	9	11	12	16	17	17	21	0.414534	-0.122836
108	Mixed mesenchymal mesoderm	0	1	1	1	3	4	4	4	4	5	0.614994	-0.374756
109	Neural crest	0	0	0	0	0	1	1	1	3	3	0.771496	-0.240224
110	Neural crest	0	0	1	1	4	5	8	11	13	19	0.600351	-0.0419672
111	Surface ectoderm	1	2	3	6	8	10	11	15	15	17	0.422905	0.0755534
112	Neural crest	3	3	4	5	6	7	7	10	11	12	0.373938	0.0807866
113	Surface ectoderm	0	0	2	3	4	5	9	12	12	14	0.534559	-0.0447291
114	Neural crest	0	0	1	1	1	5	5	11	12	13	0.707196	-0.074448
115	Surface ectoderm	1	4	4	8	11	14	16	17	18	20	0.297381	-0.154277
116	Cranial mesoderm	0	2	3	6	7	8	11	13	15	17	0.653658	0.493962
117	Surface ectoderm	0	1	3	4	6	6	6	6	7	7	0.427481	-0.0055587
118	Surface ectoderm	0	0	1	3	3	5	6	6	6	6	0.575601	-0.371563
119	Surface ectoderm	1	4	4	7	10	11	13	15	21	23	0.548957	-0.181414
120	Neural crest	0	1	1	2	2	5	8	9	9	11	0.798069	0.0570017
121	Surface ectoderm	0	0	2	2	2	2	2	4	7	8	0.592862	0.0833572
122	Surface ectoderm	0	0	0	0	0	0	5	5	5	6	0.832555	-0.166374
123	Surface ectoderm	0	1	2	6	8	10	13	13	13	15	0.348826	-0.172094
124	Forebrain/Midbrain/Hindbrain	0	0	0	0	0	0	2	3	4	5	0.832555	0.458707
125	Surface ectoderm	2	3	6	9	12	14	14	17	20	20	0.367438	-0.146864
126	Neural crest	1	1	4	5	8	10	11	12	15	18	0.433332	0.0705965
127	Surface ectoderm	0	2	4	4	4	5	6	9	10	10	0.548957	-0.100411
128	Surface ectoderm	0	0	4	6	6	8	11	11	11	12	0.359702	-0.0382848
129	Surface ectoderm	2	4	6	9	11	14	14	16	19	22	0.391788	-0.176919
130	Surface ectoderm	1	1	1	4	6	7	9	12	13	14	0.348826	-0.114076
131	Surface ectoderm	0	2	2	2	3	5	9	9	10	12	0.401983	-0.106509
132	Surface ectoderm	1	2	2	2	3	3	4	4	5	5	0.513323	-0.371944
133	Surface ectoderm	0	0	1	2	2	4	4	8	9	12	0.666259	0.21532
134	Cranial mesoderm	1	2	2	5	5	7	9	10	11	14	0.457964	0.474636
135	Surface ectoderm	0	0	1	2	2	2	2	2	2	2	0.579841	-0.368857
136	Surface ectoderm	1	1	1	5	6	8	11	13	13	15	0.299769	-0.113117
137	Surface ectoderm	0	2	5	5	6	6	8	9	13	15	0.431437	0.0287475
138	Surface ectoderm	2	4	6	7	8	11	14	18	21	23	0.53363	-0.182383
139	Surface ectoderm	0	2	4	5	6	9	9	10	15	16	0.463801	-0.177425
140	Surface ectoderm	1	3	3	4	6	9	11	12	14	17	0.360108	-0.00163161
141	Surface ectoderm	1	4	5	7	10	12	14	15	18	18	0.578464	-0.187671
142	Surface ectoderm	2	4	7	9	12	14	16	17	19	20	0.498216	-0.177295
143	Cranial mesoderm	2	6	10	10	16	20	24	25	27	29	0.510324	0.516625
144	Surface ectoderm	0	0	0	0	0	1	2	4	4	8	0.659944	0.117843
145	Mixed mesenchymal mesoderm	0	0	0	2	2	2	3	4	4	6	0.772396	0.0546209
146	Surface ectoderm	0	0	0	0	0	0	0	0	0	0	0.832555	-0.290672
147	Neural crest	0	2	4	8	9	10	11	13	14	17	0.247994	-0.152548
148	Haematoendothelial progenitors	0	0	0	1	1	1	2	5	5	7	0.762024	-0.21576
149	Cranial mesoderm	1	5	7	14	16	21	22	25	30	33	0.405696	0.515105
150	Neural crest	0	0	2	3	5	5	6	8	11	11	0.326771	0.00614682
151	Cranial mesoderm	1	2	3	3	5	8	11	15	16	17	0.666868	0.513841
152	Haematoendothelial progenitors	1	1	1	1	3	3	4	4	4	6	0.411182	0.178008
153	Neural crest	0	0	1	1	4	4	5	6	7	7	0.364302	0.0290018
154	Endothelium	0	0	0	1	1	1	2	3	4	5	0.694512	0.355806
155	Neural crest	0	1	4	5	7	9	9	11	12	12	0.395426	0.0596634
156	Cranial mesoderm	2	7	8	11	12	15	19	22	23	29	0.35277	0.51738
157	Haematoendothelial progenitors	0	0	1	1	1	2	4	5	6	8	0.676247	0.352711
158	Cranial mesoderm	0	0	1	3	5	7	10	11	11	11	0.769831	0.400073
159	Haematoendothelial progenitors	0	0	0	0	0	0	0	1	1	1	0.719534	-0.291861
160	Endothelium	0	0	0	0	1	1	2	2	2	2	0.675503	-0.112735
161	Neural crest	1	4	7	11	14	15	17	19	20	24	0.481704	-0.125666
162	Endothelium	0	0	2	2	5	7	9	10	11	12	0.609391	0.0426975
163	Neural crest	0	0	0	0	0	0	0	0	1	2	0.773091	-0.226846
164	Neural crest	0	0	0	1	1	1	4	5	5	9	0.361673	0.228373
165	Cranial mesoderm	1	4	5	9	15	17	19	23	24	26	0.309036	0.516682
166	Cranial mesoderm	1	1	2	7	13	16	18	22	25	29	0.619689	0.500788
167	Cranial mesoderm	1	1	2	2	5	7	8	10	10	13	0.555233	0.46462
168	Neural crest	1	2	4	5	7	8	10	10	10	10	0.418276	0.101077
169	Haematoendothelial progenitors	0	0	0	0	0	0	0	0	0	0	0.832555	0.0819265
170	Neural crest	2	2	8	10	13	16	18	20	22	23	0.392086	-0.0758662
171	Endothelium	0	1	1	1	4	6	12	15	16	20	0.527887	0.0393584
172	Cranial mesoderm	0	0	0	0	1	1	2	5	5	5	0.46558	0.162563
173	Neural crest	1	2	8	11	15	16	16	17	19	21	0.476152	-0.113488
174	Neural crest	0	0	0	1	1	3	4	5	5	9	0.573051	0.2396
175	Neural crest	0	6	6	10	12	13	15	16	16	18	0.218492	-0.0454516
176	Endothelium	0	0	1	1	1	2	3	4	4	4	0.52669	0.215559
177	Neural crest	1	2	5	10	12	15	18	19	23	27	0.449734	-0.0935149
178	Cranial mesoderm	0	0	1	3	3	5	8	10	11	12	0.544251	0.34646
179	Neural crest	0	0	3	4	4	6	7	7	8	8	0.494496	-0.00028975
180	Endothelium	0	0	1	1	1	1	2	2	2	2	0.608008	-0.0947483
181	Endothelium	0	0	1	2	4	4	6	7	7	10	0.660368	0.268928
182	Haematoendothelial progenitors	0	0	0	1	1	2	3	3	5	5	0.58456	-0.080886
183	Neural crest	0	0	0	3	8	14	19	24	27	29	0.444367	-0.0172487
184	Haematoendothelial progenitors	0	1	1	2	5	6	7	7	8	13	0.497107	-0.0115648
185	Endothelium	0	1	1	2	2	2	2	2	2	2	0.594046	-0.125816
186	Endothelium	0	0	0	0	1	1	5	6	6	6	0.560974	0.0757198
187	Neural crest	1	1	1	1	1	3	3	4	8	12	0.31497	0.133113
188	Cranial mesoderm	0	1	2	4	5	6	7	9	14	16	0.624577	0.347472
189	Neural crest	1	4	6	8	12	15	18	20	21	24	0.417569	-0.104701
190	Neural crest	0	0	1	1	3	4	4	5	6	7	0.540822	0.360277
191	Neural crest	1	5	9	10	13	18	18	20	21	23	0.37856	-0.0617244
192	Endothelium	0	0	0	0	0	0	0	0	0	0	0.628781	0.232722
193	Cranial mesoderm	1	3	8	9	12	16	25	28	30	30	0.514238	0.512264
194	Neural crest	1	2	4	4	6	7	9	11	11	12	0.41939	0.0721336
195	Cranial mesoderm	0	0	0	0	0	0	0	1	2	5	0.725189	-0.148998
196	Haematoendothelial progenitors	0	0	0	0	0	0	0	1	2	2	0.555889	0.0156853
197	Cranial mesoderm	0	0	0	0	1	1	3	4	4	7	0.722714	0.386085
198	Cranial mesoderm	2	3	4	9	13	14	17	23	25	31	0.373505	0.507008
199	Endothelium	0	0	0	0	0	1	1	1	3	5	0.599418	0.527749
200	Surface ectoderm	1	2	2	4	6	7	12	14	16	18	0.448893	-0.178494
201	Cranial mesoderm	0	0	0	1	3	7	8	11	12	15	0.545626	0.444597
202	Endothelium	1	1	2	2	2	3	3	3	4	6	0.494225	-0.0927442
203	Endothelium	0	0	1	2	2	2	4	8	10	14	0.605242	0.263456
[truncated: 7,115 more rows]

[truncated: 2 more sheets: Tangram, novoSpaRc]
