# Supplementary material for: CellContrast: Reconstructing spatial relationships in single-cell RNA sequencing data via deep contrastive learning
Source: Patterns (N Y). 2024 Jul 9;5(8):101022. doi: 10.1016/j.patter.2024.101022 (PMC11368686; doi:10.1016/j.patter.2024.101022)
Supplement: Data S4. Benchmarking results of spatial reconstruction for mouse gastrulation cells (embryo 1 L2) using array-based ST reference [file mmc5.xlsx]

## Sheet: ours
test cell index	cell type	hit neighbors with k=20	hit neighbors with k=40	hit neighbors with k=60	hit neighbors with k=80	hit neighbors with k=100	hit neighbors with k=120	hit neighbors with k=140	hit neighbors with k=160	hit neighbors with k=180	hit neighbors with k=200	jsd	spearman corr
0	Lateral plate mesoderm	5	12	20	28	39	46	58	71	79	91	0.309197	0.289337
1	Lateral plate mesoderm	0	2	6	15	19	30	37	40	46	58	0.404841	0.253902
2	Allantois	5	8	10	15	21	25	32	39	44	47	0.473435	0.111665
3	Endothelium	1	2	5	11	12	12	15	20	21	23	0.769831	-0.00557698
4	Lateral plate mesoderm	5	9	10	14	17	22	25	33	38	42	0.450777	-0.0686643
5	Erythroid	3	10	13	19	25	26	28	28	33	35	0.348826	0.391398
6	Gut tube	10	20	22	27	32	33	43	51	61	67	0.228744	0.23237
7	Erythroid	0	4	10	15	20	27	30	35	39	41	0.560415	0.0590994
8	Erythroid	2	11	13	18	26	32	38	43	45	45	0.189667	-0.256359
9	Erythroid	4	11	17	22	28	33	36	38	42	43	0.37417	-0.0418894
10	Intermediate mesoderm	2	6	20	27	37	47	59	64	74	82	0.335268	0.127568
11	Erythroid	0	1	3	8	12	16	18	21	24	26	0.726663	-0.0305947
12	Erythroid	4	11	13	21	29	35	37	40	46	47	0.189667	-0.389634
13	Erythroid	6	10	14	22	26	32	35	36	37	40	0.13285	0.102188
14	Gut tube	7	18	23	25	32	34	39	47	58	67	0.189667	-0.142811
15	Haematoendothelial progenitors	5	10	13	17	18	22	27	31	33	34	0.555387	0.0104358
16	Erythroid	0	3	6	10	16	20	26	29	34	36	0.724981	0.0673932
17	Gut tube	5	13	16	24	32	40	50	68	76	94	0.486742	0.250248
18	Endothelium	3	5	7	7	9	12	14	20	24	30	0.58681	-0.344675
19	Erythroid	4	11	14	21	28	34	37	42	45	47	0.13285	0.0771542
20	Gut tube	2	8	10	12	13	14	17	19	20	23	0.189667	-0.141043
21	Haematoendothelial progenitors	1	7	10	13	13	17	17	17	20	22	0.380652	0.399915
22	Endothelium	2	2	3	6	9	14	18	20	23	24	0.650239	0.00473803
23	Gut tube	8	21	23	29	30	31	37	44	50	56	0.189667	-0.124612
24	Gut tube	2	5	6	12	12	17	19	20	22	26	0.234585	-0.151455
25	Erythroid	4	9	15	23	26	34	38	40	44	46	0.13285	-0.230321
26	Erythroid	5	11	16	22	29	34	36	38	40	40	0.273645	-0.24255
27	Endothelium	1	2	3	5	7	9	11	14	18	23	0.568129	-0.395313
28	Erythroid	7	12	19	23	29	34	38	39	40	43	0	0.080468
29	Erythroid	5	10	14	20	28	32	37	43	45	46	0.189667	0.0497723
30	Endothelium	1	3	5	8	14	16	22	25	31	36	0.693037	0.0279829
31	Gut tube	2	9	12	18	20	22	25	26	29	36	0.189667	-0.218165
32	Gut tube	3	16	22	26	27	31	33	35	37	44	0.331464	-0.0476736
33	Gut tube	5	14	20	28	36	43	48	60	76	90	0.353149	-0.177069
34	Allantois	6	10	13	19	20	24	26	28	36	38	0.570085	-0.0560222
35	Erythroid	6	11	17	23	26	35	36	38	39	45	0.234585	0.0748672
36	Gut tube	7	14	16	19	21	25	27	31	35	43	0.13285	-0.123529
37	Erythroid	5	11	17	22	27	36	38	41	43	45	0	0.0549865
38	Intermediate mesoderm	2	5	8	15	22	31	41	56	70	78	0.629184	0.222098
39	Gut tube	10	18	25	26	28	32	34	40	45	56	0.13285	0.398512
40	Gut tube	4	17	25	33	38	46	55	61	72	83	0.399491	-0.174343
41	Erythroid	6	10	14	22	27	32	34	37	39	42	0.189667	0.067993
42	Blood progenitors	5	12	18	21	25	27	30	31	36	37	0.404841	0.0925438
43	Erythroid	3	9	13	20	29	34	37	43	43	48	0.309197	0.0607044
44	Gut tube	7	22	28	31	33	40	47	55	67	77	0.234585	-0.175418
45	Erythroid	5	12	16	21	30	34	36	42	43	43	0.13285	0.0732763
46	Gut tube	6	11	15	19	20	25	27	28	31	31	0.13285	-0.17716
47	Intermediate mesoderm	3	10	15	21	28	33	44	56	63	74	0.273645	0.212827
48	Erythroid	5	9	13	21	28	33	36	36	38	42	0.13285	-0.0118076
49	Gut tube	2	7	12	14	15	17	20	29	31	35	0.186165	-0.136944
50	Gut tube	9	17	20	25	27	31	35	42	49	56	0.189667	-0.175192
51	Gut tube	2	10	12	13	16	17	18	19	24	30	0.331464	-0.278875
52	Endothelium	1	1	3	6	10	15	19	21	25	27	0.68593	0.208718
53	Gut tube	1	2	6	10	11	15	22	30	36	43	0.343405	-0.0322961
54	Endothelium	0	2	2	3	4	7	12	16	18	19	0.650239	-0.0192646
55	Erythroid	5	12	16	21	28	34	36	40	44	45	0.13285	0.0811481
56	Mixed mesenchymal mesoderm	5	7	11	14	17	18	22	22	26	29	0.503805	-0.0475457
57	Erythroid	4	10	16	20	26	32	35	36	42	44	0.13285	0.069788
58	Erythroid	6	12	16	21	28	33	38	41	41	43	0	0.0736115
59	Mixed mesenchymal mesoderm	5	10	12	16	18	21	23	25	29	35	0.574722	-0.0519206
60	Erythroid	3	11	14	20	30	35	38	39	40	42	0.189667	0.0609155
61	Gut tube	6	16	24	28	34	39	49	59	72	86	0.348826	-0.116304
62	Endothelium	1	4	6	7	10	13	19	23	26	29	0.650239	0.0119245
63	Erythroid	6	11	16	22	30	34	37	41	43	43	0.13285	0.0595266
64	Gut tube	6	13	21	26	32	37	44	53	61	68	0.309197	-0.252284
65	Gut tube	7	13	25	33	40	45	55	61	65	78	0.234585	-0.134434
66	Gut tube	10	17	25	27	31	34	36	44	49	61	0.273645	-0.175045
67	Haematoendothelial progenitors	2	5	12	18	25	29	34	42	45	52	0.509501	0.02211
68	Endothelium	2	6	8	10	15	19	23	33	42	47	0.663849	0.0284815
69	Gut tube	6	8	11	15	18	20	22	24	27	29	0.309197	-0.172569
70	Endothelium	0	1	3	3	7	11	15	22	25	27	0.592141	0.20085
71	Erythroid	2	6	13	20	26	33	36	37	41	44	0.464501	0.0716334
72	Erythroid	1	2	5	8	10	18	22	25	28	31	0.43485	0.100907
73	Erythroid	5	9	15	20	30	35	38	40	43	45	0.234585	0.0742015
74	Gut tube	6	13	20	27	31	37	43	55	63	71	0.404841	-0.17239
75	Haematoendothelial progenitors	1	4	5	5	6	6	9	13	19	22	0.666868	0.0116176
76	Gut tube	5	10	17	23	29	32	38	42	51	58	0.404841	-0.132199
77	Erythroid	4	10	15	20	26	30	35	37	39	41	0.523792	0.0680035
78	Erythroid	4	12	14	16	18	21	24	26	31	35	0.299769	0.0875091
79	Allantois	6	13	19	29	41	50	59	66	71	81	0.331464	0.208377
80	Gut tube	3	10	19	28	35	41	45	56	61	73	0.381273	0.202985
81	Erythroid	0	3	4	9	13	17	28	29	31	37	0.58482	0.169663
82	Endothelium	2	5	6	8	9	9	12	16	21	25	0.626752	0.0114955
83	Endothelium	1	3	4	7	8	9	11	16	21	26	0.650239	0.0130888
84	Endothelium	2	2	2	7	8	9	10	13	20	25	0.650239	-0.0132565
85	Erythroid	1	2	6	7	13	15	20	26	29	35	0.43485	-0.0813081
86	Lateral plate mesoderm	5	11	14	21	27	33	39	48	55	65	0.189667	0.222133
87	Endothelium	2	3	3	5	6	7	10	17	20	25	0.650239	0.00703624
88	Erythroid	1	3	10	15	22	28	33	35	39	42	0.653816	-0.29596
89	Endothelium	0	2	4	5	8	10	12	17	21	30	0.653816	0.0194356
90	Erythroid	1	5	10	15	25	27	33	40	44	52	0.531934	0.135299
91	Endothelium	1	5	8	11	14	17	19	20	22	29	0.585075	-0.0306265
92	Lateral plate mesoderm	4	10	20	29	39	45	54	60	71	83	0.43485	-0.124382
93	Endothelium	3	3	3	5	8	9	11	14	20	26	0.650239	0.0137804
94	Endothelium	0	6	7	8	9	12	17	20	26	28	0.68593	0.0371574
95	Endothelium	4	7	12	15	21	27	29	32	34	39	0.53495	0.0349879
96	Lateral plate mesoderm	1	11	21	29	37	42	47	51	62	69	0.37417	0.1498
97	Lateral plate mesoderm	5	15	24	30	36	39	48	54	59	69	0.273645	0.246316
98	Lateral plate mesoderm	5	15	23	29	35	41	47	54	65	76	0.37417	0.251144
99	Lateral plate mesoderm	6	9	16	24	33	41	47	53	61	71	0.189667	-0.0608215
100	Endothelium	3	6	8	12	14	18	21	28	32	37	0.616762	0.041802
101	Lateral plate mesoderm	3	12	18	27	36	41	48	57	64	74	0.379533	0.23385
102	Lateral plate mesoderm	3	13	22	33	40	47	57	63	66	77	0.299769	0.152555
103	Lateral plate mesoderm	5	13	19	23	28	30	36	41	45	57	0.309197	0.24203
104	Lateral plate mesoderm	1	5	7	9	12	17	17	19	23	30	0.309197	0.24553
105	Lateral plate mesoderm	4	16	22	28	34	38	44	48	54	65	0.309197	0.24868
106	Endothelium	4	7	10	13	18	23	27	32	35	38	0.501973	-0.092133
107	Haematoendothelial progenitors	3	7	9	14	19	23	26	34	36	41	0.508226	0.0448484
108	Gut tube	3	8	10	11	15	18	22	26	32	39	0.58482	-0.126747
109	Lateral plate mesoderm	1	4	9	17	25	32	41	49	59	63	0.434947	0.1161
110	Haematoendothelial progenitors	4	9	16	19	24	27	31	35	45	54	0.289646	-0.00232035
111	Lateral plate mesoderm	1	2	5	8	12	16	21	25	30	36	0.309197	0.211859
112	Gut tube	4	9	12	13	14	16	16	21	25	30	0.523792	-0.0768551
113	Lateral plate mesoderm	6	16	27	34	44	49	56	61	70	78	0.13285	0.157024
114	Lateral plate mesoderm	5	20	33	40	45	53	60	64	73	79	0.13285	0.160548
115	Lateral plate mesoderm	6	11	20	22	28	34	37	46	49	63	0.299769	0.254808
116	Lateral plate mesoderm	5	7	13	15	16	19	19	23	25	31	0.189667	0.245324
117	Lateral plate mesoderm	6	14	25	33	40	49	55	60	66	77	0.189667	0.0298929
118	Lateral plate mesoderm	5	12	16	18	27	28	35	39	44	48	0	0.240522
119	Allantois	2	8	15	24	32	45	54	61	72	81	0.234956	0.253845
120	Gut tube	1	6	9	11	12	15	17	18	22	27	0.68593	-0.137883
121	Lateral plate mesoderm	5	15	24	33	41	48	51	58	69	76	0.13285	0.162915
122	Endothelium	2	7	13	19	21	24	28	31	35	39	0.58482	0.0565217
123	Endothelium	0	5	13	15	20	22	26	30	32	34	0.58482	0.0661126
124	Lateral plate mesoderm	8	19	30	41	47	52	58	63	69	76	0.13285	0.252951
125	Gut tube	5	9	12	15	20	26	30	37	40	43	0.404841	-0.0850115
126	Lateral plate mesoderm	8	17	23	29	34	37	40	45	50	55	0.13285	0.247576
127	Gut tube	4	5	10	10	14	15	20	23	25	28	0.404841	-0.125377
128	Lateral plate mesoderm	5	15	21	23	29	36	38	38	46	52	0.189667	0.154101
129	Gut tube	5	8	13	14	17	19	23	27	31	36	0.43485	-0.0857561
130	Lateral plate mesoderm	4	11	18	29	40	50	55	64	69	79	0.18986	0.227542
131	Endothelium	3	7	15	22	25	28	34	39	43	47	0.528547	0.0416728
132	Lateral plate mesoderm	6	19	27	37	42	50	58	67	72	79	0.13285	0.165395
133	Lateral plate mesoderm	7	21	28	36	41	49	56	59	64	69	0	0.250764
134	Haematoendothelial progenitors	4	12	17	24	28	35	42	47	52	58	0.409816	0.020706
135	Lateral plate mesoderm	9	18	24	28	33	37	40	44	48	56	0	0.248386
136	Haematoendothelial progenitors	4	9	13	14	18	21	25	28	33	41	0.317701	-0.0903311
137	Gut tube	4	11	15	19	22	24	29	35	37	43	0.404841	-0.129873
138	Lateral plate mesoderm	5	17	28	36	41	44	48	51	56	61	0	0.166362
139	Lateral plate mesoderm	3	8	20	26	33	42	53	64	75	83	0.234585	0.126152
140	Lateral plate mesoderm	8	25	32	38	45	53	59	63	70	77	0	0.244072
141	Lateral plate mesoderm	4	17	25	29	34	40	42	45	48	53	0.309197	0.226207
142	Lateral plate mesoderm	8	26	38	43	50	56	59	62	68	74	0	0.246749
143	Lateral plate mesoderm	6	17	30	38	51	57	61	67	77	82	0.13285	-0.0481213
144	Gut tube	5	7	7	13	15	19	22	28	33	35	0.43485	-0.124205
145	Gut tube	4	10	15	18	20	24	27	28	33	39	0.404841	-0.119817
146	Lateral plate mesoderm	8	17	24	27	32	36	40	45	53	55	0	0.250857
147	Lateral plate mesoderm	9	24	29	36	46	53	57	67	71	75	0.13285	0.24119
148	Lateral plate mesoderm	1	1	3	6	6	7	9	12	14	16	0.573115	0.277938
149	Endothelium	2	6	8	10	16	23	27	31	34	36	0.616762	0.0546294
150	Endothelium	1	1	7	8	12	12	14	17	22	25	0.662888	-0.342591
151	Lateral plate mesoderm	2	11	21	28	34	41	44	46	55	61	0	0.250898
152	Lateral plate mesoderm	3	12	25	38	46	56	67	77	89	98	0.13285	0.0101512
153	Allantois	3	8	20	28	36	42	50	57	66	74	0.332022	0.00612424
154	Gut tube	5	11	12	12	16	22	28	30	31	37	0.464501	-0.0614178
155	Gut tube	6	8	10	11	12	15	22	26	29	34	0.464501	-0.062937
156	Endothelium	3	4	7	11	16	18	21	24	29	35	0.540822	0.0662123
157	Gut tube	5	7	12	18	23	28	33	37	44	48	0.43485	-0.0751702
158	Endothelium	2	12	16	23	31	42	45	55	64	72	0.373913	0.0427402
159	Lateral plate mesoderm	3	14	25	36	46	58	66	75	78	85	0.43485	0.209457
160	Spinal cord	0	1	3	3	8	14	19	28	29	33	0.730282	-0.0356639
161	Lateral plate mesoderm	8	18	34	43	55	62	68	75	81	90	0	0.223808
162	Lateral plate mesoderm	7	19	37	47	57	59	69	74	77	85	0	-0.0712455
163	Lateral plate mesoderm	5	15	27	40	50	55	63	71	77	80	0.13285	0.000884902
164	Lateral plate mesoderm	6	19	34	47	57	64	71	79	82	87	0	-0.0471632
165	Endothelium	4	7	11	18	23	28	33	36	41	44	0.577534	0.0364751
166	Endothelium	3	10	17	20	23	29	34	36	38	45	0.466521	0.0665257
167	Lateral plate mesoderm	2	10	14	20	32	35	48	58	68	75	0.273645	0.222569
168	Lateral plate mesoderm	1	9	18	29	41	52	61	71	82	93	0.342457	-0.0327159
169	Lateral plate mesoderm	5	22	31	38	50	58	67	74	83	92	0	0.247854
170	Lateral plate mesoderm	8	21	38	52	62	66	73	78	82	87	0	-0.04325
171	Lateral plate mesoderm	8	22	33	41	49	55	58	65	69	75	0	0.229165
172	Lateral plate mesoderm	6	19	32	45	55	62	67	73	78	82	0.18986	-0.0391893
173	Lateral plate mesoderm	2	14	27	40	51	65	70	77	85	90	0.273645	0.184562
174	Lateral plate mesoderm	2	9	23	37	48	53	65	72	83	89	0.309197	0.245355
175	Endothelium	3	7	10	12	16	20	24	31	34	39	0.523792	0.0760577
176	Haematoendothelial progenitors	0	0	0	1	2	2	2	2	3	6	0.607889	0.029183
177	Endothelium	4	9	14	16	23	28	33	37	42	47	0.409656	0.0518171
178	Erythroid	3	5	8	11	14	20	26	30	33	37	0.43485	-0.240977
179	Lateral plate mesoderm	3	13	24	34	43	54	60	70	80	92	0.265903	0.00713642
180	Endothelium	3	4	8	10	15	18	20	23	27	30	0.58482	-0.34246
181	Lateral plate mesoderm	3	14	22	33	47	58	66	71	82	89	0.277445	0.0145399
182	Lateral plate mesoderm	7	22	41	48	54	60	62	67	70	77	0	0.174057
183	Lateral plate mesoderm	5	20	32	41	55	61	68	72	80	81	0.309197	-0.00525098
184	Lateral plate mesoderm	2	7	10	24	32	43	52	59	70	79	0.416277	0.0201914
185	Lateral plate mesoderm	3	13	21	33	41	54	60	69	83	88	0.348826	0.0226146
186	Lateral plate mesoderm	2	16	32	44	52	61	69	77	80	89	0.234585	0.000693303
187	Lateral plate mesoderm	8	19	27	36	47	57	62	64	69	76	0.13285	0.180216
188	Lateral plate mesoderm	2	10	26	37	43	51	61	70	79	87	0.265903	0.0189766
189	Erythroid	2	6	9	11	14	21	27	30	35	41	0.43485	-0.0728232
190	Lateral plate mesoderm	4	16	23	31	39	50	55	68	76	85	0.353149	-0.0238419
191	Lateral plate mesoderm	3	9	15	26	33	46	50	59	68	74	0.418276	-0.131474
192	Lateral plate mesoderm	8	24	34	46	52	55	64	69	71	76	0	0.178116
193	Haematoendothelial progenitors	5	16	30	40	51	60	71	76	81	87	0.228786	-0.0548623
194	Lateral plate mesoderm	9	19	35	51	63	68	74	80	81	83	0.189667	0.265536
195	Lateral plate mesoderm	3	9	14	24	34	43	53	62	70	81	0.380652	-0.0107532
196	Endothelium	2	3	7	12	15	18	22	26	28	29	0.464501	0.0841077
197	Lateral plate mesoderm	2	13	24	32	39	49	58	65	74	80	0.228744	0.0240835
198	Lateral plate mesoderm	3	15	23	30	38	48	60	70	77	86	0.294959	-0.0223389
199	Lateral plate mesoderm	2	11	22	30	37	46	57	67	75	80	0.361673	0.0393685
200	Neural crest	1	7	9	12	19	27	40	47	58	65	0.536237	0.251312
201	Lateral plate mesoderm	5	16	29	42	54	72	78	82	86	90	0.189667	-0.260049
202	Lateral plate mesoderm	4	15	30	40	50	60	71	79	88	95	0.234585	-0.0246531
203	Lateral plate mesoderm	3	10	18	25	30	36	45	56	66	77	0.322447	0.0449302
204	Haematoendothelial progenitors	2	6	9	14	21	28	35	43	51	61	0.386003	0.0423976
205	Lateral plate mesoderm	0	8	20	30	38	45	56	62	69	77	0.189667	0.25128
206	Lateral plate mesoderm	9	15	27	38	45	52	58	67	76	81	0.189667	0.00837928
207	Endothelium	0	1	6	8	12	16	20	22	25	30	0.832555	0.0383836
208	Lateral plate mesoderm	3	8	13	21	28	36	42	49	60	69	0.448827	0.0402565
209	Haematoendothelial progenitors	2	2	10	14	24	31	38	45	53	64	0.395156	0.0457696
210	Lateral plate mesoderm	8	17	30	46	58	64	68	72	80	85	0.189667	0.18921
211	Lateral plate mesoderm	7	21	36	53	65	74	76	82	85	89	0.189667	-0.0332894
212	Mixed mesenchymal mesoderm	2	12	20	32	43	56	63	67	72	79	0.380652	0.0171825
213	Lateral plate mesoderm	7	18	32	44	55	62	67	76	80	87	0.234585	0.0336272
214	Lateral plate mesoderm	6	15	27	38	48	56	69	73	85	93	0.263277	0.0255728
215	Lateral plate mesoderm	4	16	29	33	41	50	60	67	77	83	0.13285	-0.0275807
216	Lateral plate mesoderm	2	12	19	29	37	46	54	64	69	79	0.234585	-0.040131
217	Lateral plate mesoderm	4	12	19	25	33	43	50	57	66	75	0.374423	0.0358937
218	Lateral plate mesoderm	3	6	19	28	35	42	52	59	67	74	0.13285	-0.00729238
219	Lateral plate mesoderm	3	14	26	35	42	54	66	72	82	87	0.13285	-0.0437481
220	Lateral plate mesoderm	0	2	3	3	5	7	10	14	17	21	0.404841	0.271061
221	Erythroid	0	1	3	5	13	20	25	30	35	39	0.43485	0.0271337
222	Lateral plate mesoderm	2	13	22	31	36	49	60	65	71	78	0.189667	-0.072761
223	Lateral plate mesoderm	4	14	20	27	35	42	51	61	68	78	0.331464	-0.0107582
224	Lateral plate mesoderm	4	15	25	39	46	54	63	70	76	82	0.234585	-0.0787842
225	Lateral plate mesoderm	0	8	14	19	27	33	37	45	50	61	0.37417	0.0294721
226	Lateral plate mesoderm	5	12	17	20	26	31	40	48	61	71	0.273645	0.21672
227	Lateral plate mesoderm	2	5	12	22	33	42	50	57	63	77	0.447525	0.0437148
228	Lateral plate mesoderm	4	13	22	30	36	46	50	56	65	71	0.299769	-0.00960719
229	Lateral plate mesoderm	8	18	30	41	54	64	75	83	96	105	0.234585	0.0378431
230	Lateral plate mesoderm	5	10	18	25	34	44	52	61	68	80	0.331464	0.00107728
231	Endothelium	1	1	1	3	4	8	11	18	24	27	0.626752	-0.374088
232	Lateral plate mesoderm	5	17	30	39	46	53	63	73	86	91	0.13285	-0.0269975
233	Lateral plate mesoderm	6	13	20	30	34	45	56	61	73	83	0.228744	-0.00272303
234	Lateral plate mesoderm	4	6	11	15	19	25	26	29	33	38	0.37417	0.30128
235	Lateral plate mesoderm	5	13	24	31	37	48	55	61	67	76	0.13285	0.0217586
236	Intermediate mesoderm	0	0	0	2	3	3	5	7	11	16	0.380652	0.271576
237	Lateral plate mesoderm	4	8	17	27	33	42	48	58	65	74	0.273645	0.240145
238	Lateral plate mesoderm	2	7	14	22	29	37	47	56	66	74	0.404841	0.231563
239	Lateral plate mesoderm	3	10	24	32	43	52	56	65	74	83	0.37417	0.125558
240	Erythroid	0	1	3	7	14	16	25	26	32	36	0.637233	0.105747
241	Intermediate mesoderm	2	8	10	16	26	36	48	62	71	78	0.414192	0.14142
242	Erythroid	2	3	6	10	13	23	29	33	38	42	0.464501	-0.0700989
243	Lateral plate mesoderm	1	11	15	26	34	41	47	56	64	72	0.132988	0.230652
244	Erythroid	1	1	3	8	16	22	29	32	38	41	0.43485	-0.0693799
245	Lateral plate mesoderm	0	5	10	14	20	30	38	52	61	76	0.464501	0.235586
246	Lateral plate mesoderm	0	1	5	9	20	26	39	48	57	65	0.62896	0.236117
247	Lateral plate mesoderm	1	9	17	26	37	47	58	68	75	84	0.4679	0.125073
248	Lateral plate mesoderm	5	13	21	30	40	44	53	65	72	82	0.31008	0.220004
249	Haematoendothelial progenitors	3	5	6	10	10	16	24	27	34	37	0.536807	0.377904
250	Lateral plate mesoderm	3	9	14	22	29	34	45	57	65	76	0.310712	0.248223
251	Endothelium	1	2	4	6	7	11	11	13	16	19	0.650239	-0.0117291
252	Intermediate mesoderm	0	3	8	15	23	36	49	63	75	84	0.58482	0.204126
253	Intermediate mesoderm	2	6	12	23	32	46	53	67	72	85	0.574317	0.218032
254	Haematoendothelial progenitors	0	6	10	13	21	33	42	51	61	71	0.486812	0.148302
255	Lateral plate mesoderm	0	6	13	20	29	39	50	54	60	71	0.553947	0.231338
256	Erythroid	0	3	9	12	21	29	35	38	41	43	0.650239	-0.251229
257	Lateral plate mesoderm	1	1	5	10	18	24	28	37	45	56	0.520089	0.150763
258	Lateral plate mesoderm	7	13	23	40	50	61	70	81	86	94	0.404841	0.283612
259	Lateral plate mesoderm	4	9	19	25	34	44	52	61	67	76	0.273645	0.139195
260	Lateral plate mesoderm	6	12	16	23	31	39	45	55	63	77	0.198146	0.247889
261	Lateral plate mesoderm	1	7	9	17	21	28	37	48	59	66	0.273082	0.253057
262	Lateral plate mesoderm	6	11	14	20	27	34	43	51	61	73	0.273645	0.141748
263	Erythroid	0	3	4	9	15	24	29	32	34	41	0.553947	0.124061
264	Lateral plate mesoderm	6	9	17	21	28	36	43	47	58	66	0.273645	0.251087
265	Endothelium	1	4	5	6	8	11	16	18	23	25	0.661451	-0.00262182
266	Endothelium	2	3	4	5	7	10	14	17	19	22	0.688533	0.00292377
267	Lateral plate mesoderm	3	11	16	28	41	51	61	65	73	78	0.189667	0.227864
268	Intermediate mesoderm	1	3	8	14	20	28	33	39	48	59	0.265731	0.241296
269	Erythroid	4	8	12	15	18	24	28	32	32	35	0.553947	-0.107127
270	Gut tube	1	12	19	21	23	25	27	30	34	40	0.464501	-0.188715
271	Lateral plate mesoderm	2	5	10	15	23	31	42	52	62	69	0.304814	0.238243
272	Erythroid	1	1	5	8	15	22	24	30	35	39	0.486742	0.175587
273	Endothelium	2	2	4	5	6	7	12	13	17	25	0.68593	0.00673525
274	Lateral plate mesoderm	6	14	17	19	25	35	42	44	55	62	0.311701	0.224324
275	Erythroid	1	3	8	13	21	30	38	40	41	42	0.553947	-0.294318
276	Lateral plate mesoderm	3	8	11	16	22	33	39	48	55	66	0.309197	0.249005
277	Lateral plate mesoderm	6	11	18	32	41	51	59	67	75	83	0.18986	0.230885
278	Mixed mesenchymal mesoderm	0	3	7	10	16	27	34	43	53	60	0.466955	0.255835
279	Erythroid	4	8	11	16	20	23	27	29	32	33	0.575295	-0.247555
280	Gut tube	3	8	13	17	23	36	48	60	72	78	0.578464	0.228029
281	Lateral plate mesoderm	4	6	14	21	28	33	41	50	57	63	0.375033	0.248546
282	Lateral plate mesoderm	1	5	9	13	21	30	38	53	64	73	0.342644	0.262137
283	Lateral plate mesoderm	6	16	26	37	47	55	65	76	82	88	0.198146	0.212349
284	Lateral plate mesoderm	4	9	15	18	25	30	35	40	49	57	0.383408	-0.071205
285	Gut tube	3	15	18	20	26	28	31	32	36	47	0.342457	-0.186524
286	Endothelium	2	3	3	5	8	9	14	18	27	34	0.694886	0.00186449
287	Erythroid	0	0	0	3	6	15	23	30	40	42	0.724981	0.0821616
288	Erythroid	3	12	14	20	25	27	29	34	37	40	0.37417	-0.39361
289	Gut tube	4	18	22	26	32	38	45	46	58	63	0.309197	0.404067
290	Gut tube	2	11	13	18	27	30	38	48	62	73	0.608994	0.215638
291	Gut tube	7	21	23	24	29	31	33	37	43	49	0.273645	-0.185329
292	Forebrain/Midbrain/Hindbrain	2	6	12	21	25	36	42	54	63	78	0.13285	0.483484
293	Forebrain/Midbrain/Hindbrain	1	4	8	13	22	35	42	54	70	87	0	0.488305
294	Forebrain/Midbrain/Hindbrain	3	7	9	16	21	28	37	41	51	59	0	0.449911
295	Forebrain/Midbrain/Hindbrain	2	7	14	22	32	49	59	68	77	92	0	0.485366
296	Forebrain/Midbrain/Hindbrain	3	9	13	18	24	33	40	52	60	73	0	0.489009
297	Forebrain/Midbrain/Hindbrain	4	6	15	24	33	47	57	68	80	88	0	-0.253351
298	Forebrain/Midbrain/Hindbrain	2	9	21	37	50	65	81	95	109	119	0	0.477909
299	Forebrain/Midbrain/Hindbrain	3	8	21	31	44	55	72	82	95	108	0	-0.440659
300	Forebrain/Midbrain/Hindbrain	2	5	16	30	43	51	67	85	101	111	0	0.479857
301	Forebrain/Midbrain/Hindbrain	3	5	9	13	17	19	25	30	36	37	0	0.459684
302	Forebrain/Midbrain/Hindbrain	2	11	23	35	44	61	78	97	112	125	0	0.485272
303	Forebrain/Midbrain/Hindbrain	2	4	10	21	26	31	41	51	58	66	0	0.491337
304	Forebrain/Midbrain/Hindbrain	6	13	16	27	36	48	60	73	85	101	0	0.483035
305	Forebrain/Midbrain/Hindbrain	1	7	15	32	49	65	80	93	104	114	0	0.478379
306	Forebrain/Midbrain/Hindbrain	2	8	20	33	43	53	64	77	92	110	0	0.483291
307	Forebrain/Midbrain/Hindbrain	5	15	27	38	55	72	81	89	97	109	0	0.476411
308	Forebrain/Midbrain/Hindbrain	1	4	13	21	34	48	57	64	74	91	0	0.474675
309	Forebrain/Midbrain/Hindbrain	0	0	2	3	6	13	22	28	36	42	0	0.492582
310	Forebrain/Midbrain/Hindbrain	1	3	7	11	13	17	22	25	28	35	0	0.45412
311	Forebrain/Midbrain/Hindbrain	0	3	6	9	11	14	20	28	31	37	0	0.441405
312	Forebrain/Midbrain/Hindbrain	3	7	15	23	34	42	50	59	64	69	0	0.405648
313	Forebrain/Midbrain/Hindbrain	1	8	14	16	24	31	40	48	57	64	0	0.448333
314	Forebrain/Midbrain/Hindbrain	0	1	3	4	7	14	23	27	31	36	0.273645	-0.449935
315	Forebrain/Midbrain/Hindbrain	0	2	6	11	15	18	24	26	33	37	0	0.432911
316	Forebrain/Midbrain/Hindbrain	2	6	21	29	44	57	72	82	95	108	0.13285	0.481579
317	Forebrain/Midbrain/Hindbrain	2	12	16	21	26	33	40	49	58	68	0.13285	-0.445159
318	Forebrain/Midbrain/Hindbrain	0	1	4	4	10	12	15	23	26	28	0.37417	-0.441101
319	Forebrain/Midbrain/Hindbrain	0	5	15	22	32	44	53	64	80	89	0	0.479043
320	Forebrain/Midbrain/Hindbrain	0	1	3	7	9	17	23	26	30	35	0.464501	0.446954
321	Forebrain/Midbrain/Hindbrain	0	1	4	9	13	24	29	32	38	41	0.265903	-0.368168
322	Forebrain/Midbrain/Hindbrain	0	4	11	22	29	43	53	62	79	96	0	0.488688
323	Forebrain/Midbrain/Hindbrain	3	9	17	32	44	61	80	90	104	112	0	0.477552
324	Forebrain/Midbrain/Hindbrain	3	14	23	33	44	53	61	71	83	97	0	0.482046
325	Forebrain/Midbrain/Hindbrain	0	2	7	13	26	34	40	50	62	74	0	0.491708
326	Forebrain/Midbrain/Hindbrain	2	7	12	21	28	38	51	65	77	87	0.189667	0.482938
327	Forebrain/Midbrain/Hindbrain	1	4	5	12	15	22	26	33	37	45	0	0.487573
328	Forebrain/Midbrain/Hindbrain	0	1	2	3	11	15	20	28	36	42	0.13285	0.493043
329	Forebrain/Midbrain/Hindbrain	4	7	15	23	26	31	40	46	56	63	0.189667	0.484295
330	Forebrain/Midbrain/Hindbrain	0	7	13	23	34	45	59	71	82	90	0.13285	0.435548
331	Forebrain/Midbrain/Hindbrain	2	2	5	8	11	17	20	30	33	40	0.13285	-0.304789
332	Forebrain/Midbrain/Hindbrain	2	2	4	7	13	20	30	38	44	54	0.13285	0.432376
333	Forebrain/Midbrain/Hindbrain	2	7	18	31	45	56	70	81	91	113	0	0.407949
334	Forebrain/Midbrain/Hindbrain	5	10	17	25	36	47	54	68	74	91	0	0.482751
335	Forebrain/Midbrain/Hindbrain	0	2	6	9	17	21	23	30	34	38	0.13285	0.482844
336	Forebrain/Midbrain/Hindbrain	1	9	17	29	39	54	68	75	85	96	0.189667	-0.438628
337	Forebrain/Midbrain/Hindbrain	3	9	12	23	35	47	59	73	84	98	0.234585	0.475381
338	Forebrain/Midbrain/Hindbrain	2	2	3	12	18	25	36	43	53	60	0.13285	0.492251
339	Forebrain/Midbrain/Hindbrain	2	3	8	15	23	28	37	51	63	68	0.189667	0.484354
340	Forebrain/Midbrain/Hindbrain	1	4	9	16	22	30	42	49	57	67	0	0.489686
341	Forebrain/Midbrain/Hindbrain	1	1	3	5	5	8	8	14	17	20	0.560827	-0.444431
342	Forebrain/Midbrain/Hindbrain	5	8	12	16	21	22	25	30	39	50	0	0.455913
343	Forebrain/Midbrain/Hindbrain	2	8	17	32	45	53	68	77	90	103	0	0.454493
344	Forebrain/Midbrain/Hindbrain	2	5	7	11	19	26	33	44	53	63	0	0.487377
345	Forebrain/Midbrain/Hindbrain	3	6	8	8	12	17	22	27	31	43	0.189667	0.488239
346	Forebrain/Midbrain/Hindbrain	2	9	17	28	42	52	66	81	98	112	0.189667	0.478107
347	Forebrain/Midbrain/Hindbrain	1	1	6	12	16	16	22	24	27	31	0.13285	0.451248
348	Forebrain/Midbrain/Hindbrain	3	8	14	22	25	36	42	48	58	70	0.273645	0.481351
349	Forebrain/Midbrain/Hindbrain	1	3	8	13	18	23	32	41	47	57	0.13285	0.487201
350	Forebrain/Midbrain/Hindbrain	0	1	3	7	11	18	30	38	43	50	0.13285	0.492386
351	Forebrain/Midbrain/Hindbrain	2	9	12	23	37	45	58	66	77	90	0	0.477796
352	Forebrain/Midbrain/Hindbrain	4	5	14	23	34	46	57	69	85	98	0.273645	0.475619
353	Forebrain/Midbrain/Hindbrain	1	3	8	17	27	38	49	57	69	81	0	0.491479
354	Forebrain/Midbrain/Hindbrain	3	9	16	21	26	33	45	56	67	78	0.189667	0.478171
355	Forebrain/Midbrain/Hindbrain	3	4	7	14	17	21	28	37	50	60	0.234585	0.487844
356	Forebrain/Midbrain/Hindbrain	1	5	15	19	29	33	40	45	57	69	0.342457	0.438967
357	Forebrain/Midbrain/Hindbrain	0	1	4	7	9	12	16	18	22	24	0.151545	0.459352
358	Forebrain/Midbrain/Hindbrain	0	1	3	4	4	5	7	12	17	24	0.331435	0.478554
359	Forebrain/Midbrain/Hindbrain	4	8	14	26	35	45	57	71	83	94	0.273645	0.475422
360	Forebrain/Midbrain/Hindbrain	1	1	3	5	8	9	13	15	18	23	0.228744	0.495033
361	Forebrain/Midbrain/Hindbrain	4	9	14	23	34	42	53	62	75	89	0	0.412088
362	Forebrain/Midbrain/Hindbrain	2	6	11	25	38	47	56	62	73	83	0.189667	0.47718
363	Forebrain/Midbrain/Hindbrain	3	7	17	24	38	48	55	68	80	100	0.234585	-0.437178
364	Forebrain/Midbrain/Hindbrain	4	11	15	23	31	38	45	51	63	77	0.37417	0.478569
365	Forebrain/Midbrain/Hindbrain	2	5	5	8	12	20	31	37	44	55	0.494064	0.482202
366	Endothelium	1	2	5	8	9	10	12	15	17	17	0.698881	-0.111506
367	Forebrain/Midbrain/Hindbrain	3	7	8	16	24	35	42	51	63	72	0.309197	0.484337
368	Forebrain/Midbrain/Hindbrain	1	3	4	5	12	19	24	26	33	39	0.234585	0.487682
369	Endothelium	1	3	5	5	7	9	9	10	10	12	0.588741	0.138722
370	Forebrain/Midbrain/Hindbrain	1	2	6	9	15	22	29	37	46	58	0.273645	0.486036
371	Forebrain/Midbrain/Hindbrain	1	4	8	13	17	21	26	35	43	50	0.189667	0.488984
372	Forebrain/Midbrain/Hindbrain	3	7	10	15	20	30	43	54	66	72	0	0.492568
373	Forebrain/Midbrain/Hindbrain	1	2	4	16	27	35	40	46	58	73	0.342457	0.477353
374	Erythroid	1	3	5	7	9	11	14	18	21	21	0.49795	-0.0203782
375	Haematoendothelial progenitors	4	5	9	9	12	18	19	22	28	35	0.384093	0.471011
376	Forebrain/Midbrain/Hindbrain	1	4	12	21	34	42	53	64	73	89	0.37417	0.47557
377	Blood progenitors	3	5	6	8	11	14	15	19	22	23	0.472372	0.0570809
378	Endothelium	1	4	8	10	12	12	12	14	15	17	0.661621	0.473923
379	Forebrain/Midbrain/Hindbrain	1	2	6	6	12	18	26	32	41	54	0.342457	0.484705
380	Forebrain/Midbrain/Hindbrain	1	1	3	6	14	25	32	38	45	50	0.273645	0.448262
381	Forebrain/Midbrain/Hindbrain	1	1	3	10	12	19	26	32	43	55	0.13285	0.495204
382	Endothelium	1	2	3	6	9	10	12	18	19	21	0.684351	0.486624
383	Erythroid	0	1	2	5	8	9	9	10	13	15	0.724981	0.0489121
384	Haematoendothelial progenitors	2	6	7	8	11	14	14	15	17	17	0.584843	0.142151
385	Erythroid	1	5	9	10	11	15	18	20	24	25	0.58482	0.0592376
386	Endothelium	0	4	6	10	10	10	11	14	14	16	0.631978	0.0624863
387	Erythroid	5	6	10	14	17	18	20	21	23	24	0.523792	0.0599818
388	Erythroid	0	1	3	5	10	14	15	17	19	21	0.650239	0.0590596
389	Erythroid	1	4	8	11	12	15	17	19	19	20	0.523792	0.0590543
390	Erythroid	1	4	5	9	14	19	21	22	23	24	0.494064	0.083448
391	Cranial mesoderm	2	2	3	5	6	9	11	13	16	16	0.537995	-0.36741
392	Erythroid	2	4	8	11	16	16	18	18	19	20	0.58482	0.0601418
393	Erythroid	0	3	5	7	13	14	19	20	21	21	0.494064	0.0593774
394	Forebrain/Midbrain/Hindbrain	0	0	1	7	10	13	17	18	20	27	0.404841	0.488497
395	Forebrain/Midbrain/Hindbrain	0	3	5	10	14	25	30	33	38	40	0.13285	0.497533
396	Erythroid	0	5	8	11	14	17	20	21	23	23	0.523792	-0.156236
397	Erythroid	2	4	11	13	15	18	20	20	21	23	0.553947	0.0612185
398	Blood progenitors	0	1	2	3	4	4	4	4	5	7	0.557888	-0.306969
399	Erythroid	0	2	4	6	9	12	13	14	15	15	0.650239	-0.159085
400	Forebrain/Midbrain/Hindbrain	0	2	2	3	5	6	10	16	21	28	0.13285	-0.239508
401	Erythroid	3	4	6	9	12	15	17	18	19	20	0.566647	0.451915
402	Erythroid	2	5	6	14	16	17	19	19	21	22	0.412194	0.0641928
403	Erythroid	0	2	5	7	10	13	18	19	21	21	0.616762	0.0635202
404	Erythroid	1	5	9	9	12	13	13	15	16	17	0.553947	-0.272803
405	Erythroid	1	4	6	8	11	15	18	20	21	21	0.650239	0.0407715
406	Surface ectoderm	3	4	5	6	6	6	7	7	9	10	0.622852	-0.0626256
407	Erythroid	1	3	7	8	11	13	15	18	20	24	0.523792	0.0134037
408	Forebrain/Midbrain/Hindbrain	4	15	24	34	50	64	78	97	111	125	0	0.483241
409	Cranial mesoderm	2	2	4	4	8	11	12	14	14	18	0.575358	-0.382441
410	Surface ectoderm	3	5	6	6	6	6	6	7	7	8	0.715048	0.451844
411	Blood progenitors	1	4	5	5	6	8	11	12	14	17	0.588492	0.149035
412	Lateral plate mesoderm	5	10	14	18	22	26	30	34	38	45	0.503575	0.149662
413	Surface ectoderm	3	4	5	8	11	14	18	21	25	33	0.384734	0.1596
414	Endothelium	1	4	5	6	10	13	16	18	19	19	0.669972	-0.0835084
415	Endothelium	0	0	3	6	9	9	13	15	15	17	0.616762	-0.400593
416	Surface ectoderm	4	7	8	8	8	8	10	11	11	12	0.56209	0.452707
417	Haematoendothelial progenitors	3	6	9	11	12	13	13	14	14	15	0.650331	0.460073
418	Forebrain/Midbrain/Hindbrain	1	7	12	22	32	45	56	67	78	85	0	0.455554
419	Neural crest	4	5	5	8	11	13	16	16	16	17	0.638473	0.463458
420	Neural crest	1	3	4	4	5	5	7	9	11	11	0.702919	0.461339
421	Lateral plate mesoderm	6	9	14	20	23	26	31	36	41	46	0.494064	0.164002
422	Neural crest	5	5	6	8	10	12	13	15	15	16	0.612933	0.115365
423	Endothelium	2	6	11	11	12	12	12	17	17	19	0.575358	-0.380067
424	Endothelium	0	0	3	7	8	11	12	14	15	17	0.616762	-0.210755
425	Lateral plate mesoderm	4	12	14	19	25	29	33	40	43	50	0.494064	0.15344
426	Surface ectoderm	3	6	7	7	9	10	10	10	10	10	0.576231	0.450123
427	Forebrain/Midbrain/Hindbrain	3	4	6	14	23	32	47	61	69	80	0	0.493942
428	Lateral plate mesoderm	9	14	18	23	26	30	37	41	47	54	0.43485	0.154239
429	Lateral plate mesoderm	9	14	18	22	27	37	43	47	51	56	0.404841	0.117521
430	Surface ectoderm	1	2	6	11	17	22	29	34	39	49	0.408753	0.136079
431	Lateral plate mesoderm	4	9	16	25	28	37	42	49	53	56	0.404841	0.158842
432	Surface ectoderm	0	1	1	1	2	3	4	5	6	9	0.657688	-0.0727027
433	Endothelium	2	4	6	9	9	10	11	13	17	20	0.670213	-0.394703
434	Lateral plate mesoderm	7	14	20	25	34	40	44	51	53	58	0.390865	0.237146
435	Lateral plate mesoderm	9	15	21	25	33	41	48	53	58	58	0.342457	0.160659
436	Lateral plate mesoderm	9	16	21	27	34	41	47	55	59	64	0.342457	0.160398
437	Forebrain/Midbrain/Hindbrain	0	4	10	19	29	40	47	58	68	79	0	0.444436
438	Lateral plate mesoderm	0	2	12	15	21	26	34	47	52	57	0.622668	0.162071
439	Lateral plate mesoderm	4	18	23	29	38	47	50	57	61	64	0.234585	0.164097
440	Lateral plate mesoderm	5	13	21	32	40	46	52	56	64	68	0.331464	0.180294
441	Lateral plate mesoderm	3	13	20	29	37	45	51	55	60	64	0.447525	0.16762
442	Endothelium	4	5	6	8	8	8	11	15	20	21	0.616762	-0.364554
443	Haematoendothelial progenitors	6	7	8	9	10	12	14	17	21	25	0.540822	-0.36415
444	Haematoendothelial progenitors	2	3	7	9	10	12	17	18	20	23	0.488128	-0.359395
445	Lateral plate mesoderm	6	14	22	34	45	48	54	63	70	77	0.263277	0.160201
446	Endothelium	3	6	6	9	13	17	20	25	29	30	0.523972	-0.0953784
447	Forebrain/Midbrain/Hindbrain	3	10	14	26	36	54	69	80	94	111	0	0.488561
448	Haematoendothelial progenitors	3	5	6	9	11	13	18	20	24	27	0.494469	-0.391175
449	Lateral plate mesoderm	6	12	20	31	41	46	53	59	66	70	0.309197	0.172542
450	Lateral plate mesoderm	0	13	18	30	38	43	49	49	56	62	0.37417	0.188036
451	Endothelium	2	3	4	5	7	9	11	14	16	22	0.650239	-0.0924883
452	Lateral plate mesoderm	7	19	29	36	46	55	59	66	74	78	0.13285	0.174461
453	Lateral plate mesoderm	5	16	26	34	43	52	56	65	72	78	0.13285	0.138028
454	Endothelium	3	6	6	7	10	12	15	20	21	27	0.616762	-0.0896509
455	Lateral plate mesoderm	5	13	22	32	43	50	56	62	68	76	0.228744	0.1768
456	Lateral plate mesoderm	4	14	23	34	47	52	58	63	68	77	0.43485	0.178647
457	Forebrain/Midbrain/Hindbrain	1	6	15	30	48	64	85	100	116	129	0	0.479938
458	Lateral plate mesoderm	4	6	14	20	29	36	44	52	57	61	0.274246	0.140459
459	Lateral plate mesoderm	9	22	28	38	46	53	60	66	71	81	0.189667	0.142232
460	Lateral plate mesoderm	1	14	25	33	39	46	54	64	75	78	0.406966	0.144951
461	Endothelium	0	5	7	9	11	14	20	21	22	25	0.580425	-0.360686
462	Lateral plate mesoderm	7	17	28	42	51	57	63	69	74	83	0.228744	0.19508
463	Lateral plate mesoderm	4	9	24	35	44	50	59	71	78	88	0.464501	0.185306
464	Lateral plate mesoderm	6	13	24	35	44	49	55	62	72	74	0.342457	0.181514
465	Lateral plate mesoderm	8	17	30	43	49	56	63	71	77	86	0.234585	0.18246
466	Surface ectoderm	1	4	5	12	17	24	29	41	45	52	0.724981	0.251039
467	Lateral plate mesoderm	4	7	17	28	36	44	52	60	70	77	0.37417	0.185465
468	Forebrain/Midbrain/Hindbrain	1	4	9	14	27	38	50	67	79	96	0	0.490256
469	Haematoendothelial progenitors	2	8	20	29	39	50	61	71	78	87	0.327035	0.187541
470	Lateral plate mesoderm	2	7	18	32	44	51	64	75	82	93	0.494064	0.2045
471	Haematoendothelial progenitors	0	3	6	8	12	13	19	25	28	36	0.653816	-0.0828239
472	Intermediate mesoderm	2	11	25	35	43	54	65	74	83	90	0.354328	0.194857
473	Endothelium	1	3	6	8	12	14	17	18	20	20	0.724981	-0.358241
474	Lateral plate mesoderm	0	3	11	19	24	30	35	41	46	57	0.309197	0.185667
475	Lateral plate mesoderm	7	19	27	37	47	57	64	72	77	85	0.189667	0.186632
476	Lateral plate mesoderm	7	17	26	36	46	58	63	72	77	86	0.189667	0.187821
477	Haematoendothelial progenitors	1	6	10	13	21	27	36	44	51	61	0.381735	-0.0753153
478	Forebrain/Midbrain/Hindbrain	3	11	21	35	46	59	65	79	86	100	0	0.474158
479	Forebrain/Midbrain/Hindbrain	2	6	6	10	17	23	31	43	60	75	0.13285	0.494063
480	Surface ectoderm	2	3	3	5	7	8	12	18	22	26	0.661451	0.397335
481	Lateral plate mesoderm	6	19	28	40	48	59	70	77	84	90	0.234585	0.204795
482	Lateral plate mesoderm	1	11	22	34	43	51	57	67	76	83	0.18986	0.190825
483	Lateral plate mesoderm	4	11	20	27	41	56	66	71	76	83	0.351372	0.203177
484	Lateral plate mesoderm	1	8	18	24	42	54	64	69	79	86	0.406966	0.207683
485	Lateral plate mesoderm	1	4	9	13	23	34	43	54	64	71	0.114655	-0.0727411
486	Lateral plate mesoderm	3	14	24	34	47	56	69	80	88	93	0.273645	0.158223
487	Haematoendothelial progenitors	4	8	12	13	15	22	30	35	37	40	0.502911	-0.0775614
488	Surface ectoderm	3	8	11	20	28	37	42	61	68	77	0.505127	-0.4021
489	Lateral plate mesoderm	2	8	17	33	43	51	59	68	78	85	0.43485	0.199577
490	Forebrain/Midbrain/Hindbrain	0	2	3	8	16	23	27	35	42	48	0.13285	0.496259
491	Lateral plate mesoderm	3	14	27	37	45	56	67	75	81	86	0.189667	0.208855
492	Surface ectoderm	1	3	5	10	12	21	31	41	47	51	0.512494	-0.064351
493	Endothelium	2	4	7	10	12	15	18	22	26	30	0.637569	-0.352907
494	Lateral plate mesoderm	4	14	25	38	46	60	73	78	85	88	0.198146	0.191548
495	Lateral plate mesoderm	2	13	22	33	43	57	67	78	91	99	0.234585	0.273932
496	Haematoendothelial progenitors	2	8	15	24	35	46	55	67	77	92	0.519778	0.199835
497	Lateral plate mesoderm	6	13	21	33	45	58	68	80	90	96	0.273645	0.198521
498	Allantois	5	11	24	36	46	55	67	79	87	91	0.228744	-0.397396
499	Surface ectoderm	2	5	8	12	19	28	38	45	61	71	0.54862	0.156717
500	Erythroid	0	2	2	7	7	9	16	21	26	36	0.494064	0.0147481
501	Forebrain/Midbrain/Hindbrain	1	8	17	28	46	59	72	86	91	97	0	0.484467
502	Lateral plate mesoderm	3	9	20	28	39	49	59	66	73	83	0.228744	0.218199
503	Haematoendothelial progenitors	3	7	8	12	19	24	31	37	43	49	0.482942	0.150292
504	Lateral plate mesoderm	4	13	27	37	49	59	71	76	85	86	0.13285	0.193251
505	Lateral plate mesoderm	1	6	19	27	36	50	56	63	73	83	0.503575	0.213719
506	Lateral plate mesoderm	2	9	18	27	36	50	59	63	68	74	0.13285	0.216857
507	Lateral plate mesoderm	4	8	25	32	44	51	58	66	73	79	0.331464	0.107934
508	Surface ectoderm	1	5	10	13	20	31	36	46	55	65	0.580727	0.214742
509	Lateral plate mesoderm	2	6	16	24	36	47	54	62	72	80	0.650239	0.089687
510	Lateral plate mesoderm	3	17	25	34	47	58	71	78	86	96	0.309197	0.198235
511	Forebrain/Midbrain/Hindbrain	2	11	24	36	53	61	72	84	96	107	0	0.479585
512	Lateral plate mesoderm	3	12	19	30	43	51	62	70	79	83	0.309197	0.213593
513	Lateral plate mesoderm	3	10	24	36	44	54	62	75	82	91	0.273645	0.209242
514	Lateral plate mesoderm	4	7	18	28	41	52	62	68	73	79	0.13285	0.206365
515	Lateral plate mesoderm	2	7	15	24	31	39	49	56	66	76	0.374185	0.179838
516	Endothelium	2	5	6	7	8	11	19	23	27	32	0.563923	-0.0213199
517	Haematoendothelial progenitors	4	6	8	9	12	18	22	27	35	38	0.496498	-0.0180157
518	Lateral plate mesoderm	5	13	22	30	41	54	60	67	73	80	0.13285	0.221754
519	Lateral plate mesoderm	6	12	18	25	35	44	53	62	70	78	0.132916	0.224386
520	Forebrain/Midbrain/Hindbrain	3	8	15	24	40	56	71	79	91	106	0	0.480331
521	Lateral plate mesoderm	2	12	17	32	46	57	69	75	83	88	0.309197	0.22053
522	Intermediate mesoderm	0	3	12	17	29	40	49	68	76	87	0.741574	0.220703
523	Lateral plate mesoderm	3	17	26	36	47	57	66	76	83	91	0.37417	0.197533
524	Lateral plate mesoderm	4	11	20	31	39	51	65	70	71	82	0.189667	0.222986
525	Endothelium	1	1	5	5	10	13	15	25	28	34	0.595072	-0.0296047
526	Lateral plate mesoderm	4	11	18	31	40	46	57	65	75	87	0.273645	0.228204
527	Endothelium	3	4	4	4	7	9	13	14	20	26	0.540822	-0.34738
528	Lateral plate mesoderm	1	6	12	20	30	45	49	55	65	71	0.18986	0.226104
529	Forebrain/Midbrain/Hindbrain	4	12	19	29	46	58	72	88	98	108	0	0.479083
530	Lateral plate mesoderm	2	10	18	28	37	46	53	64	76	84	0.357979	0.230714
531	Endothelium	1	1	1	4	5	9	12	17	21	22	0.650239	-0.025442
532	Erythroid	1	2	5	9	11	13	20	23	28	37	0.43485	0.0981976
533	Lateral plate mesoderm	4	10	20	26	34	46	55	61	68	79	0.13307	0.20539
534	Lateral plate mesoderm	3	5	11	17	24	32	42	52	59	69	0.0677152	0.228458
535	Lateral plate mesoderm	0	0	0	0	0	0	0	3	6	8	0.494496	-0.0936318
536	Forebrain/Midbrain/Hindbrain	2	5	9	18	31	39	50	63	72	85	0	0.465108
537	Forebrain/Midbrain/Hindbrain	3	6	7	12	14	25	43	56	68	80	0	0.492442
538	Forebrain/Midbrain/Hindbrain	3	8	16	28	38	44	57	64	78	86	0	0.455445
539	Forebrain/Midbrain/Hindbrain	1	7	17	32	46	55	77	94	109	117	0	0.478092
540	Forebrain/Midbrain/Hindbrain	3	9	22	37	47	63	79	95	109	119	0	0.476056
541	Forebrain/Midbrain/Hindbrain	1	9	23	42	54	67	77	88	97	101	0	0.476325
542	Forebrain/Midbrain/Hindbrain	2	8	20	37	52	65	81	99	108	117	0	0.480716
543	Forebrain/Midbrain/Hindbrain	0	3	6	8	13	19	31	37	51	65	0.13285	0.494851
544	Forebrain/Midbrain/Hindbrain	2	10	17	35	50	63	71	87	94	107	0.13285	-0.441883
545	Forebrain/Midbrain/Hindbrain	1	4	7	20	32	40	51	63	74	82	0	0.452395
546	Forebrain/Midbrain/Hindbrain	0	3	7	12	20	31	38	47	56	69	0.13285	0.49372
547	Forebrain/Midbrain/Hindbrain	1	11	19	27	39	54	70	91	107	118	0	0.485819
548	Forebrain/Midbrain/Hindbrain	3	7	22	38	60	72	86	99	114	123	0	-0.439196
549	Forebrain/Midbrain/Hindbrain	4	11	15	19	29	37	51	62	69	76	0	0.436671
550	Forebrain/Midbrain/Hindbrain	2	7	15	24	40	52	63	75	81	92	0	0.440247
551	Forebrain/Midbrain/Hindbrain	1	4	9	14	19	33	44	58	75	88	0	0.45559
552	Forebrain/Midbrain/Hindbrain	5	11	21	32	42	56	73	87	106	115	0	0.486713
553	Forebrain/Midbrain/Hindbrain	2	4	6	8	12	16	20	22	30	37	0.13285	0.167258
554	Forebrain/Midbrain/Hindbrain	2	12	22	35	47	69	86	101	106	121	0	0.48089
555	Forebrain/Midbrain/Hindbrain	4	11	20	36	51	63	72	82	93	109	0	0.482257
556	Forebrain/Midbrain/Hindbrain	1	3	4	7	13	19	24	30	35	41	0.13285	-0.349602
557	Spinal cord	0	1	1	3	6	8	9	9	10	11	0.650239	-0.25017
558	Forebrain/Midbrain/Hindbrain	3	11	21	36	54	68	83	96	107	114	0	0.476752
559	Forebrain/Midbrain/Hindbrain	4	9	17	31	46	60	77	94	106	116	0	0.478579
560	Forebrain/Midbrain/Hindbrain	0	1	3	5	9	13	21	27	33	38	0.189667	0.450047
561	Forebrain/Midbrain/Hindbrain	2	5	8	16	20	25	32	42	53	60	0	-0.452407
562	Forebrain/Midbrain/Hindbrain	2	10	22	36	46	61	80	94	106	116	0	-0.437063
563	Forebrain/Midbrain/Hindbrain	0	1	4	7	9	10	12	16	24	29	0.13285	0.459999
564	Forebrain/Midbrain/Hindbrain	0	7	18	28	48	64	81	95	110	118	0	0.479274
565	Forebrain/Midbrain/Hindbrain	0	4	11	15	25	34	43	51	62	70	0	0.46035
566	Forebrain/Midbrain/Hindbrain	2	10	19	37	51	69	87	105	115	125	0	0.476694
567	Forebrain/Midbrain/Hindbrain	1	7	18	26	38	50	65	81	91	98	0	0.436493
568	Forebrain/Midbrain/Hindbrain	2	7	16	23	31	39	53	69	77	89	0	0.484727
569	Forebrain/Midbrain/Hindbrain	4	12	21	32	46	59	69	78	91	98	0	0.441359
570	Forebrain/Midbrain/Hindbrain	4	14	23	36	51	67	75	90	101	118	0	0.482007
571	Forebrain/Midbrain/Hindbrain	2	9	23	40	52	67	81	92	102	110	0	0.478811
572	Forebrain/Midbrain/Hindbrain	1	2	11	19	38	51	70	87	103	121	0	0.485286
573	Forebrain/Midbrain/Hindbrain	0	10	14	23	31	43	55	70	79	92	0	0.4869
574	Forebrain/Midbrain/Hindbrain	1	5	11	15	24	34	40	45	54	68	0	0.473464
575	Forebrain/Midbrain/Hindbrain	2	3	14	28	39	52	61	74	86	97	0	0.485622
576	Forebrain/Midbrain/Hindbrain	1	2	8	9	21	28	34	42	47	52	0.13285	-0.439891
577	Forebrain/Midbrain/Hindbrain	0	4	10	19	25	37	51	59	68	81	0	0.452455
578	Forebrain/Midbrain/Hindbrain	7	12	22	37	53	67	82	97	107	117	0	0.477157
579	Forebrain/Midbrain/Hindbrain	3	12	22	32	47	65	80	95	103	113	0	0.480271
580	Forebrain/Midbrain/Hindbrain	0	3	5	13	16	21	25	35	38	44	0.13285	0.46996
581	Forebrain/Midbrain/Hindbrain	1	2	4	9	11	14	18	31	35	44	0.13285	0.495227
582	Forebrain/Midbrain/Hindbrain	0	5	15	25	34	50	58	73	82	95	0	0.481187
583	Forebrain/Midbrain/Hindbrain	1	5	7	11	15	23	31	37	50	55	0.234585	0.470483
584	Forebrain/Midbrain/Hindbrain	3	6	13	16	21	29	38	49	57	66	0.13285	0.494047
585	Forebrain/Midbrain/Hindbrain	2	11	24	34	45	57	75	85	96	104	0	0.481322
586	Forebrain/Midbrain/Hindbrain	2	8	19	26	36	50	71	91	102	119	0	0.485723
587	Forebrain/Midbrain/Hindbrain	4	14	27	34	46	58	67	79	89	102	0	0.476159
588	Forebrain/Midbrain/Hindbrain	0	2	9	17	22	29	34	38	44	50	0	0.472494
589	Forebrain/Midbrain/Hindbrain	3	11	20	32	48	62	81	101	113	128	0	-0.443243
590	Forebrain/Midbrain/Hindbrain	1	10	19	29	39	53	68	87	101	116	0	0.404329
591	Forebrain/Midbrain/Hindbrain	3	7	17	27	39	50	57	73	86	100	0	-0.446358
592	Forebrain/Midbrain/Hindbrain	2	6	13	19	24	35	40	47	53	68	0.13285	0.492297
593	Forebrain/Midbrain/Hindbrain	2	8	15	23	27	36	43	50	57	66	0	0.454144
594	Forebrain/Midbrain/Hindbrain	3	7	11	14	20	26	31	33	39	44	0.13285	0.49291
595	Forebrain/Midbrain/Hindbrain	3	8	12	20	28	38	48	53	61	72	0.13285	-0.443322
596	Forebrain/Midbrain/Hindbrain	3	8	14	25	37	49	63	73	85	100	0	0.466208
597	Forebrain/Midbrain/Hindbrain	2	5	9	13	15	18	24	26	29	32	0	0.45744
598	Forebrain/Midbrain/Hindbrain	3	9	16	24	34	48	62	81	94	103	0	0.443789
599	Forebrain/Midbrain/Hindbrain	8	13	34	54	71	80	86	92	98	108	0.13285	0.246514
600	Forebrain/Midbrain/Hindbrain	8	16	24	28	35	41	56	67	79	94	0	-0.254922
601	Forebrain/Midbrain/Hindbrain	1	2	3	7	9	13	15	16	19	21	0.58482	-0.276356
602	Forebrain/Midbrain/Hindbrain	2	6	12	23	29	36	43	48	61	69	0	-0.292682
603	Forebrain/Midbrain/Hindbrain	0	5	14	19	21	30	41	50	55	64	0.132916	0.496458
604	Forebrain/Midbrain/Hindbrain	1	1	2	4	4	6	6	7	9	11	0.41939	-0.452336
605	Forebrain/Midbrain/Hindbrain	3	7	12	18	24	34	46	56	70	82	0	0.493443
606	Forebrain/Midbrain/Hindbrain	2	3	8	15	22	27	37	48	59	69	0	0.492767
607	Forebrain/Midbrain/Hindbrain	1	10	14	26	37	43	51	62	69	80	0.186165	0.49518
608	Forebrain/Midbrain/Hindbrain	1	3	3	5	7	14	18	22	26	27	0.41939	-0.301358
609	Forebrain/Midbrain/Hindbrain	3	13	32	48	60	76	88	97	106	109	0	0.249825
610	Forebrain/Midbrain/Hindbrain	4	10	13	17	29	38	42	46	55	66	0.13285	-0.304325
611	Forebrain/Midbrain/Hindbrain	3	3	6	6	12	21	31	40	52	65	0	0.492666
612	Forebrain/Midbrain/Hindbrain	1	5	10	11	17	20	27	37	46	51	0.265903	0.425626
613	Forebrain/Midbrain/Hindbrain	2	5	8	16	28	40	49	57	67	81	0	0.493956
614	Forebrain/Midbrain/Hindbrain	0	1	4	11	14	19	26	33	41	53	0.13285	0.496058
615	Forebrain/Midbrain/Hindbrain	3	10	12	19	28	34	43	55	66	79	0	0.491843
616	Definitive endoderm	0	0	0	0	3	4	4	5	7	11	0.404841	-0.297698
617	Forebrain/Midbrain/Hindbrain	4	11	21	30	38	51	57	67	76	92	0	-0.146729
618	Forebrain/Midbrain/Hindbrain	0	0	0	0	2	3	3	5	6	7	0.41939	0.497258
619	Forebrain/Midbrain/Hindbrain	3	12	13	16	24	32	38	47	59	71	0	0.465718
620	Forebrain/Midbrain/Hindbrain	5	9	14	18	27	34	45	54	66	80	0	0.490692
621	Forebrain/Midbrain/Hindbrain	1	3	5	9	11	18	26	30	34	38	0.13285	0.468635
622	Forebrain/Midbrain/Hindbrain	2	4	10	19	25	32	41	43	53	66	0	0.457982
623	Forebrain/Midbrain/Hindbrain	2	11	18	24	28	40	50	59	69	82	0.13285	0.499114
624	Forebrain/Midbrain/Hindbrain	5	15	26	31	37	43	53	62	70	81	0	0.453962
625	Forebrain/Midbrain/Hindbrain	4	8	19	23	32	38	42	52	63	70	0.186165	0.498969
626	Forebrain/Midbrain/Hindbrain	2	15	21	34	46	51	64	74	82	95	0	-0.296567
627	Forebrain/Midbrain/Hindbrain	6	17	37	59	77	91	104	113	120	125	0.13285	-0.331527
628	Forebrain/Midbrain/Hindbrain	1	2	3	9	15	22	30	37	43	50	0.189667	-0.457165
629	Forebrain/Midbrain/Hindbrain	0	2	10	15	22	31	41	55	64	69	0.13285	0.500083
630	Forebrain/Midbrain/Hindbrain	1	9	12	17	22	30	36	40	48	55	0.132916	-0.295713
631	Forebrain/Midbrain/Hindbrain	0	2	11	18	23	30	42	53	62	81	0	0.460811
632	Forebrain/Midbrain/Hindbrain	1	3	4	4	6	7	9	10	12	18	0.189667	0.464296
633	Forebrain/Midbrain/Hindbrain	0	5	9	20	26	38	46	57	68	84	0.13285	0.404061
634	Forebrain/Midbrain/Hindbrain	0	3	4	6	12	18	22	28	32	35	0.13285	-0.30775
635	Forebrain/Midbrain/Hindbrain	2	7	16	24	37	49	62	71	88	98	0	-0.287375
636	Forebrain/Midbrain/Hindbrain	6	13	20	30	40	50	64	77	88	97	0	0.398371
637	Forebrain/Midbrain/Hindbrain	3	5	7	13	22	26	29	36	42	49	0	0.444966
638	Forebrain/Midbrain/Hindbrain	5	19	38	52	71	81	92	99	102	106	0	0.249188
639	Forebrain/Midbrain/Hindbrain	2	8	15	22	33	40	47	57	72	87	0	0.461231
640	Forebrain/Midbrain/Hindbrain	1	3	6	8	12	18	23	31	40	47	0	0.465404
641	Forebrain/Midbrain/Hindbrain	3	3	8	11	18	27	32	39	48	62	0.13285	0.473004
642	Forebrain/Midbrain/Hindbrain	0	2	4	7	10	14	19	25	30	33	0.13285	0.475462
643	Forebrain/Midbrain/Hindbrain	0	2	8	13	19	22	28	32	34	41	0.186165	0.48293
644	Forebrain/Midbrain/Hindbrain	0	0	1	3	6	12	14	15	17	18	0.189667	0.465706
645	Forebrain/Midbrain/Hindbrain	2	8	12	19	24	40	53	69	81	98	0	0.45849
646	Forebrain/Midbrain/Hindbrain	0	4	7	12	14	16	21	24	29	32	0.343683	0.136726
647	Forebrain/Midbrain/Hindbrain	7	17	35	55	73	89	96	107	111	117	0	-0.331614
648	Forebrain/Midbrain/Hindbrain	0	6	7	12	20	25	35	41	47	57	0	0.49568
649	Forebrain/Midbrain/Hindbrain	4	10	21	32	40	51	58	64	74	82	0	0.451236
650	Forebrain/Midbrain/Hindbrain	4	5	14	22	29	41	51	62	74	87	0	0.49037
651	Forebrain/Midbrain/Hindbrain	0	1	2	6	7	9	15	19	23	27	0.309197	0.470132
652	Forebrain/Midbrain/Hindbrain	0	2	4	7	9	13	15	24	31	39	0	0.499536
653	Forebrain/Midbrain/Hindbrain	0	1	2	3	6	9	11	12	17	20	0.273645	-0.442612
654	Forebrain/Midbrain/Hindbrain	5	9	17	23	37	44	51	59	67	79	0	-0.225909
655	Forebrain/Midbrain/Hindbrain	1	3	5	8	12	16	22	28	37	44	0	0.493425
656	Forebrain/Midbrain/Hindbrain	4	5	13	17	21	30	37	44	54	64	0	-0.454398
657	Forebrain/Midbrain/Hindbrain	0	2	4	4	8	13	16	24	29	36	0.523792	-0.236717
658	Forebrain/Midbrain/Hindbrain	7	21	33	50	63	77	87	91	98	104	0.13285	-0.365143
659	Forebrain/Midbrain/Hindbrain	3	6	11	22	29	43	56	67	79	91	0	0.498686
660	Forebrain/Midbrain/Hindbrain	0	0	2	7	10	11	11	14	16	23	0.13285	0.499319
661	Forebrain/Midbrain/Hindbrain	5	17	28	42	56	73	91	100	111	124	0	0.479903
662	Forebrain/Midbrain/Hindbrain	0	1	8	11	18	25	36	50	63	79	0	0.493905
663	Forebrain/Midbrain/Hindbrain	2	3	7	11	15	22	29	37	50	59	0	-0.450846
664	Forebrain/Midbrain/Hindbrain	0	0	3	7	11	20	29	39	51	64	0	0.49889
665	Forebrain/Midbrain/Hindbrain	6	14	25	33	46	65	85	100	112	127	0	0.480682
666	Forebrain/Midbrain/Hindbrain	0	2	3	4	6	8	10	12	13	18	0.120295	0.482763
667	Forebrain/Midbrain/Hindbrain	4	15	26	37	50	56	69	77	84	88	0.234585	0.477344
668	Forebrain/Midbrain/Hindbrain	1	6	12	18	27	34	45	52	63	71	0	-0.453665
669	Forebrain/Midbrain/Hindbrain	2	8	12	19	22	33	44	52	68	81	0	0.492401
670	Forebrain/Midbrain/Hindbrain	0	1	3	4	4	4	4	8	10	12	0.357979	0.440726
671	Forebrain/Midbrain/Hindbrain	1	5	14	23	34	45	56	61	73	86	0	0.407074
672	Forebrain/Midbrain/Hindbrain	3	8	14	21	26	33	42	53	62	73	0.13285	0.497788
673	Forebrain/Midbrain/Hindbrain	6	9	16	24	36	50	61	76	94	108	0	0.490937
674	Forebrain/Midbrain/Hindbrain	4	6	11	21	31	37	48	58	67	77	0	0.49116
675	Forebrain/Midbrain/Hindbrain	0	2	7	13	22	32	44	57	70	89	0	0.493342
676	Forebrain/Midbrain/Hindbrain	5	18	33	47	58	66	81	89	96	108	0.13285	0.476241
677	Forebrain/Midbrain/Hindbrain	0	0	4	5	9	11	13	16	17	20	0.242975	-0.450907
678	Forebrain/Midbrain/Hindbrain	5	19	29	47	60	74	83	90	98	105	0	-0.306061
679	Forebrain/Midbrain/Hindbrain	6	16	25	41	54	70	85	103	112	121	0	0.479145
680	Forebrain/Midbrain/Hindbrain	6	14	26	41	54	73	88	100	113	127	0	0.478352
681	Forebrain/Midbrain/Hindbrain	3	7	15	23	34	46	55	65	78	90	0.13285	0.480008
682	Forebrain/Midbrain/Hindbrain	7	15	24	39	54	74	83	100	109	120	0	0.478798
683	Forebrain/Midbrain/Hindbrain	2	8	9	16	21	24	27	39	49	58	0.273645	0.4783
684	Forebrain/Midbrain/Hindbrain	0	0	0	4	4	4	7	10	12	15	0.31209	-0.451447
685	Spinal cord	2	10	14	18	23	25	31	38	49	62	0.189667	-0.230017
686	Forebrain/Midbrain/Hindbrain	5	10	15	24	36	47	59	71	88	105	0	0.489992
687	Forebrain/Midbrain/Hindbrain	3	7	16	27	35	43	48	54	60	71	0.13285	0.497745
688	Forebrain/Midbrain/Hindbrain	1	5	10	16	22	27	39	50	59	69	0.13285	0.470476
689	Forebrain/Midbrain/Hindbrain	7	20	30	45	63	74	84	93	102	111	0.13285	-0.320747
690	Forebrain/Midbrain/Hindbrain	4	10	20	31	42	57	69	77	84	94	0.13285	0.479942
691	Forebrain/Midbrain/Hindbrain	4	12	23	34	46	61	77	90	105	118	0	0.479342
692	Forebrain/Midbrain/Hindbrain	4	9	22	36	48	56	70	80	96	109	0.13285	0.468094
693	Forebrain/Midbrain/Hindbrain	0	1	3	4	6	7	9	14	18	24	0	0.472017
694	Forebrain/Midbrain/Hindbrain	4	13	21	34	45	63	79	91	101	116	0.13285	0.48251
695	Forebrain/Midbrain/Hindbrain	2	4	9	16	25	33	46	55	68	82	0	0.476395
696	Forebrain/Midbrain/Hindbrain	0	0	3	7	9	14	22	30	36	41	0.13285	0.500891
697	Forebrain/Midbrain/Hindbrain	4	14	28	42	55	72	87	103	116	129	0.13285	0.481408
698	Forebrain/Midbrain/Hindbrain	2	12	28	45	62	74	92	107	118	134	0.13285	0.484359
699	Forebrain/Midbrain/Hindbrain	3	9	16	24	34	46	59	75	93	111	0	0.488987
700	Forebrain/Midbrain/Hindbrain	4	13	26	45	63	76	83	89	92	100	0.13285	0.247464
701	Forebrain/Midbrain/Hindbrain	8	18	38	50	64	74	82	90	99	105	0	-0.432394
702	Forebrain/Midbrain/Hindbrain	1	4	7	11	17	19	29	38	49	63	0	0.485669
703	Forebrain/Midbrain/Hindbrain	2	6	12	19	26	32	40	52	65	83	0	0.496884
704	Forebrain/Midbrain/Hindbrain	2	10	20	32	46	58	68	80	96	110	0	0.485771
705	Forebrain/Midbrain/Hindbrain	0	3	12	21	33	41	49	61	73	80	0	-0.145365
706	Forebrain/Midbrain/Hindbrain	3	9	19	35	48	64	77	90	106	119	0.13285	0.484425
707	Forebrain/Midbrain/Hindbrain	5	9	16	28	38	51	63	73	85	97	0	0.489981
708	Forebrain/Midbrain/Hindbrain	8	15	23	37	55	72	88	103	117	126	0	0.478919
709	Forebrain/Midbrain/Hindbrain	3	8	12	24	37	53	63	75	84	96	0.13285	0.482732
710	Forebrain/Midbrain/Hindbrain	1	6	13	24	31	43	59	71	88	107	0	0.463555
711	Spinal cord	1	2	4	7	8	10	14	14	17	20	0.616762	-0.2994
712	Forebrain/Midbrain/Hindbrain	1	4	6	8	12	18	25	27	33	38	0.13285	0.501279
713	Forebrain/Midbrain/Hindbrain	1	4	10	16	20	26	36	46	52	57	0	0.452903
714	Forebrain/Midbrain/Hindbrain	4	8	15	19	28	36	40	50	56	62	0.13285	-0.454996
715	Forebrain/Midbrain/Hindbrain	1	4	10	14	20	28	31	38	49	62	0.13285	0.499764
716	Forebrain/Midbrain/Hindbrain	10	18	28	39	54	73	91	115	123	141	0	0.481377
717	Forebrain/Midbrain/Hindbrain	0	8	16	28	42	54	68	80	94	107	0.13285	0.485503
718	Forebrain/Midbrain/Hindbrain	9	23	34	48	59	68	84	96	108	119	0	0.479125
719	Forebrain/Midbrain/Hindbrain	2	11	20	28	41	56	70	86	103	116	0	0.450303
720	Forebrain/Midbrain/Hindbrain	12	25	39	47	53	60	72	83	91	101	0.13285	0.477484
721	Definitive endoderm	5	14	26	40	52	65	76	84	91	101	0	-0.304868
722	Forebrain/Midbrain/Hindbrain	2	7	17	28	40	55	72	84	94	102	0.13285	0.479861
723	Forebrain/Midbrain/Hindbrain	0	4	9	15	23	30	39	50	59	67	0	0.458937
724	Forebrain/Midbrain/Hindbrain	3	4	6	10	15	24	31	35	48	60	0.13285	0.495724
725	Forebrain/Midbrain/Hindbrain	1	2	2	3	8	15	20	27	35	41	0	0.461632
726	Forebrain/Midbrain/Hindbrain	1	4	6	8	12	21	28	33	39	47	0.189667	0.123806
727	Forebrain/Midbrain/Hindbrain	3	5	9	15	26	34	40	46	49	51	0.464501	-0.432342
728	Forebrain/Midbrain/Hindbrain	1	8	14	22	34	50	67	81	101	112	0	0.405557
729	Forebrain/Midbrain/Hindbrain	4	8	20	35	47	62	78	95	109	127	0.13285	0.481066
730	Forebrain/Midbrain/Hindbrain	5	12	21	28	38	51	65	75	87	103	0	0.487986
731	Forebrain/Midbrain/Hindbrain	2	3	3	8	10	14	17	21	26	31	0.58482	-0.459113
732	Forebrain/Midbrain/Hindbrain	4	12	25	35	48	58	67	77	84	95	0.205239	-0.304018
733	Forebrain/Midbrain/Hindbrain	0	5	8	16	29	41	53	65	81	95	0.13285	-0.448404
734	Forebrain/Midbrain/Hindbrain	2	7	23	42	58	71	89	104	117	130	0.13285	0.481773
735	Forebrain/Midbrain/Hindbrain	1	6	19	31	47	64	77	90	105	121	0.13285	0.483104
736	Forebrain/Midbrain/Hindbrain	1	10	15	22	30	37	42	49	55	60	0	0.441343
737	Forebrain/Midbrain/Hindbrain	6	13	26	37	51	63	77	93	104	119	0	0.482106
738	Forebrain/Midbrain/Hindbrain	6	16	27	41	58	72	89	99	112	126	0	0.478611
739	Forebrain/Midbrain/Hindbrain	5	14	23	37	44	63	75	84	100	117	0	0.489435
740	Forebrain/Midbrain/Hindbrain	9	21	35	44	57	69	81	96	109	118	0	0.480471
741	Forebrain/Midbrain/Hindbrain	5	10	15	24	34	46	51	66	77	91	0.13285	-0.450269
742	Forebrain/Midbrain/Hindbrain	8	21	33	50	67	79	91	102	113	117	0	-0.320908
743	Forebrain/Midbrain/Hindbrain	2	6	11	17	21	28	33	42	50	59	0.13285	-0.299209
744	Forebrain/Midbrain/Hindbrain	1	2	6	11	12	14	20	25	35	42	0.13285	0.499394
745	Forebrain/Midbrain/Hindbrain	8	19	25	38	58	67	78	85	94	106	0	0.47785
746	Forebrain/Midbrain/Hindbrain	0	1	6	7	12	12	17	24	29	35	0	0.467581
747	Forebrain/Midbrain/Hindbrain	3	5	8	12	18	22	35	46	54	65	0	0.494158
748	Forebrain/Midbrain/Hindbrain	2	10	23	34	51	66	77	93	109	123	0	0.48282
749	Forebrain/Midbrain/Hindbrain	0	4	17	28	38	45	53	60	70	80	0	0.456295
750	Forebrain/Midbrain/Hindbrain	2	5	8	14	22	31	38	48	58	69	0	0.494785
751	Forebrain/Midbrain/Hindbrain	0	3	5	13	20	33	44	53	62	75	0	0.458008
752	Forebrain/Midbrain/Hindbrain	1	4	8	13	21	27	37	41	51	62	0.13285	0.497559
753	Forebrain/Midbrain/Hindbrain	3	15	23	30	43	51	62	74	87	95	0.186165	-0.327998
754	Forebrain/Midbrain/Hindbrain	1	5	9	13	19	26	33	44	51	64	0	0.450892
755	Forebrain/Midbrain/Hindbrain	4	9	9	14	17	20	27	35	44	53	0.13285	-0.45469
756	Forebrain/Midbrain/Hindbrain	7	16	24	33	49	62	74	88	99	113	0	0.474663
757	Forebrain/Midbrain/Hindbrain	2	9	22	32	43	58	71	85	105	122	0	0.485313
758	Forebrain/Midbrain/Hindbrain	3	11	20	27	37	47	66	80	96	108	0	0.479012
759	Forebrain/Midbrain/Hindbrain	6	12	18	33	49	63	73	81	97	113	0	0.489192
760	Forebrain/Midbrain/Hindbrain	1	5	15	24	33	41	58	68	77	85	0	0.483056
761	Forebrain/Midbrain/Hindbrain	1	1	5	12	20	21	27	31	41	45	0	0.497321
762	Forebrain/Midbrain/Hindbrain	3	11	24	37	49	65	82	98	108	126	0	0.481076
763	Forebrain/Midbrain/Hindbrain	2	2	2	10	17	23	28	33	42	47	0.13285	0.500821
764	Forebrain/Midbrain/Hindbrain	6	19	33	45	51	64	73	82	93	103	0.13285	-0.326292
765	Forebrain/Midbrain/Hindbrain	5	13	27	39	53	70	89	108	118	129	0	0.478929
766	Forebrain/Midbrain/Hindbrain	4	6	10	14	17	23	28	37	41	52	0	0.44543
767	Forebrain/Midbrain/Hindbrain	3	8	15	29	41	49	62	76	84	100	0	0.487155
768	Forebrain/Midbrain/Hindbrain	0	5	14	22	30	37	48	59	69	83	0	0.489698
769	Forebrain/Midbrain/Hindbrain	4	10	18	30	43	52	66	77	84	99	0	0.44287
770	Forebrain/Midbrain/Hindbrain	4	13	22	35	47	68	83	94	106	118	0	0.481202
771	Forebrain/Midbrain/Hindbrain	2	5	8	15	22	32	42	52	67	77	0	0.493957
772	Forebrain/Midbrain/Hindbrain	1	3	4	8	15	22	29	38	47	56	0.13285	0.49592
773	Forebrain/Midbrain/Hindbrain	6	16	24	33	39	47	59	76	90	97	0	0.478041
774	Forebrain/Midbrain/Hindbrain	8	23	30	46	61	73	80	88	94	102	0	-0.319504
775	Forebrain/Midbrain/Hindbrain	1	6	8	21	30	37	48	55	67	73	0	0.481727
776	Forebrain/Midbrain/Hindbrain	0	3	4	7	13	18	21	27	32	41	0	0.461661
777	Forebrain/Midbrain/Hindbrain	0	2	3	5	9	14	21	26	31	33	0.13285	0.467528
778	Forebrain/Midbrain/Hindbrain	5	13	21	39	55	67	81	97	117	130	0	0.477661
779	Forebrain/Midbrain/Hindbrain	2	5	10	15	21	32	39	45	50	63	0.189667	0.435573
780	Forebrain/Midbrain/Hindbrain	1	3	6	11	18	25	32	39	42	48	0	0.453621
781	Forebrain/Midbrain/Hindbrain	3	9	19	30	47	61	80	93	104	119	0	0.486355
782	Forebrain/Midbrain/Hindbrain	2	6	10	21	32	41	56	70	91	106	0	0.490425
783	Forebrain/Midbrain/Hindbrain	2	7	10	13	24	35	49	64	80	86	0	-0.452202
784	Forebrain/Midbrain/Hindbrain	4	8	18	33	40	49	60	72	87	104	0	0.485829
785	Forebrain/Midbrain/Hindbrain	1	2	5	16	19	23	37	45	50	60	0	0.465142
786	Forebrain/Midbrain/Hindbrain	2	11	20	31	50	68	85	102	117	131	0	0.480689
787	Forebrain/Midbrain/Hindbrain	2	5	10	15	22	23	28	34	45	52	0.13285	0.49711
788	Forebrain/Midbrain/Hindbrain	7	13	23	38	51	60	75	91	106	120	0	0.479306
789	Forebrain/Midbrain/Hindbrain	9	21	31	46	61	76	87	99	112	120	0	-0.313275
790	Forebrain/Midbrain/Hindbrain	6	17	32	53	67	82	92	96	100	105	0	0.411199
791	Forebrain/Midbrain/Hindbrain	5	20	30	44	58	70	79	86	100	108	0.13285	0.475755
792	Forebrain/Midbrain/Hindbrain	8	23	30	38	54	62	70	79	88	95	0	-0.329719
793	Forebrain/Midbrain/Hindbrain	6	22	36	50	61	75	87	92	100	107	0.13285	-0.284089
794	Forebrain/Midbrain/Hindbrain	5	13	31	36	47	52	63	72	84	94	0.13285	-0.314534
795	Forebrain/Midbrain/Hindbrain	7	17	30	49	64	77	84	87	94	99	0	-0.319004
796	Forebrain/Midbrain/Hindbrain	5	14	30	39	48	60	70	82	89	94	0	-0.313849
797	Forebrain/Midbrain/Hindbrain	4	18	38	51	62	73	84	95	103	114	0.13285	0.388395
798	Forebrain/Midbrain/Hindbrain	3	12	28	43	48	60	69	79	86	94	0.13285	-0.293174
799	Forebrain/Midbrain/Hindbrain	8	21	32	44	52	64	75	84	91	97	0	-0.443699
800	Forebrain/Midbrain/Hindbrain	3	15	30	42	55	63	71	86	92	102	0.13285	-0.308975
801	Forebrain/Midbrain/Hindbrain	6	17	31	48	55	67	80	88	96	103	0	-0.309716
802	Forebrain/Midbrain/Hindbrain	6	17	34	46	57	65	71	83	90	96	0	0.459432
803	Forebrain/Midbrain/Hindbrain	1	3	7	12	20	24	28	34	43	46	0.273645	0.4442
804	Forebrain/Midbrain/Hindbrain	6	23	35	48	58	68	81	92	99	105	0	-0.302706
805	Forebrain/Midbrain/Hindbrain	5	17	30	42	56	66	71	80	89	96	0	-0.291608
806	Forebrain/Midbrain/Hindbrain	6	20	31	45	55	64	69	79	87	94	0	-0.321468
807	Forebrain/Midbrain/Hindbrain	4	13	30	44	56	65	69	74	84	92	0	-0.298435
808	Forebrain/Midbrain/Hindbrain	6	14	27	38	50	53	57	67	78	82	0.13285	0.472994
809	Forebrain/Midbrain/Hindbrain	7	18	35	60	76	93	108	114	120	125	0	0.483086
810	Forebrain/Midbrain/Hindbrain	7	15	26	37	48	59	64	74	82	89	0	-0.443335
811	Forebrain/Midbrain/Hindbrain	5	17	30	41	54	62	67	76	85	94	0	-0.443281
812	Forebrain/Midbrain/Hindbrain	2	16	30	42	51	56	62	70	75	77	0	-0.302737
813	Forebrain/Midbrain/Hindbrain	2	14	28	43	53	62	67	71	74	80	0	-0.320622
814	Forebrain/Midbrain/Hindbrain	4	14	31	39	48	57	62	68	71	78	0	-0.266719
815	Forebrain/Midbrain/Hindbrain	3	17	28	35	47	53	60	68	75	80	0.13285	-0.443337
816	Forebrain/Midbrain/Hindbrain	1	10	21	36	44	52	59	65	72	80	0	-0.298057
817	Forebrain/Midbrain/Hindbrain	2	12	24	30	40	46	56	63	66	69	0.13285	-0.300242
818	Forebrain/Midbrain/Hindbrain	4	19	28	39	50	57	66	70	77	84	0.13285	-0.293312
819	Forebrain/Midbrain/Hindbrain	5	9	18	27	31	40	48	54	62	67	0.13285	-0.308922
820	Forebrain/Midbrain/Hindbrain	4	18	33	59	75	89	103	110	117	122	0	-0.312057
821	Forebrain/Midbrain/Hindbrain	0	8	17	19	26	33	44	50	56	62	0.13285	0.223621
822	Forebrain/Midbrain/Hindbrain	4	10	19	29	34	39	45	54	60	64	0.13285	0.456901
823	Forebrain/Midbrain/Hindbrain	6	12	20	24	34	45	51	59	69	77	0.13285	-0.305874
824	Forebrain/Midbrain/Hindbrain	3	9	19	30	41	55	64	72	77	85	0	0.493032
825	Forebrain/Midbrain/Hindbrain	5	12	24	31	45	59	70	80	85	93	0	-0.291043
826	Forebrain/Midbrain/Hindbrain	1	6	19	30	43	53	65	69	74	78	0	-0.318782
827	Forebrain/Midbrain/Hindbrain	3	12	17	27	37	45	57	64	68	74	0.273645	-0.296147
828	Forebrain/Midbrain/Hindbrain	6	15	25	37	49	59	71	83	91	99	0.13285	-0.292485
829	Forebrain/Midbrain/Hindbrain	1	4	11	15	21	32	36	40	49	53	0.189667	-0.298549
830	Forebrain/Midbrain/Hindbrain	7	19	27	32	41	54	65	79	83	87	0	-0.268542
831	Forebrain/Midbrain/Hindbrain	5	17	36	61	77	87	97	111	119	126	0	-0.325046
832	Forebrain/Midbrain/Hindbrain	2	10	16	28	39	50	57	62	69	72	0	0.25431
833	Forebrain/Midbrain/Hindbrain	2	8	11	13	18	21	30	37	44	50	0	0.491187
834	Forebrain/Midbrain/Hindbrain	6	12	19	28	38	47	57	65	74	81	0	-0.267661
835	Forebrain/Midbrain/Hindbrain	6	14	19	26	34	42	60	72	79	91	0	-0.294458
836	Forebrain/Midbrain/Hindbrain	3	11	16	25	40	49	62	69	77	81	0	-0.282852
837	Forebrain/Midbrain/Hindbrain	2	4	9	10	17	20	25	28	31	32	0.13285	0.467476
838	Forebrain/Midbrain/Hindbrain	0	4	8	12	16	25	33	38	41	43	0.273645	-0.264987
839	Forebrain/Midbrain/Hindbrain	8	15	23	31	45	55	64	78	86	94	0	-0.286442
840	Forebrain/Midbrain/Hindbrain	5	18	37	54	75	90	98	107	113	116	0	-0.211652
841	Forebrain/Midbrain/Hindbrain	3	8	16	23	34	43	51	60	64	69	0	0.256157
842	Forebrain/Midbrain/Hindbrain	11	18	24	30	39	50	59	67	75	90	0	0.490958
843	Forebrain/Midbrain/Hindbrain	4	9	17	23	31	37	43	54	58	75	0	0.493035
844	Forebrain/Midbrain/Hindbrain	0	0	2	3	8	12	16	19	25	29	0.234585	0.480262
845	Forebrain/Midbrain/Hindbrain	1	5	8	13	15	24	27	34	41	46	0.371118	-0.293381
846	Forebrain/Midbrain/Hindbrain	9	14	17	26	33	43	51	59	70	81	0	-0.279313
847	Forebrain/Midbrain/Hindbrain	0	2	9	15	24	31	39	42	50	55	0.13285	-0.299325
848	Forebrain/Midbrain/Hindbrain	4	12	30	51	67	85	92	98	102	103	0.13285	-0.304293
849	Forebrain/Midbrain/Hindbrain	9	16	24	29	32	44	53	63	76	92	0	0.495246
850	Forebrain/Midbrain/Hindbrain	3	11	19	28	38	49	61	68	75	88	0	0.49401
851	Forebrain/Midbrain/Hindbrain	4	9	12	15	22	33	40	53	62	78	0	0.491124
852	Forebrain/Midbrain/Hindbrain	0	0	2	2	2	2	2	3	4	5	0.299769	-0.334542
853	Forebrain/Midbrain/Hindbrain	1	9	17	25	32	44	54	63	70	77	0	-0.310237
854	Forebrain/Midbrain/Hindbrain	0	4	12	24	33	41	49	54	65	77	0.132916	-0.302305
855	Forebrain/Midbrain/Hindbrain	0	0	2	3	7	13	21	28	31	37	0.371118	-0.288647
856	Forebrain/Midbrain/Hindbrain	9	14	17	27	32	44	54	67	76	86	0	0.494234
857	Forebrain/Midbrain/Hindbrain	4	10	16	21	28	35	46	59	72	84	0	0.493293
858	Forebrain/Midbrain/Hindbrain	1	8	10	18	23	33	37	46	50	63	0.13285	-0.355024
859	Forebrain/Midbrain/Hindbrain	1	7	14	27	37	48	61	70	78	87	0	-0.346142
860	Forebrain/Midbrain/Hindbrain	2	7	16	27	37	46	56	63	78	94	0	0.480789
861	Forebrain/Midbrain/Hindbrain	4	10	17	30	40	50	60	74	88	102	0	0.481606
862	Forebrain/Midbrain/Hindbrain	0	3	11	15	26	38	51	62	78	96	0	-0.207056
863	Forebrain/Midbrain/Hindbrain	2	5	8	16	31	39	48	63	81	94	0.189667	0.3628
864	Forebrain/Midbrain/Hindbrain	2	8	16	24	32	42	49	62	74	84	0	0.483115
865	Forebrain/Midbrain/Hindbrain	0	1	1	7	9	16	23	29	36	41	0.189667	0.483219
866	Forebrain/Midbrain/Hindbrain	3	10	19	29	37	46	58	67	75	85	0	-0.356609
867	Forebrain/Midbrain/Hindbrain	0	7	16	23	33	43	54	70	83	95	0	0.477914
868	Forebrain/Midbrain/Hindbrain	3	11	21	30	39	49	59	74	85	98	0.13285	0.390253
869	Forebrain/Midbrain/Hindbrain	4	7	16	26	37	47	60	72	84	94	0	0.481277
870	Forebrain/Midbrain/Hindbrain	1	3	8	12	20	31	44	57	66	81	0.189667	0.44504
871	Forebrain/Midbrain/Hindbrain	1	7	15	27	35	47	63	77	94	109	0.13285	-0.380641
872	Forebrain/Midbrain/Hindbrain	2	10	19	32	40	52	66	77	92	100	0.189667	0.452116
873	Forebrain/Midbrain/Hindbrain	2	10	19	30	41	47	61	71	82	94	0	-0.382339
874	Forebrain/Midbrain/Hindbrain	2	6	10	15	28	38	51	69	84	102	0	0.374934
875	Forebrain/Midbrain/Hindbrain	1	4	11	17	26	34	39	52	68	77	0	0.443872
876	Forebrain/Midbrain/Hindbrain	8	13	18	30	38	48	59	70	77	86	0.189667	-0.368084
877	Forebrain/Midbrain/Hindbrain	0	1	3	7	14	21	26	35	43	55	0.309197	-0.387081
878	Forebrain/Midbrain/Hindbrain	2	6	14	20	29	36	46	53	66	81	0	0.438816
879	Forebrain/Midbrain/Hindbrain	1	7	11	17	29	42	51	60	71	84	0	0.481068
880	Forebrain/Midbrain/Hindbrain	1	4	11	22	30	42	53	75	90	106	0	0.443488
881	Forebrain/Midbrain/Hindbrain	2	10	17	28	38	52	60	71	87	98	0	0.482467
882	Forebrain/Midbrain/Hindbrain	1	8	15	23	34	47	57	68	77	89	0	0.483523
883	Forebrain/Midbrain/Hindbrain	0	1	12	17	22	29	40	51	61	78	0	0.43017
884	Forebrain/Midbrain/Hindbrain	2	9	14	24	32	43	51	63	82	89	0	0.362682
885	Forebrain/Midbrain/Hindbrain	1	10	19	30	44	53	64	72	82	99	0.189667	-0.369515
886	Forebrain/Midbrain/Hindbrain	2	5	15	21	36	50	61	76	93	105	0.13285	0.366089
887	Forebrain/Midbrain/Hindbrain	2	9	17	25	35	49	70	82	99	113	0	0.483754
888	Forebrain/Midbrain/Hindbrain	1	5	9	21	32	41	54	68	79	99	0	0.358884
889	Forebrain/Midbrain/Hindbrain	1	6	14	24	30	47	58	72	84	93	0	0.466128
890	Forebrain/Midbrain/Hindbrain	2	9	13	19	31	44	52	66	74	88	0	0.482526
891	Forebrain/Midbrain/Hindbrain	2	4	6	12	23	37	56	71	90	100	0.13285	0.444721
892	Forebrain/Midbrain/Hindbrain	5	9	14	21	31	42	52	60	73	86	0	0.482913
893	Forebrain/Midbrain/Hindbrain	1	2	7	11	17	24	34	38	50	64	0.120295	-0.235024
894	Forebrain/Midbrain/Hindbrain	2	11	15	19	27	34	41	50	59	68	0	-0.34573
895	Forebrain/Midbrain/Hindbrain	1	8	13	22	30	42	55	64	76	95	0	-0.100887
896	Forebrain/Midbrain/Hindbrain	6	10	18	27	34	39	47	54	62	69	0.13285	0.458704
897	Forebrain/Midbrain/Hindbrain	2	6	11	17	27	34	49	64	80	90	0	0.48029
898	Forebrain/Midbrain/Hindbrain	4	9	16	25	35	47	55	70	79	95	0	-0.358062
899	Forebrain/Midbrain/Hindbrain	2	9	14	22	32	43	52	68	76	86	0	0.484025
900	Forebrain/Midbrain/Hindbrain	5	14	23	30	38	47	61	67	79	88	0.189667	0.45688
901	Forebrain/Midbrain/Hindbrain	2	8	16	26	33	45	59	71	89	100	0.13285	-0.365666
902	Forebrain/Midbrain/Hindbrain	1	5	13	26	42	53	62	75	90	104	0.13285	0.480715
903	Forebrain/Midbrain/Hindbrain	1	3	10	15	22	36	49	60	78	93	0	0.484275
904	Forebrain/Midbrain/Hindbrain	1	3	9	17	24	30	38	42	47	57	0.342457	-0.358571
905	Forebrain/Midbrain/Hindbrain	4	8	16	26	36	40	52	66	76	85	0	0.483739
906	Forebrain/Midbrain/Hindbrain	3	7	16	26	35	44	54	65	78	90	0	0.36916
907	Forebrain/Midbrain/Hindbrain	2	11	16	21	27	36	47	60	68	77	0	0.375597
908	Forebrain/Midbrain/Hindbrain	4	11	16	27	38	49	61	69	86	95	0	0.484147
909	Forebrain/Midbrain/Hindbrain	2	7	13	20	29	41	50	60	72	86	0.309197	-0.192925
910	Spinal cord	1	2	8	12	20	29	37	49	58	65	0.13285	0.484009
911	Forebrain/Midbrain/Hindbrain	1	5	10	21	31	41	49	64	78	92	0	0.484332
912	Forebrain/Midbrain/Hindbrain	0	1	2	2	2	5	7	9	13	16	0.132916	-0.154496
913	Forebrain/Midbrain/Hindbrain	2	6	11	21	30	46	53	65	77	91	0	-0.116465
914	Forebrain/Midbrain/Hindbrain	1	3	7	10	17	29	41	55	71	81	0	0.482203
915	Forebrain/Midbrain/Hindbrain	1	7	16	23	32	42	53	67	81	99	0	0.462174
916	Forebrain/Midbrain/Hindbrain	4	13	16	23	31	37	43	53	63	70	0	0.483541
917	Forebrain/Midbrain/Hindbrain	1	5	12	18	26	36	48	54	64	73	0	0.483263
918	Forebrain/Midbrain/Hindbrain	3	4	6	13	21	27	36	47	58	66	0	0.483377
919	Forebrain/Midbrain/Hindbrain	1	2	10	17	22	34	49	59	71	85	0	0.333848
920	Forebrain/Midbrain/Hindbrain	2	8	12	20	29	42	57	74	85	104	0.189667	-0.36687
921	Forebrain/Midbrain/Hindbrain	0	4	13	21	29	35	47	61	73	86	0	0.482961
922	Forebrain/Midbrain/Hindbrain	1	3	7	11	15	22	28	38	44	53	0	0.462966
923	Forebrain/Midbrain/Hindbrain	2	3	7	15	20	29	36	46	49	54	0.228744	0.365935
924	Forebrain/Midbrain/Hindbrain	0	1	9	22	26	34	47	59	70	80	0	-0.360611
925	Forebrain/Midbrain/Hindbrain	3	10	18	28	37	49	58	67	83	100	0	-0.147005
926	Forebrain/Midbrain/Hindbrain	3	7	15	23	35	43	56	64	79	90	0	0.484635
927	Forebrain/Midbrain/Hindbrain	1	4	9	16	25	34	49	60	71	88	0.13285	0.484521
928	Forebrain/Midbrain/Hindbrain	1	5	12	19	25	41	53	68	80	92	0.13285	0.483146
929	Forebrain/Midbrain/Hindbrain	2	8	21	30	36	45	57	67	75	84	0	-0.352058
930	Forebrain/Midbrain/Hindbrain	2	5	12	19	29	37	44	53	66	80	0.13285	-0.368901
931	Forebrain/Midbrain/Hindbrain	0	3	6	10	12	18	31	42	49	59	0.273645	-0.356524
932	Forebrain/Midbrain/Hindbrain	2	10	18	29	35	49	58	76	92	107	0	0.458175
933	Forebrain/Midbrain/Hindbrain	0	2	8	18	26	37	49	56	68	78	0	0.463608
934	Forebrain/Midbrain/Hindbrain	1	4	9	14	20	33	41	50	64	77	0	0.480049
935	Forebrain/Midbrain/Hindbrain	0	4	10	17	32	43	57	71	89	101	0	0.332058
936	Forebrain/Midbrain/Hindbrain	1	4	10	16	22	35	46	56	64	73	0	0.454058
937	Forebrain/Midbrain/Hindbrain	5	13	19	27	34	45	57	70	78	87	0	0.458034
938	Forebrain/Midbrain/Hindbrain	2	4	12	21	29	42	54	63	78	89	0	-0.145912
939	Forebrain/Midbrain/Hindbrain	0	6	9	17	24	37	44	54	65	80	0.13285	0.465904
940	Forebrain/Midbrain/Hindbrain	5	10	16	24	39	48	61	78	96	110	0.13285	0.392482
941	Forebrain/Midbrain/Hindbrain	4	8	10	19	30	42	57	72	87	101	0.13285	-0.370647
942	Forebrain/Midbrain/Hindbrain	2	8	19	29	39	48	59	73	88	99	0	0.457484
943	Forebrain/Midbrain/Hindbrain	1	5	10	20	24	36	48	65	74	88	0	0.484827
944	Forebrain/Midbrain/Hindbrain	2	7	15	19	28	36	45	54	66	78	0	0.349961
945	Forebrain/Midbrain/Hindbrain	4	8	13	21	31	41	50	67	76	91	0	0.484733
946	Forebrain/Midbrain/Hindbrain	0	3	4	7	9	21	30	40	54	61	0	0.481846
947	Forebrain/Midbrain/Hindbrain	3	6	11	18	25	35	50	57	69	81	0	0.485216
948	Forebrain/Midbrain/Hindbrain	0	4	8	12	18	22	31	37	46	56	0	0.469671
949	Forebrain/Midbrain/Hindbrain	2	8	18	26	35	48	59	71	86	101	0	0.485437
950	Forebrain/Midbrain/Hindbrain	1	2	7	15	21	28	38	44	55	61	0	0.465537
951	Forebrain/Midbrain/Hindbrain	0	2	13	20	28	37	47	58	70	84	0.13285	0.443652
952	Forebrain/Midbrain/Hindbrain	2	4	9	15	22	32	48	61	78	90	0	-0.362431
953	Forebrain/Midbrain/Hindbrain	2	11	16	23	28	33	42	51	63	78	0	0.450597
954	Forebrain/Midbrain/Hindbrain	1	8	13	17	21	29	40	50	63	73	0	0.484487
955	Forebrain/Midbrain/Hindbrain	1	5	11	21	34	44	53	67	82	89	0	0.479341
956	Forebrain/Midbrain/Hindbrain	1	5	8	14	20	27	36	46	55	66	0.20563	0.484562
957	Forebrain/Midbrain/Hindbrain	1	4	6	12	19	30	38	50	63	70	0.13285	0.485023
958	Forebrain/Midbrain/Hindbrain	2	6	12	24	34	39	51	64	76	87	0	0.375959
959	Forebrain/Midbrain/Hindbrain	0	5	12	20	26	39	51	60	72	86	0	-0.121692
960	Forebrain/Midbrain/Hindbrain	1	9	13	21	32	42	56	62	74	88	0	0.466794
961	Forebrain/Midbrain/Hindbrain	2	6	14	21	34	49	63	79	95	106	0	-0.161907
962	Forebrain/Midbrain/Hindbrain	4	12	18	27	34	44	52	66	80	91	0.189667	-0.186088
963	Forebrain/Midbrain/Hindbrain	1	4	11	20	25	34	46	55	63	70	0	0.483252
964	Forebrain/Midbrain/Hindbrain	1	8	18	26	33	45	53	57	69	78	0.13285	0.483561
965	Forebrain/Midbrain/Hindbrain	5	11	17	25	33	42	52	68	79	91	0	0.485593
966	Forebrain/Midbrain/Hindbrain	4	11	20	32	41	56	67	77	87	99	0	0.454405
967	Forebrain/Midbrain/Hindbrain	3	7	11	18	28	35	45	59	70	85	0	-0.118735
968	Forebrain/Midbrain/Hindbrain	1	2	4	8	17	27	36	49	62	74	0	-0.367091
969	Forebrain/Midbrain/Hindbrain	5	8	14	21	30	43	52	62	76	85	0.13285	0.485322
970	Forebrain/Midbrain/Hindbrain	2	10	15	20	28	45	55	69	81	87	0.189667	0.455224
971	Forebrain/Midbrain/Hindbrain	1	6	10	18	27	39	56	68	85	103	0.13285	0.484895
972	Forebrain/Midbrain/Hindbrain	2	10	16	24	32	45	51	67	80	92	0	0.483717
973	Forebrain/Midbrain/Hindbrain	3	6	13	19	30	37	51	66	81	94	0	0.484039
974	Forebrain/Midbrain/Hindbrain	5	7	9	13	26	33	44	59	70	81	0.13285	-0.342113
975	Forebrain/Midbrain/Hindbrain	0	2	12	18	21	28	36	42	46	54	0.13285	-0.261949
976	Forebrain/Midbrain/Hindbrain	2	7	18	23	32	45	56	64	80	90	0	0.456541
977	Forebrain/Midbrain/Hindbrain	2	4	10	17	30	36	44	58	73	86	0	0.342745
978	Forebrain/Midbrain/Hindbrain	4	7	17	23	32	41	54	68	82	91	0	0.478431
979	Forebrain/Midbrain/Hindbrain	3	8	14	19	26	36	47	60	66	80	0.13285	0.485662
980	Forebrain/Midbrain/Hindbrain	4	9	14	22	32	39	53	61	71	82	0	-0.12784
981	Forebrain/Midbrain/Hindbrain	2	4	10	15	27	35	50	59	76	92	0	0.370244
982	Forebrain/Midbrain/Hindbrain	0	5	11	18	24	30	39	46	57	66	0.273645	-0.376282
983	Forebrain/Midbrain/Hindbrain	1	7	14	21	33	44	52	64	74	87	0	0.483893
984	Forebrain/Midbrain/Hindbrain	4	10	19	29	35	45	51	57	65	76	0	0.461109
985	Forebrain/Midbrain/Hindbrain	3	10	15	21	30	42	56	66	80	95	0.13285	0.485085
986	Forebrain/Midbrain/Hindbrain	2	7	18	22	30	41	49	59	70	84	0.13285	-0.357844
987	Forebrain/Midbrain/Hindbrain	1	3	7	17	28	34	48	57	72	80	0	0.345673
988	Forebrain/Midbrain/Hindbrain	0	5	9	16	24	39	54	68	83	100	0	0.485943
989	Forebrain/Midbrain/Hindbrain	2	10	13	21	29	39	48	63	77	89	0	0.352204
990	Forebrain/Midbrain/Hindbrain	1	3	9	15	21	27	37	46	63	71	0.13285	0.485975
991	Forebrain/Midbrain/Hindbrain	1	5	12	20	31	48	62	78	90	105	0	-0.2052
992	Forebrain/Midbrain/Hindbrain	3	10	16	24	32	45	55	66	76	95	0.13285	-0.134462
993	Forebrain/Midbrain/Hindbrain	1	4	9	15	21	29	41	56	69	84	0.13285	0.362879
994	Forebrain/Midbrain/Hindbrain	4	11	17	24	31	41	56	69	81	93	0	0.484684
995	Forebrain/Midbrain/Hindbrain	1	4	12	17	25	38	51	63	77	85	0.13285	0.361013
996	Forebrain/Midbrain/Hindbrain	1	4	6	12	16	27	35	45	60	73	0	0.485653
997	Forebrain/Midbrain/Hindbrain	2	4	6	15	23	35	44	56	72	86	0.13285	-0.214842
998	Forebrain/Midbrain/Hindbrain	1	3	11	24	36	46	54	64	73	89	0	0.370199
999	Forebrain/Midbrain/Hindbrain	2	8	17	26	33	42	50	57	72	82	0	0.452366
1000	Forebrain/Midbrain/Hindbrain	0	3	8	16	26	39	47	59	69	87	0	-0.119497
1001	Forebrain/Midbrain/Hindbrain	1	4	10	16	25	35	45	58	74	84	0.13285	-0.353161
1002	Forebrain/Midbrain/Hindbrain	2	6	14	22	31	37	48	58	72	83	0	0.484705
1003	Forebrain/Midbrain/Hindbrain	2	6	18	21	28	41	51	68	84	98	0.13285	0.485577
1004	Forebrain/Midbrain/Hindbrain	1	6	13	25	35	48	61	72	82	88	0	-0.377621
1005	Forebrain/Midbrain/Hindbrain	1	4	6	12	17	28	37	49	60	72	0.13285	-0.198149
1006	Forebrain/Midbrain/Hindbrain	3	9	16	23	30	37	46	58	64	76	0	0.455633
1007	Forebrain/Midbrain/Hindbrain	6	12	16	21	32	42	51	61	69	84	0.13285	0.458271
1008	Forebrain/Midbrain/Hindbrain	4	6	9	20	29	42	50	62	70	82	0.13285	0.461961
1009	Forebrain/Midbrain/Hindbrain	1	5	10	16	21	32	42	52	67	81	0	0.475994
1010	Forebrain/Midbrain/Hindbrain	2	5	11	14	23	30	44	54	66	81	0.13285	-0.378627
1011	Forebrain/Midbrain/Hindbrain	1	4	8	18	23	35	52	64	77	92	0.189667	0.485004
1012	Forebrain/Midbrain/Hindbrain	1	10	17	24	30	40	53	60	70	81	0	0.483614
1013	Forebrain/Midbrain/Hindbrain	3	10	18	26	33	43	48	56	68	81	0.13285	0.486542
1014	Forebrain/Midbrain/Hindbrain	1	2	8	19	23	28	39	44	56	70	0	0.486198
1015	Forebrain/Midbrain/Hindbrain	4	7	14	23	32	43	54	72	78	89	0.13285	0.400424
1016	Forebrain/Midbrain/Hindbrain	1	2	3	7	16	27	34	45	54	67	0.234585	0.486281
1017	Forebrain/Midbrain/Hindbrain	3	6	10	17	38	52	62	72	86	100	0	0.46703
1018	Forebrain/Midbrain/Hindbrain	0	7	14	21	27	34	45	51	63	75	0.189667	-0.408817
1019	Forebrain/Midbrain/Hindbrain	1	5	7	14	27	38	50	60	72	81	0	0.370127
1020	Forebrain/Midbrain/Hindbrain	0	7	15	21	28	35	41	49	55	68	0.309197	-0.329229
1021	Forebrain/Midbrain/Hindbrain	1	5	14	19	30	33	44	58	69	88	0.13285	-0.270972
1022	Forebrain/Midbrain/Hindbrain	1	3	11	20	27	37	45	56	68	88	0.13285	0.486984
1023	Forebrain/Midbrain/Hindbrain	0	3	7	10	16	26	36	46	56	62	0.132916	0.0726234
1024	Neural crest	1	6	13	19	26	36	39	51	59	71	0	0.487193
1025	Forebrain/Midbrain/Hindbrain	0	5	15	20	27	34	43	49	56	69	0.13285	0.485508
1026	Forebrain/Midbrain/Hindbrain	2	5	12	16	20	26	30	40	47	57	0	0.334505
1027	Forebrain/Midbrain/Hindbrain	1	2	11	19	27	38	50	63	71	80	0.13285	-0.172304
1028	Forebrain/Midbrain/Hindbrain	2	8	18	29	38	45	54	61	70	82	0.13285	0.452919
1029	Forebrain/Midbrain/Hindbrain	1	3	9	17	23	32	38	47	63	77	0.13285	0.45394
1030	Forebrain/Midbrain/Hindbrain	0	2	7	11	15	22	26	34	36	45	0	0.446942
1031	Forebrain/Midbrain/Hindbrain	2	7	12	20	27	36	53	62	73	88	0.13285	-0.234654
1032	Forebrain/Midbrain/Hindbrain	0	1	5	11	19	29	40	48	56	65	0.186165	0.487484
1033	Forebrain/Midbrain/Hindbrain	1	5	9	19	27	34	43	53	61	71	0.13285	-0.38668
1034	Forebrain/Midbrain/Hindbrain	2	3	8	16	25	31	40	50	59	67	0.189667	0.486496
1035	Forebrain/Midbrain/Hindbrain	3	7	12	20	23	36	48	56	62	73	0.0677152	-0.238121
1036	Forebrain/Midbrain/Hindbrain	3	8	16	23	30	40	53	61	74	89	0.189667	-0.165319
1037	Forebrain/Midbrain/Hindbrain	1	7	10	18	27	35	47	62	74	87	0.13285	0.375566
1038	Forebrain/Midbrain/Hindbrain	4	10	19	30	41	49	60	66	79	91	0.13285	0.474268
1039	Forebrain/Midbrain/Hindbrain	2	8	15	18	26	36	50	53	58	71	0	-0.242784
1040	Forebrain/Midbrain/Hindbrain	0	4	8	13	17	26	35	52	65	78	0.0677152	0.487723
1041	Forebrain/Midbrain/Hindbrain	3	6	13	16	21	28	34	41	48	56	0.186165	0.485989
1042	Forebrain/Midbrain/Hindbrain	0	6	11	21	30	42	53	67	81	89	0	-0.144924
1043	Forebrain/Midbrain/Hindbrain	1	8	10	20	26	36	44	54	74	87	0.13285	0.486413
1044	Forebrain/Midbrain/Hindbrain	1	3	6	13	26	36	42	49	59	71	0.186165	-0.18204
1045	Forebrain/Midbrain/Hindbrain	0	2	7	14	22	33	45	54	59	73	0	0.487351
1046	Forebrain/Midbrain/Hindbrain	1	4	7	12	17	28	34	42	56	71	0.186165	0.457101
1047	Forebrain/Midbrain/Hindbrain	0	2	6	15	23	29	39	48	63	70	0.13285	0.484754
1048	Forebrain/Midbrain/Hindbrain	1	3	8	13	21	29	43	66	79	90	0	0.487668
1049	Forebrain/Midbrain/Hindbrain	4	8	13	22	31	40	47	54	64	70	0	0.442658
1050	Forebrain/Midbrain/Hindbrain	1	4	11	18	23	32	37	45	52	62	0	0.464965
1051	Spinal cord	0	3	4	9	12	20	24	31	38	54	0	0.485872
1052	Forebrain/Midbrain/Hindbrain	0	5	6	13	22	28	37	50	66	79	0.13285	0.488101
1053	Spinal cord	0	0	1	2	5	9	9	17	18	24	0.412084	-0.19559
1054	Forebrain/Midbrain/Hindbrain	1	4	12	20	29	40	52	70	81	96	0.234585	-0.200103
1055	Forebrain/Midbrain/Hindbrain	0	1	3	4	11	17	24	27	33	37	0	0.37288
1056	Forebrain/Midbrain/Hindbrain	3	6	8	13	21	29	37	51	61	72	0.265903	-0.245174
1057	Forebrain/Midbrain/Hindbrain	2	8	10	16	24	31	37	49	57	64	0.13285	0.488183
1058	Forebrain/Midbrain/Hindbrain	3	5	11	15	20	27	37	50	64	73	0.13285	0.485315
1059	Forebrain/Midbrain/Hindbrain	0	2	10	13	20	29	37	46	54	73	0.189667	0.369946
1060	Forebrain/Midbrain/Hindbrain	1	7	17	31	36	53	62	74	87	103	0	0.479244
1061	Forebrain/Midbrain/Hindbrain	1	7	12	16	23	30	44	56	70	80	0.189667	0.36166
1062	Forebrain/Midbrain/Hindbrain	0	4	7	9	15	20	28	33	38	43	0.189667	-0.400129
1063	Forebrain/Midbrain/Hindbrain	1	6	15	23	31	38	46	55	67	81	0	0.383999
1064	Forebrain/Midbrain/Hindbrain	0	6	14	22	29	38	49	59	72	79	0	0.487258
1065	Forebrain/Midbrain/Hindbrain	0	3	5	7	12	16	20	27	35	42	0.278247	-0.371
1066	Forebrain/Midbrain/Hindbrain	1	6	11	14	17	23	32	41	51	62	0.13285	0.378467
1067	Forebrain/Midbrain/Hindbrain	2	11	15	23	27	37	46	55	66	81	0.13285	0.485758
1068	Forebrain/Midbrain/Hindbrain	2	9	11	17	26	34	39	53	68	79	0.13285	0.486953
1069	Forebrain/Midbrain/Hindbrain	1	5	11	17	23	33	37	43	47	51	0	-0.358484
1070	Forebrain/Midbrain/Hindbrain	0	1	5	10	16	20	24	33	40	53	0.0677152	-0.159455
1071	Forebrain/Midbrain/Hindbrain	2	9	17	29	37	49	60	70	85	100	0	0.481029
1072	Spinal cord	1	2	4	9	11	15	19	27	33	38	0.189667	0.480444
1073	Forebrain/Midbrain/Hindbrain	0	5	11	18	22	29	36	41	47	65	0	0.486213
1074	Forebrain/Midbrain/Hindbrain	0	2	4	11	19	29	40	53	68	82	0.13285	0.488844
1075	Forebrain/Midbrain/Hindbrain	0	3	9	16	23	32	39	52	66	75	0.228744	-0.133913
1076	Forebrain/Midbrain/Hindbrain	1	3	6	9	14	23	27	29	37	41	0.120295	-0.194328
1077	Forebrain/Midbrain/Hindbrain	1	2	8	15	22	30	41	47	58	71	0.200496	0.488401
1078	Forebrain/Midbrain/Hindbrain	1	5	13	15	21	28	37	49	59	72	0.13285	0.461819
1079	Forebrain/Midbrain/Hindbrain	1	3	4	8	11	20	23	29	34	41	0.494064	-0.37368
1080	Forebrain/Midbrain/Hindbrain	1	1	2	2	4	5	6	9	11	17	0.151545	-0.294028
1081	Forebrain/Midbrain/Hindbrain	2	3	11	16	25	32	38	49	62	74	0.189667	0.461415
1082	Forebrain/Midbrain/Hindbrain	0	5	9	18	30	47	66	84	96	109	0	0.481658
1083	Forebrain/Midbrain/Hindbrain	1	1	5	7	8	11	15	21	27	31	0.18008	-0.361989
1084	Forebrain/Midbrain/Hindbrain	1	4	8	14	16	30	32	34	42	51	0.0677152	0.485043
1085	Spinal cord	1	3	4	5	7	10	13	16	20	27	0.242975	-0.360236
1086	Forebrain/Midbrain/Hindbrain	3	4	9	17	24	32	38	42	48	58	0.13285	0.457241
1087	Forebrain/Midbrain/Hindbrain	1	4	10	17	29	36	44	63	75	86	0	0.376814
1088	Forebrain/Midbrain/Hindbrain	2	3	11	17	24	34	46	56	64	76	0	0.400375
1089	Forebrain/Midbrain/Hindbrain	1	2	4	4	8	11	16	21	28	35	0.342457	-0.390962
1090	Forebrain/Midbrain/Hindbrain	0	2	9	16	29	47	66	75	93	105	0.13285	0.48159
1091	Forebrain/Midbrain/Hindbrain	1	4	11	15	26	39	54	60	70	79	0.13285	-0.413528
1092	Forebrain/Midbrain/Hindbrain	3	6	10	16	20	23	33	40	53	66	0.13285	0.487003
1093	Forebrain/Midbrain/Hindbrain	1	3	10	17	32	37	47	53	63	68	0.13285	-0.169588
1094	Forebrain/Midbrain/Hindbrain	2	8	21	32	42	52	58	66	77	80	0.13285	0.396191
1095	Forebrain/Midbrain/Hindbrain	0	8	13	23	30	40	52	66	80	92	0	0.37878
1096	Forebrain/Midbrain/Hindbrain	2	4	10	16	22	33	44	50	62	75	0	0.463738
1097	Forebrain/Midbrain/Hindbrain	2	4	5	8	14	22	26	37	47	54	0	-0.375967
1098	Forebrain/Midbrain/Hindbrain	0	2	4	7	12	17	25	36	46	53	0.273645	-0.378171
1099	Forebrain/Midbrain/Hindbrain	5	8	14	15	24	28	32	42	49	62	0	0.463127
1100	Forebrain/Midbrain/Hindbrain	1	7	16	28	37	44	54	60	69	80	0.13285	-0.0447781
1101	Forebrain/Midbrain/Hindbrain	2	6	10	16	18	25	35	43	50	58	0.13285	0.488672
1102	Forebrain/Midbrain/Hindbrain	1	2	4	10	13	18	27	37	49	64	0	0.404096
1103	Forebrain/Midbrain/Hindbrain	2	2	3	6	12	15	19	28	32	37	0.464501	-0.382139
1104	Forebrain/Midbrain/Hindbrain	1	2	4	8	12	13	15	18	21	29	0	0.486447
1105	Forebrain/Midbrain/Hindbrain	2	5	10	15	24	35	44	55	67	83	0	0.487699
1106	Forebrain/Midbrain/Hindbrain	0	1	4	7	12	17	26	33	40	50	0.284614	0.465456
1107	Forebrain/Midbrain/Hindbrain	0	0	1	2	3	3	3	4	5	6	0.189667	0.466188
1108	Forebrain/Midbrain/Hindbrain	0	3	7	9	12	18	26	35	50	63	0	0.488347
1109	Forebrain/Midbrain/Hindbrain	0	0	0	0	0	0	2	3	3	5	0.724981	-0.346431
1110	Forebrain/Midbrain/Hindbrain	1	5	10	18	24	40	54	71	89	106	0	0.447592
1111	Forebrain/Midbrain/Hindbrain	6	11	19	25	34	41	53	59	64	77	0	0.388472
1112	Forebrain/Midbrain/Hindbrain	3	12	22	28	37	47	50	57	68	74	0	0.489528
1113	Forebrain/Midbrain/Hindbrain	3	6	11	16	20	28	33	42	48	54	0	0.411144
1114	Forebrain/Midbrain/Hindbrain	0	6	13	13	21	28	34	45	49	55	0	0.488774
1115	Forebrain/Midbrain/Hindbrain	2	4	8	12	14	18	24	25	30	35	0	0.466208
1116	Forebrain/Midbrain/Hindbrain	1	4	6	9	15	22	34	43	57	65	0	0.470342
1117	Forebrain/Midbrain/Hindbrain	2	5	9	13	18	25	35	43	52	61	0	0.489193
1118	Forebrain/Midbrain/Hindbrain	2	7	11	18	25	34	42	56	65	76	0	0.488895
1119	Forebrain/Midbrain/Hindbrain	2	14	20	25	38	47	57	69	77	85	0.13285	-0.291903
1120	Forebrain/Midbrain/Hindbrain	1	9	14	16	22	31	41	53	63	78	0.189667	-0.368368
1121	Forebrain/Midbrain/Hindbrain	5	10	14	18	24	31	40	45	53	55	0.189667	-0.335122
1122	Forebrain/Midbrain/Hindbrain	2	6	10	13	18	24	33	41	47	55	0	0.488741
1123	Forebrain/Midbrain/Hindbrain	2	6	8	10	12	19	27	29	33	36	0.309197	-0.406797
1124	Forebrain/Midbrain/Hindbrain	0	0	1	1	1	2	2	3	8	9	0.43485	0.393249
1125	Forebrain/Midbrain/Hindbrain	5	11	18	21	28	34	41	48	52	60	0	0.487603
1126	Forebrain/Midbrain/Hindbrain	4	12	20	29	37	43	49	53	57	62	0	-0.40023
1127	Forebrain/Midbrain/Hindbrain	2	5	7	10	18	26	31	40	47	51	0	0.489186
1128	Forebrain/Midbrain/Hindbrain	2	11	15	21	28	39	45	56	64	76	0.13285	0.490346
1129	Forebrain/Midbrain/Hindbrain	0	3	5	12	18	26	33	41	45	51	0.189667	-0.423831
1130	Forebrain/Midbrain/Hindbrain	7	13	20	26	33	43	51	58	63	67	0.13285	-0.327695
1131	Forebrain/Midbrain/Hindbrain	4	6	11	16	23	33	42	50	54	58	0.13285	-0.340794
1132	Forebrain/Midbrain/Hindbrain	4	14	18	21	27	32	33	36	42	45	0.13285	-0.288159
1133	Forebrain/Midbrain/Hindbrain	6	15	16	24	29	34	41	47	51	59	0.13285	-0.338474
1134	Forebrain/Midbrain/Hindbrain	4	8	14	17	27	32	37	44	48	54	0.309197	-0.388041
1135	Forebrain/Midbrain/Hindbrain	6	15	22	31	32	36	39	44	49	57	0	-0.20089
1136	Forebrain/Midbrain/Hindbrain	4	13	18	25	29	34	36	38	44	50	0	-0.243953
1137	Forebrain/Midbrain/Hindbrain	2	6	12	19	26	40	51	66	80	97	0	0.477127
1138	Gut tube	7	12	17	19	21	23	24	26	26	28	0.380652	-0.304056
1139	Forebrain/Midbrain/Hindbrain	6	17	25	31	36	47	51	58	65	72	0	-0.324467
1140	Forebrain/Midbrain/Hindbrain	5	10	14	18	22	28	32	38	45	55	0.234585	-0.289776
1141	Forebrain/Midbrain/Hindbrain	3	12	19	29	37	44	52	59	62	68	0	-0.326775
1142	Forebrain/Midbrain/Hindbrain	8	14	21	30	34	41	46	51	58	64	0	-0.324955
1143	Gut tube	11	18	24	26	27	27	29	30	31	32	0.273645	0.475043
1144	Forebrain/Midbrain/Hindbrain	4	10	15	19	27	32	39	44	49	51	0.13285	-0.306184
1145	Forebrain/Midbrain/Hindbrain	3	5	11	18	24	29	33	39	45	57	0	-0.33697
1146	Forebrain/Midbrain/Hindbrain	0	3	10	24	31	40	52	63	71	84	0.13285	-0.295275
1147	Forebrain/Midbrain/Hindbrain	5	11	19	23	28	31	35	43	50	56	0.273645	-0.328409
1148	Forebrain/Midbrain/Hindbrain	3	10	18	24	29	35	41	50	59	66	0.234585	-0.336234
1149	Forebrain/Midbrain/Hindbrain	6	15	21	32	38	44	50	59	68	79	0	0.395232
1150	Gut tube	13	20	24	25	25	25	25	26	28	30	0	0.475179
1151	Gut tube	0	1	1	3	4	5	6	8	11	13	0.724981	-0.377758
1152	Forebrain/Midbrain/Hindbrain	2	9	19	26	34	37	43	51	58	65	0	-0.288193
1153	Forebrain/Midbrain/Hindbrain	10	24	31	39	46	51	56	62	68	73	0	-0.235692
1154	Forebrain/Midbrain/Hindbrain	5	16	26	30	35	41	50	59	63	73	0.13285	-0.322652
1155	Forebrain/Midbrain/Hindbrain	0	6	10	17	21	30	35	42	49	59	0.120295	-0.340872
1156	Forebrain/Midbrain/Hindbrain	1	12	28	37	43	51	59	66	75	83	0	0.42265
1157	Forebrain/Midbrain/Hindbrain	3	12	22	30	40	45	52	58	63	70	0	-0.404082
1158	Forebrain/Midbrain/Hindbrain	8	15	21	32	36	39	47	51	58	66	0.13285	-0.304445
1159	Gut tube	12	18	20	21	21	22	22	24	26	28	0.13285	0.476254
1160	Forebrain/Midbrain/Hindbrain	6	12	22	31	35	43	51	57	67	75	0	-0.3232
1161	Forebrain/Midbrain/Hindbrain	2	7	9	13	18	23	27	30	35	43	0.404841	-0.307783
1162	Gut tube	11	21	23	25	25	26	29	30	30	31	0.273645	-0.247225
1163	Forebrain/Midbrain/Hindbrain	8	18	30	42	51	59	65	76	82	86	0	-0.321161
1164	Forebrain/Midbrain/Hindbrain	7	17	21	29	35	44	52	61	66	75	0.273645	-0.331779
1165	Forebrain/Midbrain/Hindbrain	7	19	27	36	40	48	58	61	69	76	0	-0.288128
1166	Forebrain/Midbrain/Hindbrain	5	9	16	25	36	42	48	56	71	80	0.13285	-0.332752
1167	Forebrain/Midbrain/Hindbrain	0	1	5	12	19	30	46	62	72	81	0	0.481716
1168	Forebrain/Midbrain/Hindbrain	3	14	25	31	38	45	57	66	66	74	0	-0.396756
1169	Gut tube	8	12	13	18	22	24	26	28	29	30	0.189667	-0.292717
1170	Gut tube	9	14	16	20	22	22	23	23	25	26	0	-0.298124
1171	Forebrain/Midbrain/Hindbrain	6	17	28	44	58	66	72	80	91	95	0	-0.320153
1172	Gut tube	4	10	12	13	14	18	18	22	25	28	0.13285	-0.278681
1173	Gut tube	10	16	19	21	21	22	23	25	28	28	0.13285	-0.247177
1174	Forebrain/Midbrain/Hindbrain	4	14	21	32	41	48	56	64	70	78	0	-0.317709
1175	Forebrain/Midbrain/Hindbrain	7	16	30	47	60	68	77	85	94	101	0	-0.330454
1176	Forebrain/Midbrain/Hindbrain	6	21	30	45	53	60	67	73	81	85	0	-0.191576
1177	Forebrain/Midbrain/Hindbrain	3	9	14	25	35	48	62	78	93	108	0	0.481781
1178	Forebrain/Midbrain/Hindbrain	1	1	1	2	4	4	6	7	10	11	0.58482	0.482406
1179	Forebrain/Midbrain/Hindbrain	6	19	30	42	49	57	64	73	78	86	0.13285	-0.249119
1180	Forebrain/Midbrain/Hindbrain	8	19	36	53	68	78	85	90	97	105	0	-0.417617
1181	Gut tube	10	18	19	20	21	24	27	30	31	34	0.189667	-0.299811
1182	Forebrain/Midbrain/Hindbrain	6	16	31	48	61	69	81	91	98	107	0.13285	-0.423577
1183	Gut tube	10	19	21	23	24	25	28	32	32	33	0.228744	0.480502
1184	Forebrain/Midbrain/Hindbrain	6	16	28	45	55	64	75	84	95	104	0	-0.414151
1185	Forebrain/Midbrain/Hindbrain	5	14	22	36	41	56	65	75	83	92	0.13285	-0.319209
1186	Gut tube	10	18	19	20	21	24	27	28	31	34	0.189667	0.48124
1187	Forebrain/Midbrain/Hindbrain	1	6	12	19	31	38	47	56	69	84	0	0.479139
1188	Forebrain/Midbrain/Hindbrain	3	14	36	54	72	82	90	98	105	112	0	-0.425321
1189	Forebrain/Midbrain/Hindbrain	5	14	37	55	74	87	96	103	110	116	0	0.269159
1190	Forebrain/Midbrain/Hindbrain	5	17	36	50	62	71	78	87	95	103	0	-0.415267
1191	Forebrain/Midbrain/Hindbrain	5	13	36	55	70	81	87	93	103	112	0	-0.199716
1192	Gut tube	8	15	15	18	18	18	25	27	31	34	0.228744	-0.225266
1193	Gut tube	8	20	22	23	23	24	25	27	31	35	0.146888	0.482626
1194	Gut tube	8	20	23	24	27	29	29	33	36	40	0.294959	0.483089
1195	Forebrain/Midbrain/Hindbrain	4	19	36	54	68	81	85	93	100	107	0	-0.427577
1196	Gut tube	8	12	15	20	25	26	29	31	32	32	0.228744	-0.279327
1197	Forebrain/Midbrain/Hindbrain	3	5	9	18	29	41	50	63	72	88	0.228744	0.474881
1198	Gut tube	6	16	19	21	24	26	29	30	32	36	0.189667	-0.290962
1199	Forebrain/Midbrain/Hindbrain	5	13	30	45	56	68	75	86	92	103	0.189667	-0.326084
1200	Forebrain/Midbrain/Hindbrain	3	14	37	58	79	92	102	109	116	123	0	0.270818
1201	Forebrain/Midbrain/Hindbrain	2	13	31	47	60	73	83	93	103	107	0	-0.33861
1202	Forebrain/Midbrain/Hindbrain	5	15	36	53	71	83	91	100	103	107	0	-0.315697
1203	Gut tube	5	9	10	13	14	15	17	21	22	27	0.228744	-0.281269
1204	Forebrain/Midbrain/Hindbrain	6	13	24	38	50	58	66	73	78	84	0	-0.298158
1205	Gut tube	4	10	12	16	19	20	20	24	26	30	0.455866	-0.333354
1206	Gut tube	2	4	6	8	11	15	17	18	18	20	0.132988	-0.17889
1207	Forebrain/Midbrain/Hindbrain	6	10	14	23	38	51	64	73	85	92	0.13285	0.481731
1208	Forebrain/Midbrain/Hindbrain	0	5	15	25	37	47	54	65	80	88	0.0677152	-0.359408
1209	Forebrain/Midbrain/Hindbrain	1	5	13	23	39	50	59	67	80	98	0	0.479671
1210	Forebrain/Midbrain/Hindbrain	5	10	15	26	36	46	58	67	79	91	0.0677152	-0.338473
1211	Forebrain/Midbrain/Hindbrain	5	13	21	30	38	45	52	61	72	80	0	0.453849
1212	Forebrain/Midbrain/Hindbrain	2	6	18	31	41	53	66	80	97	109	0.13285	-0.352835
1213	Forebrain/Midbrain/Hindbrain	5	12	21	27	35	43	56	61	70	75	0.13285	0.481295
1214	Forebrain/Midbrain/Hindbrain	3	10	21	32	46	54	67	81	90	105	0.13285	0.480609
1215	Forebrain/Midbrain/Hindbrain	2	7	12	15	24	30	45	58	67	82	0.13285	0.47817
1216	Forebrain/Midbrain/Hindbrain	0	1	8	18	26	33	47	59	73	84	0.13285	0.481112
1217	Forebrain/Midbrain/Hindbrain	0	6	12	17	19	30	41	50	63	78	0	0.347805
1218	Forebrain/Midbrain/Hindbrain	5	7	15	26	37	48	58	66	80	85	0	0.453868
1219	Forebrain/Midbrain/Hindbrain	3	4	11	20	27	34	45	55	65	78	0.13285	0.481103
1220	Forebrain/Midbrain/Hindbrain	1	5	11	24	35	51	66	75	89	99	0.13285	0.450865
1221	Forebrain/Midbrain/Hindbrain	0	1	5	11	21	30	39	47	56	69	0.13285	0.371992
1222	Forebrain/Midbrain/Hindbrain	3	10	20	28	38	47	55	66	73	87	0.13285	0.366116
1223	Forebrain/Midbrain/Hindbrain	3	10	19	29	39	49	59	76	86	97	0.13285	0.451073
1224	Forebrain/Midbrain/Hindbrain	1	6	12	25	35	54	67	78	88	99	0.13285	-0.360513
1225	Forebrain/Midbrain/Hindbrain	2	7	12	19	26	36	48	65	75	85	0	0.479672
1226	Forebrain/Midbrain/Hindbrain	1	4	6	11	20	24	32	42	52	58	0.234585	0.482218
1227	Forebrain/Midbrain/Hindbrain	3	5	11	17	25	44	63	78	94	111	0	0.357346
1228	Forebrain/Midbrain/Hindbrain	2	8	15	28	38	52	65	80	90	103	0	-0.373773
1229	Forebrain/Midbrain/Hindbrain	2	4	10	20	31	41	47	53	59	66	0.234585	-0.293547
1230	Forebrain/Midbrain/Hindbrain	1	6	11	18	23	30	37	46	57	66	0	0.477971
1231	Forebrain/Midbrain/Hindbrain	3	9	18	28	37	52	62	77	90	104	0	0.48154
1232	Forebrain/Midbrain/Hindbrain	2	10	19	31	42	59	71	81	90	104	0	0.44089
1233	Forebrain/Midbrain/Hindbrain	3	10	21	28	37	49	54	70	82	96	0.13285	0.477209
1234	Forebrain/Midbrain/Hindbrain	0	1	3	4	7	10	15	21	28	37	0.120295	0.481225
1235	Forebrain/Midbrain/Hindbrain	1	6	14	20	29	37	51	61	73	80	0	0.482218
1236	Forebrain/Midbrain/Hindbrain	0	2	12	24	35	43	56	67	76	87	0.13285	0.442994
1237	Forebrain/Midbrain/Hindbrain	0	1	7	10	16	22	28	34	43	47	0.409313	-0.364915
1238	Forebrain/Midbrain/Hindbrain	2	8	16	29	36	48	59	69	78	88	0.13285	0.481651
1239	Forebrain/Midbrain/Hindbrain	5	10	16	22	30	35	42	53	66	80	0.0998318	-0.362307
1240	Forebrain/Midbrain/Hindbrain	5	14	21	29	40	52	64	71	82	97	0	0.45483
1241	Forebrain/Midbrain/Hindbrain	1	8	15	25	36	43	59	69	79	93	0	0.480491
1242	Forebrain/Midbrain/Hindbrain	5	10	11	13	19	24	29	36	44	53	0.342457	-0.343246
1243	Forebrain/Midbrain/Hindbrain	6	16	19	25	32	41	48	56	63	73	0.13285	0.454085
1244	Forebrain/Midbrain/Hindbrain	1	2	4	11	18	23	30	39	51	63	0.0677152	-0.0363156
1245	Forebrain/Midbrain/Hindbrain	0	4	10	16	24	30	37	43	51	61	0.13285	0.449576
1246	Forebrain/Midbrain/Hindbrain	3	7	18	28	40	56	66	81	90	98	0.13285	-0.350842
1247	Forebrain/Midbrain/Hindbrain	1	4	13	24	37	52	68	80	96	116	0	0.482706
1248	Forebrain/Midbrain/Hindbrain	0	7	12	22	36	51	64	84	96	110	0	0.482607
1249	Spinal cord	1	1	4	6	12	16	21	27	36	42	0.494064	-0.367615
1250	Forebrain/Midbrain/Hindbrain	6	12	18	25	35	44	53	63	73	89	0	0.480994
1251	Forebrain/Midbrain/Hindbrain	3	8	12	18	33	40	55	72	84	96	0	0.482839
1252	Forebrain/Midbrain/Hindbrain	2	3	6	9	15	20	31	38	48	54	0.309197	-0.354215
1253	Forebrain/Midbrain/Hindbrain	3	11	16	25	37	46	64	72	82	93	0.13285	0.462367
1254	Forebrain/Midbrain/Hindbrain	2	6	15	21	28	36	45	53	67	78	0.13285	-0.36418
1255	Forebrain/Midbrain/Hindbrain	1	3	5	12	18	26	37	45	58	72	0.13285	0.481294
1256	Forebrain/Midbrain/Hindbrain	2	8	14	24	35	46	57	68	77	94	0	0.353019
1257	Forebrain/Midbrain/Hindbrain	0	0	2	6	12	22	27	36	48	54	0.263068	0.482905
1258	Forebrain/Midbrain/Hindbrain	0	1	3	6	10	13	21	27	32	48	0.342457	-0.334376
1259	Forebrain/Midbrain/Hindbrain	1	7	14	22	29	38	50	64	82	97	0.13285	0.478512
1260	Forebrain/Midbrain/Hindbrain	1	4	6	9	15	24	32	36	44	52	0.278247	-0.39831
1261	Forebrain/Midbrain/Hindbrain	3	7	12	22	32	41	52	65	75	87	0	0.449896
1262	Forebrain/Midbrain/Hindbrain	2	8	16	26	39	50	63	77	84	92	0.13285	-0.381427
1263	Forebrain/Midbrain/Hindbrain	1	3	5	9	14	20	27	34	42	51	0	0.481676
1264	Forebrain/Midbrain/Hindbrain	1	5	12	18	27	38	54	64	78	95	0.13285	0.479314
1265	Forebrain/Midbrain/Hindbrain	1	9	14	22	33	41	50	60	68	78	0.13285	-0.364833
1266	Forebrain/Midbrain/Hindbrain	3	14	20	32	42	51	57	62	71	77	0.234585	-0.172597
1267	Forebrain/Midbrain/Hindbrain	1	3	6	8	12	17	20	27	33	37	0.43485	0.511381
1268	Forebrain/Midbrain/Hindbrain	1	2	3	5	5	7	10	15	15	20	0.460376	0.497102
1269	Forebrain/Midbrain/Hindbrain	1	6	7	13	19	25	30	37	38	40	0.407533	0.289682
1270	Surface ectoderm	0	3	7	13	16	22	28	35	41	46	0.494496	0.523952
1271	Forebrain/Midbrain/Hindbrain	1	2	6	9	13	18	19	22	26	30	0.376086	0.503644
1272	Forebrain/Midbrain/Hindbrain	1	2	4	6	12	16	21	26	33	40	0.380652	0.185261
1273	Forebrain/Midbrain/Hindbrain	0	1	1	1	3	3	5	6	9	11	0.322896	0.0820302
1274	Forebrain/Midbrain/Hindbrain	0	2	4	4	5	7	7	10	10	12	0.688533	0.509653
1275	Neural crest	3	7	9	11	20	22	25	28	32	35	0.464501	0.506787
1276	Gut tube	3	7	10	13	16	22	23	26	29	32	0.189667	0.483078
1277	Forebrain/Midbrain/Hindbrain	2	3	4	5	6	11	12	16	19	20	0.653816	0.197212
1278	Forebrain/Midbrain/Hindbrain	0	0	0	3	4	8	11	13	17	20	0.189667	0.513259
1279	Forebrain/Midbrain/Hindbrain	1	7	12	17	19	26	33	39	46	55	0.294959	0.31629
1280	Forebrain/Midbrain/Hindbrain	1	1	1	2	6	6	6	9	9	10	0.198146	0.456268
1281	Forebrain/Midbrain/Hindbrain	1	5	8	10	18	25	34	39	42	45	0.434037	0.32656
1282	Forebrain/Midbrain/Hindbrain	1	6	8	13	17	22	27	30	39	45	0.13285	0.505608
1283	Forebrain/Midbrain/Hindbrain	4	7	7	10	14	17	20	26	32	36	0.424635	-0.186262
1284	Forebrain/Midbrain/Hindbrain	1	3	3	3	5	8	10	14	17	22	0.596445	0.505635
1285	Gut tube	5	16	19	21	21	23	25	27	29	29	0.228744	-0.290465
1286	Forebrain/Midbrain/Hindbrain	1	2	3	4	4	5	6	10	14	15	0.13285	0.434097
1287	Haematoendothelial progenitors	0	1	2	2	3	3	3	3	4	6	0.68435	-0.181694
1288	Forebrain/Midbrain/Hindbrain	2	2	6	13	18	20	25	31	34	39	0.294959	0.503258
1289	Forebrain/Midbrain/Hindbrain	0	0	0	2	3	4	8	10	14	18	0.228744	0.0211761
1290	Forebrain/Midbrain/Hindbrain	3	4	5	11	14	19	21	26	30	37	0.186165	0.509415
1291	Forebrain/Midbrain/Hindbrain	2	2	8	14	19	23	31	36	41	48	0.228744	0.313434
1292	Forebrain/Midbrain/Hindbrain	3	4	7	9	12	17	23	28	31	38	0.353149	0.318037
1293	Surface ectoderm	1	1	2	6	7	8	11	12	17	21	0.671227	0.517587
1294	Forebrain/Midbrain/Hindbrain	1	1	2	3	6	7	8	10	16	21	0.653816	0.0458327
1295	Gut tube	4	7	9	10	14	17	17	20	21	23	0.294696	0.477237
1296	Forebrain/Midbrain/Hindbrain	1	4	8	11	20	24	27	33	39	43	0.186165	0.514956
1297	Spinal cord	0	0	1	1	1	3	4	5	5	6	0.753689	-0.187952
1298	Forebrain/Midbrain/Hindbrain	0	0	1	4	5	6	8	13	14	19	0.13285	0.504403
1299	Forebrain/Midbrain/Hindbrain	0	0	2	5	5	7	9	15	15	17	0.464501	-0.437923
1300	Forebrain/Midbrain/Hindbrain	0	1	4	4	4	5	9	11	14	15	0.189667	-0.186498
1301	Forebrain/Midbrain/Hindbrain	1	2	6	9	14	18	21	24	27	30	0.493213	0.512328
1302	Forebrain/Midbrain/Hindbrain	0	2	9	16	20	26	32	36	40	43	0.434037	0.331991
1303	Forebrain/Midbrain/Hindbrain	0	5	8	10	19	29	36	47	51	59	0.273645	0.518812
1304	Forebrain/Midbrain/Hindbrain	0	0	1	3	6	11	12	14	16	18	0.390865	-0.258343
1305	Forebrain/Midbrain/Hindbrain	1	4	5	7	9	12	16	23	31	35	0.309197	0.348646
1306	Gut tube	2	4	5	7	10	14	15	16	17	19	0.324721	-0.192549
1307	Forebrain/Midbrain/Hindbrain	0	1	3	8	10	12	13	17	18	22	0.189667	0.506939
1308	Forebrain/Midbrain/Hindbrain	0	0	1	4	6	8	9	11	16	22	0.616762	0.501552
1309	Forebrain/Midbrain/Hindbrain	1	4	5	9	12	16	22	24	28	33	0.41939	0.513059
1310	Forebrain/Midbrain/Hindbrain	1	2	4	6	10	18	27	30	39	42	0.240219	0.502793
1311	Forebrain/Midbrain/Hindbrain	2	4	5	9	17	25	30	36	41	47	0.189667	0.306227
1312	Forebrain/Midbrain/Hindbrain	2	4	6	8	14	17	25	30	33	38	0.13285	0.513983
1313	Forebrain/Midbrain/Hindbrain	1	1	1	1	4	10	13	15	21	25	0.553947	0.505057
1314	Forebrain/Midbrain/Hindbrain	2	2	5	7	9	10	13	13	16	20	0.523904	-0.0953933
1315	Gut tube	8	21	27	28	32	32	37	40	45	45	0.132988	0.478998
1316	Forebrain/Midbrain/Hindbrain	3	5	8	12	14	15	19	28	33	34	0.263277	0.334598
1317	Forebrain/Midbrain/Hindbrain	0	1	2	2	3	4	5	8	10	12	0.18338	0.503023
1318	Forebrain/Midbrain/Hindbrain	1	4	7	11	13	20	21	23	28	31	0.309197	0.506361
1319	Forebrain/Midbrain/Hindbrain	0	1	2	6	8	11	16	19	22	23	0.567936	-0.182111
1320	Forebrain/Midbrain/Hindbrain	1	1	4	5	6	8	10	16	21	25	0.0678577	0.494858
1321	Forebrain/Midbrain/Hindbrain	3	6	9	13	17	22	26	33	40	46	0	0.321099
1322	Forebrain/Midbrain/Hindbrain	0	1	2	6	8	12	16	21	25	31	0.189667	0.494252
1323	Forebrain/Midbrain/Hindbrain	0	1	3	5	10	11	13	18	26	28	0.419163	-0.118226
1324	Gut tube	6	16	21	23	24	25	28	29	31	36	0.289294	-0.232696
1325	Forebrain/Midbrain/Hindbrain	2	5	8	17	24	30	33	40	47	52	0.328594	0.506717
1326	Forebrain/Midbrain/Hindbrain	1	4	6	6	11	14	15	18	20	26	0.273645	0.503024
1327	Forebrain/Midbrain/Hindbrain	0	1	1	3	4	6	7	9	13	15	0.289287	0.505413
1328	Spinal cord	2	5	8	8	12	13	15	20	24	26	0.341494	-0.359838
1329	Forebrain/Midbrain/Hindbrain	1	2	5	6	6	9	12	13	14	15	0.626167	0.498636
1330	Forebrain/Midbrain/Hindbrain	0	3	5	7	13	17	20	21	25	32	0.553947	0.517812
1331	Forebrain/Midbrain/Hindbrain	0	1	1	1	2	4	8	10	11	14	0.234585	-0.458536
1332	Forebrain/Midbrain/Hindbrain	2	10	26	39	49	62	69	77	81	84	0.13285	-0.313344
1333	Forebrain/Midbrain/Hindbrain	0	0	0	1	4	4	9	12	13	16	0.423525	-0.365357
1334	Forebrain/Midbrain/Hindbrain	0	0	0	1	2	4	8	11	15	20	0.13285	0.504423
1335	Forebrain/Midbrain/Hindbrain	2	4	8	14	21	31	42	52	59	64	0.13285	0.330888
1336	Forebrain/Midbrain/Hindbrain	0	1	2	4	9	16	21	26	32	40	0.273645	0.518111
1337	Forebrain/Midbrain/Hindbrain	0	0	1	2	3	4	4	5	7	8	0.186165	0.49784
1338	Forebrain/Midbrain/Hindbrain	1	4	10	16	18	23	28	31	44	49	0.13285	0.514054
1339	Forebrain/Midbrain/Hindbrain	0	6	10	22	32	45	52	60	65	71	0.37417	-0.322277
1340	Forebrain/Midbrain/Hindbrain	0	1	2	3	7	11	15	22	27	32	0.234585	0.510208
1341	Forebrain/Midbrain/Hindbrain	0	1	1	4	4	6	10	13	16	19	0.271921	-0.313546
1342	Forebrain/Midbrain/Hindbrain	1	2	4	9	16	20	21	28	34	36	0.43485	0.51366
1343	Forebrain/Midbrain/Hindbrain	1	2	4	12	20	29	36	48	55	64	0.234585	0.533236
1344	Forebrain/Midbrain/Hindbrain	1	2	4	5	8	10	12	14	19	22	0.404841	-0.277607
1345	Forebrain/Midbrain/Hindbrain	1	1	1	5	5	6	8	8	8	11	0.455866	0.497625
1346	Neural crest	0	0	0	3	4	5	5	6	9	11	0.434037	0.512006
1347	Forebrain/Midbrain/Hindbrain	0	0	1	4	4	5	10	12	13	14	0.464501	0.516093
1348	Forebrain/Midbrain/Hindbrain	1	1	2	3	4	8	8	11	12	14	0.18008	-0.260418
1349	Gut tube	4	16	20	21	21	26	27	28	31	34	0.189667	0.489455
1350	Spinal cord	0	0	0	0	0	3	4	8	11	12	0.31707	-0.196201
1351	Forebrain/Midbrain/Hindbrain	0	3	7	10	19	23	28	34	48	52	0.13285	0.360271
1352	Forebrain/Midbrain/Hindbrain	0	1	5	11	13	15	22	29	33	38	0	0.528398
1353	Forebrain/Midbrain/Hindbrain	1	1	3	4	5	6	9	11	14	18	0.373741	0.474137
1354	Forebrain/Midbrain/Hindbrain	0	2	3	5	5	6	7	9	11	12	0.217085	0.496502
1355	Forebrain/Midbrain/Hindbrain	1	1	2	2	2	2	3	4	5	6	0.409313	-0.474783
1356	Forebrain/Midbrain/Hindbrain	0	0	2	4	4	4	6	8	9	11	0.189667	0.510084
1357	Forebrain/Midbrain/Hindbrain	0	1	5	7	9	14	16	21	24	30	0.442624	-0.288454
1358	Forebrain/Midbrain/Hindbrain	3	14	26	39	50	56	63	70	75	81	0.273645	-0.323798
1359	Gut tube	2	7	11	13	16	17	19	20	23	25	0.377666	-0.328691
1360	Forebrain/Midbrain/Hindbrain	2	3	4	8	15	21	28	39	51	59	0.13285	0.377222
1361	Spinal cord	0	0	0	0	0	0	0	0	2	3	0.657996	-0.462672
1362	Spinal cord	1	2	3	9	12	14	20	24	28	30	0.294959	0.0836256
1363	Forebrain/Midbrain/Hindbrain	0	0	0	3	4	6	9	10	11	12	0.68593	-0.324645
1364	Forebrain/Midbrain/Hindbrain	1	6	7	10	16	19	20	24	31	37	0	0.526556
1365	Forebrain/Midbrain/Hindbrain	1	1	4	10	15	18	22	27	28	34	0.186165	0.509921
1366	Forebrain/Midbrain/Hindbrain	0	0	3	5	8	11	15	19	27	35	0.353462	0.340029
1367	Forebrain/Midbrain/Hindbrain	0	0	0	0	0	1	3	4	6	8	0.771496	0.00686024
1368	Forebrain/Midbrain/Hindbrain	0	0	3	5	5	6	8	11	13	15	0.657549	-0.180603
1369	Forebrain/Midbrain/Hindbrain	0	0	0	1	2	3	5	8	10	14	0.13285	0.500465
1370	Forebrain/Midbrain/Hindbrain	0	1	3	5	8	12	13	17	22	26	0.132916	-0.124263
1371	Forebrain/Midbrain/Hindbrain	0	1	4	7	12	14	16	23	28	33	0.189667	0.521576
1372	Forebrain/Midbrain/Hindbrain	0	0	7	14	20	27	34	39	48	54	0	0.51832
1373	Forebrain/Midbrain/Hindbrain	0	1	2	3	3	4	5	5	10	10	0.704236	0.0274143
1374	Forebrain/Midbrain/Hindbrain	0	0	0	1	2	2	4	6	8	11	0	0.52226
1375	Forebrain/Midbrain/Hindbrain	0	0	0	1	4	5	9	13	17	19	0.186165	0.505785
1376	Forebrain/Midbrain/Hindbrain	0	1	1	2	3	6	11	16	21	24	0.186165	0.451154
1377	Forebrain/Midbrain/Hindbrain	4	7	12	19	26	34	42	50	62	66	0	0.369837
1378	Gut tube	0	0	0	2	4	7	7	9	13	15	0.189667	-0.390103
1379	Forebrain/Midbrain/Hindbrain	0	0	1	4	4	7	10	13	14	16	0.13285	0.513404
1380	Forebrain/Midbrain/Hindbrain	0	0	3	3	4	7	7	9	10	13	0	-0.316415
1381	Forebrain/Midbrain/Hindbrain	2	4	9	12	17	22	25	31	36	40	0	0.519326
1382	Forebrain/Midbrain/Hindbrain	2	4	6	9	13	16	20	23	27	34	0.234585	0.0577273
1383	Forebrain/Midbrain/Hindbrain	1	1	2	3	3	7	8	9	10	10	0.309197	-0.325234
1384	Forebrain/Midbrain/Hindbrain	2	4	5	7	8	13	20	22	28	33	0.189667	0.513568
1385	Forebrain/Midbrain/Hindbrain	1	3	4	4	7	10	12	17	21	26	0.263277	0.509857
1386	Forebrain/Midbrain/Hindbrain	1	2	2	5	7	8	10	13	14	17	0.189667	-0.277132
1387	Forebrain/Midbrain/Hindbrain	0	1	4	7	8	9	10	13	15	16	0.43485	0.0716661
1388	Gut tube	4	16	24	25	26	26	27	28	29	30	0.0677152	-0.220447
1389	Forebrain/Midbrain/Hindbrain	0	2	8	11	14	20	23	26	31	36	0.189667	0.50826
1390	Forebrain/Midbrain/Hindbrain	1	2	3	7	9	10	12	15	17	19	0.331435	0.508479
1391	Forebrain/Midbrain/Hindbrain	0	2	2	5	7	12	13	18	24	28	0.13285	-0.155854
1392	Forebrain/Midbrain/Hindbrain	0	0	0	1	3	5	7	12	15	20	0.189667	0.34437
1393	Forebrain/Midbrain/Hindbrain	2	3	6	8	11	13	15	15	18	20	0.228786	0.508053
1394	Forebrain/Midbrain/Hindbrain	1	3	3	5	8	15	18	21	26	32	0	0.524358
1395	Forebrain/Midbrain/Hindbrain	0	0	0	1	1	2	5	6	6	8	0.361673	-0.277879
1396	Forebrain/Midbrain/Hindbrain	0	1	2	4	4	8	10	13	14	15	0.702411	0.497448
1397	Forebrain/Midbrain/Hindbrain	0	1	1	1	2	2	2	2	2	4	0.568129	-0.235708
1398	Forebrain/Midbrain/Hindbrain	0	0	0	2	4	5	6	6	8	9	0.151545	0.506749
1399	Forebrain/Midbrain/Hindbrain	2	3	4	6	7	7	8	9	14	17	0.13285	-0.315967
1400	Forebrain/Midbrain/Hindbrain	2	6	14	22	24	28	37	46	52	63	0	0.332784
1401	Forebrain/Midbrain/Hindbrain	2	5	14	15	25	31	35	46	55	64	0	0.204894
1402	Forebrain/Midbrain/Hindbrain	0	0	0	1	1	2	2	3	6	8	0.464501	0.504482
1403	Forebrain/Midbrain/Hindbrain	0	1	2	3	3	4	9	12	16	20	0.13285	0.504746
1404	Forebrain/Midbrain/Hindbrain	1	6	8	10	12	19	19	24	29	34	0.13285	0.474131
1405	Forebrain/Midbrain/Hindbrain	1	1	4	6	9	15	22	27	34	39	0.189667	0.51969
1406	Forebrain/Midbrain/Hindbrain	2	7	11	18	26	32	40	48	56	60	0	0.237908
1407	Forebrain/Midbrain/Hindbrain	2	2	5	8	8	12	17	22	33	40	0.13285	0.515108
1408	Forebrain/Midbrain/Hindbrain	0	0	4	6	8	13	14	17	20	22	0.228744	0.504023
1409	Gut tube	1	2	2	2	5	6	10	11	12	15	0.691257	-0.0394558
1410	Forebrain/Midbrain/Hindbrain	0	1	1	3	4	7	11	15	17	18	0.331464	-0.3146
1411	Forebrain/Midbrain/Hindbrain	2	3	4	4	5	7	10	11	12	12	0.494064	-0.0306514
1412	Forebrain/Midbrain/Hindbrain	1	5	9	15	22	27	36	44	49	60	0	0.519489
1413	Forebrain/Midbrain/Hindbrain	0	4	6	11	14	19	27	34	37	42	0.13285	-0.152402
1414	Forebrain/Midbrain/Hindbrain	0	0	0	1	1	2	2	2	2	4	0.832555	-0.234463
1415	Forebrain/Midbrain/Hindbrain	1	3	9	15	21	28	31	37	41	50	0.18986	-0.163126
1416	Forebrain/Midbrain/Hindbrain	1	1	3	4	6	9	12	14	16	21	0.13285	0.421402
1417	Forebrain/Midbrain/Hindbrain	1	2	3	5	7	9	12	16	20	26	0.13285	0.508489
1418	Forebrain/Midbrain/Hindbrain	0	0	0	0	1	2	3	4	4	5	0.529027	0.494701
1419	Forebrain/Midbrain/Hindbrain	0	0	0	0	1	1	2	4	8	8	0.510476	-0.287768
1420	Gut tube	0	0	1	3	5	7	13	13	20	20	0.602592	-0.000606816
1421	Forebrain/Midbrain/Hindbrain	1	3	5	9	11	13	16	22	29	35	0.13285	0.5183
1422	Forebrain/Midbrain/Hindbrain	0	1	1	1	1	2	2	2	2	3	0.616762	0.501683
1423	Forebrain/Midbrain/Hindbrain	0	0	6	14	19	21	26	33	44	49	0	0.516878
1424	Forebrain/Midbrain/Hindbrain	3	9	12	16	19	26	29	35	40	47	0.13285	0.518886
1425	Forebrain/Midbrain/Hindbrain	1	3	6	7	9	10	14	16	19	25	0.263277	0.495668
1426	Forebrain/Midbrain/Hindbrain	0	3	5	7	9	12	13	17	21	25	0.13285	0.505073
1427	Forebrain/Midbrain/Hindbrain	1	3	5	7	11	17	21	25	29	34	0	0.511027
1428	Forebrain/Midbrain/Hindbrain	3	4	5	7	9	11	17	22	25	29	0.13285	0.504899
1429	Forebrain/Midbrain/Hindbrain	0	1	1	2	3	5	7	9	11	12	0.13285	0.513704
1430	Gut tube	1	2	3	7	9	17	24	32	37	42	0.707189	0.49563
1431	Forebrain/Midbrain/Hindbrain	1	1	4	7	7	10	14	16	18	20	0.120295	0.098702
1432	Forebrain/Midbrain/Hindbrain	3	7	12	17	19	23	24	28	35	37	0.13285	0.516244
1433	Forebrain/Midbrain/Hindbrain	0	3	7	15	24	33	41	47	49	54	0	0.532487
1434	NMP	0	0	0	0	1	2	4	5	6	8	0.724981	-0.476092
1435	Forebrain/Midbrain/Hindbrain	0	1	1	1	2	3	3	3	4	4	0.37417	0.0905029
1436	Forebrain/Midbrain/Hindbrain	0	0	1	3	4	4	5	6	9	11	0.18986	-0.266018
1437	Forebrain/Midbrain/Hindbrain	0	0	2	4	7	8	10	14	20	23	0.13285	0.505347
1438	Forebrain/Midbrain/Hindbrain	5	11	14	18	26	29	35	39	42	48	0.189667	0.113243
1439	Forebrain/Midbrain/Hindbrain	4	5	10	17	25	28	32	36	43	45	0.189667	0.524966
1440	Forebrain/Midbrain/Hindbrain	1	1	4	4	5	6	9	10	14	16	0.151545	0.116162
1441	Gut tube	0	1	4	7	11	18	25	34	41	50	0.57355	0.51053
1442	Forebrain/Midbrain/Hindbrain	1	2	2	6	9	15	19	22	30	34	0	0.517023
1443	Forebrain/Midbrain/Hindbrain	1	4	4	4	6	9	12	13	16	24	0.13285	0.514018
1444	Forebrain/Midbrain/Hindbrain	1	4	6	9	14	19	22	29	35	41	0.13285	0.500975
1445	Forebrain/Midbrain/Hindbrain	0	1	2	2	3	3	3	5	6	10	0	0.478301
1446	Forebrain/Midbrain/Hindbrain	0	1	1	1	3	4	6	7	8	11	0.494064	-0.366169
1447	Forebrain/Midbrain/Hindbrain	1	2	8	14	21	30	34	38	43	51	0	0.0666633
1448	Forebrain/Midbrain/Hindbrain	0	0	1	5	6	7	9	11	14	20	0.309197	0.519509
1449	Forebrain/Midbrain/Hindbrain	0	3	7	9	13	17	21	27	28	33	0.273645	0.520024
1450	Forebrain/Midbrain/Hindbrain	0	1	1	2	2	2	4	7	8	8	0.68593	-0.0427052
1451	Forebrain/Midbrain/Hindbrain	1	3	8	9	10	12	16	21	28	32	0.31008	-0.169396
1452	Forebrain/Midbrain/Hindbrain	0	0	1	2	5	6	11	15	22	26	0.189667	0.476426
1453	Forebrain/Midbrain/Hindbrain	0	0	1	1	1	3	3	3	4	6	0.332022	0.210206
1454	Forebrain/Midbrain/Hindbrain	1	2	3	9	15	17	20	23	25	28	0	0.516243
1455	Forebrain/Midbrain/Hindbrain	0	0	0	1	3	6	8	9	10	11	0.58482	-0.175582
1456	Forebrain/Midbrain/Hindbrain	0	2	3	3	4	9	12	17	19	19	0.568817	0.198968
1457	Forebrain/Midbrain/Hindbrain	2	2	4	4	6	8	12	14	17	18	0.13285	-0.172271
1458	Forebrain/Midbrain/Hindbrain	0	2	3	3	5	11	13	14	15	16	0.13285	-0.213728
1459	Forebrain/Midbrain/Hindbrain	0	1	1	1	2	4	8	12	13	15	0	0.508234
1460	Forebrain/Midbrain/Hindbrain	0	2	4	5	6	7	8	13	14	20	0.13285	-0.305658
1461	Forebrain/Midbrain/Hindbrain	0	0	1	4	4	5	6	7	8	11	0.58482	-0.227874
1462	Forebrain/Midbrain/Hindbrain	0	0	0	0	1	3	4	5	8	9	0.560827	0.477684
1463	Forebrain/Midbrain/Hindbrain	0	3	4	5	5	6	7	14	14	14	0.322672	-0.311341
1464	Forebrain/Midbrain/Hindbrain	1	3	3	9	11	15	17	21	26	28	0	0.52993
1465	Forebrain/Midbrain/Hindbrain	2	5	6	10	16	18	19	23	28	33	0	-0.176643
1466	Forebrain/Midbrain/Hindbrain	2	3	6	8	13	20	24	33	41	45	0	0.501411
1467	Forebrain/Midbrain/Hindbrain	0	3	3	3	7	8	12	12	16	19	0.18986	0.50692
1468	Forebrain/Midbrain/Hindbrain	0	1	2	2	3	3	3	5	5	8	0	0.505586
1469	Forebrain/Midbrain/Hindbrain	0	0	1	3	5	10	11	14	15	17	0.132916	0.507165
1470	Forebrain/Midbrain/Hindbrain	0	1	1	1	2	2	4	5	7	8	0.404841	-0.235078
1471	Forebrain/Midbrain/Hindbrain	1	3	5	6	7	9	11	17	19	19	0.464501	-0.303813
1472	Gut tube	3	4	6	8	10	14	19	25	31	37	0.577036	0.498115
1473	Forebrain/Midbrain/Hindbrain	0	0	0	3	7	10	12	13	19	24	0.189667	0.506091
1474	Forebrain/Midbrain/Hindbrain	0	0	2	3	6	6	7	8	12	13	0.363531	0.141043
1475	Forebrain/Midbrain/Hindbrain	0	0	0	1	1	2	5	6	9	10	0.186165	0.487374
1476	Forebrain/Midbrain/Hindbrain	0	4	8	12	19	22	29	33	40	44	0	-0.367524
1477	Forebrain/Midbrain/Hindbrain	2	4	5	14	17	24	30	34	39	46	0	0.384205
1478	Forebrain/Midbrain/Hindbrain	0	1	1	1	1	2	2	3	5	5	0.832555	-0.149122
1479	Forebrain/Midbrain/Hindbrain	0	0	0	0	0	0	0	2	2	3	0.618247	-0.476276
1480	Forebrain/Midbrain/Hindbrain	0	0	0	7	9	10	15	16	20	29	0.186165	0.467758
1481	Forebrain/Midbrain/Hindbrain	1	3	5	8	11	12	16	25	33	47	0	0.505466
1482	Forebrain/Midbrain/Hindbrain	0	0	2	3	5	7	7	10	12	14	0.309197	0.502668
1483	Forebrain/Midbrain/Hindbrain	0	0	0	1	3	3	6	6	7	10	0.189667	0.480293
1484	Forebrain/Midbrain/Hindbrain	2	3	3	3	4	5	8	11	16	21	0.31008	-0.202804
1485	Forebrain/Midbrain/Hindbrain	0	0	3	4	7	9	13	15	15	18	0.13285	-0.364283
1486	Forebrain/Midbrain/Hindbrain	3	4	5	8	8	12	17	19	24	26	0.475513	0.519372
1487	Forebrain/Midbrain/Hindbrain	0	2	3	4	4	5	10	17	27	37	0.13285	0.52085
1488	Spinal cord	0	0	0	3	4	5	9	12	19	21	0.464501	0.489649
1489	Forebrain/Midbrain/Hindbrain	1	1	3	3	9	17	21	24	29	34	0.13285	-0.145876
1490	Forebrain/Midbrain/Hindbrain	0	1	2	4	5	6	8	11	13	16	0.13285	0.510965
1491	Forebrain/Midbrain/Hindbrain	2	2	6	9	10	16	20	25	28	33	0.13285	-0.182291
1492	Forebrain/Midbrain/Hindbrain	0	0	0	0	0	1	2	4	4	5	0.621372	-0.035269
1493	Gut tube	2	4	8	12	16	20	26	35	42	44	0.497558	0.516556
1494	Forebrain/Midbrain/Hindbrain	0	0	1	2	3	4	4	5	5	9	0.770642	-0.203399
1495	Forebrain/Midbrain/Hindbrain	1	1	2	4	7	9	9	12	15	18	0.310712	0.489431
1496	Forebrain/Midbrain/Hindbrain	0	3	10	13	23	26	32	40	46	58	0.13285	-0.19884
1497	Forebrain/Midbrain/Hindbrain	1	4	9	12	18	21	22	27	28	31	0.234585	-0.181788
1498	Forebrain/Midbrain/Hindbrain	0	0	2	4	8	12	19	25	33	44	0	0.502249
1499	Forebrain/Midbrain/Hindbrain	0	0	0	0	1	3	3	5	7	10	0.132916	0.486279
1500	Forebrain/Midbrain/Hindbrain	0	1	1	4	6	9	11	16	21	26	0	0.521002
1501	Forebrain/Midbrain/Hindbrain	0	1	1	1	6	9	11	16	22	27	0	0.508779
1502	Forebrain/Midbrain/Hindbrain	1	1	3	8	11	13	18	24	29	38	0	0.521899
1503	Forebrain/Midbrain/Hindbrain	0	0	1	2	3	3	5	7	7	8	0.48499	0.505209
1504	Forebrain/Midbrain/Hindbrain	0	2	3	7	11	15	19	28	32	39	0	0.502746
1505	Forebrain/Midbrain/Hindbrain	0	3	9	15	26	31	40	48	55	62	0	0.522731
1506	Forebrain/Midbrain/Hindbrain	0	1	1	3	4	7	8	9	14	23	0	-0.288616
1507	Forebrain/Midbrain/Hindbrain	0	0	6	11	13	13	19	24	27	30	0.189667	-0.45313
1508	Forebrain/Midbrain/Hindbrain	0	2	2	4	5	6	6	8	12	14	0	0.504472
1509	Forebrain/Midbrain/Hindbrain	0	1	2	2	5	7	8	11	16	18	0.186165	-0.290187
1510	Forebrain/Midbrain/Hindbrain	0	0	0	0	2	6	8	10	14	17	0.353447	0.496331
1511	Forebrain/Midbrain/Hindbrain	0	0	2	4	8	11	13	17	23	25	0.13285	0.0444058
1512	Forebrain/Midbrain/Hindbrain	1	2	4	6	11	12	16	16	19	20	0	0.512544
1513	Forebrain/Midbrain/Hindbrain	0	3	5	8	14	18	20	22	28	32	0.498216	-0.184434
1514	Forebrain/Midbrain/Hindbrain	1	2	2	6	12	14	20	26	36	44	0.13285	0.504259
1515	Forebrain/Midbrain/Hindbrain	1	1	2	5	7	8	10	11	14	18	0.553947	0.515502
1516	Forebrain/Midbrain/Hindbrain	0	1	5	6	11	16	21	28	34	40	0.0677152	0.495389
1517	Forebrain/Midbrain/Hindbrain	0	2	5	8	14	17	20	24	28	32	0.13285	0.517773
1518	Forebrain/Midbrain/Hindbrain	0	1	3	5	8	8	9	14	18	21	0.494064	-0.193972
1519	Forebrain/Midbrain/Hindbrain	0	0	1	1	2	2	2	5	6	9	0.228744	0.511319
1520	Forebrain/Midbrain/Hindbrain	3	7	8	12	17	21	25	30	35	41	0.186165	0.0551907
1521	Forebrain/Midbrain/Hindbrain	0	2	4	4	4	5	8	9	12	13	0.13285	-0.148723
1522	Forebrain/Midbrain/Hindbrain	0	0	0	2	3	4	4	4	5	8	0.431282	0.188676
1523	Spinal cord	0	0	1	1	3	3	4	5	6	9	0.622919	-0.317265
1524	Neural crest	0	1	1	1	2	2	2	2	3	4	0.659944	-0.277308
1525	Forebrain/Midbrain/Hindbrain	1	2	3	5	9	17	20	26	28	32	0.344012	0.106511
1526	Forebrain/Midbrain/Hindbrain	1	3	3	3	3	4	4	5	6	6	0.652947	-0.0543971
1527	Forebrain/Midbrain/Hindbrain	0	0	3	4	5	7	9	11	12	14	0.189667	0.486248
1528	Forebrain/Midbrain/Hindbrain	0	2	4	8	8	10	12	14	19	23	0.13285	0.518991
1529	Forebrain/Midbrain/Hindbrain	0	4	8	11	13	21	24	31	35	41	0	0.518831
1530	Forebrain/Midbrain/Hindbrain	3	6	12	15	23	27	35	47	53	60	0	0.2253
1531	Forebrain/Midbrain/Hindbrain	0	0	1	2	4	6	10	13	15	19	0.311076	-0.239865
1532	Splanchnic mesoderm	0	2	2	2	4	6	7	8	12	14	0.553947	0.519883
1533	Forebrain/Midbrain/Hindbrain	0	1	2	2	2	3	6	8	9	9	0.533964	-0.304121
1534	Forebrain/Midbrain/Hindbrain	1	3	5	7	9	14	16	18	27	29	0.483608	0.498393
1535	Forebrain/Midbrain/Hindbrain	2	2	5	7	8	11	13	17	22	27	0.13285	0.531382
1536	Forebrain/Midbrain/Hindbrain	0	1	2	2	4	6	7	8	10	10	0.661798	-0.270546
1537	Forebrain/Midbrain/Hindbrain	1	4	6	6	10	13	17	18	22	28	0.343683	0.507871
1538	Forebrain/Midbrain/Hindbrain	0	5	8	10	18	23	29	37	47	56	0	0.528701
1539	Forebrain/Midbrain/Hindbrain	2	3	5	8	12	15	16	18	21	21	0.235372	-0.300778
1540	Forebrain/Midbrain/Hindbrain	1	2	5	7	11	13	18	21	26	32	0.228744	0.511527
1541	Forebrain/Midbrain/Hindbrain	1	3	5	9	12	18	23	26	31	35	0	-0.135199
1542	Forebrain/Midbrain/Hindbrain	1	2	4	6	8	12	13	14	18	25	0.13285	0.488463
1543	Forebrain/Midbrain/Hindbrain	0	1	3	3	4	7	13	15	19	22	0.240219	-0.168355
1544	Forebrain/Midbrain/Hindbrain	0	3	5	8	10	10	13	17	19	20	0.13285	0.513955
1545	Neural crest	0	0	0	0	1	1	1	1	1	3	0.545573	-0.307902
1546	Forebrain/Midbrain/Hindbrain	0	0	1	1	2	2	3	7	9	12	0.769831	-0.26744
1547	Forebrain/Midbrain/Hindbrain	0	1	4	7	9	9	13	18	22	27	0.189667	0.508947
1548	Forebrain/Midbrain/Hindbrain	0	1	3	5	8	10	12	15	18	19	0.186165	-0.325701
1549	Forebrain/Midbrain/Hindbrain	1	1	3	3	9	11	14	19	24	30	0.464501	0.21383
1550	Forebrain/Midbrain/Hindbrain	0	3	6	7	8	13	17	24	27	33	0.13285	0.511697
1551	Forebrain/Midbrain/Hindbrain	0	0	0	0	0	0	1	4	5	9	0.616228	-0.426656
1552	Forebrain/Midbrain/Hindbrain	1	2	2	5	7	9	17	25	35	43	0	0.501131
1553	Forebrain/Midbrain/Hindbrain	0	0	0	0	0	0	1	2	2	2	0	-0.299611
1554	Gut tube	3	3	7	12	14	19	26	31	36	41	0.565054	0.515763
1555	Forebrain/Midbrain/Hindbrain	0	2	2	3	3	5	6	10	13	13	0.404428	0.50854
1556	Forebrain/Midbrain/Hindbrain	0	2	3	3	6	11	12	22	30	38	0.13285	0.506974
1557	Neural crest	1	4	8	11	13	16	19	24	25	31	0.356762	-0.175726
1558	Forebrain/Midbrain/Hindbrain	2	6	11	14	19	25	26	32	41	48	0.451478	0.498246
1559	Spinal cord	0	0	0	0	1	2	2	2	3	3	0.665542	-0.223215
1560	Forebrain/Midbrain/Hindbrain	2	4	7	12	15	18	24	26	30	33	0.309197	-0.286613
1561	Forebrain/Midbrain/Hindbrain	0	2	4	9	9	13	16	21	24	27	0.249258	0.503362
1562	Forebrain/Midbrain/Hindbrain	2	5	8	11	11	13	13	14	15	18	0.661451	0.244377
1563	Forebrain/Midbrain/Hindbrain	3	4	8	11	11	15	18	24	25	34	0.392055	0.50103
1564	Forebrain/Midbrain/Hindbrain	2	4	9	13	15	19	26	33	39	44	0.37417	0.503242
1565	Forebrain/Midbrain/Hindbrain	5	15	18	20	22	24	27	28	29	32	0.343683	-0.307335
1566	Neural crest	0	0	1	1	1	2	4	4	6	7	0.37233	0.492792
1567	Forebrain/Midbrain/Hindbrain	2	7	13	21	27	32	40	46	49	56	0.399491	0.498782
1568	Surface ectoderm	3	6	13	13	16	22	28	34	37	42	0.496828	0.520632
1569	Spinal cord	0	0	0	0	0	0	0	0	0	0	0.832555	0.2072
1570	Forebrain/Midbrain/Hindbrain	4	8	15	18	20	20	27	31	37	43	0.513323	0.512126
1571	Forebrain/Midbrain/Hindbrain	0	1	4	4	7	8	10	12	15	20	0.411497	-0.446059
1572	Forebrain/Midbrain/Hindbrain	1	11	13	17	18	21	21	26	28	29	0.120295	-0.302889
1573	Forebrain/Midbrain/Hindbrain	0	2	4	8	10	12	15	16	19	22	0.45776	0.499045
1574	Forebrain/Midbrain/Hindbrain	1	2	3	5	8	11	12	15	17	22	0.560654	0.502248
1575	Forebrain/Midbrain/Hindbrain	1	4	10	16	20	22	26	35	41	47	0.189667	0.355779
1576	Forebrain/Midbrain/Hindbrain	0	2	2	6	7	8	11	12	13	15	0.566647	0.500053
1577	Forebrain/Midbrain/Hindbrain	1	4	12	16	18	23	32	38	41	49	0.13285	0.390379
1578	Forebrain/Midbrain/Hindbrain	1	6	12	19	26	32	34	38	43	48	0.13285	0.396268
1579	Forebrain/Midbrain/Hindbrain	1	5	10	13	18	21	23	24	27	30	0.255872	0.245283
1580	Surface ectoderm	1	4	4	8	13	14	22	25	34	38	0.498845	-0.180375
1581	Forebrain/Midbrain/Hindbrain	2	2	5	7	9	10	12	15	17	18	0.399491	-0.237416
1582	Forebrain/Midbrain/Hindbrain	4	10	13	14	17	20	24	24	28	34	0.344012	0.31004
1583	Forebrain/Midbrain/Hindbrain	0	1	2	3	7	9	12	17	20	22	0.631165	-0.239309
1584	Forebrain/Midbrain/Hindbrain	3	7	13	19	21	27	32	33	40	41	0.132916	0.502605
1585	Forebrain/Midbrain/Hindbrain	0	0	0	3	4	4	10	12	13	17	0.529027	0.278826
1586	Forebrain/Midbrain/Hindbrain	2	8	12	15	17	22	29	34	39	48	0.13285	0.341861
1587	Forebrain/Midbrain/Hindbrain	0	5	10	14	17	19	24	29	30	34	0.535193	0.501447
1588	Forebrain/Midbrain/Hindbrain	0	1	3	7	12	15	18	22	29	33	0.234585	0.497308
1589	Gut tube	1	5	8	14	18	22	26	29	33	37	0.263277	-0.302304
1590	Forebrain/Midbrain/Hindbrain	4	6	12	17	18	18	21	28	29	33	0.339358	0.263815
1591	Forebrain/Midbrain/Hindbrain	3	8	13	16	17	22	27	34	38	45	0.560827	0.505666
1592	Surface ectoderm	3	4	10	13	16	19	24	28	33	40	0.544251	0.523713
1593	Surface ectoderm	1	1	3	8	12	17	25	33	37	42	0.510324	0.112211
1594	Forebrain/Midbrain/Hindbrain	1	3	4	7	9	10	12	14	16	17	0.670213	-0.30382
1595	Forebrain/Midbrain/Hindbrain	3	5	7	11	16	20	25	27	29	37	0.446597	0.509384
1596	Neural crest	0	1	2	3	6	8	9	12	16	16	0.54862	0.500193
1597	Forebrain/Midbrain/Hindbrain	0	1	2	3	3	5	7	9	10	10	0.798069	0.503445
1598	Surface ectoderm	2	8	11	15	17	22	26	30	39	41	0.463801	0.526025
1599	Forebrain/Midbrain/Hindbrain	0	3	6	9	14	16	18	23	27	29	0.41939	0.503524
1600	Forebrain/Midbrain/Hindbrain	0	1	1	1	1	1	1	3	5	5	0.503575	-0.323292
1601	Neural crest	0	0	1	1	2	6	10	16	21	26	0.357979	0.502735
1602	Forebrain/Midbrain/Hindbrain	2	5	10	13	21	28	36	45	55	63	0.265903	0.505125
1603	Forebrain/Midbrain/Hindbrain	0	0	0	0	0	0	1	3	5	7	0.691257	-0.232224
1604	Forebrain/Midbrain/Hindbrain	1	2	4	7	10	13	15	18	20	22	0.567936	-0.176902
1605	Haematoendothelial progenitors	0	0	0	0	0	0	0	0	0	2	0.798069	-0.197875
1606	Forebrain/Midbrain/Hindbrain	1	6	11	16	20	25	29	34	40	49	0.13285	0.333292
1607	Forebrain/Midbrain/Hindbrain	2	4	6	9	14	14	15	19	23	29	0.469472	0.505013
1608	Forebrain/Midbrain/Hindbrain	0	1	1	3	5	6	9	9	11	14	0.265903	0.463769
1609	Forebrain/Midbrain/Hindbrain	1	2	2	3	3	3	4	6	8	9	0.43485	-0.145561
1610	Forebrain/Midbrain/Hindbrain	0	1	2	3	5	10	12	14	17	20	0	0.432703
1611	Forebrain/Midbrain/Hindbrain	1	3	6	6	8	14	16	19	21	24	0.43485	0.192693
1612	Forebrain/Midbrain/Hindbrain	1	3	9	12	17	23	27	34	38	44	0	0.495534
1613	Forebrain/Midbrain/Hindbrain	1	1	3	4	12	14	16	20	25	28	0.228744	0.494267
1614	Forebrain/Midbrain/Hindbrain	1	4	7	12	15	21	29	31	36	45	0.186165	0.481282
1615	Forebrain/Midbrain/Hindbrain	0	1	2	5	8	11	16	21	23	24	0.0536109	0.485768
1616	Forebrain/Midbrain/Hindbrain	2	9	17	21	28	37	39	42	51	53	0	0.518636
1617	Forebrain/Midbrain/Hindbrain	1	3	7	10	16	21	26	32	40	44	0.13285	-0.233462
1618	Forebrain/Midbrain/Hindbrain	0	0	0	1	1	3	3	4	6	9	0.58482	-0.465408
1619	Forebrain/Midbrain/Hindbrain	3	8	10	16	20	25	31	36	45	55	0	0.499086
1620	Forebrain/Midbrain/Hindbrain	1	4	9	17	23	28	34	44	48	52	0	0.515647
1621	Forebrain/Midbrain/Hindbrain	2	4	8	11	15	16	22	25	28	36	0	0.501617
1622	Forebrain/Midbrain/Hindbrain	1	2	3	6	8	12	19	24	32	40	0	0.503125
1623	Forebrain/Midbrain/Hindbrain	1	1	3	6	6	10	14	16	17	18	0.688533	0.486719
1624	Forebrain/Midbrain/Hindbrain	2	4	6	13	20	26	30	37	41	47	0	0.496517
1625	Forebrain/Midbrain/Hindbrain	0	3	10	16	25	31	40	45	52	61	0	0.494255
1626	Forebrain/Midbrain/Hindbrain	1	1	2	3	5	6	8	10	11	11	0.234585	0.455892
1627	Forebrain/Midbrain/Hindbrain	0	7	12	16	20	27	33	39	45	49	0.0677152	-0.107853
1628	Forebrain/Midbrain/Hindbrain	0	2	5	10	15	23	26	30	34	39	0	0.464508
1629	Forebrain/Midbrain/Hindbrain	1	6	11	14	15	18	22	24	31	37	0.13285	0.522756
1630	Forebrain/Midbrain/Hindbrain	1	3	5	12	15	18	19	26	32	39	0.13285	0.497395
1631	Forebrain/Midbrain/Hindbrain	0	1	2	6	9	12	15	19	25	34	0.13285	0.505314
1632	Forebrain/Midbrain/Hindbrain	2	3	5	8	8	13	16	20	26	36	0	0.489175
1633	Forebrain/Midbrain/Hindbrain	2	5	9	13	17	19	26	33	44	49	0.13285	-0.389562
1634	Forebrain/Midbrain/Hindbrain	0	1	3	3	5	7	9	14	16	19	0.13285	0.482496
1635	Forebrain/Midbrain/Hindbrain	0	1	2	4	6	8	10	12	14	21	0	-0.45598
1636	Forebrain/Midbrain/Hindbrain	1	3	7	14	15	19	23	30	38	44	0	0.502949
1637	Forebrain/Midbrain/Hindbrain	2	4	5	7	10	13	15	23	24	29	0	0.501005
1638	Forebrain/Midbrain/Hindbrain	1	3	4	6	8	10	11	16	21	26	0.331464	0.48627
1639	Forebrain/Midbrain/Hindbrain	4	10	16	29	38	48	56	64	78	84	0	0.106401
1640	Forebrain/Midbrain/Hindbrain	2	5	8	15	17	21	28	33	37	41	0	0.493554
1641	Forebrain/Midbrain/Hindbrain	0	0	4	7	13	20	25	33	40	49	0	0.504469
1642	Forebrain/Midbrain/Hindbrain	1	3	7	10	12	17	19	26	32	38	0.13285	-0.426051
1643	Forebrain/Midbrain/Hindbrain	2	7	12	13	21	29	31	39	43	52	0	0.51317
1644	Forebrain/Midbrain/Hindbrain	0	1	3	6	11	14	18	23	27	29	0	0.500247
1645	Forebrain/Midbrain/Hindbrain	0	0	1	2	2	3	3	4	5	6	0.404841	-0.181913
1646	Forebrain/Midbrain/Hindbrain	3	5	9	12	17	20	24	30	34	38	0.231551	0.514638
1647	Forebrain/Midbrain/Hindbrain	3	6	7	13	18	19	24	29	39	48	0	0.492854
1648	Forebrain/Midbrain/Hindbrain	1	2	4	5	8	10	11	15	16	19	0.265903	0.490048
1649	Forebrain/Midbrain/Hindbrain	1	7	14	19	24	30	39	47	53	60	0.13285	0.506034
1650	Forebrain/Midbrain/Hindbrain	2	7	12	19	21	31	36	44	50	59	0	0.51878
1651	Forebrain/Midbrain/Hindbrain	4	7	13	19	25	38	49	58	66	71	0.189667	0.512101
1652	Forebrain/Midbrain/Hindbrain	2	7	15	20	26	29	36	43	50	58	0	0.497776
1653	Forebrain/Midbrain/Hindbrain	1	1	1	2	3	4	10	12	15	17	0.390865	0.47473
1654	Forebrain/Midbrain/Hindbrain	5	9	16	23	32	40	52	60	64	71	0	0.515751
1655	Forebrain/Midbrain/Hindbrain	3	3	5	9	10	16	21	28	32	40	0.13285	0.494031
1656	Forebrain/Midbrain/Hindbrain	3	9	12	15	18	27	37	49	54	56	0	0.500786
1657	Forebrain/Midbrain/Hindbrain	0	3	5	7	9	11	13	18	18	25	0.234585	0.503898
1658	Forebrain/Midbrain/Hindbrain	0	6	9	14	19	22	25	33	38	45	0.13285	0.495303
1659	Forebrain/Midbrain/Hindbrain	0	1	7	14	16	20	23	29	34	37	0	-0.308937
1660	Forebrain/Midbrain/Hindbrain	1	2	4	10	15	25	33	38	48	58	0	0.470954
1661	Forebrain/Midbrain/Hindbrain	3	8	14	19	21	24	35	40	47	53	0	0.511617
1662	Forebrain/Midbrain/Hindbrain	1	1	3	9	15	18	23	29	33	35	0.13285	0.506982
1663	Forebrain/Midbrain/Hindbrain	0	0	2	4	4	4	4	4	4	4	0.68593	-0.44081
1664	Forebrain/Midbrain/Hindbrain	0	1	1	3	3	3	8	9	12	16	0	-0.305161
1665	Forebrain/Midbrain/Hindbrain	1	6	7	11	15	19	23	26	33	40	0.13285	0.495862
1666	Forebrain/Midbrain/Hindbrain	2	3	6	12	15	20	23	31	39	44	0	0.502338
1667	Forebrain/Midbrain/Hindbrain	0	3	7	14	19	23	26	28	34	42	0.120295	-0.159993
1668	Forebrain/Midbrain/Hindbrain	1	4	5	8	12	21	27	37	42	50	0.13285	0.50301
1669	Forebrain/Midbrain/Hindbrain	0	2	7	15	17	20	21	26	31	36	0.13285	0.495678
1670	Forebrain/Midbrain/Hindbrain	0	2	2	7	10	14	17	20	23	27	0.120295	-0.464526
1671	Forebrain/Midbrain/Hindbrain	8	13	21	34	42	59	67	75	86	97	0	0.510632
1672	Forebrain/Midbrain/Hindbrain	1	1	4	5	13	19	24	28	32	40	0.234585	0.515456
1673	Forebrain/Midbrain/Hindbrain	0	2	7	11	14	21	23	26	35	44	0.13285	0.502824
1674	Forebrain/Midbrain/Hindbrain	4	9	12	15	21	28	31	40	47	56	0.13285	0.498346
1675	Forebrain/Midbrain/Hindbrain	1	5	8	17	24	26	31	36	39	44	0.309197	-0.373234
1676	Spinal cord	2	3	4	7	8	14	15	17	21	26	0.404841	0.475813
1677	Forebrain/Midbrain/Hindbrain	6	11	16	23	31	38	46	51	57	64	0	0.514044
1678	Forebrain/Midbrain/Hindbrain	0	0	0	0	0	0	1	1	3	3	0.747818	0.140414
1679	Forebrain/Midbrain/Hindbrain	1	1	2	4	8	10	15	19	25	31	0.13285	-0.304108
1680	Forebrain/Midbrain/Hindbrain	0	7	8	15	17	26	35	42	51	58	0.13285	0.494432
1681	Forebrain/Midbrain/Hindbrain	1	4	8	12	20	25	35	40	48	54	0.189667	0.494687
1682	Forebrain/Midbrain/Hindbrain	1	4	10	19	23	30	36	42	52	61	0.189667	0.494171
1683	Forebrain/Midbrain/Hindbrain	1	1	2	7	7	11	14	18	24	25	0.13285	0.47404
1684	Forebrain/Midbrain/Hindbrain	2	4	8	14	21	23	29	34	40	44	0	0.509601
1685	Forebrain/Midbrain/Hindbrain	3	6	7	10	14	21	24	33	40	43	0	0.508813
1686	Forebrain/Midbrain/Hindbrain	0	5	7	15	22	27	33	41	52	58	0.13285	0.499525
1687	Forebrain/Midbrain/Hindbrain	4	8	14	17	23	32	42	50	58	63	0	0.504696
1688	Forebrain/Midbrain/Hindbrain	1	4	7	9	13	14	17	20	25	32	0	0.461161
1689	Spinal cord	0	0	0	0	0	0	0	1	2	3	0.58482	0.487353
1690	Forebrain/Midbrain/Hindbrain	0	3	5	6	9	12	18	24	30	35	0	0.503555
1691	Forebrain/Midbrain/Hindbrain	0	0	0	1	1	2	4	8	10	12	0	0.470538
1692	Forebrain/Midbrain/Hindbrain	4	12	20	28	38	46	54	56	63	77	0	0.517995
1693	Forebrain/Midbrain/Hindbrain	0	0	0	0	6	7	10	15	20	26	0	0.489996
1694	Forebrain/Midbrain/Hindbrain	0	5	11	16	19	26	28	36	44	49	0.189667	0.45596
1695	Forebrain/Midbrain/Hindbrain	1	3	6	8	11	11	13	16	20	22	0.688533	0.101229
1696	Forebrain/Midbrain/Hindbrain	0	1	5	10	15	23	29	33	37	41	0.189667	0.466665
1697	Forebrain/Midbrain/Hindbrain	1	1	2	4	4	4	7	11	14	16	0.251571	-0.459843
1698	Forebrain/Midbrain/Hindbrain	1	4	8	14	21	29	37	41	45	46	0	0.498523
1699	Forebrain/Midbrain/Hindbrain	1	2	4	7	11	17	20	27	33	39	0.299769	0.470092
1700	Forebrain/Midbrain/Hindbrain	0	0	1	1	1	1	3	5	7	7	0.13285	0.500742
1701	Forebrain/Midbrain/Hindbrain	0	6	11	17	20	25	30	35	40	52	0.13285	0.505352
1702	Forebrain/Midbrain/Hindbrain	0	2	8	11	15	16	22	33	45	55	0	0.474188
1703	Forebrain/Midbrain/Hindbrain	0	1	2	5	8	13	22	26	33	37	0.13285	0.505588
1704	Forebrain/Midbrain/Hindbrain	2	3	7	11	17	20	23	28	33	41	0	0.495985
1705	Forebrain/Midbrain/Hindbrain	0	0	1	3	6	9	13	15	18	19	0	-0.26168
1706	Forebrain/Midbrain/Hindbrain	2	5	7	13	18	22	28	33	37	45	0	0.506324
1707	Forebrain/Midbrain/Hindbrain	6	11	15	21	24	26	32	37	40	48	0.234585	0.054434
1708	Spinal cord	1	3	6	9	14	16	20	25	31	41	0.165261	0.453677
1709	Forebrain/Midbrain/Hindbrain	3	3	7	8	10	12	16	22	29	35	0.189667	0.45676
1710	Forebrain/Midbrain/Hindbrain	0	2	4	7	9	13	17	20	22	25	0	0.516554
1711	Forebrain/Midbrain/Hindbrain	1	2	3	7	14	14	19	28	33	41	0	0.499067
1712	Forebrain/Midbrain/Hindbrain	2	3	5	10	17	21	25	30	34	40	0.13285	0.509827
1713	Forebrain/Midbrain/Hindbrain	2	2	2	2	4	6	6	9	16	20	0.0536109	0.45542
1714	Forebrain/Midbrain/Hindbrain	0	2	4	9	13	17	21	26	31	33	0	0.466929
1715	Forebrain/Midbrain/Hindbrain	2	3	5	9	9	15	20	23	28	32	0.151545	0.472125
1716	Forebrain/Midbrain/Hindbrain	2	12	23	29	37	45	52	59	63	74	0.13285	0.513666
1717	Forebrain/Midbrain/Hindbrain	1	4	9	14	18	22	25	35	41	50	0.13285	0.497183
1718	Forebrain/Midbrain/Hindbrain	0	3	4	7	9	16	24	29	32	36	0.13285	0.504316
1719	Forebrain/Midbrain/Hindbrain	2	5	8	11	14	21	27	33	37	41	0	0.494799
1720	Forebrain/Midbrain/Hindbrain	4	8	11	15	25	28	35	43	53	60	0.189667	0.484061
1721	Forebrain/Midbrain/Hindbrain	0	0	0	1	3	6	8	9	12	16	0	0.495982
1722	Forebrain/Midbrain/Hindbrain	2	8	9	16	22	29	38	46	58	65	0	0.502234
1723	Forebrain/Midbrain/Hindbrain	0	3	4	11	19	28	33	36	41	53	0.186165	0.521675
1724	Forebrain/Midbrain/Hindbrain	0	0	1	2	3	5	8	9	13	15	0	0.508473
1725	Forebrain/Midbrain/Hindbrain	1	2	7	12	15	18	24	29	36	41	0	0.433896
1726	Forebrain/Midbrain/Hindbrain	0	0	2	2	3	5	9	10	17	19	0.189667	0.508027
1727	Spinal cord	0	0	1	1	4	5	9	11	14	17	0.13285	0.454801
1728	Forebrain/Midbrain/Hindbrain	1	3	4	9	13	16	23	29	33	39	0.189667	0.452515
1729	Forebrain/Midbrain/Hindbrain	1	2	7	8	15	20	24	32	36	40	0.189667	0.474743
1730	Forebrain/Midbrain/Hindbrain	1	1	7	11	15	20	23	26	29	34	0.13285	0.499486
1731	Forebrain/Midbrain/Hindbrain	1	5	10	15	23	31	40	49	56	65	0.189667	0.502121
1732	Forebrain/Midbrain/Hindbrain	0	2	5	6	11	14	19	26	29	32	0.13285	0.478854
1733	Forebrain/Midbrain/Hindbrain	0	3	7	11	18	26	33	39	44	51	0	0.520453
1734	Forebrain/Midbrain/Hindbrain	7	13	24	30	36	47	53	64	73	83	0	0.514605
1735	Forebrain/Midbrain/Hindbrain	1	4	9	20	29	38	43	49	55	62	0.186165	-0.36893
1736	Forebrain/Midbrain/Hindbrain	1	2	3	6	13	17	18	22	27	36	0.189667	0.493083
1737	Forebrain/Midbrain/Hindbrain	3	10	14	20	29	38	47	60	68	76	0	0.517819
1738	Forebrain/Midbrain/Hindbrain	2	7	11	19	21	28	36	43	48	52	0.228744	0.492151
1739	Forebrain/Midbrain/Hindbrain	0	3	7	12	14	20	27	28	32	42	0.234585	0.488751
1740	Forebrain/Midbrain/Hindbrain	7	15	27	33	40	47	54	64	72	87	0.189667	0.498538
1741	Forebrain/Midbrain/Hindbrain	1	1	6	11	14	17	22	30	37	45	0.189667	0.496302
1742	Forebrain/Midbrain/Hindbrain	0	3	5	9	14	19	27	31	35	37	0	0.49428
1743	Forebrain/Midbrain/Hindbrain	2	7	10	16	18	24	27	30	34	43	0	0.527439
1744	Forebrain/Midbrain/Hindbrain	4	8	18	26	36	38	47	62	69	76	0.189667	0.501946
1745	Forebrain/Midbrain/Hindbrain	0	5	6	7	10	16	18	22	30	32	0.234585	0.453165
1746	Forebrain/Midbrain/Hindbrain	0	0	1	1	1	4	9	14	14	18	0	0.503738
1747	Forebrain/Midbrain/Hindbrain	0	1	3	5	11	14	18	22	26	35	0	0.470071
1748	Forebrain/Midbrain/Hindbrain	1	4	8	10	14	21	32	40	49	55	0	0.501754
1749	Forebrain/Midbrain/Hindbrain	0	2	7	13	16	20	28	35	44	53	0.228744	0.520081
1750	Forebrain/Midbrain/Hindbrain	0	2	8	8	10	18	23	27	33	37	0.189667	0.483409
1751	Forebrain/Midbrain/Hindbrain	1	2	5	6	10	14	19	27	33	43	0.189667	0.466793
1752	Forebrain/Midbrain/Hindbrain	3	6	9	16	25	30	36	44	52	60	0.13285	0.527517
1753	Forebrain/Midbrain/Hindbrain	2	4	6	9	16	22	29	32	39	50	0	0.500521
1754	Forebrain/Midbrain/Hindbrain	1	4	8	15	19	24	26	31	34	43	0.228744	0.48769
1755	Forebrain/Midbrain/Hindbrain	1	8	11	17	21	22	28	31	35	41	0.13285	-0.204257
1756	Forebrain/Midbrain/Hindbrain	0	4	7	11	16	20	24	32	34	39	0.234585	-0.243863
1757	Forebrain/Midbrain/Hindbrain	0	2	5	8	12	15	19	26	32	40	0	0.503065
1758	Forebrain/Midbrain/Hindbrain	3	7	12	14	21	30	37	48	55	59	0.234585	0.491088
1759	Forebrain/Midbrain/Hindbrain	1	1	3	6	8	9	11	11	16	28	0	0.492218
1760	Forebrain/Midbrain/Hindbrain	0	1	4	9	12	17	21	29	34	43	0.13285	0.496923
1761	Forebrain/Midbrain/Hindbrain	1	6	10	18	24	28	34	40	45	47	0.189667	0.497869
1762	Forebrain/Midbrain/Hindbrain	1	2	6	8	14	20	26	32	36	40	0.273645	0.529454
1763	Forebrain/Midbrain/Hindbrain	3	10	15	21	28	33	35	43	47	57	0.228744	0.496029
1764	Forebrain/Midbrain/Hindbrain	0	2	6	12	17	25	31	40	43	48	0	0.490306
1765	Forebrain/Midbrain/Hindbrain	0	0	1	3	4	6	13	15	17	19	0.37417	-0.196705
1766	Forebrain/Midbrain/Hindbrain	1	2	5	9	12	17	22	26	30	36	0	0.500436
1767	Forebrain/Midbrain/Hindbrain	1	3	3	4	11	14	21	26	31	38	0.273645	0.49042
1768	Forebrain/Midbrain/Hindbrain	2	2	6	13	19	24	29	36	45	51	0	0.501728
1769	Forebrain/Midbrain/Hindbrain	2	5	11	17	23	30	35	43	56	63	0	0.458501
1770	Forebrain/Midbrain/Hindbrain	1	1	1	1	5	7	10	12	13	14	0.68593	-0.368925
1771	Forebrain/Midbrain/Hindbrain	1	4	5	10	18	27	30	35	43	52	0	0.48987
1772	Forebrain/Midbrain/Hindbrain	0	1	2	5	8	14	17	20	22	27	0.189667	0.49531
1773	Forebrain/Midbrain/Hindbrain	3	8	13	19	23	27	35	43	45	50	0	0.51547
1774	Forebrain/Midbrain/Hindbrain	0	6	12	17	19	24	29	36	45	55	0.240219	0.487888
1775	Forebrain/Midbrain/Hindbrain	1	2	6	11	20	28	34	45	52	61	0.189667	-0.400889
1776	Forebrain/Midbrain/Hindbrain	4	6	8	11	21	23	29	39	47	55	0	0.512084
1777	Forebrain/Midbrain/Hindbrain	5	11	16	22	29	35	45	52	60	76	0	0.498867
1778	Forebrain/Midbrain/Hindbrain	2	5	11	14	19	26	34	38	45	50	0.281901	0.448686
1779	Forebrain/Midbrain/Hindbrain	0	2	5	5	8	14	22	27	33	34	0.407533	-0.453973
1780	Forebrain/Midbrain/Hindbrain	5	8	10	15	22	28	38	43	51	59	0.189667	0.505494
1781	Spinal cord	0	0	0	0	2	3	3	7	10	11	0.447525	-0.190211
1782	Forebrain/Midbrain/Hindbrain	0	2	4	6	7	10	14	19	22	30	0.189667	0.476652
1783	Forebrain/Midbrain/Hindbrain	0	2	3	4	7	9	11	17	24	31	0.294959	0.486608
1784	Forebrain/Midbrain/Hindbrain	0	1	1	1	3	4	7	8	9	9	0.529027	-0.354765
1785	Forebrain/Midbrain/Hindbrain	4	9	18	25	33	42	53	64	72	79	0	0.508923
1786	Forebrain/Midbrain/Hindbrain	3	7	11	14	20	27	32	38	43	47	0.273645	0.490092
1787	Forebrain/Midbrain/Hindbrain	4	7	8	14	20	28	34	37	41	48	0.273645	0.493445
1788	Forebrain/Midbrain/Hindbrain	1	5	9	14	19	31	42	52	62	69	0	0.496398
1789	Forebrain/Midbrain/Hindbrain	0	3	6	8	13	24	31	37	44	52	0.273645	0.497459
1790	Forebrain/Midbrain/Hindbrain	1	4	6	9	13	16	21	26	34	40	0	0.496055
1791	Forebrain/Midbrain/Hindbrain	0	1	3	8	11	12	14	19	25	28	0.437556	-0.0442192
1792	Forebrain/Midbrain/Hindbrain	0	9	18	26	34	40	42	50	61	69	0	0.510021
1793	Forebrain/Midbrain/Hindbrain	1	4	12	21	28	38	42	50	59	70	0.189667	0.511078
1794	Forebrain/Midbrain/Hindbrain	0	3	5	8	16	18	21	24	30	32	0.503575	0.353399
1795	Forebrain/Midbrain/Hindbrain	0	2	3	7	7	10	16	18	22	28	0.37417	0.490002
1796	Spinal cord	0	1	2	3	4	4	7	9	11	13	0.288216	-0.376392
1797	Forebrain/Midbrain/Hindbrain	0	3	4	9	15	23	29	36	46	53	0	0.498106
1798	Neural crest	1	2	4	5	10	11	14	16	18	21	0.49892	0.447952
1799	Forebrain/Midbrain/Hindbrain	0	2	5	10	12	16	22	26	30	37	0	0.467805
1800	Forebrain/Midbrain/Hindbrain	0	1	4	8	14	16	22	27	34	39	0.13285	0.489266
1801	Forebrain/Midbrain/Hindbrain	6	12	17	27	39	53	65	75	78	89	0.189667	0.514511
1802	Forebrain/Midbrain/Hindbrain	2	10	20	24	26	31	40	52	56	61	0.13285	0.498758
1803	Forebrain/Midbrain/Hindbrain	3	5	8	18	34	43	52	61	75	85	0.189667	0.508921
1804	Forebrain/Midbrain/Hindbrain	4	14	20	27	36	42	54	67	78	92	0.13285	0.511109
1805	Forebrain/Midbrain/Hindbrain	0	1	1	3	7	9	12	14	16	21	0.697284	0.0392128
1806	Forebrain/Midbrain/Hindbrain	4	10	14	19	28	41	46	53	61	67	0.189667	0.511907
1807	Forebrain/Midbrain/Hindbrain	1	1	2	6	8	12	14	17	22	23	0	0.483505
1808	Forebrain/Midbrain/Hindbrain	0	4	8	14	21	29	36	43	56	60	0.13285	0.494672
1809	Forebrain/Midbrain/Hindbrain	2	3	8	13	18	25	35	42	51	57	0.189667	0.493056
1810	Forebrain/Midbrain/Hindbrain	0	6	9	12	18	27	31	40	44	49	0.13285	0.506583
1811	Forebrain/Midbrain/Hindbrain	5	11	19	28	36	41	53	64	77	86	0	0.492773
1812	Forebrain/Midbrain/Hindbrain	0	1	3	5	7	12	13	19	23	33	0.273645	-0.439268
1813	Forebrain/Midbrain/Hindbrain	1	3	6	10	17	21	24	32	38	45	0.342457	0.484209
1814	Forebrain/Midbrain/Hindbrain	3	6	9	15	22	27	36	43	52	55	0.189667	0.512242
1815	Forebrain/Midbrain/Hindbrain	4	6	13	23	34	42	49	57	67	78	0	0.477217
1816	Endothelium	0	0	0	2	2	3	3	6	6	8	0.769831	0.154728
1817	Haematoendothelial progenitors	0	1	2	4	5	8	10	14	14	16	0.662718	0.481835
1818	Forebrain/Midbrain/Hindbrain	1	3	4	7	8	11	17	20	28	40	0.309197	0.464142
1819	Forebrain/Midbrain/Hindbrain	3	4	8	11	14	18	22	29	36	48	0.13285	0.501788
1820	Forebrain/Midbrain/Hindbrain	4	6	12	15	23	31	45	56	61	68	0.189667	0.503223
1821	Forebrain/Midbrain/Hindbrain	6	8	13	22	32	41	50	60	68	77	0.13285	0.503145
1822	Forebrain/Midbrain/Hindbrain	1	3	8	9	12	16	25	28	34	40	0.294959	0.475277
1823	Forebrain/Midbrain/Hindbrain	1	3	9	13	20	26	33	39	45	55	0.189667	0.486617
1824	Cranial mesoderm	1	2	4	4	5	6	7	8	9	10	0.647394	-0.367115
1825	Forebrain/Midbrain/Hindbrain	1	4	5	6	11	17	22	24	35	41	0.186165	0.499276
1826	Forebrain/Midbrain/Hindbrain	5	10	15	22	29	34	42	47	57	67	0.13285	0.498468
1827	Forebrain/Midbrain/Hindbrain	2	10	20	28	33	43	49	61	66	72	0.13285	0.498073
1828	Forebrain/Midbrain/Hindbrain	2	10	15	22	29	39	45	52	62	70	0.13285	0.506646
1829	Forebrain/Midbrain/Hindbrain	0	0	0	0	1	1	1	5	7	10	0.13285	0.474198
1830	Forebrain/Midbrain/Hindbrain	0	1	4	10	12	15	19	24	28	36	0.361673	0.485156
1831	Forebrain/Midbrain/Hindbrain	4	5	9	15	19	27	36	43	52	59	0	0.478172
1832	Forebrain/Midbrain/Hindbrain	1	4	4	9	14	16	25	29	39	45	0.13285	0.497193
1833	Forebrain/Midbrain/Hindbrain	0	4	12	21	31	36	43	49	56	67	0	0.505667
1834	Forebrain/Midbrain/Hindbrain	3	6	8	14	21	28	30	37	42	55	0.228744	0.508146
1835	Neural crest	0	2	4	5	8	9	9	13	13	14	0.670809	0.11845
1836	Forebrain/Midbrain/Hindbrain	3	4	5	7	8	13	19	20	25	30	0.175405	0.217145
1837	Forebrain/Midbrain/Hindbrain	5	8	12	16	22	26	31	35	41	45	0	0.503866
1838	Forebrain/Midbrain/Hindbrain	1	1	3	7	13	14	16	20	26	32	0.13285	0.503395
1839	Endothelium	1	2	2	3	3	5	8	8	10	11	0.73991	-0.404121
1840	Forebrain/Midbrain/Hindbrain	1	3	6	10	14	24	29	38	44	51	0.37417	0.498602
1841	Forebrain/Midbrain/Hindbrain	1	1	2	3	3	4	9	11	13	16	0.13285	0.487066
1842	Neural crest	0	3	6	8	13	20	23	25	32	38	0.342457	0.496303
1843	Haematoendothelial progenitors	1	3	5	6	8	10	12	15	18	20	0.563896	0.0892626
1844	Forebrain/Midbrain/Hindbrain	0	1	4	6	10	13	14	17	23	27	0	-0.310375
1845	Forebrain/Midbrain/Hindbrain	1	4	7	14	22	29	35	39	45	53	0.13285	0.49818
1846	Forebrain/Midbrain/Hindbrain	4	7	15	21	31	36	41	48	57	65	0	0.510447
1847	Forebrain/Midbrain/Hindbrain	1	2	2	6	9	12	14	19	26	29	0.464501	-0.287693
1848	Forebrain/Midbrain/Hindbrain	1	3	8	12	20	25	30	32	34	39	0.186165	0.497558
1849	Forebrain/Midbrain/Hindbrain	1	2	3	6	9	15	18	23	28	34	0.529799	-0.362929
1850	Forebrain/Midbrain/Hindbrain	3	5	9	13	16	20	26	35	42	48	0.309197	0.483416
1851	Endothelium	2	2	2	3	4	5	5	5	6	6	0.65524	-0.0921457
1852	Haematoendothelial progenitors	1	2	2	5	7	7	7	11	11	11	0.663849	-0.0892655
1853	Forebrain/Midbrain/Hindbrain	2	6	11	18	26	31	38	50	58	64	0.189667	-0.349003
1854	Forebrain/Midbrain/Hindbrain	0	0	2	2	2	3	3	4	7	7	0.523331	-0.303511
1855	Forebrain/Midbrain/Hindbrain	4	10	17	28	40	45	55	63	72	81	0.13285	0.499351
1856	Forebrain/Midbrain/Hindbrain	0	0	2	7	15	25	35	43	49	57	0.43485	0.50021
1857	Spinal cord	0	1	1	2	4	8	14	18	21	22	0.523792	-0.405321
1858	Neural crest	2	2	5	6	9	12	13	16	18	19	0.575876	-0.30528
1859	Forebrain/Midbrain/Hindbrain	0	0	0	3	3	3	4	6	8	9	0.189667	0.448542
1860	Forebrain/Midbrain/Hindbrain	1	2	9	16	25	32	47	51	63	70	0	0.496029
1861	Forebrain/Midbrain/Hindbrain	0	0	3	9	13	18	21	26	30	36	0.361673	0.50003
1862	Forebrain/Midbrain/Hindbrain	0	0	0	0	1	4	5	6	6	8	0	0.459816
1863	Forebrain/Midbrain/Hindbrain	0	1	2	3	4	5	6	7	9	9	0.524226	0.242225
1864	Forebrain/Midbrain/Hindbrain	3	5	14	20	26	28	38	46	51	58	0	0.499898
1865	Forebrain/Midbrain/Hindbrain	5	13	21	30	35	42	48	52	57	63	0.13285	0.496326
1866	Forebrain/Midbrain/Hindbrain	2	8	12	17	24	32	36	43	45	53	0.13285	0.530965
1867	Haematoendothelial progenitors	1	2	2	2	3	3	6	7	8	9	0.708936	0.485223
1868	Forebrain/Midbrain/Hindbrain	2	6	12	19	26	34	41	50	59	68	0	0.507772
1869	Forebrain/Midbrain/Hindbrain	0	0	1	1	2	9	17	20	26	34	0.404841	0.496956
1870	Neural crest	0	0	1	3	6	7	8	9	11	14	0.249377	-0.314094
1871	Endothelium	1	3	3	4	4	4	4	6	7	7	0.714898	-0.371032
1872	Forebrain/Midbrain/Hindbrain	1	5	11	18	23	30	37	44	51	58	0.13285	0.496164
1873	Forebrain/Midbrain/Hindbrain	0	1	3	7	9	15	21	29	37	43	0.306331	-0.377829
1874	Forebrain/Midbrain/Hindbrain	2	3	8	15	18	23	28	31	37	43	0	0.496058
1875	Forebrain/Midbrain/Hindbrain	6	14	22	26	38	44	48	54	62	70	0.13285	0.507548
1876	Forebrain/Midbrain/Hindbrain	1	2	3	5	10	15	16	19	24	33	0.13285	0.483612
1877	Forebrain/Midbrain/Hindbrain	0	1	2	2	5	10	13	15	17	23	0.234585	0.476587
1878	Cranial mesoderm	4	8	9	10	12	13	15	17	19	22	0.456937	-0.0644649
1879	Forebrain/Midbrain/Hindbrain	0	0	0	0	1	2	3	3	3	3	0.189667	-0.166482
1880	Forebrain/Midbrain/Hindbrain	0	1	1	3	3	7	11	14	21	29	0.13285	0.475775
1881	Forebrain/Midbrain/Hindbrain	3	10	17	30	36	49	54	62	69	76	0	0.491492
1882	Neural crest	1	3	4	6	9	13	14	17	17	18	0.747547	0.201806
1883	Forebrain/Midbrain/Hindbrain	0	2	3	6	7	9	16	19	25	35	0.13285	0.472953
1884	Neural crest	2	5	10	12	15	17	21	23	25	26	0.560827	-0.299184
1885	Forebrain/Midbrain/Hindbrain	0	1	1	1	2	7	10	12	14	18	0.494064	0.497428
1886	Forebrain/Midbrain/Hindbrain	0	0	2	3	4	6	9	9	11	12	0.132916	0.479742
1887	Neural crest	2	4	8	11	13	16	18	20	22	23	0.466296	-0.378494
1888	Forebrain/Midbrain/Hindbrain	0	2	14	22	31	33	39	45	48	59	0	0.488901
1889	Forebrain/Midbrain/Hindbrain	1	5	7	12	21	23	27	30	35	41	0	0.487173
1890	Forebrain/Midbrain/Hindbrain	2	8	16	24	31	43	52	59	69	75	0	0.487563
1891	Forebrain/Midbrain/Hindbrain	2	10	16	22	31	38	45	49	55	62	0	0.493271
1892	Forebrain/Midbrain/Hindbrain	1	2	2	5	9	19	25	33	44	55	0.165261	-0.0556138
1893	Forebrain/Midbrain/Hindbrain	0	2	4	9	14	18	27	30	38	46	0.273645	0.4802
1894	Forebrain/Midbrain/Hindbrain	0	0	1	3	5	8	16	22	27	33	0.13285	0.463108
1895	Forebrain/Midbrain/Hindbrain	0	1	4	8	10	17	21	26	31	35	0	0.46344
1896	Forebrain/Midbrain/Hindbrain	2	2	9	18	21	27	35	44	48	55	0	0.52814
1897	Forebrain/Midbrain/Hindbrain	2	5	6	12	22	26	34	39	42	49	0.13285	0.482742
1898	Forebrain/Midbrain/Hindbrain	1	7	12	20	22	25	34	40	47	57	0	0.459735
1899	Neural crest	0	2	4	6	9	10	14	15	16	19	0.674132	0.205065
1900	Forebrain/Midbrain/Hindbrain	0	0	1	2	5	9	14	21	28	30	0	0.475707
1901	Forebrain/Midbrain/Hindbrain	0	0	0	1	2	5	10	15	18	21	0.769831	0.435965
1902	Forebrain/Midbrain/Hindbrain	0	0	3	3	5	10	17	19	21	26	0.189667	-0.261665
1903	Forebrain/Midbrain/Hindbrain	0	1	2	3	3	4	6	9	10	11	0.523792	-0.266749
1904	Spinal cord	0	0	2	4	5	10	17	20	22	28	0.13285	-0.306278
1905	Forebrain/Midbrain/Hindbrain	1	4	8	13	19	26	30	36	42	46	0.13285	0.479217
1906	Neural crest	3	4	7	10	11	13	18	20	25	29	0.362527	-0.353391
1907	Forebrain/Midbrain/Hindbrain	3	3	7	10	13	14	16	21	28	30	0	0.490332
1908	Neural crest	3	3	5	8	10	14	15	20	25	29	0.342457	0.426592
1909	Forebrain/Midbrain/Hindbrain	1	1	6	12	16	19	23	26	32	33	0.522829	0.185738
1910	Forebrain/Midbrain/Hindbrain	0	0	1	2	6	8	10	12	18	22	0	0.488992
1911	Forebrain/Midbrain/Hindbrain	1	2	4	8	12	14	16	18	21	25	0.273645	0.330541
1912	Forebrain/Midbrain/Hindbrain	0	0	2	2	2	4	7	10	10	15	0.273645	0.430999
1913	Endothelium	0	1	1	1	1	1	2	3	7	10	0.811474	-0.353031
1914	Forebrain/Midbrain/Hindbrain	0	4	5	5	7	8	14	21	24	27	0.189667	0.4926
1915	Neural crest	8	14	17	19	22	25	29	34	37	38	0.380652	0.141564
1916	Neural crest	7	11	14	16	17	20	22	30	33	33	0.309197	-0.292999
1917	Neural crest	3	7	7	11	14	17	20	24	27	28	0.299769	-0.335949
1918	Forebrain/Midbrain/Hindbrain	0	0	4	6	11	16	25	37	45	55	0.189667	0.47269
1919	Forebrain/Midbrain/Hindbrain	1	1	1	5	8	12	18	22	29	38	0.273645	0.46806
1920	Forebrain/Midbrain/Hindbrain	1	4	5	6	9	14	16	16	22	25	0.322447	0.0455892
1921	Neural crest	7	10	12	17	21	25	27	28	31	33	0.273645	0.463712
1922	Neural crest	9	15	18	20	23	27	28	32	34	38	0.265903	0.140283
1923	Forebrain/Midbrain/Hindbrain	0	0	2	6	7	9	11	16	20	24	0.189667	-0.464346
1924	Neural crest	3	6	9	12	16	19	23	27	29	33	0.309197	0.422354
1925	Neural crest	4	10	15	17	21	28	29	33	38	40	0.243338	0.142069
1926	Haematoendothelial progenitors	4	8	12	16	18	20	23	26	27	31	0.500664	0.178869
1927	Endothelium	0	0	0	2	2	3	5	6	7	8	0.811474	0.46012
1928	Neural crest	4	8	13	18	24	24	26	33	37	40	0.214871	0.462087
1929	Neural crest	9	13	18	20	22	25	31	32	34	34	0.273645	0.144086
1930	Neural crest	8	16	19	20	23	25	27	31	35	38	0.161872	0.453944
1931	Neural crest	4	8	13	15	18	19	20	29	35	38	0.309197	-0.339973
1932	Forebrain/Midbrain/Hindbrain	0	1	2	2	5	7	8	14	16	21	0.0677152	0.514663
1933	Neural crest	7	14	17	21	22	24	27	29	31	33	0.31008	0.174898
1934	Neural crest	7	15	19	22	24	26	30	31	34	38	0.211708	0.171787
1935	Neural crest	1	2	7	9	11	11	13	16	23	26	0.460376	0.447762
1936	Surface ectoderm	0	2	3	7	13	23	34	47	58	66	0.610766	0.199523
1937	Neural crest	4	11	14	18	20	23	29	32	34	37	0.342457	0.403595
1938	Neural crest	2	8	11	13	18	22	26	28	32	36	0.345035	0.393532
1939	Forebrain/Midbrain/Hindbrain	0	1	3	5	6	8	9	13	15	18	0	0.50018
1940	Surface ectoderm	3	6	10	19	29	36	47	58	75	87	0.40063	0.231961
1941	Neural crest	3	5	6	11	17	21	25	31	36	39	0.37417	0.437158
1942	Intermediate mesoderm	2	5	12	16	21	32	40	47	56	66	0.572933	0.239254
1943	Surface ectoderm	1	7	9	12	14	21	21	29	38	46	0.523792	0.15821
1944	Neural crest	1	3	3	6	8	9	13	17	20	25	0.421057	0.261407
1945	Neural crest	2	5	5	7	12	15	19	25	28	34	0.406966	-0.322421
1946	Intermediate mesoderm	2	2	6	17	26	38	50	61	77	90	0.670426	0.239007
1947	Neural crest	5	8	11	13	18	19	21	26	31	33	0.43485	0.390512
1948	Surface ectoderm	1	1	3	6	8	10	17	19	20	22	0.544251	0.418737
1949	Forebrain/Midbrain/Hindbrain	0	0	1	1	3	3	3	5	5	7	0	-0.29737
1950	Forebrain/Midbrain/Hindbrain	0	0	1	4	6	7	11	13	17	21	0.31008	0.480128
1951	Forebrain/Midbrain/Hindbrain	1	4	7	11	20	21	25	29	32	38	0.189667	0.490048
1952	Forebrain/Midbrain/Hindbrain	3	6	12	16	23	29	34	42	49	56	0.13285	0.515562
1953	Forebrain/Midbrain/Hindbrain	0	0	2	3	7	8	10	12	14	20	0.13285	0.450184
1954	Forebrain/Midbrain/Hindbrain	1	1	3	4	8	12	15	20	26	33	0	0.504469
1955	Forebrain/Midbrain/Hindbrain	0	0	1	2	5	6	7	9	14	19	0.189667	-0.345219
1956	Forebrain/Midbrain/Hindbrain	0	1	3	4	4	4	5	7	10	11	0.446295	-0.19255
1957	Forebrain/Midbrain/Hindbrain	1	7	15	19	26	32	36	41	49	58	0	0.500824
1958	Forebrain/Midbrain/Hindbrain	0	2	5	8	13	19	27	35	43	53	0.0677152	0.465372
1959	Forebrain/Midbrain/Hindbrain	2	4	7	12	18	24	27	30	36	42	0	0.529536
1960	Forebrain/Midbrain/Hindbrain	0	1	1	3	8	14	19	24	28	34	0.13285	0.49901
1961	Forebrain/Midbrain/Hindbrain	1	3	5	9	12	18	24	29	31	35	0.309197	-0.460173
1962	Forebrain/Midbrain/Hindbrain	0	0	2	7	14	14	14	20	21	29	0.234585	0.507924
1963	Forebrain/Midbrain/Hindbrain	1	4	4	11	17	24	28	35	40	48	0	0.501764
1964	Forebrain/Midbrain/Hindbrain	0	0	1	2	3	5	7	11	13	17	0.165261	0.481179
1965	Forebrain/Midbrain/Hindbrain	0	0	1	1	3	4	6	9	14	18	0.724981	-0.325062
1966	Forebrain/Midbrain/Hindbrain	4	6	12	17	18	24	27	33	38	43	0.13285	-0.275956
1967	Forebrain/Midbrain/Hindbrain	2	5	7	10	12	18	21	31	36	40	0.189667	0.508626
1968	Forebrain/Midbrain/Hindbrain	1	3	7	10	16	20	21	28	32	36	0.189667	0.514791
1969	Forebrain/Midbrain/Hindbrain	1	3	6	9	15	22	26	31	34	38	0.273645	-0.391471
1970	Forebrain/Midbrain/Hindbrain	0	0	1	2	4	6	10	12	14	17	0.165261	-0.464118
1971	Forebrain/Midbrain/Hindbrain	0	2	9	14	15	20	24	29	32	36	0.189667	0.512529
1972	Forebrain/Midbrain/Hindbrain	0	1	4	9	13	15	20	24	30	35	0	0.504747
1973	Forebrain/Midbrain/Hindbrain	0	1	2	6	8	15	18	26	30	33	0	0.503075
1974	Forebrain/Midbrain/Hindbrain	0	3	5	8	11	19	26	31	38	46	0.0677152	-0.231963
1975	Forebrain/Midbrain/Hindbrain	0	0	1	1	3	5	10	16	18	22	0.189667	0.509545
1976	Forebrain/Midbrain/Hindbrain	0	0	0	0	0	1	1	1	3	3	0.68593	-0.366209
1977	Forebrain/Midbrain/Hindbrain	1	4	5	9	12	14	18	22	27	31	0.13285	0.511087
1978	Forebrain/Midbrain/Hindbrain	2	4	6	12	16	21	27	35	40	46	0.189667	0.469848
1979	Forebrain/Midbrain/Hindbrain	2	5	11	22	32	40	44	54	65	71	0	0.00401211
1980	Forebrain/Midbrain/Hindbrain	0	1	3	5	6	11	17	22	26	31	0.273645	0.487946
1981	Forebrain/Midbrain/Hindbrain	4	9	20	25	33	37	48	59	62	69	0	0.522367
1982	Forebrain/Midbrain/Hindbrain	4	5	10	18	27	32	43	48	56	60	0.13285	0.183615
1983	Spinal cord	0	1	2	5	5	5	7	10	13	15	0.37417	0.499834
1984	Forebrain/Midbrain/Hindbrain	0	0	0	1	2	2	2	3	5	5	0.58482	-0.459615
1985	Forebrain/Midbrain/Hindbrain	1	1	1	2	4	5	10	11	11	13	0.31008	0.484265
1986	Forebrain/Midbrain/Hindbrain	1	3	8	15	20	27	34	41	50	59	0.189667	0.513818
1987	Forebrain/Midbrain/Hindbrain	1	4	9	15	18	24	33	38	44	52	0	-0.30571
1988	Forebrain/Midbrain/Hindbrain	0	0	0	0	1	2	2	3	5	5	0.449092	-0.247355
1989	Forebrain/Midbrain/Hindbrain	0	2	5	9	19	25	31	39	42	55	0	0.470721
1990	Forebrain/Midbrain/Hindbrain	0	1	2	6	11	17	21	26	32	38	0	0.486243
1991	Forebrain/Midbrain/Hindbrain	1	5	7	13	20	28	38	45	51	55	0.13285	0.497363
1992	Forebrain/Midbrain/Hindbrain	1	2	6	9	14	19	23	30	31	36	0.13285	0.528507
1993	Forebrain/Midbrain/Hindbrain	0	0	0	1	2	5	7	9	11	15	0.228744	0.484227
1994	Forebrain/Midbrain/Hindbrain	1	1	2	3	8	13	18	24	29	38	0	0.49839
1995	Forebrain/Midbrain/Hindbrain	1	4	10	19	26	35	41	51	60	66	0.13285	0.519597
1996	Forebrain/Midbrain/Hindbrain	0	0	0	2	2	3	5	5	7	12	0.0677152	0.500024
1997	Forebrain/Midbrain/Hindbrain	1	7	14	20	29	37	40	46	55	65	0	0.52085
1998	Forebrain/Midbrain/Hindbrain	0	3	8	9	14	19	26	31	35	42	0.189667	-0.386009
[truncated: 5,657 more rows]

## Sheet: SageNet
test cell index	cell type	hit neighbors with k=20	hit neighbors with k=40	hit neighbors with k=60	hit neighbors with k=80	hit neighbors with k=100	hit neighbors with k=120	hit neighbors with k=140	hit neighbors with k=160	hit neighbors with k=180	hit neighbors with k=200	jsd	spearman corr
0	Lateral plate mesoderm	1	8	12	19	22	26	35	47	58	68	0.235372	0.0670675
1	Lateral plate mesoderm	0	1	4	8	13	18	26	35	44	51	0.345911	0.114148
2	Allantois	2	5	8	11	14	18	19	24	29	36	0.54326	0.167921
3	Endothelium	0	1	5	9	11	12	16	18	21	25	0.740849	-0.00403317
4	Lateral plate mesoderm	4	5	7	12	15	19	21	24	27	29	0.450777	0.119676
5	Erythroid	1	11	16	21	30	34	37	38	44	46	0.348826	0.00184368
6	Gut tube	2	8	11	13	18	22	25	31	40	50	0.332022	-0.0147862
7	Erythroid	0	3	9	17	23	33	36	38	39	42	0.58482	-0.0792003
8	Erythroid	2	6	10	20	30	35	41	44	45	47	0.189667	-0.0356598
9	Erythroid	3	7	14	20	27	35	40	40	45	45	0.286417	0.0383426
10	Intermediate mesoderm	3	9	12	17	25	34	43	49	59	66	0.306331	0.0228825
11	Erythroid	0	0	3	6	12	17	20	24	29	34	0.732238	-0.0509207
12	Erythroid	0	6	11	20	28	37	39	41	45	46	0.189667	-0.0704502
13	Erythroid	2	8	15	21	28	34	39	41	42	46	0.13285	-0.0859796
14	Gut tube	3	6	8	9	10	12	12	14	16	17	0.228744	0.0340318
15	Haematoendothelial progenitors	1	3	5	10	12	14	16	18	19	21	0.640194	0.106108
16	Erythroid	0	1	3	11	17	23	28	29	33	35	0.724981	-0.0359244
17	Gut tube	1	2	8	13	16	24	34	44	54	61	0.616951	0.10897
18	Endothelium	2	2	4	4	4	5	7	9	12	14	0.595836	-0.0575548
19	Erythroid	4	8	15	20	29	36	40	42	45	48	0.13285	-0.0546415
20	Gut tube	2	5	8	8	10	10	12	12	14	16	0.189667	0.0261461
21	Haematoendothelial progenitors	0	0	0	2	5	7	10	15	20	24	0.832555	0.0794629
22	Endothelium	0	0	5	6	10	16	19	20	23	25	0.650239	-0.00922288
23	Gut tube	2	2	3	5	6	6	6	7	7	8	0.189667	0.0395679
24	Gut tube	1	3	4	5	7	7	8	9	10	12	0.234585	0.0424892
25	Erythroid	5	10	15	21	28	36	39	40	44	46	0.13285	-0.0223256
26	Erythroid	1	12	14	23	31	35	39	40	42	42	0.273645	-0.061071
27	Endothelium	1	1	2	3	4	8	11	13	15	21	0.560574	-0.0612112
28	Erythroid	4	10	16	22	29	35	41	41	42	43	0	-0.0413367
29	Erythroid	5	9	14	21	31	35	39	42	45	46	0.189667	-0.057783
30	Endothelium	1	1	4	6	9	13	18	21	23	28	0.679184	0.0777351
31	Gut tube	0	0	1	1	1	1	2	2	2	4	0.189667	0.0380042
32	Gut tube	1	1	2	3	5	7	11	13	13	17	0.252896	0.00106698
33	Gut tube	0	1	3	4	4	5	5	5	6	7	0.189667	0.0652236
34	Allantois	1	3	7	11	14	15	18	20	23	25	0.50994	0.125878
35	Erythroid	4	10	15	23	29	37	39	40	40	45	0.234585	-0.0144145
36	Gut tube	2	4	8	10	11	14	15	15	15	17	0.13285	-0.00756615
37	Erythroid	5	9	14	22	28	37	41	41	42	44	0	0.0209835
38	Intermediate mesoderm	1	5	6	14	21	28	36	51	62	74	0.64759	0.107772
39	Gut tube	2	2	3	5	5	6	7	7	7	9	0.13285	-0.010793
40	Gut tube	2	4	9	10	11	13	15	16	20	23	0.288216	0.0140531
41	Erythroid	2	6	11	23	30	35	36	41	45	47	0.189667	-0.0543992
42	Blood progenitors	4	10	15	25	32	34	38	40	42	42	0.41939	0.000526346
43	Erythroid	4	8	15	21	29	35	39	42	42	46	0.309197	-0.0444746
44	Gut tube	1	7	8	8	9	12	16	17	18	19	0.151545	0.000444792
45	Erythroid	4	11	15	22	31	37	40	43	44	44	0.13285	-0.0303761
46	Gut tube	1	3	3	4	7	7	9	10	12	13	0.13285	0.00974852
47	Intermediate mesoderm	3	7	15	18	22	25	33	41	48	55	0.234956	0.114958
48	Erythroid	5	8	16	23	29	36	39	40	41	45	0.13285	0.0049228
49	Gut tube	1	1	1	2	3	4	4	5	6	6	0.13285	0.0102165
50	Gut tube	0	1	3	5	6	8	10	11	14	18	0.486742	-0.0162082
51	Gut tube	0	3	3	6	6	8	9	10	12	15	0.331464	0.0134599
52	Endothelium	0	0	1	4	8	12	16	19	21	24	0.688533	-0.0750536
53	Gut tube	1	2	4	4	4	4	5	5	8	14	0.438755	0.000107928
54	Endothelium	1	2	3	3	5	6	9	10	13	17	0.626752	-0.0857086
55	Erythroid	5	9	15	20	28	37	41	41	43	44	0.13285	-0.0641642
56	Mixed mesenchymal mesoderm	2	3	4	10	14	18	22	26	34	43	0.560928	0.127655
57	Erythroid	4	8	15	20	30	34	37	37	41	43	0.13285	-0.0519942
58	Erythroid	5	11	14	21	29	36	40	42	42	43	0	-0.0135856
59	Mixed mesenchymal mesoderm	3	5	9	12	13	16	19	23	25	29	0.580341	0.116607
60	Erythroid	7	10	15	23	30	35	40	42	42	43	0.189667	-0.0270823
61	Gut tube	3	5	7	11	12	13	17	21	24	29	0.523331	0.0428714
62	Endothelium	1	3	4	7	10	13	18	20	23	26	0.616228	0.0232125
63	Erythroid	2	9	17	22	28	36	38	41	43	44	0.13285	-0.00291483
64	Gut tube	1	3	7	7	8	8	10	13	14	17	0.416277	-0.0478458
65	Gut tube	2	5	10	23	31	37	47	59	70	80	0.631165	-0.0177932
66	Gut tube	3	7	9	10	11	14	16	16	17	17	0.273645	0.00809164
67	Haematoendothelial progenitors	1	3	11	14	16	22	27	31	34	41	0.509894	0.116726
68	Endothelium	2	4	6	8	13	16	18	23	29	34	0.724981	0.0460612
69	Gut tube	2	2	3	5	5	5	5	7	8	8	0.309197	0.0229816
70	Endothelium	0	0	1	2	3	4	7	14	19	20	0.592829	-0.0479711
71	Erythroid	3	7	12	17	21	34	37	37	39	41	0.464501	-0.0111445
72	Erythroid	2	5	8	9	14	20	25	28	32	38	0.43485	-0.0157655
73	Erythroid	3	11	15	20	30	36	39	40	42	44	0.234585	-0.0468141
74	Gut tube	1	3	3	5	5	6	6	8	8	11	0.404841	-0.0123345
75	Haematoendothelial progenitors	0	0	0	0	0	1	2	4	10	13	0.584924	0.00294656
76	Gut tube	1	5	8	13	19	22	27	36	41	49	0.486831	0.0844806
77	Erythroid	2	6	12	14	26	34	36	37	39	42	0.523792	-0.0228717
78	Erythroid	2	7	15	17	23	30	33	36	39	42	0.273645	0.00848197
79	Allantois	3	5	6	11	15	18	21	28	35	43	0.416191	0.0526813
80	Gut tube	2	7	12	21	28	33	41	48	57	62	0.532563	0.00896264
81	Erythroid	1	2	5	7	13	21	27	29	31	34	0.58482	0.021419
82	Endothelium	3	4	4	7	8	9	12	17	22	27	0.626752	-0.0103287
83	Endothelium	3	4	6	8	8	9	12	17	23	26	0.650239	-0.00254207
84	Endothelium	2	4	4	5	6	8	12	16	22	26	0.626752	-0.0170539
85	Erythroid	3	4	8	10	16	18	24	27	30	34	0.447525	-0.127762
86	Lateral plate mesoderm	1	7	15	20	26	32	35	40	50	58	0	0.0530196
87	Endothelium	2	4	4	6	7	8	11	17	21	26	0.653816	-0.0389555
88	Erythroid	1	5	8	11	23	32	35	36	37	38	0.650239	-0.044089
89	Endothelium	1	2	5	7	9	10	12	18	21	29	0.650239	-0.0481419
90	Erythroid	1	6	12	19	23	25	30	30	33	37	0.523792	-0.021594
91	Endothelium	3	3	4	5	6	8	10	12	14	17	0.584881	0.0195122
92	Lateral plate mesoderm	2	10	17	25	33	38	44	47	54	59	0.367426	0.0500778
93	Endothelium	2	4	5	7	8	9	12	16	22	26	0.650239	0.00712602
94	Endothelium	0	2	4	5	9	14	16	20	27	29	0.68593	-0.0373688
95	Endothelium	2	4	9	13	17	23	27	33	35	37	0.53495	0.00696633
96	Lateral plate mesoderm	1	11	21	32	39	46	51	54	62	68	0.390865	0.0475458
97	Lateral plate mesoderm	1	2	2	2	2	3	6	7	10	15	0.324721	0.0869834
98	Lateral plate mesoderm	4	15	23	32	41	45	49	51	61	67	0.424233	0.0326993
99	Lateral plate mesoderm	2	4	13	25	33	41	51	55	64	71	0.353149	0.0621149
100	Endothelium	2	4	6	10	14	19	24	31	35	40	0.616762	0.0375371
101	Lateral plate mesoderm	1	4	9	12	16	23	31	42	49	58	0.43485	0.0726596
102	Lateral plate mesoderm	1	1	2	3	5	9	11	12	13	19	0.37233	0.082823
103	Lateral plate mesoderm	6	9	10	16	19	23	26	27	29	35	0.353149	0.0339725
104	Lateral plate mesoderm	1	3	5	7	8	11	12	13	17	21	0.416277	0.0614055
105	Lateral plate mesoderm	4	9	11	16	19	20	24	24	24	29	0.309197	0.0544469
106	Endothelium	2	4	7	12	14	19	22	30	34	39	0.476523	-0.0070606
107	Haematoendothelial progenitors	2	3	7	9	16	22	25	32	35	40	0.553947	-0.0123372
108	Gut tube	2	7	10	12	14	16	18	19	23	27	0.479412	0.0216615
109	Lateral plate mesoderm	0	6	12	20	26	33	41	46	54	62	0.422343	0.022177
110	Haematoendothelial progenitors	1	3	5	6	11	15	18	19	22	29	0.455239	0.0377622
111	Lateral plate mesoderm	0	3	4	5	6	7	8	9	15	17	0.374423	0.0618936
112	Gut tube	0	5	6	7	7	9	10	12	14	16	0.523792	0.0599307
113	Lateral plate mesoderm	2	3	3	6	7	9	10	13	13	18	0.299769	0.0699403
114	Lateral plate mesoderm	3	8	12	18	22	25	29	30	36	43	0.13285	0.0651804
115	Lateral plate mesoderm	7	15	21	26	28	30	31	34	35	43	0.273645	0.0403219
116	Lateral plate mesoderm	1	2	2	2	4	6	6	8	11	15	0.263277	0.0463148
117	Lateral plate mesoderm	2	10	18	24	29	37	46	53	63	69	0.189667	-0.00678126
118	Lateral plate mesoderm	6	6	8	12	15	16	18	20	21	26	0	0.0624765
119	Allantois	4	7	11	23	30	35	41	47	56	63	0.266057	0.064541
120	Gut tube	1	2	4	5	6	9	9	9	11	14	0.68593	0.0655092
121	Lateral plate mesoderm	4	15	23	31	40	47	51	56	62	67	0.186165	-0.00610081
122	Endothelium	0	1	5	9	12	18	20	25	31	34	0.540822	0.0219546
123	Endothelium	0	3	12	17	24	26	29	34	37	37	0.590527	0.0245356
124	Lateral plate mesoderm	3	9	13	15	22	24	26	29	33	36	0.13285	0.05812
125	Gut tube	2	2	4	8	11	13	14	19	22	26	0.404841	0.0800676
126	Lateral plate mesoderm	1	2	2	2	4	5	6	8	10	17	0.228744	0.0622733
127	Gut tube	0	4	5	7	9	9	13	17	19	22	0.404841	0.0896096
128	Lateral plate mesoderm	2	4	6	8	10	12	14	16	16	19	0.228744	0.0333352
129	Gut tube	0	1	3	4	4	7	10	12	16	20	0.43485	0.0840192
130	Lateral plate mesoderm	2	4	8	15	18	23	25	29	34	37	0.172928	0.0894188
131	Endothelium	3	10	16	19	24	32	34	39	45	52	0.356121	0.0444367
132	Lateral plate mesoderm	3	12	19	26	31	35	39	45	48	53	0.299769	0.0687746
133	Lateral plate mesoderm	3	4	5	8	9	10	13	16	18	22	0.234585	0.0869972
134	Haematoendothelial progenitors	2	8	14	20	20	25	31	37	39	44	0.405041	0.0478481
135	Lateral plate mesoderm	1	1	4	8	11	15	18	20	22	29	0.309197	0.0743983
136	Haematoendothelial progenitors	2	6	9	15	16	20	25	31	36	40	0.408068	-0.0231499
137	Gut tube	0	4	7	9	10	12	16	20	22	27	0.404841	0.0675851
138	Lateral plate mesoderm	3	11	17	22	22	25	31	35	40	44	0.13285	0.030804
139	Lateral plate mesoderm	1	5	10	13	17	22	26	35	41	49	0.140874	0.0259975
140	Lateral plate mesoderm	5	21	29	36	42	44	47	50	55	61	0.13285	0.0625626
141	Lateral plate mesoderm	5	12	23	32	36	41	50	54	56	64	0.189667	0.0143126
142	Lateral plate mesoderm	3	10	13	14	16	17	22	23	27	31	0.13285	0.0562182
143	Lateral plate mesoderm	1	2	3	5	11	15	16	18	23	26	0.18986	0.147563
144	Gut tube	1	1	4	5	7	8	10	15	19	22	0.43485	0.0549961
145	Gut tube	0	4	6	11	14	17	19	20	22	33	0.404841	0.0131832
146	Lateral plate mesoderm	3	9	16	21	23	24	32	35	36	40	0.13285	0.110785
147	Lateral plate mesoderm	2	6	6	9	9	11	13	14	19	23	0.13285	0.0807125
148	Lateral plate mesoderm	1	1	3	4	5	7	7	9	10	13	0.516427	0.152589
149	Endothelium	1	4	6	11	15	18	25	29	32	35	0.616762	0.0358756
150	Endothelium	0	0	3	5	6	10	11	16	18	23	0.68593	-0.00541121
151	Lateral plate mesoderm	4	15	26	32	36	41	45	51	54	56	0.13285	0.0897988
152	Lateral plate mesoderm	2	7	16	23	29	36	40	48	54	63	0.464501	0.0580615
153	Allantois	2	4	7	13	21	27	36	39	46	52	0.486742	0.0781143
154	Gut tube	1	1	3	5	9	13	15	17	19	22	0.464501	0.0445055
155	Gut tube	1	2	2	3	6	8	13	15	18	25	0.464501	0.0994174
156	Endothelium	1	2	6	11	15	18	22	26	30	33	0.58482	-0.0131472
157	Gut tube	2	3	6	11	13	17	19	23	28	31	0.43485	0.0948273
158	Endothelium	0	2	7	12	14	22	28	34	42	45	0.495695	0.0225978
159	Lateral plate mesoderm	1	6	12	18	25	31	35	40	45	50	0.438943	0.0610691
160	Spinal cord	0	0	0	0	0	0	0	0	0	0	0.832555	-0.132944
161	Lateral plate mesoderm	0	1	6	7	9	12	14	18	23	26	0.189667	0.0682001
162	Lateral plate mesoderm	5	18	34	42	50	54	61	70	74	80	0.273645	0.0566459
163	Lateral plate mesoderm	4	9	20	30	44	46	55	63	67	71	0	0.085356
164	Lateral plate mesoderm	6	17	28	42	53	61	64	69	71	77	0.13285	0.0335091
165	Endothelium	0	3	5	14	19	25	27	29	32	39	0.577534	0.0270603
166	Endothelium	5	11	14	20	26	32	33	39	41	43	0.464501	0.0851216
167	Lateral plate mesoderm	1	7	11	14	26	33	40	45	56	67	0.233459	0.0362326
168	Lateral plate mesoderm	1	6	12	18	29	35	41	48	57	65	0.456009	0.0978076
169	Lateral plate mesoderm	2	8	14	16	22	28	33	40	42	44	0.273645	0.0660027
170	Lateral plate mesoderm	2	12	23	29	33	35	38	41	45	51	0	0.0808659
171	Lateral plate mesoderm	1	3	8	9	12	15	18	21	25	25	0.309197	0.0936222
172	Lateral plate mesoderm	0	5	7	10	16	21	26	30	32	34	0.322447	0.0960276
173	Lateral plate mesoderm	5	10	20	31	40	52	54	57	59	62	0.266057	0.0757041
174	Lateral plate mesoderm	0	3	10	22	33	39	45	50	58	64	0.457964	0.080682
175	Endothelium	1	4	5	8	14	18	24	28	32	34	0.523792	0.00509695
176	Haematoendothelial progenitors	0	0	1	3	5	5	6	10	10	11	0.715098	-0.125733
177	Endothelium	3	9	15	19	20	29	32	37	41	45	0.405084	0.0370724
178	Erythroid	1	5	6	12	15	22	26	31	34	39	0.43485	-0.0356905
179	Lateral plate mesoderm	3	6	12	18	23	28	32	41	50	54	0.424233	0.0794141
180	Endothelium	1	1	2	7	10	15	17	21	23	26	0.535193	-0.010618
181	Lateral plate mesoderm	0	3	6	11	19	24	29	33	38	40	0.374423	0.0915779
182	Lateral plate mesoderm	0	2	6	7	8	9	12	14	18	19	0	0.0976625
183	Lateral plate mesoderm	1	7	15	23	29	40	44	47	53	59	0.348861	0.113089
184	Lateral plate mesoderm	0	1	3	9	12	14	21	24	25	27	0.648168	-0.187542
185	Lateral plate mesoderm	3	6	21	27	30	41	53	61	70	71	0.294959	0.107497
186	Lateral plate mesoderm	0	2	4	6	9	14	19	24	28	30	0.294959	0.113136
187	Lateral plate mesoderm	1	5	12	16	20	22	24	27	28	30	0.265903	0.0702588
188	Lateral plate mesoderm	1	4	10	17	22	30	38	43	53	59	0.447751	0.107049
189	Erythroid	3	7	9	14	18	21	27	31	36	42	0.43485	0.0426368
190	Lateral plate mesoderm	7	12	16	24	26	36	40	49	51	57	0.353149	0.174734
191	Lateral plate mesoderm	0	0	1	5	6	12	14	17	20	22	0.773348	0.0154663
192	Lateral plate mesoderm	2	6	12	18	20	23	28	28	32	33	0.13285	0.0902028
193	Haematoendothelial progenitors	1	5	8	14	23	28	37	40	46	46	0.381203	0.121954
194	Lateral plate mesoderm	2	6	10	17	26	31	34	37	42	45	0.228744	0.0749333
195	Lateral plate mesoderm	1	2	3	3	7	10	14	17	26	31	0.402654	0.105534
196	Endothelium	3	4	6	8	11	16	22	27	29	32	0.422343	-0.0255536
197	Lateral plate mesoderm	1	5	6	7	8	8	11	12	15	18	0.324721	0.138494
198	Lateral plate mesoderm	1	5	13	20	27	34	44	50	57	64	0.322447	0.0849108
199	Lateral plate mesoderm	5	8	12	14	18	24	30	38	44	49	0.265903	0.140801
200	Neural crest	0	1	1	4	7	9	15	22	26	34	0.375745	0.0487105
201	Lateral plate mesoderm	4	8	17	23	33	43	44	48	51	56	0.263277	0.0628517
202	Lateral plate mesoderm	2	8	20	29	39	46	58	65	70	75	0.228786	0.0862302
203	Lateral plate mesoderm	3	5	13	16	20	29	38	48	56	62	0.374423	0.114082
204	Haematoendothelial progenitors	2	4	7	11	18	21	28	37	47	56	0.275002	0.075718
205	Lateral plate mesoderm	0	1	1	6	7	11	14	16	18	22	0.189667	0.082005
206	Lateral plate mesoderm	2	8	16	27	33	38	48	58	65	69	0.297762	0.0826132
207	Endothelium	0	0	2	5	10	14	17	21	22	26	0.832555	-0.00263744
208	Lateral plate mesoderm	0	4	7	8	12	17	23	30	39	41	0.392055	0.180524
209	Haematoendothelial progenitors	1	5	5	11	19	20	27	34	39	45	0.395156	0.0792059
210	Lateral plate mesoderm	0	0	0	2	5	6	7	9	12	17	0.228744	0.0931496
211	Lateral plate mesoderm	3	10	34	49	59	66	70	74	75	76	0.263277	0.0947864
212	Mixed mesenchymal mesoderm	3	7	19	30	40	49	56	62	68	70	0.332022	0.0895716
213	Lateral plate mesoderm	0	1	2	5	6	9	12	18	20	23	0.348826	0.121887
214	Lateral plate mesoderm	2	8	17	22	27	34	42	49	54	57	0.434037	0.0303509
215	Lateral plate mesoderm	5	10	16	19	25	30	35	39	49	54	0.228744	0.09446
216	Lateral plate mesoderm	0	6	10	15	18	23	27	32	38	45	0.661451	0.0789262
217	Lateral plate mesoderm	1	3	7	13	18	24	28	32	39	44	0.416277	0.145425
218	Lateral plate mesoderm	4	10	14	16	25	31	39	45	49	53	0.120295	0.10119
219	Lateral plate mesoderm	0	1	2	3	5	6	11	19	26	31	0.475513	0.101335
220	Lateral plate mesoderm	1	2	2	3	5	6	9	11	13	13	0.392086	0.0704893
221	Erythroid	3	4	5	6	15	22	27	29	34	38	0.43485	-0.0392981
222	Lateral plate mesoderm	2	4	7	10	14	17	23	26	35	42	0.221833	0.133463
223	Lateral plate mesoderm	2	8	11	14	20	29	38	46	52	61	0.395426	0.0824682
224	Lateral plate mesoderm	2	7	14	18	24	35	41	50	55	60	0.603085	0.0419541
225	Lateral plate mesoderm	1	3	7	8	11	12	13	16	19	22	0.351767	0.151478
226	Lateral plate mesoderm	0	0	1	2	2	3	3	3	4	6	0.240219	0.10766
227	Lateral plate mesoderm	0	2	4	9	12	20	25	30	36	48	0.531133	0.105198
228	Lateral plate mesoderm	1	9	15	18	23	33	41	47	56	64	0.299769	0.130527
229	Lateral plate mesoderm	4	16	22	33	45	51	58	66	76	88	0.294959	0.129576
230	Lateral plate mesoderm	1	4	7	13	18	27	30	37	45	54	0.457964	0.0989758
231	Endothelium	1	1	2	2	4	7	8	11	14	18	0.626752	-0.000913078
232	Lateral plate mesoderm	3	9	22	28	32	40	50	56	60	67	0.447525	0.0617562
233	Lateral plate mesoderm	2	6	13	17	22	26	33	39	45	52	0.353149	0.117407
234	Lateral plate mesoderm	1	1	3	6	8	12	12	14	15	16	0.362527	0.131434
235	Lateral plate mesoderm	2	7	12	21	24	32	40	46	51	56	0.13285	0.124403
236	Intermediate mesoderm	1	1	2	2	2	3	3	6	8	9	0.407533	0.0881233
237	Lateral plate mesoderm	2	5	12	18	21	25	30	39	49	55	0.207731	0.0447667
238	Lateral plate mesoderm	3	4	6	10	16	25	31	41	48	57	0.322896	0.071617
239	Lateral plate mesoderm	1	2	7	14	20	24	29	34	40	45	0.407533	0.0726226
240	Erythroid	1	2	3	8	18	27	33	35	41	43	0.68593	-0.0504547
241	Intermediate mesoderm	2	3	5	7	17	25	35	45	55	65	0.45835	0.066517
242	Erythroid	4	4	5	10	15	23	29	33	37	41	0.464501	-0.0402553
243	Lateral plate mesoderm	2	6	12	19	24	28	35	41	51	60	0.193786	0.0812992
244	Erythroid	3	5	6	9	13	23	30	33	38	41	0.43485	-0.0869408
245	Lateral plate mesoderm	0	4	8	11	20	27	36	44	53	66	0.342605	0.098783
246	Lateral plate mesoderm	0	0	2	7	13	18	24	36	43	50	0.610594	-0.00592102
247	Lateral plate mesoderm	1	4	6	11	18	26	31	37	43	51	0.478045	0.0469719
248	Lateral plate mesoderm	2	5	7	14	18	21	23	27	30	42	0.332022	0.0844578
249	Haematoendothelial progenitors	1	3	5	10	20	30	38	45	51	58	0.637743	0.0328988
250	Lateral plate mesoderm	2	5	6	12	19	24	30	43	48	57	0.28628	0.0734299
251	Endothelium	0	3	4	6	7	10	11	12	14	18	0.650239	0.00952052
252	Intermediate mesoderm	0	0	1	5	8	21	27	34	46	59	0.51076	0.0113306
253	Intermediate mesoderm	1	2	6	16	23	33	40	47	58	66	0.514238	0.049367
254	Haematoendothelial progenitors	1	4	6	8	15	23	31	40	50	59	0.334208	0.0732969
255	Lateral plate mesoderm	0	3	4	9	14	21	30	34	41	51	0.524148	0.0415414
256	Erythroid	1	4	9	17	25	30	35	39	41	44	0.650239	-0.0608854
257	Lateral plate mesoderm	0	1	1	1	1	1	2	2	5	13	0.588365	0.0295459
258	Lateral plate mesoderm	1	8	17	29	38	44	52	57	61	66	0.41939	0.0424496
259	Lateral plate mesoderm	5	8	11	12	19	24	28	31	35	43	0.299769	0.0725107
260	Lateral plate mesoderm	5	5	7	10	15	24	30	34	41	52	0.198146	0.111283
261	Lateral plate mesoderm	3	5	5	7	16	20	31	38	46	53	0.273082	0.0741312
262	Lateral plate mesoderm	4	5	7	10	13	17	24	25	29	42	0.266057	0.112434
263	Erythroid	1	3	6	11	23	33	40	41	42	48	0.553947	-0.0685336
264	Lateral plate mesoderm	4	5	7	10	19	24	29	34	41	45	0.324721	0.115117
265	Endothelium	0	3	5	5	7	10	12	14	18	20	0.661451	0.0483334
266	Endothelium	0	1	2	3	3	7	8	14	17	20	0.697116	0.0861158
267	Lateral plate mesoderm	1	4	8	19	24	33	38	46	55	65	0.228744	0.0442692
268	Intermediate mesoderm	0	3	8	10	13	22	32	40	50	58	0.286963	0.0953651
269	Erythroid	3	5	9	13	23	30	36	42	42	43	0.553947	-0.0239191
270	Gut tube	0	2	3	3	3	3	3	3	5	5	0.464501	0.0707209
271	Lateral plate mesoderm	1	4	8	10	13	20	27	35	47	56	0.404841	0.0894995
272	Erythroid	1	4	7	13	23	30	36	41	45	49	0.404428	-0.0421776
273	Endothelium	1	2	3	4	6	9	12	13	15	25	0.624259	0.0288791
274	Lateral plate mesoderm	2	5	6	10	17	18	23	29	41	50	0.399491	0.105079
275	Erythroid	3	6	8	12	22	31	38	40	42	43	0.553947	-0.0364917
276	Lateral plate mesoderm	1	6	11	14	17	24	31	37	45	55	0.31643	0.0978424
277	Lateral plate mesoderm	2	8	12	17	22	28	32	46	53	60	0.234585	0.0521025
278	Mixed mesenchymal mesoderm	0	3	5	6	7	10	19	28	38	47	0.491809	0.140597
279	Erythroid	4	8	9	19	25	34	39	42	43	43	0.560827	-0.0668781
280	Gut tube	1	2	3	5	6	6	6	8	11	11	0.408397	0.0211583
281	Lateral plate mesoderm	3	4	5	9	14	17	21	29	35	41	0.41939	0.107473
282	Lateral plate mesoderm	1	3	8	13	20	24	30	36	47	55	0.346654	0.13646
283	Lateral plate mesoderm	1	1	8	17	21	32	41	45	52	60	0.191723	0.0849974
284	Lateral plate mesoderm	2	4	8	14	19	23	30	35	41	47	0.383362	0.136184
285	Gut tube	0	0	0	1	1	1	2	2	5	6	0.361673	0.0487905
286	Endothelium	0	1	3	4	5	8	11	14	22	25	0.724981	0.0629163
287	Erythroid	0	1	1	3	6	14	21	24	29	33	0.724981	0.125767
288	Erythroid	2	7	13	22	30	33	35	42	45	47	0.37417	-0.0508705
289	Gut tube	0	0	1	2	2	3	4	4	5	7	0.309197	0.00955843
290	Gut tube	1	5	7	8	13	15	16	16	18	21	0.348826	0.0763905
291	Gut tube	0	0	3	5	11	20	32	44	55	69	0.773348	-0.0180402
292	Forebrain/Midbrain/Hindbrain	1	2	8	22	34	45	56	75	88	102	0	0.181303
293	Forebrain/Midbrain/Hindbrain	1	2	9	15	22	30	45	53	66	83	0	0.155964
294	Forebrain/Midbrain/Hindbrain	0	2	7	13	19	25	33	44	53	58	0	0.198081
295	Forebrain/Midbrain/Hindbrain	2	5	11	15	23	31	43	55	70	85	0.13285	0.131025
296	Forebrain/Midbrain/Hindbrain	0	5	8	12	19	28	34	43	50	57	0	0.181719
297	Forebrain/Midbrain/Hindbrain	2	2	6	8	12	19	22	26	35	41	0	0.202331
298	Forebrain/Midbrain/Hindbrain	1	5	10	26	36	49	55	71	83	93	0	0.140925
299	Forebrain/Midbrain/Hindbrain	2	5	11	22	34	47	62	73	85	97	0	0.188797
300	Forebrain/Midbrain/Hindbrain	0	3	11	21	28	41	54	68	84	95	0	0.156244
301	Forebrain/Midbrain/Hindbrain	0	1	3	7	10	13	15	18	19	24	0	0.170818
302	Forebrain/Midbrain/Hindbrain	0	4	12	19	28	41	56	78	96	109	0	0.174348
303	Forebrain/Midbrain/Hindbrain	0	2	6	11	14	17	21	25	30	33	0.189667	0.0826882
304	Forebrain/Midbrain/Hindbrain	2	5	7	18	25	35	46	55	66	77	0.13285	0.185997
305	Forebrain/Midbrain/Hindbrain	1	5	15	30	37	51	66	77	89	104	0	0.179023
306	Forebrain/Midbrain/Hindbrain	2	6	9	17	23	35	49	66	83	94	0	0.196726
307	Forebrain/Midbrain/Hindbrain	4	6	16	25	40	57	67	80	95	104	0	0.169465
308	Forebrain/Midbrain/Hindbrain	1	6	14	22	36	47	55	64	75	88	0	0.0845163
309	Forebrain/Midbrain/Hindbrain	0	0	0	0	2	3	6	9	13	15	0.309197	0.213025
310	Forebrain/Midbrain/Hindbrain	0	1	4	5	5	7	9	11	12	14	0.189667	0.0903141
311	Forebrain/Midbrain/Hindbrain	1	6	11	17	24	32	39	52	68	77	0.234585	0.0842419
312	Forebrain/Midbrain/Hindbrain	1	3	5	6	7	10	14	18	20	24	0	0.19451
313	Forebrain/Midbrain/Hindbrain	0	1	7	10	17	25	36	46	54	60	0	0.179944
314	Forebrain/Midbrain/Hindbrain	0	0	0	0	0	1	2	2	2	3	0.58482	-0.0140231
315	Forebrain/Midbrain/Hindbrain	0	1	3	5	7	14	18	22	27	36	0.273645	0.0933484
316	Forebrain/Midbrain/Hindbrain	1	1	2	4	6	12	15	16	17	20	0.503575	-0.0187898
317	Forebrain/Midbrain/Hindbrain	0	5	9	17	19	28	33	44	54	60	0	0.0595945
318	Forebrain/Midbrain/Hindbrain	0	2	9	14	19	22	32	39	52	65	0	0.17121
319	Forebrain/Midbrain/Hindbrain	3	8	12	19	29	38	52	64	82	92	0	0.230504
320	Forebrain/Midbrain/Hindbrain	0	4	5	12	15	19	24	34	43	49	0.13285	0.115734
321	Forebrain/Midbrain/Hindbrain	0	3	6	13	19	28	33	37	43	49	0.13285	0.139213
322	Forebrain/Midbrain/Hindbrain	1	3	6	10	14	20	26	33	41	55	0	0.168801
323	Forebrain/Midbrain/Hindbrain	2	4	10	20	31	39	47	57	67	78	0.234585	0.0564893
324	Forebrain/Midbrain/Hindbrain	2	4	12	22	28	37	47	61	71	82	0	0.107898
325	Forebrain/Midbrain/Hindbrain	1	2	3	8	14	21	31	41	52	62	0.13285	0.188233
326	Forebrain/Midbrain/Hindbrain	2	8	14	20	24	31	47	59	66	76	0.189667	0.129678
327	Forebrain/Midbrain/Hindbrain	0	1	3	8	16	23	28	35	41	48	0.342457	0.10508
328	Forebrain/Midbrain/Hindbrain	2	3	8	16	24	29	36	38	45	54	0.13285	0.215125
329	Forebrain/Midbrain/Hindbrain	2	5	13	17	22	27	40	53	67	78	0.189667	0.156248
330	Forebrain/Midbrain/Hindbrain	0	1	10	20	28	38	48	58	69	76	0.186165	0.0536843
331	Forebrain/Midbrain/Hindbrain	0	3	7	13	20	26	29	35	41	50	0	0.220757
332	Forebrain/Midbrain/Hindbrain	1	1	4	8	11	16	27	35	41	55	0	0.178802
333	Forebrain/Midbrain/Hindbrain	2	6	13	18	29	42	53	64	84	97	0	0.18794
334	Forebrain/Midbrain/Hindbrain	3	7	12	19	30	39	47	60	69	83	0	0.129683
335	Forebrain/Midbrain/Hindbrain	2	5	16	22	27	29	34	38	47	56	0	0.195837
336	Forebrain/Midbrain/Hindbrain	1	6	15	28	42	56	69	79	90	104	0.189667	0.148444
337	Forebrain/Midbrain/Hindbrain	1	7	14	24	38	48	62	72	85	96	0.234585	0.175025
338	Forebrain/Midbrain/Hindbrain	1	4	9	15	23	30	41	48	59	69	0.13285	0.229194
339	Forebrain/Midbrain/Hindbrain	1	5	7	12	24	30	41	52	66	77	0.189667	0.168897
340	Forebrain/Midbrain/Hindbrain	1	6	11	15	21	26	34	37	44	53	0	0.175345
341	Forebrain/Midbrain/Hindbrain	0	2	5	7	8	11	14	17	23	26	0.299769	0.0640914
342	Forebrain/Midbrain/Hindbrain	1	2	2	3	6	7	14	17	20	24	0	0.126317
343	Forebrain/Midbrain/Hindbrain	1	3	7	15	23	32	45	54	64	76	0	0.184713
344	Forebrain/Midbrain/Hindbrain	1	3	6	12	14	21	31	37	46	55	0	0.0882741
345	Forebrain/Midbrain/Hindbrain	1	4	6	11	13	17	25	31	40	50	0.189667	0.0902043
346	Forebrain/Midbrain/Hindbrain	1	3	7	16	32	42	53	68	79	88	0.189667	0.138784
347	Forebrain/Midbrain/Hindbrain	0	1	5	12	22	28	35	43	50	57	0.13285	0.149712
348	Forebrain/Midbrain/Hindbrain	2	6	10	19	24	36	46	54	70	86	0.273645	0.178409
349	Forebrain/Midbrain/Hindbrain	1	7	9	17	20	23	30	39	48	57	0.13285	0.0818407
350	Forebrain/Midbrain/Hindbrain	0	1	8	15	17	22	26	33	43	50	0.13285	0.133243
351	Forebrain/Midbrain/Hindbrain	1	5	11	21	34	43	53	64	75	89	0	0.148015
352	Forebrain/Midbrain/Hindbrain	2	5	9	17	32	43	54	63	75	87	0.273645	0.157059
353	Forebrain/Midbrain/Hindbrain	1	1	4	8	12	17	25	31	46	58	0	0.101366
354	Forebrain/Midbrain/Hindbrain	1	5	9	15	21	33	40	47	54	67	0.189667	0.0869124
355	Forebrain/Midbrain/Hindbrain	3	4	8	11	18	25	36	46	59	71	0.234585	0.175974
356	Forebrain/Midbrain/Hindbrain	1	3	8	13	23	26	30	35	37	44	0.399491	0.0596213
357	Forebrain/Midbrain/Hindbrain	0	1	3	7	11	12	12	16	18	26	0	0.165219
358	Forebrain/Midbrain/Hindbrain	0	0	1	1	2	5	7	9	12	15	0.510042	0.0706568
359	Forebrain/Midbrain/Hindbrain	1	4	7	18	30	42	53	68	81	86	0.273645	0.166359
360	Forebrain/Midbrain/Hindbrain	1	2	4	7	11	13	17	22	25	32	0.189667	0.207084
361	Forebrain/Midbrain/Hindbrain	4	7	15	18	26	34	38	49	62	71	0	0.181883
362	Forebrain/Midbrain/Hindbrain	1	1	4	8	12	13	16	24	29	35	0.263277	0.162767
363	Forebrain/Midbrain/Hindbrain	2	5	9	14	24	34	43	54	68	79	0.265903	0.139518
364	Forebrain/Midbrain/Hindbrain	2	3	5	8	10	13	16	19	23	26	0.475117	0.00786228
365	Forebrain/Midbrain/Hindbrain	2	6	8	11	15	25	36	48	52	62	0.494064	0.164708
366	Endothelium	1	3	3	5	5	5	6	7	8	12	0.638218	-0.0092124
367	Forebrain/Midbrain/Hindbrain	2	4	8	11	19	25	30	41	57	67	0.309197	0.190951
368	Forebrain/Midbrain/Hindbrain	0	4	8	12	20	28	35	43	48	60	0.234585	0.191946
369	Endothelium	4	6	10	12	13	16	17	18	20	20	0.574343	-0.0319377
370	Forebrain/Midbrain/Hindbrain	2	4	7	10	21	29	34	43	55	62	0.273645	0.167737
371	Forebrain/Midbrain/Hindbrain	1	3	8	13	21	28	35	42	50	57	0.189667	0.189228
372	Forebrain/Midbrain/Hindbrain	0	2	3	7	11	19	25	32	42	51	0	0.224589
373	Forebrain/Midbrain/Hindbrain	2	2	8	14	24	31	42	51	63	74	0.342457	0.168938
374	Erythroid	1	1	2	7	11	14	16	18	19	19	0.694886	-0.0180664
375	Haematoendothelial progenitors	2	3	9	13	16	19	28	35	42	53	0.404841	0.281415
376	Forebrain/Midbrain/Hindbrain	1	5	8	15	24	36	49	58	68	78	0.37417	0.138085
377	Blood progenitors	1	3	6	9	13	14	18	19	20	22	0.626167	0.0567797
378	Endothelium	2	4	7	7	9	10	10	12	14	15	0.565342	0.18323
379	Forebrain/Midbrain/Hindbrain	2	4	5	10	18	27	37	46	57	65	0.342457	0.261488
380	Forebrain/Midbrain/Hindbrain	0	1	3	7	12	15	17	21	23	28	0.273645	0.174704
381	Forebrain/Midbrain/Hindbrain	2	6	12	17	19	25	31	40	53	64	0.13285	0.187418
382	Endothelium	0	0	0	1	2	3	3	5	6	8	0.701921	-0.0429855
383	Erythroid	0	0	1	2	8	11	14	14	16	17	0.724981	0.00443183
384	Haematoendothelial progenitors	2	3	5	7	7	9	9	9	10	11	0.587124	0.0271647
385	Erythroid	2	8	9	10	13	17	19	21	21	22	0.58482	-0.0901737
386	Endothelium	0	1	1	2	3	3	4	6	8	10	0.662888	-0.0319051
387	Erythroid	6	8	9	11	15	18	20	22	22	22	0.523792	-0.0493257
388	Erythroid	1	3	5	6	10	12	16	18	19	21	0.650239	-0.0898267
389	Erythroid	5	7	9	11	12	14	17	20	21	21	0.432716	-0.0847199
390	Erythroid	3	7	7	10	14	17	20	20	22	24	0.494064	-0.0695255
391	Cranial mesoderm	1	2	5	5	7	7	9	11	14	14	0.698411	0.112953
392	Erythroid	3	8	9	9	11	17	20	21	22	23	0.58482	-0.148123
393	Erythroid	3	8	10	10	13	16	19	20	22	22	0.494064	-0.066484
394	Forebrain/Midbrain/Hindbrain	0	2	9	12	19	25	35	41	51	65	0.41939	0.221788
395	Forebrain/Midbrain/Hindbrain	1	3	6	9	13	17	23	30	36	42	0.13285	0.207704
396	Erythroid	0	1	5	9	12	17	18	21	22	22	0.523792	-0.0423014
397	Erythroid	4	8	9	10	13	18	21	22	23	24	0.516516	-0.0844835
398	Blood progenitors	0	0	1	2	4	6	7	10	12	13	0.491242	0.024475
399	Erythroid	0	5	6	9	12	14	17	18	21	22	0.59991	-0.126754
400	Forebrain/Midbrain/Hindbrain	0	0	0	0	1	1	3	4	5	5	0.619691	0.0152523
401	Erythroid	1	1	4	6	7	16	19	21	22	23	0.592829	-0.0570518
402	Erythroid	1	3	5	9	11	16	19	21	22	23	0.4679	-0.0187291
403	Erythroid	0	2	4	8	10	15	16	17	19	22	0.616762	-0.0567184
404	Erythroid	1	3	4	7	10	13	15	16	17	18	0.553947	-0.00853581
405	Erythroid	0	1	4	8	11	14	16	18	18	18	0.650239	-0.0286008
406	Surface ectoderm	0	1	1	2	2	3	3	3	3	5	0.741761	0.094156
407	Erythroid	0	3	3	6	12	14	15	18	19	22	0.523792	-0.0883524
408	Forebrain/Midbrain/Hindbrain	0	7	11	19	35	49	64	83	94	110	0	0.150196
409	Cranial mesoderm	1	2	3	4	7	7	8	8	8	8	0.601697	-0.00349124
410	Surface ectoderm	0	1	2	2	2	2	3	4	4	5	0.782225	0.0471178
411	Blood progenitors	1	2	2	5	6	8	10	12	15	16	0.662888	-0.0498791
412	Lateral plate mesoderm	1	3	8	11	13	16	19	23	28	33	0.471392	-0.0346846
413	Surface ectoderm	0	1	1	1	1	1	3	4	5	7	0.544251	0.0299661
414	Endothelium	0	1	1	2	2	3	7	7	7	7	0.715869	-0.00466566
415	Endothelium	0	0	1	3	4	7	9	9	9	10	0.568129	-0.0509028
416	Surface ectoderm	3	5	6	6	7	7	10	12	13	13	0.612529	0.122722
417	Haematoendothelial progenitors	0	3	5	6	7	9	11	13	13	14	0.653581	0.197383
418	Forebrain/Midbrain/Hindbrain	1	5	11	17	22	27	38	48	59	67	0	0.205574
419	Neural crest	1	4	6	6	8	10	11	11	12	13	0.676104	0.136166
420	Neural crest	1	3	3	4	6	7	8	9	9	11	0.665961	0.0429946
421	Lateral plate mesoderm	1	4	7	11	14	19	23	28	33	39	0.440418	-0.0638165
422	Neural crest	1	2	6	8	8	10	11	12	12	17	0.702206	0.0590467
423	Endothelium	0	1	2	4	5	6	6	7	8	9	0.570085	-0.0575777
424	Endothelium	0	1	3	3	5	7	10	11	12	13	0.544617	-0.0621369
425	Lateral plate mesoderm	1	4	7	8	13	19	21	28	31	39	0.45761	-0.0182296
426	Surface ectoderm	2	2	3	3	3	6	6	6	6	8	0.576231	0.174828
427	Forebrain/Midbrain/Hindbrain	1	3	4	6	8	12	20	22	28	31	0.273645	0.0496935
428	Lateral plate mesoderm	2	5	9	13	16	18	29	31	35	41	0.43485	-0.033817
429	Lateral plate mesoderm	3	9	14	19	22	25	28	33	41	47	0.41939	-0.155656
430	Surface ectoderm	0	0	2	7	12	14	18	24	29	36	0.548957	-0.0108263
431	Lateral plate mesoderm	3	7	10	13	17	25	29	36	41	48	0.41939	-0.0400994
432	Surface ectoderm	0	1	2	2	2	2	2	3	3	4	0.709697	0.0356963
433	Endothelium	0	0	2	4	6	8	8	10	12	14	0.663849	-0.0737872
434	Lateral plate mesoderm	1	2	7	9	17	23	29	34	40	46	0.475117	-0.193019
435	Lateral plate mesoderm	5	10	13	17	24	28	34	37	45	48	0.399491	-0.0332565
436	Lateral plate mesoderm	3	9	13	17	19	23	31	40	44	50	0.380652	-0.0644713
437	Forebrain/Midbrain/Hindbrain	0	6	13	24	33	43	53	67	81	91	0.13285	0.132113
438	Lateral plate mesoderm	3	6	8	13	17	23	28	37	43	47	0.608994	-0.0721264
439	Lateral plate mesoderm	7	11	15	19	26	33	37	44	49	55	0.234585	-0.0440396
440	Lateral plate mesoderm	6	10	14	17	22	32	39	44	48	54	0.353149	-0.0382665
441	Lateral plate mesoderm	7	10	13	18	25	34	42	44	51	57	0.486738	-0.0443371
442	Endothelium	0	0	2	4	4	4	8	10	13	17	0.55494	-0.028358
443	Haematoendothelial progenitors	0	1	3	3	4	7	7	9	10	11	0.570632	-0.0251934
444	Haematoendothelial progenitors	0	0	1	4	8	12	16	21	25	31	0.579025	0.014422
445	Lateral plate mesoderm	4	10	18	27	31	38	44	51	57	62	0.324721	-0.0253221
446	Endothelium	0	1	2	4	6	10	12	18	22	25	0.456284	-0.0384926
447	Forebrain/Midbrain/Hindbrain	1	3	8	13	25	37	52	66	79	97	0	0.167437
448	Haematoendothelial progenitors	0	1	2	3	5	7	9	9	11	13	0.525172	-0.0324486
449	Lateral plate mesoderm	6	12	14	18	26	34	41	47	55	58	0.353149	0.0069608
450	Lateral plate mesoderm	5	11	13	20	29	34	39	47	51	61	0.407533	-0.0386775
451	Endothelium	0	2	2	2	3	5	8	11	14	18	0.604091	-0.0725176
452	Lateral plate mesoderm	9	18	21	25	34	40	46	53	57	62	0.265903	-0.0164498
453	Lateral plate mesoderm	1	3	6	9	14	20	27	37	42	49	0.361673	-0.0619419
454	Endothelium	2	2	3	4	7	9	12	15	18	20	0.568817	-0.0751094
455	Lateral plate mesoderm	7	11	14	17	27	35	41	46	50	56	0.189667	-0.00126273
456	Lateral plate mesoderm	5	10	13	20	25	33	42	48	54	59	0.406966	-0.0357766
457	Forebrain/Midbrain/Hindbrain	2	9	17	30	43	57	71	78	90	103	0	0.134654
458	Lateral plate mesoderm	1	4	11	19	22	24	35	43	47	55	0.306286	-0.0773579
459	Lateral plate mesoderm	6	14	19	23	27	36	42	50	53	61	0.228744	-0.0562448
460	Lateral plate mesoderm	0	10	20	25	33	39	43	51	62	66	0.43485	-0.0569408
461	Endothelium	0	0	1	4	6	10	14	17	21	23	0.542329	-0.0389176
462	Lateral plate mesoderm	7	9	16	21	28	37	45	48	54	62	0.263277	-0.00249491
463	Lateral plate mesoderm	2	8	16	25	30	36	47	54	58	66	0.464501	0.0110945
464	Lateral plate mesoderm	0	3	10	19	25	31	37	44	50	53	0.335268	0.00999759
465	Lateral plate mesoderm	1	10	21	27	34	42	47	56	59	65	0.18986	-0.0219429
466	Surface ectoderm	0	0	1	2	2	4	6	15	20	26	0.514734	0.0950839
467	Lateral plate mesoderm	3	12	20	27	35	42	48	55	64	71	0.37417	-0.0605484
468	Forebrain/Midbrain/Hindbrain	0	3	7	9	15	24	34	47	63	79	0	0.127528
469	Haematoendothelial progenitors	0	6	19	26	37	42	53	58	63	69	0.369017	-0.00606559
470	Lateral plate mesoderm	0	5	11	23	34	40	47	60	67	73	0.494064	0.00474717
471	Haematoendothelial progenitors	0	2	3	4	8	10	16	21	27	36	0.688533	0.0161858
472	Intermediate mesoderm	0	4	12	19	27	34	39	43	52	62	0.395426	0.033828
473	Endothelium	0	1	2	3	5	8	11	12	15	20	0.693037	-0.0913483
474	Lateral plate mesoderm	0	2	7	10	13	19	27	34	45	57	0.277445	-0.0374806
475	Lateral plate mesoderm	6	12	17	25	33	39	50	55	60	65	0.228744	-0.0286698
476	Lateral plate mesoderm	6	8	11	22	30	40	45	50	58	64	0.132916	0.0112586
477	Haematoendothelial progenitors	0	5	9	17	27	33	44	52	63	73	0.420759	0.085396
478	Forebrain/Midbrain/Hindbrain	0	0	3	6	10	16	21	28	33	37	0.309197	0.073253
479	Forebrain/Midbrain/Hindbrain	2	2	3	8	13	23	34	43	53	66	0.13285	0.239618
480	Surface ectoderm	0	1	1	1	2	3	4	6	6	8	0.684261	0.242713
481	Lateral plate mesoderm	4	7	14	19	29	35	44	51	59	66	0.322447	0.00980843
482	Lateral plate mesoderm	2	4	13	17	23	33	41	49	54	61	0.198146	0.0255627
483	Lateral plate mesoderm	3	6	10	19	29	38	50	59	63	67	0.335268	-0.0182346
484	Lateral plate mesoderm	0	1	4	13	23	34	43	50	62	71	0.460376	0.0583328
485	Lateral plate mesoderm	3	7	15	21	32	40	48	57	62	73	0.237136	0.0350652
486	Lateral plate mesoderm	3	8	19	28	35	47	53	61	65	73	0.234956	0.01165
487	Haematoendothelial progenitors	0	3	5	8	14	23	32	39	45	51	0.370816	0.0858981
488	Surface ectoderm	0	1	6	12	16	26	36	47	57	66	0.434703	0.126234
489	Lateral plate mesoderm	2	4	8	16	23	32	45	54	62	70	0.460376	0.0205065
490	Forebrain/Midbrain/Hindbrain	0	3	7	11	16	21	32	40	49	56	0.13285	0.208283
491	Lateral plate mesoderm	4	7	15	25	35	43	48	55	62	68	0.189667	0.00712512
492	Surface ectoderm	2	3	5	6	11	13	18	27	34	41	0.463418	0.127592
493	Endothelium	1	3	4	7	9	11	15	17	20	22	0.610851	-0.113604
494	Lateral plate mesoderm	0	8	14	19	25	37	46	56	62	68	0.218492	0.0471088
495	Lateral plate mesoderm	0	3	10	17	28	40	50	61	71	76	0.392055	0.0162514
496	Haematoendothelial progenitors	1	2	11	19	29	35	46	60	68	77	0.521603	0.0409183
497	Lateral plate mesoderm	3	7	13	18	26	37	42	49	61	66	0.299769	0.0121863
498	Allantois	4	9	13	24	26	37	43	49	55	63	0.189667	0.0130482
499	Surface ectoderm	1	4	4	5	8	16	22	35	44	54	0.499969	0.149285
500	Erythroid	0	2	3	8	13	16	19	27	32	38	0.494064	-0.0591259
501	Forebrain/Midbrain/Hindbrain	0	2	6	14	25	31	45	58	71	77	0.189667	0.149368
502	Lateral plate mesoderm	0	4	11	19	26	32	42	51	58	65	0.294959	-0.000948311
503	Haematoendothelial progenitors	0	4	7	10	17	24	32	39	46	57	0.399999	0.0479952
504	Lateral plate mesoderm	2	5	11	19	28	38	49	58	63	69	0.265903	0.0398501
505	Lateral plate mesoderm	1	5	6	11	17	28	38	49	59	66	0.503575	0.0611856
506	Lateral plate mesoderm	2	4	9	21	27	38	43	52	63	70	0.13285	0.0108782
507	Lateral plate mesoderm	0	1	6	8	16	20	28	40	49	57	0.309197	0.0697772
508	Surface ectoderm	0	2	7	14	19	29	34	46	56	67	0.644894	0.0736458
509	Lateral plate mesoderm	1	4	8	13	23	32	38	42	50	55	0.643451	-0.0268171
510	Lateral plate mesoderm	2	9	18	26	34	44	50	56	61	68	0.300095	0.00395885
511	Forebrain/Midbrain/Hindbrain	1	6	17	29	38	54	68	82	97	104	0	0.196986
512	Lateral plate mesoderm	1	9	17	20	28	34	46	54	60	65	0.374423	0.00286334
513	Lateral plate mesoderm	1	3	8	14	20	30	37	44	47	55	0.395426	0.0442275
514	Lateral plate mesoderm	2	5	11	22	30	38	49	56	64	72	0.309197	0.05592
515	Lateral plate mesoderm	0	3	8	13	19	29	36	46	58	66	0.376081	0.0367909
516	Endothelium	0	0	1	2	2	6	11	19	24	26	0.580425	0.0440321
517	Haematoendothelial progenitors	3	3	4	6	10	13	18	20	28	29	0.496387	0.0140599
518	Lateral plate mesoderm	2	7	12	18	22	32	41	52	60	69	0.13285	0.0504846
519	Lateral plate mesoderm	1	6	7	13	20	31	44	53	62	67	0.132916	0.046611
520	Forebrain/Midbrain/Hindbrain	1	6	13	23	34	42	53	63	79	95	0	0.185528
521	Lateral plate mesoderm	1	5	11	18	24	32	38	43	53	60	0.395426	0.0419122
522	Intermediate mesoderm	0	3	7	12	21	32	39	53	62	75	0.741574	0.0565201
523	Lateral plate mesoderm	0	7	16	24	35	46	51	64	70	77	0.457964	0.0397593
524	Lateral plate mesoderm	2	9	15	19	24	32	41	50	59	67	0.263277	0.0309133
525	Endothelium	0	0	1	4	7	10	12	18	18	20	0.68593	0.0385557
526	Lateral plate mesoderm	2	10	16	22	27	39	42	51	58	69	0.286417	0.0438053
527	Endothelium	2	3	4	5	6	8	12	15	17	22	0.495559	-0.0665291
528	Lateral plate mesoderm	0	4	8	12	21	27	36	45	53	61	0.198146	0.073055
529	Forebrain/Midbrain/Hindbrain	1	6	10	20	33	46	59	68	81	90	0.13285	0.201853
530	Lateral plate mesoderm	1	5	11	14	22	34	38	49	59	69	0.357979	0.0146996
531	Endothelium	1	2	2	3	4	7	8	10	12	16	0.626752	-0.0578499
532	Erythroid	3	4	9	11	14	18	21	25	30	36	0.43485	-0.0133986
533	Lateral plate mesoderm	2	4	6	11	17	21	27	30	37	42	0.395426	0.0694098
534	Lateral plate mesoderm	2	3	8	12	15	22	31	36	45	51	0.190076	0.0684836
535	Lateral plate mesoderm	0	0	0	0	0	0	0	0	1	3	0.576894	0.0670679
536	Forebrain/Midbrain/Hindbrain	1	5	11	22	33	47	65	78	95	110	0	0.195483
537	Forebrain/Midbrain/Hindbrain	1	3	5	6	10	24	39	50	64	75	0	0.189396
538	Forebrain/Midbrain/Hindbrain	4	9	13	24	29	34	43	55	64	73	0	0.198182
539	Forebrain/Midbrain/Hindbrain	4	9	19	29	42	52	65	80	86	95	0	0.157625
540	Forebrain/Midbrain/Hindbrain	4	7	20	29	44	58	74	87	97	106	0	0.169805
541	Forebrain/Midbrain/Hindbrain	3	10	18	30	39	58	69	82	89	97	0.13285	0.166422
542	Forebrain/Midbrain/Hindbrain	1	10	16	28	43	60	80	92	99	107	0	0.173242
543	Forebrain/Midbrain/Hindbrain	0	2	3	8	18	23	31	44	57	64	0.13285	0.210665
544	Forebrain/Midbrain/Hindbrain	1	11	18	33	43	59	77	92	104	112	0	0.151003
545	Forebrain/Midbrain/Hindbrain	0	2	5	10	18	28	36	46	51	55	0	0.126541
546	Forebrain/Midbrain/Hindbrain	0	1	7	11	16	24	33	40	51	61	0.13285	0.230765
547	Forebrain/Midbrain/Hindbrain	1	3	9	16	28	39	50	63	88	103	0	0.207464
548	Forebrain/Midbrain/Hindbrain	0	5	12	19	29	42	58	73	87	97	0.13285	0.183385
549	Forebrain/Midbrain/Hindbrain	3	6	14	24	41	52	64	73	84	96	0	0.158567
550	Forebrain/Midbrain/Hindbrain	1	1	3	4	6	8	8	11	12	15	0.68593	0.00869001
551	Forebrain/Midbrain/Hindbrain	0	2	5	8	16	25	38	46	62	80	0	0.276
552	Forebrain/Midbrain/Hindbrain	2	5	10	16	23	39	59	74	88	100	0	0.128481
553	Forebrain/Midbrain/Hindbrain	0	0	0	0	3	3	6	7	7	8	0.443738	0.0937013
554	Forebrain/Midbrain/Hindbrain	2	6	14	23	31	45	55	67	79	89	0	0.0711501
555	Forebrain/Midbrain/Hindbrain	0	2	9	13	21	35	44	50	60	68	0.234585	0.153154
556	Forebrain/Midbrain/Hindbrain	0	0	0	2	5	10	14	19	22	27	0	0.208898
557	Spinal cord	0	0	0	0	1	1	1	1	1	1	0.68593	-0.0295424
558	Forebrain/Midbrain/Hindbrain	2	10	16	26	42	60	72	87	97	108	0	0.220462
559	Forebrain/Midbrain/Hindbrain	5	14	18	29	44	57	73	86	98	106	0	0.154791
560	Forebrain/Midbrain/Hindbrain	0	0	1	2	2	2	2	5	7	9	0	0.211741
561	Forebrain/Midbrain/Hindbrain	0	2	3	4	8	10	14	19	26	33	0	0.248636
562	Forebrain/Midbrain/Hindbrain	1	6	12	25	32	45	56	69	81	89	0	0.118797
563	Forebrain/Midbrain/Hindbrain	0	0	0	0	2	3	5	6	9	15	0.13285	0.186519
564	Forebrain/Midbrain/Hindbrain	1	8	18	27	41	57	69	82	96	102	0	0.167412
565	Forebrain/Midbrain/Hindbrain	0	0	5	7	8	13	16	22	26	34	0	0.195099
566	Forebrain/Midbrain/Hindbrain	2	9	21	34	44	60	72	89	98	102	0	0.181567
567	Forebrain/Midbrain/Hindbrain	2	9	17	25	40	46	55	65	72	80	0.13285	0.0606862
568	Forebrain/Midbrain/Hindbrain	1	3	10	19	24	31	43	57	64	73	0.273645	0.11425
569	Forebrain/Midbrain/Hindbrain	3	12	17	26	43	56	70	84	92	106	0	0.156569
570	Forebrain/Midbrain/Hindbrain	1	8	12	28	42	51	60	76	85	96	0	0.135396
571	Forebrain/Midbrain/Hindbrain	2	5	13	28	40	52	65	81	94	103	0	0.147763
572	Forebrain/Midbrain/Hindbrain	0	1	7	12	24	39	58	74	89	100	0	0.15961
573	Forebrain/Midbrain/Hindbrain	1	4	6	11	18	27	36	49	60	73	0.189667	0.179412
574	Forebrain/Midbrain/Hindbrain	0	0	0	2	3	4	7	9	11	13	0.234585	0.273923
575	Forebrain/Midbrain/Hindbrain	2	4	7	12	20	32	45	58	76	85	0	0.157651
576	Forebrain/Midbrain/Hindbrain	1	2	4	7	11	20	24	30	37	42	0.234585	0.0759985
577	Forebrain/Midbrain/Hindbrain	1	4	12	19	27	35	43	49	56	65	0.234585	0.115317
578	Forebrain/Midbrain/Hindbrain	2	8	15	29	42	56	72	87	100	105	0	0.162868
579	Forebrain/Midbrain/Hindbrain	2	4	15	28	38	55	69	82	94	103	0	0.181333
580	Forebrain/Midbrain/Hindbrain	0	4	5	11	13	20	23	30	41	55	0.13285	0.173208
581	Forebrain/Midbrain/Hindbrain	1	3	9	11	19	21	29	39	46	54	0.13285	0.223963
582	Forebrain/Midbrain/Hindbrain	1	1	8	21	32	40	50	61	73	88	0	0.132478
583	Forebrain/Midbrain/Hindbrain	0	4	8	16	25	35	46	55	71	83	0	0.166803
584	Forebrain/Midbrain/Hindbrain	0	0	3	5	17	24	35	46	52	62	0.13285	0.188375
585	Forebrain/Midbrain/Hindbrain	3	9	15	25	38	51	61	69	82	93	0	0.0940188
586	Forebrain/Midbrain/Hindbrain	1	5	15	21	32	39	53	65	78	89	0	0.145339
587	Forebrain/Midbrain/Hindbrain	4	9	18	28	45	61	70	81	92	104	0	0.199974
588	Forebrain/Midbrain/Hindbrain	1	1	3	7	13	16	21	27	33	37	0	0.189096
589	Forebrain/Midbrain/Hindbrain	2	10	20	27	39	58	69	82	95	109	0	0.177482
590	Forebrain/Midbrain/Hindbrain	2	9	13	24	31	48	65	80	96	109	0	0.189527
591	Forebrain/Midbrain/Hindbrain	1	2	8	13	16	23	32	44	57	62	0.234585	0.074536
592	Forebrain/Midbrain/Hindbrain	1	3	3	6	11	16	21	23	32	36	0.13285	0.233555
593	Forebrain/Midbrain/Hindbrain	0	5	10	14	19	27	32	38	44	46	0	0.226222
594	Forebrain/Midbrain/Hindbrain	0	1	4	11	18	22	28	36	45	50	0.13285	0.10492
595	Forebrain/Midbrain/Hindbrain	0	0	0	1	3	5	7	14	16	17	0.523792	0.0817414
596	Forebrain/Midbrain/Hindbrain	2	5	7	12	23	30	43	50	64	74	0.189667	0.246038
597	Forebrain/Midbrain/Hindbrain	0	0	1	2	8	15	19	28	34	44	0.249258	0.229324
598	Forebrain/Midbrain/Hindbrain	1	4	9	14	25	35	42	57	70	79	0	0.097667
599	Forebrain/Midbrain/Hindbrain	5	11	17	29	41	54	64	74	84	92	0.299769	0.125684
600	Forebrain/Midbrain/Hindbrain	1	3	6	9	12	16	19	20	25	27	0.342457	0.0711485
601	Forebrain/Midbrain/Hindbrain	2	3	8	10	12	14	15	18	24	24	0.494064	0.00887228
602	Forebrain/Midbrain/Hindbrain	1	4	8	12	17	26	31	35	42	47	0.43485	0.138273
603	Forebrain/Midbrain/Hindbrain	1	1	2	4	7	8	18	28	30	37	0.186165	0.303545
604	Forebrain/Midbrain/Hindbrain	0	0	1	1	1	2	2	2	3	3	0.531934	0.00383478
605	Forebrain/Midbrain/Hindbrain	1	7	11	16	25	31	42	52	63	74	0	0.201329
606	Forebrain/Midbrain/Hindbrain	1	4	5	6	11	14	19	27	32	41	0.13285	0.133629
607	Forebrain/Midbrain/Hindbrain	1	5	8	8	11	14	22	25	31	35	0.447525	0.0270693
608	Forebrain/Midbrain/Hindbrain	0	1	3	6	6	12	15	18	20	22	0.31008	-0.0345867
609	Forebrain/Midbrain/Hindbrain	2	5	10	20	30	38	47	55	62	69	0.37417	0.0816729
610	Forebrain/Midbrain/Hindbrain	2	2	5	9	11	14	18	19	24	26	0.331464	0.0340438
611	Forebrain/Midbrain/Hindbrain	0	0	1	2	4	7	15	23	34	45	0	0.189087
612	Forebrain/Midbrain/Hindbrain	0	1	1	1	2	3	8	11	18	21	0.13285	0.21916
613	Forebrain/Midbrain/Hindbrain	1	4	11	18	29	35	40	46	48	55	0.37417	0.0927919
614	Forebrain/Midbrain/Hindbrain	2	2	2	4	6	9	15	23	30	38	0.186165	0.240338
615	Forebrain/Midbrain/Hindbrain	0	0	1	1	3	9	13	14	22	26	0.404841	0.0891661
616	Definitive endoderm	1	1	1	4	7	10	12	18	19	20	0.309197	-3.74442e-05
617	Forebrain/Midbrain/Hindbrain	0	1	4	7	8	8	9	10	11	12	0.616762	-0.0266654
618	Forebrain/Midbrain/Hindbrain	0	0	1	2	3	4	6	7	11	15	0.13285	0.312084
619	Forebrain/Midbrain/Hindbrain	1	1	2	3	5	8	15	19	24	34	0	0.21377
620	Forebrain/Midbrain/Hindbrain	0	2	5	6	10	16	20	26	35	47	0.13285	0.147989
621	Forebrain/Midbrain/Hindbrain	0	2	3	4	5	11	13	18	21	26	0.494064	0.0832013
622	Forebrain/Midbrain/Hindbrain	2	4	5	9	10	14	18	21	28	35	0.13285	0.201272
623	Forebrain/Midbrain/Hindbrain	0	1	3	4	6	12	16	25	34	44	0.13285	0.238588
624	Forebrain/Midbrain/Hindbrain	4	12	18	25	31	38	46	50	58	66	0	0.243995
625	Forebrain/Midbrain/Hindbrain	1	3	4	6	7	12	15	20	26	32	0.357979	0.202611
626	Forebrain/Midbrain/Hindbrain	0	3	7	10	17	24	30	38	44	51	0.234585	0.265231
627	Forebrain/Midbrain/Hindbrain	2	4	10	17	28	43	61	78	87	90	0.18338	-0.0921994
628	Forebrain/Midbrain/Hindbrain	0	0	0	0	1	3	4	5	7	11	0.724981	-0.0165391
629	Forebrain/Midbrain/Hindbrain	2	3	4	5	5	8	11	12	14	16	0.390865	0.0986817
630	Forebrain/Midbrain/Hindbrain	0	0	3	4	5	6	8	11	14	18	0.18986	0.063846
631	Forebrain/Midbrain/Hindbrain	0	0	3	5	6	7	11	15	21	28	0	0.280475
632	Forebrain/Midbrain/Hindbrain	0	0	0	1	1	2	3	3	5	8	0.189667	0.221864
633	Forebrain/Midbrain/Hindbrain	0	0	0	2	5	6	8	9	13	18	0.13285	0.316591
634	Forebrain/Midbrain/Hindbrain	0	0	0	0	2	4	9	12	15	19	0.205239	0.0931491
635	Forebrain/Midbrain/Hindbrain	1	2	2	5	8	13	17	21	21	22	0.464501	0.0288799
636	Forebrain/Midbrain/Hindbrain	0	7	12	17	24	27	34	41	50	54	0.234585	0.158076
637	Forebrain/Midbrain/Hindbrain	5	9	15	21	29	39	50	59	72	82	0	0.160457
638	Forebrain/Midbrain/Hindbrain	6	13	25	38	52	67	77	88	101	110	0	0.151007
639	Forebrain/Midbrain/Hindbrain	2	4	5	9	12	18	27	37	43	57	0.234585	0.200333
640	Forebrain/Midbrain/Hindbrain	0	0	1	2	9	10	16	20	25	30	0.13285	0.115912
641	Forebrain/Midbrain/Hindbrain	0	0	1	6	7	10	11	13	17	21	0.189667	0.289119
642	Forebrain/Midbrain/Hindbrain	0	1	3	5	8	11	14	23	34	39	0.273645	0.217325
643	Forebrain/Midbrain/Hindbrain	0	0	1	1	1	1	1	3	3	4	0.626752	0.108182
644	Forebrain/Midbrain/Hindbrain	0	0	3	6	11	13	16	18	23	25	0.13285	0.236793
645	Forebrain/Midbrain/Hindbrain	0	1	6	10	17	24	34	49	56	69	0	0.274446
646	Forebrain/Midbrain/Hindbrain	0	1	3	5	5	7	11	12	15	18	0.498294	-0.00243662
647	Forebrain/Midbrain/Hindbrain	2	4	7	13	19	33	39	51	57	63	0.404841	-0.0298026
648	Forebrain/Midbrain/Hindbrain	0	1	1	5	9	15	20	24	28	32	0.309197	0.096741
649	Forebrain/Midbrain/Hindbrain	0	1	3	7	9	14	19	22	27	32	0.189667	0.190058
650	Forebrain/Midbrain/Hindbrain	2	4	7	7	12	16	26	35	43	54	0.189667	0.17311
651	Forebrain/Midbrain/Hindbrain	0	3	4	8	12	16	22	28	36	39	0.13285	0.187246
652	Forebrain/Midbrain/Hindbrain	1	2	3	5	10	11	12	15	19	20	0.234585	0.174095
653	Forebrain/Midbrain/Hindbrain	1	3	3	3	4	7	8	9	13	20	0	0.204351
654	Forebrain/Midbrain/Hindbrain	0	0	1	1	4	4	7	9	10	16	0.464501	0.00572436
655	Forebrain/Midbrain/Hindbrain	0	3	3	3	4	9	12	14	21	23	0.189667	0.188234
656	Forebrain/Midbrain/Hindbrain	1	3	6	10	15	21	29	39	46	53	0.13285	0.208327
657	Forebrain/Midbrain/Hindbrain	1	2	4	4	7	10	12	18	24	29	0.273645	0.2973
658	Forebrain/Midbrain/Hindbrain	0	1	5	10	16	21	31	39	43	52	0.498294	-0.0657203
659	Forebrain/Midbrain/Hindbrain	0	1	3	3	8	10	16	24	30	38	0	0.250626
660	Forebrain/Midbrain/Hindbrain	1	2	2	6	9	11	15	19	21	25	0.165261	0.0854034
661	Forebrain/Midbrain/Hindbrain	5	10	21	29	40	48	58	68	76	87	0	0.227962
662	Forebrain/Midbrain/Hindbrain	0	2	4	7	12	16	17	19	22	28	0.404841	0.0786483
663	Forebrain/Midbrain/Hindbrain	0	0	2	4	6	11	15	17	19	23	0.404841	0.0873889
664	Forebrain/Midbrain/Hindbrain	1	1	3	5	7	13	22	29	36	43	0	0.230243
665	Forebrain/Midbrain/Hindbrain	5	9	17	30	41	49	65	80	95	106	0	0.246437
666	Forebrain/Midbrain/Hindbrain	0	1	2	2	2	2	4	5	6	8	0.322672	0.233729
667	Forebrain/Midbrain/Hindbrain	2	5	11	17	23	35	42	47	54	58	0.43485	-0.11689
668	Forebrain/Midbrain/Hindbrain	0	0	0	0	0	0	1	4	9	11	0	0.228098
669	Forebrain/Midbrain/Hindbrain	1	3	5	8	12	19	30	40	53	65	0	0.168753
670	Forebrain/Midbrain/Hindbrain	0	1	1	1	1	2	2	3	6	8	0.336656	0.178443
671	Forebrain/Midbrain/Hindbrain	0	3	7	10	15	23	28	39	50	59	0	0.267903
672	Forebrain/Midbrain/Hindbrain	0	2	3	5	10	12	18	21	31	37	0	0.323965
673	Forebrain/Midbrain/Hindbrain	2	4	8	14	22	31	35	45	54	65	0	0.136956
674	Forebrain/Midbrain/Hindbrain	0	2	4	13	15	24	32	42	53	64	0.13285	0.185254
675	Forebrain/Midbrain/Hindbrain	0	0	2	6	10	16	23	33	49	64	0	0.226552
676	Forebrain/Midbrain/Hindbrain	6	11	20	28	38	45	57	67	79	92	0	0.223175
677	Forebrain/Midbrain/Hindbrain	1	1	1	2	2	3	3	5	7	9	0.18338	0.191516
678	Forebrain/Midbrain/Hindbrain	4	12	19	30	37	51	57	66	74	88	0.299769	0.209795
679	Forebrain/Midbrain/Hindbrain	3	8	17	26	41	52	69	79	96	106	0	0.213555
680	Forebrain/Midbrain/Hindbrain	6	12	22	29	42	55	68	81	93	104	0	0.227218
681	Forebrain/Midbrain/Hindbrain	1	2	3	6	10	14	17	22	26	31	0.0677152	0.122772
682	Forebrain/Midbrain/Hindbrain	5	9	21	30	40	53	72	81	91	103	0	0.234212
683	Forebrain/Midbrain/Hindbrain	0	0	2	4	7	9	9	15	18	20	0.464501	0.0543197
684	Forebrain/Midbrain/Hindbrain	0	1	1	1	1	1	1	3	3	3	0.506827	-0.0646033
685	Spinal cord	1	1	3	3	4	5	6	8	10	12	0.616762	-0.00704541
686	Forebrain/Midbrain/Hindbrain	1	3	5	13	18	25	35	42	52	64	0	0.147878
687	Forebrain/Midbrain/Hindbrain	1	2	5	6	6	7	11	17	19	22	0.242975	0.126083
688	Forebrain/Midbrain/Hindbrain	0	1	1	8	14	16	21	30	38	48	0.13285	0.239523
689	Forebrain/Midbrain/Hindbrain	2	10	20	32	43	55	71	78	88	97	0.228744	0.0544137
690	Forebrain/Midbrain/Hindbrain	3	9	18	29	41	57	70	78	93	103	0.13285	0.204967
691	Forebrain/Midbrain/Hindbrain	1	6	10	18	25	28	37	41	47	51	0.342457	0.0489583
692	Forebrain/Midbrain/Hindbrain	1	4	16	24	32	47	59	71	79	94	0.0677152	0.139329
693	Forebrain/Midbrain/Hindbrain	0	0	0	0	1	2	3	3	3	4	0	0.218627
694	Forebrain/Midbrain/Hindbrain	2	12	20	33	43	57	61	74	88	99	0.13285	0.212925
695	Forebrain/Midbrain/Hindbrain	0	0	3	8	11	16	18	22	31	38	0.13285	0.254781
696	Forebrain/Midbrain/Hindbrain	2	2	5	10	13	16	21	28	33	40	0.186165	0.322274
697	Forebrain/Midbrain/Hindbrain	3	10	22	33	40	49	62	78	91	98	0.13285	0.247523
698	Forebrain/Midbrain/Hindbrain	3	5	13	24	35	49	61	74	83	98	0.13285	0.274597
699	Forebrain/Midbrain/Hindbrain	1	2	6	12	19	31	41	54	65	79	0	0.174262
700	Forebrain/Midbrain/Hindbrain	4	11	23	34	43	54	61	70	77	80	0.234585	0.09834
701	Forebrain/Midbrain/Hindbrain	4	5	10	18	29	40	49	62	66	74	0.189667	0.0407715
702	Forebrain/Midbrain/Hindbrain	1	3	3	8	11	12	15	19	24	32	0.309197	0.0866195
703	Forebrain/Midbrain/Hindbrain	0	1	4	7	10	12	15	19	24	36	0.13285	0.131106
704	Forebrain/Midbrain/Hindbrain	0	1	7	14	27	36	46	62	77	88	0.13285	0.210771
705	Forebrain/Midbrain/Hindbrain	2	2	4	6	9	14	15	19	26	33	0.189667	0.278355
706	Forebrain/Midbrain/Hindbrain	3	5	14	19	25	34	48	55	67	77	0.13285	0.119857
707	Forebrain/Midbrain/Hindbrain	0	2	7	17	21	28	35	46	61	72	0	0.194159
708	Forebrain/Midbrain/Hindbrain	5	11	22	31	42	56	74	88	97	105	0	0.206594
709	Forebrain/Midbrain/Hindbrain	2	8	11	21	30	39	48	59	71	80	0.13285	0.154069
710	Forebrain/Midbrain/Hindbrain	1	4	6	10	12	19	25	35	44	56	0.234585	0.173942
711	Spinal cord	0	0	0	0	0	0	1	2	3	4	0.494064	-0.167554
712	Forebrain/Midbrain/Hindbrain	1	1	5	8	12	16	23	25	32	39	0.13285	0.265426
713	Forebrain/Midbrain/Hindbrain	1	3	5	6	8	15	21	24	28	30	0.342457	0.0271655
714	Forebrain/Midbrain/Hindbrain	3	3	5	8	12	14	16	26	31	38	0.165261	0.21961
715	Forebrain/Midbrain/Hindbrain	1	3	5	6	10	17	20	24	29	38	0.13285	0.124267
716	Forebrain/Midbrain/Hindbrain	5	8	18	30	39	53	68	80	94	108	0	0.232443
717	Forebrain/Midbrain/Hindbrain	0	4	10	18	26	31	38	47	59	65	0.13285	0.0990504
718	Forebrain/Midbrain/Hindbrain	5	13	25	31	37	41	49	58	70	79	0.13285	0.21526
719	Forebrain/Midbrain/Hindbrain	1	6	11	20	29	43	61	74	89	101	0.13285	0.164999
720	Forebrain/Midbrain/Hindbrain	5	15	23	34	45	52	60	70	80	95	0	0.142008
721	Definitive endoderm	2	4	6	8	11	13	19	25	31	35	0.68593	-0.0478258
722	Forebrain/Midbrain/Hindbrain	2	8	17	21	33	45	56	72	81	92	0.13285	0.156053
723	Forebrain/Midbrain/Hindbrain	1	3	4	7	10	16	21	29	32	38	0.309197	0.0311414
724	Forebrain/Midbrain/Hindbrain	1	1	1	3	4	9	12	12	14	15	0	0.201385
725	Forebrain/Midbrain/Hindbrain	0	1	3	5	9	11	14	18	25	27	0.342457	0.0375261
726	Forebrain/Midbrain/Hindbrain	1	2	6	8	12	15	25	33	42	53	0.234585	0.156587
727	Forebrain/Midbrain/Hindbrain	1	1	1	1	1	2	2	3	4	4	0.724981	-0.143845
728	Forebrain/Midbrain/Hindbrain	0	2	4	8	14	21	35	50	71	82	0	0.241801
729	Forebrain/Midbrain/Hindbrain	1	4	13	25	34	46	54	67	83	93	0.13285	0.22152
730	Forebrain/Midbrain/Hindbrain	1	7	10	13	22	32	44	53	67	83	0	0.111585
731	Forebrain/Midbrain/Hindbrain	0	3	3	4	5	7	7	10	11	13	0	0.0844499
732	Forebrain/Midbrain/Hindbrain	2	7	14	20	28	33	41	49	62	69	0	-0.0927613
733	Forebrain/Midbrain/Hindbrain	1	3	3	7	12	20	25	31	46	50	0	0.183792
734	Forebrain/Midbrain/Hindbrain	2	6	16	26	40	60	72	84	97	106	0.13285	0.175446
735	Forebrain/Midbrain/Hindbrain	2	7	11	20	30	39	52	66	81	95	0.13285	0.156183
736	Forebrain/Midbrain/Hindbrain	2	8	20	27	40	49	61	73	83	96	0	0.0742403
737	Forebrain/Midbrain/Hindbrain	2	10	17	28	42	54	63	79	87	100	0	0.158387
738	Forebrain/Midbrain/Hindbrain	4	12	22	30	37	50	66	77	90	102	0	0.239348
739	Forebrain/Midbrain/Hindbrain	1	3	9	20	29	33	44	53	68	82	0	0.200992
740	Forebrain/Midbrain/Hindbrain	4	11	21	30	37	49	64	81	94	101	0	0.260348
741	Forebrain/Midbrain/Hindbrain	3	8	11	14	22	30	35	48	60	73	0	0.056005
742	Forebrain/Midbrain/Hindbrain	4	7	13	26	36	43	57	70	82	92	0.273645	0.191081
743	Forebrain/Midbrain/Hindbrain	0	1	1	3	3	3	3	3	6	11	0.542452	-0.0490196
744	Forebrain/Midbrain/Hindbrain	1	4	6	10	13	17	21	25	35	42	0.13285	0.333413
745	Forebrain/Midbrain/Hindbrain	4	11	24	34	47	59	72	84	93	102	0	0.253186
746	Forebrain/Midbrain/Hindbrain	1	2	3	5	6	8	13	17	20	25	0	0.279675
747	Forebrain/Midbrain/Hindbrain	0	0	4	4	8	12	14	22	33	41	0.13285	0.0915424
748	Forebrain/Midbrain/Hindbrain	2	4	14	23	33	48	66	86	101	112	0	0.181538
749	Forebrain/Midbrain/Hindbrain	1	7	13	20	28	36	49	61	73	86	0	0.207266
750	Forebrain/Midbrain/Hindbrain	1	1	3	7	11	13	17	26	36	45	0	0.0922477
751	Forebrain/Midbrain/Hindbrain	0	1	5	8	11	15	22	30	37	48	0	0.14436
752	Forebrain/Midbrain/Hindbrain	0	2	7	8	15	18	23	29	38	50	0.13285	0.256126
753	Forebrain/Midbrain/Hindbrain	1	2	3	8	11	16	18	21	26	28	0.560415	-0.0886734
754	Forebrain/Midbrain/Hindbrain	1	1	2	4	5	8	14	17	24	35	0	0.178194
755	Forebrain/Midbrain/Hindbrain	0	0	0	0	0	0	1	1	1	3	0.441381	0.00460307
756	Forebrain/Midbrain/Hindbrain	2	9	17	25	32	40	54	67	78	91	0	0.216698
757	Forebrain/Midbrain/Hindbrain	1	6	9	14	19	29	37	49	63	74	0.189667	0.106333
758	Forebrain/Midbrain/Hindbrain	7	15	24	33	42	52	60	78	88	99	0	0.263763
759	Forebrain/Midbrain/Hindbrain	2	6	13	18	25	32	42	51	62	75	0	0.205833
760	Forebrain/Midbrain/Hindbrain	0	3	5	13	22	34	45	54	69	76	0	0.224012
761	Forebrain/Midbrain/Hindbrain	1	4	7	9	13	20	28	34	43	56	0.13285	0.243741
762	Forebrain/Midbrain/Hindbrain	2	8	18	29	44	57	72	87	97	108	0	0.171664
763	Forebrain/Midbrain/Hindbrain	1	4	5	9	16	18	24	31	41	46	0.13285	0.282322
764	Forebrain/Midbrain/Hindbrain	3	10	23	32	41	52	60	72	84	92	0.265903	0.123442
765	Forebrain/Midbrain/Hindbrain	2	9	20	27	43	58	70	84	95	107	0	0.201207
766	Forebrain/Midbrain/Hindbrain	0	3	6	7	13	23	32	41	46	59	0.13285	0.200856
767	Forebrain/Midbrain/Hindbrain	2	7	11	13	19	24	30	46	52	73	0	0.125119
768	Forebrain/Midbrain/Hindbrain	1	6	11	13	20	29	36	40	58	69	0	0.218187
769	Forebrain/Midbrain/Hindbrain	4	7	17	29	36	44	56	68	74	87	0.13285	0.100317
770	Forebrain/Midbrain/Hindbrain	1	8	15	26	36	59	75	84	93	106	0	0.152356
771	Forebrain/Midbrain/Hindbrain	1	3	6	11	14	16	22	28	41	55	0	0.138378
772	Forebrain/Midbrain/Hindbrain	0	5	6	11	16	21	29	39	48	57	0.13285	0.18586
773	Forebrain/Midbrain/Hindbrain	4	12	21	30	42	49	55	67	77	89	0	0.277813
774	Forebrain/Midbrain/Hindbrain	2	13	19	29	42	49	58	68	78	87	0.273645	0.029939
775	Forebrain/Midbrain/Hindbrain	0	0	1	3	4	6	8	11	14	16	0.43485	0.0751542
776	Forebrain/Midbrain/Hindbrain	0	1	3	4	7	10	14	19	24	28	0.189667	0.0947235
777	Forebrain/Midbrain/Hindbrain	0	0	2	5	7	8	15	18	20	25	0.13285	0.166953
778	Forebrain/Midbrain/Hindbrain	1	9	18	28	41	56	71	84	97	104	0.13285	0.132929
779	Forebrain/Midbrain/Hindbrain	0	1	2	4	7	12	13	14	19	25	0.273645	0.322461
780	Forebrain/Midbrain/Hindbrain	1	1	3	3	5	8	13	20	28	36	0.13285	0.382115
781	Forebrain/Midbrain/Hindbrain	1	5	9	17	27	41	62	75	92	106	0	0.156918
782	Forebrain/Midbrain/Hindbrain	0	5	12	18	24	31	42	50	65	75	0.309197	0.151772
783	Forebrain/Midbrain/Hindbrain	2	9	11	16	21	24	37	45	60	63	0	0.159139
784	Forebrain/Midbrain/Hindbrain	3	3	7	9	11	15	23	28	33	40	0.37417	-0.0154644
785	Forebrain/Midbrain/Hindbrain	1	1	2	8	14	20	28	38	45	51	0	0.184659
786	Forebrain/Midbrain/Hindbrain	3	14	18	28	43	56	65	78	86	100	0	0.149121
787	Forebrain/Midbrain/Hindbrain	2	2	4	6	12	20	25	35	49	54	0.13285	0.305552
788	Forebrain/Midbrain/Hindbrain	0	3	11	19	30	36	43	49	57	73	0.234585	0.113749
789	Forebrain/Midbrain/Hindbrain	2	4	10	13	20	28	33	45	51	55	0.37417	0.0460545
790	Forebrain/Midbrain/Hindbrain	0	4	7	9	20	25	33	47	55	61	0.404841	0.0793203
791	Forebrain/Midbrain/Hindbrain	1	4	13	22	28	38	48	53	63	73	0.18986	0.172939
792	Forebrain/Midbrain/Hindbrain	1	8	14	21	32	38	46	54	66	72	0.234585	0.0374198
793	Forebrain/Midbrain/Hindbrain	0	1	4	7	11	16	23	26	33	37	0.529027	0.267265
794	Forebrain/Midbrain/Hindbrain	3	5	15	22	28	36	44	54	61	70	0.331464	0.0727584
795	Forebrain/Midbrain/Hindbrain	1	4	10	12	19	24	31	34	39	46	0.464501	-0.0769443
796	Forebrain/Midbrain/Hindbrain	0	4	12	17	24	29	38	45	55	67	0.234585	-0.101133
797	Forebrain/Midbrain/Hindbrain	1	5	11	17	21	24	28	35	45	53	0.13285	0.299946
798	Forebrain/Midbrain/Hindbrain	1	2	7	12	16	23	30	37	41	45	0.13285	0.278665
799	Forebrain/Midbrain/Hindbrain	1	9	15	22	31	39	47	55	61	73	0.273645	0.104118
800	Forebrain/Midbrain/Hindbrain	1	4	7	12	16	18	20	24	26	29	0.475513	-0.0928947
801	Forebrain/Midbrain/Hindbrain	1	6	15	27	31	34	41	49	55	68	0.37417	0.132898
802	Forebrain/Midbrain/Hindbrain	3	7	15	28	33	42	48	62	79	87	0.189667	0.199889
803	Forebrain/Midbrain/Hindbrain	0	0	0	0	0	1	1	3	4	4	0.724981	-0.0503006
804	Forebrain/Midbrain/Hindbrain	3	5	14	21	29	41	49	55	65	73	0.37417	0.0411866
805	Forebrain/Midbrain/Hindbrain	3	9	20	30	45	55	60	67	77	81	0.189667	0.298871
806	Forebrain/Midbrain/Hindbrain	1	4	7	10	12	16	22	27	34	35	0.189667	0.206269
807	Forebrain/Midbrain/Hindbrain	0	3	7	13	22	33	39	46	56	64	0.273645	0.0202157
808	Forebrain/Midbrain/Hindbrain	1	4	8	19	32	41	48	56	66	71	0.43485	0.158172
809	Forebrain/Midbrain/Hindbrain	1	2	4	11	16	25	30	36	38	43	0.37417	0.00182753
810	Forebrain/Midbrain/Hindbrain	0	2	3	3	8	13	20	23	24	27	0.404841	0.0143436
811	Forebrain/Midbrain/Hindbrain	1	6	11	20	28	32	37	42	50	52	0.523792	0.143869
812	Forebrain/Midbrain/Hindbrain	2	7	12	18	26	31	38	46	47	53	0.273645	0.127697
813	Forebrain/Midbrain/Hindbrain	0	1	4	7	12	16	22	28	30	34	0.273645	0.0950847
814	Forebrain/Midbrain/Hindbrain	2	3	4	5	8	11	17	26	31	34	0	0.343553
815	Forebrain/Midbrain/Hindbrain	1	2	6	10	17	26	32	38	42	46	0.37417	-0.0287761
816	Forebrain/Midbrain/Hindbrain	3	6	9	14	20	27	33	36	39	45	0.234585	0.042362
817	Forebrain/Midbrain/Hindbrain	0	2	5	8	12	13	17	22	26	28	0.43485	-0.235853
818	Forebrain/Midbrain/Hindbrain	1	4	9	15	19	24	27	30	32	39	0.404841	0.0915624
819	Forebrain/Midbrain/Hindbrain	1	4	5	9	14	21	27	31	34	37	0.342457	-0.129385
820	Forebrain/Midbrain/Hindbrain	1	3	11	20	32	44	57	65	74	81	0.273645	-0.0215272
821	Forebrain/Midbrain/Hindbrain	2	3	5	8	13	22	29	36	40	49	0.189667	0.306989
822	Forebrain/Midbrain/Hindbrain	0	0	0	0	0	1	3	4	5	5	0.68593	-0.0273992
823	Forebrain/Midbrain/Hindbrain	0	2	3	10	17	19	27	30	37	42	0.553947	0.101624
824	Forebrain/Midbrain/Hindbrain	0	1	2	6	10	13	18	24	32	35	0.58482	0.0894753
825	Forebrain/Midbrain/Hindbrain	1	3	12	17	24	42	53	59	68	72	0.189667	0.322058
826	Forebrain/Midbrain/Hindbrain	1	4	11	19	24	32	43	50	57	60	0.234585	0.229974
827	Forebrain/Midbrain/Hindbrain	2	2	8	9	15	22	30	38	45	50	0.342457	0.0227369
828	Forebrain/Midbrain/Hindbrain	1	4	7	11	17	27	35	45	47	51	0.309197	0.171859
829	Forebrain/Midbrain/Hindbrain	0	1	2	5	8	9	10	11	14	20	0.553947	-0.0487649
830	Forebrain/Midbrain/Hindbrain	0	3	5	10	11	14	17	23	26	27	0.342457	0.109705
831	Forebrain/Midbrain/Hindbrain	2	6	12	20	25	34	45	55	61	68	0.404841	0.0937399
832	Forebrain/Midbrain/Hindbrain	1	4	6	8	15	23	32	39	41	42	0.273645	0.0589269
833	Forebrain/Midbrain/Hindbrain	0	0	0	2	6	8	13	20	29	35	0	0.258771
834	Forebrain/Midbrain/Hindbrain	3	8	14	19	21	33	37	42	45	51	0.273645	0.0808271
835	Forebrain/Midbrain/Hindbrain	0	1	5	8	8	11	17	24	32	38	0.273645	0.00273324
836	Forebrain/Midbrain/Hindbrain	1	3	4	10	17	21	23	29	36	42	0.273645	-0.0306277
837	Forebrain/Midbrain/Hindbrain	0	1	3	4	4	6	12	15	18	20	0.13285	0.216986
838	Forebrain/Midbrain/Hindbrain	0	1	1	3	5	9	13	17	20	27	0.404841	0.0529377
839	Forebrain/Midbrain/Hindbrain	0	2	5	8	9	12	18	24	28	32	0.494064	0.0548001
840	Forebrain/Midbrain/Hindbrain	3	5	12	16	25	34	44	47	53	59	0.404841	0.00852753
841	Forebrain/Midbrain/Hindbrain	0	0	0	0	1	1	2	2	5	6	0.650239	0.246202
842	Forebrain/Midbrain/Hindbrain	1	1	3	5	9	11	16	24	30	31	0.43485	0.131488
843	Forebrain/Midbrain/Hindbrain	0	0	2	3	7	8	12	18	20	23	0.769831	0.062897
844	Forebrain/Midbrain/Hindbrain	0	0	4	5	10	11	14	20	22	24	0.464501	0.229376
845	Forebrain/Midbrain/Hindbrain	1	2	4	7	11	12	14	21	24	28	0.324094	0.0422265
846	Forebrain/Midbrain/Hindbrain	2	3	7	11	18	22	26	29	31	36	0.553947	0.0768215
847	Forebrain/Midbrain/Hindbrain	0	3	4	9	12	14	19	25	26	32	0.273645	0.200647
848	Forebrain/Midbrain/Hindbrain	3	7	14	25	41	53	66	77	86	96	0.234585	0.00517274
849	Forebrain/Midbrain/Hindbrain	3	10	13	18	27	32	38	42	47	54	0.342457	0.13921
850	Forebrain/Midbrain/Hindbrain	1	5	7	15	27	34	41	45	52	63	0	0.260222
851	Forebrain/Midbrain/Hindbrain	1	4	7	9	17	19	21	26	32	36	0.464501	0.117977
852	Forebrain/Midbrain/Hindbrain	1	2	4	7	9	10	14	16	17	18	0.590527	-0.103055
853	Forebrain/Midbrain/Hindbrain	0	2	4	5	8	13	17	22	31	41	0.309197	0.223167
854	Forebrain/Midbrain/Hindbrain	1	5	13	15	20	28	32	35	37	40	0.475513	0.0557593
855	Forebrain/Midbrain/Hindbrain	0	1	2	3	7	9	13	14	14	16	0.560415	-0.105948
856	Forebrain/Midbrain/Hindbrain	0	2	6	10	18	25	31	39	43	49	0.273645	0.17998
857	Forebrain/Midbrain/Hindbrain	1	3	6	8	9	12	16	20	24	33	0.404841	0.0831414
858	Forebrain/Midbrain/Hindbrain	0	3	5	9	13	23	31	33	41	51	0.342457	0.0119506
859	Forebrain/Midbrain/Hindbrain	0	2	5	8	13	19	28	35	43	47	0.342457	-0.00637126
860	Forebrain/Midbrain/Hindbrain	0	1	6	6	12	19	25	32	41	49	0	0.0877851
861	Forebrain/Midbrain/Hindbrain	0	1	2	6	9	13	19	29	33	38	0.553947	-0.0568011
862	Forebrain/Midbrain/Hindbrain	3	4	9	15	20	24	31	38	44	52	0.43485	-0.0159511
863	Forebrain/Midbrain/Hindbrain	0	1	2	2	8	15	25	28	36	43	0.189667	0.177078
864	Forebrain/Midbrain/Hindbrain	0	1	2	3	5	6	8	13	18	20	0.68593	-0.132866
865	Forebrain/Midbrain/Hindbrain	2	5	5	8	11	14	23	32	39	44	0.13285	0.0976079
866	Forebrain/Midbrain/Hindbrain	0	0	2	4	6	12	17	24	31	34	0.523792	-0.0296869
867	Forebrain/Midbrain/Hindbrain	2	4	11	18	19	25	31	39	45	54	0.120295	-0.0678221
868	Forebrain/Midbrain/Hindbrain	0	0	1	3	3	7	12	19	25	29	0.13285	0.154353
869	Forebrain/Midbrain/Hindbrain	1	9	15	20	23	30	40	50	65	71	0.342457	0.0318663
870	Forebrain/Midbrain/Hindbrain	1	7	12	19	24	33	45	59	70	85	0.189667	0.0874615
871	Forebrain/Midbrain/Hindbrain	0	2	10	16	23	34	39	47	57	62	0.0677152	-0.018046
872	Forebrain/Midbrain/Hindbrain	1	4	11	18	25	35	46	51	62	67	0.0677152	0.00330273
873	Forebrain/Midbrain/Hindbrain	0	0	4	7	11	16	23	36	45	50	0.464501	-0.00788473
874	Forebrain/Midbrain/Hindbrain	0	2	5	9	14	20	26	38	48	58	0.189667	0.0589499
875	Forebrain/Midbrain/Hindbrain	2	4	8	13	18	23	32	38	43	51	0.309197	0.0503203
876	Forebrain/Midbrain/Hindbrain	0	3	4	9	10	14	21	25	33	37	0.390397	-0.0733188
877	Forebrain/Midbrain/Hindbrain	0	1	4	7	14	23	30	39	48	52	0.273645	0.0124452
878	Forebrain/Midbrain/Hindbrain	1	2	5	10	18	22	26	33	38	48	0.273645	0.0540656
879	Forebrain/Midbrain/Hindbrain	0	3	4	4	6	8	13	17	21	27	0.553947	-0.00639456
880	Forebrain/Midbrain/Hindbrain	0	0	4	4	11	20	33	42	50	55	0.553947	-0.0499021
881	Forebrain/Midbrain/Hindbrain	0	1	6	12	18	25	35	42	51	59	0.37417	0.0507087
882	Forebrain/Midbrain/Hindbrain	0	2	6	8	9	13	20	24	31	40	0.523792	0.0231251
883	Forebrain/Midbrain/Hindbrain	0	1	3	6	12	18	23	27	31	40	0.13285	0.0247563
884	Forebrain/Midbrain/Hindbrain	2	4	10	14	22	27	32	42	49	61	0	0.134649
885	Forebrain/Midbrain/Hindbrain	2	6	10	20	29	37	47	51	59	67	0	-0.00433002
886	Forebrain/Midbrain/Hindbrain	0	0	0	0	3	7	13	21	22	28	0.31707	-0.0379592
887	Forebrain/Midbrain/Hindbrain	2	3	4	7	10	15	23	29	34	49	0.464501	-0.0165332
888	Forebrain/Midbrain/Hindbrain	0	3	4	9	11	14	21	28	34	42	0.273645	-0.00590887
889	Forebrain/Midbrain/Hindbrain	1	3	8	17	29	38	44	52	65	73	0	0.109162
890	Forebrain/Midbrain/Hindbrain	1	5	9	12	19	22	28	36	46	58	0	0.106464
891	Forebrain/Midbrain/Hindbrain	2	3	7	12	19	30	42	54	66	73	0.120295	-0.0430109
892	Forebrain/Midbrain/Hindbrain	3	4	5	10	17	27	37	48	59	66	0.13285	0.058349
893	Forebrain/Midbrain/Hindbrain	0	1	1	3	3	5	8	11	14	19	0.59991	-0.18995
894	Forebrain/Midbrain/Hindbrain	0	1	4	7	11	13	18	24	26	33	0.494064	-0.0168398
895	Forebrain/Midbrain/Hindbrain	0	1	2	3	9	13	20	27	34	43	0	0.164548
896	Forebrain/Midbrain/Hindbrain	1	4	4	13	20	25	36	45	53	58	0.0677152	0.0349128
897	Forebrain/Midbrain/Hindbrain	1	5	13	20	29	41	53	61	82	94	0.273645	0.0848613
898	Forebrain/Midbrain/Hindbrain	0	5	7	8	15	19	27	36	40	46	0.273645	0.0215888
899	Forebrain/Midbrain/Hindbrain	0	1	4	7	14	20	24	30	37	44	0.273645	-0.00441225
900	Forebrain/Midbrain/Hindbrain	0	2	6	15	19	24	32	36	43	49	0.132988	0.0275674
901	Forebrain/Midbrain/Hindbrain	2	5	10	13	21	30	39	46	53	56	0.151545	-0.0126238
902	Forebrain/Midbrain/Hindbrain	1	4	10	15	18	22	26	36	44	52	0.0677152	0.0877985
903	Forebrain/Midbrain/Hindbrain	0	1	3	6	11	16	24	27	33	41	0.464501	0.0258071
904	Forebrain/Midbrain/Hindbrain	0	0	1	3	5	8	9	18	21	24	0.616762	-0.0515889
905	Forebrain/Midbrain/Hindbrain	0	3	7	15	18	25	38	49	61	76	0.189667	0.0832899
906	Forebrain/Midbrain/Hindbrain	1	1	3	5	11	14	18	22	27	34	0.189667	-0.0132643
907	Forebrain/Midbrain/Hindbrain	0	2	5	9	13	18	21	24	25	30	0	0.111948
908	Forebrain/Midbrain/Hindbrain	0	1	3	6	12	17	23	27	33	40	0	0.180791
909	Forebrain/Midbrain/Hindbrain	0	0	3	6	7	12	17	17	21	27	0.724981	-0.0767044
910	Spinal cord	1	2	3	4	7	9	9	10	12	15	0.724981	-0.204857
911	Forebrain/Midbrain/Hindbrain	0	1	5	10	17	20	23	28	32	42	0.342457	-0.0468435
912	Forebrain/Midbrain/Hindbrain	0	0	2	4	8	12	16	20	28	31	0.13285	0.207845
913	Forebrain/Midbrain/Hindbrain	1	4	7	11	13	20	30	45	52	64	0.234585	0.0633997
914	Forebrain/Midbrain/Hindbrain	0	0	3	6	9	17	20	24	33	40	0.234585	0.00391868
915	Forebrain/Midbrain/Hindbrain	0	3	10	15	17	18	25	37	46	58	0.234585	0.048113
916	Forebrain/Midbrain/Hindbrain	0	2	2	7	12	17	22	32	41	46	0.309197	0.113502
917	Forebrain/Midbrain/Hindbrain	1	5	8	13	17	24	30	34	43	52	0	0.137994
918	Forebrain/Midbrain/Hindbrain	0	2	4	8	15	20	22	31	38	43	0	0.167703
919	Forebrain/Midbrain/Hindbrain	0	0	2	3	5	6	9	11	19	23	0	0.156723
920	Forebrain/Midbrain/Hindbrain	1	1	2	6	9	15	23	26	33	43	0.358234	-0.0161416
921	Forebrain/Midbrain/Hindbrain	0	0	3	6	11	14	17	19	24	29	0.553947	-0.142426
922	Forebrain/Midbrain/Hindbrain	0	1	3	7	13	24	31	37	43	48	0	0.14367
923	Forebrain/Midbrain/Hindbrain	0	1	3	8	11	15	17	29	36	45	0.120295	0.142657
924	Forebrain/Midbrain/Hindbrain	0	2	3	7	10	16	19	21	26	30	0.494064	-0.062454
925	Forebrain/Midbrain/Hindbrain	0	3	6	11	21	29	38	41	49	57	0.464501	0.0339396
926	Forebrain/Midbrain/Hindbrain	1	2	3	5	9	17	21	26	34	40	0.189667	0.000558696
927	Forebrain/Midbrain/Hindbrain	0	1	3	5	5	7	12	15	18	24	0.619691	-0.0529759
928	Forebrain/Midbrain/Hindbrain	1	4	7	10	15	22	27	43	49	62	0.342457	0.0470301
929	Forebrain/Midbrain/Hindbrain	1	1	4	8	10	14	17	21	25	33	0.464501	-0.0520727
930	Forebrain/Midbrain/Hindbrain	2	3	5	7	16	20	25	28	37	46	0.309197	0.00629133
931	Forebrain/Midbrain/Hindbrain	0	0	1	1	1	2	3	4	7	8	0.68593	-0.147643
932	Forebrain/Midbrain/Hindbrain	2	3	8	15	18	30	38	47	54	63	0.342457	-0.0230479
933	Forebrain/Midbrain/Hindbrain	0	3	8	12	19	23	30	41	49	58	0.273645	0.03671
934	Forebrain/Midbrain/Hindbrain	0	0	2	6	12	18	22	30	33	39	0	0.149447
935	Forebrain/Midbrain/Hindbrain	0	5	7	11	19	24	30	36	45	52	0.234585	0.0433005
936	Forebrain/Midbrain/Hindbrain	0	3	5	13	16	18	25	30	34	37	0.508587	-0.0153705
937	Forebrain/Midbrain/Hindbrain	2	3	6	10	13	22	30	39	44	56	0.404841	0.0173307
938	Forebrain/Midbrain/Hindbrain	0	0	5	9	15	19	25	31	34	41	0.13285	0.200717
939	Forebrain/Midbrain/Hindbrain	1	2	3	6	10	13	16	18	20	27	0.13285	0.188857
940	Forebrain/Midbrain/Hindbrain	0	2	11	13	19	25	34	48	55	68	0.0677152	0.0537045
941	Forebrain/Midbrain/Hindbrain	0	0	3	3	6	8	11	14	20	26	0.443738	-0.0177176
942	Forebrain/Midbrain/Hindbrain	1	2	2	6	10	14	20	27	35	41	0	0.200154
943	Forebrain/Midbrain/Hindbrain	1	4	10	17	24	30	44	59	64	79	0	0.0725846
944	Forebrain/Midbrain/Hindbrain	0	0	4	9	17	26	30	36	41	53	0	0.173199
945	Forebrain/Midbrain/Hindbrain	2	4	8	13	18	24	26	38	47	60	0	0.0726495
946	Forebrain/Midbrain/Hindbrain	1	1	4	8	9	15	19	27	36	42	0.234585	0.0247034
947	Forebrain/Midbrain/Hindbrain	0	3	5	10	17	22	37	45	57	67	0.234585	0.115785
948	Forebrain/Midbrain/Hindbrain	0	1	1	1	2	2	3	5	6	9	0.58482	0.210915
949	Forebrain/Midbrain/Hindbrain	1	4	7	12	16	19	28	37	49	67	0.342457	0.0113589
950	Forebrain/Midbrain/Hindbrain	1	1	4	5	8	9	10	13	17	22	0.13285	0.220448
951	Forebrain/Midbrain/Hindbrain	0	0	2	3	7	7	12	18	23	30	0.494064	-0.0586455
952	Forebrain/Midbrain/Hindbrain	1	1	4	7	11	15	22	31	43	53	0.189667	0.0754483
953	Forebrain/Midbrain/Hindbrain	1	1	2	8	12	19	23	28	33	40	0	0.185339
954	Forebrain/Midbrain/Hindbrain	1	2	6	11	14	17	25	33	38	45	0.475805	-0.024798
955	Forebrain/Midbrain/Hindbrain	0	2	4	7	9	12	17	20	25	28	0.475805	-0.0582266
956	Forebrain/Midbrain/Hindbrain	1	2	6	9	9	11	14	19	21	25	0.348987	-0.0283639
957	Forebrain/Midbrain/Hindbrain	0	1	3	7	11	16	22	26	36	44	0.13285	0.0457052
958	Forebrain/Midbrain/Hindbrain	0	1	4	6	10	13	20	27	34	44	0.464501	0.00490786
959	Forebrain/Midbrain/Hindbrain	0	0	1	4	10	20	26	31	35	43	0	0.0556103
960	Forebrain/Midbrain/Hindbrain	1	1	4	9	14	17	21	26	33	39	0.13285	0.0950798
961	Forebrain/Midbrain/Hindbrain	0	1	4	6	12	14	22	25	31	36	0.464501	-0.0540482
962	Forebrain/Midbrain/Hindbrain	0	0	4	7	11	16	23	29	35	44	0.494064	-0.0781514
963	Forebrain/Midbrain/Hindbrain	1	1	3	7	11	19	29	38	54	61	0.309197	0.0613943
964	Forebrain/Midbrain/Hindbrain	1	3	5	9	14	16	25	33	41	48	0.273645	0.0298794
965	Forebrain/Midbrain/Hindbrain	0	2	3	8	14	20	28	36	44	51	0.464501	0.0458403
966	Forebrain/Midbrain/Hindbrain	1	4	11	17	21	30	37	44	56	64	0.13285	0.0738541
967	Forebrain/Midbrain/Hindbrain	0	2	3	6	12	17	21	33	40	52	0	0.188329
968	Forebrain/Midbrain/Hindbrain	0	0	2	10	20	25	33	45	54	66	0.234585	0.0540577
969	Forebrain/Midbrain/Hindbrain	2	2	3	5	10	13	19	28	36	43	0.299769	-0.0483279
970	Forebrain/Midbrain/Hindbrain	1	2	3	6	13	23	30	37	40	48	0.13285	0.124218
971	Forebrain/Midbrain/Hindbrain	0	1	1	2	7	9	11	14	18	20	0.655818	-0.0823607
972	Forebrain/Midbrain/Hindbrain	0	1	1	2	5	6	12	17	21	27	0.37417	0.0701584
973	Forebrain/Midbrain/Hindbrain	0	4	4	8	16	21	25	28	34	40	0.13285	0.113561
974	Forebrain/Midbrain/Hindbrain	0	2	7	11	12	22	26	31	37	45	0.390865	-0.00773966
975	Forebrain/Midbrain/Hindbrain	0	0	3	5	8	9	13	14	18	20	0.464501	-0.0357828
976	Forebrain/Midbrain/Hindbrain	0	1	3	6	9	13	13	20	23	25	0.58482	-0.0992309
977	Forebrain/Midbrain/Hindbrain	0	1	2	11	14	20	24	30	42	51	0.273645	0.00956291
978	Forebrain/Midbrain/Hindbrain	0	4	5	5	15	22	26	35	40	48	0.523792	-0.103702
979	Forebrain/Midbrain/Hindbrain	2	2	4	9	15	20	28	39	48	57	0.186165	0.0436819
980	Forebrain/Midbrain/Hindbrain	1	2	6	12	18	24	29	36	42	51	0	0.1823
981	Forebrain/Midbrain/Hindbrain	1	1	5	8	14	19	25	28	34	40	0.13285	0.218721
982	Forebrain/Midbrain/Hindbrain	0	0	0	1	2	2	2	7	10	13	0.769831	-0.0442096
983	Forebrain/Midbrain/Hindbrain	1	5	10	14	22	29	38	46	54	63	0.189667	0.0302965
984	Forebrain/Midbrain/Hindbrain	1	2	6	11	17	25	27	32	37	42	0.189667	0.0245303
985	Forebrain/Midbrain/Hindbrain	2	3	6	10	15	21	25	31	38	48	0.446295	-0.0335038
986	Forebrain/Midbrain/Hindbrain	1	5	8	11	18	27	33	39	47	58	0	0.163806
987	Forebrain/Midbrain/Hindbrain	0	2	5	12	14	16	26	30	36	44	0.13285	0.192262
988	Forebrain/Midbrain/Hindbrain	0	0	1	8	15	24	32	42	50	67	0.273645	0.0903124
989	Forebrain/Midbrain/Hindbrain	2	3	11	14	19	31	35	47	53	60	0.342457	-0.0428652
990	Forebrain/Midbrain/Hindbrain	3	6	7	12	17	21	27	30	37	46	0	0.17551
991	Forebrain/Midbrain/Hindbrain	2	3	4	5	7	15	22	29	33	37	0	0.151467
992	Forebrain/Midbrain/Hindbrain	0	1	3	4	12	17	21	28	35	43	0.13285	0.191031
993	Forebrain/Midbrain/Hindbrain	1	2	5	9	15	25	34	43	52	61	0.13285	0.119974
994	Forebrain/Midbrain/Hindbrain	1	2	7	14	17	25	37	44	55	62	0.13285	0.0368912
995	Forebrain/Midbrain/Hindbrain	1	1	4	4	11	15	19	27	31	34	0.284614	0.112898
996	Forebrain/Midbrain/Hindbrain	0	2	3	5	11	17	22	36	47	55	0.273645	0.0339008
997	Forebrain/Midbrain/Hindbrain	1	3	7	10	18	22	25	31	38	43	0.13285	0.189559
998	Forebrain/Midbrain/Hindbrain	2	3	6	9	17	22	27	39	50	57	0.37417	0.0408101
999	Forebrain/Midbrain/Hindbrain	0	3	9	13	15	22	30	36	46	57	0.13285	0.0584738
1000	Forebrain/Midbrain/Hindbrain	0	0	1	6	8	13	17	21	28	40	0	0.179482
1001	Forebrain/Midbrain/Hindbrain	0	1	8	11	18	20	25	31	35	41	0.13285	0.164323
1002	Forebrain/Midbrain/Hindbrain	0	0	2	4	6	10	14	16	20	26	0.523792	-0.114355
1003	Forebrain/Midbrain/Hindbrain	1	3	4	7	10	13	20	20	26	34	0.344976	-0.0186692
1004	Forebrain/Midbrain/Hindbrain	0	2	2	7	12	17	22	29	35	41	0.273645	-0.00378652
1005	Forebrain/Midbrain/Hindbrain	1	4	7	9	12	19	28	36	52	58	0.186165	0.11664
1006	Forebrain/Midbrain/Hindbrain	0	2	5	9	12	20	24	30	36	45	0.299769	-0.0223746
1007	Forebrain/Midbrain/Hindbrain	0	1	9	13	23	26	38	40	45	52	0.13285	0.143559
1008	Forebrain/Midbrain/Hindbrain	0	2	2	8	13	22	28	36	49	57	0.120295	0.129267
1009	Forebrain/Midbrain/Hindbrain	0	0	0	0	0	2	5	7	8	10	0	0.105344
1010	Forebrain/Midbrain/Hindbrain	0	2	5	7	11	17	23	27	34	39	0.0677152	0.0725788
1011	Forebrain/Midbrain/Hindbrain	1	2	2	3	6	7	8	11	19	21	0.43485	-0.0684097
1012	Forebrain/Midbrain/Hindbrain	0	1	4	6	9	13	17	21	25	31	0.494064	-0.00933567
1013	Forebrain/Midbrain/Hindbrain	1	3	4	7	9	12	16	18	21	22	0.186165	0.217481
1014	Forebrain/Midbrain/Hindbrain	0	1	3	5	8	13	17	25	33	38	0	0.0388509
1015	Forebrain/Midbrain/Hindbrain	1	2	5	10	14	21	31	39	47	55	0	0.0917434
1016	Forebrain/Midbrain/Hindbrain	0	0	0	1	2	5	7	8	10	12	0.309197	-0.0217429
1017	Forebrain/Midbrain/Hindbrain	0	2	5	11	18	26	30	34	46	63	0.13285	0.108047
1018	Forebrain/Midbrain/Hindbrain	0	1	2	4	6	7	11	13	18	19	0.523792	-0.0232643
1019	Forebrain/Midbrain/Hindbrain	2	2	6	11	15	23	33	37	45	52	0.273645	0.0954753
1020	Forebrain/Midbrain/Hindbrain	0	6	10	15	19	22	24	29	31	36	0.464501	-0.0486078
1021	Forebrain/Midbrain/Hindbrain	0	1	2	6	11	14	21	24	34	41	0.0677152	0.206283
1022	Forebrain/Midbrain/Hindbrain	0	2	3	8	12	16	20	29	40	55	0.0677152	0.170214
1023	Forebrain/Midbrain/Hindbrain	1	2	7	8	11	14	15	19	22	30	0.132916	0.172405
1024	Neural crest	0	2	5	10	15	17	22	30	36	41	0.189667	0.266441
1025	Forebrain/Midbrain/Hindbrain	2	3	8	15	25	33	41	50	62	73	0.0677152	0.0680336
1026	Forebrain/Midbrain/Hindbrain	0	0	2	2	5	10	13	16	17	22	0	0.160015
1027	Forebrain/Midbrain/Hindbrain	0	0	2	2	6	7	12	17	20	23	0.506827	-0.0636942
1028	Forebrain/Midbrain/Hindbrain	2	8	9	11	13	19	21	25	28	32	0	0.113941
1029	Forebrain/Midbrain/Hindbrain	1	2	4	6	15	20	28	38	44	59	0.20563	0.0736875
1030	Forebrain/Midbrain/Hindbrain	0	1	3	6	11	15	24	33	42	50	0.13285	0.0862609
1031	Forebrain/Midbrain/Hindbrain	1	2	2	2	4	7	10	14	14	18	0.404841	-0.0377545
1032	Forebrain/Midbrain/Hindbrain	0	0	2	2	2	2	4	9	10	12	0.653816	-0.112844
1033	Forebrain/Midbrain/Hindbrain	1	3	7	13	20	25	30	43	51	55	0.0677152	0.0530634
1034	Forebrain/Midbrain/Hindbrain	2	2	2	2	3	4	6	8	8	13	0.404841	-0.0370575
1035	Forebrain/Midbrain/Hindbrain	1	1	3	6	9	12	13	18	22	23	0.344976	-0.0491772
1036	Forebrain/Midbrain/Hindbrain	0	0	0	1	2	5	11	14	19	22	0.301212	-0.00121442
1037	Forebrain/Midbrain/Hindbrain	1	5	8	10	14	17	20	27	31	36	0.228744	0.23365
1038	Forebrain/Midbrain/Hindbrain	0	4	8	12	17	21	26	27	32	36	0.545863	-0.122555
1039	Forebrain/Midbrain/Hindbrain	1	1	3	4	6	12	13	17	23	34	0.58482	-0.100384
1040	Forebrain/Midbrain/Hindbrain	0	0	3	4	5	7	10	15	22	26	0.390397	-0.0227327
1041	Forebrain/Midbrain/Hindbrain	0	3	3	5	8	8	13	16	18	24	0.38422	-0.0265106
1042	Forebrain/Midbrain/Hindbrain	1	4	6	10	17	23	27	36	39	45	0.189667	0.101864
1043	Forebrain/Midbrain/Hindbrain	0	3	6	7	11	14	18	22	32	40	0.20563	0.00553787
1044	Forebrain/Midbrain/Hindbrain	0	1	3	5	7	10	18	29	34	41	0.13285	0.175719
1045	Forebrain/Midbrain/Hindbrain	1	3	4	6	8	16	22	27	34	40	0.31707	0.044438
1046	Forebrain/Midbrain/Hindbrain	1	4	6	12	18	23	31	35	44	55	0.475513	0.0400467
1047	Forebrain/Midbrain/Hindbrain	1	4	6	13	18	20	30	39	50	58	0.13285	0.124089
1048	Forebrain/Midbrain/Hindbrain	0	3	6	7	13	15	19	24	29	37	0.342457	0.0369503
1049	Forebrain/Midbrain/Hindbrain	2	10	16	20	26	34	40	46	55	68	0.146004	0.0461006
1050	Forebrain/Midbrain/Hindbrain	1	4	8	10	14	19	26	32	39	44	0.234585	0.00586218
1051	Spinal cord	0	1	1	2	2	3	4	5	7	8	0.553947	-0.104901
1052	Forebrain/Midbrain/Hindbrain	0	0	1	4	9	12	18	24	32	41	0.331464	-0.0750327
1053	Spinal cord	0	0	1	1	2	4	7	12	13	17	0.412084	-0.0673018
1054	Forebrain/Midbrain/Hindbrain	2	2	2	3	5	8	12	19	19	23	0.33623	-0.0151344
1055	Forebrain/Midbrain/Hindbrain	2	4	5	7	14	22	29	33	45	54	0.13285	0.122546
1056	Forebrain/Midbrain/Hindbrain	0	0	2	3	5	6	10	13	21	27	0.560827	-0.119796
1057	Forebrain/Midbrain/Hindbrain	0	0	0	1	1	3	4	6	7	9	0.503575	-0.162807
1058	Forebrain/Midbrain/Hindbrain	0	0	4	6	9	12	15	17	25	32	0.217526	0.0272841
1059	Forebrain/Midbrain/Hindbrain	1	4	5	8	14	22	27	35	46	57	0.146888	0.0567284
1060	Forebrain/Midbrain/Hindbrain	0	1	4	8	11	15	24	29	37	41	0.404841	-0.0243775
1061	Forebrain/Midbrain/Hindbrain	0	2	4	5	8	13	16	23	27	34	0.189667	0.0712655
1062	Forebrain/Midbrain/Hindbrain	0	3	8	11	18	23	30	39	51	62	0.146004	0.0948241
1063	Forebrain/Midbrain/Hindbrain	0	0	4	7	16	25	29	34	41	48	0.165261	0.138456
1064	Forebrain/Midbrain/Hindbrain	0	1	2	3	3	5	9	16	22	30	0.342457	0.0489947
1065	Forebrain/Midbrain/Hindbrain	1	1	3	7	12	15	22	28	33	37	0.31209	-0.026241
1066	Forebrain/Midbrain/Hindbrain	0	1	1	1	3	4	12	17	22	26	0.0677152	0.0774547
1067	Forebrain/Midbrain/Hindbrain	0	4	6	8	11	15	17	22	25	31	0.377277	-0.0283897
1068	Forebrain/Midbrain/Hindbrain	0	3	8	10	16	21	26	32	39	54	0.278247	0.0663099
1069	Forebrain/Midbrain/Hindbrain	1	4	7	9	14	18	24	27	33	38	0.58482	-0.0202833
1070	Forebrain/Midbrain/Hindbrain	0	0	0	4	8	11	14	21	34	44	0.141483	0.00903358
1071	Forebrain/Midbrain/Hindbrain	1	5	9	15	24	34	42	53	63	71	0.234585	0.0778142
1072	Spinal cord	0	0	2	3	4	6	9	13	14	17	0.724981	-0.119312
1073	Forebrain/Midbrain/Hindbrain	2	5	7	15	21	27	35	41	53	64	0.0677152	0.097372
1074	Forebrain/Midbrain/Hindbrain	0	3	5	9	16	24	30	42	53	58	0.228744	0.078561
1075	Forebrain/Midbrain/Hindbrain	2	2	3	5	7	10	16	23	26	36	0.385226	-0.00312149
1076	Forebrain/Midbrain/Hindbrain	0	0	0	0	2	2	2	2	2	4	0.668407	-0.134494
1077	Forebrain/Midbrain/Hindbrain	0	1	1	3	4	4	6	7	8	11	0	0.168214
1078	Forebrain/Midbrain/Hindbrain	0	1	7	13	19	21	27	30	32	40	0.242975	0.0680342
1079	Forebrain/Midbrain/Hindbrain	0	1	1	2	5	6	7	9	12	16	0.650239	-0.0524035
1080	Forebrain/Midbrain/Hindbrain	0	2	2	4	5	6	8	13	16	19	0.460879	-0.0753541
1081	Forebrain/Midbrain/Hindbrain	1	4	5	8	12	16	21	26	31	37	0.132916	0.178566
1082	Forebrain/Midbrain/Hindbrain	1	1	5	5	9	10	12	15	21	26	0.650239	-0.139596
1083	Forebrain/Midbrain/Hindbrain	0	1	1	3	3	4	5	7	7	9	0.486377	-0.113045
1084	Forebrain/Midbrain/Hindbrain	0	1	1	2	4	6	7	10	12	12	0.545863	-0.0191108
1085	Spinal cord	0	0	1	2	2	3	3	4	4	4	0.473778	-0.190779
1086	Forebrain/Midbrain/Hindbrain	0	1	3	3	9	10	15	22	27	32	0.13285	0.207533
1087	Forebrain/Midbrain/Hindbrain	2	7	12	19	25	30	35	44	49	57	0	0.132332
1088	Forebrain/Midbrain/Hindbrain	2	5	11	17	21	30	33	38	48	56	0.189667	0.0975763
1089	Forebrain/Midbrain/Hindbrain	2	2	4	7	8	13	18	23	34	38	0.13285	0.0359635
1090	Forebrain/Midbrain/Hindbrain	0	1	1	7	10	15	19	26	33	44	0.13285	0.157434
1091	Forebrain/Midbrain/Hindbrain	0	0	0	0	0	2	5	6	8	14	0.68593	-0.1249
1092	Forebrain/Midbrain/Hindbrain	0	0	1	4	8	10	17	19	26	30	0.348987	0.022907
1093	Forebrain/Midbrain/Hindbrain	0	2	5	12	21	25	29	35	43	53	0.165261	0.181592
1094	Forebrain/Midbrain/Hindbrain	0	2	5	7	14	21	26	30	36	43	0.278247	0.0464242
1095	Forebrain/Midbrain/Hindbrain	0	0	1	3	4	4	6	7	7	11	0.68593	-0.0380648
1096	Forebrain/Midbrain/Hindbrain	0	3	4	6	10	14	19	23	28	36	0.234585	0.0980057
1097	Forebrain/Midbrain/Hindbrain	3	6	13	18	22	31	35	38	47	55	0.342457	0.0841449
1098	Forebrain/Midbrain/Hindbrain	0	2	3	3	5	6	10	16	21	22	0.553947	-0.0498756
1099	Forebrain/Midbrain/Hindbrain	1	4	8	14	16	20	25	26	29	36	0.37417	0.0138631
1100	Forebrain/Midbrain/Hindbrain	0	3	10	17	20	27	35	44	51	58	0.20563	-0.0645662
1101	Forebrain/Midbrain/Hindbrain	0	2	2	5	7	10	15	27	31	40	0.189667	0.0831645
1102	Forebrain/Midbrain/Hindbrain	0	2	3	4	6	8	12	15	21	25	0	0.221403
1103	Forebrain/Midbrain/Hindbrain	0	2	5	7	13	15	19	23	27	32	0.464501	-0.0229101
1104	Forebrain/Midbrain/Hindbrain	0	1	4	7	9	12	14	20	23	27	0.13285	0.197757
1105	Forebrain/Midbrain/Hindbrain	0	2	6	12	19	30	34	39	45	57	0.273645	0.037704
1106	Forebrain/Midbrain/Hindbrain	0	1	1	1	1	2	2	3	4	5	0.655818	-0.158774
1107	Forebrain/Midbrain/Hindbrain	0	0	0	3	4	7	10	12	16	16	0.58482	-0.102855
1108	Forebrain/Midbrain/Hindbrain	1	2	4	6	11	13	19	26	33	46	0.189667	0.0830881
1109	Forebrain/Midbrain/Hindbrain	0	1	3	3	4	5	7	7	9	11	0.724981	-0.0640881
1110	Forebrain/Midbrain/Hindbrain	2	3	12	19	30	41	46	51	65	70	0.234585	-0.00332762
1111	Forebrain/Midbrain/Hindbrain	3	5	9	13	15	21	31	35	41	44	0.234585	0.133424
1112	Forebrain/Midbrain/Hindbrain	1	1	4	6	10	13	14	15	19	22	0.309197	-0.113032
1113	Forebrain/Midbrain/Hindbrain	0	0	2	6	9	15	16	19	24	28	0.273645	0.0247162
1114	Forebrain/Midbrain/Hindbrain	1	2	5	8	12	13	16	20	22	22	0.58482	-0.0494149
1115	Forebrain/Midbrain/Hindbrain	0	1	6	10	12	17	19	24	27	34	0.342457	0.0229334
1116	Forebrain/Midbrain/Hindbrain	2	2	3	5	10	19	23	25	28	34	0	0.146812
1117	Forebrain/Midbrain/Hindbrain	0	0	0	0	2	3	6	9	12	14	0.58482	-0.0142887
1118	Forebrain/Midbrain/Hindbrain	2	3	3	3	9	11	19	24	27	30	0.464501	-0.0136787
1119	Forebrain/Midbrain/Hindbrain	1	3	7	8	10	15	18	23	27	36	0.342457	0.0259073
1120	Forebrain/Midbrain/Hindbrain	1	4	6	9	14	23	27	32	36	43	0.553947	-0.0832791
1121	Forebrain/Midbrain/Hindbrain	1	6	10	13	16	18	21	24	29	29	0.273645	-0.0466558
1122	Forebrain/Midbrain/Hindbrain	2	2	4	7	10	12	17	20	23	26	0.13285	0.178646
1123	Forebrain/Midbrain/Hindbrain	1	6	11	15	17	18	22	24	27	32	0.43485	-0.0786866
1124	Forebrain/Midbrain/Hindbrain	0	0	2	4	6	8	11	16	18	19	0.13285	0.320139
1125	Forebrain/Midbrain/Hindbrain	0	1	2	4	6	13	18	22	26	29	0.309197	0.0394117
1126	Forebrain/Midbrain/Hindbrain	2	6	9	15	18	20	26	28	32	37	0.494064	-0.0254026
1127	Forebrain/Midbrain/Hindbrain	0	2	2	6	6	10	12	17	23	28	0.189667	0.17856
1128	Forebrain/Midbrain/Hindbrain	0	2	3	7	9	19	22	34	41	51	0.234585	0.0957087
1129	Forebrain/Midbrain/Hindbrain	0	0	0	1	2	2	2	4	5	5	0.724981	-0.255732
1130	Forebrain/Midbrain/Hindbrain	0	3	4	5	8	11	11	12	16	17	0.616762	-0.046923
1131	Forebrain/Midbrain/Hindbrain	1	2	4	6	9	11	16	21	23	25	0.523792	-0.0249351
1132	Forebrain/Midbrain/Hindbrain	3	8	13	21	26	34	37	43	49	53	0.189667	-0.095265
1133	Forebrain/Midbrain/Hindbrain	1	6	11	12	15	19	20	23	24	27	0.342457	-0.0405998
1134	Forebrain/Midbrain/Hindbrain	1	1	4	6	8	10	12	15	16	20	0.523792	-0.135958
1135	Forebrain/Midbrain/Hindbrain	1	4	8	11	14	17	20	25	28	31	0.553947	-0.133626
1136	Forebrain/Midbrain/Hindbrain	1	4	7	9	15	17	17	19	24	27	0.464501	-0.0873297
1137	Forebrain/Midbrain/Hindbrain	0	2	4	7	12	16	19	27	32	40	0	0.119746
1138	Gut tube	2	3	5	5	7	9	9	9	11	12	0.189667	0.0394059
1139	Forebrain/Midbrain/Hindbrain	8	13	16	21	24	34	40	48	56	64	0.189667	0.0174489
1140	Forebrain/Midbrain/Hindbrain	0	3	7	10	10	16	17	19	23	26	0.464501	-0.136774
1141	Forebrain/Midbrain/Hindbrain	3	10	16	21	28	31	35	43	50	55	0.309197	-0.0721445
1142	Forebrain/Midbrain/Hindbrain	4	8	10	19	20	24	31	37	44	48	0.342457	-0.0850492
1143	Gut tube	4	12	16	21	22	22	22	22	22	23	0.189667	0.0660855
1144	Forebrain/Midbrain/Hindbrain	1	5	10	15	21	26	29	30	30	35	0.309197	-0.150795
1145	Forebrain/Midbrain/Hindbrain	2	7	11	17	21	24	29	33	38	43	0.189667	0.0374728
1146	Forebrain/Midbrain/Hindbrain	0	2	6	11	14	23	27	31	36	43	0.443738	-0.0417754
1147	Forebrain/Midbrain/Hindbrain	3	5	11	14	20	23	32	35	40	48	0.37417	0.0637656
1148	Forebrain/Midbrain/Hindbrain	0	3	7	14	18	22	25	28	32	34	0.309197	-0.0129399
1149	Forebrain/Midbrain/Hindbrain	2	8	12	16	22	29	33	35	40	45	0.309197	-0.116579
1150	Gut tube	9	16	18	20	21	22	23	23	24	26	0.234585	0.188786
1151	Gut tube	0	0	0	0	1	1	2	2	4	6	0.769831	0.0435771
1152	Forebrain/Midbrain/Hindbrain	2	4	9	15	20	22	23	30	34	40	0.43485	-0.00558068
1153	Forebrain/Midbrain/Hindbrain	0	0	0	0	0	1	1	2	2	4	0.832555	-0.107749
1154	Forebrain/Midbrain/Hindbrain	4	8	11	20	26	32	36	43	46	51	0.273645	-0.0839319
1155	Forebrain/Midbrain/Hindbrain	1	1	5	9	12	15	17	21	26	34	0.353447	-0.108426
1156	Forebrain/Midbrain/Hindbrain	4	11	18	26	36	43	47	54	61	66	0.234585	0.0885796
1157	Forebrain/Midbrain/Hindbrain	3	8	14	20	25	28	33	37	42	44	0.37417	-0.198327
1158	Forebrain/Midbrain/Hindbrain	4	13	17	25	29	32	41	44	49	57	0.273645	0.0904592
1159	Gut tube	4	9	14	14	15	16	18	21	23	23	0	0.0891398
1160	Forebrain/Midbrain/Hindbrain	3	7	12	18	27	30	33	38	42	46	0.273645	-0.101534
1161	Forebrain/Midbrain/Hindbrain	1	5	11	14	20	23	27	34	38	45	0.273645	-0.0847581
1162	Gut tube	8	16	19	22	22	22	23	23	24	25	0.234585	0.0951709
1163	Forebrain/Midbrain/Hindbrain	3	11	19	26	34	42	51	61	66	72	0.234585	0.013422
1164	Forebrain/Midbrain/Hindbrain	2	8	16	23	29	34	40	43	50	55	0.273645	-0.122427
1165	Forebrain/Midbrain/Hindbrain	3	7	12	16	21	27	34	37	39	44	0.494064	-0.266047
1166	Forebrain/Midbrain/Hindbrain	1	4	7	12	19	25	31	34	46	56	0	0.0520585
1167	Forebrain/Midbrain/Hindbrain	0	1	1	2	6	9	11	20	30	39	0.650239	-0.0611986
1168	Forebrain/Midbrain/Hindbrain	3	10	12	15	26	32	39	47	53	60	0.309197	-0.11781
1169	Gut tube	2	4	6	8	8	11	11	11	15	15	0.189667	0.0298432
1170	Gut tube	0	1	1	2	3	4	5	6	7	9	0	0.0148664
1171	Forebrain/Midbrain/Hindbrain	0	1	3	10	12	17	25	29	32	38	0.616762	-0.0472478
1172	Gut tube	3	7	9	12	13	15	16	17	19	19	0.205239	0.0319502
1173	Gut tube	1	4	4	5	8	9	9	9	11	11	0.13285	0.0760419
1174	Forebrain/Midbrain/Hindbrain	2	8	17	23	31	41	48	54	61	63	0.273645	0.00224031
1175	Forebrain/Midbrain/Hindbrain	3	12	22	29	37	46	52	57	63	70	0.234585	-0.0185131
1176	Forebrain/Midbrain/Hindbrain	1	2	5	9	13	18	21	24	26	29	0.650239	-0.169122
1177	Forebrain/Midbrain/Hindbrain	2	4	7	10	15	22	25	28	33	40	0.58482	-0.053115
1178	Forebrain/Midbrain/Hindbrain	0	1	2	3	3	4	5	6	6	6	0.58482	0.139257
1179	Forebrain/Midbrain/Hindbrain	0	1	1	3	5	8	8	8	11	17	0.650239	-0.124054
1180	Forebrain/Midbrain/Hindbrain	3	13	24	33	41	49	53	62	69	79	0.234585	-0.0106574
1181	Gut tube	4	5	6	8	10	11	12	13	15	16	0.0677152	0.0491564
1182	Forebrain/Midbrain/Hindbrain	4	11	21	34	42	50	55	62	66	78	0.13285	0.0701647
1183	Gut tube	7	11	15	15	16	17	17	17	18	19	0.146888	0.0527865
1184	Forebrain/Midbrain/Hindbrain	1	11	21	38	45	56	63	70	78	86	0.273645	0.115804
1185	Forebrain/Midbrain/Hindbrain	2	7	15	23	28	38	44	52	61	69	0.43485	-0.166645
1186	Gut tube	5	8	8	10	12	13	14	16	16	16	0.0677152	0.153389
1187	Forebrain/Midbrain/Hindbrain	1	2	9	11	16	25	29	36	43	50	0	0.0685732
1188	Forebrain/Midbrain/Hindbrain	6	14	26	37	45	54	58	66	72	83	0.189667	0.0254819
1189	Forebrain/Midbrain/Hindbrain	0	2	9	16	18	27	33	37	43	48	0.523792	-0.0701249
1190	Forebrain/Midbrain/Hindbrain	1	6	15	23	33	38	42	47	52	57	0.650239	-0.122144
1191	Forebrain/Midbrain/Hindbrain	2	7	16	23	35	42	56	61	71	79	0.13285	0.181869
1192	Gut tube	1	3	3	3	4	6	7	8	8	10	0.189667	0.208268
1193	Gut tube	4	9	10	13	16	17	21	21	22	23	0.235372	0.079008
1194	Gut tube	4	13	18	19	19	21	24	26	29	30	0.315403	0.146632
1195	Forebrain/Midbrain/Hindbrain	2	11	24	32	40	45	53	60	66	69	0.404841	-0.16786
1196	Gut tube	2	4	5	8	10	11	11	12	13	13	0.228744	0.118631
1197	Forebrain/Midbrain/Hindbrain	0	1	2	5	8	12	12	18	25	34	0.0677152	-0.0123788
1198	Gut tube	6	9	10	11	15	16	16	18	20	21	0.0677152	0.128622
1199	Forebrain/Midbrain/Hindbrain	0	8	14	21	28	36	46	51	56	64	0.404841	-0.16935
1200	Forebrain/Midbrain/Hindbrain	4	13	25	41	51	62	69	78	90	98	0	0.157172
1201	Forebrain/Midbrain/Hindbrain	3	6	14	23	30	35	39	44	47	50	0.553947	-0.0949019
1202	Forebrain/Midbrain/Hindbrain	0	6	9	22	31	36	42	47	53	59	0.553947	-0.0372341
1203	Gut tube	1	3	5	6	7	10	12	13	13	14	0.228744	0.0989504
1204	Forebrain/Midbrain/Hindbrain	1	2	2	3	5	6	6	6	6	9	0.650239	-0.00645332
1205	Gut tube	0	2	5	5	6	6	6	8	10	13	0.572428	-0.219302
1206	Gut tube	2	6	10	13	15	18	20	22	23	23	0.189667	-0.00726159
1207	Forebrain/Midbrain/Hindbrain	0	5	9	14	27	38	47	53	61	69	0.13285	0.0884415
1208	Forebrain/Midbrain/Hindbrain	1	6	12	19	24	28	40	42	45	53	0.120295	-0.0156984
1209	Forebrain/Midbrain/Hindbrain	0	1	3	7	12	15	25	32	41	49	0.189667	0.140714
1210	Forebrain/Midbrain/Hindbrain	1	3	8	15	23	27	33	39	45	50	0.508587	-0.114122
1211	Forebrain/Midbrain/Hindbrain	0	1	4	13	21	28	32	42	49	56	0.309197	-0.00890033
1212	Forebrain/Midbrain/Hindbrain	0	3	6	16	22	27	33	45	50	60	0.165261	-0.0146606
1213	Forebrain/Midbrain/Hindbrain	1	6	10	20	30	30	40	48	56	64	0.234585	0.0089883
1214	Forebrain/Midbrain/Hindbrain	1	4	11	14	24	38	52	68	73	87	0.13285	0.073102
1215	Forebrain/Midbrain/Hindbrain	0	4	11	17	29	39	45	57	67	81	0.234585	-0.00298754
1216	Forebrain/Midbrain/Hindbrain	1	2	4	11	24	33	40	45	56	64	0.13285	0.143379
1217	Forebrain/Midbrain/Hindbrain	1	3	8	13	15	21	27	34	44	48	0.553947	-0.0226806
1218	Forebrain/Midbrain/Hindbrain	2	4	7	16	27	33	37	47	53	56	0	0.110964
1219	Forebrain/Midbrain/Hindbrain	0	0	2	5	6	10	13	19	24	35	0.13285	0.0355364
1220	Forebrain/Midbrain/Hindbrain	0	2	4	9	17	27	38	44	54	60	0.278247	0.0121173
1221	Forebrain/Midbrain/Hindbrain	0	1	1	5	9	18	23	31	43	49	0.0677152	0.142685
1222	Forebrain/Midbrain/Hindbrain	0	2	4	7	8	12	15	18	23	30	0.13285	0.172616
1223	Forebrain/Midbrain/Hindbrain	2	5	13	20	25	30	36	45	51	58	0	0.0656262
1224	Forebrain/Midbrain/Hindbrain	2	2	7	15	19	24	30	36	44	50	0.409313	-0.0356847
1225	Forebrain/Midbrain/Hindbrain	0	2	3	7	9	16	24	29	36	40	0.553947	-0.0692181
1226	Forebrain/Midbrain/Hindbrain	1	3	10	14	23	31	36	44	52	64	0.309197	0.0642642
1227	Forebrain/Midbrain/Hindbrain	1	4	8	13	22	33	44	55	68	82	0.189667	0.0402138
1228	Forebrain/Midbrain/Hindbrain	2	3	6	12	20	26	35	40	45	48	0.404841	-0.0375491
1229	Forebrain/Midbrain/Hindbrain	0	2	5	6	10	14	21	28	37	42	0.464501	-0.0542007
1230	Forebrain/Midbrain/Hindbrain	0	5	9	17	19	23	30	36	43	50	0.342457	-0.0973048
1231	Forebrain/Midbrain/Hindbrain	0	2	6	9	15	23	29	36	48	55	0.273645	0.0327362
1232	Forebrain/Midbrain/Hindbrain	1	4	8	9	13	22	30	37	42	43	0	0.167035
1233	Forebrain/Midbrain/Hindbrain	2	7	10	18	25	34	44	55	63	79	0	0.00939807
1234	Forebrain/Midbrain/Hindbrain	0	1	3	5	10	16	22	26	30	41	0.473778	-0.0132136
1235	Forebrain/Midbrain/Hindbrain	0	0	2	4	5	10	15	22	27	35	0.43485	-0.0183639
1236	Forebrain/Midbrain/Hindbrain	0	1	10	23	30	37	42	49	54	68	0	0.0433707
1237	Forebrain/Midbrain/Hindbrain	0	0	2	2	3	5	6	9	12	15	0.577892	-0.058373
1238	Forebrain/Midbrain/Hindbrain	1	1	7	9	12	19	24	29	31	38	0.344976	-0.025195
1239	Forebrain/Midbrain/Hindbrain	0	4	11	15	20	27	32	40	46	59	0	-0.0261739
1240	Forebrain/Midbrain/Hindbrain	3	10	13	20	28	37	42	50	62	68	0.234585	0.101515
1241	Forebrain/Midbrain/Hindbrain	0	3	6	14	22	31	46	51	56	66	0.189667	0.0129417
1242	Forebrain/Midbrain/Hindbrain	3	7	9	12	22	25	33	34	40	49	0.342457	0.0110084
1243	Forebrain/Midbrain/Hindbrain	0	0	5	10	15	18	24	27	34	41	0.31707	-0.00285294
1244	Forebrain/Midbrain/Hindbrain	0	1	5	6	8	10	11	14	19	25	0.618247	-0.0617138
1245	Forebrain/Midbrain/Hindbrain	1	5	12	17	20	27	34	38	51	59	0.217526	-0.00644858
1246	Forebrain/Midbrain/Hindbrain	0	6	14	28	40	44	51	59	68	79	0.0677152	0.0368578
1247	Forebrain/Midbrain/Hindbrain	2	4	8	15	22	31	36	42	51	59	0	0.103689
1248	Forebrain/Midbrain/Hindbrain	1	4	7	11	16	24	33	39	50	54	0.13285	0.0336138
1249	Spinal cord	0	0	2	3	5	7	7	9	11	12	0.650239	-0.0948715
1250	Forebrain/Midbrain/Hindbrain	1	2	4	11	18	24	27	37	47	63	0.189667	0.064863
1251	Forebrain/Midbrain/Hindbrain	2	5	9	11	15	20	26	36	42	53	0.273645	-0.0152445
1252	Forebrain/Midbrain/Hindbrain	0	6	10	17	22	28	35	41	51	59	0.13285	0.0500563
1253	Forebrain/Midbrain/Hindbrain	0	3	9	16	24	34	43	49	61	69	0	0.132789
1254	Forebrain/Midbrain/Hindbrain	2	3	6	11	15	20	23	27	34	40	0.475805	-0.0583455
1255	Forebrain/Midbrain/Hindbrain	1	2	4	11	19	28	33	42	49	60	0.20563	0.107503
1256	Forebrain/Midbrain/Hindbrain	0	0	2	4	9	13	17	25	33	42	0.404841	-0.0473336
1257	Forebrain/Midbrain/Hindbrain	0	1	2	2	2	3	3	4	4	4	0.726663	-0.23563
1258	Forebrain/Midbrain/Hindbrain	1	1	1	3	6	9	10	16	19	23	0.523792	-0.107891
1259	Forebrain/Midbrain/Hindbrain	2	6	10	12	17	21	27	35	43	50	0.404841	-0.014555
1260	Forebrain/Midbrain/Hindbrain	0	3	12	14	17	20	26	28	36	38	0.165261	-0.033065
1261	Forebrain/Midbrain/Hindbrain	2	4	9	11	14	20	26	33	43	50	0.342457	-0.00250804
1262	Forebrain/Midbrain/Hindbrain	0	1	7	15	24	35	41	48	56	63	0.58482	0.0249401
1263	Forebrain/Midbrain/Hindbrain	1	2	3	7	9	12	20	22	28	31	0.13285	0.0345692
1264	Forebrain/Midbrain/Hindbrain	0	1	3	5	6	6	9	12	19	22	0.68593	-0.100009
1265	Forebrain/Midbrain/Hindbrain	0	3	4	8	9	13	19	25	30	32	0.43485	-0.0220726
1266	Forebrain/Midbrain/Hindbrain	0	1	2	4	8	11	12	14	16	19	0.769831	-0.024677
1267	Forebrain/Midbrain/Hindbrain	0	3	5	7	8	10	18	23	29	36	0.420003	0.266815
1268	Forebrain/Midbrain/Hindbrain	0	3	4	5	6	9	13	17	18	25	0.228744	0.269163
1269	Forebrain/Midbrain/Hindbrain	0	0	1	4	6	12	13	19	24	27	0.189667	0.416571
1270	Surface ectoderm	0	0	2	6	7	12	15	22	28	32	0.510324	0.0807911
1271	Forebrain/Midbrain/Hindbrain	1	1	4	5	8	13	19	21	26	34	0.189667	0.349218
1272	Forebrain/Midbrain/Hindbrain	1	1	1	1	3	4	7	11	12	15	0.464501	0.335317
1273	Forebrain/Midbrain/Hindbrain	0	0	1	2	4	4	4	6	6	8	0.443241	0.0657574
1274	Forebrain/Midbrain/Hindbrain	1	2	2	4	4	6	8	11	15	18	0.422343	0.277012
1275	Neural crest	0	1	1	1	2	7	10	13	19	26	0.13285	0.341836
1276	Gut tube	2	4	4	6	7	9	9	11	11	11	0.503226	-0.198098
1277	Forebrain/Midbrain/Hindbrain	0	0	0	0	1	3	5	8	12	14	0.770642	0.259009
1278	Forebrain/Midbrain/Hindbrain	0	0	1	2	2	4	6	7	7	13	0.146888	0.224881
1279	Forebrain/Midbrain/Hindbrain	3	7	10	14	20	24	32	33	42	49	0.189667	0.382062
1280	Forebrain/Midbrain/Hindbrain	0	0	0	1	1	2	3	4	5	9	0.228744	0.276784
1281	Forebrain/Midbrain/Hindbrain	0	2	3	5	11	17	22	30	37	40	0.263277	0.35476
1282	Forebrain/Midbrain/Hindbrain	0	1	1	2	6	10	19	22	27	31	0.13285	0.351738
1283	Forebrain/Midbrain/Hindbrain	1	1	1	3	6	10	19	24	27	31	0.361673	0.3956
1284	Forebrain/Midbrain/Hindbrain	0	1	1	2	2	2	2	3	4	6	0.494167	0.0999453
1285	Gut tube	1	6	9	13	15	19	20	21	21	22	0.228744	-0.0202599
1286	Forebrain/Midbrain/Hindbrain	0	0	2	2	3	4	4	4	4	4	0.447525	0.00214611
1287	Haematoendothelial progenitors	0	0	0	0	0	0	1	3	3	3	0.743041	-0.0375317
1288	Forebrain/Midbrain/Hindbrain	0	0	1	3	5	9	14	16	19	24	0.189667	0.413302
1289	Forebrain/Midbrain/Hindbrain	0	0	0	0	2	2	4	6	6	8	0.186165	0.321408
1290	Forebrain/Midbrain/Hindbrain	0	2	4	7	9	15	20	26	31	33	0.13285	0.389163
1291	Forebrain/Midbrain/Hindbrain	3	5	10	15	21	27	31	38	41	51	0.13285	0.424457
1292	Forebrain/Midbrain/Hindbrain	0	0	1	4	6	7	10	12	14	18	0.694886	0.200324
1293	Surface ectoderm	0	1	1	2	3	4	4	4	6	11	0.711178	-0.0212426
1294	Forebrain/Midbrain/Hindbrain	1	1	3	8	10	14	17	22	27	30	0.299769	0.318393
1295	Gut tube	0	3	4	8	11	12	13	13	14	17	0.494167	-0.202526
1296	Forebrain/Midbrain/Hindbrain	0	1	1	2	2	4	8	9	11	15	0.265903	0.253721
1297	Spinal cord	0	0	0	1	2	2	2	2	2	2	0.692453	-0.224897
1298	Forebrain/Midbrain/Hindbrain	0	0	1	4	8	10	10	14	17	23	0.13285	0.347114
1299	Forebrain/Midbrain/Hindbrain	0	1	1	1	1	3	5	11	13	14	0	0.143342
1300	Forebrain/Midbrain/Hindbrain	0	0	2	3	3	5	6	6	6	6	0.523792	0.0940073
1301	Forebrain/Midbrain/Hindbrain	0	0	0	0	0	1	1	5	6	7	0.53134	0.138346
1302	Forebrain/Midbrain/Hindbrain	0	0	0	1	2	2	4	4	4	5	0.524226	0.0676442
1303	Forebrain/Midbrain/Hindbrain	0	2	4	6	9	16	22	29	35	40	0.273645	0.371971
1304	Forebrain/Midbrain/Hindbrain	0	0	1	2	5	8	12	17	18	24	0.165261	0.228455
1305	Forebrain/Midbrain/Hindbrain	0	3	7	10	15	19	24	32	37	44	0.13285	0.313649
1306	Gut tube	3	10	14	14	16	19	20	21	21	24	0.190076	-0.140052
1307	Forebrain/Midbrain/Hindbrain	0	0	1	2	5	6	6	6	9	10	0.189667	0.207641
1308	Forebrain/Midbrain/Hindbrain	0	0	0	2	4	6	6	7	9	13	0.650239	0.185119
1309	Forebrain/Midbrain/Hindbrain	0	0	0	0	1	1	3	3	4	4	0.331464	-0.122937
1310	Forebrain/Midbrain/Hindbrain	1	1	1	1	1	2	7	9	14	17	0.425069	0.225006
1311	Forebrain/Midbrain/Hindbrain	0	0	1	3	6	6	9	13	16	18	0.189667	0.366775
1312	Forebrain/Midbrain/Hindbrain	1	1	2	4	7	13	14	16	17	19	0.13285	0.337191
1313	Forebrain/Midbrain/Hindbrain	0	2	2	3	4	5	9	10	11	13	0.43485	0.110635
1314	Forebrain/Midbrain/Hindbrain	0	0	0	1	2	3	4	4	4	5	0.546414	-0.0220838
1315	Gut tube	0	3	3	4	4	6	7	7	8	9	0.189667	0.00735228
1316	Forebrain/Midbrain/Hindbrain	0	0	1	1	1	4	6	10	16	19	0.189667	0.274826
1317	Forebrain/Midbrain/Hindbrain	0	0	0	0	1	1	3	4	7	7	0.418451	0.0836836
1318	Forebrain/Midbrain/Hindbrain	0	0	0	5	8	12	13	15	22	25	0.13285	0.2474
1319	Forebrain/Midbrain/Hindbrain	0	1	1	1	1	1	3	4	4	4	0.652617	-0.11048
1320	Forebrain/Midbrain/Hindbrain	0	1	1	1	3	7	10	12	13	18	0.144023	0.167248
1321	Forebrain/Midbrain/Hindbrain	4	7	11	15	18	22	25	36	43	52	0	0.37129
1322	Forebrain/Midbrain/Hindbrain	0	1	3	3	4	5	11	16	21	24	0.175405	0.186011
1323	Forebrain/Midbrain/Hindbrain	0	0	1	1	2	3	3	4	5	5	0.598161	0.164861
1324	Gut tube	2	7	9	15	18	22	24	25	27	29	0.581641	0.0960035
1325	Forebrain/Midbrain/Hindbrain	0	1	2	3	3	4	5	7	7	11	0.380416	0.0994825
1326	Forebrain/Midbrain/Hindbrain	0	0	1	3	5	7	8	10	12	15	0.523792	0.209468
1327	Forebrain/Midbrain/Hindbrain	0	0	0	1	2	2	3	4	5	5	0.504943	0.143844
1328	Spinal cord	0	2	3	4	7	9	12	16	19	21	0.146888	0.184108
1329	Forebrain/Midbrain/Hindbrain	0	6	13	18	20	24	29	32	41	45	0.186165	0.387531
1330	Forebrain/Midbrain/Hindbrain	0	0	1	2	3	4	5	6	11	14	0.523792	0.0111005
1331	Forebrain/Midbrain/Hindbrain	0	0	1	2	3	3	5	5	7	9	0.385899	0.0162975
1332	Forebrain/Midbrain/Hindbrain	0	6	15	27	33	47	58	67	74	81	0.553947	-0.0649389
1333	Forebrain/Midbrain/Hindbrain	0	0	0	0	2	4	5	6	10	12	0.390397	0.0862002
1334	Forebrain/Midbrain/Hindbrain	0	1	1	2	3	3	6	8	9	10	0.186165	0.183537
1335	Forebrain/Midbrain/Hindbrain	3	5	11	18	24	31	36	45	54	62	0.13285	0.40751
1336	Forebrain/Midbrain/Hindbrain	1	1	6	8	14	24	29	38	43	49	0.273645	0.371363
1337	Forebrain/Midbrain/Hindbrain	1	1	2	4	4	4	4	4	6	7	0.409313	-0.00151341
1338	Forebrain/Midbrain/Hindbrain	0	1	4	7	10	12	15	19	22	25	0.186165	0.317798
1339	Forebrain/Midbrain/Hindbrain	2	4	9	18	27	35	41	51	56	59	0.309197	-0.0952743
1340	Forebrain/Midbrain/Hindbrain	0	1	3	4	6	8	8	12	14	15	0.151545	0.258018
1341	Forebrain/Midbrain/Hindbrain	0	0	1	1	3	3	5	6	10	13	0.448827	0.122574
1342	Forebrain/Midbrain/Hindbrain	2	2	3	5	5	8	10	15	20	31	0	0.394342
1343	Forebrain/Midbrain/Hindbrain	0	3	4	9	20	24	30	37	40	50	0.234585	0.317257
1344	Forebrain/Midbrain/Hindbrain	0	2	3	5	7	8	9	11	11	14	0.234585	0.0823216
1345	Forebrain/Midbrain/Hindbrain	0	1	1	2	4	4	5	5	6	8	0.438364	-0.0979
1346	Neural crest	0	0	0	0	0	0	1	1	2	2	0.390397	-0.109671
1347	Forebrain/Midbrain/Hindbrain	1	3	8	13	16	21	25	31	40	48	0	0.371585
1348	Forebrain/Midbrain/Hindbrain	0	0	0	0	1	1	2	2	3	4	0.566447	-0.1129
1349	Gut tube	2	8	10	12	14	14	14	14	17	18	0.0677152	0.0543455
1350	Spinal cord	0	0	0	0	1	1	2	4	5	5	0.540913	-0.121041
1351	Forebrain/Midbrain/Hindbrain	0	3	5	10	17	17	24	30	41	45	0	0.303525
1352	Forebrain/Midbrain/Hindbrain	0	2	4	6	9	12	18	26	35	44	0	0.277552
1353	Forebrain/Midbrain/Hindbrain	2	4	4	5	5	5	6	6	8	9	0.27805	0.0268197
1354	Forebrain/Midbrain/Hindbrain	0	0	0	1	1	2	2	3	3	3	0.572585	-0.0010084
1355	Forebrain/Midbrain/Hindbrain	1	1	1	1	1	2	3	3	6	7	0.18338	0.106916
1356	Forebrain/Midbrain/Hindbrain	0	0	0	1	1	3	7	7	9	13	0	0.290192
1357	Forebrain/Midbrain/Hindbrain	0	0	1	1	2	5	5	6	7	9	0.430131	-0.0824391
1358	Forebrain/Midbrain/Hindbrain	0	1	3	5	8	12	16	17	21	26	0.58482	-0.314051
1359	Gut tube	5	11	14	14	17	18	19	21	21	24	0.377666	0.0254193
1360	Forebrain/Midbrain/Hindbrain	0	4	10	18	23	30	33	41	46	52	0.13285	0.335697
1361	Spinal cord	0	1	1	1	1	1	1	1	2	2	0.544097	-0.107547
1362	Spinal cord	2	2	4	5	6	7	9	11	14	17	0.146888	0.363588
1363	Forebrain/Midbrain/Hindbrain	0	0	2	3	7	8	10	12	16	19	0.404841	0.313508
1364	Forebrain/Midbrain/Hindbrain	0	2	3	4	5	9	11	15	21	26	0	0.284849
1365	Forebrain/Midbrain/Hindbrain	0	0	1	1	2	3	3	5	6	7	0.465251	-0.0137128
1366	Forebrain/Midbrain/Hindbrain	0	0	3	6	13	19	24	30	36	42	0.294959	0.323557
1367	Forebrain/Midbrain/Hindbrain	0	1	1	4	6	9	11	12	16	20	0.189667	0.388587
1368	Forebrain/Midbrain/Hindbrain	0	2	4	7	9	13	14	19	27	32	0.311701	0.269127
1369	Forebrain/Midbrain/Hindbrain	0	0	0	0	1	2	2	5	8	9	0.13285	0.276387
1370	Forebrain/Midbrain/Hindbrain	0	1	3	5	7	12	15	17	22	28	0.315403	0.204575
1371	Forebrain/Midbrain/Hindbrain	0	0	0	0	0	3	6	7	7	8	0.464501	0.0829639
1372	Forebrain/Midbrain/Hindbrain	1	1	6	11	15	20	30	32	36	46	0	0.317954
1373	Forebrain/Midbrain/Hindbrain	0	0	1	1	1	1	1	1	1	2	0.798069	-0.0812306
1374	Forebrain/Midbrain/Hindbrain	0	0	0	2	5	6	10	15	20	25	0	0.354579
1375	Forebrain/Midbrain/Hindbrain	0	0	2	5	6	9	9	11	14	16	0.13285	0.19954
1376	Forebrain/Midbrain/Hindbrain	0	1	2	2	4	5	5	7	8	10	0.186165	0.0994696
1377	Forebrain/Midbrain/Hindbrain	2	6	10	17	26	31	40	44	51	56	0	0.349107
1378	Gut tube	0	1	1	2	4	6	6	6	7	9	0.189667	0.0264067
1379	Forebrain/Midbrain/Hindbrain	0	0	0	0	2	2	3	5	7	7	0.189667	0.125529
1380	Forebrain/Midbrain/Hindbrain	0	0	1	2	3	4	5	5	6	6	0.31209	0.0435652
1381	Forebrain/Midbrain/Hindbrain	2	3	6	10	15	22	24	27	30	34	0	0.340989
1382	Forebrain/Midbrain/Hindbrain	2	6	7	14	18	24	30	37	42	48	0.464501	0.308962
1383	Forebrain/Midbrain/Hindbrain	1	1	1	1	1	3	3	4	4	5	0.650239	-0.182992
1384	Forebrain/Midbrain/Hindbrain	2	3	5	6	12	14	17	19	22	28	0.13285	0.322129
1385	Forebrain/Midbrain/Hindbrain	1	4	8	9	11	14	16	21	25	30	0.132916	0.30505
1386	Forebrain/Midbrain/Hindbrain	0	2	4	7	11	17	19	23	28	32	0.201465	0.196371
1387	Forebrain/Midbrain/Hindbrain	0	1	1	1	4	4	5	7	10	14	0.309197	0.201804
1388	Gut tube	1	8	13	15	18	20	21	23	24	25	0.263277	0.13835
1389	Forebrain/Midbrain/Hindbrain	1	2	5	12	13	16	22	25	26	28	0.189667	0.230132
1390	Forebrain/Midbrain/Hindbrain	0	1	2	8	13	14	18	23	23	27	0.240219	0.210271
1391	Forebrain/Midbrain/Hindbrain	1	2	3	7	7	10	12	14	18	21	0.228744	0.179674
1392	Forebrain/Midbrain/Hindbrain	1	1	3	6	6	8	14	19	24	26	0.141483	0.0608189
1393	Forebrain/Midbrain/Hindbrain	0	4	8	9	10	12	15	18	19	21	0.228786	0.12328
1394	Forebrain/Midbrain/Hindbrain	1	2	2	3	5	7	12	14	18	19	0.13285	0.363559
1395	Forebrain/Midbrain/Hindbrain	0	0	0	2	2	2	5	5	5	7	0.726663	-0.0200003
1396	Forebrain/Midbrain/Hindbrain	0	0	0	0	1	1	2	3	3	4	0.675476	-0.282506
1397	Forebrain/Midbrain/Hindbrain	0	0	0	2	5	6	6	7	8	8	0.620187	-0.0496907
1398	Forebrain/Midbrain/Hindbrain	0	2	4	4	6	8	9	13	14	17	0.592829	0.0745473
1399	Forebrain/Midbrain/Hindbrain	0	0	0	1	4	5	8	8	9	10	0.530225	0.102813
1400	Forebrain/Midbrain/Hindbrain	0	1	3	5	9	13	19	24	33	41	0	0.290742
1401	Forebrain/Midbrain/Hindbrain	0	0	3	5	6	7	10	12	15	19	0.13285	0.259885
1402	Forebrain/Midbrain/Hindbrain	1	2	2	2	2	2	2	3	4	4	0.523792	-0.0201733
1403	Forebrain/Midbrain/Hindbrain	0	1	3	5	7	10	11	13	20	24	0.390865	0.113721
1404	Forebrain/Midbrain/Hindbrain	0	1	1	2	3	4	6	8	11	12	0	0.290963
1405	Forebrain/Midbrain/Hindbrain	0	0	2	6	8	11	13	18	21	24	0.309197	0.377814
1406	Forebrain/Midbrain/Hindbrain	2	4	12	21	27	31	37	46	51	58	0	0.370602
1407	Forebrain/Midbrain/Hindbrain	1	1	2	4	8	15	17	18	21	24	0.13285	0.230854
1408	Forebrain/Midbrain/Hindbrain	0	2	3	4	5	10	11	21	26	33	0.13285	0.244826
1409	Gut tube	0	0	0	0	0	0	0	1	1	2	0.803373	-0.251773
1410	Forebrain/Midbrain/Hindbrain	0	1	1	3	5	7	7	12	13	14	0.431282	-0.0211213
1411	Forebrain/Midbrain/Hindbrain	0	0	0	0	0	1	3	6	7	7	0.68593	-0.0820118
1412	Forebrain/Midbrain/Hindbrain	2	3	4	5	8	10	12	15	16	20	0	0.269925
1413	Forebrain/Midbrain/Hindbrain	0	1	2	3	3	4	5	6	7	7	0.447525	0.0163112
1414	Forebrain/Midbrain/Hindbrain	0	0	0	2	3	5	7	7	8	13	0.616228	0.188256
1415	Forebrain/Midbrain/Hindbrain	0	0	1	1	1	3	4	4	4	4	0.688533	-0.0654635
1416	Forebrain/Midbrain/Hindbrain	0	2	5	6	7	11	14	20	27	33	0.13285	0.280898
1417	Forebrain/Midbrain/Hindbrain	0	0	0	3	5	7	8	11	13	16	0.132916	0.217958
1418	Forebrain/Midbrain/Hindbrain	0	0	1	2	3	3	3	4	4	4	0.590527	-0.0603365
1419	Forebrain/Midbrain/Hindbrain	0	0	0	0	0	1	1	2	3	6	0.580874	-0.0537912
1420	Gut tube	1	1	1	2	3	3	4	4	4	4	0.694113	-0.0568824
1421	Forebrain/Midbrain/Hindbrain	0	1	2	5	7	9	11	18	23	27	0.13285	0.204926
1422	Forebrain/Midbrain/Hindbrain	0	0	0	0	0	0	0	0	1	3	0.650239	-0.025396
1423	Forebrain/Midbrain/Hindbrain	0	2	4	6	8	12	15	19	21	28	0	0.334898
1424	Forebrain/Midbrain/Hindbrain	1	2	3	5	10	15	23	28	33	39	0	0.300035
1425	Forebrain/Midbrain/Hindbrain	0	3	4	5	6	10	11	17	21	24	0.513323	0.319402
1426	Forebrain/Midbrain/Hindbrain	0	0	0	0	2	3	8	12	15	20	0.186165	0.130109
1427	Forebrain/Midbrain/Hindbrain	0	1	1	2	4	5	6	6	10	13	0.13285	0.222923
1428	Forebrain/Midbrain/Hindbrain	0	0	1	3	5	6	8	11	13	15	0	0.187656
1429	Forebrain/Midbrain/Hindbrain	0	0	0	0	0	1	3	8	14	15	0.13285	0.335663
1430	Gut tube	0	1	1	2	4	7	10	14	20	24	0.738847	0.0444259
1431	Forebrain/Midbrain/Hindbrain	0	1	2	3	3	4	7	7	12	19	0.398156	0.230764
1432	Forebrain/Midbrain/Hindbrain	2	4	8	14	20	28	34	38	45	53	0	0.35451
1433	Forebrain/Midbrain/Hindbrain	0	1	7	13	18	23	29	36	39	47	0	0.317844
1434	NMP	0	0	0	0	0	0	1	2	2	2	0.769831	-0.0502229
1435	Forebrain/Midbrain/Hindbrain	0	0	1	1	1	2	3	4	6	7	0.58482	-0.140525
1436	Forebrain/Midbrain/Hindbrain	0	0	1	1	1	6	6	7	9	10	0.20563	0.099019
1437	Forebrain/Midbrain/Hindbrain	1	1	2	3	3	4	4	6	6	6	0.590527	-0.0628971
1438	Forebrain/Midbrain/Hindbrain	1	4	9	11	17	20	24	27	32	37	0.58482	0.394457
1439	Forebrain/Midbrain/Hindbrain	0	2	2	2	4	5	11	17	20	25	0.234585	0.134249
1440	Forebrain/Midbrain/Hindbrain	0	1	2	2	2	3	4	4	6	7	0.652947	0.139139
1441	Gut tube	2	4	4	7	13	19	27	36	40	52	0.540806	0.0927134
1442	Forebrain/Midbrain/Hindbrain	0	0	1	1	2	5	9	11	14	17	0	0.288378
1443	Forebrain/Midbrain/Hindbrain	0	2	3	7	7	8	10	14	18	28	0.13285	0.194618
1444	Forebrain/Midbrain/Hindbrain	0	2	3	5	8	10	13	18	24	30	0.13285	0.216618
1445	Forebrain/Midbrain/Hindbrain	0	1	4	6	12	16	20	27	34	36	0	0.331485
1446	Forebrain/Midbrain/Hindbrain	0	0	0	0	0	0	0	0	0	0	0.832555	-0.134369
1447	Forebrain/Midbrain/Hindbrain	0	0	0	3	4	9	12	15	19	25	0	0.309392
1448	Forebrain/Midbrain/Hindbrain	0	1	3	7	9	12	14	20	23	27	0	0.262553
1449	Forebrain/Midbrain/Hindbrain	1	7	12	16	19	26	34	41	49	57	0	0.380676
1450	Forebrain/Midbrain/Hindbrain	0	0	0	0	0	0	0	1	1	1	0.769831	-0.0532211
1451	Forebrain/Midbrain/Hindbrain	0	0	1	1	1	2	2	2	4	4	0.54862	0.0254894
1452	Forebrain/Midbrain/Hindbrain	0	0	3	4	5	6	6	8	8	8	0.650239	-0.0300936
1453	Forebrain/Midbrain/Hindbrain	0	0	0	0	0	0	1	1	1	1	0.523118	-0.184751
1454	Forebrain/Midbrain/Hindbrain	1	1	1	4	6	12	18	21	25	34	0	0.232117
1455	Forebrain/Midbrain/Hindbrain	0	1	1	2	4	6	6	8	8	9	0.616762	0.211058
1456	Forebrain/Midbrain/Hindbrain	0	0	0	0	0	1	2	5	5	5	0.747818	-0.266286
1457	Forebrain/Midbrain/Hindbrain	0	0	0	0	0	0	1	2	3	6	0.0677152	0.208372
1458	Forebrain/Midbrain/Hindbrain	0	1	3	4	5	5	5	6	7	7	0.37417	0.0364045
1459	Forebrain/Midbrain/Hindbrain	0	0	1	3	3	4	7	11	13	18	0.234956	0.295246
1460	Forebrain/Midbrain/Hindbrain	1	2	2	4	5	6	10	17	22	28	0.120295	0.125933
1461	Forebrain/Midbrain/Hindbrain	0	4	6	10	13	18	24	26	32	35	0.342457	-0.113997
1462	Forebrain/Midbrain/Hindbrain	0	0	2	2	6	6	8	13	17	23	0.390865	0.173745
1463	Forebrain/Midbrain/Hindbrain	1	1	2	2	3	4	7	7	10	11	0.0677152	0.0600907
1464	Forebrain/Midbrain/Hindbrain	0	2	3	5	9	11	11	15	19	19	0.189667	0.239833
1465	Forebrain/Midbrain/Hindbrain	0	0	2	4	7	9	12	13	19	25	0	0.261902
1466	Forebrain/Midbrain/Hindbrain	1	1	3	5	7	9	10	13	16	18	0.309197	0.0472561
1467	Forebrain/Midbrain/Hindbrain	0	1	1	4	7	10	17	21	26	30	0.476152	0.156675
1468	Forebrain/Midbrain/Hindbrain	0	0	1	3	3	4	8	12	16	19	0.189667	0.230549
1469	Forebrain/Midbrain/Hindbrain	0	2	2	5	7	10	12	15	20	23	0.348987	0.0628056
1470	Forebrain/Midbrain/Hindbrain	0	1	1	1	1	1	1	3	3	4	0.43485	-0.0521939
1471	Forebrain/Midbrain/Hindbrain	0	0	0	0	1	3	3	4	4	6	0.724981	-0.0328623
1472	Gut tube	1	1	1	1	1	2	5	9	11	14	0.665169	0.00405168
1473	Forebrain/Midbrain/Hindbrain	0	0	0	1	2	5	7	9	13	17	0.488648	0.0723535
1474	Forebrain/Midbrain/Hindbrain	0	2	4	5	8	14	22	27	35	38	0.186165	0.324239
1475	Forebrain/Midbrain/Hindbrain	1	1	2	2	2	2	4	5	5	8	0.390865	0.0281521
1476	Forebrain/Midbrain/Hindbrain	0	0	1	1	5	9	11	18	21	21	0	0.432581
1477	Forebrain/Midbrain/Hindbrain	0	0	0	0	0	1	3	6	7	8	0.37417	0.109684
1478	Forebrain/Midbrain/Hindbrain	0	0	1	1	4	5	6	9	9	12	0.769831	-0.156966
1479	Forebrain/Midbrain/Hindbrain	0	0	0	1	1	1	1	1	1	1	0.771496	-0.0150273
1480	Forebrain/Midbrain/Hindbrain	0	1	3	4	7	10	10	14	19	26	0.186165	0.34475
1481	Forebrain/Midbrain/Hindbrain	1	2	4	6	8	10	13	15	16	19	0.234585	0.145258
1482	Forebrain/Midbrain/Hindbrain	0	0	2	3	5	5	6	11	13	15	0	0.244376
1483	Forebrain/Midbrain/Hindbrain	0	0	2	3	4	7	8	12	14	17	0.189667	0.303332
1484	Forebrain/Midbrain/Hindbrain	0	2	2	3	3	3	5	7	9	12	0.20563	0.13516
1485	Forebrain/Midbrain/Hindbrain	0	0	1	5	6	8	10	13	16	22	0	0.210293
1486	Forebrain/Midbrain/Hindbrain	1	1	3	4	6	8	10	12	15	22	0.361673	0.125313
1487	Forebrain/Midbrain/Hindbrain	2	7	8	14	22	31	38	44	52	57	0.13285	0.231013
1488	Spinal cord	0	0	1	5	9	9	13	16	17	20	0.234585	0.0180827
1489	Forebrain/Midbrain/Hindbrain	1	1	3	5	6	8	10	13	13	15	0.132916	0.139745
1490	Forebrain/Midbrain/Hindbrain	0	1	2	3	6	8	11	15	15	21	0.273645	0.196416
1491	Forebrain/Midbrain/Hindbrain	0	0	1	1	3	4	6	9	12	18	0.13285	0.182021
1492	Forebrain/Midbrain/Hindbrain	0	1	1	3	5	8	11	13	16	19	0.217526	0.307959
1493	Gut tube	2	2	5	5	11	17	25	34	39	43	0.496825	0.0523634
1494	Forebrain/Midbrain/Hindbrain	0	0	1	1	4	6	7	9	13	17	0.492704	0.093265
1495	Forebrain/Midbrain/Hindbrain	0	2	3	6	6	8	11	14	16	19	0.530225	0.371466
1496	Forebrain/Midbrain/Hindbrain	0	1	3	5	12	20	26	31	40	52	0.13285	0.270619
1497	Forebrain/Midbrain/Hindbrain	1	2	3	4	5	6	9	11	13	15	0	0.218492
1498	Forebrain/Midbrain/Hindbrain	1	3	6	10	14	20	25	29	36	46	0.13285	0.323376
1499	Forebrain/Midbrain/Hindbrain	0	0	0	0	1	3	3	4	4	4	0.412084	0.0407653
1500	Forebrain/Midbrain/Hindbrain	0	1	1	2	3	7	9	14	19	24	0	0.285347
1501	Forebrain/Midbrain/Hindbrain	0	0	0	1	3	7	13	16	19	23	0	0.237786
1502	Forebrain/Midbrain/Hindbrain	0	1	3	3	7	12	13	19	22	28	0	0.20187
1503	Forebrain/Midbrain/Hindbrain	0	1	2	3	4	5	9	10	14	15	0	0.323276
1504	Forebrain/Midbrain/Hindbrain	0	2	3	5	9	15	19	22	29	35	0	0.231074
1505	Forebrain/Midbrain/Hindbrain	0	3	4	7	11	15	21	22	31	35	0.13285	0.29828
1506	Forebrain/Midbrain/Hindbrain	1	2	6	9	12	15	18	22	28	36	0	0.231977
1507	Forebrain/Midbrain/Hindbrain	0	0	0	1	1	2	3	8	8	11	0.616762	0.0940117
1508	Forebrain/Midbrain/Hindbrain	0	1	1	2	3	3	5	5	8	10	0.0677152	0.18188
1509	Forebrain/Midbrain/Hindbrain	0	0	1	2	3	5	7	8	12	14	0.380581	0.0704086
1510	Forebrain/Midbrain/Hindbrain	1	1	5	6	12	16	21	28	30	41	0.0677152	0.279469
1511	Forebrain/Midbrain/Hindbrain	1	1	3	7	9	10	13	16	22	27	0	0.257319
1512	Forebrain/Midbrain/Hindbrain	0	0	0	0	3	3	4	4	4	5	0.37417	0.0939712
1513	Forebrain/Midbrain/Hindbrain	1	3	5	5	11	13	15	16	21	25	0.631165	0.267069
1514	Forebrain/Midbrain/Hindbrain	0	1	3	8	11	12	12	17	23	27	0	0.276592
1515	Forebrain/Midbrain/Hindbrain	0	1	1	1	1	3	7	9	14	17	0	0.280288
1516	Forebrain/Midbrain/Hindbrain	1	2	2	2	4	6	9	11	14	17	0	0.122327
1517	Forebrain/Midbrain/Hindbrain	1	2	2	3	3	4	8	8	11	14	0.165261	0.142428
1518	Forebrain/Midbrain/Hindbrain	0	2	2	4	6	6	8	9	10	10	0.724981	-0.108329
1519	Forebrain/Midbrain/Hindbrain	0	0	1	1	2	2	4	6	8	11	0.423525	0.159392
1520	Forebrain/Midbrain/Hindbrain	0	0	0	2	2	2	2	2	2	2	0.770642	0.159567
1521	Forebrain/Midbrain/Hindbrain	1	1	1	1	4	10	11	13	19	20	0.418451	0.117068
1522	Forebrain/Midbrain/Hindbrain	0	0	1	1	3	6	9	10	11	13	0.344976	0.104283
1523	Spinal cord	0	0	1	2	2	3	4	6	6	9	0.26126	-0.051256
1524	Neural crest	1	1	1	3	3	3	3	3	4	4	0.668849	0.155124
1525	Forebrain/Midbrain/Hindbrain	0	2	4	5	6	6	9	10	16	20	0.201465	0.178809
1526	Forebrain/Midbrain/Hindbrain	0	0	0	0	0	0	1	2	3	3	0.653816	-0.123806
1527	Forebrain/Midbrain/Hindbrain	0	0	1	2	4	4	7	10	13	15	0.464501	0.110723
1528	Forebrain/Midbrain/Hindbrain	0	1	3	5	6	9	14	18	22	25	0.13285	0.181503
1529	Forebrain/Midbrain/Hindbrain	0	2	7	10	16	21	26	30	34	42	0.13285	0.308223
1530	Forebrain/Midbrain/Hindbrain	0	1	2	6	9	14	20	27	31	42	0.234585	0.409966
1531	Forebrain/Midbrain/Hindbrain	0	0	2	3	5	6	8	8	15	18	0.189667	0.148052
1532	Splanchnic mesoderm	0	0	0	0	0	0	0	1	1	1	0.769831	0.107365
1533	Forebrain/Midbrain/Hindbrain	0	0	1	2	3	3	5	6	6	7	0.343123	-0.102144
1534	Forebrain/Midbrain/Hindbrain	0	1	3	5	5	6	10	14	16	19	0.321495	0.372651
1535	Forebrain/Midbrain/Hindbrain	1	5	6	9	11	16	19	28	34	39	0.13285	0.238691
1536	Forebrain/Midbrain/Hindbrain	0	0	0	1	1	2	2	2	3	3	0.659183	-0.11321
1537	Forebrain/Midbrain/Hindbrain	0	0	1	1	1	2	2	3	3	7	0.770642	0.187229
1538	Forebrain/Midbrain/Hindbrain	2	6	12	14	15	20	25	31	41	44	0	0.346418
1539	Forebrain/Midbrain/Hindbrain	0	3	3	3	6	11	19	25	29	36	0.524226	0.145895
1540	Forebrain/Midbrain/Hindbrain	0	0	2	3	6	9	13	17	18	25	0.13285	0.278444
1541	Forebrain/Midbrain/Hindbrain	0	0	0	0	0	0	0	1	1	1	0.832555	-0.0194319
1542	Forebrain/Midbrain/Hindbrain	0	1	6	10	15	19	24	29	36	48	0.13285	0.286705
1543	Forebrain/Midbrain/Hindbrain	0	0	0	0	1	2	2	3	3	3	0.668191	0.0157323
1544	Forebrain/Midbrain/Hindbrain	0	0	2	2	3	5	7	10	10	11	0.37417	0.0508649
1545	Neural crest	0	0	1	1	1	2	3	4	7	8	0	0.201228
1546	Forebrain/Midbrain/Hindbrain	0	1	1	1	4	5	7	10	14	18	0.553947	0.224121
1547	Forebrain/Midbrain/Hindbrain	0	0	1	3	5	9	15	18	20	25	0.189667	0.264131
1548	Forebrain/Midbrain/Hindbrain	0	4	6	11	15	19	29	33	40	43	0.13285	0.299654
1549	Forebrain/Midbrain/Hindbrain	0	1	1	1	2	4	5	7	11	12	0.189667	0.106655
1550	Forebrain/Midbrain/Hindbrain	0	0	0	1	1	2	2	3	4	8	0.615628	0.0401665
1551	Forebrain/Midbrain/Hindbrain	0	0	0	0	0	3	6	10	14	18	0.231591	0.217117
1552	Forebrain/Midbrain/Hindbrain	1	1	1	3	6	8	12	17	21	25	0.189667	0.132806
1553	Forebrain/Midbrain/Hindbrain	0	0	0	1	1	1	2	2	2	6	0.189667	0.158195
1554	Gut tube	0	0	2	2	6	10	16	23	29	38	0.554331	0.104153
1555	Forebrain/Midbrain/Hindbrain	0	1	2	2	2	4	5	6	7	9	0.132916	0.200122
1556	Forebrain/Midbrain/Hindbrain	0	1	2	5	8	14	17	21	31	38	0.13285	0.393485
1557	Neural crest	0	0	0	2	2	3	3	5	5	5	0.539247	0.0397679
1558	Forebrain/Midbrain/Hindbrain	0	1	4	6	9	14	21	31	35	42	0.146004	0.417323
1559	Spinal cord	0	0	0	0	0	0	0	0	1	1	0.731519	-0.160771
1560	Forebrain/Midbrain/Hindbrain	0	0	3	7	11	14	15	20	22	25	0.309197	0.383765
1561	Forebrain/Midbrain/Hindbrain	0	1	2	4	4	6	10	12	16	21	0.309197	0.45663
1562	Forebrain/Midbrain/Hindbrain	1	1	3	6	7	7	11	11	13	15	0.670213	0.339601
1563	Forebrain/Midbrain/Hindbrain	0	1	1	2	3	6	12	15	22	31	0.18986	0.39004
1564	Forebrain/Midbrain/Hindbrain	1	2	3	3	5	6	10	16	22	27	0.37417	0.399059
1565	Forebrain/Midbrain/Hindbrain	3	10	12	12	14	15	17	17	17	18	0.249258	0.02029
1566	Neural crest	1	2	2	2	2	4	4	5	8	9	0.320382	0.0822385
1567	Forebrain/Midbrain/Hindbrain	1	4	5	8	11	13	17	18	23	27	0.53219	0.327602
1568	Surface ectoderm	0	0	0	2	2	5	6	6	7	8	0.671469	-0.210732
1569	Spinal cord	3	4	5	9	11	14	16	18	20	22	0.596445	0.160547
1570	Forebrain/Midbrain/Hindbrain	1	4	6	9	14	20	28	35	44	49	0.263277	0.441299
1571	Forebrain/Midbrain/Hindbrain	0	0	0	0	1	1	1	1	2	6	0.811474	0.0274167
1572	Forebrain/Midbrain/Hindbrain	0	4	5	6	9	10	10	10	11	14	0.186165	0.00907599
1573	Forebrain/Midbrain/Hindbrain	0	0	0	0	0	0	0	2	3	3	0.811474	0.187215
1574	Forebrain/Midbrain/Hindbrain	0	0	3	4	7	9	15	19	23	29	0.13285	0.387236
1575	Forebrain/Midbrain/Hindbrain	2	4	8	11	15	17	20	27	36	46	0.13285	0.46046
1576	Forebrain/Midbrain/Hindbrain	0	0	0	0	1	4	5	6	9	11	0.788275	0.347968
1577	Forebrain/Midbrain/Hindbrain	1	1	1	3	3	3	4	4	9	16	0.13285	0.368497
1578	Forebrain/Midbrain/Hindbrain	0	0	2	5	5	7	9	11	17	21	0.13285	0.367931
1579	Forebrain/Midbrain/Hindbrain	0	1	3	3	7	10	19	27	35	40	0.471392	0.398315
1580	Surface ectoderm	0	1	5	10	15	20	27	34	42	50	0.459547	0.318823
1581	Forebrain/Midbrain/Hindbrain	0	0	1	2	3	5	7	7	8	10	0.265903	0.291646
1582	Forebrain/Midbrain/Hindbrain	0	1	3	5	8	12	14	16	21	24	0.639157	0.413332
1583	Forebrain/Midbrain/Hindbrain	0	0	0	0	1	1	4	6	7	12	0.411985	0.226748
1584	Forebrain/Midbrain/Hindbrain	2	5	13	18	23	27	31	38	46	53	0.361673	0.51462
1585	Forebrain/Midbrain/Hindbrain	1	1	3	4	6	10	12	15	18	26	0.13285	0.285497
1586	Forebrain/Midbrain/Hindbrain	1	6	6	10	12	15	20	26	32	36	0.13285	0.388296
1587	Forebrain/Midbrain/Hindbrain	1	4	5	8	14	18	22	27	35	43	0.336206	0.256253
1588	Forebrain/Midbrain/Hindbrain	0	0	1	2	3	5	8	13	18	20	0.234585	0.323052
1589	Gut tube	0	3	4	4	7	7	9	10	11	11	0.189667	0.112242
1590	Forebrain/Midbrain/Hindbrain	0	2	8	13	17	22	24	28	32	34	0.44097	0.350391
1591	Forebrain/Midbrain/Hindbrain	1	2	3	5	7	11	18	25	32	39	0.331464	0.565058
1592	Surface ectoderm	1	1	1	3	6	13	15	20	26	29	0.444199	0.263879
1593	Surface ectoderm	1	2	2	3	4	8	12	19	23	28	0.660063	0.140306
1594	Forebrain/Midbrain/Hindbrain	0	1	4	4	4	6	9	13	16	23	0.294959	0.41194
1595	Forebrain/Midbrain/Hindbrain	4	6	7	9	15	20	23	32	41	46	0.343094	0.337531
1596	Neural crest	0	0	0	0	0	0	0	1	1	1	0.798069	0.126267
1597	Forebrain/Midbrain/Hindbrain	0	0	1	3	7	10	16	24	28	28	0.288216	0.351015
1598	Surface ectoderm	0	0	1	2	3	3	3	3	4	4	0.7176	0.0127439
1599	Forebrain/Midbrain/Hindbrain	0	1	3	9	11	12	18	23	29	34	0.343683	0.417658
1600	Forebrain/Midbrain/Hindbrain	0	0	1	4	5	5	6	10	16	26	0.390865	0.179893
1601	Neural crest	0	0	0	0	0	0	0	0	2	5	0.662888	-0.0397802
1602	Forebrain/Midbrain/Hindbrain	1	1	1	1	2	2	4	9	15	24	0.13285	0.363242
1603	Forebrain/Midbrain/Hindbrain	0	0	3	6	8	11	15	18	21	24	0.189667	0.306433
1604	Forebrain/Midbrain/Hindbrain	2	2	4	4	7	8	13	14	19	22	0.235372	0.206478
1605	Haematoendothelial progenitors	0	0	0	0	1	1	1	1	1	3	0.785998	-0.113495
1606	Forebrain/Midbrain/Hindbrain	0	2	3	4	8	10	14	19	25	28	0	0.354019
1607	Forebrain/Midbrain/Hindbrain	0	0	0	0	0	0	0	0	0	0	0.832555	-0.0554357
1608	Forebrain/Midbrain/Hindbrain	0	0	1	2	2	3	6	7	9	11	0.218313	0.217219
1609	Forebrain/Midbrain/Hindbrain	0	1	2	5	7	9	11	14	18	21	0.523792	0.149907
1610	Forebrain/Midbrain/Hindbrain	3	3	8	11	15	16	20	21	25	31	0.234585	0.201735
1611	Forebrain/Midbrain/Hindbrain	0	0	0	0	1	1	1	1	1	1	0.650239	0.15219
1612	Forebrain/Midbrain/Hindbrain	0	0	0	2	5	8	11	11	11	19	0.342457	0.246861
1613	Forebrain/Midbrain/Hindbrain	0	2	3	4	5	6	10	13	14	15	0	0.226729
1614	Forebrain/Midbrain/Hindbrain	0	0	2	5	5	8	11	14	17	22	0.516516	0.0334935
1615	Forebrain/Midbrain/Hindbrain	0	0	0	1	2	2	3	4	4	4	0.352094	0.0103081
1616	Forebrain/Midbrain/Hindbrain	1	4	5	7	12	16	20	23	32	37	0	0.17924
1617	Forebrain/Midbrain/Hindbrain	0	2	4	5	10	16	24	28	37	40	0	0.152279
1618	Forebrain/Midbrain/Hindbrain	0	0	0	1	1	4	5	9	11	13	0.342457	0.0733471
1619	Forebrain/Midbrain/Hindbrain	0	2	3	3	9	13	19	25	27	33	0.13285	0.15684
1620	Forebrain/Midbrain/Hindbrain	4	12	16	17	24	30	38	49	57	67	0.13285	0.265732
1621	Forebrain/Midbrain/Hindbrain	1	2	3	6	11	14	22	27	32	40	0	0.141668
1622	Forebrain/Midbrain/Hindbrain	1	1	3	4	6	10	13	15	19	23	0.43485	0.178654
1623	Forebrain/Midbrain/Hindbrain	0	1	3	11	14	18	23	25	34	37	0.345911	0.048648
1624	Forebrain/Midbrain/Hindbrain	2	2	7	17	20	24	34	39	44	47	0.13285	0.194611
1625	Forebrain/Midbrain/Hindbrain	1	7	11	19	26	31	40	55	63	72	0	0.280047
1626	Forebrain/Midbrain/Hindbrain	0	1	2	2	3	3	4	6	10	12	0.43485	0.00399873
1627	Forebrain/Midbrain/Hindbrain	1	5	10	12	16	24	26	30	38	47	0.13285	0.224685
1628	Forebrain/Midbrain/Hindbrain	1	1	3	4	9	12	17	25	28	35	0.13285	0.0604691
1629	Forebrain/Midbrain/Hindbrain	0	4	5	15	20	27	32	40	47	53	0.186165	0.139827
1630	Forebrain/Midbrain/Hindbrain	0	0	0	1	4	6	6	11	14	19	0	0.195347
1631	Forebrain/Midbrain/Hindbrain	0	0	0	0	1	4	6	8	14	18	0.186165	0.19695
1632	Forebrain/Midbrain/Hindbrain	0	0	0	1	1	6	8	11	12	18	0	0.248324
1633	Forebrain/Midbrain/Hindbrain	0	0	0	4	5	10	17	24	30	38	0.43485	0.211701
1634	Forebrain/Midbrain/Hindbrain	1	3	6	8	10	15	17	24	26	30	0.231591	0.0736133
1635	Forebrain/Midbrain/Hindbrain	1	2	3	3	4	5	6	7	12	14	0.309197	0.0628069
1636	Forebrain/Midbrain/Hindbrain	0	2	3	9	16	21	30	36	39	47	0	0.223174
1637	Forebrain/Midbrain/Hindbrain	0	0	1	1	2	2	4	5	5	6	0.234585	0.0729011
1638	Forebrain/Midbrain/Hindbrain	0	1	1	2	7	10	12	18	20	22	0.653816	0.218423
1639	Forebrain/Midbrain/Hindbrain	0	2	8	14	23	35	52	62	74	85	0	0.214466
1640	Forebrain/Midbrain/Hindbrain	1	2	6	15	20	26	34	39	49	58	0	0.229102
1641	Forebrain/Midbrain/Hindbrain	0	0	2	4	6	13	19	21	25	27	0	0.222354
1642	Forebrain/Midbrain/Hindbrain	0	0	0	3	6	11	15	21	26	32	0.13285	0.227534
1643	Forebrain/Midbrain/Hindbrain	0	1	1	5	8	12	18	27	35	40	0.13285	0.232547
1644	Forebrain/Midbrain/Hindbrain	1	5	7	10	12	18	24	29	36	42	0	0.256538
1645	Forebrain/Midbrain/Hindbrain	0	1	1	2	2	4	4	4	5	5	0.494064	0.0156179
1646	Forebrain/Midbrain/Hindbrain	0	1	1	5	6	7	11	17	21	22	0.28628	0.139332
1647	Forebrain/Midbrain/Hindbrain	2	7	14	23	27	31	40	47	59	68	0.13285	0.233932
1648	Forebrain/Midbrain/Hindbrain	0	0	1	3	5	8	9	13	16	18	0.13285	0.310964
1649	Forebrain/Midbrain/Hindbrain	0	2	6	10	18	24	34	41	46	55	0.13285	0.314319
1650	Forebrain/Midbrain/Hindbrain	0	0	4	11	14	21	28	35	45	55	0	0.224195
1651	Forebrain/Midbrain/Hindbrain	4	5	8	11	17	18	23	27	32	36	0.189667	0.391788
1652	Forebrain/Midbrain/Hindbrain	1	3	3	4	8	10	16	20	25	29	0.37417	0.0770428
1653	Forebrain/Midbrain/Hindbrain	0	0	1	2	4	5	7	8	9	13	0.132916	0.213766
1654	Forebrain/Midbrain/Hindbrain	2	5	9	15	24	31	41	49	58	67	0	0.211535
1655	Forebrain/Midbrain/Hindbrain	2	2	4	11	15	21	29	35	40	42	0.13285	0.226448
1656	Forebrain/Midbrain/Hindbrain	0	1	4	6	10	14	21	28	34	42	0	0.26453
1657	Forebrain/Midbrain/Hindbrain	1	1	3	8	13	17	22	27	30	35	0.20021	0.160294
1658	Forebrain/Midbrain/Hindbrain	0	3	5	8	14	20	28	32	43	49	0.13285	0.242274
1659	Forebrain/Midbrain/Hindbrain	0	2	8	9	11	16	19	23	31	40	0	0.205861
1660	Forebrain/Midbrain/Hindbrain	0	1	2	4	7	9	14	19	22	25	0.217526	0.158397
1661	Forebrain/Midbrain/Hindbrain	1	4	7	13	16	20	27	29	38	45	0	0.223002
1662	Forebrain/Midbrain/Hindbrain	0	0	2	5	5	7	14	16	20	25	0	0.257249
1663	Forebrain/Midbrain/Hindbrain	0	0	0	0	0	1	2	4	5	5	0.68593	0.146823
1664	Forebrain/Midbrain/Hindbrain	0	0	1	3	8	12	17	20	22	27	0	0.245263
1665	Forebrain/Midbrain/Hindbrain	0	2	8	11	18	23	31	36	42	46	0.13285	0.241129
1666	Forebrain/Midbrain/Hindbrain	2	5	14	23	26	29	37	42	52	61	0	0.27207
1667	Forebrain/Midbrain/Hindbrain	1	1	5	9	13	16	18	26	31	35	0.351767	0.238156
1668	Forebrain/Midbrain/Hindbrain	0	0	0	3	5	8	9	11	12	17	0.120295	0.0492977
1669	Forebrain/Midbrain/Hindbrain	0	0	2	9	13	17	21	29	35	49	0.13285	0.240115
1670	Forebrain/Midbrain/Hindbrain	0	0	4	9	12	18	23	31	37	46	0.13285	0.21177
1671	Forebrain/Midbrain/Hindbrain	3	9	11	19	22	29	32	37	44	49	0	0.242535
1672	Forebrain/Midbrain/Hindbrain	2	3	9	11	13	14	19	24	25	31	0.404841	0.345439
1673	Forebrain/Midbrain/Hindbrain	2	3	4	8	14	20	23	28	39	43	0.265903	0.205449
1674	Forebrain/Midbrain/Hindbrain	1	5	5	7	10	13	20	25	30	35	0.13285	0.17401
1675	Forebrain/Midbrain/Hindbrain	1	1	1	1	2	3	4	4	6	7	0.724981	-0.198764
1676	Spinal cord	0	0	0	0	0	1	3	4	4	4	0.58482	-0.23733
1677	Forebrain/Midbrain/Hindbrain	3	7	13	19	25	30	38	46	56	62	0	0.248201
1678	Forebrain/Midbrain/Hindbrain	1	1	1	1	2	2	2	2	2	3	0.726663	-0.0133409
1679	Forebrain/Midbrain/Hindbrain	0	1	3	3	5	6	7	7	9	14	0.132916	0.0966837
1680	Forebrain/Midbrain/Hindbrain	1	2	6	14	20	26	36	41	50	59	0.13285	0.226552
1681	Forebrain/Midbrain/Hindbrain	3	3	10	15	22	28	38	49	57	62	0.189667	0.19031
1682	Forebrain/Midbrain/Hindbrain	0	4	7	11	13	15	24	29	35	40	0.0677152	0.166483
1683	Forebrain/Midbrain/Hindbrain	0	1	1	1	1	3	4	5	9	13	0.13285	0.140242
1684	Forebrain/Midbrain/Hindbrain	2	4	11	17	23	30	36	40	46	51	0	0.246856
1685	Forebrain/Midbrain/Hindbrain	0	1	3	6	9	14	18	21	23	25	0	0.22854
1686	Forebrain/Midbrain/Hindbrain	0	0	2	6	11	12	18	25	35	43	0.13285	0.262846
1687	Forebrain/Midbrain/Hindbrain	2	8	11	19	25	31	42	51	58	63	0.342457	0.140349
1688	Forebrain/Midbrain/Hindbrain	1	3	6	12	13	16	20	25	33	39	0.13285	0.110278
1689	Spinal cord	0	0	0	1	1	1	2	4	4	4	0.724981	-0.113847
1690	Forebrain/Midbrain/Hindbrain	2	6	6	11	16	20	26	33	40	47	0	0.238415
1691	Forebrain/Midbrain/Hindbrain	0	1	2	2	3	3	4	6	6	6	0.459547	-0.165442
1692	Forebrain/Midbrain/Hindbrain	2	6	11	20	30	35	47	52	65	74	0	0.231703
1693	Forebrain/Midbrain/Hindbrain	0	1	1	3	5	11	14	21	26	35	0	0.190049
1694	Forebrain/Midbrain/Hindbrain	0	3	7	9	13	19	21	26	30	38	0.189667	0.127643
1695	Forebrain/Midbrain/Hindbrain	0	0	1	1	1	1	2	2	2	2	0.702411	0.0883565
1696	Forebrain/Midbrain/Hindbrain	0	3	5	11	17	21	26	34	39	44	0	0.212104
1697	Forebrain/Midbrain/Hindbrain	0	0	0	0	0	0	2	3	4	7	0.423096	0.0366068
1698	Forebrain/Midbrain/Hindbrain	0	1	5	8	11	13	16	20	27	29	0	0.245362
1699	Forebrain/Midbrain/Hindbrain	0	0	1	2	3	5	7	10	11	12	0.593399	-0.0740697
1700	Forebrain/Midbrain/Hindbrain	0	0	0	0	1	1	2	2	2	2	0.0677152	0.0752265
1701	Forebrain/Midbrain/Hindbrain	0	3	11	12	16	20	23	26	31	37	0	0.129277
1702	Forebrain/Midbrain/Hindbrain	0	2	2	3	7	10	11	18	25	29	0.18338	-0.0203008
1703	Forebrain/Midbrain/Hindbrain	0	3	4	6	9	14	21	28	32	38	0.228744	0.306504
1704	Forebrain/Midbrain/Hindbrain	1	3	6	13	20	30	34	38	45	53	0	0.199655
1705	Forebrain/Midbrain/Hindbrain	0	1	2	2	5	9	13	16	20	26	0	0.207135
1706	Forebrain/Midbrain/Hindbrain	0	7	9	13	19	25	29	32	42	47	0	0.261495
1707	Forebrain/Midbrain/Hindbrain	0	3	6	11	16	19	33	38	42	46	0	0.19809
1708	Spinal cord	2	3	5	6	8	12	15	21	26	33	0.151545	0.116508
1709	Forebrain/Midbrain/Hindbrain	2	4	9	13	13	19	23	33	38	42	0.141483	0.0589007
1710	Forebrain/Midbrain/Hindbrain	3	7	18	24	34	42	52	61	66	71	0	0.294621
1711	Forebrain/Midbrain/Hindbrain	0	3	7	10	11	14	18	20	24	29	0.13285	0.210811
1712	Forebrain/Midbrain/Hindbrain	0	2	4	7	13	21	28	35	44	56	0.13285	0.304046
1713	Forebrain/Midbrain/Hindbrain	0	0	5	7	8	8	12	19	22	26	0.235372	0.153323
1714	Forebrain/Midbrain/Hindbrain	0	2	4	7	12	18	25	33	41	50	0	0.192234
1715	Forebrain/Midbrain/Hindbrain	0	0	0	1	2	4	5	8	13	16	0.231591	-0.0044349
1716	Forebrain/Midbrain/Hindbrain	2	6	14	19	28	36	41	51	55	64	0.13285	0.234981
1717	Forebrain/Midbrain/Hindbrain	0	2	4	9	16	26	31	40	47	57	0.13285	0.265029
1718	Forebrain/Midbrain/Hindbrain	0	0	3	7	11	13	20	25	30	34	0	0.240498
1719	Forebrain/Midbrain/Hindbrain	0	1	2	3	5	12	15	17	19	23	0	0.118616
1720	Forebrain/Midbrain/Hindbrain	0	0	3	9	15	21	28	37	42	52	0.189667	0.279773
1721	Forebrain/Midbrain/Hindbrain	0	0	0	1	2	4	5	11	13	21	0	0.166684
1722	Forebrain/Midbrain/Hindbrain	2	7	12	19	27	38	45	52	59	67	0	0.19346
1723	Forebrain/Midbrain/Hindbrain	0	1	1	4	5	10	16	18	28	42	0.132916	0.341601
1724	Forebrain/Midbrain/Hindbrain	1	3	4	7	11	14	18	20	22	24	0.13285	0.215256
1725	Forebrain/Midbrain/Hindbrain	1	1	3	5	11	14	16	23	33	49	0	0.232126
1726	Forebrain/Midbrain/Hindbrain	0	0	2	2	4	8	9	12	17	19	0.132988	0.191388
1727	Spinal cord	0	0	2	2	2	4	8	10	12	16	0.13285	0.0687096
1728	Forebrain/Midbrain/Hindbrain	0	3	5	13	17	21	31	37	46	50	0.189667	0.170167
1729	Forebrain/Midbrain/Hindbrain	0	0	1	4	9	14	15	22	28	30	0.464501	0.11806
1730	Forebrain/Midbrain/Hindbrain	0	1	2	8	11	17	20	24	28	38	0.13285	0.203442
1731	Forebrain/Midbrain/Hindbrain	0	3	5	10	14	20	25	34	40	52	0	0.258339
1732	Forebrain/Midbrain/Hindbrain	3	5	14	20	30	36	52	59	72	82	0	0.200871
1733	Forebrain/Midbrain/Hindbrain	1	3	3	8	12	17	21	23	26	30	0	0.307614
1734	Forebrain/Midbrain/Hindbrain	1	12	18	29	36	47	59	68	78	83	0	0.2054
1735	Forebrain/Midbrain/Hindbrain	0	4	10	16	20	28	34	42	52	57	0.13285	0.294337
1736	Forebrain/Midbrain/Hindbrain	0	1	2	9	15	15	19	23	31	36	0.189667	0.127428
1737	Forebrain/Midbrain/Hindbrain	1	2	5	8	12	16	22	29	37	41	0	0.240579
1738	Forebrain/Midbrain/Hindbrain	2	3	8	15	21	25	34	37	44	54	0.189667	0.251073
1739	Forebrain/Midbrain/Hindbrain	0	1	4	5	10	15	16	22	27	31	0.234585	0.216544
1740	Forebrain/Midbrain/Hindbrain	4	12	25	35	46	57	66	84	94	105	0.189667	0.282794
1741	Forebrain/Midbrain/Hindbrain	1	2	4	6	7	10	13	13	19	21	0.273645	0.340438
1742	Forebrain/Midbrain/Hindbrain	0	0	3	5	6	9	11	17	20	25	0.616762	0.39681
1743	Forebrain/Midbrain/Hindbrain	1	2	6	11	15	16	22	25	34	37	0.13285	0.290035
1744	Forebrain/Midbrain/Hindbrain	3	7	16	25	32	41	51	61	67	77	0.13285	0.283171
1745	Forebrain/Midbrain/Hindbrain	0	1	5	11	16	24	27	34	42	47	0.234585	0.201954
1746	Forebrain/Midbrain/Hindbrain	1	2	3	3	6	12	20	23	30	33	0.13285	0.265191
1747	Forebrain/Midbrain/Hindbrain	0	2	8	12	17	21	25	31	40	50	0	0.230654
1748	Forebrain/Midbrain/Hindbrain	1	3	11	13	15	22	27	30	40	47	0	0.219155
1749	Forebrain/Midbrain/Hindbrain	4	10	18	26	32	43	51	62	70	80	0.189667	0.185275
1750	Forebrain/Midbrain/Hindbrain	3	8	15	20	27	30	38	47	51	56	0.0677152	0.239653
1751	Forebrain/Midbrain/Hindbrain	0	0	2	4	4	6	12	14	17	21	0	0.104703
1752	Forebrain/Midbrain/Hindbrain	0	1	2	7	13	18	24	29	34	44	0.13285	0.399488
1753	Forebrain/Midbrain/Hindbrain	0	3	9	13	19	28	37	46	57	68	0	0.296344
1754	Forebrain/Midbrain/Hindbrain	1	4	6	12	23	34	41	46	57	67	0.13285	0.246671
1755	Forebrain/Midbrain/Hindbrain	1	1	1	1	3	4	5	7	8	11	0.13285	0.184312
1756	Forebrain/Midbrain/Hindbrain	0	2	4	6	7	8	13	20	23	27	0.464501	0.0128747
1757	Forebrain/Midbrain/Hindbrain	0	2	3	6	8	14	18	23	34	47	0	0.203936
1758	Forebrain/Midbrain/Hindbrain	0	0	1	1	6	6	9	14	17	20	0.472601	-0.0741337
1759	Forebrain/Midbrain/Hindbrain	0	2	4	7	11	17	25	30	39	45	0	0.244309
1760	Forebrain/Midbrain/Hindbrain	0	1	4	6	9	12	18	22	29	37	0	0.186398
1761	Forebrain/Midbrain/Hindbrain	2	6	12	16	19	31	42	48	53	58	0.189667	0.182365
1762	Forebrain/Midbrain/Hindbrain	1	2	5	8	11	21	25	33	38	47	0	0.3028
1763	Forebrain/Midbrain/Hindbrain	0	0	2	5	7	12	16	25	30	35	0.189667	0.234301
1764	Forebrain/Midbrain/Hindbrain	0	0	1	6	6	8	12	16	20	27	0.494064	0.208869
1765	Forebrain/Midbrain/Hindbrain	0	1	3	13	14	19	25	31	36	44	0.13285	0.266211
1766	Forebrain/Midbrain/Hindbrain	1	1	2	4	10	11	15	20	28	40	0.273645	0.174136
1767	Forebrain/Midbrain/Hindbrain	0	3	3	8	12	18	23	29	33	39	0.273645	0.21915
1768	Forebrain/Midbrain/Hindbrain	3	11	17	26	33	42	49	55	64	74	0	0.190675
1769	Forebrain/Midbrain/Hindbrain	0	1	4	5	7	9	14	18	26	29	0	0.187392
1770	Forebrain/Midbrain/Hindbrain	0	0	0	0	0	0	0	0	0	0	0.832555	0.0140355
1771	Forebrain/Midbrain/Hindbrain	1	2	7	11	17	24	27	34	40	47	0	0.213836
1772	Forebrain/Midbrain/Hindbrain	3	9	12	18	20	29	41	45	56	67	0	0.234269
1773	Forebrain/Midbrain/Hindbrain	4	6	11	18	23	31	41	50	57	62	0	0.321025
1774	Forebrain/Midbrain/Hindbrain	1	4	9	10	17	22	27	34	40	46	0.189667	0.289699
1775	Forebrain/Midbrain/Hindbrain	0	0	0	0	1	2	6	10	13	15	0.616762	-0.117531
1776	Forebrain/Midbrain/Hindbrain	1	4	7	9	15	21	30	33	40	47	0.13285	0.165012
1777	Forebrain/Midbrain/Hindbrain	2	5	8	16	25	33	41	50	56	63	0	0.211634
1778	Forebrain/Midbrain/Hindbrain	1	3	5	8	11	14	18	20	26	30	0.249258	0.0733388
1779	Forebrain/Midbrain/Hindbrain	0	0	1	1	1	2	2	4	7	10	0.486742	-0.0409428
1780	Forebrain/Midbrain/Hindbrain	2	9	13	25	34	43	49	56	64	75	0.189667	0.166016
1781	Spinal cord	0	0	0	1	5	8	9	11	17	20	0	0.204249
1782	Forebrain/Midbrain/Hindbrain	0	3	6	8	11	15	21	26	29	35	0.0677152	0.207494
1783	Forebrain/Midbrain/Hindbrain	0	0	1	1	3	5	11	17	19	24	0.294959	0.194208
1784	Forebrain/Midbrain/Hindbrain	0	0	0	0	0	1	2	3	4	6	0.788275	0.0198388
1785	Forebrain/Midbrain/Hindbrain	4	5	11	14	23	30	37	52	58	67	0	0.24983
1786	Forebrain/Midbrain/Hindbrain	0	2	3	5	8	10	15	19	26	29	0.273645	0.0664743
1787	Forebrain/Midbrain/Hindbrain	2	2	4	8	15	19	25	30	34	42	0.273645	0.16859
1788	Forebrain/Midbrain/Hindbrain	0	2	3	5	9	10	16	21	25	32	0.650239	0.0823978
1789	Forebrain/Midbrain/Hindbrain	1	2	2	2	2	2	3	3	3	4	0.68593	0.0123196
1790	Forebrain/Midbrain/Hindbrain	2	3	5	9	12	15	16	22	27	34	0.13285	0.137001
1791	Forebrain/Midbrain/Hindbrain	0	0	0	0	0	2	2	3	3	3	0.726663	-0.113132
1792	Forebrain/Midbrain/Hindbrain	7	12	18	23	31	36	42	49	64	68	0	0.16979
1793	Forebrain/Midbrain/Hindbrain	5	10	13	23	34	40	44	55	65	73	0.189667	0.193226
1794	Forebrain/Midbrain/Hindbrain	2	10	12	15	19	21	32	37	47	50	0.13285	0.33151
1795	Forebrain/Midbrain/Hindbrain	0	0	0	1	1	2	2	3	3	3	0.650239	-0.0980469
1796	Spinal cord	0	0	0	0	0	0	0	0	0	2	0.798069	-0.122224
1797	Forebrain/Midbrain/Hindbrain	0	0	1	1	7	10	15	23	26	31	0	0.250132
1798	Neural crest	0	1	4	5	7	7	9	10	14	14	0.759008	0.194446
1799	Forebrain/Midbrain/Hindbrain	1	4	5	9	11	16	24	28	33	40	0	0.192713
1800	Forebrain/Midbrain/Hindbrain	4	10	16	26	29	38	48	59	70	80	0	0.218359
1801	Forebrain/Midbrain/Hindbrain	3	8	16	30	37	45	57	64	71	78	0.189667	0.181443
1802	Forebrain/Midbrain/Hindbrain	1	7	17	28	39	49	58	64	69	76	0.13285	0.172652
1803	Forebrain/Midbrain/Hindbrain	7	12	18	28	35	47	54	62	73	81	0.189667	0.208659
1804	Forebrain/Midbrain/Hindbrain	2	7	15	26	35	52	62	71	82	91	0.13285	0.199581
1805	Forebrain/Midbrain/Hindbrain	0	0	0	0	0	2	3	3	4	7	0.811474	0.0144145
1806	Forebrain/Midbrain/Hindbrain	4	10	19	29	40	51	61	71	81	90	0.189667	0.183076
1807	Forebrain/Midbrain/Hindbrain	0	0	0	1	3	8	12	17	21	27	0	0.233112
1808	Forebrain/Midbrain/Hindbrain	1	5	11	16	24	35	43	54	63	73	0.13285	0.175146
1809	Forebrain/Midbrain/Hindbrain	0	0	4	9	13	15	21	28	33	42	0.189667	0.214578
1810	Forebrain/Midbrain/Hindbrain	2	5	13	23	32	48	58	67	74	81	0.13285	0.199536
1811	Forebrain/Midbrain/Hindbrain	0	2	4	10	14	18	22	28	32	41	0.13285	0.273998
1812	Forebrain/Midbrain/Hindbrain	1	1	2	2	6	12	17	21	26	33	0	0.200417
1813	Forebrain/Midbrain/Hindbrain	0	2	2	3	6	8	14	18	22	25	0	0.219311
1814	Forebrain/Midbrain/Hindbrain	5	10	15	20	28	39	43	48	59	69	0.189667	0.157924
1815	Forebrain/Midbrain/Hindbrain	2	7	10	21	29	40	51	66	76	89	0.13285	0.295616
1816	Endothelium	0	0	0	1	2	2	3	3	4	4	0.769831	-0.0761766
1817	Haematoendothelial progenitors	0	0	1	2	3	5	5	5	6	7	0.68358	-0.0119438
1818	Forebrain/Midbrain/Hindbrain	0	0	0	1	2	4	4	5	8	9	0.523792	-0.0702703
1819	Forebrain/Midbrain/Hindbrain	0	0	3	9	11	13	16	18	20	24	0	0.167109
1820	Forebrain/Midbrain/Hindbrain	1	4	7	8	18	26	38	46	52	58	0.189667	0.232758
1821	Forebrain/Midbrain/Hindbrain	0	4	9	18	24	32	42	47	54	68	0.13285	0.201912
1822	Forebrain/Midbrain/Hindbrain	0	1	4	6	11	14	22	26	31	39	0.120295	0.244794
1823	Forebrain/Midbrain/Hindbrain	3	5	8	11	17	23	32	36	46	56	0	0.132587
1824	Cranial mesoderm	0	0	0	1	1	1	1	1	1	1	0.773091	0.0540842
1825	Forebrain/Midbrain/Hindbrain	0	0	4	6	8	12	19	23	29	35	0.13285	0.226489
1826	Forebrain/Midbrain/Hindbrain	2	7	13	25	33	41	50	60	69	78	0.13285	0.206961
1827	Forebrain/Midbrain/Hindbrain	0	8	14	22	31	42	48	58	64	70	0.13285	0.153157
1828	Forebrain/Midbrain/Hindbrain	0	3	8	15	18	26	33	42	52	62	0.13285	0.218983
1829	Forebrain/Midbrain/Hindbrain	0	0	1	1	1	5	7	7	10	11	0.13285	0.162106
1830	Forebrain/Midbrain/Hindbrain	0	0	1	1	2	3	3	7	9	13	0.581691	-0.0221236
1831	Forebrain/Midbrain/Hindbrain	0	3	8	16	21	26	35	43	55	67	0.189667	0.277524
1832	Forebrain/Midbrain/Hindbrain	2	7	12	16	23	24	31	38	42	53	0.13285	0.161297
1833	Forebrain/Midbrain/Hindbrain	2	8	16	25	33	37	52	64	74	81	0	0.121548
1834	Forebrain/Midbrain/Hindbrain	2	6	12	19	24	33	44	54	61	75	0.189667	0.155145
1835	Neural crest	0	0	0	0	0	0	0	0	0	0	0.803373	0.0696832
1836	Forebrain/Midbrain/Hindbrain	0	1	3	7	9	15	21	29	34	44	0.235841	0.380493
1837	Forebrain/Midbrain/Hindbrain	2	9	18	24	35	48	54	62	71	80	0	0.167586
1838	Forebrain/Midbrain/Hindbrain	3	6	14	21	29	36	44	49	55	64	0.13285	0.131403
1839	Endothelium	0	2	2	3	3	5	6	6	6	7	0.747818	-0.082258
1840	Forebrain/Midbrain/Hindbrain	0	0	0	0	0	4	9	12	13	15	0.37417	0.157918
1841	Forebrain/Midbrain/Hindbrain	2	7	10	14	22	32	39	47	51	57	0.13285	0.156882
1842	Neural crest	1	5	7	14	19	24	28	34	43	55	0	0.272691
1843	Haematoendothelial progenitors	0	0	0	0	1	1	1	6	6	7	0.620454	-0.00345476
1844	Forebrain/Midbrain/Hindbrain	0	3	7	11	16	25	32	40	51	59	0.13285	0.191722
1845	Forebrain/Midbrain/Hindbrain	1	4	7	15	25	29	34	44	51	60	0.13285	0.163987
1846	Forebrain/Midbrain/Hindbrain	4	8	13	23	32	45	52	59	72	79	0	0.161852
1847	Forebrain/Midbrain/Hindbrain	0	0	2	3	7	9	12	17	23	33	0	0.143078
1848	Forebrain/Midbrain/Hindbrain	0	0	0	2	3	3	8	10	13	18	0.186165	0.114453
1849	Forebrain/Midbrain/Hindbrain	1	1	5	6	10	15	21	32	35	42	0.350846	0.109664
1850	Forebrain/Midbrain/Hindbrain	0	2	6	14	20	27	35	43	55	70	0.273645	0.347795
1851	Endothelium	0	0	1	2	4	4	4	4	4	4	0.686881	-0.0587245
1852	Haematoendothelial progenitors	2	2	2	4	4	4	4	6	7	7	0.661621	0.0201737
1853	Forebrain/Midbrain/Hindbrain	1	4	6	9	18	25	31	37	41	51	0.189667	0.195416
1854	Forebrain/Midbrain/Hindbrain	0	0	0	0	0	1	1	2	3	3	0.575295	0.0889168
1855	Forebrain/Midbrain/Hindbrain	1	5	13	23	31	39	48	59	64	75	0.13285	0.158716
1856	Forebrain/Midbrain/Hindbrain	0	3	5	10	19	30	43	50	55	63	0	0.210594
1857	Spinal cord	0	0	0	0	0	0	0	0	0	0	0.832555	-0.108298
1858	Neural crest	1	3	7	8	10	12	16	17	19	23	0.543741	0.271549
1859	Forebrain/Midbrain/Hindbrain	0	0	0	0	1	2	5	7	9	14	0.189667	0.237601
1860	Forebrain/Midbrain/Hindbrain	3	7	12	22	31	38	47	52	62	71	0	0.171888
1861	Forebrain/Midbrain/Hindbrain	1	3	13	19	29	36	45	52	61	73	0.13285	0.160321
1862	Forebrain/Midbrain/Hindbrain	2	3	5	6	12	18	25	30	36	45	0	0.173319
1863	Forebrain/Midbrain/Hindbrain	0	1	1	2	2	2	3	3	5	6	0.694886	0.286529
1864	Forebrain/Midbrain/Hindbrain	4	9	17	29	34	39	47	62	69	79	0	0.104122
1865	Forebrain/Midbrain/Hindbrain	1	11	19	26	33	38	46	55	67	79	0.186165	0.195982
1866	Forebrain/Midbrain/Hindbrain	5	7	13	18	26	34	40	46	50	57	0.13285	0.271652
1867	Haematoendothelial progenitors	0	2	2	2	4	4	6	7	8	10	0.715869	0.0471269
1868	Forebrain/Midbrain/Hindbrain	2	8	16	21	30	41	51	61	72	84	0	0.160366
1869	Forebrain/Midbrain/Hindbrain	0	1	4	8	12	21	23	33	39	46	0.347569	0.209063
1870	Neural crest	0	0	0	0	0	1	2	3	4	4	0.65742	0.196137
1871	Endothelium	0	1	2	3	3	3	3	4	5	5	0.769831	-0.054084
1872	Forebrain/Midbrain/Hindbrain	1	3	7	13	19	22	26	36	43	53	0.13285	0.160365
1873	Forebrain/Midbrain/Hindbrain	1	2	7	13	18	30	40	52	61	72	0.353149	0.150162
1874	Forebrain/Midbrain/Hindbrain	1	7	12	17	19	29	37	42	46	54	0	0.131151
1875	Forebrain/Midbrain/Hindbrain	2	9	22	28	33	36	46	52	62	71	0.13285	0.186471
1876	Forebrain/Midbrain/Hindbrain	0	0	2	6	6	11	16	20	26	33	0.13285	0.111977
1877	Forebrain/Midbrain/Hindbrain	1	5	11	14	23	30	36	44	55	63	0	0.13261
1878	Cranial mesoderm	0	1	2	4	6	6	7	9	12	14	0.532518	0.0771147
1879	Forebrain/Midbrain/Hindbrain	0	1	1	2	4	4	4	8	10	12	0.189667	0.176947
1880	Forebrain/Midbrain/Hindbrain	1	2	3	4	7	12	18	24	27	39	0.13285	0.15463
1881	Forebrain/Midbrain/Hindbrain	4	12	18	24	29	38	52	64	69	77	0	0.137359
1882	Neural crest	1	2	4	6	8	10	13	15	16	18	0.597346	0.185277
1883	Forebrain/Midbrain/Hindbrain	0	1	2	3	4	8	16	20	25	29	0	0.15046
1884	Neural crest	0	2	6	6	13	14	14	15	18	21	0.523399	0.149582
1885	Forebrain/Midbrain/Hindbrain	2	3	3	4	7	11	12	17	21	26	0.342457	0.44403
1886	Forebrain/Midbrain/Hindbrain	0	2	4	7	11	16	21	25	26	31	0.13285	0.279067
1887	Neural crest	0	1	3	4	5	8	11	16	19	20	0.615675	0.0727702
1888	Forebrain/Midbrain/Hindbrain	2	5	11	22	31	37	49	53	58	63	0	0.13284
1889	Forebrain/Midbrain/Hindbrain	6	10	15	24	33	42	48	59	69	82	0	0.13706
1890	Forebrain/Midbrain/Hindbrain	3	4	7	16	20	27	32	40	48	55	0	0.154167
1891	Forebrain/Midbrain/Hindbrain	2	7	13	19	24	32	37	48	53	61	0	0.138637
1892	Forebrain/Midbrain/Hindbrain	0	2	3	4	7	13	19	26	33	39	0.299769	0.231792
1893	Forebrain/Midbrain/Hindbrain	1	3	5	11	16	24	32	42	53	58	0.273645	0.150975
1894	Forebrain/Midbrain/Hindbrain	0	2	4	6	11	16	20	27	31	38	0	0.213861
1895	Forebrain/Midbrain/Hindbrain	4	10	16	18	22	28	34	41	47	55	0	0.0766831
1896	Forebrain/Midbrain/Hindbrain	1	4	5	8	11	15	19	25	33	36	0	0.24685
1897	Forebrain/Midbrain/Hindbrain	0	3	7	14	22	28	34	38	46	53	0.13285	0.142281
1898	Forebrain/Midbrain/Hindbrain	2	5	12	21	29	37	47	53	57	65	0	0.133309
1899	Neural crest	0	0	1	2	3	3	3	3	4	5	0.733213	0.0317369
1900	Forebrain/Midbrain/Hindbrain	2	2	3	6	11	18	22	27	33	38	0.13285	0.219054
1901	Forebrain/Midbrain/Hindbrain	0	1	1	1	2	2	4	6	10	12	0.273645	0.329916
1902	Forebrain/Midbrain/Hindbrain	1	4	6	8	12	14	21	25	32	35	0.13285	0.216449
1903	Forebrain/Midbrain/Hindbrain	0	2	2	3	4	6	7	7	7	8	0.616762	-0.00387083
1904	Spinal cord	0	1	2	6	8	12	16	20	21	28	0.322672	0.171588
1905	Forebrain/Midbrain/Hindbrain	3	9	15	24	33	37	45	50	59	64	0	0.0886637
1906	Neural crest	1	4	4	4	6	7	9	9	11	12	0.418418	0.018908
1907	Forebrain/Midbrain/Hindbrain	3	10	15	22	30	34	39	44	57	62	0	0.0764484
1908	Neural crest	2	5	7	8	8	12	13	16	19	23	0.397683	0.302258
1909	Forebrain/Midbrain/Hindbrain	0	0	0	0	0	4	6	8	9	16	0.332022	0.291111
1910	Forebrain/Midbrain/Hindbrain	1	3	9	17	22	29	32	39	48	54	0	0.0697319
1911	Forebrain/Midbrain/Hindbrain	0	4	9	14	19	27	36	41	51	59	0	0.0977835
1912	Forebrain/Midbrain/Hindbrain	1	1	1	5	6	7	8	9	11	14	0.234585	0.122737
1913	Endothelium	0	1	1	1	1	1	1	2	5	8	0.832555	-0.033891
1914	Forebrain/Midbrain/Hindbrain	0	1	5	8	14	18	24	30	35	43	0.189667	0.194274
1915	Neural crest	2	4	5	6	10	12	14	15	18	19	0.478955	0.0522368
1916	Neural crest	3	8	8	11	13	16	17	22	24	24	0.416277	0.159313
1917	Neural crest	3	3	5	5	5	6	10	12	16	18	0.32958	0.0688711
1918	Forebrain/Midbrain/Hindbrain	0	1	5	10	11	17	25	31	36	45	0.189667	0.1645
1919	Forebrain/Midbrain/Hindbrain	1	3	7	9	16	22	24	34	42	49	0.299769	0.169177
1920	Forebrain/Midbrain/Hindbrain	0	3	5	10	13	16	24	29	35	44	0.294959	0.187295
1921	Neural crest	3	3	6	6	8	9	9	13	16	18	0.255824	0.075052
1922	Neural crest	4	6	10	11	16	17	20	22	24	27	0.399491	0.130885
1923	Forebrain/Midbrain/Hindbrain	0	0	0	1	2	3	4	7	11	17	0.189667	0.237211
1924	Neural crest	0	0	0	1	4	6	8	9	11	11	0.535712	-0.0885359
1925	Neural crest	2	4	4	5	6	8	10	13	14	15	0.566686	-0.00108792
1926	Haematoendothelial progenitors	0	1	1	3	7	9	11	12	14	17	0.602671	0.00837875
1927	Endothelium	0	0	1	1	2	3	4	5	5	6	0.811474	0.00172973
1928	Neural crest	3	6	8	10	13	14	17	21	24	26	0.316524	0.135097
1929	Neural crest	1	3	8	11	12	18	21	23	27	29	0.36046	0.0923389
1930	Neural crest	2	3	6	8	10	13	14	19	20	21	0.342802	0.127282
1931	Neural crest	4	9	10	14	16	18	18	23	28	31	0.353149	0.23189
1932	Forebrain/Midbrain/Hindbrain	0	0	1	2	2	3	4	4	6	9	0.216562	0.044998
1933	Neural crest	2	2	5	6	9	11	13	18	20	22	0.518586	0.104188
1934	Neural crest	3	3	5	6	8	11	13	13	15	17	0.429541	0.120796
1935	Neural crest	0	0	1	1	2	2	2	3	4	4	0.664815	-0.0330656
1936	Surface ectoderm	0	1	3	8	8	13	19	30	42	52	0.629194	0.0992808
1937	Neural crest	1	3	5	6	7	11	13	17	18	21	0.300463	0.117072
1938	Neural crest	0	0	1	2	4	5	5	5	7	9	0.677285	0.205045
1939	Forebrain/Midbrain/Hindbrain	1	2	3	8	13	16	20	25	27	31	0	0.234086
1940	Surface ectoderm	0	2	6	12	18	31	43	55	67	76	0.716163	0.0473694
1941	Neural crest	1	3	5	7	10	11	14	19	22	26	0.343683	0.177837
1942	Intermediate mesoderm	0	0	1	3	9	16	22	27	35	40	0.637488	0.0904731
1943	Surface ectoderm	2	4	5	7	8	10	10	12	13	14	0.536029	0.183091
1944	Neural crest	0	2	4	5	6	8	10	11	13	18	0.478292	0.017493
1945	Neural crest	0	0	0	0	1	2	4	7	9	13	0.645923	-0.123342
1946	Intermediate mesoderm	0	0	2	3	9	16	19	29	41	49	0.674427	0.064176
1947	Neural crest	1	2	4	6	9	12	18	18	22	25	0.444944	0.134401
1948	Surface ectoderm	1	1	1	2	5	5	6	6	7	8	0.574372	0.199413
1949	Forebrain/Midbrain/Hindbrain	0	0	2	2	2	2	3	4	4	4	0.186165	0.242792
1950	Forebrain/Midbrain/Hindbrain	0	2	3	4	6	6	7	9	12	14	0.498294	0.136588
1951	Forebrain/Midbrain/Hindbrain	1	1	2	5	11	16	18	21	23	25	0.498542	0.168997
1952	Forebrain/Midbrain/Hindbrain	0	0	2	3	6	8	11	15	19	19	0.13285	0.150603
1953	Forebrain/Midbrain/Hindbrain	1	1	2	2	2	4	8	10	13	17	0.151545	0.216008
1954	Forebrain/Midbrain/Hindbrain	2	3	6	6	8	11	17	23	30	34	0.189667	0.319697
1955	Forebrain/Midbrain/Hindbrain	1	2	2	3	3	3	5	6	8	10	0.404841	0.0399156
1956	Forebrain/Midbrain/Hindbrain	0	0	0	0	1	3	3	6	6	10	0.278247	0.0132852
1957	Forebrain/Midbrain/Hindbrain	1	4	4	9	14	18	23	28	35	43	0.13285	0.180571
1958	Forebrain/Midbrain/Hindbrain	0	1	5	6	10	13	22	28	34	46	0.13285	0.169811
1959	Forebrain/Midbrain/Hindbrain	4	7	13	19	25	30	35	42	47	54	0	0.18753
1960	Forebrain/Midbrain/Hindbrain	0	0	1	3	5	7	13	17	22	27	0.13285	0.204171
1961	Forebrain/Midbrain/Hindbrain	1	2	4	6	9	12	15	16	20	26	0.234585	0.126596
1962	Forebrain/Midbrain/Hindbrain	1	1	3	5	7	10	15	20	21	26	0.234585	0.303414
1963	Forebrain/Midbrain/Hindbrain	0	2	4	8	11	12	18	23	31	38	0	0.11385
1964	Forebrain/Midbrain/Hindbrain	0	1	1	1	1	1	1	2	2	3	0.579333	-0.0276623
1965	Forebrain/Midbrain/Hindbrain	0	0	0	0	1	1	1	1	1	1	0.832555	0.0699349
1966	Forebrain/Midbrain/Hindbrain	1	3	7	14	23	28	32	43	48	52	0.13285	0.152195
1967	Forebrain/Midbrain/Hindbrain	0	3	3	6	8	9	13	18	22	30	0.17099	0.154465
1968	Forebrain/Midbrain/Hindbrain	1	2	4	6	11	13	16	18	20	26	0.189667	0.268719
1969	Forebrain/Midbrain/Hindbrain	1	5	12	19	28	33	40	46	52	61	0.189667	0.203639
1970	Forebrain/Midbrain/Hindbrain	0	0	0	0	0	0	0	0	0	3	0.656877	0.00805663
1971	Forebrain/Midbrain/Hindbrain	0	1	2	7	9	10	12	15	17	23	0.189667	0.209145
1972	Forebrain/Midbrain/Hindbrain	0	0	0	1	5	9	13	17	23	27	0	0.243479
1973	Forebrain/Midbrain/Hindbrain	0	0	0	0	5	8	11	14	17	21	0.13285	0.269687
1974	Forebrain/Midbrain/Hindbrain	0	1	2	6	7	10	13	14	17	20	0	0.0860232
1975	Forebrain/Midbrain/Hindbrain	0	0	0	2	4	6	11	15	16	19	0.0677152	0.0911273
1976	Forebrain/Midbrain/Hindbrain	0	0	0	1	2	2	3	3	5	5	0.724981	-0.163733
1977	Forebrain/Midbrain/Hindbrain	0	0	3	4	7	11	14	18	20	24	0.13285	0.111677
1978	Forebrain/Midbrain/Hindbrain	0	0	0	3	4	8	16	22	30	37	0.189667	0.270973
1979	Forebrain/Midbrain/Hindbrain	0	2	7	12	14	20	28	38	46	51	0.234585	0.158623
1980	Forebrain/Midbrain/Hindbrain	3	8	10	14	18	25	33	39	49	55	0	0.241164
1981	Forebrain/Midbrain/Hindbrain	1	6	10	16	26	30	35	42	48	59	0	0.277572
1982	Forebrain/Midbrain/Hindbrain	0	0	2	4	7	10	12	15	18	21	0	0.299954
1983	Spinal cord	0	1	3	4	4	8	8	11	13	17	0.58482	0.00821521
1984	Forebrain/Midbrain/Hindbrain	0	0	0	0	0	1	1	2	2	3	0.58482	-0.0464791
1985	Forebrain/Midbrain/Hindbrain	0	0	0	1	2	3	3	4	4	6	0.540822	0.00249338
1986	Forebrain/Midbrain/Hindbrain	0	0	1	1	2	5	8	10	10	13	0.691257	0.0590961
1987	Forebrain/Midbrain/Hindbrain	1	2	5	11	17	22	25	33	39	47	0	0.25799
1988	Forebrain/Midbrain/Hindbrain	0	0	0	0	0	0	0	0	0	0	0.747818	-0.0778833
1989	Forebrain/Midbrain/Hindbrain	0	1	3	5	7	11	18	25	32	37	0	0.214366
1990	Forebrain/Midbrain/Hindbrain	0	0	3	7	11	15	19	25	32	38	0.0677152	0.164926
1991	Forebrain/Midbrain/Hindbrain	0	3	6	10	17	21	31	36	44	52	0.13285	0.229581
1992	Forebrain/Midbrain/Hindbrain	1	2	3	8	8	13	18	23	29	32	0.234585	0.124179
1993	Forebrain/Midbrain/Hindbrain	0	0	1	3	5	6	8	14	20	29	0.13285	0.267119
1994	Forebrain/Midbrain/Hindbrain	0	1	6	9	12	17	23	32	38	46	0	0.185247
1995	Forebrain/Midbrain/Hindbrain	0	0	1	1	2	3	5	9	13	13	0.13285	0.219687
1996	Forebrain/Midbrain/Hindbrain	0	0	0	0	0	2	2	3	4	5	0.31209	0.0381778
1997	Forebrain/Midbrain/Hindbrain	1	6	11	19	22	29	39	48	52	61	0	0.346053
1998	Forebrain/Midbrain/Hindbrain	0	0	3	4	9	12	15	25	28	33	0.294959	0.327599
[truncated: 5,657 more rows]

## Sheet: CeLEry
test cell index	cell type	hit neighbors with k=20	hit neighbors with k=40	hit neighbors with k=60	hit neighbors with k=80	hit neighbors with k=100	hit neighbors with k=120	hit neighbors with k=140	hit neighbors with k=160	hit neighbors with k=180	hit neighbors with k=200	jsd	spearman corr
0	Lateral plate mesoderm	0	0	0	0	0	0	0	0	0	1	0.688536	-0.323276
1	Lateral plate mesoderm	0	0	2	2	5	8	13	18	22	28	0.480259	0.363513
2	Allantois	0	0	1	3	4	7	11	14	18	21	0.598145	0.245584
3	Endothelium	0	0	0	0	1	1	1	3	4	5	0.736093	-0.111335
4	Lateral plate mesoderm	0	1	3	4	5	6	11	14	16	20	0.482385	0.271955
5	Erythroid	0	0	0	0	0	2	2	2	2	2	0.788275	-0.129265
6	Gut tube	0	0	1	1	1	2	6	7	12	15	0.811474	0.397643
7	Erythroid	0	0	0	1	1	1	2	2	2	2	0.832555	0.348144
8	Erythroid	0	0	0	0	0	0	0	0	0	0	0.832555	-0.212446
9	Erythroid	0	0	0	0	0	0	0	0	0	0	0.832555	-0.165211
10	Intermediate mesoderm	0	1	2	6	11	15	18	19	24	26	0.525736	0.231674
11	Erythroid	0	0	0	0	0	2	2	5	5	6	0.593664	0.21698
12	Erythroid	0	0	0	0	0	0	0	1	1	2	0.803373	-0.0934949
13	Erythroid	0	0	0	0	1	1	1	4	6	7	0.72893	0.197728
14	Gut tube	0	0	1	3	8	11	12	15	17	22	0.566647	0.00117976
15	Haematoendothelial progenitors	0	0	0	2	3	4	4	8	8	12	0.728377	0.0060613
16	Erythroid	0	0	0	0	0	0	1	1	1	1	0.781506	-0.225184
17	Gut tube	0	1	1	1	1	2	3	5	10	13	0.832555	0.40252
18	Endothelium	0	0	1	1	1	1	1	1	2	2	0.711375	-0.026842
19	Erythroid	1	2	2	2	2	2	3	4	6	6	0.726663	0.193014
20	Gut tube	1	4	4	6	7	10	15	18	22	26	0.503226	0.0937551
21	Haematoendothelial progenitors	0	0	0	0	0	0	0	0	0	0	0.789831	0.213937
22	Endothelium	0	0	0	0	1	1	2	2	3	3	0.632155	-0.0859749
23	Gut tube	0	0	0	0	0	1	1	1	2	2	0.803373	-0.281507
24	Gut tube	2	4	4	5	7	8	13	17	21	27	0.529832	0.08772
25	Erythroid	0	0	1	3	4	7	10	12	16	20	0.747818	0.0712967
26	Erythroid	0	0	0	0	0	0	1	3	3	4	0.832555	0.0193578
27	Endothelium	1	1	1	1	1	1	1	1	1	1	0.641016	-0.229749
28	Erythroid	1	2	2	2	2	3	3	3	3	6	0.650239	0.17199
29	Erythroid	0	0	0	1	1	1	1	1	1	2	0.771496	-0.270558
30	Endothelium	1	1	1	2	2	2	5	6	7	9	0.628838	-0.0278184
31	Gut tube	0	0	0	0	0	0	0	0	0	2	0.832555	-0.169943
32	Gut tube	0	2	3	3	3	3	5	7	9	11	0.592857	0.0683687
33	Gut tube	0	1	2	3	5	6	12	15	20	24	0.771496	0.170022
34	Allantois	1	1	1	1	3	6	8	11	12	12	0.589599	0.0636584
35	Erythroid	0	1	1	1	2	3	4	5	7	9	0.757868	-0.0361017
36	Gut tube	0	0	1	4	7	10	13	17	22	24	0.726663	0.0612251
37	Erythroid	0	0	1	1	2	2	4	4	7	11	0.832555	0.00850601
38	Intermediate mesoderm	0	1	1	3	5	6	9	11	12	18	0.573113	0.181245
39	Gut tube	0	1	1	2	3	4	5	8	9	17	0.688533	0.331208
40	Gut tube	0	0	0	5	5	6	8	9	12	13	0.626282	-0.0252424
41	Erythroid	0	1	1	4	5	5	9	10	12	16	0.803373	0.0488482
42	Blood progenitors	0	0	0	0	1	2	2	2	2	2	0.757868	-0.305039
43	Erythroid	0	0	0	1	1	2	4	4	6	7	0.737155	0.0554815
44	Gut tube	0	0	0	3	4	4	9	13	16	20	0.832555	0.243961
45	Erythroid	0	0	0	0	0	0	1	2	3	7	0.832555	-0.0716134
46	Gut tube	0	1	3	6	6	7	10	12	14	16	0.653816	-0.00480195
47	Intermediate mesoderm	0	0	0	1	3	3	3	3	4	4	0.692776	-0.0407764
48	Erythroid	0	0	1	1	1	2	3	3	3	4	0.832555	0.041119
49	Gut tube	0	0	3	4	4	7	10	18	22	25	0.726663	0.123831
50	Gut tube	0	0	1	2	5	7	8	12	15	21	0.691257	0.287218
51	Gut tube	1	3	4	7	7	11	15	19	23	26	0.626461	0.0845783
52	Endothelium	0	0	0	0	1	3	7	7	9	9	0.710668	-0.0184789
53	Gut tube	1	1	2	2	3	3	5	10	13	21	0.567953	0.0622005
54	Endothelium	0	0	0	1	1	1	1	3	4	5	0.647667	-0.0437445
55	Erythroid	0	1	1	3	3	6	10	14	18	21	0.832555	0.0589679
56	Mixed mesenchymal mesoderm	1	1	2	4	5	6	7	10	11	14	0.655299	0.0630677
57	Erythroid	0	0	0	0	2	2	5	5	7	7	0.770642	0.123598
58	Erythroid	0	0	0	1	1	1	1	1	1	1	0.832555	0.348495
59	Mixed mesenchymal mesoderm	0	0	1	2	4	5	6	8	10	13	0.671371	0.136811
60	Erythroid	0	0	0	0	1	2	3	4	4	5	0.811474	-0.200847
61	Gut tube	0	0	0	5	10	13	14	16	23	27	0.642244	0.0578283
62	Endothelium	0	0	0	0	0	0	1	4	6	6	0.621279	-0.0340144
63	Erythroid	0	0	0	2	3	5	8	9	10	11	0.770642	0.11332
64	Gut tube	0	1	1	1	1	1	2	5	8	12	0.774358	0.356342
65	Gut tube	0	1	1	3	6	10	11	13	19	20	0.603085	0.0632161
66	Gut tube	0	0	1	5	7	11	14	17	20	25	0.750606	0.235685
67	Haematoendothelial progenitors	0	0	0	1	2	5	6	7	8	9	0.710668	0.0221744
68	Endothelium	0	1	2	2	3	3	4	4	6	6	0.734647	-0.0307898
69	Gut tube	0	1	1	3	5	7	9	10	13	15	0.60844	0.0884636
70	Endothelium	0	0	0	2	3	6	10	14	15	20	0.64913	0.157261
71	Erythroid	0	0	0	0	0	1	3	3	5	5	0.780398	-0.0866981
72	Erythroid	0	1	1	1	2	3	5	7	10	11	0.527907	-0.0452913
73	Erythroid	0	1	2	2	2	2	2	4	5	5	0.772396	0.2097
74	Gut tube	0	3	5	9	10	10	13	18	22	29	0.50498	0.100127
75	Haematoendothelial progenitors	0	0	1	2	2	3	3	4	7	11	0.589644	0.0397072
76	Gut tube	0	0	1	2	6	8	11	11	12	13	0.577248	0.181351
77	Erythroid	0	0	1	1	3	4	4	6	6	7	0.750342	0.0493691
78	Erythroid	0	0	0	0	0	1	1	1	1	1	0.736093	-0.171653
79	Allantois	0	0	0	1	2	2	3	4	5	6	0.710317	0.0822161
80	Gut tube	0	1	2	4	7	7	9	15	19	22	0.612529	0.175573
81	Erythroid	0	0	3	3	4	6	6	9	13	14	0.67156	0.0274757
82	Endothelium	0	0	0	0	0	0	0	0	2	4	0.773091	0.069886
83	Endothelium	0	0	0	0	0	0	0	0	0	2	0.590213	-0.053001
84	Endothelium	0	0	0	3	3	4	5	5	7	9	0.506965	0.0203803
85	Erythroid	0	0	0	0	0	0	0	1	2	3	0.690389	0.321368
86	Lateral plate mesoderm	0	0	2	3	4	9	11	15	18	24	0.345071	0.177132
87	Endothelium	0	0	0	0	0	2	3	5	6	8	0.596049	-0.118654
88	Erythroid	0	1	2	2	3	3	4	5	8	11	0.652431	-0.00921133
89	Endothelium	0	0	0	0	0	0	0	0	2	3	0.730335	-0.0478063
90	Erythroid	0	0	0	2	2	4	4	5	7	8	0.647917	0.0159228
91	Endothelium	0	0	0	0	0	1	1	1	1	1	0.66065	-0.1109
92	Lateral plate mesoderm	2	4	5	5	8	10	11	12	15	17	0.414439	0.0167107
93	Endothelium	0	0	0	1	1	2	2	2	7	10	0.635324	0.000310824
94	Endothelium	0	1	1	1	2	2	3	5	7	8	0.730525	-0.094499
95	Endothelium	0	0	0	1	3	6	6	8	8	9	0.581207	-0.0364608
96	Lateral plate mesoderm	0	0	2	4	5	8	13	17	19	21	0.547822	0.12176
97	Lateral plate mesoderm	0	0	1	1	4	4	5	7	7	10	0.773348	-0.0568669
98	Lateral plate mesoderm	0	0	2	7	10	16	19	20	22	23	0.540568	0.0815423
99	Lateral plate mesoderm	0	1	4	5	7	9	12	13	16	18	0.596445	0.200804
100	Endothelium	0	0	0	0	0	0	2	3	5	7	0.633306	-0.0605819
101	Lateral plate mesoderm	0	5	7	9	10	15	18	22	28	32	0.488772	0.386013
102	Lateral plate mesoderm	0	1	4	4	7	12	17	19	20	24	0.585182	0.0017704
103	Lateral plate mesoderm	0	0	0	0	0	0	1	1	1	1	0.763452	-0.0669247
104	Lateral plate mesoderm	1	3	6	7	9	14	18	19	21	24	0.523792	0.0480866
105	Lateral plate mesoderm	0	2	3	5	9	9	13	17	19	23	0.650239	0.0272796
106	Endothelium	0	0	0	0	0	1	2	5	7	9	0.738934	0.0174691
107	Haematoendothelial progenitors	0	0	1	2	2	4	6	7	7	8	0.718609	-0.100686
108	Gut tube	2	2	2	4	5	6	9	12	16	18	0.472337	0.0084047
109	Lateral plate mesoderm	0	0	0	1	2	3	4	5	7	9	0.665324	-0.0290253
110	Haematoendothelial progenitors	1	2	2	4	5	7	9	11	13	14	0.591741	0.0318337
111	Lateral plate mesoderm	3	4	5	6	10	10	12	16	17	17	0.530606	0.0181227
112	Gut tube	1	1	3	4	5	7	9	10	16	19	0.686177	0.0657014
113	Lateral plate mesoderm	0	0	3	7	12	15	18	20	24	27	0.726663	0.044777
114	Lateral plate mesoderm	0	1	2	4	6	12	19	20	24	26	0.726663	0.0161079
115	Lateral plate mesoderm	0	1	4	6	8	10	12	14	17	23	0.486738	0.267157
116	Lateral plate mesoderm	0	1	4	4	6	8	11	12	14	18	0.540315	0.28586
117	Lateral plate mesoderm	0	1	4	5	7	11	18	24	28	30	0.620187	0.0306519
118	Lateral plate mesoderm	3	3	4	6	8	9	11	12	14	17	0.616762	0.0174649
119	Allantois	0	1	2	3	3	3	4	5	5	6	0.732238	0.00977108
120	Gut tube	0	0	0	2	4	7	7	9	13	15	0.729532	0.177659
121	Lateral plate mesoderm	1	2	3	6	9	13	16	17	22	23	0.592829	0.0542092
122	Endothelium	0	0	0	2	3	3	3	4	4	5	0.780623	-0.0780199
123	Endothelium	0	0	0	0	0	0	0	1	1	2	0.757389	0.104095
124	Lateral plate mesoderm	0	2	2	4	7	7	9	12	14	15	0.653816	0.203087
125	Gut tube	1	2	2	2	3	8	8	9	9	11	0.492546	-0.0220104
126	Lateral plate mesoderm	0	1	1	2	4	5	10	14	18	22	0.447525	0.168317
127	Gut tube	1	1	3	5	5	7	8	11	12	15	0.615995	0.0865185
128	Lateral plate mesoderm	0	0	3	5	7	16	16	20	24	27	0.691257	0.0579402
129	Gut tube	2	2	2	4	6	8	8	12	14	19	0.625742	0.0749669
130	Lateral plate mesoderm	0	0	1	2	4	7	11	11	14	16	0.575295	0.182567
131	Endothelium	0	0	0	0	0	0	1	1	4	4	0.56706	-0.0530529
132	Lateral plate mesoderm	0	3	3	6	10	13	15	17	19	22	0.590527	0.231913
133	Lateral plate mesoderm	0	0	1	1	3	4	5	7	10	12	0.724981	0.162283
134	Haematoendothelial progenitors	1	1	2	2	5	8	9	10	13	14	0.491777	0.0458391
135	Lateral plate mesoderm	1	4	6	8	11	15	17	17	20	26	0.616762	0.0493441
136	Haematoendothelial progenitors	1	2	2	3	3	4	7	12	14	20	0.488201	0.0151954
137	Gut tube	0	0	1	3	3	3	5	7	9	16	0.626785	0.0549422
138	Lateral plate mesoderm	0	2	4	6	9	12	14	16	22	28	0.553947	0.235381
139	Lateral plate mesoderm	0	0	0	2	3	4	4	6	7	8	0.529832	0.039397
140	Lateral plate mesoderm	0	2	5	7	12	16	19	21	23	27	0.58482	0.0710133
141	Lateral plate mesoderm	0	0	0	0	0	0	0	0	2	2	0.832555	-0.264606
142	Lateral plate mesoderm	1	4	6	7	9	11	13	16	21	23	0.58482	0.017802
143	Lateral plate mesoderm	0	0	0	0	1	1	2	2	5	6	0.41939	0.38355
144	Gut tube	0	0	0	4	4	7	11	11	12	13	0.560311	0.00446786
145	Gut tube	1	2	2	2	4	5	8	9	9	12	0.54326	-0.0145961
146	Lateral plate mesoderm	0	1	5	8	11	13	16	16	19	22	0.616762	0.254904
147	Lateral plate mesoderm	1	1	2	2	11	14	16	23	23	25	0.653816	0.0967371
148	Lateral plate mesoderm	0	0	0	2	3	4	4	5	8	11	0.552859	0.24581
149	Endothelium	0	0	0	2	2	3	4	6	7	10	0.470609	0.0843131
150	Endothelium	0	0	0	0	0	1	1	1	3	4	0.811474	-0.00220572
151	Lateral plate mesoderm	0	0	0	0	0	1	2	4	4	6	0.724981	0.127664
152	Lateral plate mesoderm	0	2	4	7	9	14	19	21	25	29	0.58482	0.0712723
153	Allantois	0	2	5	7	11	11	16	16	17	22	0.540315	0.228647
154	Gut tube	0	0	3	5	5	8	10	13	15	18	0.595501	0.051479
155	Gut tube	0	0	0	0	0	0	0	0	0	1	0.798069	-0.219239
156	Endothelium	0	2	2	4	5	6	8	10	15	17	0.50194	0.0139338
157	Gut tube	0	0	0	1	2	2	5	11	13	15	0.725138	0.115389
158	Endothelium	1	2	3	3	6	6	6	9	11	14	0.652986	-0.00481
159	Lateral plate mesoderm	1	2	4	6	12	17	20	22	23	23	0.508121	0.41081
160	Spinal cord	0	0	0	0	0	1	1	2	3	3	0.832555	-0.210214
161	Lateral plate mesoderm	1	1	5	7	14	15	19	21	24	26	0.68593	0.0916663
162	Lateral plate mesoderm	0	1	3	4	8	9	12	16	19	23	0.650239	0.241285
163	Lateral plate mesoderm	1	1	4	5	7	8	11	14	17	19	0.68593	-0.0230668
164	Lateral plate mesoderm	0	1	3	4	8	10	11	14	17	21	0.553947	0.275902
165	Endothelium	0	0	1	2	3	3	3	3	5	7	0.71662	-0.0767405
166	Endothelium	0	0	1	2	2	4	6	7	7	8	0.654958	-0.0741426
167	Lateral plate mesoderm	1	3	4	7	10	15	19	22	26	31	0.46079	0.381581
168	Lateral plate mesoderm	0	0	0	1	1	3	3	6	7	7	0.678924	0.104418
169	Lateral plate mesoderm	0	0	1	3	5	7	9	11	13	14	0.523792	0.0263612
170	Lateral plate mesoderm	0	1	2	3	11	13	15	16	18	19	0.58482	0.196202
171	Lateral plate mesoderm	0	1	3	7	9	14	17	18	19	21	0.523792	0.200656
172	Lateral plate mesoderm	0	1	1	3	7	9	11	13	15	19	0.516427	0.256463
173	Lateral plate mesoderm	0	1	3	3	5	11	13	16	20	23	0.693552	0.0597803
174	Lateral plate mesoderm	0	1	1	2	2	3	4	5	9	12	0.544665	0.320737
175	Endothelium	0	0	0	0	0	2	3	4	5	7	0.739236	-0.025266
176	Haematoendothelial progenitors	0	0	0	0	0	0	0	0	0	0	0.779164	-0.282519
177	Endothelium	2	3	3	5	5	7	8	9	10	12	0.565054	0.00633548
178	Erythroid	0	0	0	0	0	1	2	3	3	5	0.632216	-0.013742
179	Lateral plate mesoderm	0	1	2	5	7	8	9	14	19	27	0.694113	0.0745158
180	Endothelium	0	0	1	1	2	3	5	5	7	8	0.763452	-0.0800382
181	Lateral plate mesoderm	0	0	1	4	5	6	8	10	10	16	0.41054	0.19196
182	Lateral plate mesoderm	1	3	6	9	11	13	17	19	24	30	0.58482	0.0781556
183	Lateral plate mesoderm	0	1	1	1	2	3	4	9	18	24	0.556544	0.115492
184	Lateral plate mesoderm	0	0	0	0	0	0	0	0	1	1	0.689097	-0.313573
185	Lateral plate mesoderm	0	0	1	3	5	5	9	10	15	17	0.658828	0.00591544
186	Lateral plate mesoderm	0	0	1	3	6	8	10	10	16	21	0.573115	0.104498
187	Lateral plate mesoderm	0	2	3	8	10	11	14	19	24	26	0.626752	0.0497783
188	Lateral plate mesoderm	0	1	2	2	6	10	11	13	18	21	0.573115	0.250776
189	Erythroid	0	1	1	3	4	4	4	6	6	6	0.578681	-0.0505918
190	Lateral plate mesoderm	1	1	2	6	7	8	9	13	18	21	0.487706	0.210598
191	Lateral plate mesoderm	0	0	0	0	0	0	0	0	1	1	0.692776	-0.229545
192	Lateral plate mesoderm	0	1	5	6	8	12	15	17	17	22	0.650239	0.218152
193	Haematoendothelial progenitors	0	0	1	2	3	5	8	10	12	13	0.628237	0.068148
194	Lateral plate mesoderm	1	2	4	4	7	10	10	15	17	19	0.630645	-0.0194618
195	Lateral plate mesoderm	0	1	1	1	1	2	2	2	3	5	0.605555	0.0153048
196	Endothelium	0	0	0	0	0	0	3	4	6	7	0.637743	0.373876
197	Lateral plate mesoderm	0	0	2	2	2	6	9	9	12	16	0.540315	0.27146
198	Lateral plate mesoderm	0	1	1	2	2	2	4	4	7	8	0.392055	0.32205
199	Lateral plate mesoderm	0	0	1	3	3	6	8	9	10	11	0.475513	0.317097
200	Neural crest	0	0	0	0	1	2	5	6	6	6	0.585179	0.0321891
201	Lateral plate mesoderm	0	1	2	3	4	4	6	8	10	11	0.803373	-0.04544
202	Lateral plate mesoderm	0	1	2	2	2	3	6	9	12	14	0.573115	0.154156
203	Lateral plate mesoderm	0	0	0	0	0	0	1	5	7	11	0.65524	0.123537
204	Haematoendothelial progenitors	1	3	3	4	4	7	8	8	9	10	0.667802	0.00766959
205	Lateral plate mesoderm	0	0	1	3	3	4	6	6	7	9	0.478375	0.349862
206	Lateral plate mesoderm	0	0	1	1	2	6	9	13	15	18	0.626167	0.0794985
207	Endothelium	0	0	1	2	3	3	4	5	5	5	0.832555	-0.0911706
208	Lateral plate mesoderm	0	1	2	3	3	4	6	7	11	11	0.544451	0.295414
209	Haematoendothelial progenitors	0	1	1	1	1	1	2	6	6	6	0.622248	0.0282782
210	Lateral plate mesoderm	1	1	2	3	7	14	20	24	29	32	0.704236	0.0571126
211	Lateral plate mesoderm	0	2	3	7	12	13	15	17	21	21	0.657549	0.0220464
212	Mixed mesenchymal mesoderm	1	3	3	5	8	11	16	18	24	27	0.494167	0.0838826
213	Lateral plate mesoderm	1	1	1	2	3	4	6	9	13	17	0.624323	0.167938
214	Lateral plate mesoderm	0	0	5	5	8	10	11	15	21	22	0.597853	0.0136454
215	Lateral plate mesoderm	0	0	0	0	1	1	3	5	7	9	0.798069	0.218493
216	Lateral plate mesoderm	0	0	0	3	4	6	6	6	10	14	0.730028	0.0783117
217	Lateral plate mesoderm	0	0	1	1	1	2	3	4	4	5	0.603524	-0.0620017
218	Lateral plate mesoderm	0	1	1	1	2	5	5	8	10	12	0.529027	0.153276
219	Lateral plate mesoderm	0	1	3	4	4	6	9	11	16	20	0.726663	0.034299
220	Lateral plate mesoderm	0	1	2	2	2	4	5	10	11	12	0.622852	0.279649
221	Erythroid	0	0	0	0	0	1	1	1	2	2	0.811474	-0.023958
222	Lateral plate mesoderm	1	2	3	4	7	8	10	12	16	18	0.464501	0.1964
223	Lateral plate mesoderm	1	1	1	2	3	3	4	7	9	10	0.413111	0.360355
224	Lateral plate mesoderm	1	1	2	3	6	10	15	17	24	27	0.554507	0.0878511
225	Lateral plate mesoderm	1	1	1	2	3	4	4	8	10	11	0.425099	0.352842
226	Lateral plate mesoderm	1	2	4	5	5	8	11	12	14	18	0.638975	0.0250675
227	Lateral plate mesoderm	0	0	2	4	4	5	8	11	14	18	0.788275	0.0728589
228	Lateral plate mesoderm	0	0	1	2	3	5	8	13	18	23	0.688533	0.0403808
229	Lateral plate mesoderm	0	1	3	4	6	10	14	17	21	26	0.642244	0.0570052
230	Lateral plate mesoderm	0	1	1	1	2	3	5	8	11	13	0.530891	0.162673
231	Endothelium	0	0	1	1	1	1	1	1	1	1	0.771971	-0.145631
232	Lateral plate mesoderm	0	2	2	5	7	11	13	16	16	21	0.621372	0.201134
233	Lateral plate mesoderm	1	2	4	5	5	8	9	9	10	16	0.630645	0.032211
234	Lateral plate mesoderm	0	0	0	4	5	6	8	13	15	16	0.607436	0.0772909
235	Lateral plate mesoderm	0	0	1	3	4	5	8	12	15	18	0.54862	0.241291
236	Intermediate mesoderm	0	0	1	2	5	7	8	11	17	19	0.73991	0.084998
237	Lateral plate mesoderm	0	1	4	7	10	15	17	20	22	26	0.494298	0.275838
238	Lateral plate mesoderm	2	3	6	8	12	17	17	24	29	34	0.527624	0.396869
239	Lateral plate mesoderm	0	1	1	3	5	5	8	13	18	22	0.715008	0.128635
240	Erythroid	0	0	1	2	4	6	8	9	16	17	0.749188	0.101202
241	Intermediate mesoderm	0	0	1	4	12	15	16	20	25	30	0.50908	0.352066
242	Erythroid	0	0	0	0	0	3	3	3	4	6	0.680662	0.0217729
243	Lateral plate mesoderm	1	3	6	12	13	17	20	21	26	30	0.362168	0.359137
244	Erythroid	0	0	0	0	0	2	3	3	5	5	0.709313	0.127238
245	Lateral plate mesoderm	0	0	0	2	2	4	4	8	10	10	0.725689	0.108764
246	Lateral plate mesoderm	1	1	1	1	1	1	1	1	1	1	0.638624	-0.236027
247	Lateral plate mesoderm	0	1	3	5	5	5	7	14	17	24	0.572827	0.111886
248	Lateral plate mesoderm	0	3	5	8	14	16	21	23	26	30	0.421897	0.323829
249	Haematoendothelial progenitors	0	0	2	2	3	6	9	16	18	21	0.599147	0.24114
250	Lateral plate mesoderm	1	2	2	4	9	13	17	22	26	31	0.464076	0.410904
251	Endothelium	0	0	0	0	0	0	0	1	2	3	0.771971	0.296753
252	Intermediate mesoderm	0	0	0	0	3	3	4	5	5	6	0.617439	0.0110398
253	Intermediate mesoderm	0	0	2	3	5	7	7	12	16	19	0.607847	0.204232
254	Haematoendothelial progenitors	0	0	0	0	3	3	4	7	10	13	0.523927	0.148085
255	Lateral plate mesoderm	0	1	5	9	14	18	19	19	25	35	0.516319	0.349071
256	Erythroid	1	2	2	3	3	6	10	11	12	18	0.6192	0.115911
257	Lateral plate mesoderm	0	0	0	0	0	0	1	2	4	4	0.699564	-0.0273649
258	Lateral plate mesoderm	0	2	4	4	5	7	8	9	13	18	0.607122	0.100333
259	Lateral plate mesoderm	0	1	1	4	4	4	6	11	12	15	0.697116	0.0726521
260	Lateral plate mesoderm	0	0	1	1	2	3	4	4	6	8	0.686329	0.0534204
261	Lateral plate mesoderm	2	2	3	5	6	11	18	22	25	29	0.424635	0.410918
262	Lateral plate mesoderm	1	2	8	10	13	16	17	19	22	26	0.50498	0.36621
263	Erythroid	0	0	1	3	4	5	7	8	9	10	0.684845	-0.00087929
264	Lateral plate mesoderm	2	2	3	4	7	14	16	18	22	25	0.463801	0.412312
265	Endothelium	0	0	1	1	1	1	5	5	5	7	0.691543	-0.0392326
266	Endothelium	0	0	1	2	2	4	4	5	6	8	0.811474	0.0561377
267	Lateral plate mesoderm	0	1	4	5	6	7	9	11	14	15	0.728427	0.120652
268	Intermediate mesoderm	0	0	3	4	6	8	10	11	17	20	0.548209	0.159405
269	Erythroid	0	0	0	0	1	1	1	1	1	1	0.7581	-0.278724
270	Gut tube	0	1	2	3	3	3	5	9	13	22	0.662641	0.202905
271	Lateral plate mesoderm	0	1	3	4	7	8	10	15	21	23	0.491849	0.413239
272	Erythroid	0	0	1	1	1	2	2	4	5	5	0.767105	-0.0406377
273	Endothelium	0	0	0	0	0	1	1	4	4	6	0.585376	-0.0357929
274	Lateral plate mesoderm	0	1	2	4	6	9	12	16	22	23	0.538203	0.184154
275	Erythroid	0	0	0	1	1	1	1	2	2	2	0.832555	-0.219697
276	Lateral plate mesoderm	0	2	5	7	9	11	16	25	26	31	0.4644	0.388768
277	Lateral plate mesoderm	2	3	7	10	13	16	19	24	28	32	0.435297	0.376478
278	Mixed mesenchymal mesoderm	0	1	1	1	5	5	5	7	11	13	0.50498	0.11003
279	Erythroid	0	0	0	0	0	0	0	0	1	1	0.832555	-0.263451
280	Gut tube	0	1	3	5	10	13	14	19	20	25	0.730233	0.114317
281	Lateral plate mesoderm	0	2	2	2	3	5	8	9	9	10	0.641856	0.0727953
282	Lateral plate mesoderm	0	0	2	3	3	5	5	7	8	13	0.610463	0.0943162
283	Lateral plate mesoderm	0	0	0	0	1	3	5	5	6	8	0.661451	-0.0116104
284	Lateral plate mesoderm	0	0	3	5	8	10	10	12	15	18	0.543307	0.179311
285	Gut tube	0	0	0	2	2	2	2	2	2	3	0.811474	-0.260655
286	Endothelium	0	0	0	1	2	3	6	7	7	8	0.703437	0.01991
287	Erythroid	0	0	0	1	1	2	2	6	8	11	0.708426	0.185436
288	Erythroid	0	0	0	1	1	1	1	3	4	4	0.832555	-0.137575
289	Gut tube	0	2	4	6	7	9	13	15	20	24	0.700282	0.0729306
290	Gut tube	0	0	0	0	0	0	1	1	1	1	0.494298	-0.0904823
291	Gut tube	0	0	2	2	2	2	2	4	6	8	0.61806	0.0130733
292	Forebrain/Midbrain/Hindbrain	0	1	1	2	2	5	8	13	16	22	0.37417	0.428148
293	Forebrain/Midbrain/Hindbrain	1	2	7	12	18	26	37	45	56	64	0.189667	0.430575
294	Forebrain/Midbrain/Hindbrain	0	1	2	2	2	5	7	11	12	14	0.189667	0.40434
295	Forebrain/Midbrain/Hindbrain	1	5	9	18	20	27	35	42	50	60	0.13285	0.428234
296	Forebrain/Midbrain/Hindbrain	1	6	11	15	21	28	35	43	47	55	0.13285	0.429956
297	Forebrain/Midbrain/Hindbrain	0	0	1	2	2	2	3	5	9	10	0.43485	0.408504
298	Forebrain/Midbrain/Hindbrain	1	5	8	14	22	30	39	51	59	72	0.13285	0.420559
299	Forebrain/Midbrain/Hindbrain	1	1	5	13	21	28	39	49	57	70	0.13285	0.422163
300	Forebrain/Midbrain/Hindbrain	0	1	4	5	9	15	23	35	48	64	0.309197	0.429383
301	Forebrain/Midbrain/Hindbrain	0	0	0	0	1	1	2	3	5	5	0.68593	-0.0878406
302	Forebrain/Midbrain/Hindbrain	0	1	1	1	4	10	10	15	17	22	0.13285	0.424267
303	Forebrain/Midbrain/Hindbrain	0	0	0	0	0	0	0	2	4	4	0.769831	-0.180462
304	Forebrain/Midbrain/Hindbrain	0	0	2	4	4	9	11	13	14	14	0.189667	0.393366
305	Forebrain/Midbrain/Hindbrain	2	6	8	14	23	28	35	49	59	74	0.13285	0.421241
306	Forebrain/Midbrain/Hindbrain	0	2	4	5	7	8	11	13	16	19	0.189667	0.41242
307	Forebrain/Midbrain/Hindbrain	0	0	6	9	18	26	34	48	60	75	0	0.417709
308	Forebrain/Midbrain/Hindbrain	0	1	4	8	14	21	28	33	40	48	0	0.419081
309	Forebrain/Midbrain/Hindbrain	1	1	2	2	2	3	3	3	4	5	0.58482	-0.203932
310	Forebrain/Midbrain/Hindbrain	0	0	0	0	0	0	0	0	0	2	0.769831	-0.186955
311	Forebrain/Midbrain/Hindbrain	0	0	0	0	0	1	1	1	2	2	0.553947	-0.263781
312	Forebrain/Midbrain/Hindbrain	0	0	0	0	3	5	9	11	13	13	0.234585	0.424797
313	Forebrain/Midbrain/Hindbrain	0	0	1	5	11	20	31	42	50	60	0.273645	0.434464
314	Forebrain/Midbrain/Hindbrain	0	0	0	0	0	0	0	0	0	0	0.724981	0.00562158
315	Forebrain/Midbrain/Hindbrain	0	0	0	0	0	0	0	0	1	1	0.616762	-0.332877
316	Forebrain/Midbrain/Hindbrain	0	1	1	1	1	1	2	3	3	4	0.626752	0.109779
317	Forebrain/Midbrain/Hindbrain	0	0	0	0	0	0	0	0	0	0	0.650239	-0.105429
318	Forebrain/Midbrain/Hindbrain	0	0	0	0	0	0	0	0	0	1	0.523792	-0.274782
319	Forebrain/Midbrain/Hindbrain	0	1	5	6	7	10	16	25	32	36	0.273645	0.428737
320	Forebrain/Midbrain/Hindbrain	0	0	0	0	0	1	1	1	1	2	0.523792	-0.112715
321	Forebrain/Midbrain/Hindbrain	0	0	0	0	0	1	2	5	5	6	0.682267	0.216186
322	Forebrain/Midbrain/Hindbrain	0	2	8	13	18	28	35	45	51	63	0.234585	0.430216
323	Forebrain/Midbrain/Hindbrain	0	1	1	2	3	5	9	15	19	22	0.189667	0.408923
324	Forebrain/Midbrain/Hindbrain	0	0	0	0	1	2	3	3	4	5	0.553947	-0.25841
325	Forebrain/Midbrain/Hindbrain	0	0	0	0	0	2	2	3	5	9	0.724981	-0.244341
326	Forebrain/Midbrain/Hindbrain	1	4	9	15	20	27	34	40	53	59	0.228744	0.425661
327	Forebrain/Midbrain/Hindbrain	0	0	0	1	5	7	10	13	15	18	0.234585	0.413743
328	Forebrain/Midbrain/Hindbrain	0	1	3	14	19	24	31	38	44	49	0.132916	0.436095
329	Forebrain/Midbrain/Hindbrain	0	1	7	12	16	24	32	43	53	63	0.228744	0.429785
330	Forebrain/Midbrain/Hindbrain	1	3	8	14	18	27	35	48	54	66	0.186165	0.421844
331	Forebrain/Midbrain/Hindbrain	0	1	2	4	8	14	15	21	24	29	0.58482	0.437791
332	Forebrain/Midbrain/Hindbrain	0	2	2	3	3	5	8	13	18	26	0.273645	0.431445
333	Forebrain/Midbrain/Hindbrain	0	2	6	12	19	24	35	40	50	54	0.13285	0.429526
334	Forebrain/Midbrain/Hindbrain	0	2	3	9	14	19	22	28	34	44	0	0.419924
335	Forebrain/Midbrain/Hindbrain	0	0	2	3	6	13	19	27	34	41	0	0.433597
336	Forebrain/Midbrain/Hindbrain	0	0	1	1	3	4	7	11	13	17	0.189667	0.415612
337	Forebrain/Midbrain/Hindbrain	0	3	5	7	9	12	18	24	36	41	0.234585	0.415611
338	Forebrain/Midbrain/Hindbrain	0	1	3	5	7	11	16	20	28	35	0.228744	0.434327
339	Forebrain/Midbrain/Hindbrain	3	5	6	10	18	24	34	43	49	61	0.263277	0.429152
340	Forebrain/Midbrain/Hindbrain	0	1	1	1	1	2	3	4	6	7	0.404841	0.419825
341	Forebrain/Midbrain/Hindbrain	0	1	1	1	4	11	18	20	25	37	0.13285	0.426493
342	Forebrain/Midbrain/Hindbrain	0	0	0	0	0	1	3	3	3	3	0.650239	-0.358219
343	Forebrain/Midbrain/Hindbrain	0	0	0	1	2	2	2	4	4	7	0.404841	0.410705
344	Forebrain/Midbrain/Hindbrain	0	0	0	0	0	0	1	1	1	2	0.616762	-0.31423
345	Forebrain/Midbrain/Hindbrain	3	7	8	9	16	23	33	42	47	58	0.189667	0.430169
346	Forebrain/Midbrain/Hindbrain	0	0	0	0	0	1	1	2	3	3	0.486742	0.344006
347	Forebrain/Midbrain/Hindbrain	0	1	1	1	1	1	1	1	7	8	0.447525	0.406304
348	Forebrain/Midbrain/Hindbrain	0	2	5	9	14	18	27	32	38	48	0.299769	0.424668
349	Forebrain/Midbrain/Hindbrain	1	4	5	7	11	14	21	25	31	41	0.299769	0.438469
350	Forebrain/Midbrain/Hindbrain	0	0	0	0	0	0	0	0	0	0	0.726663	0.140187
351	Forebrain/Midbrain/Hindbrain	0	1	2	3	7	9	13	17	21	30	0	0.420356
352	Forebrain/Midbrain/Hindbrain	0	2	4	6	12	15	22	27	41	50	0.418276	0.42492
353	Forebrain/Midbrain/Hindbrain	0	3	7	12	18	25	29	37	46	54	0	0.43301
354	Forebrain/Midbrain/Hindbrain	1	1	1	1	1	2	2	5	5	5	0.580425	-0.0577
355	Forebrain/Midbrain/Hindbrain	4	5	8	10	16	22	28	36	49	58	0.228786	0.43066
356	Forebrain/Midbrain/Hindbrain	0	0	1	2	2	4	6	6	6	8	0.494496	0.208306
357	Forebrain/Midbrain/Hindbrain	0	1	2	5	10	14	23	31	40	48	0.13285	0.434377
358	Forebrain/Midbrain/Hindbrain	0	0	0	0	1	1	2	2	2	3	0.481459	0.333683
359	Forebrain/Midbrain/Hindbrain	1	2	2	2	5	6	8	11	16	24	0.324721	0.428044
360	Forebrain/Midbrain/Hindbrain	1	3	5	8	12	15	21	29	36	43	0.353149	0.437619
361	Forebrain/Midbrain/Hindbrain	0	0	0	0	0	0	0	1	2	2	0.68593	-0.219731
362	Forebrain/Midbrain/Hindbrain	0	0	0	0	0	0	0	1	1	1	0.748698	0.0823453
363	Forebrain/Midbrain/Hindbrain	0	0	0	0	0	0	1	1	1	1	0.694113	-0.204649
364	Forebrain/Midbrain/Hindbrain	1	1	1	1	1	1	4	4	4	4	0.510633	-0.0830251
365	Forebrain/Midbrain/Hindbrain	1	2	4	7	11	15	20	27	31	37	0.503575	0.424639
366	Endothelium	1	1	3	6	10	17	24	33	43	50	0.434943	0.429039
367	Forebrain/Midbrain/Hindbrain	1	2	7	10	12	16	21	26	35	45	0.331464	0.426337
368	Forebrain/Midbrain/Hindbrain	1	2	5	11	16	24	31	40	45	53	0.18986	0.433728
369	Endothelium	0	0	0	0	1	1	4	7	7	9	0.450095	0.424596
370	Forebrain/Midbrain/Hindbrain	0	0	0	0	0	1	1	2	2	3	0.566447	0.140705
371	Forebrain/Midbrain/Hindbrain	0	1	7	10	17	24	30	37	43	52	0.0677152	0.434933
372	Forebrain/Midbrain/Hindbrain	0	1	6	10	13	18	21	29	34	45	0.13285	0.432981
373	Forebrain/Midbrain/Hindbrain	0	1	5	7	12	21	27	39	47	60	0.342457	0.423662
374	Erythroid	0	0	1	1	3	4	4	5	6	6	0.540434	0.181178
375	Haematoendothelial progenitors	2	5	5	11	13	19	28	36	44	52	0.434037	0.430187
376	Forebrain/Midbrain/Hindbrain	0	0	5	7	12	20	31	43	46	56	0.381203	0.422089
377	Blood progenitors	0	1	1	1	1	1	1	1	1	1	0.622476	-0.10621
378	Endothelium	0	0	1	2	2	3	6	7	9	16	0.52203	0.429904
379	Forebrain/Midbrain/Hindbrain	2	4	7	8	16	20	31	37	48	53	0.353462	0.430786
380	Forebrain/Midbrain/Hindbrain	1	4	5	8	13	16	20	25	32	40	0.198201	0.439791
381	Forebrain/Midbrain/Hindbrain	0	1	5	5	7	10	14	20	26	33	0.13285	0.432479
382	Endothelium	1	2	2	5	9	17	23	35	42	54	0.464162	0.427322
383	Erythroid	0	0	0	0	0	0	0	0	0	0	0.669565	-0.0428088
384	Haematoendothelial progenitors	0	0	0	0	1	1	1	2	2	3	0.64956	-0.145235
385	Erythroid	0	0	0	0	0	0	0	1	1	2	0.691492	-0.105344
386	Endothelium	0	0	2	6	10	18	27	32	39	47	0.466077	0.433568
387	Erythroid	0	0	0	1	1	1	2	2	3	4	0.741574	0.160023
388	Erythroid	0	0	0	0	0	1	1	1	1	5	0.564518	0.359562
389	Erythroid	0	0	0	2	2	3	3	4	5	5	0.738475	-0.180021
390	Erythroid	0	0	1	1	1	1	1	1	1	1	0.6948	-0.10787
391	Cranial mesoderm	1	4	4	8	10	17	21	26	34	40	0.39311	0.435515
392	Erythroid	0	0	0	1	1	1	2	2	3	5	0.431704	0.220236
393	Erythroid	0	0	0	0	0	0	0	1	2	2	0.578461	-0.229636
394	Forebrain/Midbrain/Hindbrain	0	0	0	0	0	0	2	2	4	4	0.478366	-0.212463
395	Forebrain/Midbrain/Hindbrain	1	3	3	6	10	14	16	19	22	30	0.0677152	0.426482
396	Erythroid	0	0	0	1	1	1	1	1	1	1	0.725189	-0.348575
397	Erythroid	0	0	1	2	4	4	4	5	5	5	0.554624	-0.00596971
398	Blood progenitors	0	1	1	1	2	2	2	3	3	4	0.757389	-0.178815
399	Erythroid	0	1	2	2	3	5	9	13	20	25	0.599418	0.433008
400	Forebrain/Midbrain/Hindbrain	0	0	0	0	0	2	2	2	5	5	0.622919	-0.311785
401	Erythroid	0	0	0	0	0	1	2	2	2	3	0.588619	-0.103293
402	Erythroid	0	0	0	0	1	1	1	1	3	4	0.710668	-0.184077
403	Erythroid	0	0	1	1	2	2	4	4	4	4	0.744659	-0.159167
404	Erythroid	0	0	0	0	0	0	1	1	5	5	0.768704	-0.218905
405	Erythroid	0	0	0	0	0	2	2	2	2	3	0.587472	0.351337
406	Surface ectoderm	0	0	0	1	2	2	3	3	3	4	0.620235	-0.0176666
407	Erythroid	0	0	0	0	0	0	0	1	1	2	0.803373	0.00170611
408	Forebrain/Midbrain/Hindbrain	2	5	9	14	22	32	39	49	63	71	0.13285	0.425584
409	Cranial mesoderm	0	1	1	2	4	4	4	5	6	6	0.665961	0.1146
410	Surface ectoderm	0	2	2	4	6	8	10	10	11	11	0.480259	0.3025
411	Blood progenitors	0	0	0	1	1	3	4	6	7	9	0.701404	0.297247
412	Lateral plate mesoderm	0	0	2	5	6	6	9	10	12	14	0.508634	0.2608
413	Surface ectoderm	1	1	1	4	5	6	9	14	15	19	0.574372	0.340898
414	Endothelium	0	0	0	0	0	0	0	0	1	1	0.741574	-0.0725352
415	Endothelium	0	0	0	0	0	1	1	2	2	2	0.753392	-0.261222
416	Surface ectoderm	0	1	1	3	3	4	5	7	7	9	0.603895	0.160304
417	Haematoendothelial progenitors	0	1	1	3	4	4	7	7	8	8	0.674393	0.037546
418	Forebrain/Midbrain/Hindbrain	1	2	6	13	20	27	36	47	53	66	0.13285	0.430182
419	Neural crest	0	0	0	0	2	3	5	9	10	12	0.591975	0.347173
420	Neural crest	0	0	0	0	1	1	1	1	2	3	0.664323	-0.136051
421	Lateral plate mesoderm	2	3	3	4	4	4	11	13	13	17	0.481921	0.402697
422	Neural crest	0	1	1	1	2	2	2	2	3	4	0.698127	0.420741
423	Endothelium	0	0	0	0	0	1	1	2	3	3	0.720543	-0.0196154
424	Endothelium	0	0	0	1	1	1	1	1	2	2	0.70212	0.0488775
425	Lateral plate mesoderm	1	1	3	4	5	9	11	16	19	22	0.459922	0.315352
426	Surface ectoderm	0	0	1	2	2	3	3	3	3	5	0.763452	-0.148792
427	Forebrain/Midbrain/Hindbrain	0	3	10	13	18	27	36	43	50	61	0	0.43229
428	Lateral plate mesoderm	2	3	4	4	7	10	11	13	16	18	0.427453	0.409904
429	Lateral plate mesoderm	1	3	3	4	5	6	6	6	7	9	0.613449	0.0210836
430	Surface ectoderm	0	1	2	4	4	6	6	6	9	12	0.480885	0.0307993
431	Lateral plate mesoderm	3	3	4	5	7	10	14	17	17	20	0.366252	0.403912
432	Surface ectoderm	0	0	2	3	4	4	4	4	4	5	0.532938	0.233676
433	Endothelium	0	0	0	1	1	1	1	1	1	2	0.618086	-0.108019
434	Lateral plate mesoderm	0	0	1	4	7	9	10	16	18	20	0.547259	0.415935
435	Lateral plate mesoderm	0	0	0	0	0	0	0	0	1	3	0.691	-0.0629276
436	Lateral plate mesoderm	0	0	2	2	3	3	8	10	12	14	0.539808	0.112641
437	Forebrain/Midbrain/Hindbrain	0	0	0	0	2	2	4	7	7	8	0.58482	0.127143
438	Lateral plate mesoderm	0	0	0	0	0	0	0	0	0	0	0.757868	-0.315341
439	Lateral plate mesoderm	0	1	2	2	5	5	7	9	11	12	0.661691	0.172688
440	Lateral plate mesoderm	1	4	6	8	10	13	15	20	22	24	0.503495	0.396952
441	Lateral plate mesoderm	1	1	1	4	9	12	15	16	20	28	0.531133	0.226923
442	Endothelium	1	1	1	1	1	1	2	3	3	7	0.722213	0.313629
443	Haematoendothelial progenitors	0	0	0	0	1	1	1	1	2	2	0.738934	0.193387
444	Haematoendothelial progenitors	0	0	0	0	1	1	3	5	6	7	0.503217	0.0976602
445	Lateral plate mesoderm	1	1	1	5	7	12	13	15	19	26	0.486742	0.229756
446	Endothelium	0	0	1	2	2	6	7	10	11	16	0.660063	0.0787337
447	Forebrain/Midbrain/Hindbrain	1	4	6	11	19	27	37	50	58	71	0.13285	0.428879
448	Haematoendothelial progenitors	1	1	1	1	1	2	3	4	5	5	0.702636	0.297386
449	Lateral plate mesoderm	0	0	0	0	0	0	0	1	1	1	0.732858	-0.187532
450	Lateral plate mesoderm	0	1	1	5	9	9	9	9	9	10	0.679168	0.0317296
451	Endothelium	0	0	0	0	1	1	1	1	3	5	0.565986	-0.130763
452	Lateral plate mesoderm	0	1	3	4	6	8	12	14	17	19	0.475513	0.159027
453	Lateral plate mesoderm	0	0	1	1	1	1	1	4	5	6	0.560827	-0.0585144
454	Endothelium	0	0	0	0	0	0	1	1	1	1	0.712131	-0.114429
455	Lateral plate mesoderm	2	2	7	11	15	20	22	27	34	35	0.380652	0.30475
456	Lateral plate mesoderm	0	0	1	3	7	9	12	14	18	21	0.587109	0.0829967
457	Forebrain/Midbrain/Hindbrain	0	2	7	9	16	24	29	38	46	60	0.13285	0.418958
458	Lateral plate mesoderm	1	1	3	3	3	4	8	9	13	19	0.416191	0.284777
459	Lateral plate mesoderm	2	3	5	13	17	20	22	27	28	33	0.434037	0.309277
460	Lateral plate mesoderm	1	1	2	3	3	6	7	8	13	14	0.47241	0.258108
461	Endothelium	0	0	0	0	0	1	2	3	4	5	0.742201	-0.185154
462	Lateral plate mesoderm	0	1	2	4	6	9	12	13	14	16	0.665717	0.0521262
463	Lateral plate mesoderm	1	3	9	12	15	20	23	24	25	31	0.521867	0.292683
464	Lateral plate mesoderm	0	1	3	4	8	11	13	17	21	24	0.678557	0.13246
465	Lateral plate mesoderm	0	2	5	9	16	18	21	23	27	30	0.325528	0.401361
466	Surface ectoderm	0	0	0	1	1	2	3	4	6	6	0.798069	-0.140338
467	Lateral plate mesoderm	1	1	3	6	10	12	15	16	18	21	0.53669	0.42415
468	Forebrain/Midbrain/Hindbrain	1	2	2	4	4	4	5	7	9	11	0.309197	0.132217
469	Haematoendothelial progenitors	0	4	5	7	12	18	20	24	29	34	0.400257	0.406924
470	Lateral plate mesoderm	0	2	3	4	8	9	11	13	17	18	0.602319	0.16322
471	Haematoendothelial progenitors	1	2	2	3	3	4	8	10	15	25	0.343683	0.28567
472	Intermediate mesoderm	0	0	0	0	0	0	0	0	0	1	0.832555	-0.139898
473	Endothelium	0	0	0	0	0	0	0	0	0	0	0.789831	-0.222514
474	Lateral plate mesoderm	0	0	0	0	0	0	0	2	3	4	0.598161	0.0534503
475	Lateral plate mesoderm	0	1	6	9	12	14	19	25	26	27	0.657549	0.268441
476	Lateral plate mesoderm	1	5	7	8	14	19	27	30	33	37	0.277445	0.326454
477	Haematoendothelial progenitors	0	1	3	4	8	10	11	14	17	20	0.566644	0.218885
478	Forebrain/Midbrain/Hindbrain	0	0	0	1	4	4	8	10	11	11	0.404841	0.421634
479	Forebrain/Midbrain/Hindbrain	0	0	0	0	5	5	6	9	11	13	0.41939	0.323157
480	Surface ectoderm	0	0	4	4	8	11	12	18	22	27	0.555889	0.204927
481	Lateral plate mesoderm	0	2	2	6	8	12	15	18	21	21	0.561586	0.161677
482	Lateral plate mesoderm	1	3	6	9	11	14	16	17	21	25	0.466521	0.421156
483	Lateral plate mesoderm	2	3	7	11	16	21	22	22	26	30	0.465513	0.315397
484	Lateral plate mesoderm	1	2	3	11	14	19	21	23	26	30	0.531133	0.25689
485	Lateral plate mesoderm	1	1	4	4	9	16	21	30	36	40	0.474772	0.379282
486	Lateral plate mesoderm	0	0	0	0	1	1	2	3	4	6	0.661991	-0.0218182
487	Haematoendothelial progenitors	0	0	0	0	1	3	6	10	11	13	0.589599	0.0596119
488	Surface ectoderm	0	0	0	0	0	0	0	0	1	2	0.657688	-0.137504
489	Lateral plate mesoderm	0	0	2	6	9	11	13	15	21	27	0.645923	0.176074
490	Forebrain/Midbrain/Hindbrain	1	1	3	7	12	14	20	28	38	42	0.13285	0.436329
491	Lateral plate mesoderm	1	1	3	6	10	15	22	30	37	38	0.440665	0.374563
492	Surface ectoderm	0	1	3	6	7	12	16	19	25	28	0.521174	0.345794
493	Endothelium	0	0	0	0	1	1	1	1	1	2	0.711884	-0.135409
494	Lateral plate mesoderm	3	3	4	6	9	14	18	20	24	28	0.523331	0.239827
495	Lateral plate mesoderm	0	0	1	2	4	6	8	10	15	17	0.614671	0.112956
496	Haematoendothelial progenitors	0	0	0	0	1	1	2	4	5	5	0.67963	-0.0351475
497	Lateral plate mesoderm	0	0	1	1	1	3	4	6	8	11	0.597704	0.0221626
498	Allantois	0	0	0	0	0	1	2	3	4	6	0.771496	0.00115701
499	Surface ectoderm	0	1	1	1	1	1	4	5	6	7	0.794101	0.0533558
500	Erythroid	1	1	1	7	10	13	17	19	22	28	0.637488	0.100742
501	Forebrain/Midbrain/Hindbrain	2	4	9	18	28	34	39	48	60	70	0.13285	0.426126
502	Lateral plate mesoderm	2	3	5	7	13	17	21	24	27	30	0.332022	0.41206
503	Haematoendothelial progenitors	0	1	1	3	4	8	10	17	19	25	0.617801	0.242233
504	Lateral plate mesoderm	0	2	2	3	4	5	6	7	7	8	0.653816	0.0106068
505	Lateral plate mesoderm	0	1	2	3	4	7	9	12	17	19	0.660404	0.146842
506	Lateral plate mesoderm	1	3	9	12	17	19	22	23	28	33	0.475513	0.302041
507	Lateral plate mesoderm	1	2	4	10	13	18	21	24	29	31	0.325207	0.409292
508	Surface ectoderm	0	0	0	3	4	4	4	5	6	7	0.725189	0.0355029
509	Lateral plate mesoderm	0	0	1	6	10	14	16	17	23	26	0.620012	0.126625
510	Lateral plate mesoderm	0	0	0	0	0	0	0	0	0	0	0.798069	0.41234
511	Forebrain/Midbrain/Hindbrain	0	0	1	1	1	1	1	1	1	1	0.523792	0.0749372
512	Lateral plate mesoderm	0	1	5	11	15	17	23	26	33	41	0.514782	0.33024
513	Lateral plate mesoderm	2	4	7	9	10	12	17	23	24	28	0.509967	0.416261
514	Lateral plate mesoderm	1	2	6	8	12	17	21	23	28	29	0.37417	0.409476
515	Lateral plate mesoderm	0	1	4	6	7	10	13	16	17	21	0.608151	0.17548
516	Endothelium	0	0	0	1	1	1	2	3	4	5	0.545806	-0.0020915
517	Haematoendothelial progenitors	0	1	1	1	1	1	1	1	1	1	0.671767	-0.0356172
518	Lateral plate mesoderm	0	0	0	1	1	2	2	3	4	9	0.726663	0.0507172
519	Lateral plate mesoderm	1	5	5	9	12	13	16	25	31	33	0.434947	0.256602
520	Forebrain/Midbrain/Hindbrain	1	3	8	13	21	30	42	55	65	76	0.13285	0.423826
521	Lateral plate mesoderm	2	4	8	10	10	13	19	21	23	25	0.52203	0.415603
522	Intermediate mesoderm	0	1	4	5	13	17	20	25	31	41	0.667015	0.346583
523	Lateral plate mesoderm	0	4	8	15	16	22	25	27	29	31	0.528531	0.29219
524	Lateral plate mesoderm	2	2	6	8	13	14	22	24	26	30	0.464501	0.25904
525	Endothelium	0	0	0	0	0	0	0	1	1	1	0.714428	-0.0673224
526	Lateral plate mesoderm	1	1	5	9	16	19	23	28	29	35	0.381833	0.300246
527	Endothelium	0	0	0	0	0	0	0	0	0	1	0.798069	-0.25925
528	Lateral plate mesoderm	0	2	3	6	11	13	14	15	18	19	0.54363	0.419223
529	Forebrain/Midbrain/Hindbrain	0	0	2	5	11	17	22	35	44	56	0.342457	0.424374
530	Lateral plate mesoderm	0	3	9	10	13	16	20	24	28	30	0.479083	0.316636
531	Endothelium	0	1	4	4	4	5	5	5	8	8	0.64844	-0.0163845
532	Erythroid	0	0	1	4	5	7	10	12	15	23	0.734375	0.321022
533	Lateral plate mesoderm	0	0	1	2	5	7	9	10	13	18	0.600458	0.0813215
534	Lateral plate mesoderm	1	3	7	9	14	17	21	24	29	34	0.540315	0.366422
535	Lateral plate mesoderm	0	0	0	0	0	0	2	3	4	5	0.710983	0.278851
536	Forebrain/Midbrain/Hindbrain	0	1	2	3	3	4	8	9	11	11	0.309197	0.394246
537	Forebrain/Midbrain/Hindbrain	0	2	2	2	4	8	10	15	21	28	0.189667	0.433816
538	Forebrain/Midbrain/Hindbrain	1	2	2	3	3	7	10	13	19	25	0.37417	0.43538
539	Forebrain/Midbrain/Hindbrain	0	0	1	1	1	2	3	3	4	5	0.58482	-0.18165
540	Forebrain/Midbrain/Hindbrain	1	3	7	18	24	33	42	52	61	73	0.234585	0.419097
541	Forebrain/Midbrain/Hindbrain	1	1	9	17	25	32	40	50	60	72	0.273645	0.418122
542	Forebrain/Midbrain/Hindbrain	1	2	6	10	16	21	35	51	64	74	0.234585	0.423567
543	Forebrain/Midbrain/Hindbrain	1	3	4	9	12	17	26	32	40	50	0	0.435749
544	Forebrain/Midbrain/Hindbrain	3	4	4	5	5	8	9	11	12	14	0.273645	0.411175
545	Forebrain/Midbrain/Hindbrain	0	1	1	1	1	2	2	3	4	5	0.650239	-0.174466
546	Forebrain/Midbrain/Hindbrain	0	0	0	0	0	0	2	2	4	6	0.59991	0.148631
547	Forebrain/Midbrain/Hindbrain	1	3	8	10	16	23	32	41	51	58	0.13285	0.427057
548	Forebrain/Midbrain/Hindbrain	0	0	0	1	1	1	3	5	7	9	0.58482	-0.0755464
549	Forebrain/Midbrain/Hindbrain	1	5	11	17	25	29	40	50	61	73	0.13285	0.420543
550	Forebrain/Midbrain/Hindbrain	2	3	3	4	5	7	10	10	10	13	0.342457	0.409741
551	Forebrain/Midbrain/Hindbrain	0	1	3	4	6	9	12	21	27	33	0.234585	0.437235
552	Forebrain/Midbrain/Hindbrain	0	3	7	12	19	32	45	54	65	73	0.234585	0.427393
553	Forebrain/Midbrain/Hindbrain	0	1	1	3	3	3	3	4	4	7	0.593399	-0.17186
554	Forebrain/Midbrain/Hindbrain	2	5	5	6	7	8	10	10	12	16	0.273645	0.412205
555	Forebrain/Midbrain/Hindbrain	0	4	4	5	7	8	9	11	16	22	0.189667	0.416335
556	Forebrain/Midbrain/Hindbrain	0	0	0	0	0	1	2	3	3	3	0.650239	-0.202303
557	Spinal cord	0	0	0	0	0	0	0	0	0	1	0.650239	-0.208569
558	Forebrain/Midbrain/Hindbrain	1	4	8	12	19	26	38	49	63	72	0.189667	0.422214
559	Forebrain/Midbrain/Hindbrain	0	0	0	0	0	0	0	0	0	0	0.769831	-0.0591651
560	Forebrain/Midbrain/Hindbrain	2	2	2	3	4	7	10	10	10	12	0.309197	0.131235
561	Forebrain/Midbrain/Hindbrain	0	1	1	1	2	3	4	6	7	8	0.309197	0.416371
562	Forebrain/Midbrain/Hindbrain	1	2	5	10	12	21	28	33	42	52	0	0.414998
563	Forebrain/Midbrain/Hindbrain	0	3	6	8	13	20	27	34	44	50	0.228744	0.43579
564	Forebrain/Midbrain/Hindbrain	0	0	0	4	7	9	11	12	14	14	0.342457	0.374782
565	Forebrain/Midbrain/Hindbrain	2	3	13	18	23	29	39	47	56	65	0	0.430015
566	Forebrain/Midbrain/Hindbrain	0	1	2	2	2	3	3	4	4	10	0.273645	0.419859
567	Forebrain/Midbrain/Hindbrain	1	6	11	14	25	33	41	51	61	72	0.13285	0.419997
568	Forebrain/Midbrain/Hindbrain	0	0	0	1	4	5	6	7	9	10	0.523792	0.0119143
569	Forebrain/Midbrain/Hindbrain	1	3	10	16	21	31	42	51	65	74	0.13285	0.423273
570	Forebrain/Midbrain/Hindbrain	0	2	7	13	19	26	32	43	52	60	0.13285	0.422667
571	Forebrain/Midbrain/Hindbrain	0	1	4	10	17	23	33	44	52	65	0	0.42254
572	Forebrain/Midbrain/Hindbrain	2	6	12	14	20	30	46	58	63	77	0	0.425643
573	Forebrain/Midbrain/Hindbrain	0	0	0	0	0	0	0	0	2	2	0.724981	-0.235192
574	Forebrain/Midbrain/Hindbrain	0	0	0	1	1	1	1	2	2	2	0.724981	-0.169603
575	Forebrain/Midbrain/Hindbrain	0	0	0	0	1	1	1	2	3	3	0.58482	0.215519
576	Forebrain/Midbrain/Hindbrain	0	0	0	0	0	0	0	0	1	2	0.68593	-0.180193
577	Forebrain/Midbrain/Hindbrain	1	1	8	12	16	24	35	48	53	64	0.13285	0.43262
578	Forebrain/Midbrain/Hindbrain	0	0	0	0	0	0	1	3	3	4	0.616762	0.25622
579	Forebrain/Midbrain/Hindbrain	1	3	9	15	20	32	43	54	64	78	0.13285	0.423102
580	Forebrain/Midbrain/Hindbrain	0	1	2	4	7	12	17	26	34	39	0.13285	0.431903
581	Forebrain/Midbrain/Hindbrain	0	1	3	6	10	15	18	19	24	32	0.132916	0.441814
582	Forebrain/Midbrain/Hindbrain	2	4	7	14	21	30	44	53	67	78	0	0.424126
583	Forebrain/Midbrain/Hindbrain	1	8	11	18	23	29	38	46	56	63	0.13285	0.43028
584	Forebrain/Midbrain/Hindbrain	0	0	2	2	2	3	4	7	11	12	0.132916	0.43173
585	Forebrain/Midbrain/Hindbrain	0	3	7	11	17	26	33	48	59	73	0	0.424463
586	Forebrain/Midbrain/Hindbrain	0	0	1	1	4	5	5	8	9	15	0.58482	0.43001
587	Forebrain/Midbrain/Hindbrain	0	4	4	8	11	17	24	31	39	45	0	0.414695
588	Forebrain/Midbrain/Hindbrain	1	3	7	12	18	23	36	45	53	63	0.13285	0.43336
589	Forebrain/Midbrain/Hindbrain	0	1	1	1	2	3	3	5	6	6	0.37417	0.406833
590	Forebrain/Midbrain/Hindbrain	0	1	7	13	18	28	40	53	59	73	0.13285	0.426937
591	Forebrain/Midbrain/Hindbrain	0	0	0	0	0	0	0	1	1	2	0.464501	-0.140017
592	Forebrain/Midbrain/Hindbrain	0	2	5	11	14	18	23	27	36	46	0.186165	0.432956
593	Forebrain/Midbrain/Hindbrain	0	1	7	14	20	26	34	41	51	59	0	0.433872
594	Forebrain/Midbrain/Hindbrain	0	0	0	0	0	0	0	2	5	6	0.476152	-0.283123
595	Forebrain/Midbrain/Hindbrain	0	0	0	0	0	0	0	0	0	1	0.68593	-0.36391
596	Forebrain/Midbrain/Hindbrain	0	5	8	13	22	28	39	45	60	65	0.13285	0.428481
597	Forebrain/Midbrain/Hindbrain	0	0	0	0	0	0	0	0	0	1	0.725469	-0.258507
598	Forebrain/Midbrain/Hindbrain	1	5	11	18	26	33	41	50	67	72	0	0.426333
599	Forebrain/Midbrain/Hindbrain	0	0	0	0	1	2	3	3	4	6	0.688533	-0.216941
600	Forebrain/Midbrain/Hindbrain	0	1	1	1	2	2	3	6	8	11	0.523792	-0.211249
601	Forebrain/Midbrain/Hindbrain	0	0	1	1	1	2	3	4	5	7	0.523792	-0.351218
602	Forebrain/Midbrain/Hindbrain	0	0	0	0	0	0	2	2	4	6	0.43485	-0.089108
603	Forebrain/Midbrain/Hindbrain	0	0	0	0	2	2	2	4	4	7	0.503575	0.181216
604	Forebrain/Midbrain/Hindbrain	0	0	0	0	0	0	1	1	1	1	0.726663	-0.16591
605	Forebrain/Midbrain/Hindbrain	0	0	1	1	1	1	2	2	2	3	0.68593	0.314715
606	Forebrain/Midbrain/Hindbrain	0	0	1	2	3	3	5	5	6	6	0.616762	-0.308554
607	Forebrain/Midbrain/Hindbrain	0	0	1	1	1	4	4	5	5	10	0.621372	-0.30878
608	Forebrain/Midbrain/Hindbrain	0	0	0	0	0	0	1	2	2	2	0.726663	-0.0660387
609	Forebrain/Midbrain/Hindbrain	0	0	0	0	0	1	1	1	3	3	0.650239	-0.0382597
610	Forebrain/Midbrain/Hindbrain	0	1	2	2	3	3	6	7	9	12	0.590527	-0.253731
611	Forebrain/Midbrain/Hindbrain	1	1	2	3	3	4	5	5	5	5	0.616762	-0.160799
612	Forebrain/Midbrain/Hindbrain	0	0	0	1	1	1	2	3	4	4	0.702411	-0.230967
613	Forebrain/Midbrain/Hindbrain	1	1	2	2	2	2	2	3	4	6	0.616762	0.0743868
614	Forebrain/Midbrain/Hindbrain	0	0	0	0	0	1	1	1	2	4	0.560827	0.267145
615	Forebrain/Midbrain/Hindbrain	0	0	1	1	1	2	3	5	5	5	0.68593	-0.35342
616	Definitive endoderm	0	0	0	0	0	0	0	1	1	2	0.68593	-0.287765
617	Forebrain/Midbrain/Hindbrain	0	1	3	6	9	11	14	21	29	38	0.234585	0.424415
618	Forebrain/Midbrain/Hindbrain	0	0	0	0	0	1	1	2	2	3	0.726663	0.299733
619	Forebrain/Midbrain/Hindbrain	0	1	1	3	3	3	3	3	4	5	0.616762	-0.129267
620	Forebrain/Midbrain/Hindbrain	0	0	1	2	3	4	6	6	6	6	0.616762	-0.317768
621	Forebrain/Midbrain/Hindbrain	0	0	1	2	3	5	5	5	5	6	0.724981	-0.281293
622	Forebrain/Midbrain/Hindbrain	0	0	0	2	2	3	3	3	3	5	0.523792	0.00774027
623	Forebrain/Midbrain/Hindbrain	0	0	0	1	1	1	1	1	3	3	0.626752	-0.328319
624	Forebrain/Midbrain/Hindbrain	0	2	5	9	16	20	30	37	46	55	0.13285	0.415933
625	Forebrain/Midbrain/Hindbrain	0	0	0	0	0	0	1	2	3	3	0.590527	-0.257557
626	Forebrain/Midbrain/Hindbrain	0	0	0	0	0	0	0	2	2	2	0.724981	-0.20932
627	Forebrain/Midbrain/Hindbrain	0	0	0	0	4	8	9	11	11	12	0.475513	-0.329449
628	Forebrain/Midbrain/Hindbrain	0	0	1	1	1	2	4	5	9	11	0.342457	0.430893
629	Forebrain/Midbrain/Hindbrain	0	1	2	2	3	3	4	6	9	9	0.653816	-0.282972
630	Forebrain/Midbrain/Hindbrain	0	0	1	2	3	3	5	6	6	7	0.228744	0.399923
631	Forebrain/Midbrain/Hindbrain	1	2	2	3	7	9	13	17	24	29	0	0.426718
632	Forebrain/Midbrain/Hindbrain	1	1	2	2	2	3	3	3	3	4	0.58482	0.0336668
633	Forebrain/Midbrain/Hindbrain	0	0	0	0	0	0	0	0	1	1	0.653816	-0.0480292
634	Forebrain/Midbrain/Hindbrain	0	0	0	0	1	2	2	2	2	3	0.653816	-0.343019
635	Forebrain/Midbrain/Hindbrain	0	0	0	0	0	0	0	1	1	2	0.494064	0.141714
636	Forebrain/Midbrain/Hindbrain	0	0	0	0	0	0	0	1	4	4	0.68593	-0.286673
637	Forebrain/Midbrain/Hindbrain	0	1	2	4	6	6	7	9	9	9	0.404841	0.404907
638	Forebrain/Midbrain/Hindbrain	0	0	1	2	3	3	4	5	6	8	0.616762	-0.237483
639	Forebrain/Midbrain/Hindbrain	0	0	0	0	0	0	1	2	2	3	0.769831	-0.0348909
640	Forebrain/Midbrain/Hindbrain	0	0	0	0	0	0	0	1	1	1	0.650239	0.235101
641	Forebrain/Midbrain/Hindbrain	0	0	3	3	3	4	6	6	6	6	0.404841	0.399654
642	Forebrain/Midbrain/Hindbrain	0	0	0	0	1	1	3	4	5	6	0.650239	-0.150607
643	Forebrain/Midbrain/Hindbrain	0	0	1	1	1	1	1	1	1	1	0.832555	-0.0806303
644	Forebrain/Midbrain/Hindbrain	0	0	0	2	4	4	7	8	8	9	0.43485	0.418771
645	Forebrain/Midbrain/Hindbrain	0	0	0	0	0	0	0	0	1	3	0.724981	0.321934
646	Forebrain/Midbrain/Hindbrain	0	0	0	0	0	2	2	2	2	4	0.72893	-0.222731
647	Forebrain/Midbrain/Hindbrain	0	0	1	4	5	6	8	11	14	15	0.68593	-0.325477
648	Forebrain/Midbrain/Hindbrain	0	1	1	3	4	4	5	5	5	6	0.724981	-0.253458
649	Forebrain/Midbrain/Hindbrain	0	0	0	1	1	2	2	2	2	3	0.650239	-0.187113
650	Forebrain/Midbrain/Hindbrain	0	2	4	5	6	10	13	17	23	33	0	0.425582
651	Forebrain/Midbrain/Hindbrain	0	0	0	1	2	2	2	2	2	2	0.832555	-0.298223
652	Forebrain/Midbrain/Hindbrain	0	0	0	1	1	1	3	5	6	8	0.342457	0.432043
653	Forebrain/Midbrain/Hindbrain	0	0	0	0	0	1	1	4	5	7	0.650239	-0.298781
654	Forebrain/Midbrain/Hindbrain	0	0	0	0	0	3	3	4	7	7	0.68593	0.0262369
655	Forebrain/Midbrain/Hindbrain	1	1	1	3	6	7	13	18	27	35	0	0.429566
656	Forebrain/Midbrain/Hindbrain	0	2	4	5	6	11	11	12	20	24	0.189667	0.423275
657	Forebrain/Midbrain/Hindbrain	0	0	1	2	3	3	4	7	7	9	0.523792	-0.281938
658	Forebrain/Midbrain/Hindbrain	0	0	1	2	2	3	3	4	7	8	0.653816	-0.270115
659	Forebrain/Midbrain/Hindbrain	0	2	2	3	4	7	9	12	15	19	0.13285	0.428552
660	Forebrain/Midbrain/Hindbrain	0	0	0	0	0	0	1	1	1	1	0.803373	-0.182952
661	Forebrain/Midbrain/Hindbrain	0	0	0	0	0	2	5	5	5	8	0.494064	0.320134
662	Forebrain/Midbrain/Hindbrain	0	0	1	1	1	1	1	1	1	1	0.724981	-0.0923823
663	Forebrain/Midbrain/Hindbrain	0	0	0	0	0	0	0	0	1	3	0.553947	-0.111796
664	Forebrain/Midbrain/Hindbrain	0	0	0	0	0	0	0	1	1	1	0.650239	-0.134623
665	Forebrain/Midbrain/Hindbrain	0	4	8	15	24	35	45	50	58	65	0.234585	0.418113
666	Forebrain/Midbrain/Hindbrain	0	0	0	1	1	2	3	5	6	7	0.581691	-0.136799
667	Forebrain/Midbrain/Hindbrain	0	1	2	2	2	4	5	5	6	6	0.650239	-0.054939
668	Forebrain/Midbrain/Hindbrain	0	0	0	0	1	2	5	5	5	6	0.68593	-0.220316
669	Forebrain/Midbrain/Hindbrain	0	2	3	5	8	10	17	22	32	37	0	0.426892
670	Forebrain/Midbrain/Hindbrain	0	0	1	1	2	3	3	3	4	7	0.361673	0.410999
671	Forebrain/Midbrain/Hindbrain	0	0	0	0	0	1	1	1	2	2	0.650239	-0.352458
672	Forebrain/Midbrain/Hindbrain	0	1	1	1	2	2	2	3	3	3	0.552116	-0.274177
673	Forebrain/Midbrain/Hindbrain	0	3	6	11	13	20	27	36	46	57	0	0.426713
674	Forebrain/Midbrain/Hindbrain	0	1	5	8	13	19	27	31	37	43	0.13285	0.42855
675	Forebrain/Midbrain/Hindbrain	0	0	1	2	3	4	6	7	9	12	0.309197	0.431351
676	Forebrain/Midbrain/Hindbrain	0	4	7	13	21	27	34	39	54	64	0	0.417549
677	Forebrain/Midbrain/Hindbrain	0	0	0	1	2	2	2	2	3	3	0.596411	-0.289501
678	Forebrain/Midbrain/Hindbrain	0	0	0	0	0	0	1	2	2	2	0.726663	-0.27695
679	Forebrain/Midbrain/Hindbrain	2	3	10	16	24	33	42	49	58	67	0.13285	0.417428
680	Forebrain/Midbrain/Hindbrain	2	4	9	16	23	33	43	50	56	68	0.13285	0.417927
681	Forebrain/Midbrain/Hindbrain	0	0	0	0	1	2	2	2	2	3	0.832555	0.283101
682	Forebrain/Midbrain/Hindbrain	2	6	8	14	24	32	45	51	58	69	0.189667	0.419113
683	Forebrain/Midbrain/Hindbrain	0	0	0	2	3	4	4	5	6	6	0.650239	-0.15651
684	Forebrain/Midbrain/Hindbrain	0	0	1	1	2	2	2	2	5	6	0.459547	-0.100381
685	Spinal cord	0	0	0	0	0	0	1	2	3	4	0.616762	-0.210566
686	Forebrain/Midbrain/Hindbrain	3	3	6	8	12	15	24	34	40	52	0.13285	0.428921
687	Forebrain/Midbrain/Hindbrain	0	1	2	4	4	7	9	11	14	15	0.18986	0.428918
688	Forebrain/Midbrain/Hindbrain	0	0	1	1	4	11	12	17	24	32	0.18986	0.43558
689	Forebrain/Midbrain/Hindbrain	0	0	0	0	3	4	4	4	5	7	0.560415	-0.293172
690	Forebrain/Midbrain/Hindbrain	0	1	7	12	17	26	32	39	50	62	0.18986	0.421752
691	Forebrain/Midbrain/Hindbrain	0	0	0	2	3	6	9	9	10	13	0.273645	0.416058
692	Forebrain/Midbrain/Hindbrain	1	4	7	14	25	33	43	51	58	65	0.0677152	0.423487
693	Forebrain/Midbrain/Hindbrain	1	2	6	10	11	18	25	32	40	50	0.234585	0.429639
694	Forebrain/Midbrain/Hindbrain	1	1	3	4	8	14	18	24	33	38	0.186165	0.421756
695	Forebrain/Midbrain/Hindbrain	0	2	2	5	8	10	13	16	18	24	0	0.426063
696	Forebrain/Midbrain/Hindbrain	0	0	1	4	7	9	14	19	24	32	0.13285	0.434632
697	Forebrain/Midbrain/Hindbrain	0	0	2	4	10	14	20	25	34	40	0.13285	0.420087
698	Forebrain/Midbrain/Hindbrain	1	2	3	4	12	20	24	35	39	49	0.13285	0.419362
699	Forebrain/Midbrain/Hindbrain	3	3	6	10	13	16	30	37	46	53	0.13285	0.428254
700	Forebrain/Midbrain/Hindbrain	0	0	1	2	2	4	6	6	10	10	0.68593	-0.248763
701	Forebrain/Midbrain/Hindbrain	0	0	1	1	3	4	4	5	5	8	0.650239	-0.308245
702	Forebrain/Midbrain/Hindbrain	0	2	2	3	5	7	9	11	14	16	0.309197	0.405518
703	Forebrain/Midbrain/Hindbrain	0	0	0	0	0	0	0	0	1	1	0.724981	-0.0110562
704	Forebrain/Midbrain/Hindbrain	1	2	4	6	10	10	14	19	23	28	0.13285	0.418738
705	Forebrain/Midbrain/Hindbrain	0	4	9	15	20	27	38	45	52	65	0	0.425451
706	Forebrain/Midbrain/Hindbrain	0	1	4	9	16	21	25	34	39	47	0.265903	0.426691
707	Forebrain/Midbrain/Hindbrain	1	3	5	7	9	12	14	20	23	31	0.13285	0.423592
708	Forebrain/Midbrain/Hindbrain	3	4	10	17	25	32	43	50	59	69	0.13285	0.417731
709	Forebrain/Midbrain/Hindbrain	0	0	0	0	0	0	0	0	0	0	0.560827	0.276628
710	Forebrain/Midbrain/Hindbrain	0	0	0	0	0	0	0	0	1	1	0.769831	-0.240301
711	Spinal cord	0	0	0	1	1	1	2	4	5	7	0.523792	-0.221454
712	Forebrain/Midbrain/Hindbrain	0	0	1	1	1	1	2	3	4	5	0.626752	-0.0445823
713	Forebrain/Midbrain/Hindbrain	0	0	0	0	0	0	1	1	1	4	0.553947	-0.0730308
714	Forebrain/Midbrain/Hindbrain	0	0	0	0	0	1	1	1	1	1	0.646409	-0.332093
715	Forebrain/Midbrain/Hindbrain	0	1	3	6	8	10	15	18	19	26	0.13285	0.433718
716	Forebrain/Midbrain/Hindbrain	0	1	1	4	7	13	19	25	28	37	0.13285	0.420335
717	Forebrain/Midbrain/Hindbrain	0	0	0	0	1	2	2	2	3	6	0.609297	-0.115852
718	Forebrain/Midbrain/Hindbrain	0	0	1	3	5	6	6	7	8	10	0.404841	0.403734
719	Forebrain/Midbrain/Hindbrain	1	4	7	14	22	30	39	43	49	60	0.13285	0.424954
720	Forebrain/Midbrain/Hindbrain	2	4	8	13	25	32	42	53	60	69	0.13285	0.416818
721	Definitive endoderm	0	0	0	1	1	1	1	6	8	8	0.494064	-0.0659146
722	Forebrain/Midbrain/Hindbrain	0	5	10	17	24	34	44	53	58	69	0.132916	0.420781
723	Forebrain/Midbrain/Hindbrain	1	2	4	9	15	19	31	41	48	54	0	0.430308
724	Forebrain/Midbrain/Hindbrain	0	0	0	1	2	2	3	5	6	6	0.41939	0.17174
725	Forebrain/Midbrain/Hindbrain	0	0	1	2	4	6	8	8	8	10	0.189667	0.40817
726	Forebrain/Midbrain/Hindbrain	0	0	0	0	1	2	2	4	5	6	0.650239	-0.219863
727	Forebrain/Midbrain/Hindbrain	0	0	0	0	3	8	11	14	16	19	0.189667	0.415949
728	Forebrain/Midbrain/Hindbrain	0	4	5	10	13	19	27	39	47	58	0.13285	0.42971
729	Forebrain/Midbrain/Hindbrain	0	4	8	12	21	29	41	50	59	69	0.13285	0.422674
730	Forebrain/Midbrain/Hindbrain	0	5	8	12	23	27	38	39	51	64	0.13285	0.426619
731	Forebrain/Midbrain/Hindbrain	0	0	0	0	0	0	0	1	2	3	0.58482	-0.347364
732	Forebrain/Midbrain/Hindbrain	1	3	3	4	5	7	9	10	12	14	0.560415	-0.316885
733	Forebrain/Midbrain/Hindbrain	0	0	0	0	0	0	0	1	1	1	0.724981	-0.174837
734	Forebrain/Midbrain/Hindbrain	0	1	4	8	10	15	24	29	41	49	0.13285	0.42143
735	Forebrain/Midbrain/Hindbrain	0	0	5	7	7	8	11	12	17	22	0.288216	0.396794
736	Forebrain/Midbrain/Hindbrain	0	0	0	0	0	0	0	1	3	3	0.769831	0.192437
737	Forebrain/Midbrain/Hindbrain	0	2	7	15	21	37	45	53	60	74	0.234585	0.421391
738	Forebrain/Midbrain/Hindbrain	1	1	4	9	22	31	35	46	53	67	0.13285	0.418904
739	Forebrain/Midbrain/Hindbrain	0	2	2	2	3	4	10	13	19	22	0.309197	0.428708
740	Forebrain/Midbrain/Hindbrain	0	0	0	0	0	0	0	0	0	0	0.769831	-0.142826
741	Forebrain/Midbrain/Hindbrain	0	0	0	0	1	4	6	6	9	15	0.309197	0.427828
742	Forebrain/Midbrain/Hindbrain	0	0	0	1	2	2	2	2	2	3	0.58482	0.0509647
743	Forebrain/Midbrain/Hindbrain	0	0	0	0	0	0	0	0	1	1	0.604091	-0.277495
744	Forebrain/Midbrain/Hindbrain	0	0	0	0	1	2	3	6	8	8	0.626744	-0.350129
745	Forebrain/Midbrain/Hindbrain	0	0	0	0	0	0	0	1	1	1	0.832555	-0.00750461
746	Forebrain/Midbrain/Hindbrain	0	0	0	1	3	6	8	10	14	20	0.494064	0.437536
747	Forebrain/Midbrain/Hindbrain	0	0	1	1	2	2	2	3	4	4	0.650239	-0.264178
748	Forebrain/Midbrain/Hindbrain	0	1	6	11	17	24	29	40	49	63	0.13285	0.423804
749	Forebrain/Midbrain/Hindbrain	0	1	3	4	7	9	13	18	23	24	0.37417	0.380373
750	Forebrain/Midbrain/Hindbrain	0	1	1	1	2	2	2	5	5	5	0.650239	-0.178166
751	Forebrain/Midbrain/Hindbrain	0	3	8	10	17	25	33	40	48	54	0.13285	0.430863
752	Forebrain/Midbrain/Hindbrain	0	0	1	4	12	17	23	33	38	44	0	0.434827
753	Forebrain/Midbrain/Hindbrain	0	0	1	3	4	5	6	10	10	11	0.688533	-0.298939
754	Forebrain/Midbrain/Hindbrain	0	1	1	3	3	3	3	5	5	5	0.404841	0.415478
755	Forebrain/Midbrain/Hindbrain	0	0	0	0	0	0	1	1	1	1	0.73325	-0.0902865
756	Forebrain/Midbrain/Hindbrain	0	1	2	2	3	5	5	7	8	9	0.342457	0.413995
757	Forebrain/Midbrain/Hindbrain	3	6	9	16	25	30	39	49	58	64	0.13285	0.425315
758	Forebrain/Midbrain/Hindbrain	0	4	6	10	18	31	36	44	53	64	0.189667	0.414894
759	Forebrain/Midbrain/Hindbrain	0	0	1	1	6	11	19	26	33	44	0	0.427692
760	Forebrain/Midbrain/Hindbrain	0	4	4	5	7	8	11	12	13	17	0.273645	0.413675
761	Forebrain/Midbrain/Hindbrain	0	0	0	0	0	0	0	1	3	3	0.693037	-0.0590224
762	Forebrain/Midbrain/Hindbrain	1	1	2	10	24	31	37	44	58	73	0.13285	0.419874
763	Forebrain/Midbrain/Hindbrain	0	0	4	6	9	11	15	21	29	34	0	0.43528
764	Forebrain/Midbrain/Hindbrain	0	0	0	2	3	7	7	7	8	8	0.626752	-0.303692
765	Forebrain/Midbrain/Hindbrain	0	6	11	17	25	32	39	53	60	72	0.13285	0.419173
766	Forebrain/Midbrain/Hindbrain	0	0	0	0	0	0	0	0	0	1	0.68593	-0.0766098
767	Forebrain/Midbrain/Hindbrain	2	4	5	10	16	19	32	41	48	62	0.13285	0.429881
768	Forebrain/Midbrain/Hindbrain	0	3	6	11	18	21	29	34	43	53	0.13285	0.430591
769	Forebrain/Midbrain/Hindbrain	0	5	10	14	23	33	43	51	61	72	0.189667	0.422681
770	Forebrain/Midbrain/Hindbrain	0	0	0	1	2	3	3	3	4	4	0.650239	-0.207741
771	Forebrain/Midbrain/Hindbrain	1	3	3	3	3	5	11	12	17	25	0.273645	0.436679
772	Forebrain/Midbrain/Hindbrain	0	1	3	5	7	10	15	21	27	33	0.13285	0.432753
773	Forebrain/Midbrain/Hindbrain	0	0	0	0	0	0	1	1	2	2	0.650239	-0.332444
774	Forebrain/Midbrain/Hindbrain	0	0	0	0	1	2	5	6	9	12	0.724981	-0.274207
775	Forebrain/Midbrain/Hindbrain	0	0	2	2	2	3	5	8	10	11	0.404841	0.413148
776	Forebrain/Midbrain/Hindbrain	1	2	5	11	13	16	23	28	34	46	0	0.434967
777	Forebrain/Midbrain/Hindbrain	0	0	0	0	0	1	1	3	3	3	0.616762	-0.160525
778	Forebrain/Midbrain/Hindbrain	0	0	0	1	1	2	5	8	10	11	0.553947	0.0312792
779	Forebrain/Midbrain/Hindbrain	0	0	1	1	2	2	4	6	8	11	0.309197	0.434399
780	Forebrain/Midbrain/Hindbrain	1	2	3	3	5	5	8	8	10	12	0.342457	0.141816
781	Forebrain/Midbrain/Hindbrain	0	3	9	16	22	31	39	49	60	70	0.13285	0.426436
782	Forebrain/Midbrain/Hindbrain	0	1	2	6	7	9	10	12	13	14	0.273645	0.411366
783	Forebrain/Midbrain/Hindbrain	0	1	1	4	7	10	16	18	21	23	0.273645	0.417231
784	Forebrain/Midbrain/Hindbrain	0	1	5	7	10	15	16	18	20	27	0.234585	0.405012
785	Forebrain/Midbrain/Hindbrain	0	0	2	6	10	14	22	35	44	53	0.309197	0.434767
786	Forebrain/Midbrain/Hindbrain	0	0	0	0	0	1	2	3	3	4	0.58482	-0.249018
787	Forebrain/Midbrain/Hindbrain	2	3	5	7	8	10	13	20	27	29	0	0.431164
788	Forebrain/Midbrain/Hindbrain	0	0	0	0	0	1	1	1	2	2	0.724981	-0.119333
789	Forebrain/Midbrain/Hindbrain	0	0	0	0	1	3	4	6	6	9	0.553947	-0.0196581
790	Forebrain/Midbrain/Hindbrain	0	1	2	2	3	6	6	6	7	8	0.68593	-0.287286
791	Forebrain/Midbrain/Hindbrain	0	1	1	1	1	1	2	2	5	7	0.265903	0.422543
792	Forebrain/Midbrain/Hindbrain	0	0	0	1	1	1	1	2	4	6	0.553947	-0.115137
793	Forebrain/Midbrain/Hindbrain	0	1	2	3	5	6	7	8	13	15	0.626752	-0.321167
794	Forebrain/Midbrain/Hindbrain	0	0	1	1	1	1	1	5	6	6	0.693037	-0.234559
795	Forebrain/Midbrain/Hindbrain	0	0	0	1	1	2	4	4	4	5	0.553947	-0.261425
796	Forebrain/Midbrain/Hindbrain	0	0	0	0	2	4	6	6	8	9	0.68593	-0.32687
797	Forebrain/Midbrain/Hindbrain	1	3	5	6	6	8	9	11	11	12	0.54862	-0.323392
798	Forebrain/Midbrain/Hindbrain	0	0	1	1	1	1	2	5	5	7	0.560827	-0.268423
799	Forebrain/Midbrain/Hindbrain	0	0	1	1	1	1	2	3	5	5	0.724981	-0.241756
800	Forebrain/Midbrain/Hindbrain	0	1	1	3	4	4	4	6	6	8	0.498294	-0.21474
801	Forebrain/Midbrain/Hindbrain	0	0	0	1	1	1	2	3	6	6	0.832555	-0.318327
802	Forebrain/Midbrain/Hindbrain	0	0	0	2	2	2	3	5	7	7	0.553947	-0.0161393
803	Forebrain/Midbrain/Hindbrain	0	0	0	2	2	2	3	4	5	7	0.273645	0.41315
804	Forebrain/Midbrain/Hindbrain	0	1	1	1	3	4	5	6	6	10	0.523792	-0.213333
805	Forebrain/Midbrain/Hindbrain	0	1	1	1	1	1	3	4	6	8	0.13285	0.422429
806	Forebrain/Midbrain/Hindbrain	0	0	0	0	2	2	2	3	4	7	0.650239	-0.0347439
807	Forebrain/Midbrain/Hindbrain	0	0	0	1	3	3	3	7	7	9	0.650239	-0.129708
808	Forebrain/Midbrain/Hindbrain	0	0	0	1	1	2	3	4	5	6	0.616762	-0.0830033
809	Forebrain/Midbrain/Hindbrain	0	0	0	0	0	0	3	4	4	6	0.68593	-0.134633
810	Forebrain/Midbrain/Hindbrain	0	0	0	0	0	3	3	3	4	6	0.68593	-0.167833
811	Forebrain/Midbrain/Hindbrain	0	0	0	1	1	2	2	3	3	3	0.724981	-0.33024
812	Forebrain/Midbrain/Hindbrain	0	3	5	5	6	7	10	10	10	11	0.58482	-0.329443
813	Forebrain/Midbrain/Hindbrain	0	0	0	1	2	3	4	7	10	11	0.616762	-0.344926
814	Forebrain/Midbrain/Hindbrain	0	0	0	1	1	1	3	4	6	11	0.234585	0.422214
815	Forebrain/Midbrain/Hindbrain	1	3	3	3	6	6	7	8	10	12	0.616762	-0.327276
816	Forebrain/Midbrain/Hindbrain	0	0	0	0	0	0	0	0	0	1	0.769831	0.0445256
817	Forebrain/Midbrain/Hindbrain	0	0	0	1	1	2	2	5	5	7	0.769831	-0.28979
818	Forebrain/Midbrain/Hindbrain	0	0	0	1	2	2	3	3	6	10	0.58482	-0.134506
819	Forebrain/Midbrain/Hindbrain	0	1	1	2	3	4	5	6	8	8	0.58482	-0.30736
820	Forebrain/Midbrain/Hindbrain	0	0	0	0	0	0	0	1	2	3	0.724981	-0.10732
821	Forebrain/Midbrain/Hindbrain	2	2	3	4	5	6	8	9	9	10	0.58482	-0.330213
822	Forebrain/Midbrain/Hindbrain	0	0	0	2	2	2	3	3	3	3	0.553947	0.254158
823	Forebrain/Midbrain/Hindbrain	0	0	1	2	3	5	5	6	7	8	0.616762	-0.24502
824	Forebrain/Midbrain/Hindbrain	0	0	0	0	0	0	0	2	2	2	0.650239	-0.0818686
825	Forebrain/Midbrain/Hindbrain	0	0	0	0	1	1	1	2	2	2	0.724981	-0.0352696
826	Forebrain/Midbrain/Hindbrain	0	0	0	1	1	1	1	1	1	3	0.68593	0.011296
827	Forebrain/Midbrain/Hindbrain	0	0	0	0	0	2	4	6	8	10	0	0.425729
828	Forebrain/Midbrain/Hindbrain	0	0	0	0	0	4	5	8	12	15	0.234585	0.41903
829	Forebrain/Midbrain/Hindbrain	0	0	0	0	1	2	2	2	2	2	0.724981	-0.150574
830	Forebrain/Midbrain/Hindbrain	0	0	0	1	3	3	3	3	4	4	0.616762	0.195014
831	Forebrain/Midbrain/Hindbrain	0	0	1	1	1	2	3	6	7	7	0.650239	-0.123496
832	Forebrain/Midbrain/Hindbrain	1	1	1	1	1	1	1	4	4	4	0.616762	0.0549123
833	Forebrain/Midbrain/Hindbrain	0	0	0	2	2	2	3	6	9	11	0.616762	-0.164663
834	Forebrain/Midbrain/Hindbrain	0	0	2	2	2	2	3	3	3	6	0.724981	-0.145753
835	Forebrain/Midbrain/Hindbrain	1	2	2	2	3	4	4	5	7	8	0.553947	-0.214015
836	Forebrain/Midbrain/Hindbrain	0	1	1	2	2	4	5	7	7	8	0.616762	-0.3122
837	Forebrain/Midbrain/Hindbrain	0	0	0	0	1	2	3	6	9	12	0.68593	-0.272982
838	Forebrain/Midbrain/Hindbrain	0	0	0	0	0	0	0	1	3	4	0.650239	-0.2289
839	Forebrain/Midbrain/Hindbrain	0	0	0	2	3	3	4	6	7	9	0.616762	0.0441319
840	Forebrain/Midbrain/Hindbrain	0	1	1	1	1	2	2	3	5	5	0.769831	-0.234034
841	Forebrain/Midbrain/Hindbrain	0	1	1	1	1	1	4	4	5	5	0.650239	-0.00677264
842	Forebrain/Midbrain/Hindbrain	0	0	2	3	4	6	6	6	7	7	0.616762	-0.25856
843	Forebrain/Midbrain/Hindbrain	0	0	2	2	2	2	4	4	4	5	0.616762	0.0132744
844	Forebrain/Midbrain/Hindbrain	0	0	0	0	0	0	1	1	3	4	0.616762	0.0353463
845	Forebrain/Midbrain/Hindbrain	0	0	0	0	0	0	1	1	1	1	0.770642	-0.203569
846	Forebrain/Midbrain/Hindbrain	0	0	0	1	1	1	1	2	2	4	0.404841	0.36451
847	Forebrain/Midbrain/Hindbrain	0	0	1	2	4	4	5	5	7	8	0.68593	-0.211715
848	Forebrain/Midbrain/Hindbrain	0	0	0	0	0	0	0	0	1	1	0.68593	0.0791389
849	Forebrain/Midbrain/Hindbrain	0	1	2	3	4	6	7	8	9	11	0.553947	-0.238129
850	Forebrain/Midbrain/Hindbrain	0	0	0	0	0	1	1	2	2	2	0.769831	-0.0430066
851	Forebrain/Midbrain/Hindbrain	0	0	1	1	2	3	4	6	7	8	0.404841	0.374741
852	Forebrain/Midbrain/Hindbrain	0	0	0	0	1	1	1	1	2	2	0.726663	-0.171305
853	Forebrain/Midbrain/Hindbrain	0	0	0	1	1	1	1	1	1	1	0.523792	0.310291
854	Forebrain/Midbrain/Hindbrain	0	0	0	0	1	2	4	7	9	14	0.265903	0.429455
855	Forebrain/Midbrain/Hindbrain	0	0	0	1	1	1	1	2	3	4	0.621372	-0.313119
856	Forebrain/Midbrain/Hindbrain	0	0	0	0	1	3	5	5	7	7	0.523792	-0.245592
857	Forebrain/Midbrain/Hindbrain	0	0	0	0	0	2	2	3	4	4	0.68593	-0.0533699
858	Forebrain/Midbrain/Hindbrain	0	1	3	4	4	5	6	8	8	10	0.724981	-0.338827
859	Forebrain/Midbrain/Hindbrain	0	0	1	1	2	5	7	8	12	16	0.523792	0.0849609
860	Forebrain/Midbrain/Hindbrain	0	0	0	0	0	0	0	0	2	3	0.724981	0.168071
861	Forebrain/Midbrain/Hindbrain	0	0	0	0	2	2	3	5	6	7	0.650239	-0.110988
862	Forebrain/Midbrain/Hindbrain	0	0	1	4	6	8	8	8	12	14	0.650239	-0.0900557
863	Forebrain/Midbrain/Hindbrain	0	1	2	2	2	2	3	6	8	10	0.689944	-0.16407
864	Forebrain/Midbrain/Hindbrain	0	0	2	3	4	5	7	7	10	13	0.494064	0.0852778
865	Forebrain/Midbrain/Hindbrain	0	0	0	0	1	3	5	7	7	10	0.553947	0.19332
866	Forebrain/Midbrain/Hindbrain	0	0	3	4	7	7	7	11	13	16	0.58482	0.105211
867	Forebrain/Midbrain/Hindbrain	1	2	3	3	9	10	13	16	24	31	0.455632	0.11071
868	Forebrain/Midbrain/Hindbrain	0	1	1	2	3	7	7	7	9	11	0	0.409133
869	Forebrain/Midbrain/Hindbrain	0	0	0	0	0	0	0	0	1	1	0.650239	-0.255123
870	Forebrain/Midbrain/Hindbrain	0	0	0	0	1	1	1	1	1	2	0.68593	0.000599164
871	Forebrain/Midbrain/Hindbrain	0	0	1	1	1	1	1	2	2	2	0.530225	-0.293697
872	Forebrain/Midbrain/Hindbrain	0	0	0	0	1	2	2	3	5	7	0.511563	-0.310484
873	Forebrain/Midbrain/Hindbrain	0	0	0	1	1	1	3	4	4	4	0.464501	0.305445
874	Forebrain/Midbrain/Hindbrain	0	0	0	0	0	0	1	2	3	3	0.724981	-0.126904
875	Forebrain/Midbrain/Hindbrain	0	0	0	0	0	0	1	2	4	5	0.234585	0.440968
876	Forebrain/Midbrain/Hindbrain	1	1	3	4	5	6	6	8	8	11	0.432716	-0.0723036
877	Forebrain/Midbrain/Hindbrain	0	0	0	0	0	0	1	2	2	3	0.832555	-0.0994523
878	Forebrain/Midbrain/Hindbrain	0	1	2	3	3	3	5	8	11	13	0.523792	0.0191802
879	Forebrain/Midbrain/Hindbrain	0	0	0	0	0	0	0	0	0	0	0.650239	-0.16857
880	Forebrain/Midbrain/Hindbrain	0	0	0	0	0	0	0	1	1	1	0.650239	0.243722
881	Forebrain/Midbrain/Hindbrain	0	0	1	2	3	6	9	10	10	14	0.404841	0.409869
882	Forebrain/Midbrain/Hindbrain	0	0	2	3	5	5	8	8	10	12	0.724981	-0.179233
883	Forebrain/Midbrain/Hindbrain	0	2	2	2	4	6	9	10	16	18	0.553947	-0.0366864
884	Forebrain/Midbrain/Hindbrain	0	1	2	4	6	7	12	17	21	25	0.616762	0.163669
885	Forebrain/Midbrain/Hindbrain	0	0	1	4	7	7	7	8	12	12	0.38863	-0.127893
886	Forebrain/Midbrain/Hindbrain	0	0	1	1	4	6	8	8	10	13	0.422178	-0.126503
887	Forebrain/Midbrain/Hindbrain	0	0	0	0	0	0	2	4	6	8	0.13285	0.442689
888	Forebrain/Midbrain/Hindbrain	0	0	1	1	1	2	3	4	5	7	0.68593	0.28267
889	Forebrain/Midbrain/Hindbrain	0	0	0	0	1	1	1	3	3	4	0.650239	-0.296408
890	Forebrain/Midbrain/Hindbrain	0	0	0	0	1	1	1	3	5	7	0	0.417124
891	Forebrain/Midbrain/Hindbrain	0	0	0	0	1	1	1	3	5	7	0.447525	0.328121
892	Forebrain/Midbrain/Hindbrain	0	0	0	0	0	0	0	0	1	2	0.769831	-0.0964547
893	Forebrain/Midbrain/Hindbrain	0	0	0	1	2	3	5	7	10	12	0.590753	-0.055552
894	Forebrain/Midbrain/Hindbrain	0	1	2	3	4	6	7	8	12	18	0.553947	0.204779
895	Forebrain/Midbrain/Hindbrain	0	0	0	1	1	1	2	2	2	3	0.724981	-0.224225
896	Forebrain/Midbrain/Hindbrain	0	0	0	0	2	5	7	10	10	11	0.13285	0.414609
897	Forebrain/Midbrain/Hindbrain	0	0	1	2	4	4	6	7	7	10	0.616762	-0.199519
898	Forebrain/Midbrain/Hindbrain	0	1	1	1	1	2	5	6	9	9	0.616762	0.0283408
899	Forebrain/Midbrain/Hindbrain	0	0	0	1	1	3	5	7	11	15	0.616762	-0.12009
900	Forebrain/Midbrain/Hindbrain	0	0	0	0	1	1	3	4	6	6	0.771496	0.256316
901	Forebrain/Midbrain/Hindbrain	0	0	0	0	0	1	1	1	2	4	0.234956	0.397402
902	Forebrain/Midbrain/Hindbrain	0	0	2	2	2	3	6	7	10	11	0.59991	-0.203414
903	Forebrain/Midbrain/Hindbrain	0	0	0	0	0	0	0	1	2	2	0.43485	0.372635
904	Forebrain/Midbrain/Hindbrain	0	0	1	1	2	5	6	9	11	15	0.494064	-0.0879986
905	Forebrain/Midbrain/Hindbrain	0	2	2	3	3	4	6	8	8	8	0	0.426857
906	Forebrain/Midbrain/Hindbrain	0	0	0	0	0	0	0	0	0	0	0.724981	-0.105626
907	Forebrain/Midbrain/Hindbrain	0	0	1	2	4	7	11	12	13	14	0.404841	0.392064
908	Forebrain/Midbrain/Hindbrain	0	0	0	1	1	1	3	3	6	9	0.616762	-0.0236171
909	Forebrain/Midbrain/Hindbrain	0	1	2	2	4	5	8	9	13	15	0.553947	0.0778154
910	Spinal cord	0	0	0	2	3	3	4	6	8	9	0.616762	-0.114523
911	Forebrain/Midbrain/Hindbrain	1	1	1	1	1	1	3	6	6	6	0.650239	0.168409
912	Forebrain/Midbrain/Hindbrain	0	2	4	7	7	8	8	11	13	16	0.519841	0.118395
913	Forebrain/Midbrain/Hindbrain	0	0	0	0	3	3	5	5	8	9	0.68593	-0.169783
914	Forebrain/Midbrain/Hindbrain	0	0	0	0	0	1	2	4	5	6	0.342457	0.421401
915	Forebrain/Midbrain/Hindbrain	0	0	0	0	0	0	2	2	2	4	0.724981	0.224395
916	Forebrain/Midbrain/Hindbrain	0	0	0	0	0	0	0	0	2	2	0.494064	0.416342
917	Forebrain/Midbrain/Hindbrain	0	0	0	0	0	0	0	1	1	1	0.68593	-0.251804
918	Forebrain/Midbrain/Hindbrain	0	0	0	1	2	3	5	7	10	11	0.616762	0.0116101
919	Forebrain/Midbrain/Hindbrain	0	0	0	0	0	1	1	1	1	1	0.37417	0.412673
920	Forebrain/Midbrain/Hindbrain	0	0	0	1	1	3	5	6	8	8	0.521171	0.0723225
921	Forebrain/Midbrain/Hindbrain	0	1	2	2	5	6	6	6	7	9	0.68593	-0.175738
922	Forebrain/Midbrain/Hindbrain	0	0	2	4	4	6	7	8	10	11	0.58482	-0.0207732
923	Forebrain/Midbrain/Hindbrain	0	0	0	1	1	1	2	2	2	2	0.811474	-0.0140719
924	Forebrain/Midbrain/Hindbrain	0	0	0	1	2	2	5	7	10	12	0.68593	-0.18008
925	Forebrain/Midbrain/Hindbrain	0	0	0	0	0	1	1	2	2	2	0.724981	-0.314084
926	Forebrain/Midbrain/Hindbrain	0	1	1	1	1	3	4	5	5	6	0.342457	0.408225
927	Forebrain/Midbrain/Hindbrain	0	0	1	1	2	2	3	5	7	10	0.58626	-0.33352
928	Forebrain/Midbrain/Hindbrain	0	0	1	1	2	3	4	4	4	7	0.464501	0.386883
929	Forebrain/Midbrain/Hindbrain	0	0	1	2	2	2	3	4	5	5	0.68593	-0.291122
930	Forebrain/Midbrain/Hindbrain	1	2	3	5	5	6	9	9	11	13	0.616762	-0.131599
931	Forebrain/Midbrain/Hindbrain	0	0	0	0	1	1	2	2	3	5	0.68593	-0.286531
932	Forebrain/Midbrain/Hindbrain	0	0	0	3	5	5	5	8	11	13	0.553947	-0.0670006
933	Forebrain/Midbrain/Hindbrain	0	0	0	0	0	1	2	3	5	9	0.616762	-0.0603194
934	Forebrain/Midbrain/Hindbrain	0	0	1	1	2	4	4	4	6	9	0.540822	0.0181579
935	Forebrain/Midbrain/Hindbrain	0	0	0	1	1	4	5	10	13	17	0.553947	0.0991418
936	Forebrain/Midbrain/Hindbrain	0	0	0	1	2	3	4	5	6	6	0.557449	-0.223129
937	Forebrain/Midbrain/Hindbrain	0	0	0	0	0	2	3	6	6	7	0.68593	0.23643
938	Forebrain/Midbrain/Hindbrain	0	0	0	0	1	1	1	1	1	1	0.832555	-0.316579
939	Forebrain/Midbrain/Hindbrain	0	0	0	0	0	0	0	0	0	0	0.832555	-0.0775768
940	Forebrain/Midbrain/Hindbrain	0	0	0	0	3	6	9	9	10	11	0.593399	-0.179108
941	Forebrain/Midbrain/Hindbrain	0	0	1	1	1	2	2	3	4	6	0.453706	0.0967976
942	Forebrain/Midbrain/Hindbrain	0	0	0	1	1	2	2	3	5	7	0.189667	0.429228
943	Forebrain/Midbrain/Hindbrain	0	0	1	3	4	5	5	5	6	8	0.186165	0.419813
944	Forebrain/Midbrain/Hindbrain	0	1	1	1	2	2	2	2	3	5	0.342457	0.406357
945	Forebrain/Midbrain/Hindbrain	0	1	1	3	3	3	4	6	6	7	0.13285	0.426389
946	Forebrain/Midbrain/Hindbrain	0	0	0	0	0	0	0	0	0	0	0.832555	-0.133699
947	Forebrain/Midbrain/Hindbrain	1	1	1	1	2	3	3	4	4	4	0.650239	0.142911
948	Forebrain/Midbrain/Hindbrain	0	0	0	0	0	0	1	3	4	6	0.309197	0.391684
949	Forebrain/Midbrain/Hindbrain	0	1	1	1	1	2	2	4	5	6	0.523792	0.295501
950	Forebrain/Midbrain/Hindbrain	0	1	1	2	5	8	11	16	16	21	0.58482	0.166191
951	Forebrain/Midbrain/Hindbrain	0	0	1	4	6	9	12	12	20	21	0.724981	0.0759976
952	Forebrain/Midbrain/Hindbrain	1	2	2	3	5	5	6	9	9	10	0.724981	-0.152022
953	Forebrain/Midbrain/Hindbrain	0	0	0	1	1	1	1	1	1	1	0.769831	-0.137343
954	Forebrain/Midbrain/Hindbrain	1	1	1	1	1	1	1	1	2	3	0.770642	0.0841367
955	Forebrain/Midbrain/Hindbrain	0	0	0	0	1	2	2	2	2	4	0.18986	0.449811
956	Forebrain/Midbrain/Hindbrain	0	1	1	1	2	2	3	6	7	9	0.653816	-0.0063565
957	Forebrain/Midbrain/Hindbrain	0	0	0	0	1	1	1	3	3	5	0.331464	0.426502
958	Forebrain/Midbrain/Hindbrain	0	0	2	3	3	3	3	3	3	4	0.494064	-0.279041
959	Forebrain/Midbrain/Hindbrain	0	0	0	0	0	0	3	6	7	10	0.616762	-0.00505489
960	Forebrain/Midbrain/Hindbrain	0	1	1	2	4	5	8	9	12	15	0.553947	-0.0219399
961	Forebrain/Midbrain/Hindbrain	0	0	1	1	1	3	3	5	6	7	0.650239	-0.212284
962	Forebrain/Midbrain/Hindbrain	0	1	2	3	6	9	10	11	15	19	0.523792	-0.0642184
963	Forebrain/Midbrain/Hindbrain	0	0	0	0	1	1	1	1	1	2	0.68593	-0.275358
964	Forebrain/Midbrain/Hindbrain	0	0	0	0	1	1	2	2	5	5	0.724981	-0.318798
965	Forebrain/Midbrain/Hindbrain	0	0	1	1	2	3	4	4	6	7	0.273645	0.407418
966	Forebrain/Midbrain/Hindbrain	0	0	0	0	0	0	0	0	4	4	0.464501	0.417616
967	Forebrain/Midbrain/Hindbrain	0	0	0	0	0	0	0	0	0	0	0.724981	-0.131478
968	Forebrain/Midbrain/Hindbrain	1	1	3	4	6	7	7	8	9	11	0.650239	-0.151587
969	Forebrain/Midbrain/Hindbrain	0	0	1	2	3	6	9	9	11	13	0.560827	0.0799819
970	Forebrain/Midbrain/Hindbrain	0	0	0	0	0	1	1	1	1	1	0.616762	-0.303324
971	Forebrain/Midbrain/Hindbrain	0	0	0	0	0	0	0	3	4	6	0.519841	-0.27424
972	Forebrain/Midbrain/Hindbrain	0	0	1	3	5	7	8	13	18	20	0.650239	0.0550892
973	Forebrain/Midbrain/Hindbrain	0	0	0	0	0	0	0	0	1	1	0.724981	0.21778
974	Forebrain/Midbrain/Hindbrain	0	1	2	2	3	4	5	5	5	6	0.560827	-0.217445
975	Forebrain/Midbrain/Hindbrain	0	0	0	0	1	1	1	1	1	1	0.832555	-0.190784
976	Forebrain/Midbrain/Hindbrain	0	0	0	1	1	2	2	3	4	5	0.769831	-0.0464131
977	Forebrain/Midbrain/Hindbrain	0	0	1	4	6	7	10	13	17	20	0.494064	0.105725
978	Forebrain/Midbrain/Hindbrain	0	1	3	5	5	5	5	7	12	15	0.523792	-0.0740099
979	Forebrain/Midbrain/Hindbrain	0	0	1	2	2	2	4	6	12	15	0.592829	0.0292641
980	Forebrain/Midbrain/Hindbrain	0	0	1	3	4	4	5	5	8	13	0.68593	-0.151022
981	Forebrain/Midbrain/Hindbrain	0	0	1	3	5	5	5	6	9	11	0.553947	-0.107875
982	Forebrain/Midbrain/Hindbrain	0	0	2	3	5	6	9	11	12	15	0.553947	-0.0113448
983	Forebrain/Midbrain/Hindbrain	0	3	3	6	7	7	9	11	14	15	0.553947	-0.0222435
984	Forebrain/Midbrain/Hindbrain	0	0	1	3	6	7	7	9	10	15	0.724981	-0.0493827
985	Forebrain/Midbrain/Hindbrain	1	1	2	2	4	4	5	7	12	14	0.568817	-0.0969051
986	Forebrain/Midbrain/Hindbrain	0	0	0	0	0	0	0	0	0	0	0.769831	0.0497694
987	Forebrain/Midbrain/Hindbrain	1	3	4	5	5	5	7	10	10	10	0.309197	0.324473
988	Forebrain/Midbrain/Hindbrain	0	0	0	0	0	0	1	3	3	3	0.724981	0.356851
989	Forebrain/Midbrain/Hindbrain	0	2	3	4	4	5	6	10	10	16	0.553947	0.0413693
990	Forebrain/Midbrain/Hindbrain	0	0	1	1	3	4	4	5	7	10	0.58482	0.105503
991	Forebrain/Midbrain/Hindbrain	0	0	0	1	1	1	1	2	2	2	0.58482	0.14607
992	Forebrain/Midbrain/Hindbrain	0	1	1	1	1	1	1	1	1	2	0.422343	0.342172
993	Forebrain/Midbrain/Hindbrain	0	1	1	1	1	3	4	6	6	6	0.682267	-0.0890734
994	Forebrain/Midbrain/Hindbrain	0	1	1	1	1	2	2	2	3	4	0.724981	0.0612294
995	Forebrain/Midbrain/Hindbrain	0	0	0	2	3	4	4	5	8	14	0.637569	-0.220393
996	Forebrain/Midbrain/Hindbrain	2	3	4	4	5	6	8	9	10	11	0.309197	0.314658
997	Forebrain/Midbrain/Hindbrain	0	1	1	1	1	1	3	3	3	5	0.650239	-0.330463
998	Forebrain/Midbrain/Hindbrain	0	0	0	0	0	1	2	2	2	2	0.68593	0.0850313
999	Forebrain/Midbrain/Hindbrain	0	0	1	1	2	2	2	3	6	7	0.68593	-0.162169
1000	Forebrain/Midbrain/Hindbrain	0	0	0	2	3	3	3	4	5	6	0.58482	0.325274
1001	Forebrain/Midbrain/Hindbrain	0	0	0	1	1	1	1	1	2	3	0.832555	0.375932
1002	Forebrain/Midbrain/Hindbrain	0	0	0	0	0	0	1	1	2	2	0.769831	-0.227478
1003	Forebrain/Midbrain/Hindbrain	0	0	0	0	1	4	4	4	4	4	0.770642	0.305988
1004	Forebrain/Midbrain/Hindbrain	0	0	2	2	2	7	7	11	12	13	0.553947	-0.134049
1005	Forebrain/Midbrain/Hindbrain	0	0	0	0	1	1	2	4	5	8	0.693037	-0.243151
1006	Forebrain/Midbrain/Hindbrain	0	1	1	1	1	1	1	2	2	3	0.540822	0.329345
1007	Forebrain/Midbrain/Hindbrain	0	0	0	0	0	0	0	0	0	0	0.581691	0.0248802
1008	Forebrain/Midbrain/Hindbrain	1	1	1	3	4	5	5	5	7	11	0.564375	-0.104987
1009	Forebrain/Midbrain/Hindbrain	0	0	0	0	0	0	4	6	6	8	0.273645	0.34718
1010	Forebrain/Midbrain/Hindbrain	0	0	0	1	1	2	3	7	8	9	0.522846	-0.217552
1011	Forebrain/Midbrain/Hindbrain	0	0	2	2	3	5	7	7	8	11	0.650239	-0.2084
1012	Forebrain/Midbrain/Hindbrain	0	1	1	2	3	3	5	6	7	11	0.616762	-0.229994
1013	Forebrain/Midbrain/Hindbrain	0	0	0	0	0	2	3	5	5	5	0.529027	-0.286048
1014	Forebrain/Midbrain/Hindbrain	0	0	0	0	1	2	2	2	2	2	0.43485	0.439525
1015	Forebrain/Midbrain/Hindbrain	0	0	0	1	2	5	5	6	6	6	0.13285	0.434835
1016	Forebrain/Midbrain/Hindbrain	0	1	1	1	1	3	5	5	5	5	0.724981	-0.328547
1017	Forebrain/Midbrain/Hindbrain	0	3	5	5	6	6	7	8	8	10	0.43485	0.309049
1018	Forebrain/Midbrain/Hindbrain	0	0	1	1	2	5	6	6	8	11	0.616762	-0.326362
1019	Forebrain/Midbrain/Hindbrain	0	2	2	2	3	5	5	7	8	10	0	0.417262
1020	Forebrain/Midbrain/Hindbrain	0	0	0	0	1	1	3	3	5	6	0.58482	-0.00277903
1021	Forebrain/Midbrain/Hindbrain	0	0	0	1	1	1	2	3	4	4	0.702411	0.0195582
1022	Forebrain/Midbrain/Hindbrain	0	0	0	1	1	1	2	4	5	5	0.770642	0.330087
1023	Forebrain/Midbrain/Hindbrain	0	1	1	1	2	2	6	6	8	11	0.768704	-0.130815
1024	Neural crest	0	0	1	1	3	7	8	10	12	14	0.616762	0.0452884
1025	Forebrain/Midbrain/Hindbrain	0	0	0	1	2	3	5	9	10	11	0.564375	-0.234474
1026	Forebrain/Midbrain/Hindbrain	0	0	1	2	2	5	5	7	8	9	0.616762	-0.325039
1027	Forebrain/Midbrain/Hindbrain	0	1	3	3	4	5	6	7	8	9	0.13285	0.421821
1028	Forebrain/Midbrain/Hindbrain	0	0	0	0	1	1	2	2	2	2	0.609297	-0.2539
1029	Forebrain/Midbrain/Hindbrain	0	0	0	0	0	0	1	2	2	2	0.73902	0.0422004
1030	Forebrain/Midbrain/Hindbrain	0	0	0	0	0	0	0	0	0	1	0.13285	0.406718
1031	Forebrain/Midbrain/Hindbrain	0	0	2	3	4	7	8	13	17	21	0.58482	0.0529182
1032	Forebrain/Midbrain/Hindbrain	0	0	1	1	1	2	2	7	7	8	0.726663	-0.324129
1033	Forebrain/Midbrain/Hindbrain	0	0	1	1	2	4	5	6	7	8	0.646409	-0.215839
1034	Forebrain/Midbrain/Hindbrain	0	0	1	1	4	6	11	14	15	22	0.553947	0.117782
1035	Forebrain/Midbrain/Hindbrain	2	4	4	5	7	7	8	10	13	15	0.582528	-0.0429315
1036	Forebrain/Midbrain/Hindbrain	0	0	0	0	0	1	2	3	3	5	0.228786	0.432386
1037	Forebrain/Midbrain/Hindbrain	2	4	5	5	5	6	8	8	8	9	0.361673	0.340025
1038	Forebrain/Midbrain/Hindbrain	0	0	1	1	2	2	3	4	6	11	0.426401	-0.0624851
1039	Forebrain/Midbrain/Hindbrain	0	0	1	2	2	3	3	3	7	8	0.650239	-0.319119
1040	Forebrain/Midbrain/Hindbrain	0	0	1	2	2	2	4	5	5	6	0.494805	-0.291788
1041	Forebrain/Midbrain/Hindbrain	1	2	3	3	3	5	6	11	12	13	0	0.409207
1042	Forebrain/Midbrain/Hindbrain	0	0	1	2	4	5	6	6	8	9	0.650239	-0.148631
1043	Forebrain/Midbrain/Hindbrain	0	0	0	0	0	1	1	1	2	2	0.811474	-0.185838
1044	Forebrain/Midbrain/Hindbrain	0	0	1	1	2	2	3	5	5	6	0.522846	0.0790429
1045	Forebrain/Midbrain/Hindbrain	0	0	0	0	0	0	1	1	2	2	0.72893	-0.255043
1046	Forebrain/Midbrain/Hindbrain	0	0	0	2	2	2	3	4	5	6	0.653816	0.317025
1047	Forebrain/Midbrain/Hindbrain	0	0	0	0	0	2	2	2	2	2	0.678568	-0.254212
1048	Forebrain/Midbrain/Hindbrain	0	0	1	1	1	1	1	1	1	2	0.404841	0.404136
1049	Forebrain/Midbrain/Hindbrain	0	0	2	2	2	2	2	2	3	3	0.639157	-0.222594
1050	Forebrain/Midbrain/Hindbrain	0	0	1	2	2	2	2	2	2	6	0.724981	0.296061
1051	Spinal cord	0	1	3	5	5	9	10	11	11	12	0.650239	-0.03843
1052	Forebrain/Midbrain/Hindbrain	0	0	0	0	4	7	8	11	13	14	0.604091	-0.180341
1053	Spinal cord	0	0	1	1	3	3	4	6	10	10	0.590753	-0.318532
1054	Forebrain/Midbrain/Hindbrain	0	0	1	1	2	3	5	8	9	10	0.457467	-0.222481
1055	Forebrain/Midbrain/Hindbrain	0	0	0	0	2	3	4	6	6	8	0.58482	0.0422514
1056	Forebrain/Midbrain/Hindbrain	0	1	1	1	1	4	7	9	11	12	0.646409	-0.147717
1057	Forebrain/Midbrain/Hindbrain	0	0	0	1	2	4	7	9	12	13	0.503575	-0.0943463
1058	Forebrain/Midbrain/Hindbrain	0	0	0	1	2	2	2	2	3	3	0.688533	-0.043645
1059	Forebrain/Midbrain/Hindbrain	0	0	0	2	3	5	7	9	11	13	0.476523	-0.0907459
1060	Forebrain/Midbrain/Hindbrain	0	0	2	2	5	6	8	9	10	13	0.650239	0.0299342
1061	Forebrain/Midbrain/Hindbrain	0	0	0	1	3	7	8	12	12	13	0.646112	-0.336045
1062	Forebrain/Midbrain/Hindbrain	0	1	1	1	1	1	3	5	6	8	0.580425	-0.192519
1063	Forebrain/Midbrain/Hindbrain	2	3	3	3	4	5	7	8	10	14	0.18986	0.410573
1064	Forebrain/Midbrain/Hindbrain	0	1	2	3	4	4	4	5	7	8	0	0.424067
1065	Forebrain/Midbrain/Hindbrain	0	0	0	0	2	2	3	4	5	6	0.626752	-0.0103705
1066	Forebrain/Midbrain/Hindbrain	1	3	3	3	3	4	6	9	11	13	0.18986	0.409923
1067	Forebrain/Midbrain/Hindbrain	1	3	5	6	7	7	8	9	10	16	0.552116	-0.035217
1068	Forebrain/Midbrain/Hindbrain	0	0	0	0	0	1	2	3	4	9	0.588392	0.0164956
1069	Forebrain/Midbrain/Hindbrain	0	0	0	0	0	0	2	2	3	3	0.494064	0.301944
1070	Forebrain/Midbrain/Hindbrain	0	0	0	1	1	2	4	5	8	10	0.506869	-0.0199348
1071	Forebrain/Midbrain/Hindbrain	0	0	0	2	3	3	4	5	7	10	0	0.416419
1072	Spinal cord	0	0	0	1	1	2	2	3	4	7	0.650239	-0.328041
1073	Forebrain/Midbrain/Hindbrain	0	0	1	1	2	5	5	5	7	8	0.588392	-0.182204
1074	Forebrain/Midbrain/Hindbrain	0	4	4	4	6	6	7	8	11	13	0.343683	0.289261
1075	Forebrain/Midbrain/Hindbrain	0	0	0	0	1	2	4	6	7	8	0.700363	-0.263209
1076	Forebrain/Midbrain/Hindbrain	0	0	1	2	3	3	6	6	9	9	0.675476	-0.155625
1077	Forebrain/Midbrain/Hindbrain	0	0	0	0	1	1	1	1	1	1	0.728427	0.191305
1078	Forebrain/Midbrain/Hindbrain	0	0	0	0	0	0	1	2	3	5	0.72893	-0.26393
1079	Forebrain/Midbrain/Hindbrain	0	0	0	0	2	4	6	9	10	14	0.68593	0.00798626
1080	Forebrain/Midbrain/Hindbrain	0	0	0	1	3	3	4	5	8	8	0.614671	-0.137502
1081	Forebrain/Midbrain/Hindbrain	0	0	0	0	0	0	0	0	2	2	0.728427	-0.0472228
1082	Forebrain/Midbrain/Hindbrain	0	0	0	2	4	4	5	6	10	14	0.58482	0.0135021
1083	Forebrain/Midbrain/Hindbrain	0	0	0	0	1	1	2	3	3	4	0.598876	-0.301726
1084	Forebrain/Midbrain/Hindbrain	1	3	4	5	6	7	9	10	12	14	0.619691	-0.0605919
1085	Spinal cord	1	1	1	2	3	3	4	6	7	8	0.449092	-0.322663
1086	Forebrain/Midbrain/Hindbrain	0	0	0	0	1	1	1	1	1	1	0.652947	0.0273641
1087	Forebrain/Midbrain/Hindbrain	0	0	0	1	1	2	2	4	5	6	0.309197	0.434755
1088	Forebrain/Midbrain/Hindbrain	0	0	0	0	0	0	0	0	0	0	0.724981	-0.175872
1089	Forebrain/Midbrain/Hindbrain	0	0	0	0	0	1	1	1	2	4	0.68593	-0.0160749
1090	Forebrain/Midbrain/Hindbrain	0	0	0	0	0	0	0	0	3	4	0.747818	0.0703934
1091	Forebrain/Midbrain/Hindbrain	0	1	2	2	2	3	5	6	8	9	0.616762	-0.32557
1092	Forebrain/Midbrain/Hindbrain	0	0	0	0	0	0	1	1	2	3	0.560415	0.0457398
1093	Forebrain/Midbrain/Hindbrain	0	0	1	1	1	1	2	2	3	7	0.53495	0.0696085
1094	Forebrain/Midbrain/Hindbrain	0	0	0	0	0	0	0	0	0	0	0.682267	-0.286508
1095	Forebrain/Midbrain/Hindbrain	0	0	0	1	2	3	5	8	11	13	0.650239	-0.0661177
1096	Forebrain/Midbrain/Hindbrain	0	0	0	0	0	0	0	0	0	0	0.769831	-0.2031
1097	Forebrain/Midbrain/Hindbrain	1	3	3	3	4	4	6	7	9	11	0.13285	0.4109
1098	Forebrain/Midbrain/Hindbrain	0	0	2	4	4	6	7	7	7	8	0.68593	-0.321871
1099	Forebrain/Midbrain/Hindbrain	0	0	0	1	1	2	2	2	2	3	0.650239	0.0483409
1100	Forebrain/Midbrain/Hindbrain	0	0	2	3	5	6	6	9	10	11	0.568817	-0.124686
1101	Forebrain/Midbrain/Hindbrain	0	0	0	0	1	2	2	4	6	7	0.234585	0.43527
1102	Forebrain/Midbrain/Hindbrain	0	0	0	1	1	2	2	3	4	6	0.650239	0.334695
1103	Forebrain/Midbrain/Hindbrain	0	0	0	0	0	0	0	0	0	0	0.832555	-0.045026
1104	Forebrain/Midbrain/Hindbrain	0	1	2	2	2	2	4	4	5	7	0	0.425885
1105	Forebrain/Midbrain/Hindbrain	0	0	1	2	3	4	5	5	6	6	0.724981	-0.232217
1106	Forebrain/Midbrain/Hindbrain	0	0	0	0	0	0	3	3	4	4	0.560654	-0.303136
1107	Forebrain/Midbrain/Hindbrain	0	0	0	0	2	3	6	7	9	10	0	0.414809
1108	Forebrain/Midbrain/Hindbrain	0	0	0	1	1	2	2	5	6	9	0.523792	0.0336136
1109	Forebrain/Midbrain/Hindbrain	0	0	1	1	2	2	2	2	4	4	0.769831	-0.244878
1110	Forebrain/Midbrain/Hindbrain	0	1	2	4	6	8	9	10	11	12	0.553947	0.0978965
1111	Forebrain/Midbrain/Hindbrain	0	0	0	1	1	1	1	1	1	1	0.68593	0.159804
1112	Forebrain/Midbrain/Hindbrain	0	0	0	1	2	3	5	7	8	10	0.58482	-0.273186
1113	Forebrain/Midbrain/Hindbrain	0	0	0	0	2	3	3	7	8	8	0.724981	-0.325683
1114	Forebrain/Midbrain/Hindbrain	0	0	0	0	0	1	1	3	3	3	0.769831	-0.223934
1115	Forebrain/Midbrain/Hindbrain	0	0	0	0	0	0	0	2	4	4	0.43485	0.343793
1116	Forebrain/Midbrain/Hindbrain	0	0	1	1	1	1	3	3	3	4	0.68593	0.214149
1117	Forebrain/Midbrain/Hindbrain	1	1	3	5	6	6	6	7	8	10	0.309197	0.404466
1118	Forebrain/Midbrain/Hindbrain	0	0	0	1	1	1	1	1	1	2	0.68593	-0.240657
1119	Forebrain/Midbrain/Hindbrain	0	1	1	1	1	1	1	1	1	2	0.273645	0.433292
1120	Forebrain/Midbrain/Hindbrain	0	0	0	0	0	0	1	1	1	3	0.58482	0.0856451
1121	Forebrain/Midbrain/Hindbrain	1	1	1	1	2	2	4	6	10	13	0.58482	-0.227685
1122	Forebrain/Midbrain/Hindbrain	1	2	2	4	5	6	6	6	7	8	0.273645	0.406075
1123	Forebrain/Midbrain/Hindbrain	0	0	0	0	1	1	2	2	2	3	0.724981	-0.297925
1124	Forebrain/Midbrain/Hindbrain	0	0	0	3	3	4	5	6	8	8	0.724981	-0.203178
1125	Forebrain/Midbrain/Hindbrain	0	0	0	0	0	1	4	6	8	8	0.68593	-0.124706
1126	Forebrain/Midbrain/Hindbrain	0	0	0	1	2	4	8	8	9	10	0.650239	-0.281521
1127	Forebrain/Midbrain/Hindbrain	0	0	0	1	4	5	5	5	6	7	0	0.414241
1128	Forebrain/Midbrain/Hindbrain	0	1	1	2	5	6	8	10	10	11	0.68593	-0.328183
1129	Forebrain/Midbrain/Hindbrain	0	1	1	1	1	4	5	6	7	7	0.769831	-0.119298
1130	Forebrain/Midbrain/Hindbrain	0	0	0	0	2	2	4	4	4	4	0.523792	-0.2977
1131	Forebrain/Midbrain/Hindbrain	0	0	0	0	0	0	0	2	4	4	0.650239	-0.111891
1132	Forebrain/Midbrain/Hindbrain	0	0	1	2	3	3	3	4	5	8	0.553947	-0.253268
1133	Forebrain/Midbrain/Hindbrain	0	1	1	1	2	2	6	6	6	6	0.68593	-0.309621
1134	Forebrain/Midbrain/Hindbrain	0	0	1	2	3	4	5	6	8	10	0.724981	-0.25552
1135	Forebrain/Midbrain/Hindbrain	0	0	0	0	0	1	2	2	2	2	0.832555	-0.161044
1136	Forebrain/Midbrain/Hindbrain	0	1	2	2	2	2	2	2	3	6	0.724981	-0.227985
1137	Forebrain/Midbrain/Hindbrain	0	0	0	0	0	0	0	1	1	1	0.68593	0.412507
1138	Gut tube	0	0	0	0	0	0	1	1	1	2	0.627463	-0.0272232
1139	Forebrain/Midbrain/Hindbrain	0	0	0	0	0	0	0	0	0	0	0.68593	-0.126312
1140	Forebrain/Midbrain/Hindbrain	0	0	0	0	0	1	1	1	3	5	0.68593	-0.126302
1141	Forebrain/Midbrain/Hindbrain	0	0	1	2	3	6	7	7	9	12	0.68593	-0.242526
1142	Forebrain/Midbrain/Hindbrain	0	1	2	4	5	5	6	6	6	7	0.68593	-0.264119
1143	Gut tube	0	0	0	0	0	0	1	1	1	1	0.724981	-0.034349
1144	Forebrain/Midbrain/Hindbrain	0	0	0	0	0	0	0	0	1	2	0.724981	-0.139079
1145	Forebrain/Midbrain/Hindbrain	0	0	1	2	3	3	3	4	4	5	0.650239	-0.301883
1146	Forebrain/Midbrain/Hindbrain	0	0	0	0	0	0	1	1	2	3	0.803373	0.306491
1147	Forebrain/Midbrain/Hindbrain	0	1	2	3	3	3	5	6	7	11	0.616762	-0.268828
1148	Forebrain/Midbrain/Hindbrain	0	0	0	0	1	2	3	3	3	4	0.769831	-0.264052
1149	Forebrain/Midbrain/Hindbrain	0	1	1	1	1	2	2	6	7	7	0.724981	-0.0818821
1150	Gut tube	0	0	2	2	2	2	2	4	5	5	0.832555	0.389822
1151	Gut tube	0	0	0	1	1	1	1	1	2	3	0.832555	-0.115519
1152	Forebrain/Midbrain/Hindbrain	0	1	1	3	3	3	3	6	9	10	0.553947	-0.240574
1153	Forebrain/Midbrain/Hindbrain	0	0	0	0	1	2	3	5	7	9	0.724981	-0.306096
1154	Forebrain/Midbrain/Hindbrain	0	0	0	0	0	0	0	0	1	1	0.724981	-0.165923
1155	Forebrain/Midbrain/Hindbrain	0	0	2	2	3	6	9	13	16	20	0.426401	0.102713
1156	Forebrain/Midbrain/Hindbrain	0	0	1	1	2	3	3	6	6	6	0.650239	-0.221179
1157	Forebrain/Midbrain/Hindbrain	0	0	0	1	1	2	2	2	6	9	0.616762	-0.226213
1158	Forebrain/Midbrain/Hindbrain	0	0	0	0	1	2	4	4	7	9	0.553947	0.00395826
1159	Gut tube	0	0	0	0	2	2	3	4	4	5	0.650239	-0.116738
1160	Forebrain/Midbrain/Hindbrain	0	0	0	0	0	0	2	3	5	5	0.523792	-0.154575
1161	Forebrain/Midbrain/Hindbrain	0	0	0	0	0	1	3	5	8	10	0.58482	-0.102898
1162	Gut tube	1	2	3	3	4	4	4	4	5	6	0.68593	-0.110195
1163	Forebrain/Midbrain/Hindbrain	0	0	0	0	0	1	1	1	1	1	0.769831	-0.184099
1164	Forebrain/Midbrain/Hindbrain	0	1	1	1	1	1	1	1	2	4	0.769831	-0.213773
1165	Forebrain/Midbrain/Hindbrain	0	0	0	0	3	3	3	3	4	5	0.650239	-0.238184
1166	Forebrain/Midbrain/Hindbrain	0	0	1	2	2	2	2	3	3	4	0.68593	0.126488
1167	Forebrain/Midbrain/Hindbrain	0	0	0	0	0	1	1	2	2	3	0.616762	0.136265
1168	Forebrain/Midbrain/Hindbrain	0	0	0	1	2	3	3	4	7	12	0.616762	-0.283415
1169	Gut tube	0	0	0	0	1	1	1	1	2	2	0.832555	-0.251097
1170	Gut tube	0	1	1	1	1	1	2	2	3	3	0.68593	0.103677
1171	Forebrain/Midbrain/Hindbrain	0	1	2	2	2	2	2	4	4	4	0.724981	-0.216686
1172	Gut tube	0	1	1	1	2	2	3	6	6	7	0.717915	0.325618
1173	Gut tube	0	0	0	0	0	0	0	1	2	2	0.724981	-0.186971
1174	Forebrain/Midbrain/Hindbrain	0	0	0	0	1	1	2	2	3	4	0.523792	0.327966
1175	Forebrain/Midbrain/Hindbrain	0	0	0	2	2	4	4	4	5	5	0.616762	-0.282673
1176	Forebrain/Midbrain/Hindbrain	0	0	0	1	2	3	4	6	8	9	0.523792	0.0102761
1177	Forebrain/Midbrain/Hindbrain	0	0	0	0	2	2	2	4	6	10	0.616762	0.043249
1178	Forebrain/Midbrain/Hindbrain	0	0	0	0	0	0	0	0	2	2	0.68593	0.0103797
1179	Forebrain/Midbrain/Hindbrain	0	0	1	2	3	4	4	4	5	6	0.769831	-0.269431
1180	Forebrain/Midbrain/Hindbrain	0	0	0	0	1	1	1	1	1	3	0.769831	-0.132957
1181	Gut tube	1	1	2	2	3	3	3	5	8	10	0.628838	0.309002
1182	Forebrain/Midbrain/Hindbrain	0	0	1	2	4	4	7	7	9	10	0.68593	-0.248197
1183	Gut tube	0	1	4	5	5	7	8	8	8	9	0.521171	-0.123315
1184	Forebrain/Midbrain/Hindbrain	0	0	1	2	4	5	8	9	11	11	0.724981	-0.243227
1185	Forebrain/Midbrain/Hindbrain	0	0	0	2	2	4	5	5	5	6	0.650239	-0.103164
1186	Gut tube	0	0	0	0	1	1	4	4	4	5	0.639157	-0.13797
1187	Forebrain/Midbrain/Hindbrain	0	0	0	0	0	0	2	3	5	7	0.650239	-0.252738
1188	Forebrain/Midbrain/Hindbrain	0	0	1	1	1	2	2	2	2	4	0.58482	0.0487143
1189	Forebrain/Midbrain/Hindbrain	0	0	0	3	3	5	6	8	10	12	0.769831	-0.314655
1190	Forebrain/Midbrain/Hindbrain	0	0	2	4	4	5	5	5	6	6	0.724981	-0.22848
1191	Forebrain/Midbrain/Hindbrain	1	2	4	4	5	5	5	7	8	11	0.68593	-0.287852
1192	Gut tube	0	0	1	1	1	3	4	4	6	8	0.375033	-0.146731
1193	Gut tube	0	0	0	0	0	0	1	2	3	3	0.694886	-0.209418
1194	Gut tube	0	0	0	1	1	1	3	3	3	3	0.767105	-0.225068
1195	Forebrain/Midbrain/Hindbrain	0	0	0	0	1	2	2	2	2	2	0.616762	0.168219
1196	Gut tube	0	1	1	1	1	1	2	2	2	4	0.494167	-0.148443
1197	Forebrain/Midbrain/Hindbrain	0	1	3	3	6	10	19	23	26	29	0.545163	0.148065
1198	Gut tube	0	0	1	3	4	7	10	11	15	17	0.694794	0.265212
1199	Forebrain/Midbrain/Hindbrain	0	0	1	1	4	5	5	8	9	12	0.68593	-0.259217
1200	Forebrain/Midbrain/Hindbrain	0	0	1	2	2	5	6	6	7	8	0.832555	-0.254787
1201	Forebrain/Midbrain/Hindbrain	0	0	2	2	3	3	3	6	8	10	0.616762	-0.291601
1202	Forebrain/Midbrain/Hindbrain	0	1	1	1	1	1	1	2	2	3	0.769831	-0.204429
1203	Gut tube	0	1	2	3	4	5	6	8	8	11	0.620187	-0.0979183
1204	Forebrain/Midbrain/Hindbrain	0	0	0	0	4	5	7	8	13	17	0.650239	-0.288884
1205	Gut tube	0	0	0	0	0	1	2	3	3	4	0.714898	-0.269819
1206	Gut tube	0	1	1	1	1	2	3	3	3	3	0.725184	-0.289285
1207	Forebrain/Midbrain/Hindbrain	0	0	0	0	0	0	0	0	0	0	0.652947	-0.16293
1208	Forebrain/Midbrain/Hindbrain	0	0	1	3	4	6	6	8	9	12	0.482966	0.104433
1209	Forebrain/Midbrain/Hindbrain	0	1	3	4	7	9	12	14	18	23	0.58482	0.141354
1210	Forebrain/Midbrain/Hindbrain	0	0	0	3	8	10	13	19	25	28	0.496934	0.147663
1211	Forebrain/Midbrain/Hindbrain	0	0	3	3	5	6	9	10	13	14	0.68593	0.0188227
1212	Forebrain/Midbrain/Hindbrain	0	0	1	1	1	1	2	3	4	7	0.58626	-0.02559
1213	Forebrain/Midbrain/Hindbrain	0	0	1	1	2	4	4	7	9	11	0.58482	0.0696602
1214	Forebrain/Midbrain/Hindbrain	0	0	0	0	0	0	0	0	0	0	0.803373	-0.211619
1215	Forebrain/Midbrain/Hindbrain	0	0	1	1	1	3	4	4	4	10	0.650239	-0.135163
1216	Forebrain/Midbrain/Hindbrain	0	0	0	0	0	0	1	1	1	1	0.725469	-0.070913
1217	Forebrain/Midbrain/Hindbrain	0	0	0	0	1	1	1	1	1	1	0.832555	-0.180525
1218	Forebrain/Midbrain/Hindbrain	0	0	0	1	2	2	2	3	3	3	0.769831	-0.277905
1219	Forebrain/Midbrain/Hindbrain	0	0	0	0	0	1	1	2	3	3	0.770642	0.0456995
1220	Forebrain/Midbrain/Hindbrain	0	0	0	0	0	1	1	1	1	2	0.726663	-0.0469552
1221	Forebrain/Midbrain/Hindbrain	0	0	0	0	0	0	0	0	1	2	0.646409	-0.0328015
1222	Forebrain/Midbrain/Hindbrain	0	0	1	1	1	1	3	3	4	6	0.41939	0.424556
1223	Forebrain/Midbrain/Hindbrain	1	1	2	3	3	4	6	7	8	11	0	0.408772
1224	Forebrain/Midbrain/Hindbrain	0	0	0	0	2	2	2	3	3	6	0.688533	-0.0389398
1225	Forebrain/Midbrain/Hindbrain	1	1	2	2	4	4	4	4	4	4	0	0.424871
1226	Forebrain/Midbrain/Hindbrain	0	0	1	2	2	4	4	5	7	7	0.58482	0.107243
1227	Forebrain/Midbrain/Hindbrain	0	1	1	2	3	4	4	4	7	9	0.234585	0.409948
1228	Forebrain/Midbrain/Hindbrain	0	0	1	1	1	1	1	2	3	3	0.724981	-0.274823
1229	Forebrain/Midbrain/Hindbrain	0	0	0	0	0	1	1	1	1	2	0.616762	0.0941764
1230	Forebrain/Midbrain/Hindbrain	0	0	0	0	0	1	1	1	1	2	0.769831	0.0577073
1231	Forebrain/Midbrain/Hindbrain	1	1	1	2	2	3	4	4	5	7	0.553947	-0.289117
1232	Forebrain/Midbrain/Hindbrain	0	2	2	3	3	4	5	6	6	8	0	0.427758
1233	Forebrain/Midbrain/Hindbrain	0	0	2	2	4	7	8	10	12	13	0.530225	-0.0562947
1234	Forebrain/Midbrain/Hindbrain	0	0	0	1	1	3	4	5	6	6	0.51473	-0.326471
1235	Forebrain/Midbrain/Hindbrain	0	0	0	1	2	5	6	6	7	9	0.724981	-0.164754
1236	Forebrain/Midbrain/Hindbrain	0	0	0	1	1	1	1	1	1	1	0.770642	-0.121534
1237	Forebrain/Midbrain/Hindbrain	1	1	1	2	4	5	7	7	8	9	0.564375	-0.0663702
1238	Forebrain/Midbrain/Hindbrain	0	0	0	0	0	0	0	0	1	2	0.726663	0.197659
1239	Forebrain/Midbrain/Hindbrain	0	0	0	0	1	1	2	4	5	7	0.626167	0.349326
1240	Forebrain/Midbrain/Hindbrain	0	0	0	0	0	0	1	3	5	9	0.13285	0.43027
1241	Forebrain/Midbrain/Hindbrain	0	0	0	1	1	2	2	3	4	6	0.769831	-0.331202
1242	Forebrain/Midbrain/Hindbrain	0	0	1	4	5	9	10	15	20	25	0.650239	0.0784861
1243	Forebrain/Midbrain/Hindbrain	0	0	1	3	3	3	3	4	5	7	0.186165	0.439049
1244	Forebrain/Midbrain/Hindbrain	0	0	1	1	2	3	5	7	9	12	0.485839	-0.329872
1245	Forebrain/Midbrain/Hindbrain	0	0	1	1	1	2	2	3	4	5	0.4679	0.0853144
1246	Forebrain/Midbrain/Hindbrain	0	0	1	1	2	3	5	8	11	15	0.519841	0.0474585
1247	Forebrain/Midbrain/Hindbrain	0	0	1	1	2	3	3	5	8	12	0.13285	0.418538
1248	Forebrain/Midbrain/Hindbrain	0	0	0	1	1	1	1	1	1	2	0.832555	-0.0690836
1249	Spinal cord	0	1	1	1	1	5	7	7	9	10	0.68593	-0.193495
1250	Forebrain/Midbrain/Hindbrain	0	0	0	0	0	1	1	3	5	6	0.68593	0.154795
1251	Forebrain/Midbrain/Hindbrain	0	1	1	1	1	3	4	4	6	9	0	0.409272
1252	Forebrain/Midbrain/Hindbrain	0	0	0	0	1	3	3	6	6	7	0.650239	-0.312188
1253	Forebrain/Midbrain/Hindbrain	0	0	0	0	0	0	1	1	1	2	0.782225	-0.166544
1254	Forebrain/Midbrain/Hindbrain	0	0	0	0	0	0	0	0	1	3	0.803373	-0.0310408
1255	Forebrain/Midbrain/Hindbrain	0	0	0	1	1	1	2	3	3	5	0.41939	0.416918
1256	Forebrain/Midbrain/Hindbrain	0	0	0	0	1	1	4	5	7	9	0.58482	-0.255877
1257	Forebrain/Midbrain/Hindbrain	0	0	0	0	2	3	5	6	8	12	0.513323	0.0636368
1258	Forebrain/Midbrain/Hindbrain	0	2	3	3	4	5	5	6	8	12	0.553947	-0.0623377
1259	Forebrain/Midbrain/Hindbrain	1	1	3	5	5	5	6	8	12	14	0.523792	0.0502041
1260	Forebrain/Midbrain/Hindbrain	0	0	0	0	2	3	3	5	8	9	0.58626	-0.275709
1261	Forebrain/Midbrain/Hindbrain	0	0	1	1	3	4	8	9	12	12	0.68593	-0.330987
1262	Forebrain/Midbrain/Hindbrain	1	1	1	1	2	3	3	5	5	7	0.616762	-0.296206
1263	Forebrain/Midbrain/Hindbrain	1	1	2	4	6	8	11	14	16	18	0.523792	0.144559
1264	Forebrain/Midbrain/Hindbrain	1	1	3	3	5	5	5	6	9	10	0.553947	0.0382533
1265	Forebrain/Midbrain/Hindbrain	0	0	1	2	2	4	4	6	6	9	0.58482	-0.213358
1266	Forebrain/Midbrain/Hindbrain	1	2	3	3	4	5	6	7	9	11	0.68593	-0.283145
1267	Forebrain/Midbrain/Hindbrain	0	0	1	1	1	1	3	3	3	3	0.803373	-0.175353
1268	Forebrain/Midbrain/Hindbrain	0	0	0	0	0	0	0	0	2	4	0.679184	0.00616584
1269	Forebrain/Midbrain/Hindbrain	0	0	1	4	5	6	10	11	14	20	0.488288	0.305855
1270	Surface ectoderm	0	1	3	4	4	6	8	8	13	18	0.545278	0.455672
1271	Forebrain/Midbrain/Hindbrain	0	0	0	2	3	5	11	13	15	21	0.377666	0.432194
1272	Forebrain/Midbrain/Hindbrain	0	0	0	0	1	1	1	2	2	2	0.728427	-0.0486618
1273	Forebrain/Midbrain/Hindbrain	0	0	0	0	1	2	3	5	9	11	0.344012	0.443047
1274	Forebrain/Midbrain/Hindbrain	0	0	0	1	2	3	4	6	6	8	0.686881	-0.101542
1275	Neural crest	1	1	2	2	4	6	6	6	6	8	0.724981	0.109621
1276	Gut tube	0	0	0	0	0	0	1	1	3	5	0.803373	-0.312443
1277	Forebrain/Midbrain/Hindbrain	0	0	0	1	2	2	3	5	6	6	0.688533	0.0315408
1278	Forebrain/Midbrain/Hindbrain	0	0	0	2	5	6	10	12	14	18	0.235372	0.437875
1279	Forebrain/Midbrain/Hindbrain	0	0	1	2	2	2	2	4	5	6	0.694886	-0.0455785
1280	Forebrain/Midbrain/Hindbrain	0	1	1	1	1	2	3	4	5	6	0.725184	-0.18042
1281	Forebrain/Midbrain/Hindbrain	0	0	0	1	1	2	6	6	9	13	0.240219	0.445805
1282	Forebrain/Midbrain/Hindbrain	0	0	1	1	1	1	2	2	3	3	0.702411	0.0892676
1283	Forebrain/Midbrain/Hindbrain	0	2	2	2	2	2	2	2	3	3	0.63546	-0.144118
1284	Forebrain/Midbrain/Hindbrain	0	0	0	2	4	6	8	12	15	15	0.596445	0.403476
1285	Gut tube	0	1	2	3	4	5	7	8	9	11	0.568129	-0.126004
1286	Forebrain/Midbrain/Hindbrain	0	0	0	0	1	1	1	3	4	6	0.726663	0.0642089
1287	Haematoendothelial progenitors	0	0	0	1	2	6	7	8	10	11	0.597242	0.157438
1288	Forebrain/Midbrain/Hindbrain	0	0	1	1	2	4	4	7	10	11	0.50723	0.384317
1289	Forebrain/Midbrain/Hindbrain	0	2	2	3	3	3	4	5	5	6	0.581691	-0.181114
1290	Forebrain/Midbrain/Hindbrain	0	1	1	3	5	8	10	13	16	20	0.590527	0.370793
1291	Forebrain/Midbrain/Hindbrain	1	1	2	2	3	8	9	10	13	17	0.390564	0.397487
1292	Forebrain/Midbrain/Hindbrain	0	0	0	0	2	2	3	4	4	6	0.657549	0.179871
1293	Surface ectoderm	0	0	0	0	1	1	1	2	4	4	0.600256	-0.0466924
1294	Forebrain/Midbrain/Hindbrain	0	0	0	0	1	1	1	1	1	1	0.770642	0.193187
1295	Gut tube	0	1	1	1	1	1	2	3	3	4	0.679184	-0.280063
1296	Forebrain/Midbrain/Hindbrain	0	0	0	1	1	4	6	7	10	14	0.186165	0.444829
1297	Spinal cord	0	0	0	0	0	0	0	0	1	2	0.619689	-0.0213494
1298	Forebrain/Midbrain/Hindbrain	0	1	1	1	2	2	2	5	7	9	0.58482	0.261072
1299	Forebrain/Midbrain/Hindbrain	0	0	0	1	1	1	1	1	2	2	0.769831	0.151482
1300	Forebrain/Midbrain/Hindbrain	0	0	0	0	1	1	1	2	3	4	0.68593	-0.338949
1301	Forebrain/Midbrain/Hindbrain	0	0	1	2	2	3	4	4	4	5	0.738847	0.233833
1302	Forebrain/Midbrain/Hindbrain	0	0	0	1	2	4	4	4	4	5	0.803373	-0.0351237
1303	Forebrain/Midbrain/Hindbrain	0	5	6	7	7	8	11	11	15	18	0.470132	0.386065
1304	Forebrain/Midbrain/Hindbrain	0	0	0	1	1	1	1	1	2	4	0.726663	0.130536
1305	Forebrain/Midbrain/Hindbrain	0	0	2	3	6	8	10	14	17	18	0.309197	0.455336
1306	Gut tube	0	1	1	2	2	2	2	2	2	3	0.679184	0.0915954
1307	Forebrain/Midbrain/Hindbrain	0	0	1	2	2	2	2	3	3	3	0.574051	-0.210615
1308	Forebrain/Midbrain/Hindbrain	0	0	1	1	3	3	3	3	4	5	0.650239	-0.226218
1309	Forebrain/Midbrain/Hindbrain	0	0	1	2	2	2	2	2	4	4	0.811474	-0.153069
1310	Forebrain/Midbrain/Hindbrain	0	0	0	0	0	0	0	0	1	2	0.665717	-0.0982813
1311	Forebrain/Midbrain/Hindbrain	0	0	0	0	0	0	2	2	2	4	0.748698	0.00571893
1312	Forebrain/Midbrain/Hindbrain	1	1	2	2	2	3	8	9	18	22	0.422343	0.393202
1313	Forebrain/Midbrain/Hindbrain	0	0	1	1	2	2	2	2	3	6	0.769831	-0.0863724
1314	Forebrain/Midbrain/Hindbrain	0	0	0	1	1	1	1	1	1	1	0.721008	-0.261555
1315	Gut tube	0	0	1	1	2	2	4	4	5	8	0.618352	0.0658997
1316	Forebrain/Midbrain/Hindbrain	0	0	0	2	2	2	3	3	3	3	0.644427	-0.215538
1317	Forebrain/Midbrain/Hindbrain	0	0	1	1	1	3	3	5	6	6	0.604091	-0.311545
1318	Forebrain/Midbrain/Hindbrain	0	0	0	0	0	1	1	1	4	4	0.832555	-0.311184
1319	Forebrain/Midbrain/Hindbrain	0	0	0	1	1	1	1	1	1	2	0.694886	-0.201219
1320	Forebrain/Midbrain/Hindbrain	0	0	0	0	1	1	1	1	3	3	0.555257	-0.356076
1321	Forebrain/Midbrain/Hindbrain	0	1	1	2	4	4	6	8	10	13	0.273645	0.443835
1322	Forebrain/Midbrain/Hindbrain	0	1	1	1	1	1	1	1	1	1	0.514641	-0.270532
1323	Forebrain/Midbrain/Hindbrain	0	0	0	0	1	2	2	2	3	4	0.774358	-0.111564
1324	Gut tube	0	0	0	1	2	2	3	3	3	3	0.535193	-0.0381293
1325	Forebrain/Midbrain/Hindbrain	0	1	1	2	2	2	2	2	3	3	0.65833	-0.158243
1326	Forebrain/Midbrain/Hindbrain	0	0	1	2	4	8	9	12	13	17	0.523792	0.361167
1327	Forebrain/Midbrain/Hindbrain	0	0	0	0	0	0	2	2	3	3	0.670325	-0.104701
1328	Spinal cord	0	0	1	1	1	1	1	1	1	1	0.464891	-0.0763276
1329	Forebrain/Midbrain/Hindbrain	0	0	0	0	0	0	0	0	0	0	0.73991	-0.0668195
1330	Forebrain/Midbrain/Hindbrain	0	1	1	1	1	1	1	2	2	2	0.616762	-0.331336
1331	Forebrain/Midbrain/Hindbrain	0	0	0	1	2	2	3	3	3	5	0.437733	-0.226121
1332	Forebrain/Midbrain/Hindbrain	0	0	0	1	2	2	2	2	4	5	0.68593	-0.101523
1333	Forebrain/Midbrain/Hindbrain	0	0	0	0	0	0	1	1	2	4	0.714898	0.0278053
1334	Forebrain/Midbrain/Hindbrain	0	0	0	0	0	1	1	3	4	4	0.574343	-0.289231
1335	Forebrain/Midbrain/Hindbrain	0	0	0	1	1	1	1	1	2	2	0.832555	-0.181517
1336	Forebrain/Midbrain/Hindbrain	0	1	4	5	7	10	12	17	23	28	0.361919	0.460475
1337	Forebrain/Midbrain/Hindbrain	0	0	1	2	4	4	7	8	9	11	0.560415	0.26408
1338	Forebrain/Midbrain/Hindbrain	0	0	0	0	0	0	0	2	4	5	0.13285	0.449336
1339	Forebrain/Midbrain/Hindbrain	1	1	2	4	4	5	5	6	6	6	0.553947	-0.0288559
1340	Forebrain/Midbrain/Hindbrain	0	0	1	1	1	3	3	4	7	10	0.544341	0.318665
1341	Forebrain/Midbrain/Hindbrain	0	0	1	1	2	3	3	5	5	6	0.726141	0.0694436
1342	Forebrain/Midbrain/Hindbrain	0	1	2	2	3	6	8	12	17	23	0.404841	0.44455
1343	Forebrain/Midbrain/Hindbrain	0	1	1	1	3	5	7	8	11	15	0.624323	0.269088
1344	Forebrain/Midbrain/Hindbrain	0	0	1	1	1	3	5	7	7	12	0.404841	0.447704
1345	Forebrain/Midbrain/Hindbrain	0	0	0	0	0	1	1	1	1	4	0.728427	0.407039
1346	Neural crest	0	0	1	2	2	3	3	3	4	7	0.602541	-0.0698163
1347	Forebrain/Midbrain/Hindbrain	0	0	0	0	0	2	3	3	5	6	0.616762	0.323855
1348	Forebrain/Midbrain/Hindbrain	0	0	0	0	0	3	4	6	6	7	0.506869	-0.047465
1349	Gut tube	0	1	1	1	3	5	5	7	8	11	0.679184	-0.0870925
1350	Spinal cord	0	0	0	0	1	2	3	3	4	5	0.803373	-0.0266729
1351	Forebrain/Midbrain/Hindbrain	0	1	1	2	2	2	2	2	4	5	0.769831	-0.151117
1352	Forebrain/Midbrain/Hindbrain	1	1	2	4	8	12	16	22	26	30	0.234585	0.460929
1353	Forebrain/Midbrain/Hindbrain	0	1	1	1	2	2	2	2	4	4	0.601588	-0.27007
1354	Forebrain/Midbrain/Hindbrain	0	0	1	1	1	1	1	2	2	3	0.442939	-0.0790207
1355	Forebrain/Midbrain/Hindbrain	0	0	1	2	4	6	7	9	10	13	0.437556	0.367443
1356	Forebrain/Midbrain/Hindbrain	0	1	2	2	2	3	5	10	15	19	0.43485	0.439273
1357	Forebrain/Midbrain/Hindbrain	0	0	0	0	0	0	0	1	1	2	0.543026	-0.348785
1358	Forebrain/Midbrain/Hindbrain	1	3	3	4	4	5	6	6	7	8	0.616762	-0.289489
1359	Gut tube	0	0	0	0	1	1	1	3	3	4	0.789831	-0.260327
1360	Forebrain/Midbrain/Hindbrain	0	1	2	4	6	8	12	15	17	21	0.345911	0.45937
1361	Spinal cord	0	0	0	0	2	2	2	2	2	3	0.664822	-0.347648
1362	Spinal cord	0	1	2	2	2	2	2	6	7	10	0.228744	0.449004
1363	Forebrain/Midbrain/Hindbrain	0	0	0	1	6	6	6	9	10	12	0.37417	0.439942
1364	Forebrain/Midbrain/Hindbrain	1	2	2	4	4	5	8	19	21	23	0.404841	0.447624
1365	Forebrain/Midbrain/Hindbrain	0	0	0	0	0	0	0	0	2	4	0.52838	-0.274818
1366	Forebrain/Midbrain/Hindbrain	0	0	0	2	3	4	6	8	11	13	0.263277	0.454063
1367	Forebrain/Midbrain/Hindbrain	0	0	0	0	0	0	1	2	2	2	0.694886	-0.146126
1368	Forebrain/Midbrain/Hindbrain	0	0	0	1	2	2	4	5	6	7	0.639157	-0.214947
1369	Forebrain/Midbrain/Hindbrain	0	2	2	3	3	4	7	8	10	15	0.331464	0.421161
1370	Forebrain/Midbrain/Hindbrain	0	0	0	0	2	3	4	4	5	7	0.504943	0.195397
1371	Forebrain/Midbrain/Hindbrain	0	0	0	0	0	1	1	1	1	1	0.616762	-0.314734
1372	Forebrain/Midbrain/Hindbrain	0	0	0	0	0	0	0	1	1	1	0.724981	-0.241354
1373	Forebrain/Midbrain/Hindbrain	0	0	2	2	2	2	2	5	6	6	0.591587	-0.228048
1374	Forebrain/Midbrain/Hindbrain	0	1	1	2	2	3	5	6	9	11	0.404841	0.435947
1375	Forebrain/Midbrain/Hindbrain	0	0	0	0	0	0	2	6	13	16	0.18986	0.43913
1376	Forebrain/Midbrain/Hindbrain	0	1	1	1	2	3	4	7	7	7	0.702411	0.0559372
1377	Forebrain/Midbrain/Hindbrain	0	0	1	1	3	11	13	13	15	18	0.58482	0.3556
1378	Gut tube	0	1	1	1	1	2	2	2	2	3	0.725184	-0.00388165
1379	Forebrain/Midbrain/Hindbrain	0	1	1	2	5	6	6	8	14	14	0.464501	0.313867
1380	Forebrain/Midbrain/Hindbrain	0	0	0	0	2	2	3	3	3	3	0.675476	-0.088973
1381	Forebrain/Midbrain/Hindbrain	0	1	1	1	1	1	1	1	1	1	0.553947	-0.265883
1382	Forebrain/Midbrain/Hindbrain	0	0	0	4	6	13	16	16	21	24	0.309197	0.464591
1383	Forebrain/Midbrain/Hindbrain	0	0	0	0	0	0	1	3	3	3	0.650239	-0.0934818
1384	Forebrain/Midbrain/Hindbrain	0	0	0	3	5	6	8	10	14	19	0.234585	0.459663
1385	Forebrain/Midbrain/Hindbrain	0	0	0	1	1	1	1	2	4	6	0.679184	-0.205442
1386	Forebrain/Midbrain/Hindbrain	0	0	1	3	4	5	7	8	11	11	0.407533	0.439015
1387	Forebrain/Midbrain/Hindbrain	0	0	0	3	5	6	9	12	15	19	0.404841	0.425424
1388	Gut tube	0	0	0	0	0	1	3	4	6	8	0.602541	-0.0472819
1389	Forebrain/Midbrain/Hindbrain	0	0	1	2	4	4	5	5	6	7	0.567522	-0.220409
1390	Forebrain/Midbrain/Hindbrain	0	1	1	1	1	1	2	3	3	3	0.66311	-0.157276
1391	Forebrain/Midbrain/Hindbrain	0	0	0	0	0	0	0	2	2	4	0.726663	-0.108962
1392	Forebrain/Midbrain/Hindbrain	0	1	1	1	1	1	1	2	3	3	0.494167	-0.105899
1393	Forebrain/Midbrain/Hindbrain	0	0	0	1	2	2	4	6	7	8	0.602541	0.334946
1394	Forebrain/Midbrain/Hindbrain	0	0	0	0	1	3	3	4	6	9	0.724981	0.172445
1395	Forebrain/Midbrain/Hindbrain	0	1	1	1	1	1	1	2	2	2	0.560827	-0.110903
1396	Forebrain/Midbrain/Hindbrain	0	0	1	1	1	2	2	2	2	5	0.637569	-0.32101
1397	Forebrain/Midbrain/Hindbrain	0	0	0	2	2	2	4	5	6	7	0.589447	0.026689
1398	Forebrain/Midbrain/Hindbrain	0	0	1	1	1	2	4	4	4	5	0.604091	-0.229656
1399	Forebrain/Midbrain/Hindbrain	0	0	0	0	0	0	1	2	5	5	0.726663	-0.135845
1400	Forebrain/Midbrain/Hindbrain	0	1	1	1	1	1	1	2	3	3	0.650239	-0.335137
1401	Forebrain/Midbrain/Hindbrain	1	1	3	4	6	7	8	10	12	17	0.342457	0.452127
1402	Forebrain/Midbrain/Hindbrain	0	0	0	1	1	1	1	1	1	2	0.724981	-0.266511
1403	Forebrain/Midbrain/Hindbrain	0	0	0	0	1	1	2	3	4	5	0.688533	-0.312349
1404	Forebrain/Midbrain/Hindbrain	1	2	3	6	9	14	17	21	24	32	0.309197	0.461806
1405	Forebrain/Midbrain/Hindbrain	0	0	0	0	0	0	0	1	1	2	0.769831	0.0313577
1406	Forebrain/Midbrain/Hindbrain	0	0	1	2	6	9	10	13	21	27	0.37417	0.457116
1407	Forebrain/Midbrain/Hindbrain	0	1	1	2	4	5	7	9	11	15	0.13285	0.452312
1408	Forebrain/Midbrain/Hindbrain	0	1	1	2	2	3	3	3	5	8	0.265903	0.400757
1409	Gut tube	0	0	0	0	1	1	2	2	2	3	0.780398	-0.111391
1410	Forebrain/Midbrain/Hindbrain	0	0	1	2	2	2	7	9	10	11	0.590527	0.34094
1411	Forebrain/Midbrain/Hindbrain	0	0	1	2	2	2	3	3	3	3	0.650239	-0.320327
1412	Forebrain/Midbrain/Hindbrain	0	0	1	1	2	3	4	4	4	6	0.769831	0.133967
1413	Forebrain/Midbrain/Hindbrain	0	0	0	0	0	1	3	4	4	4	0.832555	-0.135505
1414	Forebrain/Midbrain/Hindbrain	0	0	0	0	0	0	2	3	3	3	0.552116	-0.322029
1415	Forebrain/Midbrain/Hindbrain	0	0	0	0	1	2	2	3	3	3	0.621372	-0.215948
1416	Forebrain/Midbrain/Hindbrain	0	1	2	4	5	5	5	8	8	9	0.516516	-0.283894
1417	Forebrain/Midbrain/Hindbrain	0	0	0	0	0	1	2	3	4	6	0.726663	0.164465
1418	Forebrain/Midbrain/Hindbrain	0	0	0	0	0	0	2	2	3	3	0.653816	-0.327037
1419	Forebrain/Midbrain/Hindbrain	0	0	0	0	1	1	1	1	3	4	0.720094	-0.304005
1420	Gut tube	0	0	0	1	1	1	2	4	4	5	0.678009	-0.148598
1421	Forebrain/Midbrain/Hindbrain	0	0	1	1	1	2	2	2	3	3	0.769831	-0.0864049
1422	Forebrain/Midbrain/Hindbrain	0	1	1	2	3	3	3	4	4	5	0.553947	-0.270489
1423	Forebrain/Midbrain/Hindbrain	0	0	1	2	3	8	10	13	17	21	0.43485	0.458005
1424	Forebrain/Midbrain/Hindbrain	0	0	1	1	1	3	6	8	12	16	0.553947	0.414627
1425	Forebrain/Midbrain/Hindbrain	0	0	0	0	1	1	2	2	2	4	0.748698	0.0355895
1426	Forebrain/Midbrain/Hindbrain	0	0	0	0	0	0	0	0	1	1	0.653816	0.0508662
1427	Forebrain/Midbrain/Hindbrain	0	0	1	1	1	1	1	2	5	7	0	0.450843
1428	Forebrain/Midbrain/Hindbrain	0	0	0	0	1	3	4	5	5	5	0.769831	-0.224969
1429	Forebrain/Midbrain/Hindbrain	0	1	1	1	1	1	1	1	2	3	0.616762	-0.00314238
1430	Gut tube	0	1	1	1	1	1	1	1	2	5	0.592857	-0.170975
1431	Forebrain/Midbrain/Hindbrain	0	0	0	0	0	0	2	3	3	3	0.469472	-0.041958
1432	Forebrain/Midbrain/Hindbrain	0	0	0	0	0	1	2	4	5	6	0.68593	0.230313
1433	Forebrain/Midbrain/Hindbrain	0	0	1	5	7	15	16	25	30	31	0	0.457428
1434	NMP	0	0	2	3	3	4	4	5	7	7	0.650239	-0.352286
1435	Forebrain/Midbrain/Hindbrain	0	0	1	3	4	4	6	7	9	10	0.616762	-0.294388
1436	Forebrain/Midbrain/Hindbrain	0	0	0	0	0	0	0	0	0	0	0.747818	0.0467604
1437	Forebrain/Midbrain/Hindbrain	0	0	0	0	1	1	1	1	2	2	0.770642	-0.127309
1438	Forebrain/Midbrain/Hindbrain	0	0	0	1	1	1	4	5	7	9	0.650239	0.105111
1439	Forebrain/Midbrain/Hindbrain	0	0	0	0	0	0	0	0	0	0	0.68593	-0.0776538
1440	Forebrain/Midbrain/Hindbrain	0	0	0	1	1	2	3	3	3	3	0.62896	-0.294777
1441	Gut tube	0	1	1	1	2	4	5	9	10	13	0.444316	0.422391
1442	Forebrain/Midbrain/Hindbrain	0	1	2	2	4	4	4	6	8	11	0.234585	0.414806
1443	Forebrain/Midbrain/Hindbrain	0	1	1	3	6	8	10	12	13	15	0.43485	0.379542
1444	Forebrain/Midbrain/Hindbrain	0	0	1	1	2	2	3	3	3	4	0.560827	-0.117057
1445	Forebrain/Midbrain/Hindbrain	0	0	0	0	0	1	1	1	3	5	0.68593	-0.194596
1446	Forebrain/Midbrain/Hindbrain	0	0	0	1	1	1	3	3	3	4	0.724981	-0.221025
1447	Forebrain/Midbrain/Hindbrain	0	2	2	3	4	5	6	6	8	13	0.58482	0.278026
1448	Forebrain/Midbrain/Hindbrain	0	0	2	3	3	6	6	12	15	17	0.342457	0.457417
1449	Forebrain/Midbrain/Hindbrain	2	2	5	6	8	16	23	25	28	33	0.309197	0.46513
1450	Forebrain/Midbrain/Hindbrain	0	1	3	3	3	4	6	8	13	14	0.404841	0.396642
1451	Forebrain/Midbrain/Hindbrain	1	1	1	1	1	1	1	3	3	5	0.590527	-0.272425
1452	Forebrain/Midbrain/Hindbrain	0	0	0	1	1	1	3	4	4	5	0.68593	-0.2214
1453	Forebrain/Midbrain/Hindbrain	0	0	0	0	0	1	2	4	5	5	0.646112	-0.325543
1454	Forebrain/Midbrain/Hindbrain	0	0	1	4	5	8	12	13	15	19	0.494064	0.334879
1455	Forebrain/Midbrain/Hindbrain	1	1	1	3	3	6	10	12	13	17	0.404841	0.406893
1456	Forebrain/Midbrain/Hindbrain	0	0	0	0	0	0	0	0	1	1	0.832555	-0.0539673
1457	Forebrain/Midbrain/Hindbrain	0	0	0	0	0	0	0	1	2	3	0.73902	-0.151792
1458	Forebrain/Midbrain/Hindbrain	0	0	0	0	0	0	0	0	1	2	0.724981	0.177999
1459	Forebrain/Midbrain/Hindbrain	0	0	0	2	2	5	6	8	13	15	0.447525	0.40664
1460	Forebrain/Midbrain/Hindbrain	0	0	0	1	2	3	6	8	13	13	0.265903	0.420738
1461	Forebrain/Midbrain/Hindbrain	0	0	0	0	1	1	1	1	1	4	0.769831	-0.0940303
1462	Forebrain/Midbrain/Hindbrain	0	0	0	1	1	3	5	5	7	10	0.361673	0.43681
1463	Forebrain/Midbrain/Hindbrain	0	0	0	1	2	3	7	8	9	10	0.59991	0.134014
1464	Forebrain/Midbrain/Hindbrain	1	1	1	2	5	6	7	10	15	16	0.523792	0.313072
1465	Forebrain/Midbrain/Hindbrain	0	0	0	0	0	1	1	1	1	1	0.68593	-0.0859487
1466	Forebrain/Midbrain/Hindbrain	0	0	2	4	6	8	13	17	21	30	0.273645	0.438819
1467	Forebrain/Midbrain/Hindbrain	0	0	1	1	2	2	2	2	4	4	0.498294	0.272604
1468	Forebrain/Midbrain/Hindbrain	0	0	0	0	0	0	0	1	1	1	0.724981	-0.0825931
1469	Forebrain/Midbrain/Hindbrain	0	1	2	3	6	11	14	16	20	28	0.31008	0.445307
1470	Forebrain/Midbrain/Hindbrain	0	0	1	2	2	3	7	8	11	14	0.616762	0.281905
1471	Forebrain/Midbrain/Hindbrain	0	0	0	0	0	0	0	1	1	1	0.769831	-0.129639
1472	Gut tube	0	0	0	0	0	1	1	1	1	2	0.727654	-0.236215
1473	Forebrain/Midbrain/Hindbrain	1	1	1	2	2	2	2	2	2	2	0.543026	-0.264879
1474	Forebrain/Midbrain/Hindbrain	0	0	0	0	0	0	0	1	1	3	0.771496	0.00868963
1475	Forebrain/Midbrain/Hindbrain	0	0	0	1	1	1	2	3	5	7	0.361673	0.422903
1476	Forebrain/Midbrain/Hindbrain	0	0	0	1	2	2	2	3	3	4	0.58482	0.113428
1477	Forebrain/Midbrain/Hindbrain	1	2	3	6	13	15	21	24	28	33	0.273645	0.46292
1478	Forebrain/Midbrain/Hindbrain	0	0	0	0	0	0	0	0	0	3	0.769831	-0.141099
1479	Forebrain/Midbrain/Hindbrain	0	0	0	0	0	0	0	1	1	2	0.722578	-0.24015
1480	Forebrain/Midbrain/Hindbrain	0	1	1	1	3	5	7	8	11	15	0.234956	0.445976
1481	Forebrain/Midbrain/Hindbrain	2	2	2	2	5	7	11	18	23	27	0	0.43881
1482	Forebrain/Midbrain/Hindbrain	0	0	0	0	0	0	0	0	1	1	0.68593	-0.121724
1483	Forebrain/Midbrain/Hindbrain	0	0	0	0	2	2	2	5	9	13	0.228744	0.426799
1484	Forebrain/Midbrain/Hindbrain	0	0	0	0	0	0	0	2	2	2	0.634277	-0.181201
1485	Forebrain/Midbrain/Hindbrain	0	0	0	0	0	0	0	0	1	1	0.769831	-0.0261341
1486	Forebrain/Midbrain/Hindbrain	0	0	0	0	0	0	1	1	3	3	0.228744	0.455073
1487	Forebrain/Midbrain/Hindbrain	0	0	0	0	1	1	2	3	3	4	0.498294	0.145746
1488	Spinal cord	1	1	1	2	2	3	5	5	7	7	0.724981	-0.338489
1489	Forebrain/Midbrain/Hindbrain	0	0	0	1	1	1	1	1	1	2	0.634277	-0.293236
1490	Forebrain/Midbrain/Hindbrain	0	0	1	3	3	4	7	14	18	21	0	0.451495
1491	Forebrain/Midbrain/Hindbrain	0	2	2	3	4	6	9	15	17	20	0.390865	0.405496
1492	Forebrain/Midbrain/Hindbrain	0	1	1	2	4	4	6	8	9	10	0.560827	0.186164
1493	Gut tube	0	1	1	1	2	3	5	6	7	7	0.530674	0.0518762
1494	Forebrain/Midbrain/Hindbrain	0	0	0	0	1	2	3	4	4	6	0.686881	-0.208515
1495	Forebrain/Midbrain/Hindbrain	0	0	0	0	0	0	0	2	4	6	0.331464	0.451207
1496	Forebrain/Midbrain/Hindbrain	0	0	0	0	1	1	1	3	3	3	0.631446	-0.143095
1497	Forebrain/Midbrain/Hindbrain	1	1	1	4	7	10	11	13	15	19	0.342457	0.457945
1498	Forebrain/Midbrain/Hindbrain	0	0	0	1	2	4	8	11	16	20	0.189667	0.439112
1499	Forebrain/Midbrain/Hindbrain	1	1	1	2	3	4	5	6	7	7	0.530225	-0.28268
1500	Forebrain/Midbrain/Hindbrain	1	1	2	2	3	8	9	16	19	21	0.464501	0.455165
1501	Forebrain/Midbrain/Hindbrain	1	2	2	2	5	7	12	15	19	25	0	0.441002
1502	Forebrain/Midbrain/Hindbrain	0	1	2	3	5	7	7	7	8	10	0.37417	0.352749
1503	Forebrain/Midbrain/Hindbrain	0	0	0	0	0	0	0	0	0	1	0.58626	-0.357263
1504	Forebrain/Midbrain/Hindbrain	1	2	3	5	8	11	14	18	23	28	0	0.437907
1505	Forebrain/Midbrain/Hindbrain	0	0	1	2	5	8	12	17	22	26	0.404841	0.430453
[truncated: 6,150 more rows]

## Sheet: CytoSpace
test cell index	cell type	hit neighbors with k=20	hit neighbors with k=40	hit neighbors with k=60	hit neighbors with k=80	hit neighbors with k=100	hit neighbors with k=120	hit neighbors with k=140	hit neighbors with k=160	hit neighbors with k=180	hit neighbors with k=200	jsd	spearman corr
[truncated: 7,656 more rows]

[truncated: 2 more sheets: Tangram, NovoSpaRc]
