# Supplementary material for: CellContrast: Reconstructing spatial relationships in single-cell RNA sequencing data via deep contrastive learning
Source: Patterns (N Y). 2024 Jul 9;5(8):101022. doi: 10.1016/j.patter.2024.101022 (PMC11368686; doi:10.1016/j.patter.2024.101022)
Supplement: Data S5. Benchmarking results of spatial reconstruction for mouse gastrulation cells (embryo 2 L2) using array-based ST reference [file mmc6.xlsx]

## Sheet: ours
test cell index	cell type	hit neighbors with k=20	hit neighbors with k=40	hit neighbors with k=60	hit neighbors with k=80	hit neighbors with k=100	hit neighbors with k=120	hit neighbors with k=140	hit neighbors with k=160	hit neighbors with k=180	hit neighbors with k=200	jsd	spearman corr
0	Spinal cord	5	12	18	25	33	40	48	55	61	74	0.0465906	0.628714
1	Gut tube	1	6	12	17	21	27	35	40	43	46	0.13285	0.664818
2	Gut tube	0	6	11	16	20	24	28	40	45	51	0.37417	0.650647
3	Endothelium	0	0	1	3	4	7	10	13	15	16	0.596586	0.5668
4	Spinal cord	0	1	7	11	15	24	31	38	44	50	0.448171	0.633354
5	NMP	2	6	11	17	25	32	39	49	62	69	0.241308	0.63292
6	Gut tube	3	4	6	7	12	19	28	36	44	48	0.309197	0.657301
7	Splanchnic mesoderm	4	12	24	36	44	51	58	64	69	73	0.273645	0.565467
8	Spinal cord	5	14	19	32	39	46	58	65	75	82	0.191265	0.622794
9	Haematoendothelial progenitors	0	3	3	6	8	12	14	18	19	20	0.675476	0.499885
10	Spinal cord	0	2	7	15	24	29	40	49	54	65	0.473435	0.63658
11	Spinal cord	5	8	15	21	25	30	35	40	42	45	0.311076	0.499118
12	Gut tube	0	1	5	15	22	33	41	45	57	67	0.189667	0.67002
13	Spinal cord	1	3	6	12	15	22	28	36	43	51	0.309197	0.636918
14	Endothelium	2	4	6	8	11	15	15	17	19	21	0.436596	0.332579
15	NMP	6	10	20	27	35	43	51	65	72	80	0.20563	0.638729
16	Gut tube	0	0	1	2	3	6	7	10	11	13	0.460376	0.617347
17	Gut tube	3	11	23	35	43	61	69	79	88	94	0	0.656688
18	Endothelium	4	5	8	9	14	15	16	18	19	21	0.474719	0.0940397
19	Spinal cord	1	5	8	15	25	32	40	50	56	61	0.415639	0.39277
20	NMP	6	10	16	20	26	36	50	65	71	80	0.165167	0.649527
21	Forebrain/Midbrain/Hindbrain	0	1	3	4	4	10	14	19	23	27	0.652481	0.560808
22	Endothelium	1	3	5	7	10	13	14	15	17	17	0.654226	0.195556
23	Spinal cord	5	10	17	24	31	40	47	54	63	70	0.0536109	0.630689
24	Spinal cord	2	5	7	14	17	23	31	38	47	56	0.390865	0.62492
25	Endothelium	3	6	7	9	10	10	10	12	12	16	0.437079	0.501613
26	Spinal cord	3	9	17	31	39	51	60	67	74	90	0.141483	0.632017
27	Spinal cord	0	1	1	4	10	16	24	34	43	50	0.322447	0.614938
28	Spinal cord	2	5	12	18	23	32	37	45	55	61	0.324862	0.653387
29	Spinal cord	4	10	20	28	33	42	50	56	65	74	0.140874	0.637378
30	Spinal cord	0	3	8	17	25	33	42	52	60	66	0.342457	0.635805
31	Spinal cord	0	6	12	23	33	47	53	64	75	88	0	0.642765
32	Spinal cord	1	2	9	13	18	24	29	31	36	40	0.301575	0.555531
33	Haematoendothelial progenitors	2	2	4	4	5	8	10	15	17	19	0.384213	0.572694
34	Spinal cord	0	2	7	15	19	26	30	33	37	42	0.369584	0.588483
35	Erythroid	2	2	2	4	6	6	9	13	17	22	0.724981	0.260942
36	Erythroid	0	1	7	10	14	16	18	20	24	27	0.832555	0.338541
37	NMP	1	4	10	16	18	28	37	45	54	64	0.20563	0.40893
38	Spinal cord	0	2	3	3	6	12	13	13	14	15	0.732238	0.635736
39	Haematoendothelial progenitors	1	4	6	9	12	16	18	21	24	29	0.646636	0.492686
40	Spinal cord	4	9	16	27	39	48	61	66	74	86	0.0887711	0.652605
41	Spinal cord	1	1	2	4	5	8	14	15	21	21	0.47135	0.0411815
42	Spinal cord	3	11	16	20	32	43	51	62	72	84	0.0465906	0.653779
43	NMP	4	9	19	26	41	50	59	68	76	83	0.120295	0.6534
44	Haematoendothelial progenitors	2	5	5	6	7	8	13	15	17	21	0.420889	0.667532
45	Spinal cord	1	2	5	10	16	22	31	38	43	47	0.20563	0.63563
46	Endothelium	2	6	7	9	10	11	13	13	14	16	0.476152	0.500421
47	Spinal cord	2	5	12	20	34	50	64	74	81	94	0.265903	0.65699
48	Endothelium	3	5	7	11	13	14	15	17	20	22	0.464501	0.481167
49	NMP	3	8	14	22	31	37	45	51	62	71	0.132916	0.641944
50	Spinal cord	1	4	9	15	22	30	36	43	52	58	0.265903	0.65387
51	Gut tube	5	8	15	19	24	34	41	50	58	61	0.189667	0.673964
52	Endothelium	0	1	2	3	4	7	11	11	16	20	0.596411	0.474891
53	Forebrain/Midbrain/Hindbrain	0	0	1	3	6	8	11	19	22	28	0.483269	0.640935
54	Spinal cord	2	9	17	27	37	44	54	64	75	82	0.140874	0.648126
55	Spinal cord	1	2	7	12	21	26	31	38	48	59	0.375828	0.636685
56	Gut tube	1	1	4	7	9	11	21	27	33	36	0.18338	0.6689
57	Haematoendothelial progenitors	0	1	4	7	10	12	16	20	24	25	0.496693	0.544617
58	Spinal cord	0	0	0	1	4	5	7	8	10	12	0.705222	0.630751
59	Gut tube	3	5	7	12	16	22	29	39	45	52	0.273645	0.657784
60	Spinal cord	3	6	11	18	26	37	48	58	62	67	0.274246	0.631971
61	NMP	0	9	19	31	40	48	54	62	69	77	0.120295	0.635573
62	Spinal cord	1	7	19	29	41	48	64	69	79	88	0.143819	0.63515
63	NMP	0	3	8	14	28	34	43	53	64	69	0.257906	0.474238
64	Spinal cord	1	3	10	21	30	38	50	62	74	82	0.236784	0.638546
65	Spinal cord	4	6	15	22	34	44	53	59	66	74	0.140874	0.624861
66	Spinal cord	4	7	9	18	23	28	34	38	45	48	0.381067	0.653906
67	Gut tube	3	9	17	28	39	47	57	65	73	82	0	0.66199
68	Spinal cord	0	0	0	2	2	2	3	3	3	3	0.724981	-0.560509
69	Spinal cord	2	5	12	22	32	43	55	72	82	94	0.140874	0.658029
70	Spinal cord	1	4	13	21	26	41	49	57	63	68	0.198146	0.636207
71	Spinal cord	1	5	14	26	35	45	55	60	70	76	0.0536109	0.629957
72	Spinal cord	1	4	8	13	20	30	37	51	59	68	0.120295	0.62686
73	Spinal cord	2	8	18	27	35	42	50	60	71	82	0.0678577	0.626884
74	Haematoendothelial progenitors	2	3	6	9	9	10	11	15	17	20	0.46507	0.54411
75	Spinal cord	3	6	11	15	22	25	31	36	38	40	0.175405	-0.559522
76	Spinal cord	3	9	15	27	36	43	50	61	74	84	0	0.644107
77	Spinal cord	1	5	11	17	24	35	43	50	63	69	0.231591	0.658918
78	Spinal cord	1	7	13	19	24	32	39	47	61	69	0.214645	0.654959
79	Spinal cord	3	8	12	19	25	34	39	53	60	69	0.132916	0.638885
80	Spinal cord	0	3	7	14	25	32	38	48	54	62	0.0677152	0.656561
81	Spinal cord	2	6	14	23	36	47	58	64	70	77	0.193786	0.636868
82	Spinal cord	2	7	13	28	39	49	57	68	78	85	0.234585	0.635756
83	Spinal cord	1	4	11	15	23	32	47	57	69	81	0.132988	0.659558
84	Haematoendothelial progenitors	3	4	5	5	9	10	13	14	16	21	0.507456	0.0804337
85	Gut tube	2	5	9	10	13	16	23	28	37	43	0.273645	0.65561
86	Spinal cord	2	7	15	21	32	35	49	58	69	81	0.132988	0.658209
87	Gut tube	2	3	5	7	11	16	18	24	29	37	0.344559	0.680768
88	Spinal cord	1	2	12	16	19	21	31	40	47	55	0.281908	0.658424
89	Endothelium	0	0	0	0	1	1	3	4	4	6	0.580425	0.577195
90	Spinal cord	3	5	9	11	14	18	23	27	32	40	0.301212	-0.564045
91	Splanchnic mesoderm	0	3	21	27	32	41	44	52	60	63	0.273645	0.59755
92	Spinal cord	4	9	18	33	41	55	64	73	83	90	0.0998318	0.632952
93	Spinal cord	1	5	8	12	16	23	28	35	41	49	0.198146	0.641156
94	Spinal cord	2	7	17	24	31	41	56	69	77	84	0	0.628227
95	Spinal cord	2	6	10	17	20	24	27	33	38	39	0.0677152	0.5166
96	Spinal cord	4	9	11	17	19	27	34	38	47	56	0.186029	0.657717
97	Haematoendothelial progenitors	0	0	0	0	0	0	0	0	0	0	0.591915	0.563747
98	Spinal cord	0	3	7	11	15	22	34	48	59	70	0.15246	0.645238
99	Spinal cord	0	5	12	25	32	44	56	65	78	87	0.151545	0.659791
100	Spinal cord	0	5	8	11	15	23	30	37	49	59	0.13285	0.446177
101	Spinal cord	1	8	14	23	33	45	52	59	64	76	0.207107	0.646693
102	Splanchnic mesoderm	1	8	16	23	28	34	43	50	55	60	0.189667	0.589385
103	Spinal cord	1	5	14	18	25	34	44	58	68	79	0.294959	0.663016
104	Haematoendothelial progenitors	1	4	6	10	15	17	18	21	23	24	0.655818	0.0906911
105	Gut tube	6	10	15	18	22	25	26	31	36	39	0.49779	0.669037
106	Spinal cord	1	6	12	19	33	41	50	58	68	71	0.265903	0.64107
107	Forebrain/Midbrain/Hindbrain	2	9	16	26	34	42	51	64	73	86	0.234585	0.640159
108	Forebrain/Midbrain/Hindbrain	2	5	7	10	14	21	23	29	36	41	0.43517	0.646511
109	NMP	1	5	12	20	32	39	50	61	73	86	0.198146	0.645901
110	Spinal cord	4	10	13	23	35	44	59	67	79	92	0.234956	0.640588
111	Spinal cord	1	3	6	9	16	26	37	42	48	62	0.231901	0.653598
112	Gut tube	6	13	22	33	39	49	57	66	78	87	0	0.67779
113	Gut tube	4	4	7	11	12	15	18	20	27	34	0.309197	0.652196
114	Spinal cord	3	7	12	21	32	42	50	62	69	74	0.132988	0.659384
115	NMP	1	3	10	18	22	30	36	47	55	67	0.165852	0.645683
116	Spinal cord	1	1	3	6	7	11	12	15	19	21	0.503575	0.0858114
117	Spinal cord	3	8	15	21	32	42	52	60	69	76	0.175405	0.641529
118	Gut tube	5	6	8	12	13	15	18	21	26	31	0.299769	0.67261
119	Gut tube	8	10	16	23	25	29	31	35	37	42	0.319874	0.54177
120	Cranial mesoderm	0	1	1	3	3	4	5	8	11	14	0.296159	0.479795
121	Spinal cord	4	10	14	22	33	41	52	60	72	79	0.13307	0.643876
122	Spinal cord	2	5	16	28	35	48	58	67	78	90	0.0677152	0.639208
123	Gut tube	2	6	14	22	29	37	45	56	64	74	0	0.614111
124	Spinal cord	3	10	15	20	26	32	42	51	57	68	0.0678577	0.62894
125	Haematoendothelial progenitors	1	3	5	11	14	15	18	21	27	29	0.657881	0.67321
126	Spinal cord	1	3	4	7	11	15	17	19	20	24	0.39289	0.563891
127	Spinal cord	2	6	14	24	31	38	44	55	63	70	0.166517	0.643272
128	Spinal cord	2	3	8	13	16	26	31	38	49	59	0.186165	0.652987
129	Spinal cord	1	4	11	20	36	42	49	63	74	90	0.0681966	0.635832
130	Spinal cord	2	3	8	13	20	24	30	39	47	52	0.395944	0.631646
131	Spinal cord	3	7	15	21	32	42	52	59	70	78	0.146004	0.645453
132	Endothelium	1	5	7	8	14	17	21	25	26	27	0.663849	0.480841
133	Gut tube	5	8	14	20	22	26	30	34	37	44	0.316633	0.557097
134	Haematoendothelial progenitors	4	5	6	9	10	11	12	14	21	23	0.452251	0.544496
135	Spinal cord	2	4	9	12	16	22	29	36	44	48	0.377982	0.631168
136	Spinal cord	4	7	10	15	25	32	36	43	49	65	0.247365	0.66761
137	Cranial mesoderm	0	1	4	8	9	15	19	25	28	32	0.34906	0.494492
138	Spinal cord	4	5	10	19	33	42	54	60	72	85	0.132988	0.642796
139	Gut tube	3	6	8	12	14	15	17	19	23	23	0.357979	0.624284
140	Spinal cord	1	3	4	14	18	32	44	54	72	76	0.18986	0.664672
141	Spinal cord	2	3	14	23	34	46	60	69	79	89	0.218492	0.643361
142	Spinal cord	0	2	5	6	7	12	12	14	18	25	0.460376	-0.568153
143	Spinal cord	2	3	5	9	15	29	39	52	63	72	0	0.490242
144	Gut tube	2	8	17	25	34	44	54	67	76	85	0	0.657932
145	Spinal cord	4	7	12	14	19	26	37	47	59	67	0.206529	0.434147
146	Forebrain/Midbrain/Hindbrain	0	1	4	6	6	7	11	12	16	21	0.575295	0.477455
147	Spinal cord	5	9	18	28	33	39	52	64	77	87	0.120295	0.414767
148	Gut tube	1	4	8	15	21	25	33	37	46	54	0.37417	0.667056
149	Spinal cord	1	1	4	12	17	25	32	40	47	55	0.303007	0.6689
150	Spinal cord	1	5	11	20	28	38	48	52	58	65	0.144023	0.645855
151	Spinal cord	2	7	10	22	31	40	56	69	85	98	0.161872	0.646599
152	Spinal cord	5	11	18	25	31	40	47	63	75	84	0.18338	0.631552
153	Spinal cord	0	4	8	12	18	22	27	33	49	61	0.273645	0.634142
154	Gut tube	5	11	15	17	19	23	26	28	31	34	0.548957	0.537558
155	Splanchnic mesoderm	0	4	13	19	28	32	36	43	46	52	0.486767	0.510232
156	Presomitic mesoderm	1	5	10	15	24	31	36	46	53	61	0	0.6553
157	Spinal cord	1	6	12	23	31	41	50	63	69	81	0.132916	0.640778
158	Spinal cord	2	5	8	13	21	24	29	34	44	55	0.132916	0.631337
159	Spinal cord	1	4	8	15	22	31	40	50	55	64	0.214645	0.647244
160	NMP	2	9	17	22	29	36	48	57	71	81	0.234585	0.633528
161	Spinal cord	3	7	10	17	20	28	39	46	55	66	0.18338	0.648109
162	Spinal cord	0	5	9	19	28	40	50	64	73	80	0.198146	0.667318
163	Spinal cord	3	7	13	19	26	32	40	55	69	80	0.146004	0.649867
164	NMP	2	5	13	18	32	43	53	66	81	90	0.146888	0.644455
165	Gut tube	3	11	13	14	17	20	21	24	26	26	0.363531	0.62107
166	Splanchnic mesoderm	3	11	18	27	33	39	44	50	55	59	0.265903	0.228317
167	Spinal cord	1	6	11	19	28	37	45	51	60	72	0.186029	0.665193
168	Spinal cord	3	4	7	10	14	18	27	39	46	54	0.309433	0.639652
169	Spinal cord	2	6	13	19	24	32	39	55	65	82	0.189667	0.632149
170	Forebrain/Midbrain/Hindbrain	0	0	3	6	11	17	26	29	39	48	0.231457	0.66728
171	Spinal cord	4	10	20	25	33	39	50	60	73	86	0.18338	0.632999
172	Endothelium	3	5	7	10	11	14	17	22	27	29	0.586506	0.472939
173	Gut tube	1	3	5	7	14	16	20	25	33	37	0.37417	0.663227
174	Forebrain/Midbrain/Hindbrain	2	4	10	14	22	30	37	48	51	62	0.458695	0.662883
175	Splanchnic mesoderm	4	12	18	32	36	39	45	51	63	67	0.193786	0.511802
176	Spinal cord	2	3	7	12	16	21	30	36	45	58	0.132916	0.633035
177	Forebrain/Midbrain/Hindbrain	0	1	3	3	4	12	16	21	23	28	0.560827	0.442429
178	Gut tube	1	1	4	7	8	10	13	16	16	17	0.43485	0.613503
179	Gut tube	7	10	14	16	17	18	21	22	22	22	0.460376	0.535913
180	Spinal cord	2	3	8	16	23	34	41	51	61	71	0.198146	0.648184
181	Spinal cord	3	11	15	20	32	40	48	60	73	89	0.234585	0.637167
182	Spinal cord	1	4	7	10	16	25	29	33	39	51	0.206529	0.646
183	Spinal cord	3	6	11	17	26	34	48	58	72	89	0.234585	0.664705
184	NMP	2	7	16	24	35	44	60	77	89	103	0.132916	0.633624
185	Spinal cord	0	1	4	7	8	9	10	13	15	18	0.243165	-0.566818
186	Anterior somitic tissues	4	6	15	17	25	27	30	34	38	38	0.534465	0.574244
187	Spinal cord	3	6	13	17	25	33	38	45	57	63	0.18986	0.44139
188	Spinal cord	1	7	8	12	17	24	33	45	52	61	0.359215	0.663629
189	Forebrain/Midbrain/Hindbrain	0	4	11	14	19	28	34	43	50	67	0.228948	0.648815
190	Endothelium	1	2	2	4	7	11	12	14	16	21	0.568129	0.472001
191	Spinal cord	2	8	16	24	36	48	56	65	80	96	0.18986	0.646173
192	Spinal cord	1	4	10	19	29	40	52	64	80	89	0.140874	0.667753
193	Spinal cord	3	7	9	16	21	29	42	59	80	95	0.151545	0.664009
194	Gut tube	5	11	14	17	19	19	21	23	26	28	0.390865	0.538127
195	Spinal cord	0	3	5	10	19	27	30	37	46	49	0.0921681	0.510257
196	Gut tube	1	2	6	11	21	27	29	34	41	47	0	0.656169
197	Endothelium	0	3	8	9	9	12	13	15	17	19	0.618352	0.546387
198	Spinal cord	0	4	9	11	16	19	24	29	34	41	0.279959	-0.594343
199	Spinal cord	0	1	4	14	17	21	28	34	41	45	0.181243	0.666692
200	Spinal cord	2	5	12	18	25	33	43	51	62	74	0.186165	0.663426
201	Gut tube	6	12	17	18	20	24	27	34	36	39	0.510324	0.565266
202	Forebrain/Midbrain/Hindbrain	0	0	2	6	9	12	18	24	29	37	0.265903	0.402588
203	Spinal cord	0	7	14	25	36	48	59	76	92	114	0.175405	0.644084
204	Spinal cord	1	5	10	15	22	29	40	51	59	70	0.263277	0.635913
205	Spinal cord	1	6	10	18	30	44	57	73	89	99	0.146004	0.64946
206	Gut tube	9	14	21	24	25	30	34	35	36	42	0.343683	0.671925
207	Erythroid	1	2	3	4	7	10	16	19	23	28	0.769831	0.474111
208	Forebrain/Midbrain/Hindbrain	2	6	8	11	15	22	28	34	42	48	0.286135	0.653245
209	Spinal cord	1	2	5	8	8	10	14	16	22	31	0.259408	-0.572171
210	Spinal cord	1	3	4	14	19	24	27	37	41	46	0.217085	0.667291
211	Spinal cord	0	7	13	21	24	30	37	49	62	71	0.132916	0.637926
212	Forebrain/Midbrain/Hindbrain	5	6	9	15	18	23	31	35	41	52	0.291973	0.667486
213	Forebrain/Midbrain/Hindbrain	0	2	5	6	9	15	22	29	34	41	0.212432	0.444253
214	NMP	0	6	13	21	25	38	47	57	68	81	0.23902	0.64458
215	Spinal cord	2	7	11	17	30	38	48	65	73	93	0.146888	0.655859
216	Spinal cord	0	4	8	13	26	35	49	61	70	79	0.151545	0.66912
217	Endothelium	3	4	7	8	9	10	12	14	15	18	0.507359	0.624029
218	Sclerotome	3	4	6	10	13	15	21	23	28	29	0.518496	0.54728
219	Endothelium	2	4	6	8	10	13	16	18	20	21	0.534303	0.621753
220	Spinal cord	5	8	12	18	21	31	40	54	62	70	0.146004	0.650606
221	Forebrain/Midbrain/Hindbrain	3	6	9	12	17	21	23	31	41	48	0.14633	0.651952
222	Spinal cord	0	4	12	20	27	36	45	53	62	79	0.263277	0.65227
223	Spinal cord	0	5	9	16	21	32	40	52	60	70	0.265903	0.649716
224	Gut tube	6	11	17	19	20	22	23	27	29	31	0.405225	0.0119166
225	Spinal cord	2	7	15	23	31	39	45	60	70	87	0.207107	0.663692
226	Spinal cord	1	5	9	13	17	26	33	41	48	56	0.190905	0.671492
227	Spinal cord	2	3	10	14	20	26	35	43	57	74	0	0.671173
228	Dermomyotome	0	2	6	12	13	16	16	18	18	22	0.524355	0.546581
229	Spinal cord	4	5	13	21	30	40	48	58	70	85	0.198146	0.667821
230	Spinal cord	1	3	5	6	8	13	14	17	19	29	0.259408	-0.595009
231	Spinal cord	0	5	10	17	23	30	37	47	58	68	0.0998318	0.65116
232	Spinal cord	5	7	13	20	27	41	53	65	77	90	0.0677152	0.647945
233	Spinal cord	0	4	9	15	25	34	45	56	70	90	0.120634	0.66433
234	Spinal cord	1	5	6	11	20	28	39	50	64	76	0.0677152	0.671402
235	NMP	4	7	14	19	26	38	51	62	74	83	0.249258	0.669878
236	Spinal cord	4	5	9	13	24	30	43	53	74	94	0	0.651039
237	Spinal cord	3	7	13	21	30	43	55	61	74	85	0.0536109	0.656996
238	Splanchnic mesoderm	7	14	23	28	37	43	50	56	62	67	0.263277	0.0975382
239	Spinal cord	2	2	6	8	16	26	31	37	49	55	0.0772878	-0.606332
240	Haematoendothelial progenitors	2	3	5	9	10	10	12	14	16	18	0.497002	0.119497
241	Gut tube	4	9	15	19	20	24	26	30	32	35	0.333376	0.534843
242	Gut tube	4	13	18	18	20	23	26	29	31	36	0.278814	0.534196
243	Spinal cord	1	5	17	27	31	45	52	62	73	86	0.186165	0.656095
244	Gut tube	7	15	20	21	25	27	29	33	35	37	0.348705	0.66979
245	Spinal cord	1	4	13	21	26	37	54	67	76	88	0.0678577	0.636987
246	Spinal cord	2	6	15	22	26	34	39	51	65	72	0.18986	0.653013
247	Spinal cord	1	5	16	24	31	41	47	61	73	88	0.228744	0.657234
248	Spinal cord	0	2	3	3	4	4	7	9	12	14	0.406286	-0.612214
249	Haematoendothelial progenitors	1	4	6	10	14	17	20	24	26	29	0.37373	0.475942
250	Spinal cord	1	3	9	13	21	29	40	50	65	79	0.228744	0.672097
251	Spinal cord	0	4	9	19	29	42	53	64	75	89	0.189667	0.639385
252	Spinal cord	3	6	7	12	17	28	39	48	63	74	0.299769	0.437278
253	Spinal cord	3	4	12	22	30	37	47	51	60	68	0	0.646367
254	Spinal cord	0	3	7	8	11	19	26	36	45	58	0.0536109	0.672918
255	Spinal cord	2	3	7	12	18	24	29	42	52	65	0.18986	0.641827
256	Spinal cord	3	6	10	19	29	43	51	63	76	91	0.186165	0.642437
257	Forebrain/Midbrain/Hindbrain	0	2	4	6	9	14	19	22	26	30	0.435776	0.570267
258	Spinal cord	4	8	10	13	16	21	28	37	43	53	0.217056	0.659746
259	Spinal cord	0	1	4	5	5	7	14	17	18	23	0.400659	-0.574997
260	Gut tube	7	11	17	26	34	42	52	60	72	83	0	0.675232
261	Spinal cord	1	2	2	5	10	12	18	20	26	35	0.253738	-0.597472
262	Haematoendothelial progenitors	3	3	4	7	8	9	10	10	12	13	0.563923	0.596114
263	Gut tube	2	8	14	15	19	22	22	22	27	31	0.329387	0.530144
264	Spinal cord	0	2	4	9	14	23	29	40	55	63	0.151545	0.656261
265	Spinal cord	1	3	9	16	23	29	35	45	56	65	0.186165	0.668112
266	Cranial mesoderm	4	4	5	9	14	18	19	19	21	25	0.441802	0.477609
267	Spinal cord	6	9	12	16	22	29	35	42	49	54	0.0677152	-0.0683211
268	Gut tube	0	1	2	2	2	2	3	4	5	6	0.708656	-0.577116
269	Spinal cord	3	5	8	11	15	25	36	45	63	75	0.189667	0.641652
270	Gut tube	0	2	3	3	3	4	5	7	7	8	0.404841	0.598691
271	Haematoendothelial progenitors	1	1	1	2	3	8	12	16	20	22	0.611854	0.544584
272	Forebrain/Midbrain/Hindbrain	0	1	2	3	5	5	5	5	6	11	0.439027	-0.57708
273	Spinal cord	0	4	11	20	24	35	50	66	80	84	0.324721	0.6527
274	Spinal cord	1	4	9	15	24	32	41	51	61	76	0.273645	0.674194
275	Spinal cord	3	6	7	12	18	23	28	36	47	51	0.213441	0.564884
276	Spinal cord	1	2	10	15	21	25	32	38	42	51	0.143819	0.672989
277	Spinal cord	0	2	8	14	22	30	38	46	54	65	0.294959	0.648545
278	Spinal cord	2	4	7	13	19	25	31	36	49	56	0.263277	0.642174
279	Forebrain/Midbrain/Hindbrain	0	0	1	1	2	2	2	3	4	4	0.832555	0.436583
280	Spinal cord	5	5	7	13	18	32	41	55	66	79	0.189667	0.641408
281	Gut tube	6	8	10	15	20	21	24	26	29	30	0.39941	0.531215
282	Gut tube	6	10	17	21	26	35	46	54	67	75	0	0.658219
283	Spinal cord	1	2	2	4	6	7	10	11	13	16	0.442286	-0.590902
284	Spinal cord	0	5	9	14	24	37	48	60	74	84	0.228744	0.640868
285	Spinal cord	1	2	6	10	13	22	29	38	43	51	0.13285	-0.578795
286	Spinal cord	0	9	15	18	28	40	50	63	76	91	0.175405	0.672289
287	Spinal cord	1	5	9	13	16	23	30	37	45	58	0.146004	0.435526
288	Spinal cord	0	2	3	7	13	20	24	30	37	45	0.236784	0.389352
289	Spinal cord	1	3	8	12	19	32	47	61	72	85	0.228744	0.642089
290	Spinal cord	0	4	9	14	21	28	40	50	63	77	0.189667	0.6703
291	Spinal cord	3	6	9	16	22	28	37	45	51	57	0.165261	0.673771
292	Gut tube	6	10	13	16	25	31	37	45	53	65	0	0.654946
293	Spinal cord	4	8	13	23	30	40	53	61	72	84	0.189667	0.638862
294	Forebrain/Midbrain/Hindbrain	1	1	3	3	5	7	7	9	11	11	0.374849	0.611116
295	Spinal cord	4	9	14	21	29	35	45	53	63	76	0.322447	0.649621
296	Gut tube	1	5	10	13	15	18	25	30	31	38	0.455622	0.459005
297	Definitive endoderm	2	9	15	21	24	29	38	42	51	53	0.232755	0.46803
298	Spinal cord	2	4	5	9	15	24	32	39	50	59	0.294959	0.650566
299	Spinal cord	1	2	10	18	30	42	56	71	87	103	0.228744	0.64235
300	Spinal cord	2	2	6	13	20	26	36	42	53	62	0.201465	0.62784
301	Spinal cord	0	2	3	4	9	14	16	23	25	29	0.563915	-0.638529
302	Spinal cord	2	4	8	14	23	30	41	51	63	71	0.140874	0.674346
303	Gut tube	5	9	18	28	38	49	57	68	81	92	0	0.677401
304	Spinal cord	2	3	9	12	20	27	34	46	56	63	0.146004	0.481133
305	Spinal cord	3	8	13	23	29	38	44	56	67	82	0.0677152	0.434975
306	Spinal cord	1	3	5	7	7	11	12	15	17	20	0.364013	-0.613657
307	Spinal cord	2	8	16	21	32	43	56	64	78	91	0.186165	0.642505
308	Erythroid	0	1	4	9	12	19	21	26	29	32	0.832555	0.259512
309	Spinal cord	2	6	10	16	23	31	40	45	54	56	0.16729	0.675279
310	Spinal cord	1	4	8	12	18	28	37	46	53	65	0.228744	0.661085
311	Gut tube	3	8	11	16	21	24	30	32	36	41	0.264358	0.5591
312	Spinal cord	1	5	14	20	26	41	53	61	73	88	0.0677152	0.672112
313	Endothelium	2	2	2	7	8	10	12	13	15	19	0.634277	0.502899
314	Forebrain/Midbrain/Hindbrain	2	3	5	9	12	16	20	25	31	38	0.361415	0.420524
315	Forebrain/Midbrain/Hindbrain	2	2	4	6	9	15	19	24	26	32	0.218574	-0.647933
316	Spinal cord	2	8	14	20	28	37	49	63	73	87	0.186165	0.654387
317	Spinal cord	2	5	7	11	13	21	29	32	38	45	0.412084	0.648952
318	Spinal cord	0	7	12	22	30	38	49	61	68	80	0.13307	0.433972
319	Spinal cord	3	5	8	12	14	16	19	21	26	33	0.373808	-0.610642
320	Spinal cord	1	5	6	12	15	24	35	47	58	75	0.228744	0.433817
321	Forebrain/Midbrain/Hindbrain	1	2	6	9	15	19	32	41	48	57	0.380581	0.40486
322	Splanchnic mesoderm	5	13	19	30	34	39	46	54	61	66	0.32958	0.60687
323	Forebrain/Midbrain/Hindbrain	1	5	6	8	15	18	22	26	32	39	0.459831	0.556427
324	Spinal cord	2	6	12	14	19	26	31	37	45	49	0.37233	0.650286
325	Spinal cord	0	1	2	2	4	7	7	11	18	19	0.409313	-0.595474
326	Spinal cord	2	5	9	18	21	25	30	32	36	39	0.373203	0.477007
327	Spinal cord	0	0	0	1	1	3	6	6	6	9	0.615628	-0.57914
328	Forebrain/Midbrain/Hindbrain	0	0	0	0	0	1	3	4	5	7	0.576538	0.583061
329	Anterior somitic tissues	1	3	3	6	8	13	14	14	17	18	0.495255	0.612645
330	Sclerotome	3	7	13	16	19	23	27	28	30	33	0.383731	0.203123
331	Splanchnic mesoderm	0	0	0	0	5	9	12	17	22	23	0.770642	0.557227
332	Dermomyotome	3	5	8	11	15	18	21	22	24	25	0.37541	0.521009
333	Gut tube	3	7	10	15	18	23	30	41	52	58	0	0.619759
334	Splanchnic mesoderm	3	7	9	10	16	23	24	26	35	39	0.237136	0.628259
335	Gut tube	3	10	14	21	28	32	44	54	64	72	0.186165	0.653466
336	Gut tube	3	5	7	15	25	36	44	53	65	73	0	0.653012
337	Dermomyotome	5	10	10	13	16	18	23	25	31	38	0.325119	0.549738
338	Erythroid	1	4	5	9	13	17	19	22	25	30	0.769831	0.367078
339	Splanchnic mesoderm	3	8	12	15	19	25	31	38	44	49	0.353149	0.484529
340	Cranial mesoderm	2	4	5	7	11	12	12	12	13	16	0.511588	0.404442
341	Sclerotome	2	4	5	9	12	15	19	23	29	32	0.39837	0.550007
342	Splanchnic mesoderm	3	10	12	16	23	28	32	41	42	46	0.494496	0.220388
343	Splanchnic mesoderm	3	6	14	18	23	33	38	45	51	61	0.273645	0.641673
344	Gut tube	5	9	13	20	23	32	42	49	65	73	0.228744	0.655343
345	Haematoendothelial progenitors	3	4	7	11	13	17	23	25	27	33	0.383568	0.627951
346	Gut tube	7	9	15	20	29	38	49	57	63	73	0	0.642192
347	Gut tube	3	6	10	17	28	35	48	57	70	81	0	0.655687
348	Gut tube	5	10	14	18	29	39	50	60	69	76	0	0.663807
349	Endothelium	0	1	2	4	8	10	12	14	15	17	0.68593	0.529088
350	Dermomyotome	4	11	15	20	21	24	28	32	37	40	0.237136	0.536832
351	Splanchnic mesoderm	3	14	24	31	36	41	54	60	67	72	0	0.627774
352	Splanchnic mesoderm	4	10	15	18	23	29	35	44	50	55	0.404841	0.624157
353	Sclerotome	6	11	14	15	18	20	21	24	28	33	0.175812	0.581527
354	Endothelium	2	2	2	2	2	2	3	4	4	7	0.542447	0.517447
355	Dermomyotome	1	2	7	8	12	14	17	21	25	29	0.38591	0.551999
356	Sclerotome	2	8	12	16	21	25	26	31	35	35	0.383206	0.578368
357	Dermomyotome	2	4	4	7	7	8	12	17	19	25	0.305195	0.534252
358	Dermomyotome	2	5	5	7	9	10	14	17	20	23	0.346925	0.498891
359	Splanchnic mesoderm	5	10	13	19	20	20	26	27	29	32	0.494064	0.0833863
360	Gut tube	5	6	16	18	23	30	40	52	61	74	0	0.651847
361	Gut tube	7	14	22	29	30	40	44	48	52	62	0	0.664782
362	Gut tube	10	16	23	26	32	38	48	58	70	77	0	0.661047
363	Dermomyotome	7	11	13	16	19	24	28	31	33	37	0.282213	0.583042
364	Haematoendothelial progenitors	1	2	2	2	6	9	16	19	23	24	0.593196	0.581445
365	Dermomyotome	2	3	4	7	9	13	15	19	23	25	0.230105	0.539474
366	Dermomyotome	1	4	5	5	6	7	7	7	12	15	0.335244	0.553603
367	Cranial mesoderm	0	0	0	0	0	0	1	1	2	2	0.544884	0.585677
368	Spinal cord	2	5	7	13	23	34	45	50	66	76	0.265903	0.656715
369	Forebrain/Midbrain/Hindbrain	4	6	12	14	18	27	31	37	43	49	0.144933	0.544728
370	Spinal cord	2	5	8	13	21	30	41	51	64	76	0.404841	0.67738
371	Spinal cord	5	5	9	16	19	21	26	33	36	40	0.261177	0.666836
372	Spinal cord	3	6	14	15	18	24	30	37	42	55	0.41939	0.674297
373	Spinal cord	0	7	12	19	29	39	48	65	81	91	0.234585	0.639359
374	Spinal cord	1	4	7	14	19	24	30	37	39	49	0.361673	0.66511
375	Spinal cord	3	7	13	21	29	36	49	67	79	94	0.13285	0.647751
376	Forebrain/Midbrain/Hindbrain	0	3	8	14	20	24	27	31	35	40	0.17987	-0.585502
377	Spinal cord	3	7	11	19	27	36	39	48	61	73	0.205239	0.45841
378	Spinal cord	3	7	11	19	33	46	65	84	102	120	0.189667	0.659666
379	Spinal cord	1	2	4	9	14	15	21	29	39	43	0.0818644	0.531542
380	Spinal cord	3	5	11	18	30	38	44	61	77	96	0.234585	0.647579
381	Spinal cord	0	7	16	23	30	41	50	56	67	73	0.190553	0.672499
382	Forebrain/Midbrain/Hindbrain	1	4	4	5	6	7	9	12	13	16	0.441381	-0.65633
383	Spinal cord	3	7	14	18	29	39	48	59	71	81	0.0465906	0.677352
384	Spinal cord	1	3	7	11	14	18	22	26	30	35	0.199838	0.660066
385	Spinal cord	2	9	17	25	31	38	51	63	80	91	0.13285	0.65826
386	Spinal cord	4	7	12	20	25	32	35	43	52	62	0.120634	0.666784
387	Spinal cord	2	5	11	20	28	34	43	54	69	77	0.120295	0.659196
388	Spinal cord	4	8	13	20	25	36	41	49	55	68	0	0.672819
389	Spinal cord	0	1	4	8	12	18	21	25	30	34	0.288216	-0.590804
390	Spinal cord	2	4	6	10	13	19	28	33	39	47	0.08259	-0.582251
391	Spinal cord	1	5	12	21	26	33	46	54	65	72	0.265903	0.649196
392	Forebrain/Midbrain/Hindbrain	0	4	11	21	26	33	43	59	76	93	0	-0.0854982
393	Spinal cord	1	2	2	9	10	15	18	22	27	30	0.217965	0.324549
394	Forebrain/Midbrain/Hindbrain	5	10	11	17	21	28	37	44	47	53	0.184143	0.581832
395	Spinal cord	3	6	9	11	15	21	28	35	42	46	0.250482	-0.585202
396	Forebrain/Midbrain/Hindbrain	1	2	3	3	6	6	8	10	11	11	0.418687	-0.650412
397	Forebrain/Midbrain/Hindbrain	2	7	10	18	25	28	32	40	45	53	0.214382	-0.586741
398	Spinal cord	3	4	8	13	22	34	45	57	71	81	0.13285	0.647708
399	Spinal cord	1	3	6	14	19	23	31	36	39	45	0.0912575	0.655742
400	Spinal cord	3	6	11	14	17	21	26	33	36	38	0.452746	0.549786
401	Forebrain/Midbrain/Hindbrain	1	1	1	1	5	8	11	17	21	26	0.337574	0.646399
402	Spinal cord	2	6	9	15	25	33	42	48	62	75	0.189667	0.677066
403	Spinal cord	3	8	14	21	28	35	39	48	60	78	0	0.67048
404	Spinal cord	0	3	6	12	19	27	34	51	62	83	0.146888	0.653147
405	Spinal cord	1	1	4	9	16	23	30	34	41	52	0.161872	0.425123
406	Spinal cord	0	3	6	11	17	26	34	42	52	65	0.331514	0.355502
407	Spinal cord	5	10	18	25	32	41	54	69	80	93	0.13285	0.648635
408	NMP	1	6	17	27	35	43	57	67	71	81	0.186165	0.675601
409	Forebrain/Midbrain/Hindbrain	2	5	12	15	18	25	34	36	43	49	0.177954	0.424467
410	Spinal cord	4	11	17	26	41	55	72	83	102	119	0.13285	0.650159
411	Forebrain/Midbrain/Hindbrain	2	7	12	21	24	27	38	48	58	63	0.0818644	-0.59827
412	Spinal cord	0	0	1	2	2	3	4	4	5	8	0.655818	-0.607245
413	Spinal cord	1	7	14	20	34	44	58	70	80	94	0.132916	0.662674
414	Spinal cord	3	10	14	26	37	48	58	70	86	97	0.18008	0.668497
415	Spinal cord	2	7	11	17	22	31	38	51	63	75	0	0.660331
416	Spinal cord	3	8	15	25	33	49	62	75	84	102	0	0.645976
417	Forebrain/Midbrain/Hindbrain	4	6	7	14	19	22	26	30	38	44	0.155426	0.601619
418	Forebrain/Midbrain/Hindbrain	1	4	7	13	15	17	19	26	33	38	0.328527	0.677432
419	Spinal cord	0	0	2	6	13	21	28	34	45	52	0.361673	0.668886
420	Spinal cord	3	9	16	24	31	38	49	64	76	82	0	0.665384
421	Forebrain/Midbrain/Hindbrain	0	2	3	8	10	16	25	33	41	48	0.276306	0.668189
422	Spinal cord	2	7	10	14	24	34	39	48	58	67	0	0.674137
423	Spinal cord	0	1	4	12	15	20	26	35	40	52	0.278247	0.664738
424	Spinal cord	2	10	17	27	39	49	58	71	80	92	0.18986	-0.0870816
425	Spinal cord	3	6	15	27	37	43	57	67	77	92	0.13285	0.66238
426	Spinal cord	1	3	6	11	15	25	30	35	40	50	0.234585	-0.590005
427	Spinal cord	0	4	13	22	38	45	56	60	65	72	0.132916	0.650742
428	Spinal cord	0	3	11	18	26	30	44	51	56	68	0	0.665165
429	Spinal cord	1	4	14	23	35	48	59	73	92	107	0.189667	0.652151
430	Spinal cord	0	0	4	9	11	17	24	38	44	54	0.331464	0.677635
431	Spinal cord	2	3	6	10	11	15	18	22	23	32	0.385226	0.655558
432	Spinal cord	2	11	20	28	38	48	63	79	96	111	0.189667	0.671966
433	Spinal cord	1	12	18	24	29	38	49	58	70	76	0.228744	0.673619
434	Spinal cord	0	3	9	13	20	27	34	39	43	54	0.41939	0.672714
435	Spinal cord	5	10	13	23	35	48	63	78	92	111	0	0.648629
436	Spinal cord	2	5	9	13	25	30	34	38	45	54	0.181997	-0.584754
437	Spinal cord	1	7	12	17	23	26	32	35	38	45	0.264702	0.660126
438	Spinal cord	1	7	12	19	26	34	41	47	59	71	0.13285	0.650058
439	Spinal cord	2	8	21	26	35	44	56	70	81	92	0.189667	0.650427
440	Spinal cord	2	5	10	19	29	34	41	53	62	77	0.186165	0.423627
441	Spinal cord	4	9	14	24	30	44	54	69	80	89	0.13285	0.649444
442	Forebrain/Midbrain/Hindbrain	2	9	14	18	27	34	40	44	49	52	0.301377	0.585911
443	Spinal cord	4	12	16	27	39	53	69	86	104	127	0	0.426532
444	Spinal cord	3	6	11	19	23	29	35	41	52	66	0.265903	0.67339
445	Spinal cord	1	6	8	11	24	35	43	52	60	71	0.0677152	0.677939
446	Spinal cord	1	6	12	21	32	39	52	65	72	87	0.234585	0.654909
447	Forebrain/Midbrain/Hindbrain	2	4	9	15	25	28	35	43	55	59	0.127973	0.678159
448	Spinal cord	1	2	5	13	21	28	40	54	68	83	0.228744	0.654792
449	Spinal cord	1	7	11	17	24	33	38	46	58	65	0.0998318	-0.586311
450	Spinal cord	2	9	17	29	37	45	52	63	79	89	0.13285	0.650193
451	Spinal cord	2	10	15	20	24	30	39	44	49	52	0	0.677416
452	Spinal cord	1	3	7	10	13	19	27	37	43	52	0.198146	0.650684
453	Spinal cord	3	8	10	15	25	33	43	53	63	76	0.263277	0.404873
454	Spinal cord	5	13	19	33	39	55	71	87	105	116	0	0.65291
455	Spinal cord	2	6	9	15	25	34	43	52	64	73	0.274246	0.662811
456	Spinal cord	3	13	19	27	40	57	76	96	111	123	0	0.651476
457	Spinal cord	7	14	16	25	34	49	62	78	91	106	0.228744	0.657676
458	Spinal cord	1	5	10	15	19	26	33	35	39	46	0.0772878	0.660937
459	Forebrain/Midbrain/Hindbrain	1	1	4	8	15	18	20	22	25	30	0.303352	0.678014
460	Spinal cord	0	3	8	17	22	23	27	34	44	51	0.149029	0.39569
461	Forebrain/Midbrain/Hindbrain	2	2	3	5	10	11	14	15	19	26	0.475513	-0.625076
462	Spinal cord	4	11	19	28	42	49	67	80	90	104	0.228744	0.651333
463	Spinal cord	0	1	4	8	12	15	25	30	39	46	0.0465906	-0.588433
464	Spinal cord	4	4	11	14	22	36	51	63	76	89	0.228744	0.654806
465	Spinal cord	3	10	12	24	33	42	51	64	77	90	0.151545	0.423644
466	Forebrain/Midbrain/Hindbrain	0	0	4	6	14	21	22	30	38	44	0.523792	0.644916
467	Spinal cord	4	5	11	14	17	27	34	41	52	62	0.0536109	-0.592285
468	Spinal cord	1	3	5	11	18	23	31	41	52	68	0.294959	0.664322
469	Forebrain/Midbrain/Hindbrain	4	6	9	15	23	29	37	43	43	49	0.190998	-0.582936
470	Spinal cord	1	3	5	6	10	11	11	13	15	20	0.208946	0.661723
471	Spinal cord	2	4	15	22	30	37	46	59	68	80	0.186165	0.667164
472	Spinal cord	4	13	20	29	34	49	64	78	89	107	0.189667	0.649708
473	Spinal cord	2	4	11	19	24	30	35	44	55	62	0.141483	0.666253
474	Spinal cord	8	17	25	37	50	61	73	89	103	125	0.13285	0.648412
475	Spinal cord	3	7	12	16	28	41	51	64	72	83	0.20563	0.538163
476	Spinal cord	2	13	16	23	30	39	43	49	57	61	0.132916	0.661145
477	Spinal cord	1	3	5	8	14	23	28	32	38	42	0.205239	0.644805
478	Spinal cord	2	12	22	27	39	48	59	73	85	96	0.13285	0.424299
479	Spinal cord	0	6	9	12	14	16	22	27	30	34	0.390397	-0.590887
480	Spinal cord	0	2	6	11	14	18	25	27	32	34	0.190553	0.55682
481	Spinal cord	1	4	10	20	26	30	39	51	66	76	0.189667	0.542162
482	Spinal cord	3	6	13	19	34	46	54	65	81	92	0.120295	0.659571
483	Spinal cord	1	5	13	21	33	45	52	61	75	85	0.13285	0.651434
484	Forebrain/Midbrain/Hindbrain	2	5	10	16	20	25	32	45	50	60	0.344976	0.420481
485	Spinal cord	0	2	2	7	14	24	32	44	55	60	0.0677152	0.66246
486	Spinal cord	2	4	12	19	24	32	39	42	47	54	0.309197	0.66709
487	Spinal cord	5	16	26	36	45	59	79	91	106	122	0.265903	0.424452
488	Spinal cord	1	3	9	16	21	32	45	58	68	79	0.265903	0.66637
489	Spinal cord	4	10	15	20	28	37	38	43	48	54	0.20021	0.676422
490	Spinal cord	3	10	17	28	39	51	65	82	92	106	0.189667	0.653453
491	Spinal cord	1	7	15	21	28	42	53	64	76	85	0.299769	-0.562316
492	Spinal cord	4	15	24	30	42	54	67	75	91	104	0.189667	0.654908
493	Forebrain/Midbrain/Hindbrain	2	6	9	20	29	38	55	64	74	91	0.120295	0.421731
494	Spinal cord	6	12	14	19	22	27	29	35	38	43	0.259408	-0.5868
495	Spinal cord	4	9	18	30	47	56	66	83	98	109	0.189667	0.655184
496	Spinal cord	1	1	5	7	15	16	21	26	30	32	0.352094	0.67354
497	Spinal cord	5	13	17	21	24	27	32	38	42	50	0.222303	-0.584978
498	Spinal cord	3	10	14	18	22	28	37	41	46	49	0.133161	0.676634
499	Spinal cord	1	7	11	18	25	36	48	62	73	83	0	0.671199
500	Spinal cord	0	3	4	7	15	22	29	34	36	45	0.324721	0.667463
501	Spinal cord	1	8	15	23	32	41	50	61	72	86	0.0677152	0.667587
502	Spinal cord	4	11	22	28	40	53	68	82	98	118	0.186165	0.655353
503	Spinal cord	4	9	14	25	34	42	53	63	69	77	0.186165	0.652349
504	Spinal cord	2	3	5	5	8	11	13	16	19	22	0.524782	-0.589496
505	Spinal cord	2	7	14	26	31	40	49	58	65	75	0.198146	-0.565957
506	Spinal cord	0	3	6	7	10	15	18	21	25	33	0.216562	-0.591575
507	Spinal cord	0	4	6	14	21	31	41	52	63	73	0.0677152	0.667997
508	Spinal cord	2	7	15	21	30	42	50	63	77	93	0.228744	0.653509
509	Forebrain/Midbrain/Hindbrain	3	6	9	12	13	16	20	24	29	31	0.141483	0.677228
510	Spinal cord	1	7	13	18	23	31	42	48	57	66	0.120295	0.394608
511	Spinal cord	1	8	12	22	32	42	55	70	80	95	0.228744	0.652929
512	Spinal cord	5	15	30	41	48	59	75	87	107	117	0.234585	0.653875
513	Spinal cord	1	4	10	15	21	26	38	50	64	77	0.228744	0.418612
514	Spinal cord	9	17	30	44	56	68	83	97	111	120	0.234585	0.653734
515	Forebrain/Midbrain/Hindbrain	2	6	9	14	18	26	29	31	42	50	0.165261	-0.617694
516	Spinal cord	1	6	12	18	26	38	48	56	68	79	0.0677152	0.628389
517	Spinal cord	7	19	31	43	53	68	80	91	101	115	0.189667	0.654661
518	Spinal cord	0	4	8	15	25	28	32	36	45	52	0.255824	0.664947
519	Spinal cord	2	12	20	33	48	59	70	83	96	108	0.13285	0.655041
520	Spinal cord	0	3	5	14	16	21	29	38	47	59	0.13285	0.653248
521	Spinal cord	3	6	10	13	19	29	36	42	52	59	0.295097	-0.618748
522	Spinal cord	1	1	5	8	13	23	28	34	45	54	0.205239	0.663103
523	Spinal cord	0	2	6	10	14	20	28	33	39	49	0.241308	0.669802
524	Spinal cord	5	8	15	23	34	46	58	68	79	87	0.189667	-0.593859
525	Spinal cord	6	14	28	39	51	64	73	84	98	117	0.186165	0.661176
526	Forebrain/Midbrain/Hindbrain	6	18	26	31	39	48	60	73	86	102	0.189667	0.654113
527	Forebrain/Midbrain/Hindbrain	0	2	2	2	2	3	5	6	8	9	0.608909	0.28376
528	Spinal cord	4	12	21	29	44	52	58	68	81	98	0.189667	0.421526
529	Spinal cord	2	5	11	14	16	22	27	36	44	50	0.13285	0.67835
530	Spinal cord	0	6	15	18	25	30	38	42	48	58	0.352094	0.418356
531	Spinal cord	1	6	14	24	33	43	51	66	84	97	0.265903	0.64246
532	Spinal cord	1	8	13	22	25	32	44	53	63	73	0.120295	0.420344
533	Spinal cord	1	8	10	16	20	23	34	38	45	52	0.0536109	0.658858
534	Spinal cord	2	6	9	15	19	26	31	40	48	57	0.120295	0.66743
535	Spinal cord	0	7	15	20	25	38	49	60	70	77	0.186165	0.661325
536	Spinal cord	2	5	10	17	29	42	56	65	76	93	0.120295	0.419018
537	Spinal cord	5	10	25	39	51	66	76	94	108	118	0.13285	0.655912
538	Spinal cord	1	1	4	11	16	20	26	30	37	43	0.0677152	0.668084
539	Spinal cord	1	5	11	17	24	31	40	45	50	57	0	0.416613
540	Forebrain/Midbrain/Hindbrain	0	0	0	0	1	3	4	5	9	10	0.68593	-0.626307
541	Spinal cord	7	15	29	39	51	66	81	94	108	122	0.234585	0.660595
542	Forebrain/Midbrain/Hindbrain	2	4	11	15	22	31	36	46	57	66	0.235372	0.391353
543	Spinal cord	2	5	7	12	15	16	19	22	25	30	0.31707	0.654316
544	Spinal cord	9	17	31	43	56	69	77	88	101	117	0.13285	0.662218
545	Spinal cord	1	5	15	24	32	43	54	66	78	92	0.132916	0.654147
546	Spinal cord	1	5	8	14	19	23	30	36	40	46	0.17099	-0.627945
547	Spinal cord	5	9	17	27	35	45	55	73	90	103	0.189667	0.654126
548	Spinal cord	3	8	13	21	25	38	47	54	63	73	0.13285	0.668869
549	Spinal cord	1	5	11	20	23	35	49	57	66	79	0	0.418032
550	Spinal cord	1	7	15	25	33	44	53	62	76	92	0.265903	0.654465
551	Spinal cord	2	3	9	14	19	23	33	38	47	55	0.575295	-0.0467791
552	Spinal cord	6	12	16	21	24	27	31	35	38	41	0.23902	0.58877
553	Spinal cord	1	6	15	19	31	44	51	57	67	78	0.189667	0.655023
554	Forebrain/Midbrain/Hindbrain	4	15	25	41	52	63	74	84	91	104	0.228744	0.107291
555	Spinal cord	6	9	13	20	24	33	41	48	55	60	0.132916	0.678284
556	Spinal cord	8	15	28	41	56	67	79	91	103	123	0.186165	0.656109
557	Spinal cord	8	22	37	47	60	69	84	96	106	122	0.234585	0.655662
558	Spinal cord	4	11	23	30	41	54	66	78	92	112	0.186165	0.654154
559	Spinal cord	2	5	13	20	31	41	54	67	78	96	0.189667	0.657944
560	Spinal cord	3	8	17	28	33	39	44	50	63	73	0	0.667311
561	Spinal cord	5	12	19	24	33	42	51	58	64	74	0	0.669034
562	Spinal cord	0	1	7	11	16	18	24	32	42	52	0	0.659088
563	Spinal cord	3	9	20	31	45	60	74	91	102	112	0.13285	0.66766
564	Surface ectoderm	1	1	1	1	1	1	1	1	1	1	0.803373	-0.618712
565	Spinal cord	1	9	15	16	22	26	32	37	40	48	0.273645	0.666822
566	Spinal cord	2	9	19	32	44	58	72	87	101	109	0.189667	0.655083
567	Spinal cord	4	13	30	42	52	64	75	88	97	112	0.13285	0.656134
568	Spinal cord	1	6	8	10	20	26	32	38	46	52	0	0.663243
569	Spinal cord	3	6	16	25	30	44	57	64	76	87	0.189667	0.659216
570	Spinal cord	1	4	11	16	25	32	35	41	51	56	0.0998318	0.482166
571	Spinal cord	4	7	11	14	16	18	21	26	29	36	0.31209	0.67789
572	Spinal cord	2	7	10	14	19	27	34	37	44	51	0.0400125	0.675351
573	Spinal cord	3	13	19	23	29	39	50	62	74	85	0	0.654821
574	Spinal cord	4	11	17	24	29	36	40	45	50	56	0.265903	0.668096
575	Spinal cord	1	6	7	10	16	20	28	32	34	36	0.416277	0.658539
576	Spinal cord	5	10	14	22	35	45	56	67	82	94	0.13285	0.654757
577	Spinal cord	5	6	14	20	27	32	36	40	47	52	0.331514	0.419949
578	Spinal cord	2	10	20	29	41	58	73	88	101	113	0.13285	0.657865
579	Spinal cord	1	4	7	10	14	18	21	24	36	39	0.301481	0.365025
580	Spinal cord	5	12	17	22	26	32	39	43	54	59	0.234585	0.655611
581	Spinal cord	3	12	20	29	43	54	68	79	94	112	0.186165	0.664002
582	Spinal cord	4	12	26	40	53	70	83	100	118	130	0	0.657974
583	Gut tube	2	7	15	19	23	27	30	33	39	44	0.526605	0.550367
584	Spinal cord	2	6	11	18	26	33	42	51	63	70	0.234585	0.449004
585	Spinal cord	11	25	37	49	59	76	85	98	109	121	0.228744	0.657206
586	Spinal cord	4	7	11	14	16	17	18	19	22	26	0.472337	-0.591905
587	Spinal cord	2	4	7	9	16	22	24	34	39	41	0.409313	0.413845
588	Forebrain/Midbrain/Hindbrain	2	11	20	31	40	54	67	83	96	105	0.13285	0.416774
589	Spinal cord	3	6	12	23	30	38	49	59	68	81	0.228744	0.654106
590	Spinal cord	4	8	19	37	56	65	73	83	99	109	0.189667	0.655775
591	Spinal cord	11	26	37	52	62	71	77	90	102	114	0.234585	0.656958
592	Spinal cord	0	5	7	16	18	23	30	34	40	47	0.228744	0.401539
593	Spinal cord	4	7	11	17	20	24	29	34	37	45	0.41939	0.491304
594	Spinal cord	3	6	13	18	25	30	36	41	48	54	0.13285	0.669374
595	Spinal cord	2	6	10	17	25	36	47	63	79	97	0.186165	0.657842
596	Spinal cord	4	10	19	30	38	48	56	65	72	86	0.0677152	0.655704
597	Spinal cord	4	9	18	20	28	35	44	51	59	66	0	0.655995
598	Spinal cord	0	9	22	40	52	66	79	97	110	124	0.189667	0.658495
599	Spinal cord	0	0	1	3	6	7	8	11	12	13	0.775434	0.67642
600	Spinal cord	8	18	31	45	58	70	83	90	102	112	0.13285	0.65954
601	Forebrain/Midbrain/Hindbrain	6	15	25	29	42	58	71	81	90	98	0.13285	0.414114
602	Spinal cord	2	11	17	23	34	45	56	71	84	98	0.189667	0.659517
603	Spinal cord	2	6	7	13	19	24	25	31	34	37	0.509967	0.666878
604	Spinal cord	3	7	9	14	23	30	33	40	41	46	0.404841	0.552903
605	Spinal cord	2	2	10	14	17	24	32	40	44	48	0.409313	0.412942
606	Spinal cord	0	3	7	15	27	41	51	70	85	102	0.13285	0.658897
607	Spinal cord	7	14	23	38	54	73	82	100	113	126	0	0.657649
608	Spinal cord	5	10	18	31	47	66	75	99	112	128	0.189667	0.416305
609	Spinal cord	8	19	35	45	59	73	85	91	102	112	0.266057	0.65833
610	Spinal cord	7	13	20	26	33	40	49	58	69	79	0.132916	0.544318
611	Spinal cord	3	11	16	18	21	26	31	35	41	45	0.186165	0.65617
612	Spinal cord	1	8	11	18	22	24	28	31	36	44	0.409313	-0.17965
613	Spinal cord	3	11	25	33	46	63	80	96	109	126	0.228744	0.658762
614	Spinal cord	3	9	14	18	25	28	31	34	44	52	0.331464	0.549944
615	Sclerotome	3	3	8	11	16	18	21	26	28	30	0.583315	0.61078
616	Spinal cord	2	2	5	8	12	14	19	26	33	37	0.407533	0.598616
617	Spinal cord	2	9	15	27	35	45	60	69	82	92	0.193786	0.432281
618	Dermomyotome	1	2	4	10	13	17	21	24	30	35	0.666937	0.609802
619	Spinal cord	1	5	18	33	46	62	71	79	88	105	0.189667	0.669854
620	Spinal cord	2	9	15	19	24	33	40	45	53	59	0.263277	0.411275
621	Spinal cord	5	11	17	24	34	41	54	67	79	95	0.13285	0.659316
622	Sclerotome	4	6	9	16	19	24	30	35	40	43	0.446484	0.596139
623	Spinal cord	8	15	27	32	42	51	64	74	86	95	0	0.656332
624	Spinal cord	0	4	12	21	32	42	55	68	78	91	0.228744	0.656081
625	Spinal cord	5	18	31	45	59	80	95	103	111	126	0.13285	0.658909
626	Spinal cord	5	12	17	23	31	40	44	52	57	63	0.228744	0.656844
627	Spinal cord	6	11	21	29	36	41	50	58	68	75	0.228744	0.656401
628	Spinal cord	0	3	5	9	16	20	23	30	36	43	0.298292	0.646133
629	Spinal cord	2	12	18	32	44	62	75	92	107	124	0.234585	0.665372
630	Spinal cord	4	6	12	17	23	25	28	31	38	48	0.404841	0.669383
631	Spinal cord	0	0	1	1	3	3	5	6	7	9	0.655818	-0.620431
632	Spinal cord	9	18	28	40	57	77	94	105	118	134	0.189667	0.658437
633	Spinal cord	5	10	14	24	32	36	38	49	54	66	0.294959	0.670065
634	Spinal cord	7	19	31	45	64	81	98	110	120	136	0.186165	0.666468
635	Haematoendothelial progenitors	1	4	6	6	7	10	11	12	16	20	0.589465	0.586105
636	Sclerotome	2	4	8	9	13	16	17	18	21	26	0.446366	0.612236
637	Spinal cord	6	15	26	37	49	61	76	87	100	111	0	0.665784
638	Spinal cord	5	12	19	26	37	50	60	71	84	96	0.263277	0.410566
639	Spinal cord	0	6	10	22	27	36	39	46	57	66	0.226135	0.656595
640	Haematoendothelial progenitors	4	7	9	13	14	16	18	20	28	32	0.586656	0.642476
641	Spinal cord	7	10	21	27	35	40	54	66	77	89	0.234585	0.657015
642	Spinal cord	5	12	20	31	42	55	66	74	86	90	0.0677152	0.280574
643	Forebrain/Midbrain/Hindbrain	0	0	0	0	1	4	5	6	10	10	0.662387	0.576905
644	Spinal cord	3	9	21	30	49	65	81	93	110	124	0.18986	0.665171
645	Spinal cord	2	6	16	25	32	36	45	50	54	56	0.475513	0.66983
646	Spinal cord	4	11	27	42	54	66	77	90	104	112	0.151545	0.657076
647	Spinal cord	1	10	21	40	51	69	82	99	109	123	0.273645	0.6606
648	Haematoendothelial progenitors	2	6	10	12	19	22	26	31	37	43	0.611481	0.613358
649	Anterior somitic tissues	3	7	11	16	19	21	26	33	39	45	0.365127	0.643504
650	Spinal cord	2	8	13	17	24	30	37	47	56	62	0.0998318	0.674238
651	Spinal cord	4	13	24	36	50	66	81	97	106	118	0.273645	0.669648
652	Spinal cord	5	12	23	36	47	64	80	88	97	108	0.273645	0.659732
653	Haematoendothelial progenitors	3	5	6	9	12	14	15	17	20	25	0.468611	0.408857
654	Endothelium	3	3	4	6	8	11	11	12	13	16	0.627463	0.643316
655	Spinal cord	3	6	15	26	36	45	51	68	81	97	0.13285	0.660591
656	Spinal cord	8	19	28	45	63	81	96	112	120	133	0.273645	0.659221
657	Endothelium	3	3	3	3	3	3	4	6	8	10	0.68593	0.41118
658	Spinal cord	4	13	25	36	51	65	77	93	102	114	0.228744	0.660738
659	Spinal cord	1	7	7	12	22	32	38	42	49	55	0.297955	-0.598742
660	Spinal cord	3	9	22	33	49	62	76	89	96	111	0.18338	0.656965
661	Spinal cord	1	5	16	25	36	45	58	72	81	94	0.228744	0.662865
662	Anterior somitic tissues	3	9	12	16	17	20	24	31	34	42	0.342719	0.64384
663	Spinal cord	6	9	13	20	24	32	47	56	70	84	0.361673	0.660749
664	Endothelium	3	3	3	3	3	5	5	5	7	9	0.641504	0.588552
665	Spinal cord	6	14	29	46	61	80	95	107	122	130	0.190318	0.66107
666	Neural crest	6	12	25	40	56	72	82	94	99	105	0.193786	0.656992
667	Spinal cord	6	10	15	25	29	39	44	56	63	70	0.43485	0.66087
668	Spinal cord	3	11	26	40	52	67	78	94	105	117	0.342457	0.660893
669	Spinal cord	7	13	28	42	54	66	74	91	105	115	0.190998	-0.0645352
670	Neural crest	6	11	13	19	22	23	26	28	30	37	0.476438	-0.647251
671	Surface ectoderm	2	4	7	14	20	27	37	47	54	64	0.351945	0.372037
672	Forebrain/Midbrain/Hindbrain	1	10	12	21	28	31	36	44	52	58	0.22179	-0.58046
673	Spinal cord	5	15	27	42	52	63	75	81	91	105	0.143819	0.647666
674	Spinal cord	5	12	17	26	35	44	53	67	81	92	0.343683	0.408058
675	Endothelium	3	3	3	3	7	9	12	12	15	16	0.646409	0.407203
676	Sclerotome	3	11	16	17	22	27	34	38	44	51	0.422337	0.644448
677	Spinal cord	7	12	18	27	35	47	56	64	69	79	0.43485	0.658021
678	Neural crest	5	15	26	42	59	74	83	99	111	120	0.202421	0.662598
679	Cranial mesoderm	1	1	4	9	12	16	25	28	34	39	0.527146	0.570465
680	Sclerotome	3	7	13	18	21	25	34	37	43	46	0.306988	0.614663
681	Spinal cord	5	11	14	22	32	41	54	63	77	91	0.43485	0.662727
682	Forebrain/Midbrain/Hindbrain	4	7	14	18	22	25	29	35	38	44	0.462583	0.407912
683	Forebrain/Midbrain/Hindbrain	3	5	9	15	17	21	25	31	35	40	0.255548	0.67076
684	Haematoendothelial progenitors	0	4	9	14	19	23	30	37	42	49	0.46236	0.644504
685	Anterior somitic tissues	1	3	7	11	13	17	23	28	31	36	0.572496	0.612535
686	Spinal cord	2	8	19	25	40	52	63	77	85	98	0.37417	0.661431
687	Neural crest	7	13	25	37	46	58	67	79	92	104	0.301356	0.66255
688	Neural crest	4	6	16	21	25	31	35	40	45	48	0.523331	0.679546
689	Neural crest	3	7	13	15	19	22	32	40	46	52	0.283438	0.635768
690	Neural crest	8	15	17	24	27	32	37	40	41	44	0.475513	0.6477
691	Neural crest	7	13	21	28	35	43	52	62	70	80	0.337574	0.407113
692	Spinal cord	6	14	17	28	41	50	61	71	86	97	0.31707	0.663057
693	Dermomyotome	0	1	4	6	9	11	16	20	23	28	0.280773	0.562076
694	Spinal cord	3	7	8	12	18	26	31	36	45	53	0.291812	0.553601
695	Spinal cord	0	1	1	7	9	14	16	21	33	39	0.188403	0.566673
696	Neural crest	1	5	8	12	16	21	25	30	38	43	0.494167	0.634922
697	Neural crest	0	2	4	7	7	9	9	12	15	19	0.444944	0.569034
698	Neural crest	5	14	20	24	32	38	41	47	50	58	0.376997	0.644016
699	Dermomyotome	2	3	6	10	16	20	23	26	29	36	0.44075	0.612989
700	Cranial mesoderm	0	1	1	2	2	2	5	6	9	13	0.61069	0.525238
701	Neural crest	6	15	27	35	42	47	57	65	74	84	0.238373	0.647557
702	Dermomyotome	3	10	13	17	22	30	35	44	49	57	0.263998	0.600544
703	Dermomyotome	1	3	7	7	9	13	15	19	24	29	0.453618	0.523273
704	Neural crest	8	16	21	27	34	40	44	54	61	71	0.239826	0.647782
705	Spinal cord	1	5	8	15	22	31	41	50	55	65	0.404841	0.675336
706	Dermomyotome	0	3	8	14	20	22	23	28	30	34	0.65056	0.260825
707	Neural crest	6	12	18	21	24	26	30	33	38	42	0.279416	0.648432
708	Neural crest	4	8	14	24	31	39	46	53	58	64	0.155022	0.482492
709	Neural crest	8	16	21	23	29	31	33	36	40	42	0.319435	0.55819
710	Neural crest	4	8	13	15	20	24	29	30	32	39	0.494064	0.0720432
711	Neural crest	0	4	6	9	10	13	15	19	23	28	0.467744	0.485337
712	Sclerotome	3	4	9	15	23	31	39	51	59	67	0.184143	0.638144
713	Neural crest	3	10	16	23	29	35	40	44	49	57	0.56662	0.677931
714	Dermomyotome	5	8	16	23	31	38	42	51	57	64	0.244002	0.579128
715	Dermomyotome	3	10	11	17	24	30	35	43	47	51	0.39702	0.483362
716	Spinal cord	4	6	8	15	23	33	39	52	61	73	0.132916	0.669124
717	Dermomyotome	2	5	8	13	19	25	28	31	38	43	0.291874	0.52149
718	Surface ectoderm	1	3	7	11	13	15	19	24	26	27	0.640637	0.0873104
719	Surface ectoderm	0	0	0	1	1	1	1	1	2	5	0.770642	-0.577416
720	Neural crest	1	2	9	15	19	24	25	32	37	41	0.500324	0.39628
721	Neural crest	6	10	13	19	23	26	31	40	48	55	0.262659	0.62022
722	Neural crest	4	16	20	28	37	44	52	53	57	64	0.406383	0.0639554
723	Neural crest	3	4	9	14	21	24	32	37	45	51	0.44985	-0.622237
724	Neural crest	3	6	9	12	16	20	23	23	26	35	0.523331	-0.621668
725	Spinal cord	3	10	17	24	33	39	53	63	72	85	0.120295	-0.560683
726	Spinal cord	1	5	8	12	19	29	39	48	61	73	0.146004	0.657729
727	Spinal cord	2	3	6	7	14	19	21	24	27	27	0.337199	0.431633
728	Spinal cord	0	3	9	13	21	26	37	47	55	65	0.120295	0.675329
729	Spinal cord	5	10	14	18	25	30	35	44	55	63	0.265903	0.657522
730	Spinal cord	0	7	13	19	27	35	44	60	74	85	0.265903	0.669115
731	Forebrain/Midbrain/Hindbrain	0	1	5	8	14	18	21	26	32	36	0.433072	0.656289
732	Spinal cord	5	6	8	16	21	26	35	42	50	56	0.164211	-0.580516
733	Spinal cord	0	0	2	5	10	16	21	27	35	42	0.133266	0.40192
734	Spinal cord	2	3	5	14	26	40	53	68	79	91	0.186165	0.6603
735	Spinal cord	1	2	7	14	23	27	37	48	61	72	0.146888	0.67099
736	Forebrain/Midbrain/Hindbrain	1	7	11	17	26	34	42	55	72	80	0.17099	0.67063
737	Spinal cord	1	3	5	9	14	21	28	35	51	63	0.273645	0.429491
738	Spinal cord	0	5	9	17	26	32	41	52	59	67	0.165852	0.675476
739	Spinal cord	1	2	3	12	18	26	34	42	49	58	0.464501	0.430695
740	Forebrain/Midbrain/Hindbrain	1	4	4	4	7	11	16	24	28	32	0.337574	0.653079
741	Definitive endoderm	1	2	3	6	11	15	19	20	25	31	0.392583	0.675775
742	Spinal cord	1	5	9	12	19	25	33	44	49	62	0.14633	0.677027
743	Spinal cord	0	0	1	2	7	9	12	18	24	31	0.183804	0.430693
744	Spinal cord	1	1	4	12	17	23	27	37	45	54	0.193786	0.676369
745	NMP	0	1	3	10	19	30	35	47	56	71	0.324721	0.666454
746	Spinal cord	3	8	13	17	23	33	45	54	65	74	0	0.674358
747	Spinal cord	5	11	14	21	29	38	49	63	75	87	0.260949	0.677148
748	Forebrain/Midbrain/Hindbrain	0	0	2	6	9	11	13	16	18	20	0.375084	-0.58587
749	Spinal cord	1	4	11	19	29	41	54	66	83	102	0.189667	0.654976
750	Spinal cord	0	2	8	15	21	29	41	56	72	87	0.189667	0.472575
751	Forebrain/Midbrain/Hindbrain	2	7	10	15	20	28	32	40	48	56	0.309573	-0.595078
752	Spinal cord	4	10	16	19	26	32	41	46	58	66	0.396315	0.448083
753	Forebrain/Midbrain/Hindbrain	4	6	14	17	23	28	38	44	54	59	0.303346	0.573629
754	Spinal cord	2	3	8	12	15	17	21	23	26	31	0.400659	0.562981
755	Forebrain/Midbrain/Hindbrain	1	7	9	14	19	24	32	37	40	51	0.0912575	0.676372
756	Spinal cord	1	7	8	16	18	25	31	40	49	57	0.299769	0.429518
757	Spinal cord	3	7	12	19	28	33	45	55	69	81	0.189667	0.646863
758	Spinal cord	1	1	6	8	17	29	36	45	58	72	0.23902	0.587595
759	Spinal cord	3	8	13	18	27	37	48	58	63	71	0.265903	0.670362
760	Cranial mesoderm	1	2	2	6	9	13	15	16	17	19	0.608178	0.448484
761	Forebrain/Midbrain/Hindbrain	5	9	16	18	24	36	45	54	62	77	0.150976	0.524655
762	Spinal cord	1	3	6	7	10	13	16	19	25	30	0.261177	-0.613242
763	Spinal cord	0	0	6	11	14	22	32	36	52	63	0	0.64988
764	Spinal cord	4	11	24	34	45	55	59	76	85	100	0.120295	0.429815
765	Sclerotome	0	0	0	1	1	1	1	2	2	3	0.645456	0.276177
766	Forebrain/Midbrain/Hindbrain	5	10	14	20	24	31	38	45	57	63	0.349478	0.572925
767	Spinal cord	0	2	4	12	16	24	33	38	46	57	0.37417	0.676749
768	Spinal cord	0	1	1	3	5	10	11	12	14	18	0.30512	-0.584075
769	Forebrain/Midbrain/Hindbrain	0	2	5	8	10	11	13	17	20	22	0.479938	0.677118
770	Spinal cord	1	5	13	18	23	30	42	51	62	74	0.172928	0.676879
771	Spinal cord	1	2	6	8	15	21	24	27	31	38	0.383115	-0.58671
772	Spinal cord	1	5	6	12	20	23	30	35	45	51	0.228744	0.645931
773	Spinal cord	0	1	6	10	13	19	25	31	38	49	0.216562	0.361985
774	Spinal cord	3	7	9	12	24	29	36	43	54	65	0.234956	0.659094
775	Spinal cord	1	4	9	12	20	24	37	43	49	58	0.30619	0.621421
776	Spinal cord	0	0	3	8	15	21	26	38	49	62	0.234585	0.651479
777	Spinal cord	1	5	11	15	22	30	39	50	62	72	0.309197	0.677045
778	Spinal cord	2	9	15	22	26	30	35	44	51	59	0.18986	0.674887
779	Spinal cord	4	9	15	25	36	42	56	63	77	88	0.13285	0.675643
780	Spinal cord	2	7	17	25	37	45	56	70	82	92	0.218492	0.631384
781	Spinal cord	1	4	8	12	20	25	40	50	62	73	0.120634	0.676088
782	Spinal cord	2	6	11	13	22	32	38	47	52	64	0.228744	0.661629
783	Forebrain/Midbrain/Hindbrain	0	6	13	28	45	61	75	91	105	117	0.13285	-0.630748
784	Forebrain/Midbrain/Hindbrain	2	9	13	22	31	39	50	64	75	90	0.189667	0.644208
785	Forebrain/Midbrain/Hindbrain	3	12	23	32	40	51	60	67	74	89	0	0.633064
786	Forebrain/Midbrain/Hindbrain	2	10	20	32	43	51	60	70	77	89	0	0.63324
787	Endothelium	0	0	0	0	1	1	1	3	3	3	0.811474	-0.139037
788	Forebrain/Midbrain/Hindbrain	4	10	21	28	41	51	63	73	84	98	0	0.516693
789	Forebrain/Midbrain/Hindbrain	4	11	17	23	38	48	59	71	83	89	0.13285	0.631617
790	Forebrain/Midbrain/Hindbrain	4	17	23	32	41	48	59	67	80	89	0	0.643787
791	Forebrain/Midbrain/Hindbrain	2	6	17	23	36	49	59	69	78	90	0	-0.621889
792	Forebrain/Midbrain/Hindbrain	3	6	15	31	40	51	64	75	86	97	0	0.625291
793	Forebrain/Midbrain/Hindbrain	4	9	16	27	40	54	67	74	84	97	0.189667	0.641013
794	Forebrain/Midbrain/Hindbrain	6	11	21	28	39	48	56	67	78	86	0	-0.406533
795	Forebrain/Midbrain/Hindbrain	3	4	9	13	17	22	29	33	42	48	0	-0.4071
796	Forebrain/Midbrain/Hindbrain	2	11	22	34	42	54	66	78	87	99	0	0.642849
797	Forebrain/Midbrain/Hindbrain	2	9	19	29	45	60	71	83	93	106	0.13285	0.631785
798	Neural crest	0	0	0	0	0	1	2	5	7	8	0.785998	-0.397429
799	Forebrain/Midbrain/Hindbrain	4	12	24	37	47	61	72	83	95	100	0	0.511998
800	Forebrain/Midbrain/Hindbrain	0	5	15	25	39	55	68	84	96	104	0.273645	0.645429
801	Forebrain/Midbrain/Hindbrain	0	3	9	13	21	35	43	53	59	69	0.189667	0.610013
802	Forebrain/Midbrain/Hindbrain	1	8	16	22	34	42	50	61	73	81	0	0.63141
803	Forebrain/Midbrain/Hindbrain	3	13	23	32	43	49	61	73	91	103	0	0.641968
804	Forebrain/Midbrain/Hindbrain	2	7	13	22	32	40	47	56	66	75	0	0.581659
805	Forebrain/Midbrain/Hindbrain	5	12	16	26	34	46	56	74	82	93	0	0.640805
806	Forebrain/Midbrain/Hindbrain	1	5	11	22	29	38	50	55	64	73	0	0.5095
807	Forebrain/Midbrain/Hindbrain	0	3	6	9	12	17	27	34	36	40	0	0.636776
808	Forebrain/Midbrain/Hindbrain	4	9	13	22	40	52	63	79	100	112	0.189667	0.656801
809	Forebrain/Midbrain/Hindbrain	4	8	15	24	32	45	52	60	65	74	0	-0.530466
810	Forebrain/Midbrain/Hindbrain	2	3	8	15	25	32	40	50	61	73	0	0.632389
811	Forebrain/Midbrain/Hindbrain	1	7	15	29	40	52	63	74	84	97	0.13285	0.637581
812	Forebrain/Midbrain/Hindbrain	1	5	9	17	24	32	38	46	57	69	0	0.509748
813	Forebrain/Midbrain/Hindbrain	3	7	15	25	34	47	57	70	78	88	0.189667	0.636651
814	Forebrain/Midbrain/Hindbrain	7	20	27	38	50	57	66	82	93	105	0	-0.514131
815	Forebrain/Midbrain/Hindbrain	3	7	16	19	28	38	49	62	69	79	0	0.657242
816	Forebrain/Midbrain/Hindbrain	5	15	26	34	46	60	72	87	99	107	0	0.640019
817	Forebrain/Midbrain/Hindbrain	3	8	16	24	34	44	50	63	80	89	0	0.639359
818	Forebrain/Midbrain/Hindbrain	1	8	19	25	31	40	50	54	58	72	0	0.507743
819	Forebrain/Midbrain/Hindbrain	1	8	17	27	36	43	56	69	79	84	0	0.636803
820	Forebrain/Midbrain/Hindbrain	7	15	20	30	38	47	53	61	71	78	0	0.50938
821	Forebrain/Midbrain/Hindbrain	3	9	21	30	40	50	56	69	80	92	0	0.506426
822	Forebrain/Midbrain/Hindbrain	4	8	18	27	33	44	58	66	73	86	0	0.608548
823	Forebrain/Midbrain/Hindbrain	0	7	15	22	29	35	44	56	68	79	0	0.638262
824	Forebrain/Midbrain/Hindbrain	1	9	19	34	43	51	57	68	80	99	0.189667	0.607319
825	Haematoendothelial progenitors	1	2	3	3	3	3	3	3	4	5	0.790925	-0.376188
826	Forebrain/Midbrain/Hindbrain	7	17	28	44	58	65	75	88	102	115	0	0.508392
827	Forebrain/Midbrain/Hindbrain	1	9	20	29	35	43	52	61	73	78	0	0.505339
828	Forebrain/Midbrain/Hindbrain	5	11	17	27	36	42	47	58	71	84	0	0.506564
829	Forebrain/Midbrain/Hindbrain	2	11	23	38	52	60	70	79	90	100	0	0.504652
830	Forebrain/Midbrain/Hindbrain	5	11	20	29	33	41	45	52	60	74	0.13285	0.503288
831	Forebrain/Midbrain/Hindbrain	1	10	14	21	27	35	46	57	71	83	0	0.636817
832	Forebrain/Midbrain/Hindbrain	3	7	11	17	19	28	33	40	46	54	0.13285	0.50297
833	Forebrain/Midbrain/Hindbrain	0	5	10	21	37	56	72	83	104	118	0	0.643104
834	Forebrain/Midbrain/Hindbrain	3	9	22	35	45	52	61	73	87	99	0	0.607552
835	Forebrain/Midbrain/Hindbrain	0	2	10	17	26	34	38	47	58	70	0	0.625811
836	Forebrain/Midbrain/Hindbrain	3	11	24	31	39	50	55	62	70	80	0.13285	0.500708
837	Forebrain/Midbrain/Hindbrain	10	17	24	32	41	50	55	62	70	83	0	0.504327
838	Forebrain/Midbrain/Hindbrain	6	13	22	32	39	44	54	63	69	77	0	0.503171
839	Forebrain/Midbrain/Hindbrain	9	17	29	38	48	66	79	88	102	113	0	0.505174
840	Forebrain/Midbrain/Hindbrain	3	14	21	28	35	40	45	49	61	70	0	0.502078
841	Forebrain/Midbrain/Hindbrain	4	10	14	22	32	46	54	62	67	77	0	0.606722
842	Forebrain/Midbrain/Hindbrain	0	5	13	17	18	25	30	36	43	52	0	0.232491
843	Forebrain/Midbrain/Hindbrain	3	9	17	28	40	54	68	81	93	112	0.273645	0.656079
844	Forebrain/Midbrain/Hindbrain	1	4	11	19	28	35	47	63	71	81	0	0.632056
845	Forebrain/Midbrain/Hindbrain	4	15	27	40	49	58	64	72	81	89	0	0.634331
846	Forebrain/Midbrain/Hindbrain	4	10	22	31	41	52	60	69	83	89	0	0.502424
847	Forebrain/Midbrain/Hindbrain	4	7	16	27	33	38	43	52	64	74	0	0.626539
848	Spinal cord	0	0	0	0	1	2	2	3	3	3	0.309197	0.604543
849	Forebrain/Midbrain/Hindbrain	5	15	22	31	45	53	62	76	87	99	0.13285	0.498947
850	Forebrain/Midbrain/Hindbrain	2	3	12	19	26	33	40	46	58	66	0	0.625818
851	Forebrain/Midbrain/Hindbrain	7	14	26	41	53	67	76	86	97	104	0	0.499231
852	Forebrain/Midbrain/Hindbrain	3	6	16	25	34	45	53	64	75	88	0	0.632898
853	Forebrain/Midbrain/Hindbrain	2	2	12	24	38	47	57	68	77	87	0	-0.391154
854	Forebrain/Midbrain/Hindbrain	5	12	26	32	41	48	52	60	69	76	0	0.499249
855	Forebrain/Midbrain/Hindbrain	5	14	21	29	38	46	56	63	67	72	0.13285	0.497274
856	Forebrain/Midbrain/Hindbrain	3	9	18	26	33	38	44	54	68	77	0	0.533915
857	Forebrain/Midbrain/Hindbrain	4	17	28	41	50	63	71	80	94	107	0	0.50043
858	Forebrain/Midbrain/Hindbrain	5	15	27	39	53	62	71	86	95	105	0	0.497998
859	Forebrain/Midbrain/Hindbrain	3	9	18	30	43	50	62	74	84	94	0	0.632176
860	Forebrain/Midbrain/Hindbrain	5	11	14	24	29	39	46	55	70	84	0	0.623646
861	Forebrain/Midbrain/Hindbrain	5	12	26	31	42	50	61	69	77	84	0.13285	0.494729
862	Forebrain/Midbrain/Hindbrain	5	11	22	39	52	60	64	76	87	99	0	0.49757
863	Forebrain/Midbrain/Hindbrain	3	8	16	25	36	44	55	64	69	79	0.26126	0.625793
864	Forebrain/Midbrain/Hindbrain	2	7	15	22	30	41	49	59	69	78	0.13285	0.630337
865	Forebrain/Midbrain/Hindbrain	3	10	21	28	37	48	58	68	78	91	0	0.494483
866	Forebrain/Midbrain/Hindbrain	2	5	9	17	27	36	46	61	72	85	0	0.631257
867	Endothelium	0	0	1	1	1	1	2	4	5	7	0.68593	-0.440686
868	Forebrain/Midbrain/Hindbrain	5	12	22	35	45	52	64	74	84	94	0	0.495637
869	Forebrain/Midbrain/Hindbrain	2	4	5	8	13	22	30	38	45	55	0	0.631082
870	Forebrain/Midbrain/Hindbrain	7	15	25	31	41	47	60	71	81	93	0	0.621162
871	Forebrain/Midbrain/Hindbrain	0	0	5	6	10	16	23	29	38	51	0.13285	0.602077
872	Forebrain/Midbrain/Hindbrain	7	9	16	21	28	34	40	49	56	70	0	0.617998
873	Neural crest	1	3	3	3	3	3	3	3	3	4	0.782225	0.0450291
874	Neural crest	2	3	3	4	5	5	5	6	6	6	0.579845	0.0375807
875	Forebrain/Midbrain/Hindbrain	3	7	15	25	34	43	57	68	80	86	0	0.49309
876	Forebrain/Midbrain/Hindbrain	2	5	8	13	16	21	29	32	40	55	0	0.620345
877	Forebrain/Midbrain/Hindbrain	0	4	12	17	26	38	51	59	67	72	0.13285	0.53284
878	Forebrain/Midbrain/Hindbrain	3	9	17	27	37	47	56	67	80	97	0	0.601553
879	Forebrain/Midbrain/Hindbrain	2	4	9	17	25	29	37	49	55	67	0	0.61994
880	Forebrain/Midbrain/Hindbrain	4	9	15	22	30	41	44	49	57	62	0	0.492928
881	Forebrain/Midbrain/Hindbrain	6	20	27	36	45	52	62	78	88	103	0	0.619056
882	Forebrain/Midbrain/Hindbrain	0	7	9	16	20	30	40	51	60	68	0	0.590475
883	Forebrain/Midbrain/Hindbrain	1	7	13	20	32	40	52	59	74	84	0	0.628631
884	Forebrain/Midbrain/Hindbrain	2	8	16	26	38	47	55	69	78	89	0	0.656647
885	Forebrain/Midbrain/Hindbrain	7	15	24	32	42	54	64	73	81	90	0	-0.599984
886	Forebrain/Midbrain/Hindbrain	2	8	15	19	23	29	38	42	47	53	0	0.22945
887	Forebrain/Midbrain/Hindbrain	6	12	22	31	40	49	58	64	71	80	0	0.491062
888	Forebrain/Midbrain/Hindbrain	2	8	11	17	27	31	40	50	59	60	0	0.295406
889	Forebrain/Midbrain/Hindbrain	2	6	16	27	38	45	52	64	77	85	0	0.562972
890	Forebrain/Midbrain/Hindbrain	2	5	10	19	25	35	43	55	63	70	0	0.552922
891	Forebrain/Midbrain/Hindbrain	9	13	22	28	32	39	48	56	66	75	0	0.61651
892	Forebrain/Midbrain/Hindbrain	2	4	11	22	35	43	50	63	77	88	0	0.487648
893	Forebrain/Midbrain/Hindbrain	4	15	22	31	40	51	61	72	79	89	0	0.491472
894	Forebrain/Midbrain/Hindbrain	1	4	13	30	42	57	70	80	88	99	0.13285	0.655797
895	Forebrain/Midbrain/Hindbrain	1	3	8	15	25	29	36	42	47	51	0	0.487707
896	Neural crest	3	5	7	7	9	9	10	10	10	11	0.509279	-0.0124211
897	Forebrain/Midbrain/Hindbrain	1	6	12	27	36	48	59	73	86	96	0	0.626152
898	Forebrain/Midbrain/Hindbrain	6	20	24	30	37	41	50	57	63	70	0	0.499489
899	Forebrain/Midbrain/Hindbrain	3	10	15	19	26	28	35	41	52	63	0	0.595002
900	Forebrain/Midbrain/Hindbrain	0	0	1	1	3	6	7	10	12	17	0.234585	0.589312
901	Forebrain/Midbrain/Hindbrain	2	6	15	25	31	40	54	65	76	90	0	0.110514
902	Forebrain/Midbrain/Hindbrain	1	4	8	13	21	30	34	40	53	54	0.309197	0.654182
903	Forebrain/Midbrain/Hindbrain	3	6	8	15	18	23	27	34	37	41	0.309197	0.575751
904	Forebrain/Midbrain/Hindbrain	2	9	21	36	51	63	77	90	103	116	0.234585	0.643278
905	Forebrain/Midbrain/Hindbrain	0	4	11	17	22	34	41	48	52	59	0.189667	0.64402
906	Forebrain/Midbrain/Hindbrain	2	9	21	31	48	64	74	90	102	120	0	0.654845
907	Neural crest	1	2	3	8	10	11	11	17	21	26	0.413435	0.653592
908	Forebrain/Midbrain/Hindbrain	1	6	18	32	48	61	71	85	94	108	0	0.643963
909	Haematoendothelial progenitors	1	1	2	2	2	2	2	2	4	5	0.798069	0.63197
910	Forebrain/Midbrain/Hindbrain	0	6	13	20	31	38	50	56	69	78	0	0.589895
911	Forebrain/Midbrain/Hindbrain	0	1	1	2	5	7	15	18	27	39	0.13285	0.591066
912	Forebrain/Midbrain/Hindbrain	0	3	4	8	10	16	19	24	30	34	0.342457	0.202
913	Forebrain/Midbrain/Hindbrain	0	4	15	26	39	49	61	70	84	97	0.273645	0.649948
914	Forebrain/Midbrain/Hindbrain	4	13	20	30	46	60	72	80	91	101	0.309197	0.640301
915	Neural crest	3	4	7	9	15	23	30	36	43	52	0.408618	0.637608
916	Forebrain/Midbrain/Hindbrain	1	4	13	21	33	42	54	68	82	99	0	0.640827
917	Forebrain/Midbrain/Hindbrain	2	11	24	33	49	65	77	93	106	121	0	0.654243
918	Forebrain/Midbrain/Hindbrain	1	6	10	15	21	30	44	54	70	83	0	0.654464
919	Forebrain/Midbrain/Hindbrain	2	5	7	9	11	18	28	37	46	50	0.234585	0.546101
920	Forebrain/Midbrain/Hindbrain	1	7	22	29	43	54	65	77	97	111	0.189667	0.651973
921	Forebrain/Midbrain/Hindbrain	5	14	25	33	49	58	70	85	99	111	0.189667	0.63942
922	Forebrain/Midbrain/Hindbrain	1	1	2	3	4	6	7	9	14	22	0	0.5355
923	Forebrain/Midbrain/Hindbrain	1	11	18	27	39	52	69	79	91	99	0	0.642859
924	Forebrain/Midbrain/Hindbrain	4	15	22	34	54	63	74	86	99	113	0	0.652715
925	Forebrain/Midbrain/Hindbrain	4	13	23	34	43	56	64	79	91	102	0	0.639685
926	Forebrain/Midbrain/Hindbrain	3	12	24	34	46	54	68	80	89	104	0.13285	-0.627031
927	Forebrain/Midbrain/Hindbrain	0	5	10	19	29	33	38	43	51	61	0.189667	0.646014
928	Forebrain/Midbrain/Hindbrain	3	14	27	41	50	62	78	89	105	119	0	0.639722
929	Forebrain/Midbrain/Hindbrain	6	11	20	31	44	53	68	77	83	97	0.234585	0.638562
930	Forebrain/Midbrain/Hindbrain	4	13	19	32	46	54	68	78	89	99	0	0.640876
931	Spinal cord	2	3	5	13	17	18	28	33	39	42	0.198146	-0.252021
932	Forebrain/Midbrain/Hindbrain	2	9	22	32	42	50	64	79	89	99	0	0.640648
933	Forebrain/Midbrain/Hindbrain	7	18	31	42	57	71	81	91	102	113	0	0.64005
934	Forebrain/Midbrain/Hindbrain	7	13	22	33	47	59	72	86	96	111	0	0.620322
935	Forebrain/Midbrain/Hindbrain	5	15	29	44	52	64	80	90	96	111	0.189667	0.637738
936	Forebrain/Midbrain/Hindbrain	1	3	7	17	26	36	47	60	75	87	0.13285	0.658822
937	Forebrain/Midbrain/Hindbrain	6	19	33	44	51	67	79	88	102	109	0	0.639867
938	Forebrain/Midbrain/Hindbrain	3	11	18	29	38	51	64	79	90	105	0	0.640568
939	Forebrain/Midbrain/Hindbrain	2	2	7	15	23	31	39	45	51	56	0.249258	-0.41887
940	Forebrain/Midbrain/Hindbrain	5	13	26	34	45	53	60	69	73	86	0	0.646057
941	Forebrain/Midbrain/Hindbrain	2	4	9	19	29	42	51	61	73	82	0.234585	0.525401
942	Forebrain/Midbrain/Hindbrain	4	13	20	35	44	58	75	86	97	113	0.13285	0.638988
943	Forebrain/Midbrain/Hindbrain	3	6	14	24	40	58	70	87	103	114	0	0.650765
944	Forebrain/Midbrain/Hindbrain	3	14	26	37	49	62	76	87	96	107	0	0.637121
945	Forebrain/Midbrain/Hindbrain	4	16	27	43	56	64	77	84	93	99	0	-0.625756
946	Forebrain/Midbrain/Hindbrain	2	7	12	22	37	46	63	81	100	113	0.273645	0.658546
947	Forebrain/Midbrain/Hindbrain	4	13	24	34	46	58	67	78	88	96	0.234585	0.63593
948	Forebrain/Midbrain/Hindbrain	3	11	25	36	45	52	67	75	87	97	0.189667	0.646979
949	Forebrain/Midbrain/Hindbrain	3	19	31	39	51	64	78	89	100	116	0	0.648061
950	Forebrain/Midbrain/Hindbrain	3	13	23	37	46	61	68	78	92	104	0	0.636001
951	Forebrain/Midbrain/Hindbrain	5	12	22	33	41	45	52	55	59	66	0	0.645457
952	Haematoendothelial progenitors	0	0	0	0	1	1	1	3	4	6	0.774358	0.617186
953	Forebrain/Midbrain/Hindbrain	4	23	34	47	60	72	88	96	106	118	0	0.638213
954	Forebrain/Midbrain/Hindbrain	3	14	29	39	50	60	76	87	100	110	0	0.637005
955	Cranial mesoderm	4	4	4	4	4	4	4	4	4	4	0.67686	0.626539
956	Forebrain/Midbrain/Hindbrain	3	8	16	25	37	50	61	79	95	106	0.273645	0.392157
957	Forebrain/Midbrain/Hindbrain	4	12	26	38	51	62	75	89	102	111	0	0.616178
958	Forebrain/Midbrain/Hindbrain	2	4	9	15	23	29	37	44	48	53	0	0.588199
959	Forebrain/Midbrain/Hindbrain	0	7	9	14	20	24	26	33	35	40	0	-0.625093
960	Forebrain/Midbrain/Hindbrain	4	9	22	34	46	53	66	78	90	103	0	0.645889
961	Forebrain/Midbrain/Hindbrain	3	7	18	28	40	49	62	69	79	92	0	0.646962
962	Forebrain/Midbrain/Hindbrain	7	18	30	41	51	55	67	74	86	93	0	0.615875
963	Forebrain/Midbrain/Hindbrain	3	11	18	28	35	42	53	63	72	77	0	-0.624418
964	Forebrain/Midbrain/Hindbrain	2	4	17	23	34	45	54	66	74	84	0.234585	-0.624127
965	Forebrain/Midbrain/Hindbrain	1	6	15	28	42	58	65	76	86	94	0.273645	0.646286
966	Forebrain/Midbrain/Hindbrain	3	7	14	24	29	39	47	55	66	75	0.13285	0.644575
967	Forebrain/Midbrain/Hindbrain	5	13	25	37	47	64	77	89	98	107	0	0.634585
968	Forebrain/Midbrain/Hindbrain	1	3	12	18	26	35	42	51	57	68	0.234585	0.645873
969	Forebrain/Midbrain/Hindbrain	4	14	29	43	52	68	80	91	100	114	0.13285	0.643688
970	Forebrain/Midbrain/Hindbrain	4	15	23	37	47	57	69	81	93	104	0	0.644201
971	Spinal cord	3	7	12	15	19	25	27	35	38	46	0.228744	0.644214
972	Forebrain/Midbrain/Hindbrain	4	13	20	28	38	53	63	72	82	91	0	0.633909
973	Forebrain/Midbrain/Hindbrain	4	16	26	35	40	50	63	73	83	89	0	0.635699
974	Forebrain/Midbrain/Hindbrain	5	12	26	36	43	50	60	66	82	89	0	0.634217
975	Forebrain/Midbrain/Hindbrain	4	9	22	32	47	56	73	89	101	117	0	0.597514
976	Forebrain/Midbrain/Hindbrain	1	2	4	5	6	10	14	15	22	29	0.13285	-0.52146
977	Surface ectoderm	2	2	7	10	11	12	12	15	16	18	0.452116	0.141932
978	Forebrain/Midbrain/Hindbrain	1	4	8	12	19	22	30	38	43	52	0	0.464008
979	Forebrain/Midbrain/Hindbrain	3	9	12	23	33	48	59	71	85	95	0	0.594984
980	Neural crest	6	9	9	11	13	17	17	18	19	21	0.384671	-0.0245344
981	Forebrain/Midbrain/Hindbrain	1	3	4	7	13	16	21	28	35	43	0.13285	0.559501
982	Forebrain/Midbrain/Hindbrain	4	13	17	25	36	45	56	65	75	84	0	0.569843
983	Forebrain/Midbrain/Hindbrain	2	8	15	19	30	36	42	48	58	67	0.13285	0.584387
984	Forebrain/Midbrain/Hindbrain	1	5	15	24	35	43	55	64	76	83	0	0.601101
985	Forebrain/Midbrain/Hindbrain	2	5	11	12	18	22	30	33	41	47	0	0.223981
986	Forebrain/Midbrain/Hindbrain	6	10	16	22	32	35	42	54	63	69	0	0.601166
987	Forebrain/Midbrain/Hindbrain	1	8	19	25	31	36	42	48	57	65	0	0.600456
988	Forebrain/Midbrain/Hindbrain	1	6	10	15	19	25	33	39	45	54	0	0.57327
989	Forebrain/Midbrain/Hindbrain	4	10	17	24	33	41	47	54	66	73	0.13285	0.600682
990	Forebrain/Midbrain/Hindbrain	3	14	21	27	36	46	56	69	80	92	0	0.589574
991	Forebrain/Midbrain/Hindbrain	5	13	18	28	34	43	52	61	71	78	0	0.167765
992	Forebrain/Midbrain/Hindbrain	1	4	8	15	25	34	42	52	59	67	0	0.587661
993	Forebrain/Midbrain/Hindbrain	3	6	13	17	26	29	33	41	47	58	0.13285	0.0392624
994	Forebrain/Midbrain/Hindbrain	1	4	9	14	21	25	28	36	45	53	0	0.580291
995	Forebrain/Midbrain/Hindbrain	3	7	17	31	37	44	50	58	65	72	0.273645	-0.42616
996	Forebrain/Midbrain/Hindbrain	2	5	10	20	33	48	61	69	76	86	0	0.487692
997	Forebrain/Midbrain/Hindbrain	4	18	22	27	33	45	50	55	60	70	0	0.454514
998	Neural crest	1	3	4	6	7	9	9	13	17	19	0.435544	-0.504567
999	Neural crest	2	7	10	11	12	14	15	18	19	21	0.645923	0.580263
1000	Forebrain/Midbrain/Hindbrain	3	9	14	23	33	41	47	52	60	66	0	0.585179
1001	Forebrain/Midbrain/Hindbrain	3	8	17	22	32	40	44	46	52	61	0	0.566202
1002	Forebrain/Midbrain/Hindbrain	0	0	3	7	13	19	25	31	40	46	0	0.551369
1003	Forebrain/Midbrain/Hindbrain	1	5	9	21	28	33	39	48	59	70	0	0.577457
1004	Forebrain/Midbrain/Hindbrain	2	7	10	15	18	25	34	47	56	66	0.13285	0.529956
1005	Forebrain/Midbrain/Hindbrain	2	4	8	12	21	30	36	40	48	55	0.13285	-0.373924
1006	Forebrain/Midbrain/Hindbrain	6	11	15	21	26	36	40	50	54	58	0	0.576781
1007	Forebrain/Midbrain/Hindbrain	4	9	14	22	30	40	51	59	63	71	0	0.55873
1008	Forebrain/Midbrain/Hindbrain	3	6	14	19	26	34	41	49	53	58	0.37417	0.596147
1009	Forebrain/Midbrain/Hindbrain	3	11	21	32	39	45	54	60	71	77	0	0.593438
1010	Forebrain/Midbrain/Hindbrain	0	2	3	4	4	4	6	8	12	15	0.43485	0.578847
1011	Neural crest	3	7	10	13	15	18	22	25	31	38	0.403601	-0.130264
1012	Forebrain/Midbrain/Hindbrain	5	14	24	32	44	60	68	77	85	93	0.189667	0.551886
1013	Haematoendothelial progenitors	0	1	2	2	2	2	3	4	5	5	0.708801	0.578876
1014	Forebrain/Midbrain/Hindbrain	0	0	2	2	3	3	7	9	12	13	0.494064	0.578703
1015	Forebrain/Midbrain/Hindbrain	6	14	21	25	31	38	47	54	60	68	0	0.576321
1016	Forebrain/Midbrain/Hindbrain	3	10	17	25	41	48	56	63	73	78	0	0.566508
1017	Forebrain/Midbrain/Hindbrain	4	13	19	29	40	47	54	65	74	84	0.37417	0.594225
1018	Forebrain/Midbrain/Hindbrain	4	11	16	28	37	48	57	66	73	78	0.189667	0.595646
1019	Forebrain/Midbrain/Hindbrain	2	9	20	28	36	40	43	56	62	68	0	0.592627
1020	Forebrain/Midbrain/Hindbrain	4	13	16	21	26	34	40	47	53	59	0.13285	0.576164
1021	Endothelium	0	0	0	0	1	1	2	2	3	3	0.798069	-0.420185
1022	Haematoendothelial progenitors	0	1	2	3	5	9	11	15	22	29	0.712628	-0.472691
1023	Neural crest	1	3	9	10	18	23	29	30	34	41	0.374241	0.56137
1024	Neural crest	0	2	4	5	6	7	10	11	14	14	0.604495	-0.545632
1025	Forebrain/Midbrain/Hindbrain	1	5	8	11	15	16	30	40	53	66	0	-0.490376
1026	Forebrain/Midbrain/Hindbrain	1	4	6	14	19	29	37	50	57	64	0	0.596295
1027	Haematoendothelial progenitors	1	1	2	2	3	3	4	5	7	9	0.648785	-0.404437
1028	Forebrain/Midbrain/Hindbrain	6	12	26	31	36	42	50	61	65	74	0	0.564545
1029	Forebrain/Midbrain/Hindbrain	2	10	17	27	33	38	48	56	62	68	0	0.589985
1030	Forebrain/Midbrain/Hindbrain	2	2	5	8	10	13	20	24	25	28	0.13285	0.573317
1031	Forebrain/Midbrain/Hindbrain	5	16	22	32	39	52	62	71	79	88	0.404841	0.593569
1032	Forebrain/Midbrain/Hindbrain	7	10	17	22	26	34	41	49	56	67	0.234585	0.301695
1033	Forebrain/Midbrain/Hindbrain	5	13	18	24	28	37	48	54	60	63	0	0.591133
1034	Forebrain/Midbrain/Hindbrain	4	6	8	15	18	22	30	35	40	52	0	0.590379
1035	Forebrain/Midbrain/Hindbrain	2	6	13	14	21	27	35	43	52	57	0	0.589575
1036	Neural crest	2	3	6	9	11	16	20	23	26	29	0.332098	0.579149
1037	Forebrain/Midbrain/Hindbrain	4	8	12	23	31	39	49	59	69	84	0	-0.476955
1038	Forebrain/Midbrain/Hindbrain	3	11	21	26	33	39	46	52	55	62	0.342457	0.589361
1039	Forebrain/Midbrain/Hindbrain	5	15	26	36	42	50	53	60	67	75	0	0.561394
1040	Forebrain/Midbrain/Hindbrain	3	12	22	25	28	37	47	54	61	72	0	0.573492
1041	Forebrain/Midbrain/Hindbrain	3	7	10	18	28	33	40	45	53	63	0	0.588317
1042	Forebrain/Midbrain/Hindbrain	4	14	21	26	30	35	44	53	56	61	0	0.589093
1043	Forebrain/Midbrain/Hindbrain	1	2	3	6	11	16	22	27	33	40	0	0.570781
1044	Neural crest	1	2	3	4	5	5	6	8	10	12	0.681933	0.573609
1045	Forebrain/Midbrain/Hindbrain	6	14	20	27	32	41	50	53	58	68	0.309197	0.588671
1046	Forebrain/Midbrain/Hindbrain	5	11	22	30	36	46	53	62	68	73	0.13285	0.585111
1047	Forebrain/Midbrain/Hindbrain	4	6	8	9	12	17	23	28	33	39	0.273645	-0.394803
1048	Forebrain/Midbrain/Hindbrain	1	7	17	24	30	41	53	64	65	69	0	0.48448
1049	Forebrain/Midbrain/Hindbrain	1	3	6	12	16	20	24	30	36	42	0	0.581816
1050	Forebrain/Midbrain/Hindbrain	1	5	9	9	12	18	23	26	33	40	0	0.580941
1051	Forebrain/Midbrain/Hindbrain	6	12	17	21	23	33	42	47	55	64	0.404841	0.589552
1052	Forebrain/Midbrain/Hindbrain	5	13	24	31	41	45	56	62	67	73	0.189667	0.557803
1053	Neural crest	2	3	5	7	9	10	13	19	26	33	0.657549	0.0611759
1054	Forebrain/Midbrain/Hindbrain	2	3	4	5	6	7	9	12	19	21	0.309197	0.583871
1055	Forebrain/Midbrain/Hindbrain	3	9	19	27	31	39	46	53	60	65	0	0.167907
1056	Forebrain/Midbrain/Hindbrain	1	3	5	9	16	23	27	34	38	46	0.0677152	0.543369
1057	Neural crest	2	4	6	11	12	15	20	24	27	30	0.455475	0.56901
1058	Forebrain/Midbrain/Hindbrain	5	12	26	37	48	58	66	76	87	90	0.309197	0.584303
1059	Forebrain/Midbrain/Hindbrain	1	2	4	5	6	7	10	11	11	14	0.234585	0.0811054
1060	Surface ectoderm	0	0	2	3	3	4	10	11	12	16	0.700363	0.518588
1061	Forebrain/Midbrain/Hindbrain	2	9	14	18	24	29	33	41	47	57	0	0.580596
1062	Forebrain/Midbrain/Hindbrain	1	1	3	5	7	14	19	21	26	34	0.263277	-0.567584
1063	Forebrain/Midbrain/Hindbrain	1	7	12	22	26	34	40	48	52	61	0.13285	0.580786
1064	Forebrain/Midbrain/Hindbrain	2	3	10	14	19	26	33	37	43	51	0.13285	0.540244
1065	Forebrain/Midbrain/Hindbrain	1	5	9	13	22	35	40	44	50	57	0.13285	0.578543
1066	Forebrain/Midbrain/Hindbrain	3	5	8	12	20	28	32	36	43	47	0.186165	0.563675
1067	Forebrain/Midbrain/Hindbrain	1	2	7	14	18	23	28	34	40	44	0	0.549063
1068	Forebrain/Midbrain/Hindbrain	3	10	14	16	22	26	32	37	47	50	0.342457	0.577626
1069	Forebrain/Midbrain/Hindbrain	0	3	5	15	23	30	36	40	43	51	0	0.54017
1070	Haematoendothelial progenitors	2	2	2	2	2	4	4	4	5	6	0.653816	-0.415066
1071	Forebrain/Midbrain/Hindbrain	4	12	16	27	33	43	54	57	60	68	0.151545	0.570908
1072	Forebrain/Midbrain/Hindbrain	3	8	18	27	36	41	52	57	63	71	0.234585	0.578631
1073	Forebrain/Midbrain/Hindbrain	2	7	18	24	30	41	47	55	63	67	0.13285	0.575626
1074	Forebrain/Midbrain/Hindbrain	1	2	3	7	12	15	22	27	30	34	0.186165	0.537891
1075	Neural crest	1	6	7	8	11	16	20	25	32	33	0.632155	-0.0353881
1076	Forebrain/Midbrain/Hindbrain	1	3	6	8	10	12	16	21	25	28	0.132916	0.57626
1077	Forebrain/Midbrain/Hindbrain	2	5	11	14	20	31	37	46	57	62	0.13285	0.538627
1078	Forebrain/Midbrain/Hindbrain	6	10	19	26	37	52	60	68	72	78	0.13285	0.559941
1079	Surface ectoderm	2	6	11	14	16	21	23	26	29	32	0.419251	0.537908
1080	Forebrain/Midbrain/Hindbrain	3	5	7	11	14	18	20	25	27	33	0	0.561942
1081	Intermediate mesoderm	6	8	9	10	11	12	12	12	13	14	0.551024	-0.000628722
1082	Forebrain/Midbrain/Hindbrain	3	4	12	19	25	36	46	54	64	75	0	0.568351
1083	Forebrain/Midbrain/Hindbrain	3	4	7	10	10	13	20	25	29	40	0.189667	0.557864
1084	Forebrain/Midbrain/Hindbrain	2	4	11	14	17	21	24	28	35	39	0	-0.381748
1085	Spinal cord	0	4	4	10	13	15	19	24	28	31	0.13285	0.549219
1086	Forebrain/Midbrain/Hindbrain	3	7	12	25	33	41	49	56	65	71	0.205239	0.575745
1087	Forebrain/Midbrain/Hindbrain	3	9	15	20	25	30	34	37	42	45	0.18986	0.53587
1088	Forebrain/Midbrain/Hindbrain	1	6	13	16	21	30	32	40	45	51	0.146888	0.546694
1089	Forebrain/Midbrain/Hindbrain	4	10	17	25	31	42	44	55	63	72	0.13285	0.571221
1090	Forebrain/Midbrain/Hindbrain	2	9	14	19	28	42	53	59	66	71	0.234585	0.531988
1091	Forebrain/Midbrain/Hindbrain	2	5	9	13	17	21	21	28	36	43	0.273645	0.569973
1092	Neural crest	4	7	13	19	28	36	50	58	63	72	0.244197	0.559864
1093	Forebrain/Midbrain/Hindbrain	2	8	12	16	18	24	27	36	40	43	0.234585	0.56756
1094	Forebrain/Midbrain/Hindbrain	6	14	22	31	34	42	49	57	61	68	0.234585	-0.397107
1095	Forebrain/Midbrain/Hindbrain	2	9	14	15	19	25	31	34	39	44	0.151545	-0.569546
1096	Forebrain/Midbrain/Hindbrain	4	13	18	23	34	37	46	53	60	62	0.234585	0.564489
1097	Surface ectoderm	1	2	3	3	7	8	14	16	17	19	0.767105	0.543472
1098	Forebrain/Midbrain/Hindbrain	4	11	17	22	30	33	37	40	44	49	0.273645	-0.570645
1099	Forebrain/Midbrain/Hindbrain	2	10	22	29	36	40	49	54	59	62	0.234585	0.561297
1100	Forebrain/Midbrain/Hindbrain	4	13	19	24	31	39	42	45	53	55	0.234585	-0.397793
1101	Spinal cord	6	17	23	29	36	47	53	57	61	67	0.0677152	-0.23094
1102	Forebrain/Midbrain/Hindbrain	0	3	3	8	15	22	31	40	44	50	0	-0.0150189
1103	Forebrain/Midbrain/Hindbrain	1	4	8	11	15	17	23	28	33	41	0.234956	0.561214
1104	Forebrain/Midbrain/Hindbrain	3	10	20	30	36	48	54	59	64	67	0.100292	0.549099
1105	Neural crest	2	2	7	11	16	21	24	25	30	34	0.324836	0.54334
1106	Forebrain/Midbrain/Hindbrain	1	6	12	20	32	42	51	56	66	73	0.234585	0.553163
1107	Forebrain/Midbrain/Hindbrain	2	7	15	23	39	51	68	82	87	100	0	-0.599491
1108	Forebrain/Midbrain/Hindbrain	1	1	6	13	24	29	39	46	56	60	0	0.60782
1109	Forebrain/Midbrain/Hindbrain	0	3	9	17	24	32	47	60	72	84	0	0.615536
1110	Forebrain/Midbrain/Hindbrain	1	7	14	25	33	44	55	69	77	88	0	0.482158
1111	Forebrain/Midbrain/Hindbrain	4	11	16	19	27	36	46	56	65	78	0	0.595862
1112	Forebrain/Midbrain/Hindbrain	4	12	17	23	31	42	50	58	62	77	0	0.483139
1113	Endothelium	0	1	1	1	1	1	1	2	2	4	0.653459	-0.416003
1114	Forebrain/Midbrain/Hindbrain	3	10	18	26	36	47	60	72	83	95	0	0.482176
1115	Forebrain/Midbrain/Hindbrain	1	7	12	17	22	26	39	46	52	59	0	0.29208
1116	Forebrain/Midbrain/Hindbrain	0	3	8	18	22	36	47	60	71	86	0	-0.505012
1117	Forebrain/Midbrain/Hindbrain	1	1	7	13	19	23	30	35	39	44	0	0.591794
1118	Forebrain/Midbrain/Hindbrain	3	8	17	29	38	49	61	67	76	84	0	-0.483579
1119	Forebrain/Midbrain/Hindbrain	5	7	12	19	26	38	51	60	70	75	0	0.482208
1120	Forebrain/Midbrain/Hindbrain	2	7	12	25	35	52	62	70	80	93	0	0.612129
1121	Forebrain/Midbrain/Hindbrain	2	10	16	28	33	43	50	53	64	70	0.13285	0.0355588
1122	Forebrain/Midbrain/Hindbrain	0	0	4	8	10	20	29	42	49	59	0	0.613351
1123	Forebrain/Midbrain/Hindbrain	1	7	11	14	21	27	32	41	48	53	0	0.614668
1124	Forebrain/Midbrain/Hindbrain	2	8	12	16	21	29	37	46	56	65	0	0.584711
1125	Forebrain/Midbrain/Hindbrain	0	7	14	23	29	38	50	62	73	81	0	0.479688
1126	Forebrain/Midbrain/Hindbrain	0	5	11	14	15	18	20	25	26	31	0	0.214191
1127	Forebrain/Midbrain/Hindbrain	3	9	16	20	23	36	44	56	65	75	0	-0.503107
1128	Forebrain/Midbrain/Hindbrain	0	0	1	2	5	6	10	11	16	21	0.58482	-0.606104
1129	Endothelium	1	1	3	6	6	8	8	8	8	8	0.655818	-0.41721
1130	Forebrain/Midbrain/Hindbrain	3	9	18	27	33	40	51	60	69	80	0	0.429591
1131	Forebrain/Midbrain/Hindbrain	1	2	6	9	14	23	35	47	57	66	0	0.591592
1132	Forebrain/Midbrain/Hindbrain	5	10	15	27	32	37	45	56	67	74	0	0.566062
1133	Forebrain/Midbrain/Hindbrain	1	2	2	4	7	8	10	14	19	20	0	0.282571
1134	Forebrain/Midbrain/Hindbrain	0	6	9	15	21	32	43	48	57	68	0	0.593122
1135	Forebrain/Midbrain/Hindbrain	1	2	5	8	12	19	24	27	33	45	0	0.610944
1136	Forebrain/Midbrain/Hindbrain	0	2	5	12	21	29	35	51	59	66	0	0.604109
1137	Forebrain/Midbrain/Hindbrain	4	9	18	25	33	42	48	59	72	84	0	0.60927
1138	Forebrain/Midbrain/Hindbrain	5	12	19	25	33	40	45	55	63	72	0	-0.447992
1139	Forebrain/Midbrain/Hindbrain	0	6	7	13	15	25	31	46	56	66	0	0.609597
1140	Forebrain/Midbrain/Hindbrain	0	0	3	5	10	16	17	18	22	30	0.273645	-0.523088
1141	Endothelium	0	1	3	3	3	3	3	4	4	5	0.621629	-0.417251
1142	Forebrain/Midbrain/Hindbrain	4	9	14	23	39	47	58	76	87	99	0	0.566108
1143	Forebrain/Midbrain/Hindbrain	4	8	15	22	30	35	42	55	65	75	0	0.0905753
1144	Neural crest	5	7	8	8	9	10	11	13	13	13	0.484095	0.162417
1145	Cranial mesoderm	6	8	10	11	13	14	15	16	18	20	0.475927	-0.400385
1146	Forebrain/Midbrain/Hindbrain	2	8	14	21	26	32	45	52	56	69	0	0.280491
1147	Forebrain/Midbrain/Hindbrain	3	5	10	19	27	34	46	57	65	71	0	0.497839
1148	Forebrain/Midbrain/Hindbrain	0	6	19	29	40	49	59	70	77	88	0	0.484951
1149	Forebrain/Midbrain/Hindbrain	2	9	18	29	40	49	59	71	84	99	0	0.59077
1150	Forebrain/Midbrain/Hindbrain	1	2	6	11	14	22	31	35	46	57	0	0.475088
1151	Forebrain/Midbrain/Hindbrain	0	2	3	3	6	8	13	18	19	22	0	0.292893
1152	Surface ectoderm	7	9	11	11	12	14	16	17	19	20	0.444287	0.0665058
1153	Forebrain/Midbrain/Hindbrain	3	10	14	16	18	24	29	35	42	48	0	-0.369028
1154	Forebrain/Midbrain/Hindbrain	2	5	9	12	21	31	40	47	61	73	0	0.472971
1155	Forebrain/Midbrain/Hindbrain	2	5	12	16	23	34	51	64	74	84	0	0.608306
1156	Forebrain/Midbrain/Hindbrain	1	7	13	18	23	30	42	55	69	85	0	0.609033
1157	Forebrain/Midbrain/Hindbrain	1	1	3	7	11	19	24	30	39	46	0	0.550747
1158	Forebrain/Midbrain/Hindbrain	3	12	17	26	31	39	46	57	66	76	0	0.471812
1159	Forebrain/Midbrain/Hindbrain	3	7	15	25	31	36	45	51	55	59	0	0.276972
1160	Neural crest	5	8	10	13	15	16	16	17	17	18	0.518571	-0.0218273
1161	Forebrain/Midbrain/Hindbrain	4	9	12	19	29	41	56	67	80	89	0	0.523106
1162	Forebrain/Midbrain/Hindbrain	2	7	11	16	24	29	37	42	53	60	0	0.606278
1163	Forebrain/Midbrain/Hindbrain	6	9	12	17	23	27	34	40	47	51	0.13285	0.414367
1164	Forebrain/Midbrain/Hindbrain	2	4	6	7	14	24	29	37	47	53	0	0.606823
1165	Forebrain/Midbrain/Hindbrain	2	8	12	18	23	30	35	46	58	66	0	0.470182
1166	Forebrain/Midbrain/Hindbrain	3	10	16	20	27	32	38	45	49	57	0	0.506276
1167	Forebrain/Midbrain/Hindbrain	1	7	9	14	26	34	42	52	59	66	0	0.604963
1168	Neural crest	3	5	6	11	13	14	14	15	15	16	0.443857	-0.0230315
1169	Forebrain/Midbrain/Hindbrain	1	9	12	15	22	26	33	41	50	55	0	0.605468
1170	Forebrain/Midbrain/Hindbrain	3	10	13	23	33	42	48	58	71	78	0	0.468972
1171	Forebrain/Midbrain/Hindbrain	1	9	19	29	40	55	65	80	89	96	0	0.46708
1172	Forebrain/Midbrain/Hindbrain	3	8	14	22	26	37	46	52	63	67	0	0.580788
1173	Forebrain/Midbrain/Hindbrain	3	6	12	22	33	41	49	53	56	63	0	0.560356
1174	Forebrain/Midbrain/Hindbrain	1	5	7	15	24	31	37	45	56	64	0	-0.115888
1175	Forebrain/Midbrain/Hindbrain	1	2	7	12	16	24	31	37	47	52	0	0.449163
1176	Anterior somitic tissues	1	2	3	4	4	4	5	6	7	9	0.470688	-0.0234948
1177	Forebrain/Midbrain/Hindbrain	2	5	9	12	16	20	23	27	30	35	0	0.557854
1178	Forebrain/Midbrain/Hindbrain	0	2	5	8	10	14	16	22	24	31	0.13285	0.586657
1179	Forebrain/Midbrain/Hindbrain	0	4	8	13	19	25	36	51	63	76	0	0.594849
1180	Forebrain/Midbrain/Hindbrain	0	1	1	4	5	11	17	28	35	43	0	0.60337
1181	Forebrain/Midbrain/Hindbrain	0	7	12	15	19	22	25	28	31	34	0.31209	0.531081
1182	Neural crest	4	14	20	27	33	39	46	53	63	70	0.196199	0.499068
1183	Forebrain/Midbrain/Hindbrain	4	12	18	30	36	47	51	58	65	72	0.273645	0.436337
1184	Forebrain/Midbrain/Hindbrain	0	2	3	3	4	6	14	18	22	32	0.13285	0.403328
1185	Surface ectoderm	6	14	19	24	30	32	35	37	39	46	0.350883	0.444957
1186	Forebrain/Midbrain/Hindbrain	1	3	6	11	13	17	24	28	34	39	0.265903	0.422288
1187	Forebrain/Midbrain/Hindbrain	1	1	2	4	7	11	19	34	43	55	0	0.411458
1188	Forebrain/Midbrain/Hindbrain	0	2	5	6	9	14	19	25	31	39	0	0.39764
1189	Forebrain/Midbrain/Hindbrain	3	5	6	9	11	17	23	31	44	54	0.13285	0.428361
1190	Neural crest	2	7	13	20	23	27	28	31	33	38	0.307104	0.430213
1191	Forebrain/Midbrain/Hindbrain	0	2	2	3	7	9	10	13	20	30	0.13285	0.417867
1192	Forebrain/Midbrain/Hindbrain	3	7	14	17	24	32	39	47	51	60	0.13285	0.478344
1193	Forebrain/Midbrain/Hindbrain	3	4	7	14	20	28	35	42	56	66	0.13285	0.414895
1194	Forebrain/Midbrain/Hindbrain	5	8	12	16	20	25	30	38	51	61	0.322447	0.399748
1195	Forebrain/Midbrain/Hindbrain	0	3	12	16	24	29	33	40	49	55	0.273645	0.42683
1196	Forebrain/Midbrain/Hindbrain	3	8	12	18	24	33	41	51	66	77	0.273645	0.419226
1197	Forebrain/Midbrain/Hindbrain	3	9	16	25	29	34	38	40	47	51	0.325925	0.418527
1198	Forebrain/Midbrain/Hindbrain	1	5	11	14	19	23	25	33	42	55	0.390865	-0.415287
1199	Forebrain/Midbrain/Hindbrain	3	4	9	22	33	39	48	57	72	82	0.276306	0.415459
1200	Forebrain/Midbrain/Hindbrain	3	6	8	13	15	22	32	37	48	56	0.31453	-0.0376141
1201	Forebrain/Midbrain/Hindbrain	4	14	18	29	34	39	43	51	57	60	0.361491	0.532799
1202	Neural crest	3	8	13	20	30	38	43	48	59	65	0.106402	0.404793
1203	Neural crest	1	3	4	4	8	14	18	25	30	33	0.246555	0.408197
1204	Neural crest	5	13	16	22	27	32	37	45	53	62	0.128571	-0.396756
1205	Neural crest	1	3	8	12	17	19	24	32	36	42	0.303346	-0.429379
1206	Neural crest	5	10	14	18	20	24	33	39	42	48	0.432925	0.398423
1207	Forebrain/Midbrain/Hindbrain	1	3	5	11	19	28	34	45	57	66	0.298083	0.384233
1208	Neural crest	3	8	12	14	16	19	22	25	31	37	0.452501	0.386915
1209	Neural crest	2	5	6	7	7	7	11	16	19	23	0.492776	0.384366
1210	Neural crest	3	6	11	13	15	19	23	28	34	42	0.172252	0.381575
1211	Forebrain/Midbrain/Hindbrain	2	7	13	17	26	35	41	44	53	61	0.13285	0.468592
1212	Forebrain/Midbrain/Hindbrain	3	10	14	25	31	43	50	56	60	67	0.13285	-0.471177
1213	Forebrain/Midbrain/Hindbrain	5	11	15	20	26	33	42	53	60	67	0.13285	-0.474636
1214	Forebrain/Midbrain/Hindbrain	3	6	13	23	30	38	44	50	61	72	0.13285	0.427581
1215	Forebrain/Midbrain/Hindbrain	4	6	10	15	23	30	41	49	56	61	0.13285	0.462087
1216	Forebrain/Midbrain/Hindbrain	3	10	16	23	31	40	44	53	60	68	0.13285	-0.46161
1217	Forebrain/Midbrain/Hindbrain	2	5	12	20	25	30	35	42	46	54	0.285583	-0.456893
1218	Forebrain/Midbrain/Hindbrain	3	6	9	16	24	33	41	47	57	69	0.13285	-0.469947
1219	Forebrain/Midbrain/Hindbrain	1	1	8	15	22	25	30	36	40	45	0.151545	-0.472206
1220	Forebrain/Midbrain/Hindbrain	3	8	13	19	28	34	43	48	60	73	0	0.467764
1221	Forebrain/Midbrain/Hindbrain	2	5	13	24	32	39	46	51	59	67	0.13285	0.43333
1222	Forebrain/Midbrain/Hindbrain	3	5	13	18	27	35	41	46	51	61	0	-0.435688
1223	Forebrain/Midbrain/Hindbrain	1	6	15	24	33	39	53	60	72	88	0	0.459612
1224	Forebrain/Midbrain/Hindbrain	2	5	10	16	22	24	32	47	55	61	0	0.460773
1225	Forebrain/Midbrain/Hindbrain	3	9	14	23	34	43	51	55	61	72	0	0.445943
1226	Forebrain/Midbrain/Hindbrain	2	6	8	16	21	33	36	42	51	59	0	0.444292
1227	Forebrain/Midbrain/Hindbrain	2	5	16	29	35	41	52	61	70	79	0	0.450912
1228	Neural crest	1	7	9	13	16	17	20	26	28	31	0.572496	0.0655179
1229	Forebrain/Midbrain/Hindbrain	1	3	5	9	13	15	20	29	34	38	0.189667	-0.446903
1230	Forebrain/Midbrain/Hindbrain	5	9	17	23	33	44	50	62	70	76	0	0.454105
1231	Forebrain/Midbrain/Hindbrain	2	5	9	15	25	32	41	48	59	68	0	0.458329
1232	Forebrain/Midbrain/Hindbrain	2	8	12	17	24	29	34	40	47	56	0.13285	0.446135
1233	Forebrain/Midbrain/Hindbrain	5	12	17	26	33	48	61	74	83	92	0	0.441802
1234	Forebrain/Midbrain/Hindbrain	2	8	21	26	34	44	57	64	75	81	0	0.453456
1235	Forebrain/Midbrain/Hindbrain	8	12	22	27	32	41	49	54	59	66	0	0.447495
1236	Forebrain/Midbrain/Hindbrain	5	7	13	22	37	48	62	78	87	98	0	0.445343
1237	Forebrain/Midbrain/Hindbrain	6	15	18	30	33	41	51	62	73	84	0	0.447567
1238	Forebrain/Midbrain/Hindbrain	3	12	17	19	27	37	47	59	71	78	0	0.447766
1239	Neural crest	3	6	13	16	19	24	28	36	40	45	0.25334	-0.0372778
1240	Forebrain/Midbrain/Hindbrain	4	10	18	26	39	48	60	76	92	100	0	-0.398542
1241	Forebrain/Midbrain/Hindbrain	2	8	12	20	23	31	35	46	52	60	0	0.451226
1242	Forebrain/Midbrain/Hindbrain	9	16	20	25	33	46	51	57	69	74	0	0.441345
1243	Forebrain/Midbrain/Hindbrain	2	6	9	15	20	30	39	55	63	76	0.189667	0.433373
1244	Forebrain/Midbrain/Hindbrain	4	11	19	28	40	49	57	68	79	87	0	0.434396
1245	Forebrain/Midbrain/Hindbrain	1	2	3	10	14	21	29	43	53	63	0	0.446095
1246	Forebrain/Midbrain/Hindbrain	6	14	22	27	34	39	47	52	61	63	0.13285	0.449286
1247	Forebrain/Midbrain/Hindbrain	7	16	25	30	37	46	56	62	70	76	0	0.437987
1248	Forebrain/Midbrain/Hindbrain	6	11	17	23	27	36	46	53	62	71	0	0.441547
1249	Neural crest	7	8	10	10	13	13	16	20	22	25	0.508762	0.0502698
1250	Forebrain/Midbrain/Hindbrain	2	12	20	28	41	47	53	58	65	74	0	0.427937
1251	Neural crest	8	12	13	14	17	20	22	29	34	40	0.425685	0.0585389
1252	Forebrain/Midbrain/Hindbrain	5	6	11	18	26	31	40	47	59	66	0.189667	0.456897
1253	Forebrain/Midbrain/Hindbrain	2	5	12	18	28	38	45	58	69	78	0.13285	0.451506
1254	Forebrain/Midbrain/Hindbrain	5	11	19	22	31	38	48	58	66	76	0.13285	0.442695
1255	Forebrain/Midbrain/Hindbrain	5	9	9	10	12	14	14	19	21	26	0.569119	-0.0340933
1256	Forebrain/Midbrain/Hindbrain	1	4	8	10	11	17	21	25	28	30	0.13285	0.445456
1257	Forebrain/Midbrain/Hindbrain	7	13	19	24	31	38	43	50	56	62	0	0.427149
1258	Forebrain/Midbrain/Hindbrain	8	15	20	25	31	38	47	58	64	73	0.273645	0.421603
1259	Forebrain/Midbrain/Hindbrain	13	17	22	29	34	40	45	49	53	56	0.138277	-0.352425
1260	Forebrain/Midbrain/Hindbrain	8	12	15	23	30	36	47	59	68	76	0	0.37299
1261	Forebrain/Midbrain/Hindbrain	8	12	16	23	28	32	38	42	50	55	0.273645	0.453822
1262	Forebrain/Midbrain/Hindbrain	1	5	9	14	23	27	31	35	43	47	0.120295	0.44857
1263	Forebrain/Midbrain/Hindbrain	9	22	25	34	40	42	50	52	54	57	0.183912	0.405675
1264	Forebrain/Midbrain/Hindbrain	2	12	18	28	34	42	49	55	61	65	0.13285	-0.405841
1265	Forebrain/Midbrain/Hindbrain	4	13	19	28	36	44	49	53	57	65	0	0.429868
1266	Forebrain/Midbrain/Hindbrain	9	14	18	24	32	36	42	48	52	57	0.273645	0.456596
1267	Forebrain/Midbrain/Hindbrain	3	10	16	22	30	35	45	53	58	64	0.13285	0.437986
1268	Neural crest	3	5	10	12	17	20	23	26	29	34	0.41939	0.267683
1269	Forebrain/Midbrain/Hindbrain	13	16	18	21	25	29	32	33	37	50	0.166548	0.0477636
1270	Forebrain/Midbrain/Hindbrain	8	14	21	31	40	44	49	55	63	70	0	0.425299
1271	Forebrain/Midbrain/Hindbrain	13	18	27	32	38	44	48	52	55	61	0.13307	0.458878
1272	Forebrain/Midbrain/Hindbrain	0	0	1	3	5	8	14	18	22	26	0.270417	-0.337178
1273	Spinal cord	1	3	11	20	27	32	37	46	53	63	0	0.444246
1274	Forebrain/Midbrain/Hindbrain	1	2	7	7	12	16	20	27	32	39	0.198146	0.447865
1275	Forebrain/Midbrain/Hindbrain	1	5	5	7	12	14	21	30	34	39	0	-0.406707
1276	Forebrain/Midbrain/Hindbrain	5	11	19	29	35	42	45	50	57	63	0	-0.401968
1277	Forebrain/Midbrain/Hindbrain	1	4	10	17	30	39	44	55	62	70	0	0.369483
1278	Forebrain/Midbrain/Hindbrain	2	4	8	12	18	26	40	49	67	79	0.13285	0.434934
1279	Forebrain/Midbrain/Hindbrain	2	12	16	21	24	29	33	38	41	50	0.404841	-0.401727
1280	Forebrain/Midbrain/Hindbrain	9	14	21	27	32	38	41	48	58	64	0.18338	0.458075
1281	Forebrain/Midbrain/Hindbrain	5	15	25	30	41	50	53	58	64	70	0	0.423195
1282	Forebrain/Midbrain/Hindbrain	0	0	5	15	21	29	34	41	49	60	0	0.407741
1283	Forebrain/Midbrain/Hindbrain	1	3	6	11	13	14	18	21	25	28	0	-0.40116
1284	Forebrain/Midbrain/Hindbrain	7	12	17	25	29	33	39	44	54	62	0.205239	0.452806
1285	Forebrain/Midbrain/Hindbrain	0	2	2	8	13	19	21	25	26	28	0.175537	0.426329
1286	Forebrain/Midbrain/Hindbrain	0	0	0	0	5	8	18	31	44	56	0	-0.433945
1287	Forebrain/Midbrain/Hindbrain	3	7	7	10	14	20	25	25	32	44	0.234956	0.44249
1288	Forebrain/Midbrain/Hindbrain	0	0	2	3	5	9	11	12	18	21	0.234585	-0.291458
1289	Forebrain/Midbrain/Hindbrain	3	12	21	29	37	47	53	61	70	81	0	0.410375
1290	Forebrain/Midbrain/Hindbrain	2	7	15	20	27	34	41	51	67	74	0	0.419251
1291	Forebrain/Midbrain/Hindbrain	4	11	20	27	33	41	46	51	58	68	0.13285	0.432288
1292	Forebrain/Midbrain/Hindbrain	3	8	16	22	30	41	50	59	67	71	0	0.379542
1293	Neural crest	7	15	19	22	25	27	29	32	34	36	0.366771	0.0155113
1294	Forebrain/Midbrain/Hindbrain	0	1	4	7	9	15	22	27	38	48	0.13285	0.422307
1295	Forebrain/Midbrain/Hindbrain	3	8	13	22	25	35	43	49	59	65	0	-0.416373
1296	Forebrain/Midbrain/Hindbrain	2	4	6	12	14	18	24	29	38	43	0.13285	0.424834
1297	Forebrain/Midbrain/Hindbrain	1	4	10	19	24	33	41	53	65	76	0	0.596055
1298	Definitive endoderm	3	6	12	17	21	30	35	38	46	55	0.186165	-0.413476
1299	Forebrain/Midbrain/Hindbrain	7	11	19	25	31	39	45	47	52	58	0	0.599656
1300	Forebrain/Midbrain/Hindbrain	2	5	10	18	27	37	49	61	70	84	0.189667	0.132865
1301	Forebrain/Midbrain/Hindbrain	5	10	12	18	22	28	29	32	39	43	0.13285	-0.605854
1302	Forebrain/Midbrain/Hindbrain	2	8	11	17	27	36	43	49	56	63	0	-0.465437
1303	Forebrain/Midbrain/Hindbrain	2	12	17	26	33	43	48	55	62	69	0	0.547174
1304	Forebrain/Midbrain/Hindbrain	2	4	13	23	31	41	47	55	68	76	0.189667	0.57291
1305	Forebrain/Midbrain/Hindbrain	4	12	20	22	24	30	35	43	48	60	0.13285	0.5471
1306	Forebrain/Midbrain/Hindbrain	4	8	13	20	24	26	32	36	44	50	0.13285	0.578131
1307	NMP	2	4	6	7	10	11	15	18	20	26	0.228744	0.539336
1308	Forebrain/Midbrain/Hindbrain	3	8	17	30	36	45	55	61	66	76	0	0.54555
1309	Forebrain/Midbrain/Hindbrain	2	14	18	26	33	39	41	45	52	56	0.186165	0.54039
1310	Forebrain/Midbrain/Hindbrain	3	10	15	20	27	34	38	46	50	53	0	0.596492
1311	Forebrain/Midbrain/Hindbrain	6	14	22	28	37	41	47	57	65	76	0	0.539057
1312	Forebrain/Midbrain/Hindbrain	4	11	23	35	43	54	60	73	86	95	0.13285	0.542932
1313	Forebrain/Midbrain/Hindbrain	2	6	19	27	41	46	55	66	77	89	0.13285	-0.579959
1314	Forebrain/Midbrain/Hindbrain	4	11	17	24	30	36	42	48	50	54	0	0.598222
1315	Forebrain/Midbrain/Hindbrain	4	9	14	21	29	37	43	53	60	68	0	0.571869
1316	Forebrain/Midbrain/Hindbrain	4	12	18	27	37	45	53	59	67	76	0	0.543595
1317	Forebrain/Midbrain/Hindbrain	4	8	11	15	21	26	32	34	39	45	0	0.55839
1318	Forebrain/Midbrain/Hindbrain	3	9	18	24	31	44	51	54	65	71	0	0.542242
1319	Forebrain/Midbrain/Hindbrain	3	8	13	21	28	35	41	49	56	67	0.189667	0.544364
1320	Forebrain/Midbrain/Hindbrain	0	13	20	27	35	44	48	59	70	80	0.189667	0.566277
1321	Forebrain/Midbrain/Hindbrain	5	11	17	25	33	43	49	54	67	75	0.228744	0.539964
1322	Forebrain/Midbrain/Hindbrain	2	4	6	15	20	29	37	45	52	61	0.186165	0.570811
1323	Forebrain/Midbrain/Hindbrain	4	10	14	20	25	36	46	53	59	69	0	0.580616
1324	Forebrain/Midbrain/Hindbrain	6	14	23	27	31	39	44	52	60	68	0.13285	-0.478434
1325	Forebrain/Midbrain/Hindbrain	3	8	16	18	23	29	31	40	49	57	0	0.568964
1326	Forebrain/Midbrain/Hindbrain	3	5	6	7	9	10	14	22	26	29	0	0.577015
1327	Forebrain/Midbrain/Hindbrain	3	8	14	22	31	44	53	57	64	68	0	0.556953
1328	Forebrain/Midbrain/Hindbrain	5	9	15	19	25	29	30	34	41	47	0	0.595651
1329	Forebrain/Midbrain/Hindbrain	2	6	15	22	30	36	44	57	64	71	0.13285	0.559775
1330	Forebrain/Midbrain/Hindbrain	3	9	15	25	30	36	48	54	59	62	0	0.556576
1331	Forebrain/Midbrain/Hindbrain	3	11	19	24	32	37	50	56	64	75	0.13285	0.535565
1332	Forebrain/Midbrain/Hindbrain	0	9	13	18	24	30	35	41	47	57	0	0.541605
1333	Forebrain/Midbrain/Hindbrain	5	9	16	20	24	27	35	39	43	49	0	0.553705
1334	Forebrain/Midbrain/Hindbrain	0	2	4	4	5	11	12	14	18	23	0.309197	0.563071
1335	Forebrain/Midbrain/Hindbrain	3	12	19	27	38	47	52	64	73	80	0	0.551965
1336	Forebrain/Midbrain/Hindbrain	1	4	10	17	22	32	39	48	60	71	0.13285	-0.576317
1337	Forebrain/Midbrain/Hindbrain	5	11	18	23	31	42	51	60	68	70	0	0.554689
1338	Forebrain/Midbrain/Hindbrain	2	4	17	26	33	43	48	56	65	73	0	0.552521
1339	Forebrain/Midbrain/Hindbrain	2	8	17	27	40	44	56	67	82	95	0	0.528303
1340	Forebrain/Midbrain/Hindbrain	3	6	14	24	31	42	49	59	67	77	0	0.560305
1341	Forebrain/Midbrain/Hindbrain	3	8	20	28	34	47	56	68	75	88	0	0.542862
1342	Forebrain/Midbrain/Hindbrain	5	12	21	32	39	47	54	61	72	85	0	0.553933
1343	Forebrain/Midbrain/Hindbrain	0	3	9	14	17	27	33	36	41	51	0	0.565527
1344	Forebrain/Midbrain/Hindbrain	2	12	19	30	38	47	57	69	86	96	0	0.561585
1345	Cranial mesoderm	2	5	6	10	11	11	11	11	11	11	0.715048	0.596944
1346	Forebrain/Midbrain/Hindbrain	1	7	13	17	19	23	26	32	36	39	0.234585	0.557396
1347	Forebrain/Midbrain/Hindbrain	6	13	19	25	36	45	57	70	79	87	0.13285	0.539569
1348	Forebrain/Midbrain/Hindbrain	0	6	13	26	34	41	49	61	70	82	0	0.55026
1349	Forebrain/Midbrain/Hindbrain	1	8	16	20	29	40	48	55	60	70	0.13285	-0.567233
1350	Forebrain/Midbrain/Hindbrain	3	8	10	17	22	25	29	33	40	46	0	0.554649
1351	Forebrain/Midbrain/Hindbrain	1	4	10	14	17	21	26	32	36	43	0	0.592461
1352	Forebrain/Midbrain/Hindbrain	2	7	17	23	32	42	49	59	69	78	0	0.537061
1353	Forebrain/Midbrain/Hindbrain	2	6	16	26	36	44	52	60	64	72	0.13285	-0.373359
1354	Forebrain/Midbrain/Hindbrain	3	7	19	30	44	54	62	75	85	91	0	0.122354
1355	Forebrain/Midbrain/Hindbrain	3	12	17	25	30	38	46	53	58	66	0	0.589404
1356	Forebrain/Midbrain/Hindbrain	0	2	3	6	9	15	22	26	33	39	0	0.548654
1357	Forebrain/Midbrain/Hindbrain	1	4	9	11	20	23	26	30	33	38	0	0.567429
1358	Forebrain/Midbrain/Hindbrain	5	14	22	33	44	51	60	70	75	85	0.13285	0.559673
1359	Forebrain/Midbrain/Hindbrain	2	4	5	11	18	27	30	31	37	45	0.13285	-0.602468
1360	Forebrain/Midbrain/Hindbrain	2	8	12	17	25	29	36	37	43	47	0	0.578968
1361	Forebrain/Midbrain/Hindbrain	3	7	13	19	30	36	41	46	57	64	0	0.585801
1362	Forebrain/Midbrain/Hindbrain	3	3	7	11	18	22	25	28	28	31	0.13285	0.552449
1363	Forebrain/Midbrain/Hindbrain	5	9	11	19	21	26	30	35	41	49	0.13285	0.565806
1364	Forebrain/Midbrain/Hindbrain	2	4	12	19	27	33	42	57	68	73	0	0.551049
1365	Forebrain/Midbrain/Hindbrain	5	12	20	27	35	44	52	60	68	76	0	0.534762
1366	Forebrain/Midbrain/Hindbrain	1	11	18	27	36	42	55	68	80	88	0.189667	0.52392
1367	Forebrain/Midbrain/Hindbrain	2	7	13	21	25	30	39	45	52	61	0	-0.574968
1368	Forebrain/Midbrain/Hindbrain	5	11	21	30	39	46	56	62	71	82	0	0.542327
1369	Forebrain/Midbrain/Hindbrain	1	10	20	25	32	39	46	53	57	64	0	0.549104
1370	Forebrain/Midbrain/Hindbrain	3	18	29	42	54	65	75	86	94	104	0	0.531249
1371	Forebrain/Midbrain/Hindbrain	6	15	24	32	39	47	54	64	77	88	0	0.535161
1372	Forebrain/Midbrain/Hindbrain	2	9	15	19	29	32	40	53	62	71	0	0.566634
1373	Forebrain/Midbrain/Hindbrain	1	4	6	9	13	17	20	28	33	45	0.273645	0.592404
1374	Forebrain/Midbrain/Hindbrain	1	5	14	21	29	34	43	52	64	72	0	-0.480332
1375	Forebrain/Midbrain/Hindbrain	2	13	22	27	31	42	52	66	72	84	0	0.534662
1376	Forebrain/Midbrain/Hindbrain	1	7	13	21	29	42	50	55	63	66	0	-0.555585
1377	Forebrain/Midbrain/Hindbrain	1	7	14	18	26	37	41	49	51	56	0	0.573197
1378	Forebrain/Midbrain/Hindbrain	5	10	17	23	31	39	47	55	63	67	0	0.549681
1379	Cranial mesoderm	0	1	1	2	3	3	3	4	4	5	0.683047	-0.535848
1380	Forebrain/Midbrain/Hindbrain	4	10	17	22	35	48	59	68	77	89	0	0.531634
1381	Forebrain/Midbrain/Hindbrain	5	9	14	29	42	57	67	76	89	96	0.13285	-0.459264
1382	Forebrain/Midbrain/Hindbrain	3	8	13	18	23	29	36	51	62	67	0	0.549216
1383	Forebrain/Midbrain/Hindbrain	5	13	23	33	44	52	66	76	91	101	0	0.533148
1384	Forebrain/Midbrain/Hindbrain	8	16	21	27	32	37	41	43	47	54	0	0.561124
1385	Forebrain/Midbrain/Hindbrain	3	11	16	22	30	37	44	50	63	73	0	0.544853
1386	Forebrain/Midbrain/Hindbrain	3	6	8	12	18	27	35	47	56	70	0.189667	-0.471863
1387	Forebrain/Midbrain/Hindbrain	2	10	17	29	38	51	60	73	82	97	0.234585	0.533502
1388	Forebrain/Midbrain/Hindbrain	3	8	15	20	27	33	42	49	58	69	0	0.566765
1389	Forebrain/Midbrain/Hindbrain	8	13	19	25	30	40	48	56	68	78	0	0.532415
1390	Forebrain/Midbrain/Hindbrain	3	9	14	21	31	40	45	51	57	59	0	0.533485
1391	Forebrain/Midbrain/Hindbrain	4	11	19	27	33	38	42	50	62	74	0	0.529926
1392	Forebrain/Midbrain/Hindbrain	2	10	20	29	34	44	49	58	67	75	0.189667	-0.561113
1393	Forebrain/Midbrain/Hindbrain	3	11	14	21	34	39	44	53	62	68	0	0.581154
1394	Forebrain/Midbrain/Hindbrain	2	11	19	32	40	52	64	73	82	85	0	-0.551801
1395	Forebrain/Midbrain/Hindbrain	6	9	14	18	21	26	29	39	45	49	0	0.592251
1396	Forebrain/Midbrain/Hindbrain	3	4	8	14	20	27	34	39	44	55	0.13285	0.54449
1397	Forebrain/Midbrain/Hindbrain	2	5	11	25	32	43	54	62	75	91	0	0.531772
1398	Forebrain/Midbrain/Hindbrain	3	16	29	39	50	60	76	88	97	101	0	-0.558201
1399	Forebrain/Midbrain/Hindbrain	2	7	14	20	27	34	42	46	50	54	0.265903	-0.548205
1400	Forebrain/Midbrain/Hindbrain	4	7	17	36	44	58	66	78	87	99	0.234585	-0.473078
1401	Forebrain/Midbrain/Hindbrain	4	15	27	38	52	62	70	83	96	104	0	0.541706
1402	Forebrain/Midbrain/Hindbrain	2	7	12	17	22	33	37	40	45	50	0	0.56412
1403	Forebrain/Midbrain/Hindbrain	1	5	12	18	29	38	50	58	68	77	0	0.569664
1404	Forebrain/Midbrain/Hindbrain	5	13	21	31	43	55	66	73	86	99	0.234585	-0.544094
1405	Forebrain/Midbrain/Hindbrain	4	9	14	22	29	33	41	49	53	62	0	0.544729
1406	Forebrain/Midbrain/Hindbrain	3	12	17	19	28	34	38	49	60	69	0	0.575189
1407	Forebrain/Midbrain/Hindbrain	2	8	13	15	18	22	28	37	50	63	0	0.543707
1408	Forebrain/Midbrain/Hindbrain	3	7	18	28	40	50	60	65	74	81	0	0.54104
1409	Forebrain/Midbrain/Hindbrain	2	6	11	16	24	27	30	35	42	47	0	0.579873
1410	Forebrain/Midbrain/Hindbrain	2	11	21	32	42	49	58	68	76	85	0	0.526894
1411	Forebrain/Midbrain/Hindbrain	5	15	23	34	47	62	77	89	96	106	0	0.543739
1412	Forebrain/Midbrain/Hindbrain	5	13	23	35	48	64	76	82	90	102	0	0.519677
1413	Forebrain/Midbrain/Hindbrain	3	8	18	30	40	51	60	66	70	82	0	-0.547548
1414	Forebrain/Midbrain/Hindbrain	6	12	21	26	37	45	54	61	75	84	0	0.56259
1415	Forebrain/Midbrain/Hindbrain	1	4	15	26	29	38	45	52	62	70	0	0.575373
1416	Forebrain/Midbrain/Hindbrain	5	10	18	27	36	42	53	60	68	77	0	0.538088
1417	Forebrain/Midbrain/Hindbrain	5	8	14	26	37	53	70	79	90	101	0	0.546732
1418	Forebrain/Midbrain/Hindbrain	1	7	9	15	19	28	32	35	41	51	0	0.538918
1419	Forebrain/Midbrain/Hindbrain	5	9	18	27	33	40	51	55	64	76	0	0.535426
1420	Forebrain/Midbrain/Hindbrain	6	13	18	23	32	33	39	48	56	64	0.120295	-0.53652
1421	Forebrain/Midbrain/Hindbrain	6	11	23	37	49	53	65	75	84	94	0.13285	-0.540888
1422	Forebrain/Midbrain/Hindbrain	4	6	12	20	24	32	41	52	60	69	0	-0.574622
1423	Forebrain/Midbrain/Hindbrain	4	13	23	33	49	62	72	86	103	110	0	0.538154
1424	Forebrain/Midbrain/Hindbrain	3	10	16	20	27	35	43	53	63	71	0	0.538171
1425	Forebrain/Midbrain/Hindbrain	4	9	19	25	38	53	60	69	85	91	0	0.530981
1426	Forebrain/Midbrain/Hindbrain	6	8	13	26	40	50	60	68	78	87	0	0.524315
1427	Forebrain/Midbrain/Hindbrain	6	17	24	38	51	65	75	88	95	104	0	-0.443623
1428	Forebrain/Midbrain/Hindbrain	5	13	16	23	32	39	53	60	72	77	0	0.539525
1429	Forebrain/Midbrain/Hindbrain	3	8	17	25	37	47	58	68	84	92	0.13285	0.500389
1430	Forebrain/Midbrain/Hindbrain	2	13	24	32	42	54	65	75	89	98	0	0.546604
1431	Forebrain/Midbrain/Hindbrain	9	12	16	20	28	33	42	51	64	73	0	0.57064
1432	Forebrain/Midbrain/Hindbrain	6	14	26	36	49	61	68	74	83	92	0	-0.330625
1433	Forebrain/Midbrain/Hindbrain	3	12	20	25	31	39	51	58	67	74	0	0.536847
1434	Forebrain/Midbrain/Hindbrain	1	7	12	17	25	33	39	48	54	62	0	0.562161
1435	Forebrain/Midbrain/Hindbrain	3	9	16	19	23	25	31	36	40	47	0	0.594287
1436	Forebrain/Midbrain/Hindbrain	5	14	24	31	41	56	64	69	79	85	0	0.557099
1437	Forebrain/Midbrain/Hindbrain	4	9	13	17	22	28	38	52	55	60	0	0.568062
1438	Forebrain/Midbrain/Hindbrain	4	10	18	19	23	29	39	49	60	68	0	0.563428
1439	Forebrain/Midbrain/Hindbrain	3	7	14	27	37	49	61	68	80	93	0	-0.55558
1440	Forebrain/Midbrain/Hindbrain	7	17	24	33	38	51	54	61	68	76	0.13285	-0.537848
1441	Forebrain/Midbrain/Hindbrain	5	13	21	27	35	45	52	57	66	74	0.13285	-0.540061
1442	Forebrain/Midbrain/Hindbrain	3	10	18	28	37	41	54	62	72	79	0	-0.541095
1443	Forebrain/Midbrain/Hindbrain	3	9	16	23	32	44	60	70	81	92	0	0.517676
1444	Forebrain/Midbrain/Hindbrain	2	4	11	19	32	44	51	58	70	79	0	-0.42312
1445	Forebrain/Midbrain/Hindbrain	0	8	10	20	25	33	40	49	56	68	0	0.553207
1446	Forebrain/Midbrain/Hindbrain	7	12	15	24	30	35	39	41	45	52	0	0.605057
1447	Forebrain/Midbrain/Hindbrain	4	9	14	23	33	40	50	57	67	78	0.13285	-0.529642
1448	Forebrain/Midbrain/Hindbrain	2	5	17	24	32	43	48	58	66	71	0.13285	0.534143
1449	Forebrain/Midbrain/Hindbrain	1	2	5	6	12	16	18	20	23	26	0.13285	-0.39423
1450	Forebrain/Midbrain/Hindbrain	1	2	6	9	13	17	19	23	28	34	0	0.547429
1451	Forebrain/Midbrain/Hindbrain	2	10	19	29	40	50	64	75	86	96	0	0.538455
1452	Forebrain/Midbrain/Hindbrain	2	5	10	14	20	25	30	34	36	41	0	0.54534
1453	Forebrain/Midbrain/Hindbrain	2	7	14	21	25	31	40	44	48	55	0	0.549848
1454	Forebrain/Midbrain/Hindbrain	6	16	24	38	47	59	73	85	96	103	0	0.540622
1455	Forebrain/Midbrain/Hindbrain	5	11	18	26	35	45	54	60	70	80	0.0677152	0.525233
1456	Forebrain/Midbrain/Hindbrain	4	12	23	32	43	51	62	71	80	85	0	-0.537961
1457	Forebrain/Midbrain/Hindbrain	2	8	17	26	35	44	54	65	75	78	0	0.528665
1458	Forebrain/Midbrain/Hindbrain	4	16	29	35	47	58	71	79	89	103	0	-0.456666
1459	Forebrain/Midbrain/Hindbrain	1	5	10	14	20	28	32	41	43	50	0.13285	0.511882
1460	Forebrain/Midbrain/Hindbrain	4	12	18	26	33	48	58	70	84	91	0	-0.531842
1461	Forebrain/Midbrain/Hindbrain	0	3	7	11	15	20	25	28	36	40	0	0.549715
1462	Forebrain/Midbrain/Hindbrain	2	7	13	20	30	38	47	58	70	80	0	0.500306
1463	Forebrain/Midbrain/Hindbrain	2	12	19	26	37	49	61	69	77	88	0	0.531125
1464	Forebrain/Midbrain/Hindbrain	0	3	6	10	16	20	23	26	33	39	0.322447	0.183698
1465	Forebrain/Midbrain/Hindbrain	3	6	6	13	25	35	50	54	67	75	0.13285	0.525678
1466	Forebrain/Midbrain/Hindbrain	5	9	17	30	42	56	67	82	97	104	0	0.530272
1467	Forebrain/Midbrain/Hindbrain	7	13	17	31	38	44	53	60	69	73	0.13285	-0.533354
1468	Forebrain/Midbrain/Hindbrain	4	10	21	29	33	44	53	63	74	84	0	-0.519182
1469	Forebrain/Midbrain/Hindbrain	5	10	26	36	49	64	75	80	91	98	0	0.526536
1470	Forebrain/Midbrain/Hindbrain	1	7	10	14	23	29	37	48	61	67	0	0.535477
1471	Forebrain/Midbrain/Hindbrain	5	10	19	26	28	37	44	58	65	72	0	0.529167
1472	Forebrain/Midbrain/Hindbrain	2	5	5	8	11	11	18	25	30	34	0	0.618452
1473	Forebrain/Midbrain/Hindbrain	1	4	13	17	27	39	49	58	71	81	0	0.514852
1474	Forebrain/Midbrain/Hindbrain	3	8	22	38	47	60	70	79	90	103	0	-0.519959
1475	Forebrain/Midbrain/Hindbrain	5	11	19	33	42	52	61	75	89	98	0	-0.449534
1476	Forebrain/Midbrain/Hindbrain	1	5	6	14	19	20	29	34	42	49	0.234585	-0.529373
1477	Forebrain/Midbrain/Hindbrain	3	3	5	11	21	30	40	51	60	68	0	0.485364
1478	Forebrain/Midbrain/Hindbrain	2	7	13	20	28	34	42	46	54	59	0.273645	0.567245
1479	Forebrain/Midbrain/Hindbrain	2	9	18	25	33	43	50	57	68	77	0.13285	-0.544116
1480	Forebrain/Midbrain/Hindbrain	1	4	5	10	16	19	27	34	42	49	0	0.520303
1481	Forebrain/Midbrain/Hindbrain	4	11	21	39	50	58	65	75	86	97	0	-0.530397
1482	Forebrain/Midbrain/Hindbrain	0	1	2	4	4	11	20	25	31	42	0	0.528823
1483	Forebrain/Midbrain/Hindbrain	5	10	18	27	36	43	49	58	61	74	0	-0.460785
1484	Forebrain/Midbrain/Hindbrain	3	4	8	15	21	32	41	47	58	66	0	0.506768
1485	Forebrain/Midbrain/Hindbrain	7	11	18	26	38	48	55	65	73	81	0	0.510493
1486	Forebrain/Midbrain/Hindbrain	3	10	15	20	32	40	50	60	70	82	0	0.48074
1487	Forebrain/Midbrain/Hindbrain	3	10	15	24	30	38	45	52	57	64	0	-0.521319
1488	Forebrain/Midbrain/Hindbrain	5	10	12	20	29	35	38	47	51	56	0.151545	0.525514
1489	Forebrain/Midbrain/Hindbrain	5	11	14	17	19	25	33	37	41	46	0	0.48639
1490	Forebrain/Midbrain/Hindbrain	1	5	9	17	23	27	32	36	45	50	0	0.592818
1491	Neural crest	2	15	24	30	38	43	46	51	56	60	0.456251	0.539549
1492	Forebrain/Midbrain/Hindbrain	6	14	21	27	32	38	41	43	51	60	0.342457	0.518297
1493	Forebrain/Midbrain/Hindbrain	6	19	25	37	42	48	55	62	65	73	0.251442	0.547275
1494	Forebrain/Midbrain/Hindbrain	3	13	20	32	42	52	59	68	74	83	0.404841	0.0295542
1495	Neural crest	2	2	5	6	6	7	8	9	11	15	0.395827	0.0602369
1496	Forebrain/Midbrain/Hindbrain	0	0	0	1	2	3	6	8	11	13	0.52203	-0.427447
1497	Neural crest	2	4	9	11	11	11	15	16	20	24	0.445769	0.543999
1498	Forebrain/Midbrain/Hindbrain	7	23	31	35	40	48	55	57	62	67	0.290689	-0.0375468
1499	Forebrain/Midbrain/Hindbrain	6	13	17	20	22	23	27	32	40	45	0.265903	-0.4887
1500	Forebrain/Midbrain/Hindbrain	5	18	29	34	42	48	50	56	59	63	0.216562	-0.555979
1501	Neural crest	2	4	6	9	10	10	13	19	20	25	0.483227	0.0114981
1502	Neural crest	0	1	2	3	6	9	10	12	16	19	0.572912	0.530085
1503	Forebrain/Midbrain/Hindbrain	7	20	27	31	40	44	48	53	57	58	0.390865	0.550619
1504	Forebrain/Midbrain/Hindbrain	6	11	16	19	23	24	27	36	44	51	0.134404	0.541958
1505	Forebrain/Midbrain/Hindbrain	1	3	7	15	21	26	29	37	44	52	0	0.56787
1506	Forebrain/Midbrain/Hindbrain	6	17	21	29	37	47	53	64	74	83	0	0.551666
1507	Forebrain/Midbrain/Hindbrain	1	1	4	10	17	23	26	29	35	38	0.523331	0.590216
1508	Forebrain/Midbrain/Hindbrain	3	6	6	9	11	12	13	14	16	21	0.399491	0.578952
1509	Forebrain/Midbrain/Hindbrain	5	13	20	24	29	34	36	38	50	50	0	0.608031
1510	Forebrain/Midbrain/Hindbrain	4	8	13	21	28	35	40	47	53	59	0	0.587994
1511	Forebrain/Midbrain/Hindbrain	1	5	8	14	19	24	30	36	43	48	0	-0.195144
1512	Cranial mesoderm	2	5	5	6	7	8	9	10	11	12	0.666707	0.587762
1513	Forebrain/Midbrain/Hindbrain	1	6	9	15	16	21	22	27	30	34	0.37417	0.579706
1514	Forebrain/Midbrain/Hindbrain	6	14	19	25	31	34	36	36	39	44	0	0.609903
1515	Forebrain/Midbrain/Hindbrain	6	13	16	22	30	38	45	54	56	58	0	0.603317
1516	Forebrain/Midbrain/Hindbrain	0	6	9	17	25	34	42	47	56	61	0	0.585182
1517	Forebrain/Midbrain/Hindbrain	3	11	15	17	22	25	29	31	36	39	0.265903	-0.598332
1518	Forebrain/Midbrain/Hindbrain	2	7	13	16	17	20	25	33	37	42	0.13285	0.579668
1519	Forebrain/Midbrain/Hindbrain	1	7	7	10	13	15	17	17	22	25	0.553947	-0.496424
1520	Forebrain/Midbrain/Hindbrain	3	8	10	17	22	29	33	38	41	47	0	0.561921
1521	Forebrain/Midbrain/Hindbrain	2	10	14	16	17	20	23	29	33	36	0.363498	-0.434919
1522	Forebrain/Midbrain/Hindbrain	2	8	18	23	32	38	44	55	63	69	0.228744	0.551631
1523	Forebrain/Midbrain/Hindbrain	5	11	18	22	25	30	34	40	46	48	0	0.566252
1524	Forebrain/Midbrain/Hindbrain	8	13	18	28	32	40	50	58	63	68	0	0.567212
1525	Forebrain/Midbrain/Hindbrain	4	7	12	18	22	24	31	36	43	47	0.234585	-0.417036
1526	Forebrain/Midbrain/Hindbrain	1	4	10	15	21	28	33	40	45	51	0.234585	0.585619
1527	Forebrain/Midbrain/Hindbrain	1	3	9	14	19	23	26	29	33	37	0.13285	0.593693
1528	Forebrain/Midbrain/Hindbrain	2	10	20	22	29	32	36	42	48	48	0	-0.561379
1529	Forebrain/Midbrain/Hindbrain	6	8	16	18	25	29	31	37	43	49	0.234585	0.230148
1530	Forebrain/Midbrain/Hindbrain	4	6	14	18	24	30	36	44	48	56	0	0.588964
1531	Forebrain/Midbrain/Hindbrain	9	14	23	33	39	45	51	54	64	68	0	0.56484
1532	Forebrain/Midbrain/Hindbrain	2	10	12	17	20	22	26	32	33	34	0	-0.605839
1533	Forebrain/Midbrain/Hindbrain	7	13	18	25	28	34	40	44	48	54	0	0.604696
1534	Forebrain/Midbrain/Hindbrain	4	8	13	17	19	22	27	31	39	43	0.309197	0.580303
1535	Forebrain/Midbrain/Hindbrain	2	7	13	17	22	27	34	39	42	49	0.228744	0.175878
1536	Forebrain/Midbrain/Hindbrain	5	11	20	26	32	33	39	43	45	50	0	0.56436
1537	Forebrain/Midbrain/Hindbrain	0	0	1	1	4	4	5	5	8	8	0.189667	-0.502185
1538	Forebrain/Midbrain/Hindbrain	1	6	12	22	24	32	37	39	43	48	0	0.564716
1539	Forebrain/Midbrain/Hindbrain	0	1	3	5	9	11	14	20	24	27	0.13285	-0.417648
1540	Forebrain/Midbrain/Hindbrain	2	6	9	12	19	26	30	33	38	43	0	0.564657
1541	Forebrain/Midbrain/Hindbrain	0	3	5	12	17	23	30	36	45	55	0	0.545069
1542	Forebrain/Midbrain/Hindbrain	3	9	15	18	25	31	41	45	48	52	0	0.575051
1543	Forebrain/Midbrain/Hindbrain	1	6	9	15	21	28	31	37	43	50	0	0.584355
1544	Forebrain/Midbrain/Hindbrain	5	9	13	16	17	19	21	27	34	39	0.372686	-0.393922
1545	Forebrain/Midbrain/Hindbrain	1	3	3	6	6	6	7	9	9	10	0.234585	-0.479413
1546	Forebrain/Midbrain/Hindbrain	2	6	12	18	26	32	38	43	50	53	0.13285	-0.466371
1547	Forebrain/Midbrain/Hindbrain	2	4	12	16	23	29	30	35	39	41	0.294959	0.54403
1548	Forebrain/Midbrain/Hindbrain	3	9	16	24	29	36	43	50	53	66	0.234585	-0.414778
1549	Forebrain/Midbrain/Hindbrain	5	7	8	13	18	23	27	32	40	47	0.263277	-0.416737
1550	Forebrain/Midbrain/Hindbrain	1	4	11	20	27	35	45	53	61	72	0.13285	0.561521
1551	Forebrain/Midbrain/Hindbrain	4	9	13	23	33	42	50	55	63	71	0	0.585266
1552	Forebrain/Midbrain/Hindbrain	2	5	10	14	19	27	33	38	44	47	0	-0.602083
1553	Forebrain/Midbrain/Hindbrain	6	14	22	25	27	31	35	43	49	52	0	0.601206
1554	Forebrain/Midbrain/Hindbrain	2	4	9	19	28	35	42	51	57	66	0	0.548871
1555	Forebrain/Midbrain/Hindbrain	5	12	19	24	33	42	51	60	67	73	0	0.571061
1556	Forebrain/Midbrain/Hindbrain	2	10	24	35	46	62	71	83	92	99	0	0.648593
1557	Forebrain/Midbrain/Hindbrain	1	7	16	26	35	49	58	67	77	91	0.13285	0.649538
1558	Forebrain/Midbrain/Hindbrain	0	0	0	3	4	8	9	13	21	26	0	0.641278
1559	Forebrain/Midbrain/Hindbrain	2	7	15	21	30	39	47	57	64	73	0.189667	-0.633378
1560	Forebrain/Midbrain/Hindbrain	2	8	17	21	30	37	44	49	58	61	0	0.645239
1561	Forebrain/Midbrain/Hindbrain	2	8	15	24	39	51	62	72	85	95	0	0.642846
1562	Forebrain/Midbrain/Hindbrain	2	4	10	11	19	23	32	43	54	58	0.13285	0.625536
1563	Forebrain/Midbrain/Hindbrain	1	7	12	18	25	33	39	45	51	55	0	0.644319
1564	Forebrain/Midbrain/Hindbrain	1	4	4	10	18	28	39	47	57	62	0	0.604595
1565	Forebrain/Midbrain/Hindbrain	2	9	14	20	32	40	53	66	82	92	0	0.642933
1566	Forebrain/Midbrain/Hindbrain	6	11	17	28	36	45	55	64	78	91	0	-0.627808
1567	Forebrain/Midbrain/Hindbrain	2	5	10	14	19	25	33	44	50	58	0	0.641464
1568	Forebrain/Midbrain/Hindbrain	4	6	13	20	27	36	47	56	66	77	0	0.641603
1569	Forebrain/Midbrain/Hindbrain	2	8	19	27	40	53	62	71	80	93	0	0.642154
1570	Forebrain/Midbrain/Hindbrain	2	3	9	14	19	24	33	40	50	61	0	0.657317
1571	Forebrain/Midbrain/Hindbrain	2	3	7	8	13	17	26	30	37	42	0	0.662215
1572	Forebrain/Midbrain/Hindbrain	3	5	12	21	34	50	65	80	93	104	0.13285	0.644818
1573	Forebrain/Midbrain/Hindbrain	4	9	12	22	31	38	51	58	67	79	0	0.654263
1574	Forebrain/Midbrain/Hindbrain	2	4	15	29	41	48	57	68	84	97	0	0.642279
1575	Forebrain/Midbrain/Hindbrain	3	7	13	19	24	31	35	45	54	63	0.13285	0.655045
1576	Forebrain/Midbrain/Hindbrain	4	11	17	29	35	38	43	54	64	71	0	0.645924
1577	Forebrain/Midbrain/Hindbrain	2	9	18	31	42	57	74	90	101	115	0	0.641741
1578	Forebrain/Midbrain/Hindbrain	3	11	16	22	29	32	39	50	59	65	0	0.630121
1579	Forebrain/Midbrain/Hindbrain	4	10	17	27	32	43	48	54	59	70	0	0.643308
1580	Forebrain/Midbrain/Hindbrain	4	10	19	25	32	45	56	66	74	89	0	0.642887
1581	Forebrain/Midbrain/Hindbrain	3	7	7	11	23	33	40	50	55	67	0	0.652623
1582	Forebrain/Midbrain/Hindbrain	1	4	7	14	21	26	32	37	42	49	0.13285	-0.370904
1583	Forebrain/Midbrain/Hindbrain	0	6	14	18	25	32	40	49	61	70	0	0.624478
1584	Forebrain/Midbrain/Hindbrain	1	4	12	22	34	49	59	66	75	90	0.13285	0.641337
1585	Forebrain/Midbrain/Hindbrain	4	9	20	29	37	42	51	61	70	79	0	0.651164
1586	Forebrain/Midbrain/Hindbrain	6	11	21	30	41	49	59	64	73	85	0	0.594662
1587	Forebrain/Midbrain/Hindbrain	0	3	4	10	16	23	32	37	49	56	0	-0.536686
1588	Forebrain/Midbrain/Hindbrain	0	1	1	2	3	6	9	12	16	23	0	0.61108
1589	Forebrain/Midbrain/Hindbrain	1	2	3	12	16	24	30	40	45	48	0	0.623087
1590	Forebrain/Midbrain/Hindbrain	4	7	10	14	21	32	41	45	52	63	0	-0.627004
1591	Forebrain/Midbrain/Hindbrain	1	1	1	9	11	18	25	29	30	35	0	-0.629204
1592	Forebrain/Midbrain/Hindbrain	2	11	16	20	27	35	43	48	55	64	0	-0.629148
1593	Forebrain/Midbrain/Hindbrain	2	8	20	29	42	51	58	66	77	86	0	-0.391553
1594	Forebrain/Midbrain/Hindbrain	6	15	23	33	43	50	67	75	91	102	0.13285	0.591225
1595	Forebrain/Midbrain/Hindbrain	3	10	16	24	30	37	43	55	64	72	0	0.648903
1596	Forebrain/Midbrain/Hindbrain	1	2	7	15	22	27	37	45	50	56	0	0.652265
1597	Forebrain/Midbrain/Hindbrain	5	9	15	19	24	30	38	44	57	66	0	0.652363
1598	Forebrain/Midbrain/Hindbrain	4	11	17	31	36	43	48	53	64	73	0	0.64253
1599	Forebrain/Midbrain/Hindbrain	3	7	15	29	38	55	65	78	91	102	0	0.639904
1600	Forebrain/Midbrain/Hindbrain	5	12	23	32	37	49	55	63	70	78	0	0.640046
1601	Forebrain/Midbrain/Hindbrain	4	8	16	26	34	42	52	62	72	82	0.189667	0.641336
1602	Forebrain/Midbrain/Hindbrain	4	11	19	32	35	37	40	47	54	58	0	0.642678
1603	Forebrain/Midbrain/Hindbrain	1	2	4	7	9	12	13	19	20	23	0	0.30607
1604	Forebrain/Midbrain/Hindbrain	5	11	18	32	43	60	71	81	94	108	0	0.638905
1605	Forebrain/Midbrain/Hindbrain	3	4	8	16	22	28	36	48	55	63	0	0.659893
1606	Forebrain/Midbrain/Hindbrain	5	11	17	25	35	39	49	62	70	84	0	0.648819
1607	Forebrain/Midbrain/Hindbrain	1	5	15	22	34	49	58	75	91	105	0.189667	0.641517
1608	Endothelium	2	2	3	3	3	3	3	3	4	5	0.728427	-0.364776
1609	Forebrain/Midbrain/Hindbrain	3	5	12	19	28	34	41	47	57	64	0	0.649901
1610	Forebrain/Midbrain/Hindbrain	1	3	8	12	15	25	31	38	44	59	0	-0.502627
1611	Forebrain/Midbrain/Hindbrain	3	10	21	33	43	55	73	89	103	111	0	0.640374
1612	Forebrain/Midbrain/Hindbrain	2	9	13	20	30	35	41	54	59	67	0	0.579097
1613	Forebrain/Midbrain/Hindbrain	6	8	19	30	41	53	67	79	90	105	0	0.640327
1614	Forebrain/Midbrain/Hindbrain	5	11	18	25	33	39	53	60	72	80	0	0.638938
1615	Forebrain/Midbrain/Hindbrain	2	13	22	35	46	53	58	66	76	85	0	0.538195
1616	Forebrain/Midbrain/Hindbrain	5	10	14	18	25	33	38	49	54	62	0.13285	0.648522
1617	Forebrain/Midbrain/Hindbrain	3	12	20	29	40	49	59	71	81	87	0	0.620549
1618	Forebrain/Midbrain/Hindbrain	2	5	7	11	19	26	38	43	54	61	0.13285	-0.349077
1619	Forebrain/Midbrain/Hindbrain	3	5	11	20	29	37	45	54	61	66	0	0.621196
1620	Forebrain/Midbrain/Hindbrain	4	9	16	22	28	35	40	50	59	66	0	0.60039
1621	Forebrain/Midbrain/Hindbrain	4	9	14	27	34	41	44	44	51	59	0	0.641404
1622	Forebrain/Midbrain/Hindbrain	1	7	11	20	25	37	48	57	68	79	0	0.639337
1623	Forebrain/Midbrain/Hindbrain	0	1	5	8	10	13	16	21	26	32	0	0.641036
1624	Forebrain/Midbrain/Hindbrain	3	7	12	21	33	46	58	66	82	95	0	0.637695
1625	Forebrain/Midbrain/Hindbrain	3	13	20	28	36	44	50	63	77	85	0.13285	0.648377
1626	Forebrain/Midbrain/Hindbrain	4	7	8	14	21	27	33	41	46	52	0	-0.384782
1627	Forebrain/Midbrain/Hindbrain	4	10	18	24	33	44	56	65	80	89	0	0.637446
1628	Forebrain/Midbrain/Hindbrain	3	11	18	27	43	52	65	80	90	105	0	0.638438
1629	Forebrain/Midbrain/Hindbrain	2	8	18	23	35	46	57	70	79	89	0	0.639888
1630	Forebrain/Midbrain/Hindbrain	2	5	6	13	19	28	37	51	63	74	0	0.639919
1631	Forebrain/Midbrain/Hindbrain	1	5	12	20	29	42	50	64	75	89	0	0.638438
1632	Forebrain/Midbrain/Hindbrain	0	3	8	16	26	37	47	59	67	75	0	0.639219
1633	Forebrain/Midbrain/Hindbrain	0	1	7	14	22	34	45	55	70	82	0	0.534528
1634	Forebrain/Midbrain/Hindbrain	1	6	14	25	34	42	46	57	70	78	0	0.592325
1635	Forebrain/Midbrain/Hindbrain	2	7	16	26	32	39	44	49	58	64	0	0.587754
1636	Forebrain/Midbrain/Hindbrain	1	6	15	21	27	30	36	43	52	55	0.13285	0.648335
1637	Forebrain/Midbrain/Hindbrain	2	5	10	16	20	28	35	43	52	63	0	0.593916
1638	Forebrain/Midbrain/Hindbrain	1	8	12	22	35	44	54	64	76	83	0	0.621455
1639	Forebrain/Midbrain/Hindbrain	3	9	13	14	22	29	36	44	53	57	0.234585	0.642022
1640	Forebrain/Midbrain/Hindbrain	1	2	3	8	16	21	27	35	40	47	0	0.621052
1641	Forebrain/Midbrain/Hindbrain	2	5	10	21	25	34	42	47	56	69	0	-0.625635
1642	Forebrain/Midbrain/Hindbrain	0	5	11	15	22	28	41	51	58	65	0	0.596974
1643	Forebrain/Midbrain/Hindbrain	4	13	19	26	33	41	52	63	70	73	0.234585	-0.395839
1644	Forebrain/Midbrain/Hindbrain	2	7	13	18	24	30	37	42	45	54	0	0.534074
1645	Forebrain/Midbrain/Hindbrain	1	5	12	18	27	40	43	51	66	71	0	0.638597
1646	Spinal cord	0	1	2	9	12	15	16	18	22	25	0	0.64804
1647	Endothelium	1	1	2	2	3	4	5	6	7	7	0.726663	-0.364686
1648	Forebrain/Midbrain/Hindbrain	3	7	15	26	35	43	52	63	71	79	0	0.536199
1649	Forebrain/Midbrain/Hindbrain	3	8	18	27	36	46	57	66	81	95	0	0.637102
1650	Forebrain/Midbrain/Hindbrain	1	4	9	20	26	37	48	59	73	79	0.234585	0.638753
1651	Forebrain/Midbrain/Hindbrain	0	2	8	11	14	21	24	28	32	33	0.189667	0.623141
1652	Forebrain/Midbrain/Hindbrain	2	3	5	10	16	22	31	37	43	53	0.234585	0.639461
1653	Forebrain/Midbrain/Hindbrain	1	4	8	18	25	33	44	55	68	82	0	0.637878
1654	Forebrain/Midbrain/Hindbrain	2	7	15	26	34	48	59	69	79	87	0	0.636922
1655	Forebrain/Midbrain/Hindbrain	0	4	6	11	14	21	24	29	38	46	0	0.615141
1656	Forebrain/Midbrain/Hindbrain	3	7	10	14	20	29	37	43	52	58	0.13285	0.662489
1657	Forebrain/Midbrain/Hindbrain	0	6	11	17	24	37	48	62	70	83	0	0.637455
1658	Forebrain/Midbrain/Hindbrain	1	3	9	16	24	34	38	44	52	63	0	0.649955
1659	Forebrain/Midbrain/Hindbrain	1	6	15	24	35	40	55	65	77	92	0	0.529853
1660	Forebrain/Midbrain/Hindbrain	4	11	17	26	38	48	58	68	76	84	0	-0.624102
1661	Forebrain/Midbrain/Hindbrain	3	7	13	23	26	33	40	48	56	64	0	0.528171
1662	Forebrain/Midbrain/Hindbrain	5	13	16	21	28	39	52	63	71	79	0	-0.395114
1663	Forebrain/Midbrain/Hindbrain	1	8	13	18	28	34	38	45	51	57	0.186165	0.620442
1664	Forebrain/Midbrain/Hindbrain	3	5	8	17	26	35	44	54	59	61	0	0.533688
1665	Forebrain/Midbrain/Hindbrain	3	7	12	22	34	39	49	57	68	84	0.273645	0.638245
1666	Forebrain/Midbrain/Hindbrain	1	4	12	23	31	35	45	53	66	73	0	0.636023
1667	Forebrain/Midbrain/Hindbrain	2	7	14	23	28	34	43	54	59	66	0	0.662602
1668	Forebrain/Midbrain/Hindbrain	1	3	7	13	25	38	46	62	73	83	0	0.63618
1669	Forebrain/Midbrain/Hindbrain	1	11	15	22	32	38	48	61	69	76	0	0.563245
1670	Forebrain/Midbrain/Hindbrain	0	2	5	12	20	24	25	27	32	35	0.273645	0.198493
1671	Forebrain/Midbrain/Hindbrain	2	5	8	10	18	25	36	40	51	59	0.265903	0.637366
1672	Forebrain/Midbrain/Hindbrain	3	9	17	24	30	43	50	59	69	78	0	0.634838
1673	Forebrain/Midbrain/Hindbrain	3	7	11	14	20	28	36	47	60	69	0	-0.565797
1674	Endothelium	1	2	2	4	6	6	8	8	8	8	0.728427	-0.368058
1675	Forebrain/Midbrain/Hindbrain	1	3	4	7	15	21	26	33	50	62	0	0.646069
1676	Forebrain/Midbrain/Hindbrain	4	9	16	27	33	44	51	59	68	75	0.189667	0.619468
1677	Forebrain/Midbrain/Hindbrain	2	7	11	19	30	37	47	59	71	83	0	0.572759
1678	Forebrain/Midbrain/Hindbrain	2	4	8	14	19	20	25	29	35	37	0	0.650009
1679	Forebrain/Midbrain/Hindbrain	0	1	8	14	20	27	35	42	47	55	0	0.596948
1680	Forebrain/Midbrain/Hindbrain	4	10	12	20	29	38	49	60	70	79	0	0.63467
1681	Forebrain/Midbrain/Hindbrain	4	9	15	21	25	31	40	50	56	71	0	0.572444
1682	Forebrain/Midbrain/Hindbrain	2	6	12	22	27	43	52	61	71	79	0	0.51231
1683	Forebrain/Midbrain/Hindbrain	0	2	5	8	11	16	30	38	49	59	0	0.633624
1684	Forebrain/Midbrain/Hindbrain	1	3	9	11	13	26	31	39	52	62	0.189667	0.635413
1685	Forebrain/Midbrain/Hindbrain	2	6	12	16	22	27	38	46	59	69	0.189667	0.645582
1686	Forebrain/Midbrain/Hindbrain	7	8	12	15	19	23	24	28	30	34	0.13285	0.223293
1687	Forebrain/Midbrain/Hindbrain	0	1	3	5	10	20	24	30	40	48	0	0.584321
1688	Forebrain/Midbrain/Hindbrain	3	8	13	21	27	35	39	47	53	61	0.13285	0.649352
1689	Forebrain/Midbrain/Hindbrain	0	0	0	1	1	2	4	5	7	13	0.13285	0.589567
1690	Forebrain/Midbrain/Hindbrain	0	2	6	14	20	23	28	38	49	60	0	0.63972
1691	Forebrain/Midbrain/Hindbrain	3	6	8	10	12	18	22	29	33	38	0	0.638753
1692	Forebrain/Midbrain/Hindbrain	1	3	7	10	12	18	23	31	37	47	0	0.633596
1693	Forebrain/Midbrain/Hindbrain	2	7	13	19	24	27	37	40	49	55	0	0.524431
1694	Forebrain/Midbrain/Hindbrain	3	6	8	10	16	22	29	30	41	55	0	0.635213
1695	Endothelium	0	0	0	0	2	2	2	3	3	3	0.832555	0.0797687
1696	Forebrain/Midbrain/Hindbrain	1	5	7	8	10	14	18	28	33	39	0	0.63877
1697	Forebrain/Midbrain/Hindbrain	0	0	0	1	1	1	3	4	5	5	0.284614	-0.630084
1698	Forebrain/Midbrain/Hindbrain	2	2	3	4	7	12	18	27	32	36	0	0.616152
1699	Forebrain/Midbrain/Hindbrain	3	4	5	5	9	11	18	19	22	24	0	-0.357614
1700	Forebrain/Midbrain/Hindbrain	0	4	6	6	10	17	26	31	34	42	0	0.523676
1701	Forebrain/Midbrain/Hindbrain	3	5	15	21	31	38	46	55	66	75	0	-0.513282
1702	Forebrain/Midbrain/Hindbrain	0	3	6	11	14	20	25	31	40	46	0	0.586398
1703	Forebrain/Midbrain/Hindbrain	1	4	13	22	32	41	50	61	68	74	0	0.549887
1704	Cranial mesoderm	0	0	1	1	3	5	5	5	6	6	0.832555	0.625149
1705	Forebrain/Midbrain/Hindbrain	1	8	17	20	22	28	32	41	47	56	0.13285	0.616305
1706	Forebrain/Midbrain/Hindbrain	0	2	4	8	12	13	19	21	24	29	0.404841	-0.435826
1707	Forebrain/Midbrain/Hindbrain	1	3	4	8	9	12	18	22	28	32	0	0.0741925
1708	Forebrain/Midbrain/Hindbrain	2	2	5	7	12	23	29	37	48	58	0.13285	0.594699
1709	Forebrain/Midbrain/Hindbrain	2	5	11	16	21	27	36	43	48	51	0.13285	0.63478
1710	Forebrain/Midbrain/Hindbrain	1	5	9	13	19	26	28	36	46	56	0	0.520971
1711	Forebrain/Midbrain/Hindbrain	0	5	7	12	17	23	27	34	38	44	0	0.614286
1712	Forebrain/Midbrain/Hindbrain	0	1	4	7	10	10	15	19	24	28	0	0.614592
1713	Forebrain/Midbrain/Hindbrain	1	5	10	14	21	31	44	53	67	74	0	0.55321
1714	Forebrain/Midbrain/Hindbrain	0	4	7	13	18	21	27	35	44	51	0.13285	-0.434536
1715	Forebrain/Midbrain/Hindbrain	1	5	11	19	25	32	35	40	42	46	0.13285	0.616376
1716	Forebrain/Midbrain/Hindbrain	2	8	11	18	23	27	35	38	42	50	0	0.520671
1717	Forebrain/Midbrain/Hindbrain	3	6	9	11	14	16	20	21	22	29	0.265903	0.609038
1718	Forebrain/Midbrain/Hindbrain	2	6	12	18	24	29	34	41	48	61	0	0.582552
1719	Forebrain/Midbrain/Hindbrain	3	7	11	17	28	36	43	50	59	70	0.13285	0.632167
1720	Forebrain/Midbrain/Hindbrain	0	1	3	5	9	14	23	30	41	52	0	0.631942
1721	Forebrain/Midbrain/Hindbrain	0	7	14	22	30	38	49	56	66	73	0	0.523087
1722	Forebrain/Midbrain/Hindbrain	6	10	11	19	26	29	32	42	46	53	0.13285	0.0929724
1723	Forebrain/Midbrain/Hindbrain	0	4	8	12	18	24	28	34	40	46	0.13285	0.562644
1724	Forebrain/Midbrain/Hindbrain	1	4	5	7	12	17	22	30	39	46	0	0.51846
1725	Forebrain/Midbrain/Hindbrain	2	3	7	11	16	22	27	33	37	44	0	0.587124
1726	Forebrain/Midbrain/Hindbrain	3	11	17	27	31	37	44	50	53	62	0	0.567824
1727	Forebrain/Midbrain/Hindbrain	1	7	14	22	28	35	40	54	66	75	0	0.516728
1728	Forebrain/Midbrain/Hindbrain	7	11	14	22	27	35	39	47	51	57	0	0.614062
1729	Forebrain/Midbrain/Hindbrain	2	5	10	14	20	28	33	40	49	56	0	0.613513
1730	Forebrain/Midbrain/Hindbrain	1	6	10	14	23	29	33	40	54	62	0	0.394383
1731	Forebrain/Midbrain/Hindbrain	2	3	5	8	10	13	16	18	21	30	0	0.578721
1732	Forebrain/Midbrain/Hindbrain	3	7	15	19	26	33	35	41	45	46	0.13285	0.614293
1733	Forebrain/Midbrain/Hindbrain	1	3	6	10	13	16	17	22	27	28	0	0.523427
1734	Forebrain/Midbrain/Hindbrain	3	8	15	22	24	28	33	38	40	47	0	0.611851
1735	Forebrain/Midbrain/Hindbrain	1	4	7	9	10	14	19	26	30	36	0	0.578874
1736	Forebrain/Midbrain/Hindbrain	2	8	15	24	31	37	42	48	51	57	0.13285	0.5634
1737	Forebrain/Midbrain/Hindbrain	4	7	12	16	23	27	31	42	49	55	0	0.514693
1738	Forebrain/Midbrain/Hindbrain	2	9	12	18	23	27	32	36	41	50	0	0.631051
1739	Forebrain/Midbrain/Hindbrain	1	3	7	12	15	19	24	27	33	35	0.309197	0.612242
1740	Forebrain/Midbrain/Hindbrain	1	3	10	22	29	35	48	54	63	76	0	0.610474
1741	Forebrain/Midbrain/Hindbrain	2	11	15	22	38	50	62	74	90	100	0.13285	0.646523
1742	Forebrain/Midbrain/Hindbrain	4	11	16	23	29	35	38	44	48	55	0	0.61056
1743	Forebrain/Midbrain/Hindbrain	1	3	7	12	18	24	32	38	46	58	0	0.625078
1744	Forebrain/Midbrain/Hindbrain	5	9	12	17	22	29	35	41	46	51	0	0.0729758
1745	Forebrain/Midbrain/Hindbrain	0	2	3	6	12	17	25	33	40	47	0.234585	0.631532
1746	Forebrain/Midbrain/Hindbrain	3	9	13	13	17	22	29	33	38	45	0	0.610078
1747	Forebrain/Midbrain/Hindbrain	4	11	14	22	27	30	37	40	45	54	0.228744	0.610069
1748	Forebrain/Midbrain/Hindbrain	2	6	9	14	16	20	23	29	37	45	0	0.629402
1749	Forebrain/Midbrain/Hindbrain	3	10	13	19	24	28	28	34	38	45	0	0.609023
1750	Forebrain/Midbrain/Hindbrain	3	5	10	13	18	22	25	28	31	38	0	0.630099
1751	Forebrain/Midbrain/Hindbrain	1	3	6	10	13	15	20	25	33	43	0.13285	0.610352
1752	Forebrain/Midbrain/Hindbrain	2	4	9	10	17	22	25	33	37	38	0.13285	0.6322
1753	Forebrain/Midbrain/Hindbrain	1	1	1	3	4	7	11	13	19	20	0.189667	0.610087
1754	Forebrain/Midbrain/Hindbrain	2	8	11	17	25	33	42	53	60	70	0	0.628802
1755	Haematoendothelial progenitors	3	3	3	4	4	5	6	7	10	11	0.690708	-0.37967
1756	Forebrain/Midbrain/Hindbrain	4	9	11	16	25	34	41	50	61	71	0	-0.526318
1757	Forebrain/Midbrain/Hindbrain	1	3	5	9	15	17	24	28	31	35	0.234585	0.626033
1758	Forebrain/Midbrain/Hindbrain	1	6	9	10	14	20	23	26	30	35	0	0.62801
1759	Forebrain/Midbrain/Hindbrain	4	10	18	25	35	45	53	60	67	74	0	0.564691
1760	Forebrain/Midbrain/Hindbrain	0	4	8	14	19	24	26	27	31	35	0.189667	-0.459772
1761	Forebrain/Midbrain/Hindbrain	0	0	5	10	16	22	27	33	42	51	0	0.613067
1762	Forebrain/Midbrain/Hindbrain	4	7	8	9	14	18	24	28	34	38	0	0.545539
1763	Forebrain/Midbrain/Hindbrain	3	9	15	23	32	45	60	70	84	96	0	-0.631447
1764	Forebrain/Midbrain/Hindbrain	2	8	13	17	20	27	37	43	48	56	0	0.63187
1765	Forebrain/Midbrain/Hindbrain	2	8	12	17	22	27	31	32	32	34	0	0.143553
1766	Forebrain/Midbrain/Hindbrain	0	0	0	0	0	0	0	0	0	1	0.494064	-0.614938
1767	Forebrain/Midbrain/Hindbrain	1	4	11	14	17	23	30	31	33	40	0	0.252252
1768	Endothelium	0	3	3	3	4	4	4	5	5	8	0.769831	-0.381071
1769	Forebrain/Midbrain/Hindbrain	3	6	14	16	20	23	27	30	32	37	0.13285	0.606847
1770	Forebrain/Midbrain/Hindbrain	5	9	11	15	21	28	35	42	45	51	0	0.612491
1771	Forebrain/Midbrain/Hindbrain	3	6	9	12	14	18	22	26	29	36	0.13285	0.597312
1772	Forebrain/Midbrain/Hindbrain	3	8	19	23	31	39	44	49	59	65	0	0.610335
1773	Forebrain/Midbrain/Hindbrain	4	10	16	26	34	42	52	58	66	74	0	0.558733
1774	Haematoendothelial progenitors	2	2	3	3	4	4	4	6	7	8	0.694886	-0.413208
1775	Forebrain/Midbrain/Hindbrain	3	7	14	23	30	41	49	56	64	74	0	0.650133
1776	Forebrain/Midbrain/Hindbrain	1	4	11	14	21	28	32	37	42	49	0	0.606375
1777	Forebrain/Midbrain/Hindbrain	1	5	10	14	20	28	33	38	42	50	0.294959	0.603563
1778	Forebrain/Midbrain/Hindbrain	1	3	4	6	9	12	13	18	22	27	0.309197	0.622766
1779	Forebrain/Midbrain/Hindbrain	1	5	10	15	26	31	41	47	53	59	0	0.624436
1780	Forebrain/Midbrain/Hindbrain	1	3	10	17	19	25	26	28	31	36	0.13285	-0.4064
1781	Forebrain/Midbrain/Hindbrain	2	6	9	11	13	15	18	20	21	25	0.13285	0.246245
1782	Forebrain/Midbrain/Hindbrain	3	8	14	16	22	25	30	37	42	53	0	0.247586
1783	Forebrain/Midbrain/Hindbrain	3	7	11	14	21	26	31	34	41	46	0.342457	-0.414367
1784	Forebrain/Midbrain/Hindbrain	1	6	13	18	27	33	41	49	51	61	0.309197	-0.416228
1785	Forebrain/Midbrain/Hindbrain	5	12	17	24	31	37	45	50	61	73	0.13285	0.647929
1786	Forebrain/Midbrain/Hindbrain	0	3	6	10	12	18	24	30	43	51	0	0.505215
1787	Forebrain/Midbrain/Hindbrain	1	4	7	8	11	19	23	28	34	38	0	0.61023
1788	Forebrain/Midbrain/Hindbrain	2	6	12	18	21	27	35	47	55	60	0	0.604791
1789	Cranial mesoderm	1	2	4	4	6	6	7	8	10	13	0.592587	0.176225
1790	Forebrain/Midbrain/Hindbrain	3	4	7	13	15	18	22	26	28	31	0	0.605254
1791	Forebrain/Midbrain/Hindbrain	3	7	16	25	31	35	41	49	56	65	0.13285	0.272989
1792	Forebrain/Midbrain/Hindbrain	0	1	2	4	6	11	11	12	14	18	0	-0.446248
1793	Forebrain/Midbrain/Hindbrain	4	13	20	25	31	38	44	47	53	57	0.309197	-0.38902
1794	Forebrain/Midbrain/Hindbrain	1	8	21	33	47	59	75	91	106	120	0	0.643582
1795	Forebrain/Midbrain/Hindbrain	1	4	6	9	9	12	13	13	16	19	0.13285	0.603535
1796	Forebrain/Midbrain/Hindbrain	3	9	13	19	25	31	37	40	48	54	0.361673	-0.470997
1797	Endothelium	2	2	2	3	3	4	4	4	4	6	0.725184	-0.414131
1798	Forebrain/Midbrain/Hindbrain	1	8	11	18	22	29	31	38	43	51	0	0.241346
1799	Forebrain/Midbrain/Hindbrain	3	4	8	17	20	26	29	31	35	47	0.228744	-0.390804
1800	Forebrain/Midbrain/Hindbrain	2	5	11	16	22	26	30	36	41	47	0.404841	0.60457
1801	Forebrain/Midbrain/Hindbrain	1	7	13	20	22	29	36	42	50	55	0	0.502335
1802	Forebrain/Midbrain/Hindbrain	2	5	6	9	11	14	16	17	18	23	0	0.434222
1803	Forebrain/Midbrain/Hindbrain	6	13	17	25	30	36	41	44	52	61	0.13285	0.660395
1804	Forebrain/Midbrain/Hindbrain	1	6	12	16	21	24	28	31	32	34	0.374423	0.591034
1805	Forebrain/Midbrain/Hindbrain	1	7	9	15	21	24	27	31	35	40	0.13285	0.609834
1806	Forebrain/Midbrain/Hindbrain	2	7	11	14	21	27	30	34	38	40	0	0.592827
1807	Forebrain/Midbrain/Hindbrain	0	0	0	1	3	3	8	12	15	17	0	-0.0398787
1808	Forebrain/Midbrain/Hindbrain	2	4	11	14	22	26	33	39	41	45	0.434037	-0.523192
1809	Cranial mesoderm	1	3	4	5	6	6	8	8	8	9	0.640356	0.611151
1810	Forebrain/Midbrain/Hindbrain	4	8	11	17	20	21	24	27	30	35	0.523331	-0.389625
1811	Forebrain/Midbrain/Hindbrain	2	5	9	14	17	27	30	35	41	50	0.13285	0.128757
1812	Cranial mesoderm	1	2	2	2	3	3	3	3	4	5	0.621372	-0.266325
1813	Forebrain/Midbrain/Hindbrain	1	2	5	11	14	20	23	29	33	42	0	0.199394
1814	Forebrain/Midbrain/Hindbrain	2	4	9	12	16	16	22	24	28	33	0.418276	0.264308
1815	Forebrain/Midbrain/Hindbrain	6	12	15	26	33	41	47	52	64	71	0.322447	-0.423845
1816	Forebrain/Midbrain/Hindbrain	2	6	9	12	15	18	22	26	33	40	0	0.360023
1817	Forebrain/Midbrain/Hindbrain	0	3	6	10	15	20	21	26	29	31	0	0.56954
1818	Cranial mesoderm	0	0	0	2	4	5	8	8	9	11	0.769831	-0.250093
1819	Forebrain/Midbrain/Hindbrain	1	4	11	13	15	18	19	23	31	42	0.13285	0.569538
1820	Cranial mesoderm	1	2	6	8	9	9	9	10	11	14	0.58482	-0.268913
1821	Forebrain/Midbrain/Hindbrain	2	11	17	27	40	58	74	88	103	119	0	-0.630855
1822	Forebrain/Midbrain/Hindbrain	0	3	7	9	16	25	33	38	46	54	0.228744	0.306999
1823	Forebrain/Midbrain/Hindbrain	1	5	11	13	18	23	31	37	43	47	0	0.499936
1824	Cranial mesoderm	2	6	7	7	8	10	12	12	13	14	0.607412	-0.0802383
1825	Forebrain/Midbrain/Hindbrain	1	2	4	5	8	11	13	16	17	18	0.548957	-0.50009
1826	Forebrain/Midbrain/Hindbrain	1	2	7	11	18	21	23	28	31	36	0	0.618452
1827	Forebrain/Midbrain/Hindbrain	2	4	7	12	16	22	27	32	36	45	0	0.568183
1828	Forebrain/Midbrain/Hindbrain	4	7	12	19	23	27	30	34	39	43	0	0.601404
1829	Forebrain/Midbrain/Hindbrain	2	5	7	7	11	14	19	26	29	30	0.189667	-0.489612
1830	Forebrain/Midbrain/Hindbrain	4	10	15	25	38	47	57	63	73	86	0	0.647769
1831	Forebrain/Midbrain/Hindbrain	1	4	15	22	28	35	43	53	62	73	0	0.494935
1832	Forebrain/Midbrain/Hindbrain	1	9	17	23	29	32	35	37	44	45	0	0.600043
1833	Forebrain/Midbrain/Hindbrain	0	1	1	1	4	9	13	18	19	21	0.234585	0.194879
1834	Forebrain/Midbrain/Hindbrain	5	10	14	18	27	35	40	41	43	44	0.273645	0.595551
1835	Forebrain/Midbrain/Hindbrain	0	0	2	3	5	8	10	15	19	26	0.13285	0.577459
1836	Forebrain/Midbrain/Hindbrain	0	1	2	7	15	17	21	27	36	46	0	0.0642487
1837	Forebrain/Midbrain/Hindbrain	4	12	18	23	26	28	35	41	46	53	0.404841	-0.412409
1838	Forebrain/Midbrain/Hindbrain	0	2	5	14	16	18	22	23	29	34	0	0.616583
1839	Cranial mesoderm	1	1	2	3	4	7	8	11	13	14	0.698881	-0.568246
1840	Forebrain/Midbrain/Hindbrain	3	5	11	15	19	21	24	25	27	29	0	0.600633
1841	Forebrain/Midbrain/Hindbrain	1	9	17	29	36	45	57	62	72	84	0.13285	0.64665
1842	Neural crest	5	8	9	12	19	28	35	45	54	58	0.466077	0.0746223
1843	Forebrain/Midbrain/Hindbrain	0	3	6	11	16	22	26	35	39	46	0.13285	0.155069
1844	Forebrain/Midbrain/Hindbrain	4	12	16	18	21	28	29	35	37	45	0	0.613985
1845	Forebrain/Midbrain/Hindbrain	1	8	15	22	24	28	33	40	43	51	0	0.566703
1846	Forebrain/Midbrain/Hindbrain	3	8	13	16	20	28	33	37	41	48	0	0.615242
1847	Forebrain/Midbrain/Hindbrain	1	7	7	11	14	15	20	22	26	30	0.13285	0.572592
1848	Forebrain/Midbrain/Hindbrain	0	7	13	17	20	21	25	28	32	34	0	0.615769
1849	Forebrain/Midbrain/Hindbrain	5	10	19	28	36	45	55	63	74	83	0	0.661317
1850	Forebrain/Midbrain/Hindbrain	2	6	7	11	14	18	20	26	34	40	0.390865	-0.523702
1851	Forebrain/Midbrain/Hindbrain	3	8	12	17	20	22	28	35	43	46	0	0.474569
1852	Cranial mesoderm	3	4	5	8	8	9	10	11	12	13	0.596445	-0.499988
1853	Forebrain/Midbrain/Hindbrain	1	1	9	13	14	17	21	25	29	32	0	0.597777
1854	Forebrain/Midbrain/Hindbrain	2	10	16	23	26	34	43	56	63	74	0.13285	0.660941
1855	Forebrain/Midbrain/Hindbrain	2	9	20	23	27	34	41	45	51	55	0.13285	-0.50276
1856	Forebrain/Midbrain/Hindbrain	5	10	19	22	24	28	31	35	40	44	0	0.611242
1857	Forebrain/Midbrain/Hindbrain	2	4	5	10	12	15	17	21	22	23	0	0.615098
1858	Forebrain/Midbrain/Hindbrain	1	2	8	10	13	15	20	23	27	29	0.494064	-0.503047
1859	Forebrain/Midbrain/Hindbrain	4	11	17	25	34	45	59	74	83	95	0	0.64497
1860	Forebrain/Midbrain/Hindbrain	2	3	4	8	11	17	21	25	29	30	0	0.574311
1861	Forebrain/Midbrain/Hindbrain	4	7	9	14	18	23	26	31	34	42	0.399491	0.593837
1862	Forebrain/Midbrain/Hindbrain	6	13	19	23	27	34	43	53	59	66	0	0.649244
1863	Forebrain/Midbrain/Hindbrain	0	2	7	11	11	14	16	18	21	24	0	-0.36223
1864	Forebrain/Midbrain/Hindbrain	0	3	5	14	20	29	38	52	63	70	0.13285	0.66044
1865	Forebrain/Midbrain/Hindbrain	4	8	18	24	30	40	52	59	69	76	0	0.655843
1866	Forebrain/Midbrain/Hindbrain	2	6	16	23	34	48	57	69	78	85	0.13285	0.648243
1867	Forebrain/Midbrain/Hindbrain	4	10	16	18	23	31	39	47	56	68	0	0.647191
1868	Forebrain/Midbrain/Hindbrain	2	7	13	21	32	42	57	70	73	82	0	0.647226
1869	Forebrain/Midbrain/Hindbrain	3	8	14	22	32	41	55	62	69	80	0.13285	0.646233
1870	Forebrain/Midbrain/Hindbrain	5	15	24	34	45	59	68	82	96	109	0	0.646188
1871	Forebrain/Midbrain/Hindbrain	5	16	27	35	47	56	69	78	97	113	0	0.645538
1872	Forebrain/Midbrain/Hindbrain	1	4	5	16	18	22	31	41	49	52	0	0.630872
1873	Forebrain/Midbrain/Hindbrain	3	9	17	30	38	51	64	80	91	105	0	0.644514
1874	Forebrain/Midbrain/Hindbrain	6	12	24	31	40	49	57	65	73	85	0.13285	0.6475
1875	Forebrain/Midbrain/Hindbrain	3	10	15	21	26	33	40	52	60	67	0	0.647154
1876	Forebrain/Midbrain/Hindbrain	1	6	10	18	29	39	50	60	68	81	0	0.627133
1877	Endothelium	0	0	1	1	2	2	3	4	4	5	0.769831	-0.361885
1878	Forebrain/Midbrain/Hindbrain	2	6	12	22	30	42	55	68	79	94	0	0.622374
1879	Forebrain/Midbrain/Hindbrain	2	8	17	22	28	34	45	50	58	69	0	0.64606
1880	Forebrain/Midbrain/Hindbrain	4	11	16	22	31	38	41	49	59	75	0	0.648781
1881	Forebrain/Midbrain/Hindbrain	5	11	19	28	37	54	68	81	101	117	0	0.646784
1882	Forebrain/Midbrain/Hindbrain	6	8	13	24	38	49	57	73	84	98	0	0.647194
1883	Forebrain/Midbrain/Hindbrain	6	13	16	23	34	43	49	58	65	76	0	0.6437
1884	Forebrain/Midbrain/Hindbrain	0	1	8	14	24	35	48	57	63	79	0.13285	0.658763
1885	Forebrain/Midbrain/Hindbrain	0	7	16	18	28	35	42	48	61	67	0.186165	-0.634456
1886	Forebrain/Midbrain/Hindbrain	4	15	23	29	34	42	50	60	65	73	0	0.648459
1887	Forebrain/Midbrain/Hindbrain	3	8	14	22	36	45	53	65	78	91	0	0.644842
1888	Forebrain/Midbrain/Hindbrain	1	6	13	17	29	35	44	54	63	73	0	0.64869
1889	Forebrain/Midbrain/Hindbrain	3	10	15	23	35	42	48	56	62	75	0	0.643687
1890	Forebrain/Midbrain/Hindbrain	2	11	19	31	40	51	59	74	86	94	0	0.644365
1891	Forebrain/Midbrain/Hindbrain	2	8	9	21	32	43	55	63	76	92	0	0.644858
1892	Forebrain/Midbrain/Hindbrain	3	8	12	23	24	32	36	46	49	57	0.13285	0.628377
1893	Forebrain/Midbrain/Hindbrain	5	18	23	28	36	43	55	62	71	79	0	0.648304
1894	Forebrain/Midbrain/Hindbrain	2	7	12	16	25	30	34	41	44	49	0.13285	0.597668
1895	Forebrain/Midbrain/Hindbrain	0	1	5	9	12	21	30	39	48	53	0	0.657822
1896	Forebrain/Midbrain/Hindbrain	8	14	20	27	42	47	58	68	79	94	0	-0.391451
1897	Forebrain/Midbrain/Hindbrain	1	6	13	16	21	24	32	41	46	54	0.299769	-0.63
1898	Forebrain/Midbrain/Hindbrain	2	3	10	16	22	30	34	45	52	65	0	0.657903
1899	Forebrain/Midbrain/Hindbrain	1	4	11	20	31	45	56	69	83	100	0.13285	0.64522
1900	Forebrain/Midbrain/Hindbrain	1	3	11	14	20	23	28	39	44	53	0	0.644284
1901	Forebrain/Midbrain/Hindbrain	0	0	1	1	5	5	5	5	5	9	0.494064	0.657245
1902	Forebrain/Midbrain/Hindbrain	1	7	12	14	21	28	35	44	50	56	0	0.624634
1903	Forebrain/Midbrain/Hindbrain	0	1	2	2	4	10	12	16	21	27	0.13285	0.647655
1904	Forebrain/Midbrain/Hindbrain	6	12	20	34	46	59	69	80	95	111	0	0.642676
1905	Forebrain/Midbrain/Hindbrain	2	10	23	30	44	53	71	89	101	109	0	0.644667
1906	Forebrain/Midbrain/Hindbrain	3	8	14	25	32	41	54	69	73	87	0	0.64342
1907	Forebrain/Midbrain/Hindbrain	2	5	12	14	22	33	40	49	60	66	0.13285	0.615973
1908	Forebrain/Midbrain/Hindbrain	2	4	8	10	14	16	20	24	29	37	0	0.565291
1909	Forebrain/Midbrain/Hindbrain	1	7	13	22	27	34	43	54	63	73	0	0.645808
1910	Forebrain/Midbrain/Hindbrain	0	10	16	24	37	45	51	58	69	85	0	0.656552
1911	Forebrain/Midbrain/Hindbrain	3	7	12	17	23	30	39	48	56	64	0	0.647092
1912	Forebrain/Midbrain/Hindbrain	3	5	10	22	30	40	46	59	68	74	0	0.642525
1913	Forebrain/Midbrain/Hindbrain	2	3	5	8	16	18	21	22	25	31	0.13285	0.629236
1914	Forebrain/Midbrain/Hindbrain	0	5	10	18	28	42	50	60	73	80	0	0.644068
1915	Forebrain/Midbrain/Hindbrain	4	9	20	23	29	37	52	62	71	83	0	0.645864
1916	Forebrain/Midbrain/Hindbrain	0	4	7	13	16	23	29	37	46	50	0.13285	0.637235
1917	Forebrain/Midbrain/Hindbrain	0	1	3	4	5	7	10	12	18	19	0	0.595494
1918	Forebrain/Midbrain/Hindbrain	2	8	17	29	36	43	49	57	61	65	0	-0.629091
1919	Forebrain/Midbrain/Hindbrain	3	13	19	28	32	36	44	57	65	77	0	0.645174
1920	Forebrain/Midbrain/Hindbrain	3	10	19	29	41	52	65	79	92	104	0	0.64355
1921	Forebrain/Midbrain/Hindbrain	3	7	15	21	26	31	39	46	56	64	0.189667	0.64468
1922	Forebrain/Midbrain/Hindbrain	3	5	13	22	30	42	57	66	77	85	0	0.628763
1923	Forebrain/Midbrain/Hindbrain	5	11	21	30	39	50	58	68	75	84	0	0.642915
1924	Forebrain/Midbrain/Hindbrain	3	7	15	29	39	47	58	66	75	82	0.273645	0.632019
1925	Forebrain/Midbrain/Hindbrain	6	13	27	40	56	70	82	96	106	118	0	0.651318
1926	Forebrain/Midbrain/Hindbrain	2	5	9	13	20	28	30	40	47	61	0	0.661991
1927	Forebrain/Midbrain/Hindbrain	2	8	17	30	41	59	73	81	91	101	0	0.660652
1928	Forebrain/Midbrain/Hindbrain	1	9	14	21	28	36	44	51	58	65	0	0.66425
1929	Forebrain/Midbrain/Hindbrain	1	13	20	35	46	58	74	86	104	113	0	0.630999
1930	Forebrain/Midbrain/Hindbrain	5	15	23	34	47	58	69	82	97	112	0	0.667455
1931	Forebrain/Midbrain/Hindbrain	2	9	14	23	35	43	52	61	67	71	0	0.634789
1932	Forebrain/Midbrain/Hindbrain	6	11	19	31	43	51	65	78	90	99	0	0.669787
1933	Forebrain/Midbrain/Hindbrain	5	12	23	31	41	48	61	72	81	87	0	0.637467
1934	Forebrain/Midbrain/Hindbrain	5	15	25	41	49	64	76	95	110	120	0	0.671356
1935	Neural crest	0	1	1	2	2	4	9	11	11	11	0.811474	0.654604
1936	Forebrain/Midbrain/Hindbrain	4	9	17	27	41	61	76	85	94	99	0	0.663307
1937	Forebrain/Midbrain/Hindbrain	5	22	29	41	54	68	78	88	98	111	0	0.647175
1938	Forebrain/Midbrain/Hindbrain	7	20	30	47	64	78	89	107	118	126	0	0.633888
1939	Forebrain/Midbrain/Hindbrain	1	4	9	15	22	30	40	47	54	62	0.13285	0.646543
1940	Forebrain/Midbrain/Hindbrain	0	1	1	2	2	3	3	4	6	9	0	0.630496
1941	Forebrain/Midbrain/Hindbrain	1	3	6	10	15	22	31	41	53	66	0	0.598182
1942	Forebrain/Midbrain/Hindbrain	2	3	7	12	20	22	31	42	52	66	0	0.648479
1943	Forebrain/Midbrain/Hindbrain	1	9	13	16	20	26	29	36	45	53	0	0.606808
1944	Forebrain/Midbrain/Hindbrain	5	14	21	32	50	67	85	97	109	122	0	0.641794
1945	Endothelium	0	0	0	0	0	0	0	0	1	1	0.790925	0.631301
1946	Forebrain/Midbrain/Hindbrain	8	15	29	36	46	60	73	81	89	98	0	0.668359
1947	Forebrain/Midbrain/Hindbrain	1	4	5	7	12	14	19	23	32	36	0	-0.331992
1948	Forebrain/Midbrain/Hindbrain	8	17	30	44	61	73	90	104	125	139	0	0.667819
1949	Forebrain/Midbrain/Hindbrain	4	16	24	37	44	59	69	84	100	112	0	0.623683
1950	Forebrain/Midbrain/Hindbrain	4	10	15	23	33	45	50	61	74	83	0	0.633121
1951	Forebrain/Midbrain/Hindbrain	2	15	26	39	47	66	80	91	97	106	0	0.672843
1952	Forebrain/Midbrain/Hindbrain	8	17	29	47	57	68	80	89	101	110	0	0.675399
1953	Forebrain/Midbrain/Hindbrain	7	16	22	38	49	61	77	84	94	105	0	0.624675
1954	Forebrain/Midbrain/Hindbrain	3	8	21	34	53	66	80	93	105	116	0	0.667481
1955	Forebrain/Midbrain/Hindbrain	3	11	23	30	44	53	64	80	89	102	0.13285	0.658743
1956	Haematoendothelial progenitors	1	1	1	1	1	1	1	1	1	1	0.770642	-0.480352
1957	Forebrain/Midbrain/Hindbrain	3	8	18	33	40	46	55	67	74	82	0	0.65305
1958	Forebrain/Midbrain/Hindbrain	6	19	33	50	60	72	88	102	119	134	0	0.64672
1959	Forebrain/Midbrain/Hindbrain	4	13	27	38	56	71	86	100	116	131	0	0.643841
1960	Forebrain/Midbrain/Hindbrain	1	9	21	38	53	66	79	92	103	117	0	0.663263
1961	Forebrain/Midbrain/Hindbrain	5	13	24	36	53	69	79	94	112	120	0	0.646656
1962	Forebrain/Midbrain/Hindbrain	4	5	9	20	29	34	41	47	55	60	0	0.656692
1963	Forebrain/Midbrain/Hindbrain	3	14	24	40	57	68	88	101	113	125	0	0.666172
1964	Forebrain/Midbrain/Hindbrain	5	17	22	32	39	47	52	61	66	73	0	0.665264
1965	Forebrain/Midbrain/Hindbrain	7	16	25	35	47	61	75	82	88	97	0	0.676129
1966	Forebrain/Midbrain/Hindbrain	0	4	8	13	21	25	34	38	47	53	0	0.634793
1967	Forebrain/Midbrain/Hindbrain	4	11	24	32	44	52	63	74	92	101	0.205239	0.46879
1968	Forebrain/Midbrain/Hindbrain	4	5	11	19	25	40	51	56	64	69	0	0.670745
1969	Forebrain/Midbrain/Hindbrain	4	7	18	25	36	49	55	68	72	84	0	0.633373
1970	Forebrain/Midbrain/Hindbrain	7	16	23	35	44	54	66	74	87	96	0	0.63219
1971	Forebrain/Midbrain/Hindbrain	1	1	2	3	6	10	15	21	28	39	0	0.642851
1972	Forebrain/Midbrain/Hindbrain	7	16	26	39	53	68	79	96	108	119	0	0.669962
1973	Forebrain/Midbrain/Hindbrain	2	3	10	20	29	36	44	54	62	70	0	0.598256
1974	Forebrain/Midbrain/Hindbrain	1	5	14	21	26	33	43	51	62	74	0	0.662803
1975	Forebrain/Midbrain/Hindbrain	2	7	16	22	29	39	53	63	70	80	0	0.658909
1976	Forebrain/Midbrain/Hindbrain	4	11	27	35	47	55	68	80	92	104	0	0.653719
1977	Forebrain/Midbrain/Hindbrain	4	15	25	38	48	61	75	88	98	117	0	0.596146
1978	Neural crest	6	16	28	39	49	63	72	86	100	106	0.189667	0.61412
1979	Forebrain/Midbrain/Hindbrain	6	14	34	46	57	65	77	87	99	107	0	0.617102
1980	Forebrain/Midbrain/Hindbrain	5	13	21	32	44	58	69	84	95	101	0	0.655961
1981	Forebrain/Midbrain/Hindbrain	1	4	8	20	36	50	66	78	86	102	0	0.661518
1982	Forebrain/Midbrain/Hindbrain	3	9	22	37	49	59	73	87	100	112	0	0.61761
1983	Forebrain/Midbrain/Hindbrain	6	16	25	37	46	56	72	89	97	110	0	0.672482
1984	Forebrain/Midbrain/Hindbrain	0	0	2	2	3	7	11	20	25	28	0	0.634838
1985	Forebrain/Midbrain/Hindbrain	1	2	4	6	11	13	24	30	40	48	0	0.633462
1986	Forebrain/Midbrain/Hindbrain	3	15	27	40	52	68	83	93	106	120	0	0.651544
1987	Forebrain/Midbrain/Hindbrain	4	13	23	32	43	54	67	79	88	104	0	0.662899
1988	Forebrain/Midbrain/Hindbrain	4	12	19	24	40	52	64	73	86	98	0	0.672918
1989	Forebrain/Midbrain/Hindbrain	4	12	27	44	59	72	87	98	109	123	0.234585	0.653336
1990	Forebrain/Midbrain/Hindbrain	2	4	12	22	37	50	64	79	89	96	0	0.675221
1991	Forebrain/Midbrain/Hindbrain	2	16	25	40	57	71	87	104	116	132	0	0.61126
1992	Forebrain/Midbrain/Hindbrain	3	9	14	24	35	46	55	61	69	77	0	0.660383
1993	Forebrain/Midbrain/Hindbrain	6	16	23	39	48	65	75	93	103	116	0	0.654647
1994	Forebrain/Midbrain/Hindbrain	2	10	22	31	42	53	66	80	90	96	0	0.662594
1995	Forebrain/Midbrain/Hindbrain	3	18	29	46	58	79	88	102	115	129	0	0.640287
1996	Forebrain/Midbrain/Hindbrain	3	13	31	43	57	74	89	104	119	134	0	0.655649
1997	Forebrain/Midbrain/Hindbrain	3	11	25	38	53	66	80	95	106	121	0	0.672373
1998	Forebrain/Midbrain/Hindbrain	1	7	13	22	34	48	59	65	67	74	0	0.656431
[truncated: 4,525 more rows]

## Sheet: SageNet
test cell index	cell type	hit neighbors with k=20	hit neighbors with k=40	hit neighbors with k=60	hit neighbors with k=80	hit neighbors with k=100	hit neighbors with k=120	hit neighbors with k=140	hit neighbors with k=160	hit neighbors with k=180	hit neighbors with k=200	jsd	spearman corr
0	Spinal cord	1	4	11	17	25	36	43	49	54	64	0.218492	-0.29778
1	Gut tube	5	9	16	24	30	37	46	55	62	68	0.132916	0.416149
2	Gut tube	0	0	2	7	9	10	14	14	19	21	0.37417	0.39849
3	Endothelium	0	0	1	3	5	6	9	9	11	13	0.672819	0.20729
4	Spinal cord	0	0	3	10	18	23	29	37	44	48	0.555675	-0.193197
5	NMP	2	3	9	15	20	25	33	36	43	52	0.341494	-0.307847
6	Gut tube	4	5	10	14	22	29	37	41	45	57	0.235372	0.376236
7	Splanchnic mesoderm	3	12	23	34	44	51	57	61	66	68	0.348826	0.296661
8	Spinal cord	2	7	15	20	30	35	44	53	62	66	0.275538	-0.300694
9	Haematoendothelial progenitors	0	0	1	3	8	9	11	12	13	13	0.675476	0.207376
10	Spinal cord	1	6	9	17	21	31	41	51	56	67	0.443686	-0.327982
11	Spinal cord	1	8	16	19	26	32	39	49	62	69	0.146888	-0.303207
12	Gut tube	0	3	8	14	18	29	39	43	54	67	0.0677152	0.389634
13	Spinal cord	0	3	8	13	17	29	38	48	56	64	0.304063	-0.332462
14	Endothelium	0	1	4	6	8	15	16	17	18	18	0.522846	0.201028
15	NMP	3	9	15	19	27	33	39	44	53	60	0.353201	-0.339504
16	Gut tube	1	1	3	4	4	7	7	7	11	13	0.43485	0.395346
17	Gut tube	2	6	15	24	38	46	54	59	67	74	0	0.405522
18	Endothelium	0	3	3	5	9	11	12	14	17	21	0.517157	0.246383
19	Spinal cord	1	5	9	12	18	23	34	41	46	54	0.58495	-0.287175
20	NMP	0	2	7	14	20	31	36	43	50	62	0.443686	-0.288449
21	Forebrain/Midbrain/Hindbrain	2	5	9	9	10	16	23	32	39	47	0.498568	-0.277198
22	Endothelium	2	3	3	4	8	9	11	11	12	15	0.641733	0.243586
23	Spinal cord	0	5	10	19	24	30	40	47	57	63	0.218492	-0.328223
24	Spinal cord	3	3	6	13	15	18	21	25	31	42	0.25982	-0.3165
25	Endothelium	1	2	3	3	3	3	6	7	8	16	0.396963	0.15253
26	Spinal cord	2	7	14	26	33	41	47	54	61	69	0.235372	-0.328332
27	Spinal cord	1	3	7	10	20	24	28	41	52	61	0.328942	-0.301024
28	Spinal cord	0	0	2	8	11	15	17	19	23	31	0.602592	-0.334216
29	Spinal cord	1	9	19	23	32	36	42	52	64	72	0.193786	-0.334456
30	Spinal cord	0	3	13	22	29	36	41	51	57	70	0.249975	-0.29778
31	Spinal cord	2	5	9	18	26	33	45	55	65	76	0.0677152	-0.300091
32	Spinal cord	1	3	5	15	18	28	34	43	57	67	0.311076	-0.146459
33	Haematoendothelial progenitors	1	1	2	3	5	7	9	12	13	16	0.410525	0.274329
34	Spinal cord	0	4	7	17	25	30	33	47	61	69	0.307104	-0.195308
35	Erythroid	1	2	2	3	4	4	6	11	15	19	0.724981	0.17536
36	Erythroid	0	1	4	7	11	12	13	18	23	27	0.832555	0.157488
37	NMP	1	2	4	11	14	15	17	23	30	35	0.395426	-0.301133
38	Spinal cord	1	5	11	13	16	19	30	34	45	49	0.509967	-0.354678
39	Haematoendothelial progenitors	0	1	3	4	6	6	6	6	7	10	0.59138	0.38559
40	Spinal cord	2	6	12	20	30	41	50	55	62	73	0.227298	-0.283029
41	Spinal cord	2	6	7	9	12	20	29	45	50	64	0.314682	-0.200222
42	Spinal cord	2	8	15	26	34	41	46	53	62	71	0.0998318	-0.320111
43	NMP	3	7	15	24	35	44	50	58	61	68	0.255824	-0.323907
44	Haematoendothelial progenitors	1	1	3	5	5	6	6	7	9	12	0.407581	0.341945
45	Spinal cord	0	4	8	12	14	16	21	30	37	44	0.23902	-0.306218
46	Endothelium	0	1	2	2	5	6	10	11	15	18	0.466077	0.28719
47	Spinal cord	1	6	11	20	26	37	44	55	68	82	0.13285	-0.307605
48	Endothelium	0	3	5	7	9	11	12	17	20	22	0.554319	0.310603
49	NMP	3	11	18	24	32	40	47	55	68	76	0	-0.294457
50	Spinal cord	4	9	13	17	26	33	38	43	53	64	0.374185	-0.311327
51	Gut tube	3	5	11	18	23	35	42	49	60	71	0.189667	0.358846
52	Endothelium	0	2	4	5	6	9	12	15	16	19	0.5656	0.0755408
53	Forebrain/Midbrain/Hindbrain	2	5	6	8	10	16	21	27	33	39	0.445055	-0.356111
54	Spinal cord	1	6	14	23	35	43	51	56	61	70	0.140874	-0.316056
55	Spinal cord	2	4	8	16	27	34	44	51	59	71	0.250273	-0.233923
56	Gut tube	0	3	4	11	18	22	28	35	43	45	0.18338	0.329234
57	Haematoendothelial progenitors	0	0	1	1	3	8	11	12	17	20	0.483808	0.208086
58	Spinal cord	4	5	8	15	22	29	38	43	52	63	0.316887	-0.341581
59	Gut tube	0	3	6	11	18	22	25	35	43	52	0.273645	0.2858
60	Spinal cord	1	5	7	14	19	26	39	45	59	73	0.132916	-0.313144
61	NMP	2	8	16	23	32	41	50	61	71	78	0.234956	-0.320579
62	Spinal cord	1	10	17	27	36	41	49	59	67	73	0.234585	-0.300931
63	NMP	2	6	10	18	24	33	42	55	63	69	0.28032	-0.300167
64	Spinal cord	3	5	10	20	28	35	44	54	67	77	0.196496	-0.310002
65	Spinal cord	1	3	4	8	12	22	30	38	47	53	0.438162	-0.303192
66	Spinal cord	0	2	3	7	9	11	16	23	28	35	0.399491	-0.339473
67	Gut tube	2	5	10	17	26	34	44	54	61	64	0	0.320847
68	Spinal cord	0	0	1	2	8	11	14	20	23	36	0.460879	-0.355505
69	Spinal cord	1	4	10	19	28	37	49	57	67	78	0.0678577	-0.310605
70	Spinal cord	1	6	14	20	29	43	52	59	65	70	0.409393	-0.327312
71	Spinal cord	0	4	12	20	26	37	42	50	56	65	0.289758	-0.301469
72	Spinal cord	1	6	12	14	21	26	33	42	53	59	0.13307	-0.295783
73	Spinal cord	2	7	13	21	31	40	52	58	68	78	0.132988	-0.29845
74	Haematoendothelial progenitors	0	0	1	1	3	5	8	11	13	15	0.531312	0.209215
75	Spinal cord	0	0	1	2	2	2	2	3	5	7	0.704236	-0.418263
76	Spinal cord	1	7	14	24	35	45	51	59	68	74	0.0677152	-0.304589
77	Spinal cord	1	3	5	9	15	25	34	47	54	67	0.231591	-0.329229
78	Spinal cord	2	3	6	13	18	26	34	47	58	67	0.297955	-0.32294
79	Spinal cord	0	0	1	1	3	4	5	10	20	26	0.412084	-0.294089
80	Spinal cord	0	0	2	4	7	12	15	22	27	28	0.657549	-0.337456
81	Spinal cord	0	4	13	22	36	43	48	59	64	76	0.175405	-0.297629
82	Spinal cord	0	5	9	20	35	44	49	57	65	71	0.175405	-0.287139
83	Spinal cord	0	0	4	8	17	25	33	41	52	61	0.513709	-0.338648
84	Haematoendothelial progenitors	0	3	3	5	7	9	10	12	12	17	0.53701	0.23401
85	Gut tube	1	2	3	3	5	6	9	15	16	21	0.273645	0.349591
86	Spinal cord	1	7	17	28	37	43	54	66	72	81	0.132988	-0.307985
87	Gut tube	4	6	10	16	24	30	37	49	57	62	0.234956	0.287319
88	Spinal cord	0	2	5	10	16	23	34	49	58	71	0.412117	-0.30259
89	Endothelium	0	0	0	2	2	3	4	4	4	5	0.584843	0.25147
90	Spinal cord	0	1	1	1	2	2	3	4	4	6	0.704236	-0.42422
91	Splanchnic mesoderm	2	6	15	18	24	30	37	46	54	59	0.273645	0.299288
92	Spinal cord	0	2	7	14	22	31	42	50	55	63	0.344012	-0.343715
93	Spinal cord	0	0	3	9	15	22	27	39	48	55	0.311701	-0.31852
94	Spinal cord	1	4	9	11	19	29	38	52	61	74	0.406966	-0.324764
95	Spinal cord	1	2	4	7	9	13	18	23	28	35	0.380652	-0.286354
96	Spinal cord	0	7	17	22	31	40	49	59	69	80	0.189667	-0.250304
97	Haematoendothelial progenitors	0	0	0	0	0	0	0	0	0	1	0.592965	0.194953
98	Spinal cord	1	1	8	15	21	31	37	51	58	63	0.380764	-0.201328
99	Spinal cord	1	4	7	18	26	39	48	60	68	80	0.151545	-0.291437
100	Spinal cord	2	3	7	9	14	21	26	31	38	39	0.13285	-0.310652
101	Spinal cord	1	2	6	15	28	37	49	59	67	79	0.0678577	-0.280832
102	Splanchnic mesoderm	1	4	13	16	27	35	45	53	59	67	0	0.337437
103	Spinal cord	0	1	4	7	11	24	35	50	61	73	0.146004	-0.316014
104	Haematoendothelial progenitors	0	0	0	3	7	9	11	15	16	16	0.68593	0.295388
105	Gut tube	1	2	4	6	8	11	11	14	16	17	0.503805	0.346093
106	Spinal cord	1	1	6	14	21	28	34	43	53	63	0.443738	-0.355072
107	Forebrain/Midbrain/Hindbrain	0	4	11	19	25	36	48	58	67	76	0.273645	-0.330062
108	Forebrain/Midbrain/Hindbrain	1	2	4	8	11	17	22	27	32	40	0.534336	-0.0719795
109	NMP	0	4	10	14	17	25	35	45	59	74	0.286245	-0.329071
110	Spinal cord	1	5	10	16	25	36	44	55	62	69	0.353447	-0.325455
111	Spinal cord	0	5	5	10	18	27	34	43	52	62	0.138277	-0.267976
112	Gut tube	3	16	21	26	32	42	51	59	71	81	0	0.35717
113	Gut tube	1	2	3	4	7	10	12	13	16	22	0.309197	0.35475
114	Spinal cord	1	2	7	13	18	29	36	47	55	66	0.245895	-0.333642
115	NMP	2	5	8	19	28	38	51	64	76	79	0.120634	-0.331581
116	Spinal cord	0	1	1	1	2	6	10	17	24	30	0.41939	-0.30082
117	Spinal cord	2	5	9	16	24	33	42	56	65	73	0.244244	-0.335547
118	Gut tube	5	10	14	18	24	30	39	46	50	57	0.240219	0.176316
119	Gut tube	1	3	6	7	9	12	12	15	15	16	0.523331	0.37084
120	Cranial mesoderm	0	1	2	4	6	10	11	12	14	17	0.499366	-0.00979923
121	Spinal cord	0	3	13	19	31	37	44	52	65	77	0.161748	-0.339326
122	Spinal cord	2	2	8	14	27	41	55	61	71	82	0.189667	-0.285332
123	Gut tube	2	5	10	10	17	25	27	35	43	51	0.13285	0.300845
124	Spinal cord	2	6	10	17	26	38	47	52	60	70	0.165852	-0.327817
125	Haematoendothelial progenitors	0	2	3	8	9	10	15	20	22	25	0.661749	0.258452
126	Spinal cord	0	1	4	8	16	24	28	35	37	44	0.382319	-0.129321
127	Spinal cord	0	4	14	22	31	40	49	63	75	88	0.218492	-0.305872
128	Spinal cord	0	2	4	7	11	15	27	32	39	46	0.304063	-0.223071
129	Spinal cord	2	4	14	26	36	44	51	63	75	86	0.0822461	-0.30331
130	Spinal cord	2	3	7	13	20	25	35	44	54	63	0.18008	-0.289805
131	Spinal cord	1	2	6	15	26	38	55	63	71	79	0.120634	-0.290696
132	Endothelium	1	2	2	5	7	10	12	14	15	16	0.679184	0.295845
133	Gut tube	0	0	1	2	3	4	4	4	5	6	0.706638	0.376106
134	Haematoendothelial progenitors	0	1	1	1	4	7	10	12	14	18	0.644172	0.272685
135	Spinal cord	0	3	7	17	26	34	42	52	62	72	0.198146	-0.325778
136	Spinal cord	2	4	10	18	22	28	34	49	56	68	0.287263	-0.234698
137	Cranial mesoderm	0	1	2	3	4	4	5	7	8	8	0.614916	0.0413052
138	Spinal cord	2	4	12	22	34	36	44	58	71	79	0.0680171	-0.291721
139	Gut tube	0	1	2	5	7	7	10	14	15	15	0.419886	0.39954
140	Spinal cord	0	3	6	13	24	35	44	50	66	78	0.18986	-0.279316
141	Spinal cord	2	3	6	10	17	27	44	55	68	80	0.165945	-0.315257
142	Spinal cord	1	1	4	11	15	20	30	40	50	58	0.478375	-0.306365
143	Spinal cord	0	1	1	4	5	7	16	23	30	48	0.380878	-0.316232
144	Gut tube	2	4	7	11	16	22	32	38	49	61	0.13285	0.354771
145	Spinal cord	1	2	5	8	10	20	25	31	39	47	0.42394	-0.265543
146	Forebrain/Midbrain/Hindbrain	0	0	1	4	5	7	7	7	12	18	0.602592	-0.373838
147	Spinal cord	3	6	12	19	25	30	39	49	61	72	0.175405	-0.288234
148	Gut tube	0	0	3	7	14	19	25	28	37	46	0.37417	0.381006
149	Spinal cord	1	8	13	19	21	27	35	42	56	65	0.288162	-0.230865
150	Spinal cord	0	2	6	12	16	27	35	50	61	75	0	-0.280068
151	Spinal cord	0	3	7	15	24	34	42	56	71	83	0.138683	-0.271778
152	Spinal cord	2	5	11	17	26	39	48	58	67	73	0.234956	-0.313063
153	Spinal cord	1	4	12	16	26	31	37	50	59	66	0.273645	-0.308149
154	Gut tube	1	4	7	12	14	17	19	22	24	25	0.380553	0.200096
155	Splanchnic mesoderm	0	4	6	7	11	13	15	19	21	22	0.50829	0.21435
156	Presomitic mesoderm	1	3	6	8	15	24	31	41	49	64	0.128952	-0.184992
157	Spinal cord	0	2	8	14	24	32	45	52	65	80	0.186029	-0.299294
158	Spinal cord	0	7	13	20	23	27	33	37	43	46	0.0678577	-0.34434
159	Spinal cord	0	4	7	12	22	32	40	51	66	82	0.247528	-0.319466
160	NMP	2	5	11	18	30	36	43	52	64	74	0.151545	-0.286187
161	Spinal cord	2	2	5	8	13	20	27	35	43	50	0.449706	-0.316429
162	Spinal cord	0	2	8	13	22	30	36	51	63	77	0.271921	-0.301337
163	Spinal cord	1	3	8	13	21	27	41	53	67	82	0.255824	-0.284227
164	NMP	1	4	10	15	21	36	44	54	66	76	0.0678577	-0.29287
165	Gut tube	1	2	3	3	4	6	6	8	9	10	0.448827	0.256533
166	Splanchnic mesoderm	1	4	12	16	22	27	32	41	49	57	0.265903	0.226627
167	Spinal cord	1	4	7	16	27	35	45	55	67	76	0.144023	-0.336178
168	Spinal cord	1	2	5	9	13	22	28	40	51	59	0.181243	-0.32983
169	Spinal cord	1	4	12	16	22	26	30	38	43	52	0.132916	-0.348189
170	Forebrain/Midbrain/Hindbrain	0	3	7	11	14	17	26	32	47	56	0.276177	-0.301914
171	Spinal cord	3	6	8	15	22	30	35	38	44	49	0.226135	-0.343089
172	Endothelium	2	3	3	5	5	7	8	11	13	14	0.586506	0.406942
173	Gut tube	0	0	1	2	3	4	6	13	17	25	0.37417	0.299744
174	Forebrain/Midbrain/Hindbrain	1	2	4	9	11	17	20	25	31	41	0.458695	-0.295084
175	Splanchnic mesoderm	1	2	8	14	19	21	23	29	34	35	0.566447	0.278401
176	Spinal cord	2	4	11	17	21	27	28	33	44	51	0.0678577	-0.312956
177	Forebrain/Midbrain/Hindbrain	0	0	0	1	2	2	4	5	10	18	0.726663	-0.393091
178	Gut tube	0	1	1	5	7	7	8	11	17	21	0.447525	0.329553
179	Gut tube	1	3	4	10	11	13	16	18	19	22	0.363495	0.258918
180	Spinal cord	1	3	5	12	18	29	36	48	59	74	0.304063	-0.303421
181	Spinal cord	1	2	10	19	28	37	44	59	77	89	0.140874	-0.293512
182	Spinal cord	1	4	5	12	20	39	47	59	70	82	0.144023	-0.287731
183	Spinal cord	0	1	4	10	17	25	44	55	63	81	0.0921681	-0.265616
184	NMP	0	2	11	14	25	37	43	57	72	87	0.132916	-0.298191
185	Spinal cord	0	0	0	0	2	3	5	8	15	19	0.296349	-0.372093
186	Anterior somitic tissues	0	2	3	5	6	10	13	18	20	22	0.621142	0.20293
187	Spinal cord	0	3	3	6	11	12	21	25	28	38	0.620678	-0.34759
188	Spinal cord	1	3	8	11	14	19	29	37	49	59	0.375343	-0.236616
189	Forebrain/Midbrain/Hindbrain	1	5	9	11	16	25	30	40	46	55	0.328146	-0.337184
190	Endothelium	2	3	4	4	5	8	9	9	10	11	0.561071	0.373135
191	Spinal cord	2	3	7	14	24	36	49	58	71	84	0.0921681	-0.299119
192	Spinal cord	1	5	10	17	22	36	48	59	71	86	0.0680171	-0.285593
193	Spinal cord	0	0	2	4	8	13	18	22	27	31	0.520835	-0.367266
194	Gut tube	2	8	11	14	15	17	20	24	26	31	0.418775	0.0362445
195	Spinal cord	0	0	3	5	7	10	16	22	26	34	0.323449	-0.310352
196	Gut tube	0	6	12	19	28	34	42	52	59	66	0	0.325243
197	Endothelium	1	2	3	3	4	5	6	8	10	14	0.6019	0.256903
198	Spinal cord	0	2	4	8	15	23	32	40	52	59	0.175405	-0.314023
199	Spinal cord	1	2	6	11	16	30	41	47	58	64	0.188403	-0.317416
200	Spinal cord	2	3	5	10	22	25	30	39	44	53	0.571082	-0.299755
201	Gut tube	4	6	8	13	15	16	17	18	21	22	0.601875	-0.0761198
202	Forebrain/Midbrain/Hindbrain	0	3	5	11	16	22	27	31	40	50	0.228744	-0.302573
203	Spinal cord	0	4	14	20	26	33	44	54	71	87	0.165852	-0.305325
204	Spinal cord	0	2	7	11	16	23	31	43	53	66	0.513323	-0.326546
205	Spinal cord	2	4	11	14	22	33	46	58	71	79	0.277445	-0.284849
206	Gut tube	2	3	4	4	6	8	8	9	9	11	0.603919	0.182517
207	Erythroid	1	3	3	4	5	7	10	16	19	20	0.769831	0.121482
208	Forebrain/Midbrain/Hindbrain	1	3	6	10	11	17	23	27	35	42	0.332316	-0.322469
209	Spinal cord	1	3	4	7	10	13	16	26	33	43	0.0465906	-0.254182
210	Spinal cord	1	2	7	13	15	21	28	37	42	52	0.0912575	-0.290289
211	Spinal cord	0	7	10	12	17	24	28	34	37	46	0.207107	-0.317514
212	Forebrain/Midbrain/Hindbrain	1	4	7	10	13	18	21	29	38	47	0.410088	-0.25761
213	Forebrain/Midbrain/Hindbrain	1	6	15	19	21	23	29	38	50	56	0.186728	-0.314648
214	NMP	0	4	8	15	23	35	51	62	73	91	0	-0.234139
215	Spinal cord	0	3	5	8	16	23	39	52	70	83	0.175405	-0.304317
216	Spinal cord	4	5	10	14	23	28	40	49	55	68	0.18986	-0.336359
217	Endothelium	0	0	1	1	1	1	5	7	9	12	0.544617	0.112457
218	Sclerotome	1	3	6	10	12	17	22	25	28	31	0.493357	0.136283
219	Endothelium	1	3	4	5	5	6	8	10	11	13	0.542584	0.320613
220	Spinal cord	0	1	3	13	19	31	42	55	67	76	0.357519	-0.291774
221	Forebrain/Midbrain/Hindbrain	1	5	8	12	19	25	29	39	49	58	0.284614	-0.29186
222	Spinal cord	1	4	7	16	25	33	45	56	63	74	0.190076	-0.298971
223	Spinal cord	1	5	9	13	17	26	35	46	54	62	0.498294	-0.321599
224	Gut tube	3	4	5	7	9	10	10	13	13	14	0.450095	0.290764
225	Spinal cord	1	3	7	9	17	28	34	43	55	68	0.175405	-0.28291
226	Spinal cord	2	10	13	18	27	33	41	48	58	66	0.239826	-0.280365
227	Spinal cord	2	3	10	13	21	30	40	46	61	77	0.207107	-0.288181
228	Dermomyotome	0	0	5	6	8	10	11	12	14	16	0.568521	-0.0104315
229	Spinal cord	2	6	13	17	23	28	37	43	51	61	0.188403	-0.311716
230	Spinal cord	0	4	8	11	14	19	27	35	38	46	0.142788	-0.184246
231	Spinal cord	0	2	2	4	7	12	17	22	31	41	0.259408	-0.288699
232	Spinal cord	0	4	8	17	24	32	47	61	76	88	0.205239	-0.295625
233	Spinal cord	1	3	7	9	11	20	30	38	52	66	0.146888	-0.291993
234	Spinal cord	2	4	5	12	16	24	31	37	43	58	0.265903	-0.305221
235	NMP	2	4	7	10	19	32	41	57	70	86	0.234956	-0.287458
236	Spinal cord	2	10	14	22	31	39	49	59	71	84	0.234956	-0.276517
237	Spinal cord	1	4	7	18	28	35	42	50	67	84	0.228744	-0.272142
238	Splanchnic mesoderm	0	4	10	16	24	33	39	44	54	61	0.380652	0.314357
239	Spinal cord	1	4	7	13	14	20	27	38	47	55	0.278247	-0.254256
240	Haematoendothelial progenitors	0	0	1	4	8	8	8	10	10	12	0.574051	0.262015
241	Gut tube	3	5	5	6	7	8	13	13	16	19	0.402654	0.313607
242	Gut tube	3	5	7	7	7	9	10	12	14	15	0.406144	0.0893538
243	Spinal cord	0	4	9	14	19	32	38	47	66	79	0.186165	-0.285575
244	Gut tube	3	7	11	13	16	17	18	20	21	22	0.282869	0.235466
245	Spinal cord	0	1	8	16	23	30	43	51	63	81	0.18986	-0.242719
246	Spinal cord	2	2	8	10	18	26	32	45	60	74	0.388276	-0.256546
247	Spinal cord	2	3	7	14	22	30	38	49	64	74	0.132916	-0.310181
248	Spinal cord	0	1	3	6	10	13	15	22	23	25	0.235458	-0.236761
249	Haematoendothelial progenitors	1	3	5	9	14	15	17	21	23	25	0.374371	0.295295
250	Spinal cord	2	5	7	12	20	28	37	45	58	70	0.132988	-0.269101
251	Spinal cord	3	5	12	19	25	33	39	45	58	65	0.234585	-0.313231
252	Spinal cord	2	7	12	16	22	26	32	39	46	57	0.331464	-0.317908
253	Spinal cord	2	7	15	20	24	31	38	48	58	66	0.13307	-0.318888
254	Spinal cord	1	6	9	14	15	21	30	37	49	58	0.269542	-0.354377
255	Spinal cord	1	4	6	13	20	30	37	50	63	73	0.0678577	-0.293378
256	Spinal cord	2	6	10	14	22	32	39	49	58	73	0.186165	-0.310608
257	Forebrain/Midbrain/Hindbrain	3	5	8	12	20	27	34	41	47	57	0.420946	-0.0199547
258	Spinal cord	0	4	6	9	17	26	34	45	51	56	0.270532	-0.286329
259	Spinal cord	1	4	5	9	13	17	23	32	38	47	0.302759	-0.224714
260	Gut tube	4	14	19	26	35	41	53	60	70	79	0	0.431327
261	Spinal cord	0	2	4	10	16	20	27	32	42	49	0.288398	-0.294454
262	Haematoendothelial progenitors	0	1	1	1	1	2	4	5	5	7	0.539662	0.193469
263	Gut tube	2	3	3	6	7	7	8	10	15	18	0.397525	0.234714
264	Spinal cord	1	1	5	12	16	24	32	41	50	59	0.13307	-0.325751
265	Spinal cord	2	3	5	8	13	18	24	32	43	55	0.31209	-0.34252
266	Cranial mesoderm	1	2	4	7	10	14	15	16	16	19	0.60215	0.357095
267	Spinal cord	0	2	5	12	19	31	35	43	52	61	0.358234	-0.312973
268	Gut tube	0	0	2	4	4	6	9	10	10	12	0.571862	0.202219
269	Spinal cord	2	3	8	13	18	24	34	43	52	63	0.0677152	-0.292689
270	Gut tube	0	0	0	3	3	4	6	7	8	9	0.404841	0.277349
271	Haematoendothelial progenitors	0	0	0	1	2	5	6	9	9	11	0.591741	0.404356
272	Forebrain/Midbrain/Hindbrain	1	7	16	20	22	27	31	39	43	54	0	-0.306136
273	Spinal cord	2	5	12	17	24	34	45	56	71	78	0.289294	-0.272188
274	Spinal cord	0	6	10	13	20	24	29	38	53	68	0.161872	-0.24998
275	Spinal cord	1	5	7	11	16	19	24	27	38	45	0.326493	-0.109396
276	Spinal cord	0	0	2	5	11	18	30	39	44	54	0.127973	-0.342537
277	Spinal cord	1	2	5	12	18	25	35	42	53	65	0.0998318	-0.302823
278	Spinal cord	0	3	9	13	19	29	36	43	57	65	0.0536109	-0.262388
279	Forebrain/Midbrain/Hindbrain	0	0	0	2	3	3	5	6	8	9	0.68593	-0.47334
280	Spinal cord	0	3	5	12	15	23	34	44	52	60	0	-0.293695
281	Gut tube	2	3	5	6	8	8	10	12	13	15	0.380001	0.29942
282	Gut tube	1	6	12	21	29	37	44	47	59	67	0.13285	0.366722
283	Spinal cord	0	0	0	3	3	5	7	9	11	13	0.614432	-0.4101
284	Spinal cord	3	5	9	13	16	21	31	43	55	60	0.0677152	-0.295441
285	Spinal cord	1	3	6	13	17	27	30	40	54	65	0.18338	-0.314215
286	Spinal cord	0	3	6	9	13	23	33	49	60	74	0.262449	-0.296616
287	Spinal cord	0	3	5	8	11	18	25	34	41	50	0.326388	-0.342062
288	Spinal cord	1	7	11	15	20	28	34	44	59	71	0.13307	-0.297136
289	Spinal cord	1	5	11	19	29	38	50	62	70	79	0.146888	-0.227791
290	Spinal cord	0	3	4	10	14	17	22	33	42	50	0.200496	-0.292374
291	Spinal cord	0	0	8	18	26	34	46	54	66	77	0.199838	-0.275659
292	Gut tube	1	4	6	9	14	22	29	34	39	46	0	0.412755
293	Spinal cord	1	3	9	13	23	28	36	43	49	57	0.146004	-0.320272
294	Forebrain/Midbrain/Hindbrain	1	4	6	9	14	24	28	32	43	50	0.475752	-0.21762
295	Spinal cord	1	4	11	16	21	26	35	48	59	69	0.0887711	-0.297716
296	Gut tube	1	1	3	4	4	5	8	11	13	15	0.505816	0.366063
297	Definitive endoderm	1	4	5	10	16	23	30	36	40	50	0.443387	-0.129712
298	Spinal cord	2	5	12	19	27	33	43	51	60	66	0.216562	-0.28896
299	Spinal cord	3	6	10	13	20	29	40	54	68	77	0.132916	-0.318366
300	Spinal cord	0	5	9	12	19	25	41	48	55	60	0.222303	-0.296488
301	Spinal cord	0	0	1	5	10	17	20	24	27	34	0.318982	-0.330663
302	Spinal cord	2	9	14	19	22	30	43	56	66	76	0.140874	-0.28544
303	Gut tube	2	8	13	22	30	36	49	55	65	74	0	0.390028
304	Spinal cord	1	4	10	19	25	30	42	55	64	72	0.146004	-0.321601
305	Spinal cord	0	5	9	17	28	37	47	57	70	82	0.190076	-0.269996
306	Spinal cord	0	1	6	6	8	14	20	27	34	39	0.372821	-0.248595
307	Spinal cord	4	7	10	13	17	24	31	41	54	68	0.0677152	-0.285384
308	Erythroid	0	1	1	2	4	9	10	14	16	17	0.832555	0.253001
309	Spinal cord	1	8	11	18	23	30	38	44	56	65	0.190998	-0.241974
310	Spinal cord	1	4	9	13	22	24	35	48	62	73	0.326388	-0.30178
311	Gut tube	1	5	6	9	14	17	21	26	30	36	0.497143	0.0564538
312	Spinal cord	0	2	7	11	22	29	41	52	60	69	0.18008	-0.319973
313	Endothelium	1	1	1	1	2	3	6	9	11	13	0.634277	0.230347
314	Forebrain/Midbrain/Hindbrain	0	1	2	4	6	12	17	25	28	32	0.347823	-0.223603
315	Forebrain/Midbrain/Hindbrain	0	2	5	7	9	14	22	29	41	49	0.0396113	-0.329379
316	Spinal cord	2	3	8	17	25	33	46	54	65	78	0.186165	-0.305007
317	Spinal cord	0	1	2	3	6	9	16	22	30	38	0.540913	-0.348104
318	Spinal cord	1	2	3	3	4	5	7	8	10	18	0.563915	-0.423493
319	Spinal cord	1	3	8	12	14	17	23	32	43	52	0.307168	-0.116487
320	Spinal cord	1	1	6	10	14	22	28	41	53	63	0.146888	-0.26443
321	Forebrain/Midbrain/Hindbrain	1	3	5	9	20	30	39	49	58	74	0.217526	-0.313237
322	Splanchnic mesoderm	1	4	10	16	24	30	34	40	44	46	0.32958	0.285215
323	Forebrain/Midbrain/Hindbrain	0	1	2	4	9	16	20	23	35	43	0.435694	-0.148093
324	Spinal cord	2	5	12	17	21	33	43	52	61	69	0.133161	-0.248392
325	Spinal cord	0	0	0	1	1	1	2	2	3	6	0.703301	-0.391268
326	Spinal cord	0	5	10	12	16	23	29	33	38	43	0.39167	-0.278468
327	Spinal cord	0	0	2	2	3	13	16	22	29	36	0.490095	-0.357709
328	Forebrain/Midbrain/Hindbrain	0	0	2	3	4	4	6	11	13	22	0.408192	-0.366003
329	Anterior somitic tissues	3	4	5	6	8	10	13	14	18	23	0.514759	0.13555
330	Sclerotome	0	4	8	12	18	21	24	26	28	29	0.392704	0.0691069
331	Splanchnic mesoderm	0	1	1	2	5	9	10	13	14	19	0.604091	0.392699
332	Dermomyotome	0	0	1	4	6	7	8	12	18	24	0.40054	0.0533324
333	Gut tube	3	8	13	20	26	33	44	50	58	66	0	0.398558
334	Splanchnic mesoderm	0	4	8	13	15	24	33	34	42	46	0.507358	0.25566
335	Gut tube	1	4	8	13	17	24	30	34	41	45	0.186165	0.302229
336	Gut tube	1	5	7	13	18	24	33	41	53	60	0	0.327785
337	Dermomyotome	2	4	5	12	16	20	25	29	31	35	0.342201	0.115857
338	Erythroid	1	4	5	7	7	7	9	13	17	25	0.769831	0.089026
339	Splanchnic mesoderm	1	5	8	16	18	27	33	39	41	46	0.52203	0.174838
340	Cranial mesoderm	2	2	4	8	12	13	16	18	20	23	0.546404	0.103389
341	Sclerotome	3	5	6	7	13	14	19	20	22	27	0.295983	0.179077
342	Splanchnic mesoderm	2	7	15	23	26	36	39	42	47	54	0.37856	0.329142
343	Splanchnic mesoderm	2	5	11	18	21	29	35	40	48	57	0.294995	0.331423
344	Gut tube	3	8	17	20	24	30	35	41	53	63	0.186165	0.347157
345	Haematoendothelial progenitors	1	2	6	7	11	12	13	16	20	24	0.438643	0.237549
346	Gut tube	0	8	11	17	22	32	39	45	50	62	0	0.372554
347	Gut tube	1	2	5	12	18	25	37	47	56	61	0	0.34881
348	Gut tube	1	4	8	16	22	35	44	53	60	66	0	0.349226
349	Endothelium	0	0	2	2	5	8	11	12	15	17	0.637569	0.274917
350	Dermomyotome	1	2	5	8	12	13	14	15	18	20	0.403013	0.170237
351	Splanchnic mesoderm	0	5	9	15	23	33	40	46	53	56	0.37417	0.272305
352	Splanchnic mesoderm	2	5	9	12	18	24	28	39	44	50	0.580862	0.365827
353	Sclerotome	0	1	1	6	10	16	20	23	27	29	0.186112	0.108786
354	Endothelium	0	0	1	3	5	7	11	14	15	17	0.543373	0.145531
355	Dermomyotome	0	4	5	5	7	9	13	13	17	22	0.450723	0.145231
356	Sclerotome	0	0	2	5	6	8	10	14	14	17	0.488488	0.14501
357	Dermomyotome	3	5	8	10	12	15	17	20	23	31	0.228739	0.0795912
358	Dermomyotome	1	3	5	6	7	7	10	13	16	17	0.30126	0.0559353
359	Splanchnic mesoderm	1	2	4	7	10	12	18	26	32	36	0.523792	0.362955
360	Gut tube	3	7	11	17	23	32	40	47	56	64	0.13285	0.446344
361	Gut tube	3	12	14	20	25	34	43	53	61	66	0.13285	0.412965
362	Gut tube	2	11	13	15	16	19	22	30	39	48	0	0.359616
363	Dermomyotome	4	8	10	13	15	21	25	28	31	34	0.0689029	0.0692165
364	Haematoendothelial progenitors	0	1	4	4	6	12	15	19	22	23	0.556477	0.19666
365	Dermomyotome	2	4	4	5	8	10	10	12	17	20	0.345477	0.140823
366	Dermomyotome	1	2	4	4	5	8	9	13	16	16	0.376343	0.0281198
367	Cranial mesoderm	1	1	2	4	6	6	6	7	9	9	0.555366	0.269371
368	Spinal cord	1	4	7	16	27	36	46	51	60	69	0.0887711	-0.285938
369	Forebrain/Midbrain/Hindbrain	0	0	4	5	12	20	24	32	35	43	0.245957	-0.267133
370	Spinal cord	1	2	9	16	22	33	42	48	54	67	0.276306	-0.230005
371	Spinal cord	1	6	12	15	23	27	39	52	58	70	0.178154	-0.297993
372	Spinal cord	2	4	11	16	25	33	42	53	62	78	0.186165	-0.329535
373	Spinal cord	0	1	3	11	21	30	40	50	63	76	0.190318	-0.244163
374	Spinal cord	1	5	8	14	22	27	34	43	49	64	0.361673	-0.290891
375	Spinal cord	0	4	9	18	27	35	41	49	60	70	0.342457	-0.311344
376	Forebrain/Midbrain/Hindbrain	0	1	1	1	5	6	13	21	29	30	0.182351	-0.336944
377	Spinal cord	0	6	10	15	24	32	39	47	57	63	0.26126	-0.305285
378	Spinal cord	0	5	14	26	36	45	58	71	82	99	0.189667	-0.314149
379	Spinal cord	0	0	0	3	3	3	4	7	9	10	0.48556	-0.395438
380	Spinal cord	1	3	10	18	28	40	54	66	79	94	0.234585	-0.255028
381	Spinal cord	1	1	5	12	20	25	35	42	50	59	0	-0.232601
382	Forebrain/Midbrain/Hindbrain	0	0	2	4	4	7	11	16	18	23	0.25334	-0.391549
383	Spinal cord	1	3	6	12	20	30	39	44	54	63	0	-0.281798
384	Spinal cord	0	1	7	10	19	26	35	44	55	68	0.243165	-0.285896
385	Spinal cord	2	6	13	19	27	35	47	55	61	74	0.331464	-0.322578
386	Spinal cord	2	6	10	19	28	34	44	49	61	76	0.132916	-0.295003
387	Spinal cord	2	5	9	17	24	29	37	52	63	72	0.132916	-0.288934
388	Spinal cord	1	2	6	11	18	23	30	41	47	58	0.134769	-0.312194
389	Spinal cord	0	3	10	14	17	20	24	30	39	48	0.41939	-0.294749
390	Spinal cord	0	1	1	3	4	6	8	10	11	11	0.456611	-0.423748
391	Spinal cord	0	3	12	20	27	33	45	53	64	78	0.331464	-0.30465
392	Forebrain/Midbrain/Hindbrain	4	10	17	28	37	48	59	76	89	101	0.13285	-0.277291
393	Spinal cord	2	7	10	14	18	22	30	37	46	55	0.200989	-0.153795
394	Forebrain/Midbrain/Hindbrain	1	3	6	8	14	14	19	26	33	40	0.423096	-0.143572
395	Spinal cord	0	1	2	4	6	7	10	13	19	25	0.107507	-0.275604
396	Forebrain/Midbrain/Hindbrain	0	2	5	8	11	15	18	19	23	26	0.383115	-0.333365
397	Forebrain/Midbrain/Hindbrain	2	9	12	16	23	32	41	49	62	72	0.142788	-0.309569
398	Spinal cord	1	2	8	13	20	31	42	50	63	72	0.309197	-0.325764
399	Spinal cord	1	5	12	17	23	28	33	44	57	71	0.151545	-0.274378
400	Spinal cord	2	6	9	11	17	22	23	29	35	38	0.335098	0.0765731
401	Forebrain/Midbrain/Hindbrain	0	0	0	0	1	1	1	2	2	2	0.542452	-0.472673
402	Spinal cord	0	0	7	14	20	26	31	41	50	60	0.175405	-0.271376
403	Spinal cord	0	3	10	16	22	33	41	52	57	62	0.309197	-0.276826
404	Spinal cord	0	1	4	8	14	21	28	37	48	65	0.120634	-0.204494
405	Spinal cord	0	2	5	10	17	23	32	35	45	55	0.276306	-0.317897
406	Spinal cord	0	4	9	18	26	31	42	47	59	69	0.0742203	-0.120462
407	Spinal cord	1	5	11	21	33	44	59	69	81	97	0.0677152	-0.297052
408	NMP	1	5	10	20	33	44	52	64	68	74	0.217526	-0.282652
409	Forebrain/Midbrain/Hindbrain	2	3	5	9	10	14	17	25	29	34	0.288527	-0.315738
410	Spinal cord	1	9	17	25	35	47	60	76	90	101	0.186165	-0.305159
411	Forebrain/Midbrain/Hindbrain	1	2	3	5	11	13	21	31	40	46	0.400659	-0.230324
412	Spinal cord	1	1	6	9	17	20	33	41	50	53	0.20563	-0.310981
413	Spinal cord	0	1	1	2	6	12	17	22	24	32	0.380878	-0.294311
414	Spinal cord	0	3	7	10	15	24	34	44	54	62	0.178154	-0.267552
415	Spinal cord	0	1	9	17	24	31	39	49	61	73	0.273645	-0.29478
416	Spinal cord	3	12	15	23	33	45	62	72	88	100	0	-0.247243
417	Forebrain/Midbrain/Hindbrain	1	2	4	7	12	22	26	33	37	42	0.25334	-0.342488
418	Forebrain/Midbrain/Hindbrain	1	2	7	11	17	24	28	34	40	45	0.0365251	-0.318184
419	Spinal cord	0	2	6	9	15	24	31	37	46	58	0.217085	-0.253473
420	Spinal cord	2	5	9	13	18	25	33	40	53	70	0.165261	-0.297609
421	Forebrain/Midbrain/Hindbrain	1	3	5	7	9	13	20	29	36	44	0.0742203	-0.319635
422	Spinal cord	2	5	12	22	24	34	44	51	60	73	0.37233	-0.299747
423	Spinal cord	0	0	1	1	5	15	21	28	37	47	0.17168	-0.294361
424	Spinal cord	1	4	8	16	25	40	52	62	74	88	0.344976	-0.318029
425	Spinal cord	2	6	10	14	21	30	42	53	65	83	0.234956	-0.278598
426	Spinal cord	0	1	2	2	3	4	4	8	9	11	0.724981	-0.405352
427	Spinal cord	0	2	4	6	7	9	14	19	26	31	0.482172	-0.32724
428	Spinal cord	0	0	5	11	15	21	33	39	47	53	0.151545	-0.266474
429	Spinal cord	1	3	12	23	33	44	53	70	84	99	0.132916	-0.290134
430	Spinal cord	1	3	6	9	15	24	29	37	45	56	0.331464	-0.266254
431	Spinal cord	0	1	1	6	11	18	26	31	42	51	0.285583	-0.288416
432	Spinal cord	3	6	12	25	34	45	59	75	95	111	0.0536109	-0.262674
433	Spinal cord	1	4	11	18	24	30	35	47	58	67	0.200496	-0.319756
434	Spinal cord	0	1	4	6	12	19	24	33	39	49	0.16729	-0.0827315
435	Spinal cord	1	2	7	12	20	32	46	60	73	90	0.309197	-0.316091
436	Spinal cord	1	2	5	8	14	19	26	35	46	55	0.246555	-0.280932
437	Spinal cord	1	1	1	3	5	11	13	23	30	39	0.234594	-0.174818
438	Spinal cord	1	4	6	14	18	26	31	40	52	64	0.273645	-0.286442
439	Spinal cord	0	4	8	13	18	28	35	41	47	52	0.361491	-0.342566
440	Spinal cord	1	4	8	11	16	21	31	44	52	63	0.0677152	-0.283272
441	Spinal cord	0	7	13	23	31	39	48	65	78	89	0.217526	-0.310593
442	Forebrain/Midbrain/Hindbrain	1	3	7	9	14	16	22	29	33	39	0.303002	-0.224754
443	Spinal cord	0	5	9	18	31	50	58	74	85	95	0.228744	-0.262337
444	Spinal cord	3	5	10	14	22	32	46	57	68	80	0.132916	-0.27494
445	Spinal cord	0	3	8	13	19	25	28	36	45	57	0.242975	-0.25275
446	Spinal cord	2	10	14	20	27	38	46	57	69	79	0.18986	-0.303585
447	Forebrain/Midbrain/Hindbrain	0	1	2	4	12	19	24	30	39	42	0.0742203	-0.295529
448	Spinal cord	0	7	11	17	23	29	39	47	62	72	0.189667	-0.308081
449	Spinal cord	0	2	4	8	13	22	28	35	44	55	0.0465906	-0.253947
450	Spinal cord	0	0	1	2	6	7	12	21	28	35	0.576538	-0.295502
451	Spinal cord	0	1	5	9	12	20	27	32	39	43	0.250482	-0.230733
452	Spinal cord	0	0	5	14	17	23	34	42	51	59	0	-0.287909
453	Spinal cord	1	3	5	7	12	18	26	33	43	54	0.294696	-0.324955
454	Spinal cord	2	11	19	31	37	51	69	80	97	111	0.189667	-0.23766
455	Spinal cord	3	6	10	13	18	24	32	43	53	60	0.251442	-0.294531
456	Spinal cord	3	11	19	29	45	57	71	80	95	104	0.189667	-0.286052
457	Spinal cord	0	7	12	22	36	44	59	77	90	104	0.0677152	-0.285185
458	Spinal cord	0	3	5	8	10	14	17	25	32	34	0.270532	-0.308327
459	Forebrain/Midbrain/Hindbrain	0	1	3	7	13	22	31	37	43	49	0.251006	-0.295025
460	Spinal cord	0	1	1	1	1	3	9	13	14	16	0.488002	-0.403754
461	Forebrain/Midbrain/Hindbrain	0	1	5	10	15	18	23	27	34	39	0.590527	-0.435626
462	Spinal cord	3	10	18	30	42	54	69	85	93	103	0.189667	-0.293885
463	Spinal cord	1	4	9	16	21	29	38	42	50	55	0.0818644	-0.278975
464	Spinal cord	1	2	5	10	22	27	34	44	50	62	0.285583	-0.320406
465	Spinal cord	2	3	11	23	31	39	44	55	72	84	0.151545	-0.285203
466	Forebrain/Midbrain/Hindbrain	1	3	10	12	23	36	43	51	60	75	0.342457	-0.309106
467	Spinal cord	1	2	6	7	14	25	36	41	50	58	0.141483	-0.310305
468	Spinal cord	0	2	6	10	16	22	30	41	50	60	0.228744	-0.257203
469	Forebrain/Midbrain/Hindbrain	0	1	4	11	16	21	26	30	32	44	0.286959	-0.306608
470	Spinal cord	1	3	6	7	13	16	19	25	28	35	0.0742203	-0.315145
471	Spinal cord	0	1	9	13	20	30	35	41	56	66	0.231591	-0.296139
472	Spinal cord	1	8	13	21	32	44	60	69	80	95	0.221833	-0.302989
473	Spinal cord	3	6	10	17	23	28	35	41	53	67	0.146004	-0.292129
474	Spinal cord	3	14	24	30	41	55	70	83	100	111	0.186165	-0.276853
475	Spinal cord	1	5	10	14	20	32	42	51	59	71	0.151545	-0.260997
476	Spinal cord	0	5	8	14	20	24	30	35	45	53	0.207107	-0.298884
477	Spinal cord	0	3	7	13	19	26	36	44	53	60	0	-0.306305
478	Spinal cord	1	9	25	34	41	51	62	77	87	101	0.13285	-0.277083
479	Spinal cord	0	0	4	9	15	24	29	37	43	51	0.141483	-0.286376
480	Spinal cord	1	1	4	10	15	19	22	27	31	33	0.439027	-0.382673
481	Spinal cord	0	2	3	8	15	19	23	33	40	48	0.0998318	-0.268638
482	Spinal cord	0	2	4	10	12	15	19	24	34	43	0.269542	-0.341884
483	Spinal cord	1	5	14	23	31	42	52	64	78	87	0	-0.281397
484	Forebrain/Midbrain/Hindbrain	0	0	3	6	6	8	10	14	17	21	0.614432	-0.338706
485	Spinal cord	0	2	3	8	16	26	32	40	50	60	0.247761	-0.198068
486	Spinal cord	1	1	8	12	15	19	25	33	40	46	0.23902	-0.21972
487	Spinal cord	4	10	22	34	48	57	72	79	90	101	0.198146	-0.281192
488	Spinal cord	0	2	6	9	15	18	25	34	44	53	0.217526	-0.242481
489	Spinal cord	0	0	2	3	6	16	20	23	27	35	0.228948	-0.268918
490	Spinal cord	1	4	11	17	28	41	55	69	79	93	0.146888	-0.296227
491	Spinal cord	1	2	4	8	12	17	27	32	41	46	0.162015	-0.285557
492	Spinal cord	1	14	23	29	39	53	66	85	99	111	0.0677152	-0.244468
493	Forebrain/Midbrain/Hindbrain	2	4	10	19	27	35	47	55	65	79	0	-0.350813
494	Spinal cord	1	2	4	7	9	11	13	18	22	26	0.364013	-0.329287
495	Spinal cord	1	7	11	16	23	30	37	45	56	60	0.201465	-0.320832
496	Spinal cord	2	3	4	9	11	18	26	31	39	41	0.285583	-0.320766
497	Spinal cord	1	2	4	8	9	13	17	20	27	31	0.26126	-0.294019
498	Spinal cord	1	3	5	7	12	15	20	25	30	35	0.150976	-0.284738
499	Spinal cord	3	4	10	15	23	30	33	44	52	64	0.31707	-0.332617
500	Spinal cord	0	0	2	3	4	6	14	19	25	35	0.161872	-0.295787
501	Spinal cord	0	1	3	10	13	19	27	35	43	52	0.216562	-0.311025
502	Spinal cord	1	5	16	22	33	43	61	73	85	102	0	-0.296335
503	Spinal cord	0	3	11	15	24	27	39	46	54	62	0.278247	-0.334081
504	Spinal cord	0	3	6	9	11	15	20	22	28	37	0.326388	-0.298582
505	Spinal cord	0	6	10	12	18	21	29	38	45	64	0.289294	-0.308528
506	Spinal cord	0	1	4	7	11	16	23	31	39	50	0.251571	-0.295819
507	Spinal cord	0	3	4	9	18	24	32	43	53	61	0.0677152	-0.283106
508	Spinal cord	1	4	7	12	18	26	35	42	57	69	0.146888	-0.283997
509	Forebrain/Midbrain/Hindbrain	0	3	4	6	13	17	19	23	29	31	0.423096	-0.298716
510	Spinal cord	1	5	8	9	16	20	28	36	47	53	0.251442	-0.328139
511	Spinal cord	1	6	13	22	29	40	50	59	75	85	0.132988	-0.311709
512	Spinal cord	2	13	24	34	45	57	73	87	103	118	0.234585	-0.251381
513	Spinal cord	1	4	5	9	14	19	24	32	41	52	0.18008	-0.33164
514	Spinal cord	2	10	25	35	48	60	73	85	99	108	0.234585	-0.321506
515	Forebrain/Midbrain/Hindbrain	1	8	9	12	18	25	30	38	44	55	0.20563	-0.275473
516	Spinal cord	0	1	4	7	12	16	20	31	33	40	0.318982	-0.324732
517	Spinal cord	4	12	24	30	43	56	65	72	88	101	0.132916	-0.285773
518	Spinal cord	0	4	7	10	13	16	21	26	36	45	0.255824	-0.239655
519	Spinal cord	5	9	16	28	38	48	61	70	79	91	0.120295	-0.308753
520	Spinal cord	0	4	6	10	11	15	22	26	30	39	0.291876	-0.311071
521	Spinal cord	1	2	5	10	15	20	31	35	44	64	0.165098	-0.309945
522	Spinal cord	0	1	3	7	11	11	15	24	30	40	0.540913	-0.329915
523	Spinal cord	0	1	8	16	22	29	38	48	60	73	0.0887711	-0.309566
524	Spinal cord	0	1	2	6	12	21	26	38	48	53	0.189667	-0.286592
525	Spinal cord	2	11	21	32	47	57	68	79	93	108	0.186165	-0.269174
526	Forebrain/Midbrain/Hindbrain	0	5	11	15	25	40	46	57	65	72	0.391334	-0.181752
527	Forebrain/Midbrain/Hindbrain	1	1	1	4	7	9	10	14	20	28	0.0536109	-0.360774
528	Spinal cord	2	8	18	34	46	58	68	78	89	107	0.189667	-0.302773
529	Spinal cord	1	3	6	7	11	14	18	21	28	31	0.377277	-0.308684
530	Spinal cord	0	3	6	9	12	17	25	34	45	53	0.216562	-0.384766
531	Spinal cord	1	5	10	12	18	25	35	44	48	63	0.281991	-0.181329
532	Spinal cord	1	9	14	22	34	46	58	69	79	91	0.151545	-0.328048
533	Spinal cord	0	1	4	9	12	20	33	42	51	61	0.0998318	-0.30866
534	Spinal cord	1	1	2	5	8	12	15	23	29	36	0.220747	-0.291426
535	Spinal cord	1	3	8	11	15	26	35	45	55	66	0	-0.271126
536	Spinal cord	0	5	8	16	31	41	53	65	75	91	0.175405	-0.32123
537	Spinal cord	2	9	23	32	45	54	62	81	90	101	0	-0.323331
538	Spinal cord	0	3	7	8	12	18	23	30	35	39	0.251571	-0.266756
539	Spinal cord	2	4	10	14	17	23	28	34	42	47	0.412084	-0.349167
540	Forebrain/Midbrain/Hindbrain	0	1	1	2	6	6	7	10	16	19	0.724981	-0.431018
541	Spinal cord	4	10	21	32	44	60	68	83	96	112	0.265903	-0.284653
542	Forebrain/Midbrain/Hindbrain	0	0	2	7	10	13	15	16	19	25	0.488002	-0.425875
543	Spinal cord	0	1	3	6	10	13	18	21	25	32	0.120295	-0.29852
544	Spinal cord	1	10	24	36	48	61	70	80	94	104	0	-0.297038
545	Spinal cord	0	1	5	7	12	21	27	38	49	61	0.31707	-0.300662
546	Spinal cord	0	1	3	7	9	17	20	29	32	40	0.352094	-0.353018
547	Spinal cord	2	2	5	9	16	22	29	39	49	57	0.132988	-0.28239
548	Spinal cord	1	1	4	7	12	17	23	28	35	46	0.43485	-0.286204
549	Spinal cord	0	2	9	15	20	29	41	54	64	77	0.146004	-0.294335
550	Spinal cord	1	2	5	8	11	16	24	31	39	48	0.251006	-0.309056
551	Spinal cord	1	5	11	24	31	38	49	60	75	87	0.393309	-0.218295
552	Spinal cord	1	1	5	8	12	16	18	22	26	30	0.426883	-0.324603
553	Spinal cord	1	2	5	8	20	25	35	43	53	65	0.0536109	-0.341808
554	Forebrain/Midbrain/Hindbrain	1	2	9	16	21	26	38	49	59	73	0.390865	-0.331298
555	Spinal cord	1	6	8	12	15	16	22	27	32	36	0.441381	-0.360597
556	Spinal cord	2	8	24	36	46	55	68	76	89	101	0.120295	-0.301488
557	Spinal cord	4	12	29	44	52	61	73	80	93	108	0.151545	-0.260666
558	Spinal cord	4	8	15	26	34	46	61	78	89	103	0.120295	-0.264866
559	Spinal cord	2	5	8	13	18	28	39	49	57	71	0	-0.293263
560	Spinal cord	2	8	17	28	41	56	66	78	93	104	0.13285	-0.303946
561	Spinal cord	1	3	5	8	10	13	17	21	23	27	0.523792	-0.350497
562	Spinal cord	2	3	4	10	17	22	28	37	44	47	0.189667	-0.229977
563	Spinal cord	1	1	2	7	14	17	30	41	54	67	0.228744	-0.258287
564	Surface ectoderm	0	0	0	0	0	0	0	0	0	0	0.832555	0.170964
565	Spinal cord	0	0	2	2	5	7	10	13	17	22	0.300018	-0.365158
566	Spinal cord	2	5	10	19	29	44	53	65	76	88	0	-0.282279
567	Spinal cord	5	14	28	38	51	58	71	80	90	102	0.0677152	-0.31076
568	Spinal cord	0	2	2	7	13	18	25	28	37	43	0.216562	-0.280015
569	Spinal cord	3	3	8	14	20	30	35	46	59	71	0.0998318	-0.313445
570	Spinal cord	0	1	1	4	13	18	27	34	47	58	0.132988	-0.275353
571	Spinal cord	1	5	8	10	11	12	14	17	22	28	0.475805	-0.325454
572	Spinal cord	3	7	10	15	22	26	30	40	52	61	0.191723	-0.225668
573	Spinal cord	1	8	19	25	40	55	66	79	90	99	0.120295	-0.350014
574	Spinal cord	0	1	2	3	5	7	10	11	11	16	0.294959	-0.31292
575	Spinal cord	0	0	3	6	7	10	16	19	22	25	0.395426	-0.278759
576	Spinal cord	0	1	3	5	9	14	20	25	33	44	0.18338	-0.269418
577	Spinal cord	3	11	26	35	47	56	68	80	89	100	0.221833	-0.263265
578	Spinal cord	2	6	15	25	32	42	55	68	84	96	0.217526	-0.301956
579	Spinal cord	0	1	1	2	3	7	10	15	19	21	0.207731	-0.304218
580	Spinal cord	0	1	2	4	7	11	17	19	25	30	0.404841	-0.287737
581	Spinal cord	1	6	13	17	27	39	53	65	75	91	0.151545	-0.269749
582	Spinal cord	2	11	16	29	45	60	76	86	100	112	0.234585	-0.254758
583	Gut tube	1	5	9	10	13	15	15	20	24	28	0.34487	0.171359
584	Spinal cord	2	5	7	9	13	15	19	25	33	38	0.303352	-0.313402
585	Spinal cord	4	14	27	45	54	69	77	95	106	118	0.189667	-0.2392
586	Spinal cord	0	1	4	9	13	13	16	19	22	26	0.589801	-0.320213
587	Spinal cord	1	4	7	8	11	15	22	29	36	42	0.409313	-0.354002
588	Forebrain/Midbrain/Hindbrain	2	11	14	24	34	46	63	77	90	103	0	-0.304424
589	Spinal cord	1	4	11	16	23	35	45	52	56	69	0	-0.349572
590	Spinal cord	2	5	9	20	31	44	57	70	79	91	0.0677152	-0.275363
591	Spinal cord	3	10	22	38	52	64	75	83	96	106	0.228834	-0.189913
592	Spinal cord	1	2	3	5	9	16	20	25	28	33	0.324721	-0.38344
593	Spinal cord	1	1	5	11	14	17	19	23	27	33	0.475513	-0.278174
594	Spinal cord	0	2	6	9	13	15	17	24	31	37	0.189667	-0.221638
595	Spinal cord	1	4	9	15	24	31	38	47	59	76	0	-0.322518
596	Spinal cord	0	2	10	19	24	31	42	50	60	67	0.473778	-0.320906
597	Spinal cord	0	1	7	9	14	19	26	32	41	47	0.309197	-0.298422
598	Spinal cord	2	7	20	30	44	59	73	88	96	110	0.0677152	-0.303377
599	Spinal cord	1	1	4	4	10	12	14	18	21	22	0.475117	-0.32738
600	Spinal cord	3	13	27	38	46	62	71	83	97	112	0.132916	-0.294933
601	Forebrain/Midbrain/Hindbrain	2	8	11	21	29	38	44	54	65	72	0.165261	-0.328387
602	Spinal cord	2	5	12	16	20	30	44	51	63	72	0.132988	-0.298388
603	Spinal cord	0	0	1	4	7	13	14	18	21	25	0.608994	-0.369592
604	Spinal cord	0	1	3	3	4	4	5	7	8	11	0.463801	-0.37847
605	Spinal cord	0	0	2	2	6	8	9	12	16	20	0.614432	-0.372327
606	Spinal cord	0	6	8	17	23	32	42	57	67	80	0.151545	-0.293966
607	Spinal cord	2	10	17	26	41	56	74	86	102	113	0.13285	-0.309903
608	Spinal cord	1	5	11	21	28	42	51	68	81	93	0.17099	-0.316964
609	Spinal cord	5	16	29	45	55	66	75	85	97	110	0.228786	-0.231402
610	Spinal cord	2	4	8	15	21	28	33	39	49	55	0.120295	-0.225486
611	Spinal cord	0	1	8	9	10	13	16	19	23	28	0.331464	-0.298302
612	Spinal cord	4	12	22	29	36	46	55	66	79	89	0.242975	-0.355078
613	Spinal cord	2	6	15	26	41	56	72	88	103	116	0.146888	-0.271478
614	Spinal cord	1	3	5	8	10	13	18	20	20	26	0.544251	-0.375439
615	Sclerotome	2	2	2	3	8	9	12	17	20	25	0.535611	0.11364
616	Spinal cord	0	0	0	0	2	3	4	5	6	7	0.725184	0.0584312
617	Spinal cord	1	8	11	19	24	31	41	53	62	72	0.0887711	-0.309737
618	Dermomyotome	0	0	0	0	1	1	4	5	6	9	0.700169	0.134527
619	Spinal cord	1	9	17	27	32	46	55	66	73	83	0.18008	-0.350386
620	Spinal cord	0	2	8	14	20	25	29	33	38	42	0.294959	-0.307068
621	Spinal cord	1	5	8	14	21	27	35	46	63	79	0.0677152	-0.273959
622	Sclerotome	1	4	10	15	22	23	25	28	30	36	0.604726	0.252879
623	Spinal cord	1	5	10	16	27	35	45	60	72	84	0	-0.30313
624	Spinal cord	1	2	18	29	41	56	66	82	94	107	0.0677152	-0.26634
625	Spinal cord	4	16	27	36	54	71	86	99	109	119	0.186165	-0.301331
626	Spinal cord	0	1	2	2	10	16	21	25	31	39	0.263277	-0.293429
627	Spinal cord	0	4	7	13	19	22	28	35	48	57	0.198146	-0.275692
628	Spinal cord	0	0	4	7	9	16	21	30	40	55	0.29036	-0.317087
629	Spinal cord	3	7	16	25	36	49	65	80	91	101	0.186165	-0.305033
630	Spinal cord	0	0	2	4	10	14	17	24	27	34	0.404841	-0.290743
631	Spinal cord	1	7	14	26	39	52	60	68	79	87	0.200496	-0.364175
632	Spinal cord	4	10	27	37	51	68	85	96	110	122	0.0677152	-0.30188
633	Spinal cord	2	4	7	16	17	21	26	31	35	41	0.322447	-0.287453
634	Spinal cord	6	14	29	41	55	70	83	99	106	116	0.228744	-0.291188
635	Haematoendothelial progenitors	1	2	3	3	4	5	5	6	8	12	0.663903	0.124278
636	Sclerotome	0	1	2	4	5	6	10	11	14	19	0.559794	0.105265
637	Spinal cord	4	10	17	27	39	53	64	70	79	88	0.0677152	-0.283411
638	Spinal cord	3	7	11	18	25	34	45	55	66	79	0.0536109	-0.308431
639	Spinal cord	0	5	12	19	29	39	52	60	72	80	0.139277	-0.265813
640	Haematoendothelial progenitors	1	2	9	12	15	18	22	27	29	31	0.546404	0.244501
641	Spinal cord	3	6	9	10	14	18	25	33	40	44	0.278644	-0.266209
642	Spinal cord	5	8	13	21	30	38	49	59	70	78	0	-0.321437
643	Forebrain/Midbrain/Hindbrain	0	0	0	0	0	0	0	0	1	1	0.769831	-0.519064
644	Spinal cord	0	2	12	22	39	52	67	77	90	101	0.218492	-0.313215
645	Spinal cord	0	3	5	7	11	17	20	25	29	33	0.547259	-0.246636
646	Spinal cord	4	12	20	32	50	63	72	82	95	104	0.234585	-0.263422
647	Spinal cord	2	10	20	34	47	60	74	90	101	112	0.234956	-0.273017
648	Haematoendothelial progenitors	2	4	4	5	7	9	10	14	19	21	0.507527	0.266764
649	Anterior somitic tissues	2	5	6	7	9	11	13	14	16	19	0.401254	0.226179
650	Spinal cord	2	4	9	17	24	34	43	53	61	74	0.201465	-0.279726
651	Spinal cord	5	12	24	39	54	62	75	87	98	112	0.234956	-0.265857
652	Spinal cord	4	10	16	28	41	57	71	87	102	117	0.234956	-0.290054
653	Haematoendothelial progenitors	2	2	4	5	7	13	13	15	17	22	0.550222	0.0139871
654	Endothelium	3	4	4	5	5	5	5	7	9	12	0.68593	0.248516
655	Spinal cord	5	8	14	19	26	40	47	61	69	82	0.0677152	-0.315062
656	Spinal cord	4	10	22	41	54	69	84	99	114	123	0.234956	-0.270919
657	Endothelium	2	3	3	3	3	3	3	4	4	4	0.68593	0.246382
658	Spinal cord	1	13	20	25	32	42	52	62	72	81	0.228744	-0.345768
659	Spinal cord	0	6	12	22	28	37	45	52	56	65	0.499746	-0.340362
660	Spinal cord	4	12	26	41	55	68	78	88	98	110	0.273645	-0.315174
661	Spinal cord	1	2	8	14	21	31	38	46	59	72	0.217526	-0.305447
662	Anterior somitic tissues	3	7	11	12	13	14	16	17	21	22	0.28542	0.286167
663	Spinal cord	3	5	11	18	24	32	39	50	62	73	0.342457	-0.32521
664	Endothelium	3	3	3	3	3	4	4	4	4	4	0.68593	0.265678
665	Spinal cord	5	15	28	42	58	73	85	95	106	115	0.183912	-0.243801
666	Neural crest	3	6	16	26	37	45	56	64	79	90	0.321223	-0.311818
667	Spinal cord	1	4	6	11	17	23	29	38	45	55	0.427481	-0.277692
668	Spinal cord	1	9	18	28	43	54	64	75	88	102	0.311701	-0.288816
669	Spinal cord	2	10	21	36	44	52	61	72	87	99	0.335268	-0.277962
670	Neural crest	1	3	6	6	7	10	14	14	15	15	0.450333	0.0648162
671	Surface ectoderm	0	1	4	5	13	20	24	29	33	39	0.556041	-0.148288
672	Forebrain/Midbrain/Hindbrain	0	2	9	14	21	26	30	37	45	54	0.342417	-0.312381
673	Spinal cord	1	8	15	25	34	43	55	66	75	82	0.246804	-0.330243
674	Spinal cord	2	5	10	14	21	27	38	45	52	60	0.484775	-0.363802
675	Endothelium	2	3	3	3	4	4	4	4	6	10	0.646409	0.312066
676	Sclerotome	1	4	7	9	9	13	16	21	26	29	0.33745	0.241222
677	Spinal cord	1	3	7	13	17	24	28	35	44	53	0.451653	-0.368234
678	Neural crest	5	11	22	33	49	65	78	86	94	103	0.146319	-0.184567
679	Cranial mesoderm	0	2	2	4	4	9	11	13	14	16	0.596967	0.141071
680	Sclerotome	1	3	4	7	9	12	18	23	25	29	0.411025	0.293352
681	Spinal cord	0	2	5	12	20	29	43	49	59	73	0.405225	-0.300541
682	Forebrain/Midbrain/Hindbrain	0	3	7	11	15	18	23	24	32	38	0.486324	-0.171284
683	Forebrain/Midbrain/Hindbrain	0	1	3	3	7	12	13	17	20	24	0.54835	0.0782978
684	Haematoendothelial progenitors	0	0	4	7	10	17	22	24	27	29	0.574769	0.213079
685	Anterior somitic tissues	0	0	2	3	7	11	14	14	14	15	0.36478	0.273815
686	Spinal cord	2	3	9	17	27	35	43	54	65	80	0.37417	-0.311879
687	Neural crest	5	13	23	35	44	57	69	77	87	97	0.171634	-0.167505
688	Neural crest	1	1	3	6	9	11	12	15	17	19	0.701689	0.0974823
689	Neural crest	0	2	3	6	9	15	21	23	25	30	0.387523	0.151661
690	Neural crest	1	3	7	9	11	14	15	17	23	27	0.479369	0.0217721
691	Neural crest	4	10	17	28	40	53	61	71	85	93	0.336554	-0.175102
692	Spinal cord	3	8	12	21	32	39	49	59	71	81	0.302381	-0.2899
693	Dermomyotome	0	1	5	7	12	15	16	19	22	29	0.371792	0.242719
694	Spinal cord	0	1	5	12	22	31	37	43	48	56	0.361913	-0.100755
695	Spinal cord	1	2	6	11	17	24	31	39	46	53	0.218574	-0.305674
696	Neural crest	0	0	0	0	0	1	2	6	6	8	0.385036	0.0999018
697	Neural crest	0	0	1	2	4	4	4	6	6	7	0.547872	0.156584
698	Neural crest	3	5	11	19	25	33	38	48	56	67	0.199234	-0.187738
699	Dermomyotome	0	1	3	8	11	14	16	21	26	32	0.426502	0.254614
700	Cranial mesoderm	0	0	1	2	4	5	7	7	11	16	0.643472	0.0734721
701	Neural crest	4	9	20	26	32	37	46	53	62	72	0.131405	-0.115014
702	Dermomyotome	1	3	7	9	13	18	22	27	33	39	0.479833	0.138889
703	Dermomyotome	0	1	1	2	4	8	10	12	19	21	0.464582	0.101564
704	Neural crest	2	7	14	21	28	35	41	48	55	69	0.236803	-0.175362
705	Spinal cord	0	2	7	11	19	28	39	47	56	70	0.0781739	-0.28994
706	Dermomyotome	0	2	4	5	9	13	16	21	23	26	0.628299	0.291647
707	Neural crest	1	3	4	5	8	10	10	12	19	23	0.354121	0.114871
708	Neural crest	1	5	10	15	19	24	29	34	40	46	0.350846	0.00475191
709	Neural crest	1	4	9	11	15	16	19	21	25	29	0.469412	-0.0998936
710	Neural crest	1	6	13	18	23	25	33	38	43	48	0.24908	0.110092
711	Neural crest	2	2	3	9	13	15	21	24	28	33	0.502567	-0.0581768
712	Sclerotome	0	1	5	11	14	22	28	35	39	45	0.344646	0.0410739
713	Neural crest	0	3	4	6	14	16	20	24	30	35	0.790925	-0.0960908
714	Dermomyotome	0	0	1	3	5	6	7	9	11	15	0.536356	0.0966881
715	Dermomyotome	0	2	3	7	11	14	18	24	32	34	0.517863	0.1457
716	Spinal cord	3	6	12	16	18	30	37	43	61	73	0.120295	-0.268828
717	Dermomyotome	0	3	4	10	14	17	23	28	35	41	0.325339	0.130904
718	Surface ectoderm	0	1	1	1	3	3	3	3	4	4	0.553781	0.107638
719	Surface ectoderm	0	0	0	0	0	0	0	0	0	2	0.771496	0.039244
720	Neural crest	3	4	7	10	13	15	16	16	18	19	0.507215	0.0643886
721	Neural crest	0	1	4	9	11	11	13	15	19	24	0.541147	0.0264533
722	Neural crest	0	2	4	6	8	9	12	14	16	17	0.625085	0.0906441
723	Neural crest	2	3	5	8	10	11	11	15	18	19	0.400752	0.0807107
724	Neural crest	2	5	8	11	18	24	29	37	43	48	0.563937	-0.00606632
725	Spinal cord	1	4	13	17	24	31	43	49	57	66	0.13307	-0.257067
726	Spinal cord	3	7	9	16	26	31	39	52	67	75	0.120634	-0.296832
727	Spinal cord	0	0	3	4	7	9	10	12	17	21	0.520037	-0.341966
728	Spinal cord	2	6	12	15	22	27	38	47	61	76	0.175405	-0.272003
729	Spinal cord	1	7	14	17	22	32	40	56	68	78	0.0887711	-0.306674
730	Spinal cord	0	4	10	14	21	30	39	52	64	72	0.186165	-0.26037
731	Forebrain/Midbrain/Hindbrain	1	4	9	15	20	23	30	43	50	58	0.286266	-0.223536
732	Spinal cord	2	2	5	13	17	24	31	39	45	54	0.186165	-0.233128
733	Spinal cord	0	0	2	6	11	15	19	28	38	51	0.186165	-0.253851
734	Spinal cord	1	5	8	16	24	32	42	50	64	76	0.120295	-0.291722
735	Spinal cord	0	2	7	14	18	25	33	39	49	61	0.246514	-0.0843112
736	Forebrain/Midbrain/Hindbrain	0	4	15	24	29	34	46	54	66	72	0.146004	-0.341774
737	Spinal cord	3	3	5	12	16	22	27	39	53	64	0.138277	-0.291258
738	Spinal cord	1	5	10	19	27	36	46	60	68	81	0.217526	-0.277175
739	Spinal cord	0	4	9	14	19	26	31	40	47	55	0.464501	-0.319372
740	Forebrain/Midbrain/Hindbrain	1	3	5	10	14	24	32	48	53	63	0.16729	-0.261847
741	Definitive endoderm	0	3	6	13	16	21	27	33	39	46	0.306779	-0.218077
742	Spinal cord	1	2	7	14	20	29	39	42	50	58	0.284614	-0.268215
743	Spinal cord	0	2	4	7	13	17	23	33	43	50	0.371781	-0.252837
744	Spinal cord	4	7	12	18	24	34	42	50	58	69	0.138277	-0.263179
745	NMP	1	4	10	14	24	32	39	52	59	67	0.165261	-0.225849
746	Spinal cord	1	5	12	19	23	29	37	46	55	64	0.409313	-0.312661
747	Spinal cord	0	1	6	8	14	23	28	36	41	51	0.290099	-0.266635
748	Forebrain/Midbrain/Hindbrain	0	1	5	6	8	10	17	24	27	32	0.445517	-0.392558
749	Spinal cord	0	1	3	8	13	18	26	34	45	54	0.146004	-0.289746
750	Spinal cord	1	2	2	11	20	32	44	52	63	79	0.13285	-0.250331
751	Forebrain/Midbrain/Hindbrain	1	3	6	11	16	19	26	31	36	45	0.507676	-0.0530161
752	Spinal cord	4	8	10	13	20	24	31	35	42	50	0.0373352	-0.138073
753	Forebrain/Midbrain/Hindbrain	1	3	5	10	14	19	25	35	41	50	0.361749	-0.173187
754	Spinal cord	0	4	7	11	15	24	29	35	45	54	0.142316	-0.294814
755	Forebrain/Midbrain/Hindbrain	2	5	10	18	22	31	40	47	57	64	0.0538125	-0.287311
756	Spinal cord	0	4	6	12	16	21	27	31	43	49	0.560415	-0.341461
757	Spinal cord	0	2	7	12	24	32	38	46	55	69	0.309197	-0.314834
758	Spinal cord	0	1	3	4	5	11	12	15	21	28	0.210713	-0.294756
759	Spinal cord	0	1	8	12	24	31	40	48	57	65	0.390865	-0.331975
760	Cranial mesoderm	0	2	3	3	3	5	8	10	11	12	0.480771	0.0232018
761	Forebrain/Midbrain/Hindbrain	0	1	7	8	11	19	23	28	34	42	0.3934	-0.0522174
762	Spinal cord	3	6	12	14	18	23	35	42	53	60	0.221833	-0.221184
763	Spinal cord	0	1	2	7	11	18	23	30	39	49	0.542452	-0.341893
764	Spinal cord	0	3	7	10	15	25	34	44	52	60	0.245895	-0.0470721
765	Sclerotome	0	2	2	5	7	7	7	8	8	12	0.593872	0.252835
766	Forebrain/Midbrain/Hindbrain	1	3	7	7	9	14	22	26	34	45	0.33213	-0.204314
767	Spinal cord	1	2	5	10	17	29	38	45	51	61	0.119349	-0.26694
768	Spinal cord	0	2	5	7	13	18	23	29	34	41	0.0772878	-0.239659
769	Forebrain/Midbrain/Hindbrain	3	7	11	18	27	33	41	50	58	62	0.0998318	-0.309591
770	Spinal cord	2	3	9	14	21	31	41	50	63	71	0.100292	-0.249437
771	Spinal cord	0	0	1	7	12	18	22	31	42	54	0.351551	-0.340929
772	Spinal cord	2	5	11	15	24	30	41	49	59	73	0.18986	-0.251144
773	Spinal cord	1	3	11	18	26	29	37	44	59	66	0.294696	-0.242522
774	Spinal cord	2	3	9	18	25	27	33	44	50	57	0.232324	-0.323871
775	Spinal cord	0	2	4	7	15	19	27	31	42	49	0.326383	-0.252999
776	Spinal cord	0	0	3	6	12	19	28	34	45	54	0.234585	-0.284282
777	Spinal cord	2	4	7	13	18	26	31	45	55	65	0.309197	-0.283138
778	Spinal cord	1	3	9	16	23	35	44	49	60	69	0.31008	-0.298717
779	Spinal cord	2	4	11	17	24	30	37	53	59	70	0.309197	-0.289683
780	Spinal cord	1	5	13	19	32	40	46	60	67	74	0	-0.309773
781	Spinal cord	0	1	8	10	18	24	30	32	40	48	0.421247	-0.311283
782	Spinal cord	1	5	10	18	27	37	49	57	63	74	0.265903	-0.288595
783	Forebrain/Midbrain/Hindbrain	0	4	7	16	23	26	37	53	61	75	0.13285	0.490405
784	Forebrain/Midbrain/Hindbrain	0	2	7	14	17	23	36	45	55	63	0.175405	0.508508
785	Forebrain/Midbrain/Hindbrain	3	9	13	18	29	39	44	53	59	70	0.189667	0.507012
786	Forebrain/Midbrain/Hindbrain	1	4	9	12	15	18	21	25	34	43	0	0.513944
787	Endothelium	0	0	0	0	0	1	1	2	2	2	0.811474	-0.142198
788	Forebrain/Midbrain/Hindbrain	3	4	6	11	13	22	29	38	46	51	0.13285	0.582606
789	Forebrain/Midbrain/Hindbrain	0	2	5	11	14	21	25	32	41	47	0.13285	0.570827
790	Forebrain/Midbrain/Hindbrain	1	4	9	14	21	28	37	45	55	69	0	0.599155
791	Forebrain/Midbrain/Hindbrain	0	3	7	14	21	28	34	42	51	60	0	0.502491
792	Forebrain/Midbrain/Hindbrain	0	0	1	1	4	9	15	21	22	25	0.464501	0.302022
793	Forebrain/Midbrain/Hindbrain	1	3	7	11	16	29	35	41	48	55	0.189667	0.503659
794	Forebrain/Midbrain/Hindbrain	2	3	4	7	10	18	21	26	38	47	0	0.540619
795	Forebrain/Midbrain/Hindbrain	0	1	3	8	11	16	20	22	27	28	0.13285	0.529496
796	Forebrain/Midbrain/Hindbrain	1	6	14	19	26	30	35	47	56	71	0	0.580007
797	Forebrain/Midbrain/Hindbrain	1	5	12	16	25	30	39	42	51	64	0.13285	0.555456
798	Neural crest	0	0	0	0	0	0	1	2	2	4	0.832555	-0.201369
799	Forebrain/Midbrain/Hindbrain	2	2	5	9	16	19	23	29	36	45	0	0.569374
800	Forebrain/Midbrain/Hindbrain	0	1	5	10	14	19	26	29	34	38	0.273645	0.462648
801	Forebrain/Midbrain/Hindbrain	0	0	3	5	9	12	18	25	29	32	0.263277	0.452917
802	Forebrain/Midbrain/Hindbrain	2	8	11	17	20	26	40	43	52	63	0	0.558894
803	Forebrain/Midbrain/Hindbrain	1	5	11	17	24	29	40	45	54	61	0	0.578751
804	Forebrain/Midbrain/Hindbrain	1	3	5	7	9	13	20	24	30	34	0	0.541475
805	Forebrain/Midbrain/Hindbrain	2	3	4	4	6	9	13	21	24	28	0	0.555722
806	Forebrain/Midbrain/Hindbrain	2	5	11	14	18	23	31	38	47	53	0.13285	0.589373
807	Forebrain/Midbrain/Hindbrain	0	1	3	4	5	8	10	12	13	19	0	0.580913
808	Forebrain/Midbrain/Hindbrain	0	4	12	17	25	34	44	57	68	75	0.228744	0.473013
809	Forebrain/Midbrain/Hindbrain	0	2	3	5	6	9	12	14	17	19	0.13285	0.525613
810	Forebrain/Midbrain/Hindbrain	1	5	13	18	20	24	31	38	43	49	0	0.58823
811	Forebrain/Midbrain/Hindbrain	0	0	1	2	6	6	7	11	14	17	0.13285	0.571704
812	Forebrain/Midbrain/Hindbrain	0	0	0	1	2	2	4	5	8	11	0	0.569462
813	Forebrain/Midbrain/Hindbrain	1	1	10	17	25	31	41	51	58	63	0.189667	0.613959
814	Forebrain/Midbrain/Hindbrain	1	1	3	10	16	19	21	23	26	34	0	0.547891
815	Forebrain/Midbrain/Hindbrain	1	4	6	7	9	13	23	33	45	56	0	0.60268
816	Forebrain/Midbrain/Hindbrain	0	7	15	27	41	50	58	66	74	79	0	0.595102
817	Forebrain/Midbrain/Hindbrain	1	4	14	22	32	38	44	51	57	71	0	0.570555
818	Forebrain/Midbrain/Hindbrain	0	1	3	5	6	7	9	10	13	18	0	0.578525
819	Forebrain/Midbrain/Hindbrain	1	7	12	18	23	26	30	33	36	40	0	0.585653
820	Forebrain/Midbrain/Hindbrain	2	5	9	15	17	21	23	25	28	32	0	0.595878
821	Forebrain/Midbrain/Hindbrain	1	1	2	3	8	9	12	15	18	21	0	0.597699
822	Forebrain/Midbrain/Hindbrain	1	3	9	12	18	26	35	44	49	58	0	0.559921
823	Forebrain/Midbrain/Hindbrain	3	6	12	18	27	32	38	49	58	61	0	0.585106
824	Forebrain/Midbrain/Hindbrain	0	0	1	3	4	7	7	9	10	15	0.207107	0.437184
825	Haematoendothelial progenitors	1	1	1	2	2	2	2	2	2	3	0.723719	-0.165205
826	Forebrain/Midbrain/Hindbrain	0	4	7	10	14	19	28	36	41	49	0.13285	0.571475
827	Forebrain/Midbrain/Hindbrain	2	5	15	24	27	38	50	56	63	70	0	0.616019
828	Forebrain/Midbrain/Hindbrain	0	0	0	1	1	1	3	6	9	16	0.189667	0.501763
829	Forebrain/Midbrain/Hindbrain	1	2	10	18	22	26	30	35	43	46	0	0.63224
830	Forebrain/Midbrain/Hindbrain	0	0	2	6	9	11	13	14	16	21	0.13285	0.575242
831	Forebrain/Midbrain/Hindbrain	1	4	8	11	21	25	29	36	47	53	0	0.514641
832	Forebrain/Midbrain/Hindbrain	1	7	9	11	12	15	20	21	27	31	0.13285	0.577263
833	Forebrain/Midbrain/Hindbrain	0	2	3	11	15	23	28	33	44	51	0	0.464716
834	Forebrain/Midbrain/Hindbrain	1	2	10	21	28	35	39	44	52	64	0	0.588628
835	Forebrain/Midbrain/Hindbrain	0	2	4	9	11	18	27	29	38	41	0	0.57983
836	Forebrain/Midbrain/Hindbrain	1	5	6	10	11	14	16	17	22	23	0.13285	0.593654
837	Forebrain/Midbrain/Hindbrain	0	0	1	3	7	10	12	15	22	26	0	0.593682
838	Forebrain/Midbrain/Hindbrain	1	6	10	18	24	32	40	44	50	53	0	0.55902
839	Forebrain/Midbrain/Hindbrain	0	0	2	4	8	13	16	19	26	28	0.189667	0.483303
840	Forebrain/Midbrain/Hindbrain	0	1	1	1	2	3	4	4	8	11	0	0.584638
841	Forebrain/Midbrain/Hindbrain	5	8	16	24	29	36	39	51	55	64	0	0.588753
842	Forebrain/Midbrain/Hindbrain	0	1	2	3	4	11	16	22	29	33	0	0.54467
843	Forebrain/Midbrain/Hindbrain	2	5	9	15	22	37	47	59	74	88	0.273645	0.558747
844	Forebrain/Midbrain/Hindbrain	1	4	5	9	15	18	29	34	40	46	0.189667	0.499891
845	Forebrain/Midbrain/Hindbrain	0	0	3	10	15	17	23	26	31	37	0.13285	0.573242
846	Forebrain/Midbrain/Hindbrain	1	1	2	6	10	19	26	33	41	48	0	0.570046
847	Forebrain/Midbrain/Hindbrain	1	3	4	5	9	11	15	21	26	33	0	0.590685
848	Spinal cord	0	0	2	3	3	6	10	11	16	21	0.234585	0.465992
849	Forebrain/Midbrain/Hindbrain	0	1	2	4	11	17	24	30	35	39	0.13285	0.583053
850	Forebrain/Midbrain/Hindbrain	0	0	1	5	8	12	18	21	26	29	0	0.574229
851	Forebrain/Midbrain/Hindbrain	0	2	7	15	20	28	36	47	55	60	0	0.58078
852	Forebrain/Midbrain/Hindbrain	0	1	5	5	8	8	14	21	27	31	0	0.521432
853	Forebrain/Midbrain/Hindbrain	2	2	7	10	17	19	25	33	38	45	0	0.386864
854	Forebrain/Midbrain/Hindbrain	2	6	8	9	9	11	13	14	17	23	0	0.587408
855	Forebrain/Midbrain/Hindbrain	3	6	8	11	13	18	20	23	29	31	0.13285	0.580163
856	Forebrain/Midbrain/Hindbrain	2	3	6	9	15	20	22	26	30	35	0	0.577845
857	Forebrain/Midbrain/Hindbrain	0	4	8	12	18	29	36	44	52	63	0	0.576119
858	Forebrain/Midbrain/Hindbrain	2	6	11	16	21	26	35	44	52	59	0	0.587759
859	Forebrain/Midbrain/Hindbrain	2	6	10	16	26	36	43	47	58	63	0	0.605473
860	Forebrain/Midbrain/Hindbrain	1	4	6	7	8	12	17	20	28	29	0.342457	0.4094
861	Forebrain/Midbrain/Hindbrain	2	7	11	15	20	20	24	28	29	33	0.13285	0.585478
862	Forebrain/Midbrain/Hindbrain	0	2	5	9	13	17	22	32	41	49	0.13285	0.572011
863	Forebrain/Midbrain/Hindbrain	1	4	6	8	13	17	23	30	39	44	0.342457	0.484934
864	Forebrain/Midbrain/Hindbrain	0	0	1	5	10	16	18	24	31	38	0.13285	0.573743
865	Forebrain/Midbrain/Hindbrain	0	1	2	6	9	12	17	18	19	22	0	0.58262
866	Forebrain/Midbrain/Hindbrain	0	2	4	10	16	22	28	39	47	51	0	0.577435
867	Endothelium	0	0	1	1	1	2	3	4	4	6	0.655818	-0.298941
868	Forebrain/Midbrain/Hindbrain	1	3	7	13	17	25	30	36	43	58	0	0.516096
869	Forebrain/Midbrain/Hindbrain	0	1	3	4	7	7	8	12	15	19	0.189667	0.582616
870	Forebrain/Midbrain/Hindbrain	0	1	2	4	9	12	16	20	26	32	0	0.593183
871	Forebrain/Midbrain/Hindbrain	1	4	8	11	15	23	33	36	41	45	0.13285	0.591187
872	Forebrain/Midbrain/Hindbrain	1	2	6	8	10	15	19	23	26	29	0	0.576547
873	Neural crest	0	1	2	3	3	3	3	3	4	4	0.742894	-0.220576
874	Neural crest	2	3	4	6	6	6	6	7	7	7	0.660258	-0.108191
875	Forebrain/Midbrain/Hindbrain	3	3	10	14	20	29	35	42	51	57	0	0.55619
876	Forebrain/Midbrain/Hindbrain	3	5	8	12	15	16	23	25	32	35	0	0.584916
877	Forebrain/Midbrain/Hindbrain	0	2	5	10	13	16	16	21	22	23	0.13285	0.613596
878	Forebrain/Midbrain/Hindbrain	0	2	7	9	12	19	25	32	41	51	0	0.505475
879	Forebrain/Midbrain/Hindbrain	0	0	0	0	0	1	4	6	9	13	0	0.576554
880	Forebrain/Midbrain/Hindbrain	1	5	10	13	20	23	30	33	40	45	0	0.604741
881	Forebrain/Midbrain/Hindbrain	0	0	3	6	8	12	14	16	18	24	0	0.587789
882	Forebrain/Midbrain/Hindbrain	0	3	10	12	15	22	26	31	38	42	0	0.58519
883	Forebrain/Midbrain/Hindbrain	1	4	6	7	12	18	27	31	42	50	0.13285	0.558991
884	Forebrain/Midbrain/Hindbrain	2	6	13	20	29	35	44	58	70	77	0	0.531032
885	Forebrain/Midbrain/Hindbrain	3	8	10	19	26	35	45	52	61	72	0	0.623527
886	Forebrain/Midbrain/Hindbrain	2	4	6	9	15	23	27	29	35	41	0.13285	0.607163
887	Forebrain/Midbrain/Hindbrain	0	5	8	9	10	12	19	24	29	36	0	0.588329
888	Forebrain/Midbrain/Hindbrain	1	1	3	6	8	11	13	19	24	31	0	0.602164
889	Forebrain/Midbrain/Hindbrain	0	0	0	0	1	3	5	8	12	16	0.13285	0.490213
890	Forebrain/Midbrain/Hindbrain	0	1	1	3	3	3	6	9	16	16	0.309197	0.457421
891	Forebrain/Midbrain/Hindbrain	2	2	2	5	8	11	13	15	18	23	0	0.571627
892	Forebrain/Midbrain/Hindbrain	0	2	5	11	12	14	19	22	29	35	0.13285	0.480715
893	Forebrain/Midbrain/Hindbrain	0	0	0	2	4	7	10	16	20	29	0.13285	0.495382
894	Forebrain/Midbrain/Hindbrain	0	2	2	5	8	13	16	21	23	30	0.186165	0.518084
895	Forebrain/Midbrain/Hindbrain	1	5	10	18	28	34	37	45	51	57	0	0.617231
896	Neural crest	1	3	6	6	8	11	12	16	17	19	0.42975	0.243855
897	Forebrain/Midbrain/Hindbrain	1	6	6	8	9	10	10	14	21	30	0	0.593936
898	Forebrain/Midbrain/Hindbrain	1	3	8	16	26	34	41	51	64	77	0.189667	0.565331
899	Forebrain/Midbrain/Hindbrain	1	3	6	9	14	17	23	28	33	40	0.13285	0.501318
900	Forebrain/Midbrain/Hindbrain	0	2	4	4	7	9	14	20	23	28	0.13285	0.492244
901	Forebrain/Midbrain/Hindbrain	1	4	8	13	19	25	32	36	42	54	0	0.667896
902	Forebrain/Midbrain/Hindbrain	1	2	7	9	13	19	24	30	35	38	0.133161	0.504017
903	Forebrain/Midbrain/Hindbrain	1	1	4	7	11	17	23	31	37	43	0.189667	0.412091
904	Forebrain/Midbrain/Hindbrain	1	2	7	13	23	32	43	50	55	61	0.234585	0.491581
905	Forebrain/Midbrain/Hindbrain	0	2	3	6	13	21	28	38	46	52	0.189667	0.438144
906	Forebrain/Midbrain/Hindbrain	0	1	2	5	11	20	29	39	49	60	0	0.558628
907	Neural crest	2	2	2	3	3	3	3	4	4	4	0.696565	-0.0837862
908	Forebrain/Midbrain/Hindbrain	0	1	4	6	14	21	27	32	38	46	0	0.544144
909	Haematoendothelial progenitors	0	1	1	1	1	2	2	2	3	3	0.708851	-0.0610979
910	Forebrain/Midbrain/Hindbrain	1	2	2	5	6	9	12	14	19	25	0.13285	0.565438
911	Forebrain/Midbrain/Hindbrain	0	0	0	0	2	4	5	7	9	14	0.13285	0.599422
912	Forebrain/Midbrain/Hindbrain	1	1	2	4	4	5	6	10	13	17	0	0.562621
913	Forebrain/Midbrain/Hindbrain	0	1	1	4	9	11	22	31	37	39	0.395426	0.408148
914	Forebrain/Midbrain/Hindbrain	1	6	12	16	26	37	47	54	63	67	0.309197	0.447032
915	Neural crest	0	3	5	5	5	5	5	7	7	7	0.600629	-0.00789254
916	Forebrain/Midbrain/Hindbrain	1	3	4	8	14	24	28	33	41	49	0	0.557751
917	Forebrain/Midbrain/Hindbrain	0	2	3	8	16	24	34	45	61	73	0	0.576247
918	Forebrain/Midbrain/Hindbrain	1	4	9	15	22	29	36	49	62	73	0	0.562824
919	Forebrain/Midbrain/Hindbrain	0	1	7	12	19	29	36	49	56	67	0.234585	0.50636
920	Forebrain/Midbrain/Hindbrain	0	0	6	8	16	23	32	36	41	51	0.189667	0.529764
921	Forebrain/Midbrain/Hindbrain	2	3	4	10	20	30	40	53	56	62	0.189667	0.442227
922	Forebrain/Midbrain/Hindbrain	1	1	1	1	1	1	3	3	4	5	0	0.595057
923	Forebrain/Midbrain/Hindbrain	0	4	10	13	19	26	31	41	52	60	0	0.501929
924	Forebrain/Midbrain/Hindbrain	0	3	8	14	27	42	53	61	70	79	0	0.474475
925	Forebrain/Midbrain/Hindbrain	1	3	9	17	26	35	43	52	60	72	0	0.519658
926	Forebrain/Midbrain/Hindbrain	0	1	4	7	9	12	12	17	19	22	0.309197	0.385072
927	Forebrain/Midbrain/Hindbrain	0	0	3	6	15	16	23	29	41	48	0.263277	0.433902
928	Forebrain/Midbrain/Hindbrain	0	4	5	7	9	15	21	28	35	41	0	0.562537
929	Forebrain/Midbrain/Hindbrain	0	2	4	13	19	26	35	43	54	60	0.234585	0.522856
930	Forebrain/Midbrain/Hindbrain	0	2	3	6	7	14	20	27	31	34	0.234585	0.419511
931	Spinal cord	1	4	7	10	14	17	22	27	29	39	0.234585	0.603622
932	Forebrain/Midbrain/Hindbrain	0	1	5	11	20	29	38	45	52	63	0	0.475789
933	Forebrain/Midbrain/Hindbrain	2	5	11	15	25	35	45	49	58	65	0.13285	0.473214
934	Forebrain/Midbrain/Hindbrain	0	3	7	12	15	19	23	27	35	40	0.13285	0.423107
935	Forebrain/Midbrain/Hindbrain	2	3	7	10	13	17	23	27	35	44	0.189667	0.542768
936	Forebrain/Midbrain/Hindbrain	1	1	3	3	5	9	16	23	29	38	0.13285	0.539823
937	Forebrain/Midbrain/Hindbrain	0	2	7	10	17	23	31	37	46	54	0	0.480446
938	Forebrain/Midbrain/Hindbrain	1	4	10	21	30	36	44	54	68	75	0.13285	0.539009
939	Forebrain/Midbrain/Hindbrain	1	1	3	5	5	6	6	7	8	9	0.713816	0.484748
940	Forebrain/Midbrain/Hindbrain	0	1	10	15	19	28	35	43	47	56	0	0.530978
941	Forebrain/Midbrain/Hindbrain	0	3	10	15	20	24	35	43	53	58	0.234585	0.589618
942	Forebrain/Midbrain/Hindbrain	2	6	15	24	32	41	48	57	68	76	0.13285	0.483118
943	Forebrain/Midbrain/Hindbrain	1	3	7	12	23	38	49	53	65	77	0	0.564086
944	Forebrain/Midbrain/Hindbrain	1	4	10	15	26	34	42	51	58	67	0	0.492856
945	Forebrain/Midbrain/Hindbrain	0	1	6	9	17	26	35	43	54	64	0	0.457346
946	Forebrain/Midbrain/Hindbrain	0	1	2	4	11	15	20	26	33	44	0.273645	0.581796
947	Forebrain/Midbrain/Hindbrain	1	3	3	4	4	12	15	23	30	38	0.140874	0.429438
948	Forebrain/Midbrain/Hindbrain	0	2	8	13	20	23	30	41	49	55	0.189667	0.484784
949	Forebrain/Midbrain/Hindbrain	1	3	10	16	21	34	39	48	58	68	0.13285	0.564764
950	Forebrain/Midbrain/Hindbrain	1	3	5	9	14	19	25	29	38	47	0	0.566829
951	Forebrain/Midbrain/Hindbrain	2	4	9	17	29	35	50	59	70	82	0	0.47862
952	Haematoendothelial progenitors	0	0	0	1	2	2	2	3	3	4	0.771496	-0.0974996
953	Forebrain/Midbrain/Hindbrain	1	6	11	18	30	40	48	53	64	75	0.13285	0.481843
954	Forebrain/Midbrain/Hindbrain	3	8	16	22	31	36	44	52	61	69	0.13285	0.545531
955	Cranial mesoderm	2	2	4	5	5	5	5	6	6	6	0.744055	0.0443573
956	Forebrain/Midbrain/Hindbrain	2	7	13	19	28	33	41	49	59	66	0.190076	0.473333
957	Forebrain/Midbrain/Hindbrain	1	5	11	17	23	26	35	48	56	70	0	0.532538
958	Forebrain/Midbrain/Hindbrain	0	4	12	18	22	28	35	44	48	56	0	0.553055
959	Forebrain/Midbrain/Hindbrain	0	2	2	3	6	7	9	12	18	23	0.13285	0.385603
960	Forebrain/Midbrain/Hindbrain	0	5	13	22	27	36	45	54	69	76	0	0.547238
961	Forebrain/Midbrain/Hindbrain	0	0	2	9	14	20	23	29	31	38	0	0.581112
962	Forebrain/Midbrain/Hindbrain	0	4	7	10	16	24	31	39	48	55	0.13285	0.568758
963	Forebrain/Midbrain/Hindbrain	0	3	7	14	15	21	32	37	48	53	0	0.54357
964	Forebrain/Midbrain/Hindbrain	0	0	1	2	4	6	7	11	16	23	0.234585	0.591699
965	Forebrain/Midbrain/Hindbrain	0	1	2	8	14	22	27	32	44	49	0.299769	0.359283
966	Forebrain/Midbrain/Hindbrain	1	4	11	14	18	25	39	49	55	64	0.13285	0.566826
967	Forebrain/Midbrain/Hindbrain	0	2	3	7	12	16	25	29	36	38	0	0.586493
968	Forebrain/Midbrain/Hindbrain	0	0	0	1	1	1	1	3	6	10	0.350654	0.290303
969	Forebrain/Midbrain/Hindbrain	4	9	17	23	36	40	56	66	73	80	0.13285	0.498789
970	Forebrain/Midbrain/Hindbrain	2	4	10	18	23	36	46	51	60	73	0	0.541227
971	Spinal cord	1	2	4	9	13	21	22	29	34	41	0.324721	0.506251
972	Forebrain/Midbrain/Hindbrain	0	0	1	4	7	10	13	17	21	24	0.13285	0.549995
973	Forebrain/Midbrain/Hindbrain	0	2	7	9	18	30	35	44	51	62	0.189667	0.496634
974	Forebrain/Midbrain/Hindbrain	0	4	7	10	15	19	23	27	36	44	0	0.540481
975	Forebrain/Midbrain/Hindbrain	2	5	8	17	24	31	42	49	56	66	0	0.602086
976	Forebrain/Midbrain/Hindbrain	0	0	1	2	2	2	3	4	8	8	0.650239	0.317346
977	Surface ectoderm	0	4	4	7	8	10	11	14	15	17	0.415639	-0.106294
978	Forebrain/Midbrain/Hindbrain	0	0	0	0	1	1	2	2	5	8	0	0.58366
979	Forebrain/Midbrain/Hindbrain	2	8	10	17	23	27	35	45	49	55	0.234585	0.462042
980	Neural crest	2	3	5	7	8	10	13	15	17	18	0.514028	0.212986
981	Forebrain/Midbrain/Hindbrain	0	0	1	2	3	4	6	8	11	13	0.464501	0.382622
982	Forebrain/Midbrain/Hindbrain	3	5	10	16	25	28	32	38	47	57	0.234585	0.588089
983	Forebrain/Midbrain/Hindbrain	2	3	7	10	17	24	31	40	49	53	0.43485	0.407441
984	Forebrain/Midbrain/Hindbrain	0	1	2	3	5	6	9	13	16	19	0	0.597227
985	Forebrain/Midbrain/Hindbrain	0	2	3	8	12	16	19	27	36	42	0	0.587144
986	Forebrain/Midbrain/Hindbrain	1	3	7	8	14	19	27	32	37	45	0.273645	0.507369
987	Forebrain/Midbrain/Hindbrain	0	3	3	5	5	5	7	12	15	20	0.13285	0.47394
988	Forebrain/Midbrain/Hindbrain	0	4	6	7	13	18	25	28	29	34	0.273645	0.391896
989	Forebrain/Midbrain/Hindbrain	1	2	5	9	10	13	17	18	28	34	0.13285	0.565575
990	Forebrain/Midbrain/Hindbrain	2	5	11	13	14	19	24	28	32	38	0	0.566232
991	Forebrain/Midbrain/Hindbrain	0	0	1	2	7	8	9	12	13	14	0	0.578931
992	Forebrain/Midbrain/Hindbrain	2	5	6	9	11	13	19	22	23	29	0	0.512981
993	Forebrain/Midbrain/Hindbrain	0	3	4	6	8	8	11	18	19	24	0	0.520626
994	Forebrain/Midbrain/Hindbrain	0	2	3	5	9	13	16	25	26	32	0.494064	0.497431
995	Forebrain/Midbrain/Hindbrain	1	5	8	11	16	20	21	25	29	35	0.324721	0.485199
996	Forebrain/Midbrain/Hindbrain	0	2	4	5	5	7	10	12	13	16	0.189667	0.432239
997	Forebrain/Midbrain/Hindbrain	0	5	6	11	14	19	26	26	33	36	0.13285	0.472304
998	Neural crest	0	0	1	1	2	2	2	2	3	4	0.518543	0.0657576
999	Neural crest	0	1	5	6	9	9	9	10	11	13	0.609699	-0.0229723
1000	Forebrain/Midbrain/Hindbrain	0	0	0	0	1	5	5	7	9	13	0.189667	0.547136
1001	Forebrain/Midbrain/Hindbrain	0	0	1	3	3	6	8	9	11	19	0	0.540863
1002	Forebrain/Midbrain/Hindbrain	0	0	1	4	7	9	12	15	19	24	0	0.53559
1003	Forebrain/Midbrain/Hindbrain	1	2	7	7	9	13	16	18	24	27	0.189667	0.473159
1004	Forebrain/Midbrain/Hindbrain	0	0	1	2	3	4	6	10	10	10	0	0.496117
1005	Forebrain/Midbrain/Hindbrain	1	3	4	9	10	12	19	23	28	32	0.37417	0.624884
1006	Forebrain/Midbrain/Hindbrain	1	3	6	9	12	14	18	22	23	28	0	0.519928
1007	Forebrain/Midbrain/Hindbrain	0	2	5	6	7	10	14	16	25	26	0	0.572379
1008	Forebrain/Midbrain/Hindbrain	0	0	0	0	0	4	7	9	10	11	0.738847	0.377462
1009	Forebrain/Midbrain/Hindbrain	0	1	3	3	5	8	10	15	17	22	0	0.610219
1010	Forebrain/Midbrain/Hindbrain	3	4	7	11	14	18	25	26	34	39	0.460376	0.535165
1011	Neural crest	1	4	6	12	14	15	16	16	19	21	0.620534	0.0350196
1012	Forebrain/Midbrain/Hindbrain	2	6	9	10	16	19	23	26	28	30	0.189667	0.554665
1013	Haematoendothelial progenitors	0	0	1	1	2	2	2	3	4	7	0.486742	0.47293
1014	Forebrain/Midbrain/Hindbrain	0	0	2	6	8	10	12	15	19	21	0.513323	0.512002
1015	Forebrain/Midbrain/Hindbrain	0	0	0	0	2	3	5	9	15	15	0	0.565055
1016	Forebrain/Midbrain/Hindbrain	0	3	6	7	11	15	19	23	24	28	0.13285	0.421914
1017	Forebrain/Midbrain/Hindbrain	3	7	10	13	16	23	26	34	37	43	0.424233	0.440104
1018	Forebrain/Midbrain/Hindbrain	1	9	13	19	24	34	43	49	56	63	0.324721	0.453452
1019	Forebrain/Midbrain/Hindbrain	0	5	11	15	17	19	24	30	36	42	0.13285	0.559496
1020	Forebrain/Midbrain/Hindbrain	1	1	1	2	3	4	5	7	8	14	0	0.50434
1021	Endothelium	0	0	0	0	0	0	0	0	1	4	0.798069	0.0119493
1022	Haematoendothelial progenitors	0	0	1	1	1	1	1	2	3	4	0.769831	0.356984
1023	Neural crest	2	4	6	7	9	10	13	17	17	18	0.590744	-0.0446871
1024	Neural crest	1	3	5	5	6	7	11	13	15	17	0.594422	-0.0845354
1025	Forebrain/Midbrain/Hindbrain	1	3	6	11	18	20	23	26	28	30	0.13285	0.523062
1026	Forebrain/Midbrain/Hindbrain	0	1	3	7	14	17	18	20	22	27	0.189667	0.618023
1027	Haematoendothelial progenitors	0	0	0	0	1	3	3	7	9	10	0.725413	-0.118409
1028	Forebrain/Midbrain/Hindbrain	1	5	13	18	23	28	35	36	40	46	0.13285	0.507911
1029	Forebrain/Midbrain/Hindbrain	0	2	3	10	15	22	27	28	34	37	0.189667	0.456741
1030	Forebrain/Midbrain/Hindbrain	1	2	5	6	12	15	19	25	31	36	0.13285	0.495572
1031	Forebrain/Midbrain/Hindbrain	0	3	7	10	14	20	26	31	37	41	0.41939	0.505174
1032	Forebrain/Midbrain/Hindbrain	0	0	1	4	7	13	15	19	25	27	0.265903	0.568189
1033	Forebrain/Midbrain/Hindbrain	2	5	7	11	13	16	19	23	26	30	0.342457	0.412143
1034	Forebrain/Midbrain/Hindbrain	0	0	1	5	6	8	10	13	18	20	0.13285	0.466753
1035	Forebrain/Midbrain/Hindbrain	1	5	7	9	13	19	22	23	25	28	0.309197	0.405937
1036	Neural crest	1	1	2	3	3	3	4	4	6	6	0.654958	0.0353956
1037	Forebrain/Midbrain/Hindbrain	1	1	4	7	11	17	22	33	40	48	0.234585	0.576831
1038	Forebrain/Midbrain/Hindbrain	0	3	6	6	11	16	20	24	27	32	0.342457	0.462688
1039	Forebrain/Midbrain/Hindbrain	2	3	8	18	24	31	36	40	48	51	0	0.524712
1040	Forebrain/Midbrain/Hindbrain	0	1	1	2	3	5	7	7	10	10	0	0.55135
1041	Forebrain/Midbrain/Hindbrain	0	2	2	5	7	9	11	15	17	20	0	0.529516
1042	Forebrain/Midbrain/Hindbrain	1	3	4	7	11	14	19	25	28	33	0	0.538972
1043	Forebrain/Midbrain/Hindbrain	0	0	0	2	6	9	12	14	15	17	0	0.5434
1044	Neural crest	1	2	3	5	6	7	7	8	11	11	0.522975	-0.064846
1045	Forebrain/Midbrain/Hindbrain	0	1	3	6	7	13	17	22	27	32	0.309197	0.579563
1046	Forebrain/Midbrain/Hindbrain	1	3	5	15	19	26	30	34	38	42	0.13285	0.554031
1047	Forebrain/Midbrain/Hindbrain	0	3	5	7	9	10	13	15	17	20	0.234585	0.385915
1048	Forebrain/Midbrain/Hindbrain	0	0	3	7	10	16	23	27	33	39	0	0.634311
1049	Forebrain/Midbrain/Hindbrain	0	1	3	6	9	10	14	19	26	30	0	0.553413
1050	Forebrain/Midbrain/Hindbrain	1	2	3	6	10	19	20	25	31	33	0.189667	0.454662
1051	Forebrain/Midbrain/Hindbrain	1	2	4	9	18	20	24	25	31	36	0.329095	0.551592
1052	Forebrain/Midbrain/Hindbrain	1	3	3	6	11	13	16	17	23	26	0.342457	0.385555
1053	Neural crest	0	0	0	1	2	4	5	5	10	12	0.633388	-0.0640224
1054	Forebrain/Midbrain/Hindbrain	0	0	1	1	2	2	3	4	7	7	0.494064	0.353663
1055	Forebrain/Midbrain/Hindbrain	0	2	6	8	13	14	18	21	23	26	0.342457	0.422498
1056	Forebrain/Midbrain/Hindbrain	0	0	1	2	4	6	11	12	16	17	0.263277	0.504568
1057	Neural crest	2	2	2	3	3	6	7	10	16	23	0.592862	0.199886
1058	Forebrain/Midbrain/Hindbrain	2	6	10	17	32	42	53	60	71	80	0.268766	0.601659
1059	Forebrain/Midbrain/Hindbrain	0	1	3	5	11	14	16	16	20	28	0.724981	0.505669
1060	Surface ectoderm	0	0	3	3	6	6	9	11	12	15	0.677283	0.0168727
1061	Forebrain/Midbrain/Hindbrain	0	3	6	7	9	11	15	18	19	23	0.650239	0.352744
1062	Forebrain/Midbrain/Hindbrain	0	1	7	8	11	14	22	28	31	41	0.228744	0.458255
1063	Forebrain/Midbrain/Hindbrain	0	3	9	12	17	19	22	26	29	34	0.228744	0.467133
1064	Forebrain/Midbrain/Hindbrain	0	3	3	10	12	16	19	24	29	34	0.13285	0.484454
1065	Forebrain/Midbrain/Hindbrain	0	5	6	11	14	15	20	22	23	27	0.13285	0.537301
1066	Forebrain/Midbrain/Hindbrain	1	5	7	11	15	22	25	28	34	40	0.13285	0.563493
1067	Forebrain/Midbrain/Hindbrain	1	4	7	7	13	22	26	29	34	35	0	0.490893
1068	Forebrain/Midbrain/Hindbrain	0	2	5	10	18	25	31	37	41	47	0.342457	0.507783
1069	Forebrain/Midbrain/Hindbrain	0	1	1	1	4	7	9	13	16	21	0.13285	0.522127
1070	Haematoendothelial progenitors	1	1	1	2	3	5	5	6	8	8	0.60766	-0.2371
1071	Forebrain/Midbrain/Hindbrain	2	6	15	26	36	52	62	72	79	83	0.261236	0.465822
1072	Forebrain/Midbrain/Hindbrain	1	2	4	11	16	20	21	25	29	31	0.294959	0.464399
1073	Forebrain/Midbrain/Hindbrain	0	4	8	12	18	29	34	37	40	43	0.0677152	0.441981
1074	Forebrain/Midbrain/Hindbrain	0	0	0	3	6	11	13	19	21	24	0.358481	0.303569
1075	Neural crest	1	2	3	7	10	15	17	23	27	30	0.632155	0.195502
1076	Forebrain/Midbrain/Hindbrain	1	2	5	8	9	12	16	19	23	29	0.189667	0.496632
1077	Forebrain/Midbrain/Hindbrain	0	0	0	0	1	6	9	12	19	26	0.186165	0.600547
1078	Forebrain/Midbrain/Hindbrain	0	3	7	10	12	16	21	26	33	39	0.20563	0.383211
1079	Surface ectoderm	1	1	1	1	3	5	6	8	13	15	0.691779	0.0318218
1080	Forebrain/Midbrain/Hindbrain	0	0	1	2	3	4	7	9	11	14	0.278247	0.392655
1081	Intermediate mesoderm	0	0	2	2	2	3	3	5	5	6	0.744659	-0.134342
1082	Forebrain/Midbrain/Hindbrain	0	0	3	6	8	13	17	20	23	28	0	0.595262
1083	Forebrain/Midbrain/Hindbrain	0	0	0	1	1	2	4	7	8	12	0.189667	0.552162
1084	Forebrain/Midbrain/Hindbrain	2	7	11	13	19	22	26	33	36	39	0.186165	0.502718
1085	Spinal cord	0	2	2	3	4	5	7	11	12	16	0.13285	0.403744
1086	Forebrain/Midbrain/Hindbrain	0	2	7	11	17	22	27	31	34	37	0.445769	0.410478
1087	Forebrain/Midbrain/Hindbrain	1	5	11	18	22	28	32	36	40	45	0.218492	0.365994
1088	Forebrain/Midbrain/Hindbrain	0	1	1	3	4	4	4	8	13	16	0.421247	0.413997
1089	Forebrain/Midbrain/Hindbrain	0	1	4	7	12	21	27	29	36	38	0	0.49828
1090	Forebrain/Midbrain/Hindbrain	2	2	5	6	13	17	22	26	29	32	0.234585	0.583218
1091	Forebrain/Midbrain/Hindbrain	0	1	3	8	10	11	15	17	21	25	0.273645	0.464015
1092	Neural crest	0	3	10	15	21	25	33	36	44	47	0.234956	0.434136
1093	Forebrain/Midbrain/Hindbrain	1	4	8	11	17	20	24	32	36	44	0.234585	0.516354
1094	Forebrain/Midbrain/Hindbrain	1	4	7	13	17	24	31	37	43	44	0.193786	0.372326
1095	Forebrain/Midbrain/Hindbrain	1	1	1	2	5	8	11	15	17	18	0.529664	0.331926
1096	Forebrain/Midbrain/Hindbrain	1	2	3	7	10	11	13	18	23	28	0.234585	0.561838
1097	Surface ectoderm	1	2	5	6	11	16	19	19	20	21	0.702403	-0.0195034
1098	Forebrain/Midbrain/Hindbrain	1	4	7	8	15	23	28	32	36	38	0.190076	0.462191
1099	Forebrain/Midbrain/Hindbrain	2	6	13	16	26	36	42	47	54	57	0.132988	0.456905
1100	Forebrain/Midbrain/Hindbrain	2	9	14	25	36	43	49	53	57	60	0.0678577	0.458224
1101	Spinal cord	0	0	1	5	8	9	13	16	20	23	0.639157	0.283355
1102	Forebrain/Midbrain/Hindbrain	1	1	3	4	7	8	12	17	18	20	0.404841	0.370628
1103	Forebrain/Midbrain/Hindbrain	3	10	13	16	23	31	37	41	45	50	0.17323	0.456589
1104	Forebrain/Midbrain/Hindbrain	2	8	15	19	28	42	46	52	57	62	0.132988	0.511584
1105	Neural crest	0	0	0	1	2	3	6	7	7	8	0.132916	0.466153
1106	Forebrain/Midbrain/Hindbrain	0	3	4	10	18	30	37	45	49	53	0.0678577	0.540452
1107	Forebrain/Midbrain/Hindbrain	0	0	3	6	7	14	17	23	25	27	0.234585	0.460711
1108	Forebrain/Midbrain/Hindbrain	0	2	3	6	9	10	12	16	19	23	0	0.47639
1109	Forebrain/Midbrain/Hindbrain	2	6	14	20	27	33	39	50	57	69	0	0.621888
1110	Forebrain/Midbrain/Hindbrain	0	1	3	5	7	10	15	16	18	20	0.13285	0.591842
1111	Forebrain/Midbrain/Hindbrain	0	1	3	5	9	15	21	28	36	39	0.189667	0.588732
1112	Forebrain/Midbrain/Hindbrain	0	1	3	5	9	14	17	22	28	34	0	0.632205
1113	Endothelium	0	0	0	1	1	1	2	3	4	4	0.630991	-0.256147
1114	Forebrain/Midbrain/Hindbrain	0	1	2	4	6	6	11	17	23	30	0.13285	0.612107
1115	Forebrain/Midbrain/Hindbrain	0	0	2	6	8	11	15	17	21	28	0	0.604898
1116	Forebrain/Midbrain/Hindbrain	1	6	11	16	22	30	38	46	55	65	0.13285	0.522214
1117	Forebrain/Midbrain/Hindbrain	1	4	9	12	16	18	21	24	30	35	0	0.479325
1118	Forebrain/Midbrain/Hindbrain	0	1	1	5	8	10	12	17	18	18	0.13285	0.576757
1119	Forebrain/Midbrain/Hindbrain	0	1	4	6	10	14	18	24	29	40	0.189667	0.61704
1120	Forebrain/Midbrain/Hindbrain	1	2	4	8	14	18	25	33	37	45	0.13285	0.522691
1121	Forebrain/Midbrain/Hindbrain	0	2	4	5	10	11	17	21	25	32	0.13285	0.515221
1122	Forebrain/Midbrain/Hindbrain	1	1	4	9	15	19	23	27	32	37	0	0.594969
1123	Forebrain/Midbrain/Hindbrain	0	1	4	5	8	11	12	13	16	17	0.37417	0.423973
1124	Forebrain/Midbrain/Hindbrain	0	1	2	5	8	11	11	13	16	18	0.464501	0.345091
1125	Forebrain/Midbrain/Hindbrain	1	2	4	11	15	18	21	33	39	46	0	0.578308
1126	Forebrain/Midbrain/Hindbrain	1	6	8	12	14	17	21	27	32	38	0	0.565221
1127	Forebrain/Midbrain/Hindbrain	0	1	5	10	13	20	25	30	36	40	0.234585	0.529323
1128	Forebrain/Midbrain/Hindbrain	0	0	1	3	3	7	11	13	13	14	0.494064	0.356965
1129	Endothelium	2	2	2	3	5	5	5	5	5	5	0.68593	-0.169492
1130	Forebrain/Midbrain/Hindbrain	0	0	1	4	5	12	16	21	23	26	0	0.626245
1131	Forebrain/Midbrain/Hindbrain	0	4	6	11	16	20	24	29	35	43	0	0.528568
1132	Forebrain/Midbrain/Hindbrain	1	2	2	6	8	10	11	16	22	23	0	0.583902
1133	Forebrain/Midbrain/Hindbrain	0	1	2	5	10	12	13	14	18	21	0	0.563909
1134	Forebrain/Midbrain/Hindbrain	0	0	1	5	5	8	11	12	15	19	0.189667	0.531666
1135	Forebrain/Midbrain/Hindbrain	0	0	0	1	2	4	5	6	7	9	0.273645	0.378748
1136	Forebrain/Midbrain/Hindbrain	0	2	5	5	9	14	17	23	26	31	0.13285	0.595255
1137	Forebrain/Midbrain/Hindbrain	0	0	0	3	6	8	12	16	20	25	0	0.535673
1138	Forebrain/Midbrain/Hindbrain	1	2	2	4	6	7	10	15	19	26	0.13285	0.562193
1139	Forebrain/Midbrain/Hindbrain	0	0	1	2	5	8	11	11	13	15	0.724981	0.558835
1140	Forebrain/Midbrain/Hindbrain	0	0	0	0	0	0	0	0	0	0	0.769831	0.0463527
1141	Endothelium	1	2	4	4	5	6	6	6	6	6	0.655818	-0.160777
1142	Forebrain/Midbrain/Hindbrain	1	1	5	6	9	9	13	17	23	28	0	0.605705
1143	Forebrain/Midbrain/Hindbrain	0	3	7	10	16	19	26	30	40	47	0.13285	0.592832
1144	Neural crest	1	3	4	5	6	7	8	10	11	13	0.53899	-0.0172474
1145	Cranial mesoderm	0	4	5	6	8	8	8	10	10	12	0.568476	-0.144914
1146	Forebrain/Midbrain/Hindbrain	1	3	5	11	20	29	38	45	51	56	0.309197	0.538124
1147	Forebrain/Midbrain/Hindbrain	1	2	2	5	8	9	15	21	25	33	0.13285	0.606308
1148	Forebrain/Midbrain/Hindbrain	0	3	4	8	13	16	17	23	31	37	0.273645	0.662106
1149	Forebrain/Midbrain/Hindbrain	0	1	10	11	14	19	19	22	29	35	0.13285	0.470656
1150	Forebrain/Midbrain/Hindbrain	0	1	2	3	6	9	13	18	18	21	0	0.568257
1151	Forebrain/Midbrain/Hindbrain	1	1	2	2	3	4	8	11	15	18	0.13285	0.66367
1152	Surface ectoderm	1	5	8	10	13	14	19	19	22	23	0.491964	-0.124927
1153	Forebrain/Midbrain/Hindbrain	0	3	3	6	13	16	23	30	36	41	0.13285	0.586519
1154	Forebrain/Midbrain/Hindbrain	1	4	4	6	12	17	20	23	28	31	0.13285	0.600899
1155	Forebrain/Midbrain/Hindbrain	0	1	2	4	6	9	16	18	23	32	0.13285	0.56985
1156	Forebrain/Midbrain/Hindbrain	1	2	3	3	3	5	9	14	17	20	0	0.597831
1157	Forebrain/Midbrain/Hindbrain	2	5	6	7	10	13	18	24	26	31	0.13285	0.511292
1158	Forebrain/Midbrain/Hindbrain	0	0	2	2	3	4	6	9	14	15	0.13285	0.633666
1159	Forebrain/Midbrain/Hindbrain	0	1	4	6	12	15	19	23	27	31	0.234585	0.488847
1160	Neural crest	2	7	10	14	15	16	18	18	18	19	0.349337	-0.0164319
1161	Forebrain/Midbrain/Hindbrain	0	1	6	14	21	22	31	40	48	55	0.273645	0.470255
1162	Forebrain/Midbrain/Hindbrain	0	1	1	1	2	3	6	8	9	11	0.13285	0.406107
1163	Forebrain/Midbrain/Hindbrain	0	0	0	2	4	7	8	10	11	17	0	0.585266
1164	Forebrain/Midbrain/Hindbrain	0	0	1	1	2	3	4	10	16	23	0.37417	0.413297
1165	Forebrain/Midbrain/Hindbrain	0	0	0	1	5	7	10	10	12	16	0	0.580943
1166	Forebrain/Midbrain/Hindbrain	0	1	2	3	5	5	10	12	14	18	0.13285	0.512829
1167	Forebrain/Midbrain/Hindbrain	0	0	0	3	8	9	13	17	22	26	0.234585	0.506217
1168	Neural crest	2	3	5	8	12	14	15	19	20	23	0.428905	-0.0199963
1169	Forebrain/Midbrain/Hindbrain	0	0	0	0	0	0	1	2	4	6	0.523792	0.336207
1170	Forebrain/Midbrain/Hindbrain	0	0	2	7	10	14	16	20	26	30	0.309197	0.416541
1171	Forebrain/Midbrain/Hindbrain	1	2	3	7	8	12	17	20	25	33	0.13285	0.555004
1172	Forebrain/Midbrain/Hindbrain	1	1	3	5	9	10	16	18	23	24	0.13285	0.513249
1173	Forebrain/Midbrain/Hindbrain	0	1	3	5	5	10	12	13	16	22	0.13285	0.487731
1174	Forebrain/Midbrain/Hindbrain	0	0	0	1	2	2	5	8	11	19	0	0.515161
1175	Forebrain/Midbrain/Hindbrain	1	2	4	4	6	7	10	15	19	23	0	0.598285
1176	Anterior somitic tissues	0	0	0	0	0	0	0	0	1	2	0.48033	-0.198868
1177	Forebrain/Midbrain/Hindbrain	0	0	1	2	3	3	4	6	8	8	0	0.547925
1178	Forebrain/Midbrain/Hindbrain	0	1	4	6	8	9	11	15	18	21	0	0.539513
1179	Forebrain/Midbrain/Hindbrain	0	2	3	5	10	12	15	16	19	22	0.13285	0.490857
1180	Forebrain/Midbrain/Hindbrain	1	1	3	6	8	10	12	15	18	22	0.189667	0.448967
1181	Forebrain/Midbrain/Hindbrain	1	6	8	8	11	19	21	25	28	30	0.448827	0.617535
1182	Neural crest	6	10	13	18	26	32	37	38	43	48	0.416513	0.454766
1183	Forebrain/Midbrain/Hindbrain	1	3	8	12	18	23	25	29	34	40	0.297955	0.321303
1184	Forebrain/Midbrain/Hindbrain	0	0	0	0	0	0	2	3	4	6	0	0.410261
1185	Surface ectoderm	0	1	2	4	6	7	8	8	10	12	0.686655	0.269433
1186	Forebrain/Midbrain/Hindbrain	0	0	0	0	1	5	6	8	9	13	0.13285	0.404232
1187	Forebrain/Midbrain/Hindbrain	0	1	5	11	19	19	22	30	36	42	0.464501	0.316317
1188	Forebrain/Midbrain/Hindbrain	0	0	0	1	3	4	6	7	9	11	0	0.432961
1189	Forebrain/Midbrain/Hindbrain	0	1	3	9	16	19	28	35	45	52	0.265903	0.392428
1190	Neural crest	0	1	3	5	8	11	12	15	17	22	0.205715	0.434727
1191	Forebrain/Midbrain/Hindbrain	0	0	0	1	2	6	11	14	18	22	0.13285	0.436578
1192	Forebrain/Midbrain/Hindbrain	1	2	3	9	13	17	22	27	33	39	0	0.466021
1193	Forebrain/Midbrain/Hindbrain	0	1	2	4	6	9	19	25	35	47	0.447525	0.318085
1194	Forebrain/Midbrain/Hindbrain	0	0	0	1	3	7	10	11	17	22	0.448827	0.35953
1195	Forebrain/Midbrain/Hindbrain	0	1	3	4	11	16	22	30	34	42	0.31643	0.361684
1196	Forebrain/Midbrain/Hindbrain	1	2	4	11	14	19	26	35	44	49	0.335268	0.332558
1197	Forebrain/Midbrain/Hindbrain	0	2	4	7	12	15	21	24	29	35	0.510324	0.36276
1198	Forebrain/Midbrain/Hindbrain	0	2	2	4	12	20	24	30	43	56	0.457964	0.317411
1199	Forebrain/Midbrain/Hindbrain	0	1	2	8	18	24	27	39	49	59	0.41939	0.387771
1200	Forebrain/Midbrain/Hindbrain	0	1	4	7	11	15	18	26	30	33	0.285645	0.29864
1201	Forebrain/Midbrain/Hindbrain	1	5	8	10	11	12	16	19	21	25	0.43485	0.530906
1202	Neural crest	1	1	4	7	14	19	25	34	40	50	0.323029	0.325343
1203	Neural crest	1	1	1	1	2	3	3	4	9	9	0.23806	0.327414
1204	Neural crest	0	2	3	8	11	13	17	23	31	40	0.474801	0.245967
1205	Neural crest	0	0	1	1	3	5	7	9	12	14	0.375806	0.390982
1206	Neural crest	0	0	0	0	0	0	0	1	3	4	0.785998	0.179044
1207	Forebrain/Midbrain/Hindbrain	1	2	5	12	17	28	39	50	61	69	0.381611	0.310262
1208	Neural crest	0	2	4	6	7	9	12	17	20	25	0.414308	0.266367
1209	Neural crest	0	1	2	4	4	4	5	5	5	5	0.697013	0.294732
1210	Neural crest	0	3	3	6	7	8	9	11	15	18	0.487372	0.349187
1211	Forebrain/Midbrain/Hindbrain	2	6	7	8	13	18	20	29	32	36	0.217526	0.331089
1212	Forebrain/Midbrain/Hindbrain	1	6	7	12	17	21	25	29	35	40	0.120295	0.349559
1213	Forebrain/Midbrain/Hindbrain	0	8	11	15	21	28	33	41	42	50	0	0.385516
1214	Forebrain/Midbrain/Hindbrain	1	5	9	14	22	25	27	31	35	41	0.0677152	0.388111
1215	Forebrain/Midbrain/Hindbrain	0	1	5	8	9	14	19	23	30	36	0.18338	0.379624
1216	Forebrain/Midbrain/Hindbrain	1	3	7	11	17	22	28	30	35	40	0	0.395885
1217	Forebrain/Midbrain/Hindbrain	9	18	23	36	43	47	53	58	64	70	0.190553	0.394915
1218	Forebrain/Midbrain/Hindbrain	0	2	6	11	15	22	28	34	42	48	0.13285	0.418121
1219	Forebrain/Midbrain/Hindbrain	0	2	2	2	5	9	12	15	18	19	0.377277	0.326169
1220	Forebrain/Midbrain/Hindbrain	0	2	4	5	10	16	18	22	28	30	0.234585	0.361869
1221	Forebrain/Midbrain/Hindbrain	0	1	4	6	8	12	17	21	24	28	0	0.399524
1222	Forebrain/Midbrain/Hindbrain	1	3	3	6	11	14	16	18	21	27	0.13285	0.413376
1223	Forebrain/Midbrain/Hindbrain	1	6	12	15	20	23	28	33	38	43	0.273645	0.347917
1224	Forebrain/Midbrain/Hindbrain	0	1	1	3	5	8	13	15	18	20	0.13285	0.437929
1225	Forebrain/Midbrain/Hindbrain	2	3	4	6	9	17	23	26	32	43	0.13285	0.408044
1226	Forebrain/Midbrain/Hindbrain	1	1	2	4	6	8	10	12	14	19	0	0.440187
1227	Forebrain/Midbrain/Hindbrain	1	2	9	16	21	26	35	42	50	57	0.13285	0.367344
1228	Neural crest	1	1	1	4	4	5	6	7	7	8	0.753689	0.173627
1229	Forebrain/Midbrain/Hindbrain	1	1	1	3	6	8	10	13	15	16	0	0.401051
1230	Forebrain/Midbrain/Hindbrain	3	4	10	13	19	26	29	34	44	50	0.13285	0.369051
1231	Forebrain/Midbrain/Hindbrain	1	5	7	15	20	25	28	38	45	50	0.234585	0.383632
1232	Forebrain/Midbrain/Hindbrain	1	3	7	10	15	17	22	28	33	37	0.13285	0.387023
1233	Forebrain/Midbrain/Hindbrain	1	2	5	10	13	17	22	25	30	35	0.43485	0.322062
1234	Forebrain/Midbrain/Hindbrain	3	4	8	13	17	20	25	31	38	51	0.13285	0.3671
1235	Forebrain/Midbrain/Hindbrain	0	2	4	11	15	20	27	35	42	51	0.234585	0.360056
1236	Forebrain/Midbrain/Hindbrain	3	7	8	11	13	23	30	39	46	53	0.13285	0.337099
1237	Forebrain/Midbrain/Hindbrain	0	2	2	6	6	10	13	18	24	29	0.494064	0.339943
1238	Forebrain/Midbrain/Hindbrain	3	6	10	13	18	24	27	34	36	45	0.234585	0.356796
1239	Neural crest	2	4	8	12	15	18	23	26	28	34	0.448028	0.388587
1240	Forebrain/Midbrain/Hindbrain	2	3	8	11	15	18	27	34	40	46	0.273645	0.341296
1241	Forebrain/Midbrain/Hindbrain	4	6	10	11	14	16	21	24	29	33	0	0.395499
1242	Forebrain/Midbrain/Hindbrain	2	4	6	8	13	16	23	30	33	39	0.342457	0.352582
1243	Forebrain/Midbrain/Hindbrain	0	3	4	8	13	21	28	35	40	46	0.273645	0.36252
1244	Forebrain/Midbrain/Hindbrain	1	5	8	12	16	22	30	38	45	57	0	0.350034
1245	Forebrain/Midbrain/Hindbrain	0	2	7	7	9	14	18	31	43	55	0.13285	0.386609
1246	Forebrain/Midbrain/Hindbrain	0	2	7	13	15	21	24	27	31	37	0.242975	0.338183
1247	Forebrain/Midbrain/Hindbrain	1	3	5	8	12	19	30	39	48	56	0.189667	0.360023
1248	Forebrain/Midbrain/Hindbrain	1	3	6	9	12	14	16	19	26	32	0.189667	0.347545
1249	Neural crest	1	2	2	4	4	4	4	5	10	12	0.69095	0.0709025
1250	Forebrain/Midbrain/Hindbrain	1	1	9	12	14	22	24	25	31	38	0.189667	0.356911
1251	Neural crest	3	3	3	5	7	8	11	18	24	26	0.368723	0.461881
1252	Forebrain/Midbrain/Hindbrain	1	2	4	8	10	20	22	32	39	47	0.132916	0.366238
1253	Forebrain/Midbrain/Hindbrain	0	0	1	2	5	8	13	15	17	20	0.322672	0.323052
1254	Forebrain/Midbrain/Hindbrain	1	4	7	12	15	19	30	31	35	46	0.20563	0.34296
1255	Forebrain/Midbrain/Hindbrain	1	5	9	12	15	18	22	26	34	41	0.138277	0.441987
1256	Forebrain/Midbrain/Hindbrain	1	4	6	8	11	19	20	21	24	28	0	0.375648
1257	Forebrain/Midbrain/Hindbrain	0	0	3	4	6	12	14	23	25	30	0.273645	0.383928
1258	Forebrain/Midbrain/Hindbrain	0	3	3	3	5	10	10	12	13	15	0.255824	0.370589
1259	Forebrain/Midbrain/Hindbrain	0	2	6	10	15	18	24	29	31	33	0.309197	0.454109
1260	Forebrain/Midbrain/Hindbrain	1	1	2	4	6	9	15	20	29	37	0.273645	0.361382
1261	Forebrain/Midbrain/Hindbrain	0	1	4	13	18	25	30	35	41	48	0.234956	0.364273
1262	Forebrain/Midbrain/Hindbrain	0	1	4	6	10	15	18	22	30	31	0	0.401634
1263	Forebrain/Midbrain/Hindbrain	0	4	7	12	19	23	27	31	32	38	0.289758	0.340948
1264	Forebrain/Midbrain/Hindbrain	1	1	3	6	10	12	13	15	22	26	0.13285	0.380836
1265	Forebrain/Midbrain/Hindbrain	1	1	6	10	12	15	18	21	25	28	0.13285	0.382092
1266	Forebrain/Midbrain/Hindbrain	1	4	7	9	14	18	22	23	27	33	0.279665	0.330629
1267	Forebrain/Midbrain/Hindbrain	1	1	1	1	4	7	11	14	20	22	0.13285	0.398878
1268	Neural crest	1	5	14	23	31	36	43	52	59	66	0.41939	0.53874
1269	Forebrain/Midbrain/Hindbrain	1	2	6	6	9	12	16	19	21	25	0.193786	0.455465
1270	Forebrain/Midbrain/Hindbrain	0	0	1	1	3	9	17	23	30	39	0.309197	0.345431
1271	Forebrain/Midbrain/Hindbrain	1	2	2	4	10	12	14	17	20	22	0.18338	0.44091
1272	Forebrain/Midbrain/Hindbrain	1	1	2	5	10	12	15	17	21	24	0.421247	0.324164
1273	Spinal cord	0	1	5	8	12	14	16	22	27	30	0.404841	0.349364
1274	Forebrain/Midbrain/Hindbrain	0	1	4	4	5	8	11	19	25	32	0.18986	0.44996
1275	Forebrain/Midbrain/Hindbrain	1	2	3	5	10	15	20	26	29	38	0.120295	0.371295
1276	Forebrain/Midbrain/Hindbrain	0	2	3	7	13	15	15	18	24	33	0	0.378144
1277	Forebrain/Midbrain/Hindbrain	0	3	5	9	15	18	22	27	33	34	0.13285	0.391626
1278	Forebrain/Midbrain/Hindbrain	1	4	7	10	15	19	26	32	36	49	0	0.394674
1279	Forebrain/Midbrain/Hindbrain	6	12	14	19	23	27	32	39	40	49	0.31209	0.463064
1280	Forebrain/Midbrain/Hindbrain	1	8	14	18	22	27	28	32	38	44	0.193786	0.422009
1281	Forebrain/Midbrain/Hindbrain	2	3	6	10	17	20	24	27	30	34	0.464501	0.303176
1282	Forebrain/Midbrain/Hindbrain	0	0	1	1	2	2	6	7	14	20	0	0.413228
1283	Forebrain/Midbrain/Hindbrain	2	6	8	13	16	19	26	27	33	39	0.234585	0.335779
1284	Forebrain/Midbrain/Hindbrain	1	3	8	15	19	25	32	40	45	50	0.205239	0.396559
1285	Forebrain/Midbrain/Hindbrain	0	0	4	6	10	14	19	20	25	31	0.244197	0.332136
1286	Forebrain/Midbrain/Hindbrain	0	0	0	0	0	0	4	9	12	14	0.242975	0.320067
1287	Forebrain/Midbrain/Hindbrain	1	3	4	5	6	10	14	23	26	30	0.228834	0.363851
1288	Forebrain/Midbrain/Hindbrain	0	2	3	6	10	13	19	26	36	40	0.13285	0.437928
1289	Forebrain/Midbrain/Hindbrain	0	0	3	8	12	17	25	32	36	41	0.404841	0.294394
1290	Forebrain/Midbrain/Hindbrain	0	1	5	9	10	19	22	29	34	41	0.342457	0.308813
1291	Forebrain/Midbrain/Hindbrain	0	1	3	3	6	6	9	12	18	26	0.703301	0.305368
1292	Forebrain/Midbrain/Hindbrain	0	0	3	6	11	15	19	22	28	34	0.309197	0.338949
1293	Neural crest	0	2	6	9	12	16	23	24	25	33	0.349276	0.3366
1294	Forebrain/Midbrain/Hindbrain	0	0	3	5	8	15	23	32	39	44	0	0.445007
1295	Forebrain/Midbrain/Hindbrain	1	1	4	9	13	13	22	27	33	43	0.342457	0.306288
1296	Forebrain/Midbrain/Hindbrain	0	0	2	3	5	5	10	15	16	23	0.189667	0.359495
1297	Forebrain/Midbrain/Hindbrain	0	1	4	5	12	17	19	25	31	41	0.13285	0.590131
1298	Definitive endoderm	1	5	6	7	13	16	20	26	33	40	0.361673	0.419092
1299	Forebrain/Midbrain/Hindbrain	1	1	3	5	8	9	10	10	12	16	0.273645	0.390575
1300	Forebrain/Midbrain/Hindbrain	2	7	15	23	29	33	38	46	55	66	0.300095	0.29798
1301	Forebrain/Midbrain/Hindbrain	0	1	2	5	7	8	11	16	18	21	0.309197	0.373772
1302	Forebrain/Midbrain/Hindbrain	2	3	4	10	18	24	30	37	41	46	0.13285	0.509903
1303	Forebrain/Midbrain/Hindbrain	0	1	4	9	14	19	21	28	32	38	0	0.504496
1304	Forebrain/Midbrain/Hindbrain	0	0	0	2	8	9	14	14	17	21	0.324721	0.397113
1305	Forebrain/Midbrain/Hindbrain	2	5	8	11	12	20	21	25	27	33	0.234585	0.495166
1306	Forebrain/Midbrain/Hindbrain	0	1	1	4	6	8	10	12	18	20	0.331464	0.391253
1307	NMP	1	1	2	4	7	9	13	20	25	31	0.265903	0.532174
1308	Forebrain/Midbrain/Hindbrain	2	2	4	7	7	10	15	22	27	31	0.13285	0.415025
1309	Forebrain/Midbrain/Hindbrain	0	3	5	7	12	15	19	21	26	30	0.186165	0.468873
1310	Forebrain/Midbrain/Hindbrain	0	1	1	2	2	3	6	6	7	10	0.309197	0.393378
1311	Forebrain/Midbrain/Hindbrain	1	2	2	2	3	4	5	7	10	12	0.13285	0.590636
1312	Forebrain/Midbrain/Hindbrain	1	1	4	9	12	18	23	30	34	37	0.13285	0.574363
1313	Forebrain/Midbrain/Hindbrain	1	3	8	16	22	30	35	43	50	55	0.186165	0.439372
1314	Forebrain/Midbrain/Hindbrain	0	0	1	3	6	6	7	10	13	19	0	0.533701
1315	Forebrain/Midbrain/Hindbrain	0	0	2	4	8	11	12	14	17	21	0	0.488906
1316	Forebrain/Midbrain/Hindbrain	0	3	6	10	18	23	29	38	45	52	0	0.510836
1317	Forebrain/Midbrain/Hindbrain	0	1	2	4	4	6	16	19	20	23	0.342457	0.41429
1318	Forebrain/Midbrain/Hindbrain	1	1	3	7	11	16	19	22	28	33	0.13285	0.503736
1319	Forebrain/Midbrain/Hindbrain	2	4	6	12	16	23	30	36	45	53	0.189667	0.484624
1320	Forebrain/Midbrain/Hindbrain	2	6	11	16	19	24	34	41	48	54	0.353149	0.397311
1321	Forebrain/Midbrain/Hindbrain	0	3	7	11	14	21	24	30	36	41	0.228744	0.564691
1322	Forebrain/Midbrain/Hindbrain	1	1	4	4	8	10	15	18	23	26	0.186165	0.368098
1323	Forebrain/Midbrain/Hindbrain	0	1	4	4	6	10	16	18	21	28	0	0.492913
1324	Forebrain/Midbrain/Hindbrain	1	3	6	10	16	21	26	33	36	46	0.186165	0.510086
1325	Forebrain/Midbrain/Hindbrain	0	0	2	2	4	4	5	6	7	8	0.523792	0.342692
1326	Forebrain/Midbrain/Hindbrain	0	1	2	6	8	11	14	17	19	21	0	0.52341
1327	Forebrain/Midbrain/Hindbrain	0	0	1	3	5	7	10	12	15	16	0.13285	0.527469
1328	Forebrain/Midbrain/Hindbrain	1	1	2	3	3	3	4	6	8	8	0	0.460013
1329	Forebrain/Midbrain/Hindbrain	3	8	16	20	26	33	39	48	56	66	0.186165	0.44297
1330	Forebrain/Midbrain/Hindbrain	0	0	1	1	1	2	5	7	10	12	0.553947	0.361954
1331	Forebrain/Midbrain/Hindbrain	2	4	8	12	15	20	26	32	34	40	0.13285	0.478698
1332	Forebrain/Midbrain/Hindbrain	0	1	4	4	5	8	11	14	15	18	0.273645	0.390323
1333	Forebrain/Midbrain/Hindbrain	0	0	0	0	0	0	0	2	2	3	0	0.566437
1334	Forebrain/Midbrain/Hindbrain	0	0	0	0	1	2	3	3	5	8	0.309197	0.524842
1335	Forebrain/Midbrain/Hindbrain	1	3	3	5	8	14	18	20	21	24	0	0.543511
1336	Forebrain/Midbrain/Hindbrain	0	0	5	7	10	12	15	19	24	27	0.265903	0.36577
1337	Forebrain/Midbrain/Hindbrain	0	2	2	7	12	16	21	26	28	32	0	0.586505
1338	Forebrain/Midbrain/Hindbrain	0	0	2	3	6	6	8	12	14	18	0.13285	0.526162
1339	Forebrain/Midbrain/Hindbrain	0	5	6	11	14	21	26	32	39	46	0.234585	0.465119
1340	Forebrain/Midbrain/Hindbrain	0	1	1	3	4	4	7	8	9	15	0	0.521604
1341	Forebrain/Midbrain/Hindbrain	0	8	12	15	19	28	35	40	46	54	0.13285	0.432968
1342	Forebrain/Midbrain/Hindbrain	0	1	2	2	7	11	14	16	24	29	0.189667	0.428553
1343	Forebrain/Midbrain/Hindbrain	0	2	3	4	7	9	10	15	17	21	0	0.441609
1344	Forebrain/Midbrain/Hindbrain	1	2	2	6	7	9	10	11	13	16	0	0.501338
1345	Cranial mesoderm	1	4	4	6	6	7	8	9	9	9	0.72939	-0.0193353
1346	Forebrain/Midbrain/Hindbrain	5	8	13	17	25	33	37	45	52	63	0	0.497801
1347	Forebrain/Midbrain/Hindbrain	1	2	6	14	20	23	31	37	43	46	0.186165	0.466506
1348	Forebrain/Midbrain/Hindbrain	1	3	6	9	10	17	19	25	30	35	0	0.551916
1349	Forebrain/Midbrain/Hindbrain	0	2	3	7	9	15	18	26	29	37	0.404841	0.354524
1350	Forebrain/Midbrain/Hindbrain	0	2	3	7	8	11	13	18	22	24	0.234585	0.503063
1351	Forebrain/Midbrain/Hindbrain	0	0	0	1	3	5	5	6	8	11	0.37417	0.362425
1352	Forebrain/Midbrain/Hindbrain	0	1	3	6	9	14	19	22	27	35	0	0.552092
1353	Forebrain/Midbrain/Hindbrain	2	2	5	7	12	18	34	41	49	54	0.228744	0.353894
1354	Forebrain/Midbrain/Hindbrain	5	8	10	17	23	34	39	47	55	65	0	0.494282
1355	Forebrain/Midbrain/Hindbrain	0	4	6	8	9	11	11	16	21	25	0.13285	0.460011
1356	Forebrain/Midbrain/Hindbrain	0	1	1	2	3	4	5	5	5	7	0	0.463626
1357	Forebrain/Midbrain/Hindbrain	0	0	1	2	3	5	6	7	8	9	0.273645	0.35028
1358	Forebrain/Midbrain/Hindbrain	4	8	13	19	28	36	46	52	57	65	0.186165	0.408501
1359	Forebrain/Midbrain/Hindbrain	0	0	1	2	3	4	4	5	7	12	0.273645	0.352025
1360	Forebrain/Midbrain/Hindbrain	1	1	3	6	10	14	15	21	24	25	0.189667	0.399697
1361	Forebrain/Midbrain/Hindbrain	1	3	6	9	11	14	15	18	22	28	0	0.519781
1362	Forebrain/Midbrain/Hindbrain	1	1	3	6	8	9	11	12	15	16	0	0.456279
1363	Forebrain/Midbrain/Hindbrain	0	3	3	5	10	13	13	22	30	40	0.404841	0.355035
1364	Forebrain/Midbrain/Hindbrain	3	5	10	15	23	30	39	42	48	56	0	0.545631
1365	Forebrain/Midbrain/Hindbrain	1	4	11	21	28	36	43	49	54	61	0	0.478086
1366	Forebrain/Midbrain/Hindbrain	2	6	12	19	27	36	50	65	73	77	0.228744	0.471611
1367	Forebrain/Midbrain/Hindbrain	0	4	10	17	18	23	25	27	32	37	0.13285	0.519046
1368	Forebrain/Midbrain/Hindbrain	3	5	7	9	18	21	26	31	36	45	0.234585	0.404312
1369	Forebrain/Midbrain/Hindbrain	0	3	6	12	16	19	21	27	33	36	0	0.559207
1370	Forebrain/Midbrain/Hindbrain	1	3	10	16	21	27	33	41	49	51	0.234585	0.417955
1371	Forebrain/Midbrain/Hindbrain	2	4	10	15	18	23	28	36	46	53	0.13285	0.393636
1372	Forebrain/Midbrain/Hindbrain	2	3	8	8	11	13	18	24	27	32	0	0.545687
1373	Forebrain/Midbrain/Hindbrain	0	0	2	2	4	9	10	15	19	24	0.299769	0.474218
1374	Forebrain/Midbrain/Hindbrain	0	3	6	12	14	21	24	27	33	39	0	0.520691
1375	Forebrain/Midbrain/Hindbrain	0	2	4	6	11	13	21	23	27	33	0	0.531858
1376	Forebrain/Midbrain/Hindbrain	1	2	3	3	7	8	9	11	13	14	0.234585	0.371116
1377	Forebrain/Midbrain/Hindbrain	1	2	5	8	10	16	19	22	26	29	0.13285	0.401289
1378	Forebrain/Midbrain/Hindbrain	0	3	3	7	8	14	17	23	29	35	0.13285	0.545785
1379	Cranial mesoderm	0	1	1	1	2	2	2	2	2	2	0.740795	0.012794
1380	Forebrain/Midbrain/Hindbrain	3	5	11	15	23	29	35	40	44	48	0	0.516144
1381	Forebrain/Midbrain/Hindbrain	1	4	9	14	24	35	42	49	61	68	0.186165	0.430012
1382	Forebrain/Midbrain/Hindbrain	0	0	1	4	8	13	20	23	27	37	0.273645	0.442713
1383	Forebrain/Midbrain/Hindbrain	0	3	5	9	12	13	14	16	20	23	0	0.534649
1384	Forebrain/Midbrain/Hindbrain	1	5	6	10	14	21	24	26	30	37	0	0.579086
1385	Forebrain/Midbrain/Hindbrain	0	2	6	14	17	20	21	26	31	36	0.13285	0.513575
1386	Forebrain/Midbrain/Hindbrain	1	6	7	10	14	19	23	30	36	41	0.189667	0.449943
1387	Forebrain/Midbrain/Hindbrain	3	6	13	19	22	26	36	44	56	63	0.18986	0.437834
1388	Forebrain/Midbrain/Hindbrain	1	7	9	12	16	21	33	36	38	45	0	0.551646
1389	Forebrain/Midbrain/Hindbrain	0	1	2	6	7	12	14	15	22	28	0.494064	0.365205
1390	Forebrain/Midbrain/Hindbrain	1	1	4	7	11	14	16	23	25	30	0.234585	0.428784
1391	Forebrain/Midbrain/Hindbrain	1	2	4	8	12	16	21	27	32	38	0	0.533864
1392	Forebrain/Midbrain/Hindbrain	1	2	11	15	18	25	33	42	51	56	0.273645	0.40504
1393	Forebrain/Midbrain/Hindbrain	2	4	6	6	11	12	14	16	22	26	0.189667	0.38688
1394	Forebrain/Midbrain/Hindbrain	1	2	5	8	12	16	20	24	25	26	0.404841	0.342826
1395	Forebrain/Midbrain/Hindbrain	0	2	4	6	10	13	14	14	16	18	0.189667	0.471334
1396	Forebrain/Midbrain/Hindbrain	1	3	6	9	11	12	15	19	27	32	0	0.390025
1397	Forebrain/Midbrain/Hindbrain	0	2	6	10	14	21	27	36	40	48	0	0.486243
1398	Forebrain/Midbrain/Hindbrain	0	1	2	5	8	13	17	23	26	30	0	0.503632
1399	Forebrain/Midbrain/Hindbrain	0	2	5	8	12	13	15	19	24	28	0.475513	0.350333
1400	Forebrain/Midbrain/Hindbrain	2	5	12	19	25	31	38	49	60	70	0.198146	0.389046
1401	Forebrain/Midbrain/Hindbrain	2	5	9	16	23	25	38	45	51	62	0.13285	0.422846
1402	Forebrain/Midbrain/Hindbrain	2	4	6	10	14	19	22	25	26	30	0	0.563454
1403	Forebrain/Midbrain/Hindbrain	0	1	5	10	15	18	27	34	35	41	0.13285	0.418957
1404	Forebrain/Midbrain/Hindbrain	0	0	0	2	3	5	9	9	15	18	0.18986	0.480596
1405	Forebrain/Midbrain/Hindbrain	0	2	6	10	17	19	23	26	32	37	0	0.464393
1406	Forebrain/Midbrain/Hindbrain	0	2	3	3	4	7	8	9	11	14	0.464501	0.364567
1407	Forebrain/Midbrain/Hindbrain	1	3	9	11	15	17	20	25	29	30	0	0.452864
1408	Forebrain/Midbrain/Hindbrain	0	1	2	2	2	2	7	11	13	14	0.13285	0.458339
1409	Forebrain/Midbrain/Hindbrain	0	0	1	1	1	4	4	5	5	7	0.13285	0.390461
1410	Forebrain/Midbrain/Hindbrain	0	2	5	14	21	26	32	33	39	49	0	0.429282
1411	Forebrain/Midbrain/Hindbrain	0	4	9	15	20	26	31	38	44	58	0.189667	0.427281
1412	Forebrain/Midbrain/Hindbrain	1	2	5	7	14	18	21	29	35	40	0.234585	0.426897
1413	Forebrain/Midbrain/Hindbrain	2	4	10	16	20	27	32	36	41	46	0.189667	0.477348
1414	Forebrain/Midbrain/Hindbrain	2	2	3	3	3	3	5	6	8	12	0.494064	0.360789
1415	Forebrain/Midbrain/Hindbrain	0	1	3	9	15	20	24	26	29	37	0	0.550509
1416	Forebrain/Midbrain/Hindbrain	0	5	11	19	24	33	40	50	59	63	0	0.492249
1417	Forebrain/Midbrain/Hindbrain	1	1	3	7	7	9	9	10	11	12	0	0.545315
1418	Forebrain/Midbrain/Hindbrain	1	1	2	3	7	10	14	19	20	20	0.234585	0.352495
1419	Forebrain/Midbrain/Hindbrain	0	0	1	3	5	6	6	8	13	14	0	0.517733
1420	Forebrain/Midbrain/Hindbrain	1	3	5	7	8	8	10	13	13	17	0.475805	0.316353
1421	Forebrain/Midbrain/Hindbrain	0	3	9	11	17	23	28	35	40	49	0	0.427425
1422	Forebrain/Midbrain/Hindbrain	0	1	3	6	13	20	28	31	37	45	0.273645	0.403068
1423	Forebrain/Midbrain/Hindbrain	1	6	11	18	28	35	42	47	55	58	0.13285	0.415652
1424	Forebrain/Midbrain/Hindbrain	0	0	2	4	5	6	7	10	10	12	0.37417	0.392787
1425	Forebrain/Midbrain/Hindbrain	0	3	8	8	10	15	20	22	32	35	0	0.575127
1426	Forebrain/Midbrain/Hindbrain	2	2	5	6	16	20	28	37	43	50	0.273645	0.407382
1427	Forebrain/Midbrain/Hindbrain	1	4	7	8	12	20	25	33	40	46	0	0.456097
1428	Forebrain/Midbrain/Hindbrain	0	1	3	4	10	14	19	22	28	33	0.273645	0.354032
1429	Forebrain/Midbrain/Hindbrain	0	0	9	13	23	30	43	51	64	74	0.13285	0.493828
1430	Forebrain/Midbrain/Hindbrain	2	3	5	7	10	18	27	31	39	43	0	0.438547
1431	Forebrain/Midbrain/Hindbrain	0	1	5	6	9	10	14	19	25	29	0.189667	0.43991
1432	Forebrain/Midbrain/Hindbrain	2	5	9	16	24	34	46	52	55	64	0.234585	0.441947
1433	Forebrain/Midbrain/Hindbrain	1	2	5	8	14	18	23	30	34	41	0	0.46588
1434	Forebrain/Midbrain/Hindbrain	0	0	0	1	2	5	6	7	9	14	0.234585	0.419325
1435	Forebrain/Midbrain/Hindbrain	0	0	1	4	4	9	13	16	18	22	0.13285	0.429891
1436	Forebrain/Midbrain/Hindbrain	0	2	5	9	18	24	31	38	45	51	0.13285	0.457806
1437	Forebrain/Midbrain/Hindbrain	1	2	4	4	5	7	8	11	11	13	0.189667	0.409725
1438	Forebrain/Midbrain/Hindbrain	0	3	4	10	13	15	22	29	34	44	0.189667	0.453659
1439	Forebrain/Midbrain/Hindbrain	1	2	7	10	13	18	24	31	39	45	0.309197	0.374075
1440	Forebrain/Midbrain/Hindbrain	1	2	4	6	14	18	25	28	34	39	0.242975	0.369434
1441	Forebrain/Midbrain/Hindbrain	1	1	2	5	5	6	12	15	21	29	0.342457	0.381122
1442	Forebrain/Midbrain/Hindbrain	2	2	2	4	10	19	23	25	28	29	0.404841	0.269679
1443	Forebrain/Midbrain/Hindbrain	2	4	8	11	13	18	32	35	39	42	0	0.513084
1444	Forebrain/Midbrain/Hindbrain	0	3	4	8	12	14	22	30	36	44	0.189667	0.407759
1445	Forebrain/Midbrain/Hindbrain	1	2	4	7	16	18	24	29	33	40	0.273645	0.422665
1446	Forebrain/Midbrain/Hindbrain	0	1	2	6	7	10	13	16	19	25	0.13285	0.515381
1447	Forebrain/Midbrain/Hindbrain	0	0	1	1	4	6	8	9	16	20	0	0.394374
1448	Forebrain/Midbrain/Hindbrain	2	3	6	9	13	21	25	35	42	47	0.189667	0.405273
1449	Forebrain/Midbrain/Hindbrain	0	1	1	1	1	3	6	6	6	6	0.37417	0.364141
1450	Forebrain/Midbrain/Hindbrain	2	3	4	5	7	7	10	12	12	16	0.404841	0.385639
1451	Forebrain/Midbrain/Hindbrain	1	2	6	13	19	25	30	38	42	53	0.189667	0.419231
1452	Forebrain/Midbrain/Hindbrain	1	3	6	13	20	28	35	39	44	48	0	0.399227
1453	Forebrain/Midbrain/Hindbrain	0	1	2	6	13	19	28	34	36	42	0	0.485487
1454	Forebrain/Midbrain/Hindbrain	0	2	2	3	5	7	11	15	19	26	0	0.519229
1455	Forebrain/Midbrain/Hindbrain	1	5	9	11	14	17	19	22	29	35	0.348987	0.338904
1456	Forebrain/Midbrain/Hindbrain	1	4	8	12	19	22	26	29	33	39	0.309197	0.375319
1457	Forebrain/Midbrain/Hindbrain	0	4	7	11	17	20	23	25	29	34	0.189667	0.397591
1458	Forebrain/Midbrain/Hindbrain	1	1	5	11	18	28	38	41	48	55	0.273645	0.329255
1459	Forebrain/Midbrain/Hindbrain	0	0	0	0	0	0	0	0	0	1	0.309197	0.346421
1460	Forebrain/Midbrain/Hindbrain	1	3	9	22	37	47	58	68	80	87	0.309197	0.41399
1461	Forebrain/Midbrain/Hindbrain	0	0	0	0	0	0	0	0	1	2	0	0.488912
1462	Forebrain/Midbrain/Hindbrain	0	1	1	2	3	3	5	5	5	6	0	0.506823
1463	Forebrain/Midbrain/Hindbrain	0	2	5	11	16	22	29	35	43	53	0.189667	0.384445
1464	Forebrain/Midbrain/Hindbrain	0	0	0	2	4	4	5	5	5	6	0.735093	0.0419773
1465	Forebrain/Midbrain/Hindbrain	0	1	1	1	1	1	2	5	5	5	0.13285	0.418852
1466	Forebrain/Midbrain/Hindbrain	1	3	5	6	9	11	13	16	20	26	0.404841	0.336798
1467	Forebrain/Midbrain/Hindbrain	1	3	4	9	11	19	25	32	41	53	0.342457	0.371988
1468	Forebrain/Midbrain/Hindbrain	2	2	4	10	12	14	16	21	22	29	0.523792	0.356891
1469	Forebrain/Midbrain/Hindbrain	0	4	8	14	21	31	42	45	53	60	0	0.433784
1470	Forebrain/Midbrain/Hindbrain	0	1	1	1	2	3	4	5	7	10	0	0.408734
1471	Forebrain/Midbrain/Hindbrain	2	4	7	10	12	14	17	24	28	36	0.273645	0.309752
1472	Forebrain/Midbrain/Hindbrain	2	2	3	6	9	11	12	12	14	15	0.189667	0.465586
1473	Forebrain/Midbrain/Hindbrain	0	4	7	10	20	26	32	40	48	53	0.13285	0.478857
1474	Forebrain/Midbrain/Hindbrain	1	2	2	4	6	12	21	31	34	40	0.616762	0.335926
1475	Forebrain/Midbrain/Hindbrain	1	8	14	23	33	41	46	56	64	71	0.13285	0.404077
1476	Forebrain/Midbrain/Hindbrain	0	0	0	0	0	0	0	0	1	1	0.616762	0.319611
1477	Forebrain/Midbrain/Hindbrain	0	0	2	2	4	7	10	12	17	25	0.273645	0.457932
1478	Forebrain/Midbrain/Hindbrain	1	5	7	10	16	20	27	31	36	38	0.205239	0.499943
1479	Forebrain/Midbrain/Hindbrain	1	1	5	5	8	14	16	21	25	34	0.342457	0.38062
1480	Forebrain/Midbrain/Hindbrain	0	1	2	4	4	5	6	9	9	10	0.404841	0.368008
1481	Forebrain/Midbrain/Hindbrain	2	6	15	22	32	44	55	66	73	83	0.13285	0.345466
1482	Forebrain/Midbrain/Hindbrain	1	2	2	2	3	3	6	8	11	12	0.553947	0.318373
1483	Forebrain/Midbrain/Hindbrain	0	0	1	3	8	10	12	16	20	23	0.464501	0.338552
1484	Forebrain/Midbrain/Hindbrain	0	0	0	0	2	3	6	7	13	13	0	0.507717
1485	Forebrain/Midbrain/Hindbrain	0	1	3	5	7	11	16	18	26	32	0.189667	0.39354
1486	Forebrain/Midbrain/Hindbrain	1	1	7	14	19	20	34	44	50	56	0.404841	0.403251
1487	Forebrain/Midbrain/Hindbrain	0	1	2	3	5	9	11	15	17	21	0	0.439834
1488	Forebrain/Midbrain/Hindbrain	2	3	7	10	13	17	19	25	29	32	0.234585	0.565956
1489	Forebrain/Midbrain/Hindbrain	0	4	7	9	18	23	27	33	37	43	0	0.578886
1490	Forebrain/Midbrain/Hindbrain	1	3	5	8	10	14	20	24	30	36	0	0.602744
1491	Neural crest	0	8	14	20	25	29	31	40	44	50	0.553204	0.322416
1492	Forebrain/Midbrain/Hindbrain	0	0	1	4	7	8	11	16	21	26	0.449284	0.465109
1493	Forebrain/Midbrain/Hindbrain	1	8	10	19	28	33	36	40	43	48	0.342457	0.495213
1494	Forebrain/Midbrain/Hindbrain	0	5	8	12	16	18	22	26	31	40	0.616762	0.4405
1495	Neural crest	1	1	1	1	1	2	3	5	8	11	0.724187	-0.0102988
1496	Forebrain/Midbrain/Hindbrain	0	0	0	2	3	4	5	9	10	10	0.560528	0.325227
1497	Neural crest	5	8	17	22	28	33	36	38	41	47	0.240691	0.292711
1498	Forebrain/Midbrain/Hindbrain	0	1	1	3	9	9	11	16	17	20	0.695523	0.289647
1499	Forebrain/Midbrain/Hindbrain	3	6	8	13	18	19	21	23	26	32	0.321495	0.246857
1500	Forebrain/Midbrain/Hindbrain	0	1	3	7	14	19	22	28	31	37	0.56706	0.410467
1501	Neural crest	0	1	4	6	8	11	14	15	17	18	0.521869	0.155678
1502	Neural crest	0	1	2	3	5	8	8	10	14	14	0.623273	0.0816067
1503	Forebrain/Midbrain/Hindbrain	6	14	15	24	31	35	39	45	52	56	0.449304	0.450862
1504	Forebrain/Midbrain/Hindbrain	4	8	12	13	18	21	26	34	36	40	0.344976	0.471206
1505	Forebrain/Midbrain/Hindbrain	1	4	7	9	13	15	19	28	39	48	0.189667	0.547984
1506	Forebrain/Midbrain/Hindbrain	0	1	1	1	2	4	8	10	12	13	0	0.591951
1507	Forebrain/Midbrain/Hindbrain	0	2	4	7	11	17	22	25	31	36	0.374423	0.578956
1508	Forebrain/Midbrain/Hindbrain	1	1	1	2	7	11	16	21	24	31	0.234585	0.572464
1509	Forebrain/Midbrain/Hindbrain	0	0	1	2	3	4	6	8	10	12	0	0.431252
1510	Forebrain/Midbrain/Hindbrain	0	1	3	3	3	5	5	6	8	10	0.43485	0.333213
1511	Forebrain/Midbrain/Hindbrain	2	3	6	8	11	15	20	22	25	26	0	0.53217
1512	Cranial mesoderm	1	2	4	5	6	6	8	9	10	10	0.753689	-0.115009
1513	Forebrain/Midbrain/Hindbrain	0	1	4	9	10	13	16	18	21	23	0.43485	0.333542
1514	Forebrain/Midbrain/Hindbrain	1	1	3	5	6	7	10	16	18	19	0.309197	0.437513
1515	Forebrain/Midbrain/Hindbrain	0	0	1	4	5	7	8	9	10	13	0.342457	0.372798
1516	Forebrain/Midbrain/Hindbrain	1	1	3	5	6	6	6	7	9	10	0	0.532284
1517	Forebrain/Midbrain/Hindbrain	0	3	4	4	5	9	13	20	25	31	0.348826	0.335766
1518	Forebrain/Midbrain/Hindbrain	0	2	2	4	7	11	15	18	20	25	0	0.54322
1519	Forebrain/Midbrain/Hindbrain	0	2	3	6	8	10	11	16	16	22	0.13285	0.487127
1520	Forebrain/Midbrain/Hindbrain	1	2	3	4	5	5	6	7	8	12	0.189667	0.418164
1521	Forebrain/Midbrain/Hindbrain	1	2	3	4	6	10	14	16	22	27	0.399491	0.201651
1522	Forebrain/Midbrain/Hindbrain	0	1	4	5	6	7	10	12	13	17	0.324721	0.559115
1523	Forebrain/Midbrain/Hindbrain	1	3	4	6	6	8	9	11	13	16	0.189667	0.394046
1524	Forebrain/Midbrain/Hindbrain	1	1	1	1	2	3	5	5	8	12	0.189667	0.503732
1525	Forebrain/Midbrain/Hindbrain	0	3	5	8	14	14	22	26	33	38	0.322447	0.459294
1526	Forebrain/Midbrain/Hindbrain	0	2	7	7	7	10	13	18	22	30	0.374423	0.40736
1527	Forebrain/Midbrain/Hindbrain	0	2	5	5	8	10	11	12	15	21	0	0.439578
1528	Forebrain/Midbrain/Hindbrain	0	0	3	6	10	11	14	21	23	27	0.13285	0.480911
1529	Forebrain/Midbrain/Hindbrain	1	3	4	6	12	17	19	24	32	37	0.408397	0.266116
1530	Forebrain/Midbrain/Hindbrain	1	2	5	11	16	18	23	26	31	35	0.13285	0.583309
1531	Forebrain/Midbrain/Hindbrain	1	3	6	10	15	19	23	25	31	34	0	0.513178
1532	Forebrain/Midbrain/Hindbrain	0	1	1	4	5	5	7	8	10	12	0.309197	0.357011
1533	Forebrain/Midbrain/Hindbrain	1	2	2	4	5	8	9	9	12	13	0.13285	0.451402
1534	Forebrain/Midbrain/Hindbrain	1	2	4	5	7	8	9	11	14	16	0.309197	0.200388
1535	Forebrain/Midbrain/Hindbrain	0	1	3	6	10	14	22	30	35	45	0.228744	0.569566
1536	Forebrain/Midbrain/Hindbrain	1	1	2	8	9	10	11	13	13	18	0.189667	0.396774
1537	Forebrain/Midbrain/Hindbrain	0	0	1	1	1	2	4	6	9	10	0.189667	0.533701
1538	Forebrain/Midbrain/Hindbrain	0	2	2	3	3	4	5	6	8	12	0.189667	0.365897
1539	Forebrain/Midbrain/Hindbrain	0	1	3	5	5	8	12	15	21	24	0.273645	0.340586
1540	Forebrain/Midbrain/Hindbrain	0	0	1	2	4	5	7	11	12	14	0	0.51131
1541	Forebrain/Midbrain/Hindbrain	0	2	3	6	12	19	21	25	33	43	0.13285	0.545266
1542	Forebrain/Midbrain/Hindbrain	0	1	4	6	8	9	11	12	12	13	0	0.530732
1543	Forebrain/Midbrain/Hindbrain	0	2	6	9	11	17	22	27	33	36	0.13285	0.539235
1544	Forebrain/Midbrain/Hindbrain	0	2	3	3	4	8	14	16	18	20	0.788275	-0.0921636
1545	Forebrain/Midbrain/Hindbrain	0	0	4	8	13	17	21	25	26	27	0.518087	0.32844
1546	Forebrain/Midbrain/Hindbrain	0	0	1	2	9	13	18	21	25	27	0	0.550293
1547	Forebrain/Midbrain/Hindbrain	0	2	2	5	8	10	14	19	19	27	0.324862	0.264473
1548	Forebrain/Midbrain/Hindbrain	0	1	6	14	20	25	29	38	44	49	0.234585	0.555237
1549	Forebrain/Midbrain/Hindbrain	2	6	7	13	17	23	29	34	40	47	0.228744	0.392042
1550	Forebrain/Midbrain/Hindbrain	0	1	4	8	12	13	16	19	21	24	0.13285	0.557549
1551	Forebrain/Midbrain/Hindbrain	0	2	2	5	8	10	13	18	20	23	0	0.557652
1552	Forebrain/Midbrain/Hindbrain	0	0	1	1	2	4	6	6	8	11	0.37417	0.389113
1553	Forebrain/Midbrain/Hindbrain	1	3	3	3	4	6	9	12	15	19	0.273645	0.516153
1554	Forebrain/Midbrain/Hindbrain	0	1	3	10	16	21	30	35	43	52	0	0.537165
1555	Forebrain/Midbrain/Hindbrain	0	1	8	12	16	21	28	29	34	41	0	0.593516
1556	Forebrain/Midbrain/Hindbrain	2	4	8	13	21	30	39	49	60	71	0	0.453487
1557	Forebrain/Midbrain/Hindbrain	1	7	14	18	24	33	43	49	52	58	0.228744	0.384827
1558	Forebrain/Midbrain/Hindbrain	0	3	8	14	22	27	32	45	50	56	0	0.579388
1559	Forebrain/Midbrain/Hindbrain	0	0	0	3	4	4	4	5	7	8	0.523792	0.298825
1560	Forebrain/Midbrain/Hindbrain	0	3	5	7	13	17	20	22	25	27	0.13285	0.323502
1561	Forebrain/Midbrain/Hindbrain	2	5	8	16	22	24	28	35	44	47	0.189667	0.368254
1562	Forebrain/Midbrain/Hindbrain	0	1	2	4	6	9	12	12	12	12	0.186165	0.47478
1563	Forebrain/Midbrain/Hindbrain	3	6	13	23	26	35	44	48	56	67	0	0.526306
1564	Forebrain/Midbrain/Hindbrain	1	1	3	8	12	19	25	30	43	52	0	0.41212
1565	Forebrain/Midbrain/Hindbrain	0	4	6	11	17	21	32	38	49	59	0	0.460956
1566	Forebrain/Midbrain/Hindbrain	2	7	10	13	17	24	30	40	50	57	0	0.413244
1567	Forebrain/Midbrain/Hindbrain	0	4	6	9	14	20	23	31	39	50	0.13285	0.428822
1568	Forebrain/Midbrain/Hindbrain	0	1	5	9	17	24	28	39	46	53	0.13285	0.480165
1569	Forebrain/Midbrain/Hindbrain	0	0	1	6	9	14	16	22	25	32	0.189667	0.474696
1570	Forebrain/Midbrain/Hindbrain	0	3	6	9	15	22	31	36	47	55	0	0.50614
1571	Forebrain/Midbrain/Hindbrain	0	2	2	8	16	22	27	31	36	41	0.13285	0.575363
1572	Forebrain/Midbrain/Hindbrain	0	2	8	12	21	30	39	51	60	69	0.13285	0.437705
1573	Forebrain/Midbrain/Hindbrain	1	4	6	12	20	30	42	53	62	73	0	0.49675
1574	Forebrain/Midbrain/Hindbrain	0	4	7	13	17	24	32	44	57	70	0	0.516789
1575	Forebrain/Midbrain/Hindbrain	0	2	9	12	17	24	27	36	43	51	0.13285	0.508844
1576	Forebrain/Midbrain/Hindbrain	0	2	7	12	18	22	26	34	40	44	0.13285	0.443129
1577	Forebrain/Midbrain/Hindbrain	1	4	7	7	16	25	30	36	45	51	0.189667	0.446285
1578	Forebrain/Midbrain/Hindbrain	0	0	1	8	11	14	14	15	18	20	0.342457	0.290034
1579	Forebrain/Midbrain/Hindbrain	0	4	11	20	27	33	40	47	53	59	0	0.497324
1580	Forebrain/Midbrain/Hindbrain	3	4	5	9	16	22	28	36	42	53	0	0.473816
1581	Forebrain/Midbrain/Hindbrain	0	2	5	9	16	23	34	43	52	62	0	0.540345
1582	Forebrain/Midbrain/Hindbrain	0	4	7	14	19	25	29	37	42	49	0	0.37379
1583	Forebrain/Midbrain/Hindbrain	1	2	3	5	8	10	12	16	20	24	0	0.581485
1584	Forebrain/Midbrain/Hindbrain	0	0	0	0	4	9	10	10	11	15	0.464501	0.302523
1585	Forebrain/Midbrain/Hindbrain	3	10	16	24	32	37	45	51	63	72	0	0.440136
1586	Forebrain/Midbrain/Hindbrain	2	3	5	7	12	16	23	29	38	47	0	0.39784
1587	Forebrain/Midbrain/Hindbrain	0	0	1	1	1	2	2	5	8	12	0	0.375197
1588	Forebrain/Midbrain/Hindbrain	0	1	1	1	1	2	5	5	9	13	0	0.408345
1589	Forebrain/Midbrain/Hindbrain	0	0	0	1	7	11	19	27	35	40	0	0.543208
1590	Forebrain/Midbrain/Hindbrain	1	1	2	5	6	10	14	18	24	24	0.234585	0.381842
1591	Forebrain/Midbrain/Hindbrain	1	3	6	10	11	18	22	27	35	44	0.13285	0.380257
1592	Forebrain/Midbrain/Hindbrain	3	4	5	9	13	20	24	34	41	49	0.189667	0.340217
1593	Forebrain/Midbrain/Hindbrain	1	3	7	14	17	20	27	32	35	39	0.13285	0.419714
1594	Forebrain/Midbrain/Hindbrain	0	1	1	1	1	3	3	4	5	6	0.68593	0.289799
1595	Forebrain/Midbrain/Hindbrain	1	7	14	21	25	35	37	43	52	61	0	0.528115
1596	Forebrain/Midbrain/Hindbrain	1	2	7	11	15	22	29	40	49	58	0	0.4737
1597	Forebrain/Midbrain/Hindbrain	0	2	5	13	21	29	37	45	55	61	0	0.533812
1598	Forebrain/Midbrain/Hindbrain	0	0	3	11	19	26	35	42	45	55	0	0.494025
1599	Forebrain/Midbrain/Hindbrain	0	1	6	13	23	30	35	46	55	70	0	0.510766
1600	Forebrain/Midbrain/Hindbrain	0	3	6	11	15	18	27	35	39	52	0	0.448218
1601	Forebrain/Midbrain/Hindbrain	0	1	2	3	3	7	9	14	19	25	0.189667	0.317328
1602	Forebrain/Midbrain/Hindbrain	2	3	6	11	13	18	20	21	30	32	0.189667	0.362238
1603	Forebrain/Midbrain/Hindbrain	0	1	2	4	7	8	8	8	11	15	0.13285	0.542693
1604	Forebrain/Midbrain/Hindbrain	0	1	7	15	22	32	40	49	62	74	0	0.444594
1605	Forebrain/Midbrain/Hindbrain	1	1	4	10	14	20	24	31	40	51	0	0.513072
1606	Forebrain/Midbrain/Hindbrain	4	8	13	21	32	37	43	50	59	69	0	0.463704
1607	Forebrain/Midbrain/Hindbrain	1	2	5	13	18	26	32	41	52	59	0.189667	0.503
1608	Endothelium	0	0	0	0	0	0	0	0	0	1	0.744055	-0.200188
1609	Forebrain/Midbrain/Hindbrain	2	6	11	15	22	33	43	54	67	81	0	0.557249
1610	Forebrain/Midbrain/Hindbrain	1	4	9	12	15	25	31	36	43	53	0	0.559998
1611	Forebrain/Midbrain/Hindbrain	2	4	7	10	13	18	27	31	37	45	0.37417	0.355239
1612	Forebrain/Midbrain/Hindbrain	1	3	10	14	19	21	24	35	44	52	0	0.535159
1613	Forebrain/Midbrain/Hindbrain	0	2	6	8	14	23	34	38	48	58	0	0.507281
1614	Forebrain/Midbrain/Hindbrain	0	1	5	8	12	15	22	30	37	44	0.234585	0.354991
1615	Forebrain/Midbrain/Hindbrain	0	2	4	8	10	13	19	22	25	31	0.404841	0.366476
1616	Forebrain/Midbrain/Hindbrain	3	10	15	20	23	32	40	49	54	65	0.13285	0.424568
1617	Forebrain/Midbrain/Hindbrain	1	1	1	2	2	2	5	7	8	11	0.553947	0.28416
1618	Forebrain/Midbrain/Hindbrain	1	2	5	5	10	11	15	21	26	32	0	0.395396
1619	Forebrain/Midbrain/Hindbrain	0	0	0	2	4	5	7	9	13	15	0	0.543207
1620	Forebrain/Midbrain/Hindbrain	0	3	6	9	12	14	17	21	27	30	0.189667	0.429503
1621	Forebrain/Midbrain/Hindbrain	0	1	5	11	17	24	30	32	41	45	0.189667	0.434997
1622	Forebrain/Midbrain/Hindbrain	0	1	2	6	12	15	23	29	39	45	0	0.5178
1623	Forebrain/Midbrain/Hindbrain	0	1	2	6	14	17	23	32	38	42	0	0.483262
1624	Forebrain/Midbrain/Hindbrain	2	5	5	6	10	15	21	27	36	48	0	0.534647
1625	Forebrain/Midbrain/Hindbrain	2	9	14	27	33	46	57	66	75	85	0.13285	0.488792
1626	Forebrain/Midbrain/Hindbrain	1	2	4	7	9	13	13	15	19	26	0.189667	0.369132
1627	Forebrain/Midbrain/Hindbrain	1	2	5	11	18	25	33	42	46	53	0	0.446012
1628	Forebrain/Midbrain/Hindbrain	2	5	6	10	15	16	20	25	30	35	0.13285	0.34876
1629	Forebrain/Midbrain/Hindbrain	0	1	3	9	19	25	29	36	47	58	0	0.518379
1630	Forebrain/Midbrain/Hindbrain	0	4	5	9	12	16	22	26	34	40	0.189667	0.369575
1631	Forebrain/Midbrain/Hindbrain	0	2	5	10	15	19	24	33	38	43	0	0.425514
1632	Forebrain/Midbrain/Hindbrain	0	1	4	7	14	18	24	32	37	48	0	0.570483
1633	Forebrain/Midbrain/Hindbrain	0	0	0	0	1	2	4	5	7	9	0	0.588631
1634	Forebrain/Midbrain/Hindbrain	0	2	8	13	19	25	32	39	45	55	0.189667	0.48513
1635	Forebrain/Midbrain/Hindbrain	1	4	8	12	17	24	33	37	46	54	0	0.501813
1636	Forebrain/Midbrain/Hindbrain	0	4	13	21	28	33	38	39	42	49	0.13285	0.399681
1637	Forebrain/Midbrain/Hindbrain	0	0	2	2	3	3	4	10	11	13	0.234585	0.347936
1638	Forebrain/Midbrain/Hindbrain	0	2	3	4	7	11	16	20	22	25	0.553947	0.34301
1639	Forebrain/Midbrain/Hindbrain	1	1	2	4	8	13	16	22	28	38	0.265903	0.39898
1640	Forebrain/Midbrain/Hindbrain	0	0	0	1	1	2	2	3	5	7	0.523792	0.288787
1641	Forebrain/Midbrain/Hindbrain	0	0	4	8	13	18	24	31	38	46	0.13285	0.524621
1642	Forebrain/Midbrain/Hindbrain	1	2	6	14	19	22	30	39	43	49	0	0.555223
1643	Forebrain/Midbrain/Hindbrain	0	1	1	2	2	4	4	5	6	6	0.58482	0.297972
1644	Forebrain/Midbrain/Hindbrain	1	6	9	14	19	21	23	28	31	32	0	0.583515
1645	Forebrain/Midbrain/Hindbrain	1	3	4	8	10	13	14	17	18	22	0.309197	0.333627
1646	Spinal cord	1	4	6	14	21	30	34	45	52	64	0.13285	0.402932
1647	Endothelium	1	1	1	1	1	2	3	4	5	5	0.724981	-0.153359
1648	Forebrain/Midbrain/Hindbrain	4	9	14	21	27	34	44	51	60	66	0	0.451611
1649	Forebrain/Midbrain/Hindbrain	0	1	1	5	7	9	13	18	26	30	0.13285	0.440307
1650	Forebrain/Midbrain/Hindbrain	1	3	4	7	9	16	22	28	37	44	0.234585	0.436625
1651	Forebrain/Midbrain/Hindbrain	0	0	2	7	13	15	20	27	37	41	0	0.452822
1652	Forebrain/Midbrain/Hindbrain	0	3	8	11	18	20	30	39	46	55	0.234585	0.537915
1653	Forebrain/Midbrain/Hindbrain	0	1	2	7	14	19	25	28	35	38	0.273645	0.378901
1654	Forebrain/Midbrain/Hindbrain	0	1	2	3	4	5	9	13	18	26	0.13285	0.428502
1655	Forebrain/Midbrain/Hindbrain	0	0	2	4	5	6	6	11	14	20	0	0.567326
1656	Forebrain/Midbrain/Hindbrain	1	6	12	18	28	41	48	65	79	92	0.13285	0.505344
1657	Forebrain/Midbrain/Hindbrain	0	0	1	4	8	11	12	18	23	25	0.13285	0.439508
1658	Forebrain/Midbrain/Hindbrain	0	2	5	10	15	23	31	35	45	54	0.13285	0.492004
1659	Forebrain/Midbrain/Hindbrain	1	2	7	11	18	23	30	34	41	51	0	0.410791
1660	Forebrain/Midbrain/Hindbrain	0	2	6	12	17	24	28	36	42	48	0	0.469015
1661	Forebrain/Midbrain/Hindbrain	0	7	12	15	21	31	35	42	51	57	0.189667	0.461294
1662	Forebrain/Midbrain/Hindbrain	2	3	7	12	17	22	26	32	41	52	0	0.532415
1663	Forebrain/Midbrain/Hindbrain	0	2	3	4	6	10	14	17	18	23	0.390865	0.381173
1664	Forebrain/Midbrain/Hindbrain	3	7	9	14	18	21	25	28	33	35	0	0.555966
1665	Forebrain/Midbrain/Hindbrain	0	0	0	1	1	1	3	4	7	11	0.58293	0.227597
1666	Forebrain/Midbrain/Hindbrain	2	6	9	9	15	16	22	31	43	58	0	0.461803
1667	Forebrain/Midbrain/Hindbrain	1	7	13	22	28	41	49	62	70	85	0	0.528678
1668	Forebrain/Midbrain/Hindbrain	4	5	8	10	15	23	31	36	42	51	0	0.532301
1669	Forebrain/Midbrain/Hindbrain	0	1	3	5	8	10	14	18	20	23	0	0.572216
1670	Forebrain/Midbrain/Hindbrain	0	3	6	9	10	17	21	28	36	44	0.13285	0.435938
1671	Forebrain/Midbrain/Hindbrain	0	1	3	4	9	12	18	24	33	42	0.234585	0.394278
1672	Forebrain/Midbrain/Hindbrain	0	2	7	9	13	18	23	28	35	45	0	0.442974
1673	Forebrain/Midbrain/Hindbrain	0	0	0	1	1	3	3	3	3	4	0.650239	0.266244
1674	Endothelium	1	1	1	2	4	4	6	6	6	6	0.726663	-0.1938
1675	Forebrain/Midbrain/Hindbrain	1	1	4	7	13	21	23	27	31	41	0	0.551439
1676	Forebrain/Midbrain/Hindbrain	0	3	4	9	10	15	17	22	24	28	0.189667	0.576105
1677	Forebrain/Midbrain/Hindbrain	1	5	8	13	17	24	30	36	44	51	0.13285	0.475745
1678	Forebrain/Midbrain/Hindbrain	3	9	16	20	30	35	43	50	60	67	0	0.43727
1679	Forebrain/Midbrain/Hindbrain	0	1	2	7	9	10	14	18	20	22	0.342457	0.449117
1680	Forebrain/Midbrain/Hindbrain	0	2	5	8	10	11	15	19	22	27	0	0.407189
1681	Forebrain/Midbrain/Hindbrain	0	1	7	9	12	15	19	21	28	31	0	0.583145
1682	Forebrain/Midbrain/Hindbrain	2	3	9	15	19	30	37	44	48	55	0	0.602261
1683	Forebrain/Midbrain/Hindbrain	0	0	0	0	0	0	3	5	9	10	0.13285	0.358453
1684	Forebrain/Midbrain/Hindbrain	0	0	2	3	8	12	20	21	22	26	0.189667	0.491189
1685	Forebrain/Midbrain/Hindbrain	1	2	4	7	9	12	17	22	30	39	0.189667	0.47088
1686	Forebrain/Midbrain/Hindbrain	0	0	1	1	1	1	1	1	1	1	0.553947	0.219517
1687	Forebrain/Midbrain/Hindbrain	0	1	3	4	5	10	11	14	17	21	0	0.533569
1688	Forebrain/Midbrain/Hindbrain	3	5	12	23	29	42	47	58	65	77	0.13285	0.490873
1689	Forebrain/Midbrain/Hindbrain	0	0	0	2	2	2	3	6	6	11	0	0.486836
1690	Forebrain/Midbrain/Hindbrain	1	4	7	9	12	21	28	33	40	46	0.13285	0.410404
1691	Forebrain/Midbrain/Hindbrain	1	2	7	9	10	13	17	22	24	24	0.234585	0.356693
1692	Forebrain/Midbrain/Hindbrain	0	0	1	1	4	7	13	14	16	19	0	0.558186
1693	Forebrain/Midbrain/Hindbrain	0	3	4	8	14	17	23	28	33	44	0	0.570859
1694	Forebrain/Midbrain/Hindbrain	0	5	7	10	13	18	20	26	28	34	0	0.541508
1695	Endothelium	0	0	0	0	2	2	2	2	2	2	0.832555	-0.121126
1696	Forebrain/Midbrain/Hindbrain	0	0	0	1	4	7	9	10	12	15	0.234585	0.371539
1697	Forebrain/Midbrain/Hindbrain	2	5	5	9	18	24	39	46	59	73	0.13285	0.422551
1698	Forebrain/Midbrain/Hindbrain	1	1	1	4	5	5	7	8	12	15	0.234585	0.376368
1699	Forebrain/Midbrain/Hindbrain	0	0	2	3	4	6	9	12	13	16	0.189667	0.499684
1700	Forebrain/Midbrain/Hindbrain	1	2	5	8	9	11	15	21	30	38	0.13285	0.54163
1701	Forebrain/Midbrain/Hindbrain	1	3	9	12	21	23	27	35	43	48	0	0.492953
1702	Forebrain/Midbrain/Hindbrain	0	0	0	1	1	2	4	7	10	13	0.234585	0.354529
1703	Forebrain/Midbrain/Hindbrain	2	5	8	12	15	16	20	30	36	42	0	0.513783
1704	Cranial mesoderm	0	0	0	0	1	1	2	3	3	4	0.790925	-0.200704
1705	Forebrain/Midbrain/Hindbrain	3	5	5	8	9	14	18	22	25	27	0.13285	0.531445
1706	Forebrain/Midbrain/Hindbrain	1	1	1	3	5	6	7	11	12	12	0.309197	0.177353
1707	Forebrain/Midbrain/Hindbrain	0	2	4	8	10	10	13	16	19	23	0.13285	0.599855
1708	Forebrain/Midbrain/Hindbrain	1	3	7	14	24	34	43	47	60	77	0.13285	0.557841
1709	Forebrain/Midbrain/Hindbrain	0	0	2	6	8	11	14	15	17	22	0.228744	0.398676
1710	Forebrain/Midbrain/Hindbrain	1	2	5	9	13	14	22	28	37	46	0	0.515585
1711	Forebrain/Midbrain/Hindbrain	1	6	8	11	13	17	21	26	32	36	0	0.52175
1712	Forebrain/Midbrain/Hindbrain	1	1	2	4	5	8	10	16	21	26	0.404841	0.596202
1713	Forebrain/Midbrain/Hindbrain	0	1	4	12	18	22	23	26	35	42	0	0.518315
1714	Forebrain/Midbrain/Hindbrain	0	3	4	7	13	20	25	35	42	51	0.13285	0.456862
1715	Forebrain/Midbrain/Hindbrain	0	1	3	5	8	11	12	14	16	21	0.228744	0.426927
1716	Forebrain/Midbrain/Hindbrain	2	4	9	14	15	18	22	28	29	34	0	0.631712
1717	Forebrain/Midbrain/Hindbrain	0	1	1	4	5	5	7	12	14	19	0.41939	0.511149
1718	Forebrain/Midbrain/Hindbrain	0	0	2	8	11	15	20	23	26	32	0	0.480469
1719	Forebrain/Midbrain/Hindbrain	1	2	6	16	24	35	45	58	69	85	0.13285	0.554954
1720	Forebrain/Midbrain/Hindbrain	0	1	1	4	4	7	10	14	23	27	0	0.589234
1721	Forebrain/Midbrain/Hindbrain	0	2	8	14	22	25	31	35	39	43	0.189667	0.529897
1722	Forebrain/Midbrain/Hindbrain	0	0	0	1	4	7	9	13	15	17	0.447525	0.364367
1723	Forebrain/Midbrain/Hindbrain	2	4	6	6	7	14	20	22	30	32	0.13285	0.507309
1724	Forebrain/Midbrain/Hindbrain	0	2	2	3	8	9	12	13	13	15	0	0.588552
1725	Forebrain/Midbrain/Hindbrain	1	4	9	12	19	21	27	32	41	46	0	0.583129
1726	Forebrain/Midbrain/Hindbrain	1	3	5	9	12	14	19	26	31	40	0.234585	0.506661
1727	Forebrain/Midbrain/Hindbrain	0	1	7	10	13	17	24	34	40	47	0.13285	0.556664
1728	Forebrain/Midbrain/Hindbrain	1	2	3	6	7	9	11	13	20	25	0	0.570487
1729	Forebrain/Midbrain/Hindbrain	4	5	6	9	11	12	13	18	23	25	0	0.565514
1730	Forebrain/Midbrain/Hindbrain	1	3	7	13	21	32	40	49	59	73	0	0.587953
1731	Forebrain/Midbrain/Hindbrain	0	3	5	9	10	14	19	23	27	29	0.234585	0.556156
1732	Forebrain/Midbrain/Hindbrain	0	2	2	3	4	5	7	11	13	17	0.228744	0.530507
1733	Forebrain/Midbrain/Hindbrain	0	0	0	4	4	7	8	9	10	11	0	0.627575
1734	Forebrain/Midbrain/Hindbrain	0	1	2	3	6	8	11	18	21	28	0	0.449714
1735	Forebrain/Midbrain/Hindbrain	0	1	2	6	8	13	15	20	25	27	0.189667	0.530738
1736	Forebrain/Midbrain/Hindbrain	0	2	5	6	7	9	14	20	26	34	0.447525	0.342638
1737	Forebrain/Midbrain/Hindbrain	0	3	7	9	15	23	28	35	41	48	0.13285	0.519
1738	Forebrain/Midbrain/Hindbrain	0	0	0	1	6	11	15	17	20	24	0	0.577895
1739	Forebrain/Midbrain/Hindbrain	0	0	2	2	2	3	6	8	9	9	0.724981	0.244171
1740	Forebrain/Midbrain/Hindbrain	1	1	1	3	4	8	9	11	17	23	0	0.40975
1741	Forebrain/Midbrain/Hindbrain	0	0	1	3	10	14	17	18	23	26	0.13285	0.376379
1742	Forebrain/Midbrain/Hindbrain	0	2	6	12	19	23	28	37	42	47	0.13285	0.55224
1743	Forebrain/Midbrain/Hindbrain	0	0	1	1	2	2	2	4	5	8	0.234585	0.408581
1744	Forebrain/Midbrain/Hindbrain	0	1	3	4	5	7	9	10	15	21	0	0.485244
1745	Forebrain/Midbrain/Hindbrain	0	1	1	2	2	2	4	11	13	16	0.473435	0.318695
1746	Forebrain/Midbrain/Hindbrain	0	0	2	2	2	5	8	9	10	14	0.13285	0.538559
1747	Forebrain/Midbrain/Hindbrain	0	0	0	0	0	2	3	3	4	8	0.460376	0.251112
1748	Forebrain/Midbrain/Hindbrain	0	0	3	7	7	12	14	17	22	29	0	0.60826
1749	Forebrain/Midbrain/Hindbrain	1	1	1	3	6	7	10	10	11	15	0.189667	0.526724
1750	Forebrain/Midbrain/Hindbrain	0	1	3	7	11	14	17	21	27	34	0.189667	0.497491
1751	Forebrain/Midbrain/Hindbrain	0	1	1	1	3	3	8	9	10	11	0.189667	0.360116
1752	Forebrain/Midbrain/Hindbrain	1	4	9	17	23	32	37	42	49	53	0.13285	0.446394
1753	Forebrain/Midbrain/Hindbrain	0	0	1	1	3	7	10	14	18	24	0	0.501814
1754	Forebrain/Midbrain/Hindbrain	0	3	5	8	10	14	20	24	32	42	0.13285	0.490697
1755	Haematoendothelial progenitors	0	1	1	2	2	3	5	5	5	5	0.686749	-0.182403
1756	Forebrain/Midbrain/Hindbrain	0	1	9	10	15	17	24	30	39	46	0.13285	0.539945
1757	Forebrain/Midbrain/Hindbrain	0	0	0	2	4	7	8	9	15	20	0.234585	0.568196
1758	Forebrain/Midbrain/Hindbrain	0	2	3	4	8	13	21	29	31	36	0	0.523633
1759	Forebrain/Midbrain/Hindbrain	2	2	2	3	6	10	12	12	19	24	0.309197	0.324558
1760	Forebrain/Midbrain/Hindbrain	0	1	5	8	11	17	22	27	33	36	0.263277	0.611162
1761	Forebrain/Midbrain/Hindbrain	0	0	0	0	0	2	4	11	13	17	0	0.426841
1762	Forebrain/Midbrain/Hindbrain	1	2	4	6	8	12	23	29	35	45	0	0.581385
1763	Forebrain/Midbrain/Hindbrain	0	1	1	2	5	7	10	12	17	23	0	0.505257
1764	Forebrain/Midbrain/Hindbrain	5	10	16	22	30	37	48	58	66	79	0	0.472052
1765	Forebrain/Midbrain/Hindbrain	0	0	2	7	12	19	27	31	35	39	0.13285	0.563387
1766	Forebrain/Midbrain/Hindbrain	0	0	0	0	0	0	0	0	0	0	0.616762	0.256514
1767	Forebrain/Midbrain/Hindbrain	0	0	0	1	1	2	3	4	4	6	0	0.548092
1768	Endothelium	0	0	0	0	0	1	1	1	2	2	0.69563	-0.270917
1769	Forebrain/Midbrain/Hindbrain	0	1	1	4	6	7	9	10	11	14	0.186165	0.366415
1770	Forebrain/Midbrain/Hindbrain	0	0	0	2	3	4	5	8	11	18	0.37417	0.314821
1771	Forebrain/Midbrain/Hindbrain	0	0	0	3	4	5	7	9	14	16	0.13285	0.294731
1772	Forebrain/Midbrain/Hindbrain	1	1	1	4	6	8	10	12	17	23	0	0.532623
1773	Forebrain/Midbrain/Hindbrain	1	3	3	5	5	5	6	7	7	7	0.404841	0.324724
1774	Haematoendothelial progenitors	0	0	0	0	1	1	1	4	5	5	0.694886	-0.117431
1775	Forebrain/Midbrain/Hindbrain	5	7	13	18	23	30	33	37	43	54	0	0.377342
1776	Forebrain/Midbrain/Hindbrain	0	1	3	3	5	5	7	8	14	19	0.189667	0.590964
1777	Forebrain/Midbrain/Hindbrain	0	2	4	8	11	16	22	28	32	38	0.294959	0.411706
1778	Forebrain/Midbrain/Hindbrain	0	0	0	0	1	1	2	5	12	15	0.374423	0.33073
1779	Forebrain/Midbrain/Hindbrain	0	1	1	1	3	5	8	10	12	18	0.189667	0.45367
1780	Forebrain/Midbrain/Hindbrain	0	2	7	11	16	22	28	33	38	43	0.273645	0.539576
1781	Forebrain/Midbrain/Hindbrain	0	2	7	12	15	20	27	31	38	45	0.234585	0.612456
1782	Forebrain/Midbrain/Hindbrain	0	0	0	0	1	3	4	4	5	9	0.13285	0.590404
1783	Forebrain/Midbrain/Hindbrain	0	3	5	6	8	11	17	21	26	31	0.380652	0.467909
1784	Forebrain/Midbrain/Hindbrain	1	2	4	11	13	21	24	27	28	32	0.353149	0.427342
1785	Forebrain/Midbrain/Hindbrain	3	9	17	22	32	37	43	52	62	71	0.13285	0.484389
1786	Forebrain/Midbrain/Hindbrain	1	2	5	9	9	12	20	23	28	33	0	0.585432
1787	Forebrain/Midbrain/Hindbrain	1	2	4	4	5	6	6	6	8	9	0.616762	0.204885
1788	Forebrain/Midbrain/Hindbrain	0	0	0	0	3	5	9	13	16	22	0.234585	0.440518
1789	Cranial mesoderm	0	0	0	1	1	1	1	1	1	1	0.701815	-0.11171
1790	Forebrain/Midbrain/Hindbrain	0	0	4	6	9	12	15	20	23	29	0.189667	0.552841
1791	Forebrain/Midbrain/Hindbrain	0	1	5	6	8	11	14	15	17	23	0.228744	0.522303
1792	Forebrain/Midbrain/Hindbrain	0	0	1	1	1	4	5	5	7	8	0	0.59638
1793	Forebrain/Midbrain/Hindbrain	1	2	3	4	4	7	10	12	15	19	0.494064	0.0972197
1794	Forebrain/Midbrain/Hindbrain	0	4	9	15	23	32	42	51	65	72	0	0.475097
1795	Forebrain/Midbrain/Hindbrain	0	1	1	3	4	5	6	6	9	10	0	0.59723
1796	Forebrain/Midbrain/Hindbrain	1	3	3	4	7	9	11	14	16	21	0.361673	0.486329
1797	Endothelium	1	2	2	2	2	2	3	3	3	4	0.726141	-0.203555
1798	Forebrain/Midbrain/Hindbrain	1	4	6	8	10	16	23	27	34	44	0	0.552642
1799	Forebrain/Midbrain/Hindbrain	1	1	1	4	7	11	11	15	20	25	0.294959	0.366589
1800	Forebrain/Midbrain/Hindbrain	1	2	2	8	11	16	19	24	29	35	0.41939	0.469874
1801	Forebrain/Midbrain/Hindbrain	1	1	4	6	6	7	10	14	19	24	0.13285	0.469255
1802	Forebrain/Midbrain/Hindbrain	0	2	4	6	8	11	13	18	22	30	0.234585	0.513617
1803	Forebrain/Midbrain/Hindbrain	4	10	14	19	26	32	38	43	50	58	0.13285	0.440546
1804	Forebrain/Midbrain/Hindbrain	0	0	1	1	2	5	7	7	8	9	0.772396	0.431925
1805	Forebrain/Midbrain/Hindbrain	0	0	0	0	0	0	0	0	1	1	0.228744	0.418963
1806	Forebrain/Midbrain/Hindbrain	0	1	1	2	6	10	13	17	20	25	0	0.53035
1807	Forebrain/Midbrain/Hindbrain	0	0	1	1	3	3	3	5	7	9	0	0.573868
1808	Forebrain/Midbrain/Hindbrain	0	0	0	0	0	2	6	7	9	11	0.741354	0.121486
1809	Cranial mesoderm	0	1	2	2	2	3	3	3	3	3	0.574094	-0.150499
1810	Forebrain/Midbrain/Hindbrain	0	2	2	3	3	4	5	7	9	10	0.668682	0.203048
1811	Forebrain/Midbrain/Hindbrain	1	2	3	6	10	16	21	28	35	43	0	0.522096
1812	Cranial mesoderm	2	4	5	5	6	7	8	9	10	11	0.562115	-0.125771
1813	Forebrain/Midbrain/Hindbrain	1	2	3	5	9	10	13	18	21	28	0.13285	0.557123
1814	Forebrain/Midbrain/Hindbrain	0	1	4	7	13	15	19	25	28	29	0.399491	0.428701
1815	Forebrain/Midbrain/Hindbrain	0	3	6	8	13	18	25	32	42	53	0.24041	0.531652
1816	Forebrain/Midbrain/Hindbrain	2	5	10	10	10	12	14	18	23	29	0.189667	0.52208
1817	Forebrain/Midbrain/Hindbrain	4	5	7	8	12	16	21	26	30	34	0	0.515551
1818	Cranial mesoderm	0	0	1	4	8	10	12	14	15	16	0.747902	-0.168039
1819	Forebrain/Midbrain/Hindbrain	0	2	3	4	6	8	13	14	19	22	0	0.559518
1820	Cranial mesoderm	0	3	4	4	4	5	7	7	7	8	0.573655	-0.160189
1821	Forebrain/Midbrain/Hindbrain	1	4	7	11	15	20	24	27	32	39	0.404841	0.286722
1822	Forebrain/Midbrain/Hindbrain	0	0	2	2	4	8	10	12	14	18	0.691257	0.261652
1823	Forebrain/Midbrain/Hindbrain	2	7	10	12	12	13	16	20	26	32	0	0.555445
1824	Cranial mesoderm	1	2	2	2	2	2	2	2	2	3	0.600883	-0.0929646
1825	Forebrain/Midbrain/Hindbrain	1	1	1	1	1	3	5	6	7	10	0.348826	0.329026
1826	Forebrain/Midbrain/Hindbrain	0	2	2	2	3	6	6	9	13	16	0.13285	0.456864
1827	Forebrain/Midbrain/Hindbrain	0	3	4	6	6	8	9	9	12	15	0	0.537016
1828	Forebrain/Midbrain/Hindbrain	0	0	2	5	7	7	13	15	17	20	0.37417	0.405007
1829	Forebrain/Midbrain/Hindbrain	0	0	0	0	1	3	7	11	14	16	0	0.550773
1830	Forebrain/Midbrain/Hindbrain	3	6	10	14	18	27	33	41	49	58	0	0.441363
1831	Forebrain/Midbrain/Hindbrain	0	0	1	1	2	6	6	8	11	13	0.342457	0.398061
1832	Forebrain/Midbrain/Hindbrain	0	0	1	1	4	6	9	11	12	17	0.13285	0.470046
1833	Forebrain/Midbrain/Hindbrain	0	1	4	4	5	12	15	22	26	29	0	0.376135
1834	Forebrain/Midbrain/Hindbrain	2	2	4	7	9	12	16	18	23	25	0.299769	0.444149
1835	Forebrain/Midbrain/Hindbrain	0	1	2	2	4	5	6	9	13	18	0	0.567869
1836	Forebrain/Midbrain/Hindbrain	0	0	0	1	2	5	6	7	13	18	0.13285	0.505038
1837	Forebrain/Midbrain/Hindbrain	0	1	1	5	8	11	13	16	24	34	0.448827	0.401135
1838	Forebrain/Midbrain/Hindbrain	1	3	5	9	13	15	18	19	20	24	0	0.514036
1839	Cranial mesoderm	1	1	1	2	3	8	11	12	12	13	0.712588	-0.139729
1840	Forebrain/Midbrain/Hindbrain	1	3	3	3	3	5	5	11	11	14	0.234585	0.410806
1841	Forebrain/Midbrain/Hindbrain	0	4	10	19	24	34	45	49	56	68	0.13285	0.467458
1842	Neural crest	0	0	1	4	5	5	8	12	14	16	0.772396	-0.0308421
1843	Forebrain/Midbrain/Hindbrain	0	0	1	4	6	9	12	18	21	23	0.464501	0.289641
1844	Forebrain/Midbrain/Hindbrain	1	1	3	5	5	6	11	14	17	18	0.13285	0.425031
1845	Forebrain/Midbrain/Hindbrain	2	5	5	6	10	12	15	18	23	28	0.13285	0.593249
1846	Forebrain/Midbrain/Hindbrain	0	1	1	1	2	5	5	10	14	19	0.13285	0.451571
1847	Forebrain/Midbrain/Hindbrain	0	0	0	0	1	3	5	6	7	8	0.464501	0.363228
1848	Forebrain/Midbrain/Hindbrain	0	1	2	6	10	10	11	14	14	15	0.13285	0.480149
1849	Forebrain/Midbrain/Hindbrain	5	14	19	23	31	36	46	51	61	69	0	0.418092
1850	Forebrain/Midbrain/Hindbrain	1	2	3	4	5	6	6	11	17	22	0.390865	0.477802
1851	Forebrain/Midbrain/Hindbrain	0	3	4	5	7	8	12	16	21	26	0.13285	0.550838
1852	Cranial mesoderm	0	0	0	1	2	2	2	2	2	2	0.637743	-0.094747
1853	Forebrain/Midbrain/Hindbrain	0	0	3	7	9	16	22	27	34	39	0	0.372075
1854	Forebrain/Midbrain/Hindbrain	1	6	8	12	21	32	46	59	73	79	0.13285	0.505994
1855	Forebrain/Midbrain/Hindbrain	2	5	7	12	15	17	19	23	28	31	0	0.536115
1856	Forebrain/Midbrain/Hindbrain	0	0	1	3	4	6	6	10	11	11	0.273645	0.367213
1857	Forebrain/Midbrain/Hindbrain	0	0	1	1	1	1	3	4	7	8	0.464501	0.358596
1858	Forebrain/Midbrain/Hindbrain	0	2	6	8	10	14	14	17	20	24	0.13285	0.488201
1859	Forebrain/Midbrain/Hindbrain	2	3	8	11	19	24	32	43	53	65	0	0.438597
1860	Forebrain/Midbrain/Hindbrain	1	3	3	3	5	8	12	18	20	22	0	0.486566
1861	Forebrain/Midbrain/Hindbrain	0	3	4	10	12	15	17	24	28	38	0.437089	0.562233
1862	Forebrain/Midbrain/Hindbrain	7	10	16	24	31	38	45	50	59	69	0	0.475837
1863	Forebrain/Midbrain/Hindbrain	1	3	6	7	10	14	19	22	28	31	0.13285	0.54591
1864	Forebrain/Midbrain/Hindbrain	3	5	10	15	24	31	44	56	67	79	0.13285	0.540255
1865	Forebrain/Midbrain/Hindbrain	1	3	6	12	20	25	32	41	53	60	0	0.538903
1866	Forebrain/Midbrain/Hindbrain	1	4	7	11	17	24	31	38	47	54	0.13285	0.455835
1867	Forebrain/Midbrain/Hindbrain	1	3	8	14	18	24	29	34	41	49	0	0.390746
1868	Forebrain/Midbrain/Hindbrain	0	4	8	19	29	38	43	54	62	72	0	0.450804
1869	Forebrain/Midbrain/Hindbrain	1	6	14	21	31	40	51	59	65	78	0.13285	0.443438
1870	Forebrain/Midbrain/Hindbrain	1	5	8	14	19	27	35	44	54	65	0.13285	0.450907
1871	Forebrain/Midbrain/Hindbrain	0	5	9	13	23	29	37	45	54	63	0	0.45417
1872	Forebrain/Midbrain/Hindbrain	0	3	8	15	22	25	31	38	44	50	0	0.499826
1873	Forebrain/Midbrain/Hindbrain	1	3	6	11	15	17	19	25	29	34	0.234585	0.34068
1874	Forebrain/Midbrain/Hindbrain	4	14	22	28	33	38	45	53	65	75	0.13285	0.443517
1875	Forebrain/Midbrain/Hindbrain	4	11	21	26	27	34	38	47	54	61	0	0.453553
1876	Forebrain/Midbrain/Hindbrain	0	0	1	3	5	8	10	11	13	14	0.494064	0.221817
1877	Endothelium	0	0	1	1	3	3	4	4	5	5	0.724981	-0.0640675
1878	Forebrain/Midbrain/Hindbrain	0	2	14	21	31	37	46	59	71	86	0.13285	0.482626
1879	Forebrain/Midbrain/Hindbrain	2	4	7	11	13	19	29	41	46	57	0	0.481
1880	Forebrain/Midbrain/Hindbrain	2	6	10	13	21	27	34	40	47	56	0	0.547206
1881	Forebrain/Midbrain/Hindbrain	0	2	6	9	14	19	23	26	33	43	0.189667	0.376125
1882	Forebrain/Midbrain/Hindbrain	1	3	8	16	25	38	56	73	82	97	0	0.477113
1883	Forebrain/Midbrain/Hindbrain	3	6	8	12	20	34	43	50	61	71	0	0.452702
1884	Forebrain/Midbrain/Hindbrain	0	1	4	7	9	16	19	26	32	43	0.13285	0.560358
1885	Forebrain/Midbrain/Hindbrain	1	3	7	9	11	16	19	22	25	29	0.531934	0.315766
1886	Forebrain/Midbrain/Hindbrain	2	9	12	18	23	28	34	40	46	56	0	0.412247
1887	Forebrain/Midbrain/Hindbrain	1	6	8	11	20	24	29	41	51	61	0	0.492769
1888	Forebrain/Midbrain/Hindbrain	1	3	4	10	17	23	34	45	56	57	0	0.414108
1889	Forebrain/Midbrain/Hindbrain	2	5	8	11	21	29	34	38	46	58	0	0.543565
1890	Forebrain/Midbrain/Hindbrain	3	10	14	17	22	29	37	49	60	69	0.13285	0.514182
1891	Forebrain/Midbrain/Hindbrain	0	0	0	1	2	4	7	10	13	20	0	0.557133
1892	Forebrain/Midbrain/Hindbrain	3	5	8	14	22	31	36	45	51	56	0	0.359408
1893	Forebrain/Midbrain/Hindbrain	2	9	16	24	31	35	40	50	59	65	0	0.481671
1894	Forebrain/Midbrain/Hindbrain	1	1	1	1	2	4	6	7	10	12	0.390865	0.292461
1895	Forebrain/Midbrain/Hindbrain	1	1	6	14	20	27	39	52	57	68	0.13285	0.547586
1896	Forebrain/Midbrain/Hindbrain	1	7	7	12	19	28	37	46	56	64	0.13285	0.442368
1897	Forebrain/Midbrain/Hindbrain	2	3	10	14	19	27	32	44	56	64	0.331464	0.46936
1898	Forebrain/Midbrain/Hindbrain	2	2	4	8	16	25	32	43	50	60	0	0.548291
1899	Forebrain/Midbrain/Hindbrain	3	5	9	20	24	31	39	46	55	65	0.13285	0.501093
1900	Forebrain/Midbrain/Hindbrain	0	0	3	7	18	22	28	35	42	52	0	0.545598
1901	Forebrain/Midbrain/Hindbrain	0	2	3	5	9	10	12	13	16	16	0.309197	0.304393
1902	Forebrain/Midbrain/Hindbrain	1	3	6	10	16	22	32	44	51	59	0	0.546576
1903	Forebrain/Midbrain/Hindbrain	0	1	3	6	13	17	19	20	24	25	0.361673	0.256411
1904	Forebrain/Midbrain/Hindbrain	1	5	8	12	18	24	25	31	38	41	0.342457	0.413249
1905	Forebrain/Midbrain/Hindbrain	1	3	8	16	23	25	35	45	60	71	0	0.444134
1906	Forebrain/Midbrain/Hindbrain	0	0	4	11	17	22	24	25	30	39	0.404841	0.344528
1907	Forebrain/Midbrain/Hindbrain	0	1	1	2	2	4	5	7	9	10	0.41939	0.308198
1908	Forebrain/Midbrain/Hindbrain	2	6	13	18	25	29	34	44	49	59	0	0.51255
1909	Forebrain/Midbrain/Hindbrain	3	5	10	21	28	41	49	63	77	86	0	0.548703
1910	Forebrain/Midbrain/Hindbrain	0	1	5	6	7	7	11	13	16	22	0	0.535325
1911	Forebrain/Midbrain/Hindbrain	1	2	6	12	17	24	29	36	42	47	0	0.414799
1912	Forebrain/Midbrain/Hindbrain	1	5	8	15	19	31	41	54	68	82	0	0.421672
1913	Forebrain/Midbrain/Hindbrain	0	2	4	4	4	6	8	9	12	12	0.228744	0.34619
1914	Forebrain/Midbrain/Hindbrain	0	2	3	7	12	14	23	26	27	29	0.189667	0.345715
1915	Forebrain/Midbrain/Hindbrain	3	10	19	23	28	34	38	48	55	61	0	0.421227
1916	Forebrain/Midbrain/Hindbrain	0	6	16	21	25	31	39	49	58	68	0.234585	0.415969
1917	Forebrain/Midbrain/Hindbrain	0	0	0	0	1	5	5	5	10	13	0.189667	0.455745
1918	Forebrain/Midbrain/Hindbrain	0	0	1	3	7	8	11	13	14	16	0.37417	0.341599
1919	Forebrain/Midbrain/Hindbrain	2	8	20	25	32	39	44	51	53	61	0	0.477549
1920	Forebrain/Midbrain/Hindbrain	1	3	6	6	9	11	13	17	20	21	0.273645	0.357268
1921	Forebrain/Midbrain/Hindbrain	1	6	10	13	19	23	31	38	45	55	0.189667	0.473654
1922	Forebrain/Midbrain/Hindbrain	1	4	7	14	18	31	41	54	67	79	0	0.556286
1923	Forebrain/Midbrain/Hindbrain	0	3	10	14	20	27	35	46	60	72	0	0.551163
1924	Forebrain/Midbrain/Hindbrain	0	2	5	7	12	19	26	32	34	43	0.299769	0.405339
1925	Forebrain/Midbrain/Hindbrain	3	8	17	31	40	48	60	71	78	97	0	0.446928
1926	Forebrain/Midbrain/Hindbrain	1	5	15	24	33	47	58	70	79	92	0	0.526613
1927	Forebrain/Midbrain/Hindbrain	6	9	25	42	50	70	85	97	112	125	0	0.507251
1928	Forebrain/Midbrain/Hindbrain	6	13	24	37	49	63	79	88	100	110	0	0.476805
1929	Forebrain/Midbrain/Hindbrain	0	6	11	21	31	41	55	69	80	97	0	0.42037
1930	Forebrain/Midbrain/Hindbrain	0	6	18	31	43	63	74	85	99	107	0	0.474462
1931	Forebrain/Midbrain/Hindbrain	1	6	17	25	32	51	68	79	85	95	0	0.431769
1932	Forebrain/Midbrain/Hindbrain	2	8	15	30	40	50	64	76	90	105	0	0.502532
1933	Forebrain/Midbrain/Hindbrain	4	9	18	29	40	54	63	78	87	100	0	0.426826
1934	Forebrain/Midbrain/Hindbrain	2	11	19	30	40	53	65	75	95	103	0.13285	0.490855
1935	Neural crest	0	0	0	0	0	1	2	4	4	6	0.486742	0.143368
1936	Forebrain/Midbrain/Hindbrain	4	11	24	40	53	73	92	108	119	129	0	0.528743
1937	Forebrain/Midbrain/Hindbrain	5	17	23	35	47	59	66	75	82	91	0.13285	0.445226
1938	Forebrain/Midbrain/Hindbrain	6	17	27	42	56	70	82	92	100	113	0	0.469189
1939	Forebrain/Midbrain/Hindbrain	0	7	18	26	35	48	59	69	81	91	0	0.563694
1940	Forebrain/Midbrain/Hindbrain	1	1	1	1	4	9	17	25	37	47	0	0.473733
1941	Forebrain/Midbrain/Hindbrain	0	2	3	9	17	21	34	43	56	66	0	0.46961
1942	Forebrain/Midbrain/Hindbrain	5	9	18	24	31	37	47	55	62	74	0	0.422029
1943	Forebrain/Midbrain/Hindbrain	4	12	20	29	39	47	58	68	84	93	0	0.52452
1944	Forebrain/Midbrain/Hindbrain	4	13	25	34	44	55	66	79	91	105	0	0.448837
1945	Endothelium	0	0	0	0	0	0	0	0	0	0	0.811474	-0.139365
1946	Forebrain/Midbrain/Hindbrain	4	8	17	25	37	49	60	70	81	89	0.13285	0.479955
1947	Forebrain/Midbrain/Hindbrain	6	11	18	28	37	39	51	61	75	83	0	0.455083
1948	Forebrain/Midbrain/Hindbrain	5	15	23	31	40	50	65	72	85	99	0.13285	0.491611
1949	Forebrain/Midbrain/Hindbrain	1	11	16	25	35	44	55	69	80	91	0.13285	0.455483
1950	Forebrain/Midbrain/Hindbrain	1	7	20	31	46	56	64	74	89	101	0	0.457155
1951	Forebrain/Midbrain/Hindbrain	3	9	16	26	41	60	72	90	102	115	0	0.448405
1952	Forebrain/Midbrain/Hindbrain	7	11	20	31	45	55	71	81	92	101	0.13285	0.500168
1953	Forebrain/Midbrain/Hindbrain	4	15	23	35	43	55	66	74	83	96	0	0.435073
1954	Forebrain/Midbrain/Hindbrain	2	14	25	40	53	70	85	97	112	125	0	0.474389
1955	Forebrain/Midbrain/Hindbrain	1	5	15	23	31	45	56	70	84	97	0	0.427264
1956	Haematoendothelial progenitors	0	3	6	8	9	14	16	20	23	27	0.234585	0.53363
1957	Forebrain/Midbrain/Hindbrain	1	8	15	28	39	51	67	86	97	104	0	0.511243
1958	Forebrain/Midbrain/Hindbrain	4	17	28	41	51	66	81	93	106	125	0	0.431088
1959	Forebrain/Midbrain/Hindbrain	2	9	17	29	41	61	70	86	102	113	0	0.398287
1960	Forebrain/Midbrain/Hindbrain	5	16	29	39	53	70	86	103	113	122	0	0.496446
1961	Forebrain/Midbrain/Hindbrain	3	10	18	31	42	53	65	77	92	104	0	0.456934
1962	Forebrain/Midbrain/Hindbrain	2	3	8	16	31	47	60	70	79	89	0	0.397709
1963	Forebrain/Midbrain/Hindbrain	5	15	25	35	49	66	86	98	110	123	0	0.484256
1964	Forebrain/Midbrain/Hindbrain	4	11	14	21	29	35	43	57	64	75	0	0.468108
1965	Forebrain/Midbrain/Hindbrain	4	12	22	31	45	56	65	74	88	100	0.13285	0.461417
1966	Forebrain/Midbrain/Hindbrain	2	9	16	27	35	51	60	71	82	88	0.13285	0.556058
1967	Forebrain/Midbrain/Hindbrain	3	9	21	33	46	56	69	80	92	103	0.273645	0.477463
1968	Forebrain/Midbrain/Hindbrain	5	12	21	37	54	70	85	102	113	125	0	0.475026
1969	Forebrain/Midbrain/Hindbrain	6	15	24	35	51	66	78	90	104	112	0	0.484155
1970	Forebrain/Midbrain/Hindbrain	1	5	13	25	31	39	47	59	72	81	0	0.460632
1971	Forebrain/Midbrain/Hindbrain	0	0	2	3	5	13	18	20	20	24	0	0.38903
1972	Forebrain/Midbrain/Hindbrain	1	8	19	27	38	52	63	79	92	104	0	0.445974
1973	Forebrain/Midbrain/Hindbrain	1	7	14	21	34	41	51	61	75	95	0	0.4913
1974	Forebrain/Midbrain/Hindbrain	0	0	1	3	6	8	11	14	17	24	0	0.34593
1975	Forebrain/Midbrain/Hindbrain	4	8	19	33	39	55	71	88	100	113	0	0.492082
1976	Forebrain/Midbrain/Hindbrain	3	9	17	27	39	50	62	68	81	92	0	0.457553
1977	Forebrain/Midbrain/Hindbrain	1	3	5	10	21	28	36	39	49	60	0	0.419544
1978	Neural crest	0	2	9	16	22	34	45	52	62	70	0.189667	0.385448
1979	Forebrain/Midbrain/Hindbrain	3	14	18	25	36	45	58	75	84	96	0	0.510918
1980	Forebrain/Midbrain/Hindbrain	4	12	19	27	36	45	54	66	75	89	0.13285	0.501026
1981	Forebrain/Midbrain/Hindbrain	1	5	9	16	27	40	49	61	70	83	0.13285	0.511215
1982	Forebrain/Midbrain/Hindbrain	1	11	22	32	44	54	64	84	99	108	0	0.408397
1983	Forebrain/Midbrain/Hindbrain	3	7	12	26	34	46	59	79	90	102	0.13285	0.468686
1984	Forebrain/Midbrain/Hindbrain	3	9	14	21	28	37	49	57	66	74	0	0.440275
1985	Forebrain/Midbrain/Hindbrain	0	2	8	10	16	22	31	41	52	67	0	0.468057
1986	Forebrain/Midbrain/Hindbrain	0	1	8	14	21	28	38	45	51	62	0	0.520584
1987	Forebrain/Midbrain/Hindbrain	4	18	29	43	51	69	81	99	112	125	0	0.476747
1988	Forebrain/Midbrain/Hindbrain	3	9	14	27	40	57	73	85	102	110	0	0.49926
1989	Forebrain/Midbrain/Hindbrain	4	12	26	36	50	64	75	90	101	114	0.234585	0.496538
1990	Forebrain/Midbrain/Hindbrain	3	6	12	23	38	50	70	81	96	106	0	0.468558
1991	Forebrain/Midbrain/Hindbrain	1	7	15	26	39	48	63	77	91	106	0	0.395536
1992	Forebrain/Midbrain/Hindbrain	2	9	24	35	47	65	76	92	104	114	0	0.5152
1993	Forebrain/Midbrain/Hindbrain	3	9	18	29	36	47	59	68	85	99	0	0.462127
1994	Forebrain/Midbrain/Hindbrain	1	5	19	33	49	59	72	84	100	111	0	0.509852
1995	Forebrain/Midbrain/Hindbrain	0	5	11	20	32	52	65	74	85	101	0	0.438724
1996	Forebrain/Midbrain/Hindbrain	0	6	18	37	54	72	87	103	110	123	0	0.471841
1997	Forebrain/Midbrain/Hindbrain	3	13	25	37	51	68	82	95	104	117	0	0.542692
1998	Forebrain/Midbrain/Hindbrain	1	8	15	27	43	56	73	87	97	106	0	0.418189
[truncated: 4,525 more rows]

## Sheet: CeLEry
test cell index	cell type	hit neighbors with k=20	hit neighbors with k=40	hit neighbors with k=60	hit neighbors with k=80	hit neighbors with k=100	hit neighbors with k=120	hit neighbors with k=140	hit neighbors with k=160	hit neighbors with k=180	hit neighbors with k=200	jsd	spearman corr
0	Spinal cord	0	0	3	3	5	6	11	16	17	18	0.548957	0.38773
1	Gut tube	0	0	2	2	3	4	6	6	8	11	0.662888	0.356647
2	Gut tube	0	0	0	0	0	0	1	1	3	4	0.57998	0.2356
3	Endothelium	0	0	1	2	3	6	9	11	15	22	0.502769	0.360688
4	Spinal cord	0	1	4	5	7	10	15	17	23	26	0.48158	0.335859
5	NMP	0	1	3	3	4	5	5	7	8	9	0.755217	0.349979
6	Gut tube	0	1	3	3	6	9	13	14	14	15	0.543071	0.400953
7	Splanchnic mesoderm	0	1	2	4	7	10	12	15	16	17	0.645495	0.347436
8	Spinal cord	0	0	4	7	7	7	13	19	27	32	0.578464	0.30298
9	Haematoendothelial progenitors	0	1	1	2	5	6	7	11	13	14	0.522634	0.36691
10	Spinal cord	0	1	2	6	8	12	12	12	17	19	0.560311	0.385646
11	Spinal cord	0	1	1	1	2	4	6	9	12	17	0.460376	0.180658
12	Gut tube	0	1	1	2	2	5	9	12	14	16	0.55494	0.353796
13	Spinal cord	0	1	3	4	5	6	7	14	18	20	0.397087	0.400932
14	Endothelium	0	1	1	1	2	3	3	6	6	7	0.487197	0.33864
15	NMP	0	1	2	3	4	4	6	9	12	15	0.641856	0.361851
16	Gut tube	0	0	0	0	0	0	1	1	2	2	0.832555	0.0568285
17	Gut tube	0	1	2	4	6	9	11	13	23	25	0.523792	0.375861
18	Endothelium	0	0	0	0	2	2	3	3	6	7	0.832555	-0.0958538
19	Spinal cord	0	1	1	1	1	2	3	5	5	10	0.613138	0.337032
20	NMP	0	0	1	6	9	13	17	17	20	21	0.599147	0.386736
21	Forebrain/Midbrain/Hindbrain	0	1	2	2	2	2	3	3	4	6	0.687367	0.313739
22	Endothelium	0	1	3	3	4	5	7	7	9	11	0.592312	0.387656
23	Spinal cord	0	1	2	3	3	5	10	11	13	15	0.661451	0.374207
24	Spinal cord	0	0	2	4	4	4	5	5	11	14	0.643064	0.395748
25	Endothelium	0	3	5	6	7	7	8	10	12	14	0.616036	0.333832
26	Spinal cord	0	0	1	1	2	3	5	8	10	13	0.771496	0.359619
27	Spinal cord	0	3	6	7	10	10	11	16	22	28	0.409204	0.350682
28	Spinal cord	0	1	1	2	4	5	9	14	18	19	0.668682	0.388532
29	Spinal cord	0	0	1	1	1	2	2	5	5	5	0.832555	0.323355
30	Spinal cord	2	2	4	4	5	9	14	17	21	26	0.555233	0.284786
31	Spinal cord	0	0	2	2	4	6	9	11	13	16	0.596445	0.378586
32	Spinal cord	0	1	4	5	9	11	15	18	22	25	0.395501	0.367657
33	Haematoendothelial progenitors	1	1	1	2	3	3	4	6	7	8	0.550837	0.345542
34	Spinal cord	0	0	0	0	0	1	2	4	5	6	0.785998	0.000181852
35	Erythroid	0	0	0	0	0	0	0	0	0	0	0.832555	-0.264884
36	Erythroid	0	0	0	0	1	1	1	1	1	3	0.788275	-0.125769
37	NMP	0	0	0	1	1	5	6	9	11	12	0.615675	0.255383
38	Spinal cord	0	0	0	0	0	0	2	2	3	3	0.697116	0.0871279
39	Haematoendothelial progenitors	0	2	3	3	3	4	5	6	6	6	0.441488	0.350472
40	Spinal cord	0	0	2	3	5	14	23	28	32	39	0.567138	0.323873
41	Spinal cord	0	0	0	0	0	0	1	1	1	1	0.767577	0.332583
42	Spinal cord	0	1	3	6	9	10	12	13	18	18	0.526552	0.390412
43	NMP	0	0	2	2	5	8	14	14	19	27	0.631165	0.313726
44	Haematoendothelial progenitors	0	0	1	3	4	6	9	11	13	14	0.577875	0.295698
45	Spinal cord	2	2	4	5	8	10	14	20	25	29	0.544251	0.286218
46	Endothelium	0	2	2	2	2	3	6	8	11	13	0.704666	0.375062
47	Spinal cord	1	1	2	3	3	4	4	5	8	8	0.574343	0.220929
48	Endothelium	0	2	4	6	7	8	9	10	11	12	0.466917	0.396243
49	NMP	0	0	2	3	5	8	9	11	15	19	0.590527	0.407334
50	Spinal cord	0	1	2	3	4	5	9	17	22	25	0.523331	0.246313
51	Gut tube	0	1	1	2	2	3	3	3	3	4	0.486742	0.297865
52	Endothelium	0	1	2	3	4	5	6	7	8	10	0.487584	0.322806
53	Forebrain/Midbrain/Hindbrain	0	1	1	2	3	5	8	8	9	9	0.645666	0.307745
54	Spinal cord	0	0	1	2	5	8	9	10	12	14	0.694113	0.381795
55	Spinal cord	0	0	1	1	2	3	5	7	11	17	0.449498	0.407642
56	Gut tube	0	0	0	0	1	2	2	4	6	7	0.697116	0.220648
57	Haematoendothelial progenitors	0	0	1	1	1	1	5	7	10	12	0.739236	0.382356
58	Spinal cord	0	0	0	0	0	0	0	0	0	0	0.776586	-0.0955721
59	Gut tube	0	1	2	6	7	8	8	10	13	14	0.455265	0.386173
60	Spinal cord	1	1	2	3	3	4	4	5	5	7	0.637569	0.200632
61	NMP	0	0	1	2	2	2	6	11	13	16	0.726663	0.353242
62	Spinal cord	0	0	1	4	6	6	8	8	10	13	0.670213	0.356741
63	NMP	0	3	5	6	7	9	11	17	20	22	0.300156	0.353016
64	Spinal cord	0	1	2	4	6	9	11	13	18	22	0.474037	0.405247
65	Spinal cord	0	0	0	0	1	3	3	4	4	5	0.694113	-0.224162
66	Spinal cord	0	0	1	4	6	6	9	13	18	24	0.553971	0.404008
67	Gut tube	1	2	4	5	5	6	8	10	14	17	0.58482	0.365447
68	Spinal cord	0	1	3	4	4	5	8	9	11	15	0.48787	0.299479
69	Spinal cord	0	1	4	6	7	11	14	15	16	19	0.372686	0.392898
70	Spinal cord	0	0	1	2	3	3	4	4	6	9	0.728427	0.172011
71	Spinal cord	0	1	3	5	6	9	13	15	24	26	0.523331	0.239768
72	Spinal cord	0	0	0	2	4	6	8	8	12	13	0.690708	0.150559
73	Spinal cord	0	1	1	2	3	6	9	16	21	24	0.372686	0.199331
74	Haematoendothelial progenitors	0	0	2	2	5	6	9	11	15	17	0.621989	0.337579
75	Spinal cord	0	1	2	3	3	4	5	6	7	8	0.688747	0.298008
76	Spinal cord	0	0	0	1	1	3	4	7	9	9	0.771496	0.360188
77	Spinal cord	0	0	1	4	6	8	11	14	20	24	0.631446	0.400329
78	Spinal cord	1	2	3	5	9	13	16	20	23	24	0.409112	0.367518
79	Spinal cord	1	3	5	6	8	10	14	21	25	27	0.449092	0.347171
80	Spinal cord	0	0	1	1	1	1	2	2	2	3	0.691257	-0.349687
81	Spinal cord	0	2	3	5	8	12	15	18	26	33	0.496828	0.358062
82	Spinal cord	0	2	5	6	8	9	16	23	29	33	0.495096	0.34597
83	Spinal cord	0	0	1	3	3	5	6	8	16	20	0.562789	0.253291
84	Haematoendothelial progenitors	0	0	1	4	4	4	6	6	7	10	0.582309	0.390735
85	Gut tube	0	0	0	0	2	4	6	10	12	14	0.570758	0.36004
86	Spinal cord	0	0	0	0	2	2	3	4	5	6	0.771496	0.390536
87	Gut tube	0	0	0	0	0	0	1	1	1	1	0.832555	0.380147
88	Spinal cord	1	1	1	1	1	4	4	8	14	19	0.632868	0.405996
89	Endothelium	0	0	2	2	4	5	10	11	13	13	0.626187	0.398192
90	Spinal cord	0	2	3	5	7	9	12	16	20	24	0.394521	0.163471
91	Splanchnic mesoderm	0	0	0	1	1	1	1	2	3	3	0.832555	0.286427
92	Spinal cord	1	1	1	1	2	6	7	8	13	18	0.626167	0.403581
93	Spinal cord	0	0	0	1	4	5	6	10	13	16	0.832555	0.396065
94	Spinal cord	0	0	1	1	2	2	2	5	5	10	0.590527	0.356396
95	Spinal cord	0	1	4	5	8	9	10	14	17	20	0.626167	0.387112
96	Spinal cord	0	0	0	1	1	2	4	7	10	11	0.684146	0.34968
97	Haematoendothelial progenitors	0	0	0	0	2	2	2	2	2	2	0.561489	-0.363856
98	Spinal cord	0	0	2	3	4	10	13	15	16	18	0.517886	0.365411
99	Spinal cord	0	0	0	1	1	1	2	3	6	8	0.753689	0.385494
100	Spinal cord	0	0	2	3	4	6	6	6	9	10	0.747818	0.35673
101	Spinal cord	1	1	4	6	7	8	11	13	14	17	0.509903	0.386251
102	Splanchnic mesoderm	0	1	2	2	3	5	6	7	9	13	0.650239	0.372085
103	Spinal cord	0	1	1	2	3	5	7	10	10	13	0.544617	0.379579
104	Haematoendothelial progenitors	0	0	0	0	0	0	0	0	0	0	0.832555	0.139005
105	Gut tube	0	3	3	3	3	4	6	7	7	8	0.466309	0.345728
106	Spinal cord	0	1	4	4	4	6	8	11	16	22	0.459547	0.30555
107	Forebrain/Midbrain/Hindbrain	0	0	1	4	5	8	13	15	19	26	0.523792	0.384751
108	Forebrain/Midbrain/Hindbrain	0	0	1	1	2	6	7	9	12	16	0.485517	0.411473
109	NMP	0	0	1	2	3	5	8	12	17	22	0.509111	0.39989
110	Spinal cord	0	1	4	6	8	8	12	14	17	19	0.426401	0.396258
111	Spinal cord	0	1	1	1	3	3	6	10	11	15	0.614875	0.379407
112	Gut tube	1	2	2	4	4	7	12	19	23	27	0.37417	0.394197
113	Gut tube	1	2	3	3	3	4	5	6	10	12	0.405394	0.344216
114	Spinal cord	0	2	6	7	8	9	10	15	17	22	0.502471	0.392935
115	NMP	0	0	0	0	0	0	1	3	4	6	0.784003	0.280125
116	Spinal cord	0	0	2	3	3	3	5	7	10	11	0.41939	0.280114
117	Spinal cord	0	0	0	0	0	0	1	1	2	2	0.748698	0.240534
118	Gut tube	0	2	3	4	6	8	10	12	13	16	0.716896	0.38948
119	Gut tube	0	2	3	4	6	6	7	9	10	11	0.508467	0.315943
120	Cranial mesoderm	1	1	1	2	4	7	11	12	15	16	0.503661	0.373493
121	Spinal cord	1	3	4	6	7	9	13	16	17	19	0.543617	0.392783
122	Spinal cord	1	2	5	7	8	11	16	17	20	25	0.513323	0.244105
123	Gut tube	0	1	2	3	5	8	8	9	14	19	0.58482	0.347623
124	Spinal cord	0	0	0	1	4	8	11	14	16	19	0.622715	0.161446
125	Haematoendothelial progenitors	0	1	1	1	2	3	3	6	7	12	0.668099	0.35225
126	Spinal cord	0	0	0	0	0	0	0	1	1	3	0.539573	0.374285
127	Spinal cord	0	0	0	1	1	1	2	2	3	3	0.715869	0.344394
128	Spinal cord	0	0	1	2	3	3	4	5	7	7	0.772396	0.314481
129	Spinal cord	0	1	2	3	7	12	17	23	27	31	0.514251	0.343698
130	Spinal cord	1	1	2	6	9	12	15	20	26	33	0.401935	0.35074
131	Spinal cord	0	1	4	5	9	16	19	20	31	32	0.384093	0.296075
132	Endothelium	1	3	3	3	3	3	4	6	6	8	0.376081	0.335107
133	Gut tube	0	1	1	2	2	3	5	5	8	9	0.611937	0.335403
134	Haematoendothelial progenitors	0	1	1	1	1	5	8	9	11	15	0.771971	0.348743
135	Spinal cord	0	0	2	4	7	11	13	15	20	23	0.311517	0.17781
136	Spinal cord	1	1	1	2	3	3	4	5	5	9	0.557936	0.357453
137	Cranial mesoderm	0	0	0	0	0	2	3	4	6	8	0.456394	0.108805
138	Spinal cord	0	2	4	5	10	11	18	23	28	33	0.376843	0.366427
139	Gut tube	0	1	2	6	7	10	15	17	21	22	0.624378	0.395811
140	Spinal cord	1	1	2	4	7	9	10	13	17	19	0.289758	0.196075
141	Spinal cord	1	2	4	4	5	5	9	15	18	27	0.393309	0.336258
142	Spinal cord	0	0	0	0	0	0	2	4	4	5	0.771496	0.3153
143	Spinal cord	0	0	3	5	9	11	12	15	19	20	0.458987	0.145992
144	Gut tube	0	1	1	1	1	4	5	9	11	14	0.68593	0.340696
145	Spinal cord	0	3	6	8	11	12	17	17	20	24	0.307104	0.220541
146	Forebrain/Midbrain/Hindbrain	0	0	2	4	6	8	10	16	19	23	0.548957	0.15289
147	Spinal cord	0	0	1	1	1	1	1	1	2	6	0.730282	0.366827
148	Gut tube	0	0	1	3	4	5	5	8	10	11	0.529286	0.377444
149	Spinal cord	1	1	2	3	4	9	11	13	15	17	0.424655	0.37496
150	Spinal cord	0	2	3	4	6	6	9	9	13	15	0.486313	0.287321
151	Spinal cord	0	0	1	1	3	3	8	10	11	12	0.563923	0.179084
152	Spinal cord	0	0	4	6	8	15	20	27	34	44	0.482443	0.346453
153	Spinal cord	0	0	2	5	8	13	13	14	17	22	0.369119	0.402095
154	Gut tube	0	0	0	0	1	1	2	5	6	8	0.449528	0.298937
155	Splanchnic mesoderm	0	0	0	1	2	3	3	3	3	3	0.738847	0.16511
156	Presomitic mesoderm	0	1	3	3	6	9	13	16	20	25	0.31453	0.412978
157	Spinal cord	0	0	0	1	5	5	8	13	20	25	0.40195	0.313471
158	Spinal cord	1	3	4	7	8	12	16	18	23	28	0.249328	0.252421
159	Spinal cord	0	0	0	0	0	0	0	0	0	0	0.757604	0.0272559
160	NMP	0	1	2	3	4	6	8	8	13	17	0.479149	0.412247
161	Spinal cord	0	1	1	2	3	5	7	9	9	15	0.626863	0.359585
162	Spinal cord	0	0	0	0	0	1	1	1	3	6	0.730282	-0.200436
163	Spinal cord	0	1	2	2	2	5	7	8	10	14	0.697116	0.356208
164	NMP	1	1	1	2	4	6	10	14	18	21	0.426531	0.411347
165	Gut tube	1	1	1	3	3	4	5	5	7	9	0.486551	0.34242
166	Splanchnic mesoderm	1	2	2	3	3	4	5	7	9	12	0.528758	0.395602
167	Spinal cord	1	2	3	7	10	11	15	17	20	21	0.336206	0.173779
168	Spinal cord	0	2	6	6	7	8	10	17	22	28	0.509235	0.323103
169	Spinal cord	0	3	5	8	10	11	16	19	22	27	0.151814	0.216931
170	Forebrain/Midbrain/Hindbrain	0	0	1	1	3	4	5	6	8	9	0.705893	0.34324
171	Spinal cord	0	0	0	0	0	1	1	3	7	7	0.650707	0.378204
172	Endothelium	0	2	4	6	7	7	8	11	15	19	0.763452	0.385416
173	Gut tube	1	1	3	7	8	11	13	14	16	17	0.590595	0.328866
174	Forebrain/Midbrain/Hindbrain	0	1	3	3	4	8	8	13	13	17	0.490576	0.370398
175	Splanchnic mesoderm	0	1	2	3	7	10	13	14	14	14	0.569352	0.353173
176	Spinal cord	0	0	0	1	1	1	1	1	2	2	0.798069	0.157241
177	Forebrain/Midbrain/Hindbrain	0	0	0	0	1	1	5	5	6	8	0.726663	0.318742
178	Gut tube	0	1	3	3	3	3	6	9	10	14	0.592424	0.361559
179	Gut tube	0	1	2	2	5	6	8	9	9	10	0.544597	0.338295
180	Spinal cord	1	2	2	5	6	8	12	12	17	21	0.424233	0.195044
181	Spinal cord	0	0	1	2	3	3	3	4	6	6	0.724448	0.179231
182	Spinal cord	0	0	0	1	2	3	4	5	7	8	0.668454	0.359787
183	Spinal cord	0	0	1	3	5	7	8	11	15	22	0.533508	0.392202
184	NMP	1	1	6	6	8	11	17	21	28	35	0.396324	0.361915
185	Spinal cord	0	2	2	4	6	8	9	11	14	20	0.533508	0.305868
186	Anterior somitic tissues	1	1	1	1	3	5	7	7	10	13	0.64913	0.364168
187	Spinal cord	0	0	2	3	6	8	11	13	15	18	0.49779	0.399735
188	Spinal cord	1	1	2	3	5	9	10	13	16	20	0.575988	0.375579
189	Forebrain/Midbrain/Hindbrain	0	1	2	3	3	5	7	8	8	10	0.425083	0.417691
190	Endothelium	2	2	3	6	9	11	12	14	16	19	0.544361	0.318673
191	Spinal cord	0	1	3	8	11	13	16	21	25	28	0.236784	0.195545
192	Spinal cord	0	1	1	1	1	1	3	6	9	13	0.612346	0.382397
193	Spinal cord	0	1	1	1	1	1	1	1	3	3	0.785998	0.245295
194	Gut tube	0	0	0	0	0	0	1	1	1	1	0.736505	-0.238223
195	Spinal cord	0	0	0	0	0	0	2	2	2	2	0.785998	0.164127
196	Gut tube	0	0	0	0	0	0	0	0	0	0	0.769831	0.340166
197	Endothelium	1	2	3	3	4	7	11	14	15	17	0.659552	0.325891
198	Spinal cord	0	0	0	0	0	0	1	1	1	1	0.788275	0.334622
199	Spinal cord	0	1	2	2	2	2	2	2	3	6	0.767105	0.348321
200	Spinal cord	0	1	3	3	5	6	6	7	8	11	0.589465	0.389241
201	Gut tube	0	0	2	3	6	8	10	12	13	19	0.6984	0.393011
202	Forebrain/Midbrain/Hindbrain	1	3	4	8	11	14	19	27	34	40	0.4679	0.356896
203	Spinal cord	2	3	6	10	12	15	17	19	25	31	0.307104	0.237655
204	Spinal cord	1	2	5	8	11	14	18	26	32	40	0.567936	0.311529
205	Spinal cord	0	0	2	4	10	12	18	22	25	29	0.486742	0.408519
206	Gut tube	1	3	3	4	5	6	7	9	12	16	0.669716	0.258041
207	Erythroid	0	0	1	3	4	5	7	8	13	15	0.534141	0.276113
208	Forebrain/Midbrain/Hindbrain	0	0	0	0	1	2	2	8	11	12	0.201309	0.243129
209	Spinal cord	0	1	1	1	2	3	3	4	5	8	0.650707	0.353908
210	Spinal cord	0	2	4	8	9	12	14	19	25	31	0.235841	0.392572
211	Spinal cord	1	5	7	8	10	13	20	29	36	42	0.354737	0.305731
212	Forebrain/Midbrain/Hindbrain	1	1	1	3	7	9	13	17	25	27	0.572933	0.39852
213	Forebrain/Midbrain/Hindbrain	0	0	2	2	2	4	7	9	14	19	0.311043	0.362948
214	NMP	0	3	4	5	10	14	19	23	28	35	0.240219	0.396112
215	Spinal cord	2	4	6	7	10	12	17	19	25	31	0.132988	0.225764
216	Spinal cord	0	0	1	1	2	4	4	4	4	4	0.652349	0.349283
217	Endothelium	0	2	2	6	8	11	13	16	18	22	0.665324	0.393418
218	Sclerotome	0	1	2	5	6	6	7	10	16	17	0.533506	0.337612
219	Endothelium	0	0	0	0	1	2	3	7	11	17	0.678562	0.366494
220	Spinal cord	0	1	3	7	8	9	16	19	25	28	0.554984	0.368596
221	Forebrain/Midbrain/Hindbrain	0	2	2	3	4	4	7	9	11	11	0.659418	0.258698
222	Spinal cord	1	1	2	6	10	12	16	18	23	24	0.294696	0.174311
223	Spinal cord	2	3	5	9	12	12	17	22	26	29	0.343683	0.211382
224	Gut tube	0	3	4	5	8	9	12	13	15	19	0.696886	0.410717
225	Spinal cord	0	3	4	6	9	17	22	27	37	41	0.37995	0.289271
226	Spinal cord	0	0	3	4	5	9	14	16	17	21	0.535385	0.405189
227	Spinal cord	0	1	1	3	7	10	10	12	16	17	0.430131	0.15087
228	Dermomyotome	0	1	2	2	3	6	7	11	11	12	0.798069	0.270907
229	Spinal cord	0	0	3	3	4	7	11	14	19	30	0.411313	0.350835
230	Spinal cord	0	0	0	1	1	2	3	4	7	9	0.733881	0.305679
231	Spinal cord	0	1	2	3	5	8	9	12	17	19	0.459422	0.422762
232	Spinal cord	1	2	3	7	11	14	19	25	32	39	0.531934	0.31528
233	Spinal cord	0	1	1	4	5	7	9	10	13	16	0.499318	0.414781
234	Spinal cord	1	2	2	2	4	7	9	11	13	16	0.560827	0.402422
235	NMP	0	1	1	1	2	5	6	6	8	9	0.770642	0.299165
236	Spinal cord	0	2	4	8	12	13	17	25	29	32	0.447525	0.240587
237	Spinal cord	0	1	1	4	11	13	14	19	24	26	0.407533	0.200339
238	Splanchnic mesoderm	0	0	2	4	6	7	9	9	10	11	0.728427	0.242116
239	Spinal cord	0	0	1	2	4	6	8	14	17	18	0.523977	0.36444
240	Haematoendothelial progenitors	0	0	0	0	0	0	0	0	0	1	0.619971	0.11434
241	Gut tube	0	2	5	7	11	14	14	16	20	21	0.483846	0.284739
242	Gut tube	0	0	0	1	2	2	2	2	2	5	0.716163	-0.235816
243	Spinal cord	2	2	3	5	9	12	14	15	18	23	0	0.230132
244	Gut tube	0	0	1	2	4	7	10	11	12	15	0.555798	0.349286
245	Spinal cord	0	0	1	2	2	4	7	8	13	15	0.534698	0.386016
246	Spinal cord	2	2	3	6	6	6	8	10	16	21	0.626744	0.424458
247	Spinal cord	0	0	0	4	4	9	12	14	16	17	0.624743	0.421373
248	Spinal cord	0	0	0	0	1	1	2	2	3	4	0.673335	0.355555
249	Haematoendothelial progenitors	0	0	0	1	1	2	5	5	8	8	0.694278	-0.0850175
250	Spinal cord	1	2	2	3	6	7	11	11	14	17	0.455866	0.405453
251	Spinal cord	3	4	6	8	10	13	17	21	28	31	0.43485	0.210258
252	Spinal cord	1	1	2	3	3	3	5	5	5	7	0.726663	0.224341
253	Spinal cord	0	1	1	4	7	10	15	19	26	34	0.391857	0.363525
254	Spinal cord	0	0	0	1	3	7	9	12	18	22	0.4333	0.418272
255	Spinal cord	1	1	3	5	8	12	19	22	24	28	0.374185	0.389235
256	Spinal cord	2	6	8	10	16	21	23	27	33	38	0.358481	0.322189
257	Forebrain/Midbrain/Hindbrain	1	2	2	5	5	8	8	10	13	16	0.683235	0.279333
258	Spinal cord	1	1	1	2	3	7	11	17	19	24	0.647667	0.396722
259	Spinal cord	1	1	2	4	4	4	8	10	13	17	0.469651	0.428002
260	Gut tube	1	1	3	5	6	8	9	11	19	22	0.404841	0.365966
261	Spinal cord	1	4	8	9	12	18	23	26	27	36	0.193786	0.229619
262	Haematoendothelial progenitors	0	0	1	2	2	2	2	3	4	8	0.57909	0.408342
263	Gut tube	0	0	0	1	1	1	1	3	3	4	0.654616	-0.305846
264	Spinal cord	0	0	1	5	10	11	13	18	21	23	0.381646	0.172606
265	Spinal cord	2	2	2	6	6	6	8	12	15	19	0.588392	0.424711
266	Cranial mesoderm	0	0	0	0	0	0	4	4	7	11	0.785998	0.339339
267	Spinal cord	0	0	2	3	5	9	12	15	17	21	0.415639	0.41391
268	Gut tube	0	0	0	0	0	1	1	1	2	3	0.744172	0.155365
269	Spinal cord	2	3	6	10	13	14	17	25	30	37	0.265718	0.216826
270	Gut tube	0	0	0	1	1	2	2	2	2	3	0.442709	0.320789
271	Haematoendothelial progenitors	0	0	0	0	2	4	7	8	10	13	0.762024	0.38732
272	Forebrain/Midbrain/Hindbrain	1	2	3	6	7	10	12	13	15	18	0.474058	0.374794
273	Spinal cord	0	0	2	3	6	8	10	12	15	20	0.622145	0.419414
274	Spinal cord	1	2	3	3	4	4	5	7	14	19	0.44226	0.428531
275	Spinal cord	0	1	2	5	5	8	10	13	18	19	0.533643	0.417382
276	Spinal cord	0	1	3	4	7	8	9	11	11	14	0.552454	0.418201
277	Spinal cord	0	0	0	2	2	5	6	7	8	10	0.618352	0.254624
278	Spinal cord	2	2	3	4	5	8	10	12	17	22	0.486377	0.424427
279	Forebrain/Midbrain/Hindbrain	0	0	0	0	0	0	0	0	0	0	0.832555	0.224043
280	Spinal cord	1	5	5	11	15	17	22	28	35	43	0.289294	0.302652
281	Gut tube	0	1	2	5	6	7	9	10	11	14	0.526313	0.251371
282	Gut tube	0	0	1	1	2	4	4	5	6	6	0.523792	0.198177
283	Spinal cord	0	0	2	4	6	7	8	8	11	14	0.235841	0.198036
284	Spinal cord	0	0	0	0	0	3	5	12	21	31	0.516705	0.246703
285	Spinal cord	0	3	6	10	12	13	14	18	24	29	0.231591	0.221268
286	Spinal cord	0	0	1	1	4	9	13	15	22	27	0.307104	0.25549
287	Spinal cord	0	0	2	4	6	10	13	15	20	21	0.554319	0.413714
288	Spinal cord	0	1	2	3	4	4	6	8	9	11	0.573652	0.345014
289	Spinal cord	0	1	2	5	9	15	19	20	25	32	0.480256	0.303666
290	Spinal cord	0	1	3	3	3	4	4	4	5	7	0.590122	-0.0856204
291	Spinal cord	0	0	2	2	4	8	8	9	13	18	0.332619	0.36152
292	Gut tube	0	0	0	0	0	1	1	1	1	1	0.769831	0.0496581
293	Spinal cord	0	0	1	6	7	8	10	13	17	22	0.444354	0.392242
294	Forebrain/Midbrain/Hindbrain	0	0	1	1	1	3	4	6	6	10	0.580238	0.16309
295	Spinal cord	0	2	4	6	7	9	10	13	17	18	0.379799	0.409004
296	Gut tube	0	0	0	1	2	2	3	4	5	5	0.461192	0.405736
297	Definitive endoderm	0	1	1	4	8	9	11	11	14	19	0.474986	0.390156
298	Spinal cord	0	1	2	3	4	5	6	7	9	10	0.549529	0.420602
299	Spinal cord	0	0	0	3	6	9	10	15	22	29	0.322672	0.425702
300	Spinal cord	2	4	8	13	15	19	23	28	32	37	0.343123	0.315126
301	Spinal cord	0	0	2	2	4	6	11	17	20	23	0.438364	0.42181
302	Spinal cord	0	0	1	3	3	4	6	9	10	13	0.505127	0.3492
303	Gut tube	1	2	3	3	6	7	7	10	13	17	0.58482	0.373409
304	Spinal cord	0	0	1	1	1	8	10	12	13	13	0.610851	0.225607
305	Spinal cord	0	1	3	6	10	15	19	21	24	32	0.311701	0.380497
306	Spinal cord	0	0	1	1	2	3	4	5	6	7	0.646382	0.392648
307	Spinal cord	0	1	2	4	7	10	11	15	19	21	0.426401	0.415349
308	Erythroid	0	0	1	1	1	2	5	7	9	11	0.461799	0.365438
309	Spinal cord	1	2	3	3	6	6	10	13	16	21	0.334983	0.42034
310	Spinal cord	1	1	4	6	10	13	19	25	30	34	0.235372	0.385231
311	Gut tube	0	1	3	3	4	6	9	10	13	15	0.479842	0.162867
312	Spinal cord	0	0	0	0	0	0	0	0	0	1	0.762024	0.244763
313	Endothelium	0	1	2	2	2	3	6	7	9	12	0.731708	0.239556
314	Forebrain/Midbrain/Hindbrain	0	0	0	0	1	2	3	3	4	6	0.716307	0.376806
315	Forebrain/Midbrain/Hindbrain	1	1	1	4	8	9	10	11	11	13	0.488562	0.374385
316	Spinal cord	0	0	1	3	5	9	14	18	24	31	0.388276	0.428464
317	Spinal cord	0	0	0	0	1	1	2	2	2	3	0.661798	-0.394522
318	Spinal cord	0	0	1	1	1	3	6	8	10	14	0.511812	0.297829
319	Spinal cord	1	1	2	4	5	5	6	11	13	17	0.345305	0.418168
320	Spinal cord	1	2	4	7	8	12	16	25	29	34	0.235372	0.389248
321	Forebrain/Midbrain/Hindbrain	1	3	8	13	15	18	23	26	30	34	0.353447	0.331519
322	Splanchnic mesoderm	0	0	0	2	2	2	4	5	7	11	0.693552	0.38564
323	Forebrain/Midbrain/Hindbrain	0	0	0	1	1	2	2	4	7	8	0.576922	0.353732
324	Spinal cord	1	4	5	10	12	14	20	23	27	27	0.348478	0.391364
325	Spinal cord	1	1	2	3	5	8	9	10	11	13	0.588392	0.415688
326	Spinal cord	0	1	2	4	5	6	9	12	14	18	0.472546	0.378489
327	Spinal cord	0	0	1	1	1	2	3	4	5	5	0.6355	0.0616688
328	Forebrain/Midbrain/Hindbrain	0	1	3	5	7	9	11	14	15	18	0.492283	0.426415
329	Anterior somitic tissues	0	0	0	0	1	1	1	2	4	7	0.741574	0.354252
330	Sclerotome	0	0	2	4	4	6	8	8	11	17	0.626622	0.330829
331	Splanchnic mesoderm	0	0	0	0	1	1	3	3	6	6	0.726663	0.212257
332	Dermomyotome	0	0	1	2	2	3	8	8	10	11	0.674338	0.361963
333	Gut tube	1	1	1	4	8	11	15	17	21	27	0.37417	0.391985
334	Splanchnic mesoderm	0	0	2	2	2	4	5	5	7	9	0.592285	0.311989
335	Gut tube	1	2	3	4	6	8	8	9	9	11	0.53495	0.35985
336	Gut tube	0	0	2	4	5	6	7	9	12	12	0.553947	0.352291
337	Dermomyotome	1	2	4	4	6	8	10	11	12	12	0.624601	0.338007
338	Erythroid	0	1	1	1	2	2	2	3	3	3	0.698612	0.0253872
339	Splanchnic mesoderm	0	0	0	1	3	3	5	6	8	13	0.694678	0.374926
340	Cranial mesoderm	0	0	0	0	1	3	3	5	7	13	0.776052	0.378173
341	Sclerotome	0	0	0	3	4	6	7	9	11	15	0.598036	0.304845
342	Splanchnic mesoderm	0	1	2	3	6	8	8	10	10	11	0.685152	0.163529
343	Splanchnic mesoderm	0	0	1	2	3	3	5	6	8	9	0.776052	-0.00728994
344	Gut tube	0	1	2	4	5	7	10	12	15	18	0.560654	0.326729
345	Haematoendothelial progenitors	0	1	2	2	3	4	7	10	14	15	0.70042	0.356384
346	Gut tube	1	2	2	3	4	8	12	14	15	21	0.404841	0.3666
347	Gut tube	0	0	1	4	6	9	12	14	21	23	0.342457	0.387233
348	Gut tube	0	1	2	4	9	13	14	19	21	23	0.523792	0.402524
349	Endothelium	0	0	1	3	4	4	6	8	11	12	0.478325	0.340004
350	Dermomyotome	0	0	1	1	2	3	5	7	12	14	0.639274	0.216744
351	Splanchnic mesoderm	0	0	1	2	3	3	3	7	8	13	0.724981	0.260971
352	Splanchnic mesoderm	0	0	2	2	2	3	4	8	11	15	0.657688	0.373569
353	Sclerotome	1	2	3	4	8	8	9	11	12	13	0.735211	0.337261
354	Endothelium	0	0	0	0	0	0	0	0	0	1	0.773091	0.189497
355	Dermomyotome	0	0	0	2	5	5	5	7	11	14	0.601526	0.372279
356	Sclerotome	0	0	0	1	2	3	7	9	11	12	0.700887	0.288161
357	Dermomyotome	0	1	4	4	4	4	4	7	10	12	0.653904	0.245197
358	Dermomyotome	0	2	2	3	5	5	5	6	9	12	0.779164	0.357638
359	Splanchnic mesoderm	0	0	0	0	1	1	2	3	3	3	0.769831	0.0756282
360	Gut tube	0	0	0	2	3	4	4	7	8	9	0.769831	0.290617
361	Gut tube	0	2	3	3	5	6	7	10	11	13	0.616762	0.351244
362	Gut tube	0	1	1	1	2	2	3	3	4	5	0.650239	0.147857
363	Dermomyotome	0	0	0	1	3	5	7	9	11	14	0.738847	0.349837
364	Haematoendothelial progenitors	0	0	0	0	0	0	0	0	1	2	0.744659	0.330504
365	Dermomyotome	0	2	3	4	5	5	6	6	8	9	0.694203	0.358193
366	Dermomyotome	0	1	1	1	3	4	5	6	8	9	0.580906	-0.0798617
367	Cranial mesoderm	0	0	1	3	3	3	4	6	6	9	0.498639	0.152877
368	Spinal cord	0	0	0	1	1	2	4	7	10	13	0.573652	0.180166
369	Forebrain/Midbrain/Hindbrain	0	1	3	3	5	5	7	9	11	12	0.553331	0.133906
370	Spinal cord	0	0	0	2	3	6	7	9	10	14	0.623274	0.361656
371	Spinal cord	1	2	4	7	7	10	13	17	18	23	0.568715	0.378794
372	Spinal cord	1	2	4	5	10	14	18	27	34	44	0.274246	0.222647
373	Spinal cord	0	1	1	5	8	8	10	15	16	22	0.449423	0.404995
374	Spinal cord	1	1	1	1	3	4	4	5	5	7	0.811474	0.116516
375	Spinal cord	1	2	6	8	14	19	27	32	39	43	0.342457	0.246662
376	Forebrain/Midbrain/Hindbrain	0	0	0	0	2	5	8	10	13	18	0.288178	0.307516
377	Spinal cord	0	0	4	9	14	15	20	25	30	34	0.477992	0.30989
378	Spinal cord	1	3	7	11	16	22	27	29	33	36	0.315403	0.325683
379	Spinal cord	0	0	2	2	3	4	7	10	11	13	0.236373	0.18148
380	Spinal cord	1	1	8	11	15	18	24	30	32	38	0.404841	0.318844
381	Spinal cord	0	1	1	3	4	5	7	10	12	16	0.577036	0.396097
382	Forebrain/Midbrain/Hindbrain	0	0	0	0	3	5	7	10	12	13	0.588145	0.29692
383	Spinal cord	0	0	0	2	2	3	3	5	11	15	0.414192	0.405099
384	Spinal cord	0	0	0	2	5	11	15	19	23	26	0.414192	0.425597
385	Spinal cord	0	2	5	6	8	10	17	25	35	43	0.390865	0.266639
386	Spinal cord	1	1	1	2	7	11	13	21	31	36	0.183912	0.223175
387	Spinal cord	1	1	3	6	7	10	13	15	18	19	0.560827	0.414723
388	Spinal cord	0	0	0	0	1	1	1	1	2	3	0.604973	0.335379
389	Spinal cord	0	0	0	0	0	0	0	0	1	1	0.726663	0.338507
390	Spinal cord	0	0	0	0	0	0	0	1	3	4	0.521746	0.292401
391	Spinal cord	0	0	1	1	1	2	5	6	6	7	0.747818	-0.287115
392	Forebrain/Midbrain/Hindbrain	0	4	9	12	17	23	28	33	42	47	0.336656	0.290624
393	Spinal cord	0	0	0	2	3	3	4	5	6	7	0.647722	0.355409
394	Forebrain/Midbrain/Hindbrain	0	0	0	0	0	1	1	2	2	2	0.832555	0.329027
395	Spinal cord	0	2	2	4	5	5	6	6	8	10	0.507456	0.353654
396	Forebrain/Midbrain/Hindbrain	0	0	1	4	7	11	13	15	18	22	0.410088	0.245005
397	Forebrain/Midbrain/Hindbrain	0	0	1	2	3	4	6	8	8	10	0.501988	0.378509
398	Spinal cord	0	0	0	1	2	2	2	2	2	2	0.832555	0.367394
399	Spinal cord	0	2	7	8	11	16	21	24	25	28	0.393309	0.395946
400	Spinal cord	0	0	0	2	4	10	13	14	16	22	0.363128	0.280071
401	Forebrain/Midbrain/Hindbrain	0	0	0	0	0	0	0	0	1	2	0.704699	0.0163521
402	Spinal cord	0	6	8	9	12	15	18	22	28	32	0.433758	0.414466
403	Spinal cord	0	2	2	2	2	2	3	4	4	5	0.616762	0.271547
404	Spinal cord	0	1	1	2	4	6	7	7	10	11	0.629734	0.414269
405	Spinal cord	0	1	1	2	3	3	8	12	13	19	0.630986	0.234323
406	Spinal cord	0	1	1	2	5	8	12	14	15	18	0.312322	0.432652
407	Spinal cord	0	0	3	5	12	17	22	27	34	43	0.672819	0.228474
408	NMP	1	1	1	1	2	4	4	6	8	8	0.715974	0.108448
409	Forebrain/Midbrain/Hindbrain	1	3	6	8	10	12	14	18	20	28	0.55072	0.386059
410	Spinal cord	3	8	10	14	20	24	32	38	47	53	0.273082	0.266968
411	Forebrain/Midbrain/Hindbrain	0	0	0	0	1	1	1	3	4	6	0.646382	0.382526
412	Spinal cord	0	0	0	1	1	1	1	1	1	2	0.803373	-0.169198
413	Spinal cord	0	0	2	2	6	10	16	18	23	25	0.446608	0.427025
414	Spinal cord	0	0	0	0	0	0	0	0	0	0	0.788275	0.128864
415	Spinal cord	0	0	0	0	1	4	8	13	16	22	0.650239	0.437125
416	Spinal cord	0	3	3	5	7	11	14	16	18	29	0.274246	0.402739
417	Forebrain/Midbrain/Hindbrain	0	0	0	0	1	1	3	4	7	7	0.692755	0.319364
418	Forebrain/Midbrain/Hindbrain	0	0	0	0	0	0	0	0	0	1	0.684717	0.136215
419	Spinal cord	0	0	0	0	0	1	2	2	2	4	0.613994	0.293218
420	Spinal cord	0	2	6	10	11	17	21	24	28	35	0.398156	0.419994
421	Forebrain/Midbrain/Hindbrain	0	0	0	1	1	3	5	8	11	18	0.274817	0.346945
422	Spinal cord	1	2	3	7	11	15	21	24	27	31	0.414192	0.402011
423	Spinal cord	0	0	0	2	3	5	8	11	14	16	0.332156	0.313567
424	Spinal cord	0	0	0	0	0	0	0	0	0	0	0.770642	0.309763
425	Spinal cord	0	1	1	1	2	3	3	4	4	4	0.726663	0.244771
426	Spinal cord	0	1	4	4	5	9	19	22	27	32	0.523792	0.250041
427	Spinal cord	0	2	5	7	15	20	26	30	37	45	0.249328	0.261321
428	Spinal cord	0	2	3	3	5	9	9	11	16	20	0.560827	0.404135
429	Spinal cord	0	1	5	7	9	12	14	19	25	28	0.205715	0.402645
430	Spinal cord	0	0	1	2	5	7	9	11	14	16	0.278242	0.20577
431	Spinal cord	0	0	0	1	2	2	3	3	5	6	0.639157	0.0116843
432	Spinal cord	0	2	5	9	14	16	21	23	29	32	0.395944	0.327746
433	Spinal cord	0	1	1	1	3	5	7	12	17	23	0.364845	0.307327
434	Spinal cord	0	2	3	4	4	5	5	8	9	13	0.577119	0.358936
435	Spinal cord	2	5	8	14	17	22	26	32	41	47	0.342457	0.2424
436	Spinal cord	0	0	0	4	6	8	8	14	17	22	0.356121	0.30118
437	Spinal cord	0	1	1	1	2	2	3	3	3	4	0.618555	0.317642
438	Spinal cord	1	1	3	4	4	5	9	14	16	20	0.523792	0.346426
439	Spinal cord	0	3	6	8	12	19	21	28	35	41	0.23239	0.217217
440	Spinal cord	0	1	1	3	5	7	8	12	16	17	0.492704	0.405251
441	Spinal cord	1	4	8	11	13	19	24	30	36	42	0.364273	0.293797
442	Forebrain/Midbrain/Hindbrain	0	2	3	3	4	6	10	13	17	21	0.451234	0.414913
443	Spinal cord	1	5	9	12	20	24	32	38	42	48	0.31707	0.250058
444	Spinal cord	1	1	2	4	7	11	11	13	15	17	0.422178	0.415103
445	Spinal cord	0	2	3	6	11	16	19	24	29	31	0.358481	0.421216
446	Spinal cord	0	0	1	1	2	2	3	4	4	6	0.614081	0.369935
447	Forebrain/Midbrain/Hindbrain	0	1	1	2	8	9	12	13	20	24	0.308994	0.268105
448	Spinal cord	0	3	6	8	12	16	19	23	26	34	0.341276	0.410315
449	Spinal cord	0	0	0	1	2	5	9	11	15	18	0.348478	0.425393
450	Spinal cord	1	3	5	12	16	20	24	29	34	43	0.329095	0.280684
451	Spinal cord	0	0	2	6	9	12	14	20	21	25	0.239756	0.29941
452	Spinal cord	0	0	0	0	1	2	2	2	5	5	0.789831	0.353906
453	Spinal cord	0	0	1	8	12	17	21	27	33	41	0.265718	0.197565
454	Spinal cord	0	1	3	5	6	9	11	14	16	19	0.650239	0.399389
455	Spinal cord	0	0	2	2	5	10	17	21	24	27	0.449092	0.341452
456	Spinal cord	0	1	2	2	8	13	20	21	27	32	0.404841	0.414338
457	Spinal cord	2	8	11	15	21	24	31	38	44	51	0.265718	0.268353
458	Spinal cord	0	1	2	2	3	4	6	9	11	15	0.600403	0.398555
459	Forebrain/Midbrain/Hindbrain	0	0	0	0	0	0	0	0	0	0	0.73514	0.206505
460	Spinal cord	0	1	1	2	2	5	6	9	11	16	0.435406	0.429419
461	Forebrain/Midbrain/Hindbrain	0	0	0	0	2	5	8	10	17	19	0.621372	0.433731
462	Spinal cord	0	0	0	1	1	2	3	3	3	3	0.773091	0.362054
463	Spinal cord	1	1	1	2	2	3	7	12	17	19	0.433036	0.440194
464	Spinal cord	0	3	3	4	4	7	9	13	13	16	0.46499	0.341682
465	Spinal cord	0	0	2	2	5	7	9	11	12	13	0.607722	0.394859
466	Forebrain/Midbrain/Hindbrain	0	0	0	0	0	1	2	2	4	4	0.769831	0.374128
467	Spinal cord	0	0	3	6	9	18	24	25	30	40	0.201465	0.266288
468	Spinal cord	0	0	0	0	0	0	0	0	0	2	0.725184	0.220539
469	Forebrain/Midbrain/Hindbrain	1	1	2	4	4	8	10	12	14	17	0.187036	0.34889
470	Spinal cord	0	0	0	0	1	1	1	2	6	8	0.571703	0.234587
471	Spinal cord	0	1	1	4	5	6	11	15	19	24	0.53495	0.361725
472	Spinal cord	0	1	1	1	2	3	4	5	7	7	0.598604	0.379079
473	Spinal cord	0	0	2	5	8	12	16	17	23	30	0.38863	0.387397
474	Spinal cord	0	0	0	0	1	2	2	3	4	4	0.574343	0.370246
475	Spinal cord	0	1	3	3	5	8	10	16	19	25	0.668407	0.22731
476	Spinal cord	0	1	4	10	15	23	26	32	40	47	0.46201	0.243874
477	Spinal cord	0	0	5	8	11	14	20	24	27	35	0.353447	0.314028
478	Spinal cord	1	6	11	15	19	24	29	33	37	43	0.353447	0.25077
479	Spinal cord	0	0	0	0	0	0	0	1	1	1	0.771496	0.315123
480	Spinal cord	0	0	3	5	9	13	15	16	19	23	0.462638	0.398665
481	Spinal cord	0	0	1	1	1	1	2	2	2	4	0.668191	0.363801
482	Spinal cord	2	2	3	4	5	6	9	11	16	20	0.374455	0.347313
483	Spinal cord	1	3	4	6	9	15	20	24	32	39	0.344976	0.17044
484	Forebrain/Midbrain/Hindbrain	0	1	1	2	2	2	3	4	4	4	0.722578	0.373078
485	Spinal cord	0	0	0	2	3	4	6	8	9	13	0.554319	0.414095
486	Spinal cord	0	0	0	1	5	6	8	14	19	22	0.227298	0.395881
487	Spinal cord	1	1	2	3	4	5	8	15	23	32	0.306605	0.434604
488	Spinal cord	0	0	0	0	1	1	1	1	3	4	0.59991	0.341493
489	Spinal cord	0	2	2	2	5	6	8	13	14	18	0.361771	0.341113
490	Spinal cord	1	3	3	6	8	10	16	17	21	23	0.510166	0.421654
491	Spinal cord	0	0	0	0	0	0	0	1	1	3	0.655602	0.33001
492	Spinal cord	0	2	4	7	11	16	17	20	23	24	0.568129	0.416963
493	Forebrain/Midbrain/Hindbrain	0	2	2	2	2	2	2	2	2	3	0.581691	0.255699
494	Spinal cord	0	1	1	2	3	5	7	12	13	15	0.510917	0.440775
495	Spinal cord	0	0	0	0	1	1	1	1	1	1	0.789831	-0.0934116
496	Spinal cord	0	0	1	1	2	2	4	4	4	7	0.610851	0.394426
497	Spinal cord	0	1	4	4	4	5	6	8	10	17	0.432132	0.440802
498	Spinal cord	0	0	0	1	3	4	6	8	9	11	0.714904	0.359232
499	Spinal cord	0	0	3	7	9	15	17	22	26	33	0.336656	0.202636
500	Spinal cord	0	0	1	3	5	7	8	9	15	17	0.491436	0.153651
501	Spinal cord	0	0	0	2	9	12	14	23	32	40	0.574964	0.158631
502	Spinal cord	1	3	4	7	11	16	22	29	37	44	0.446295	0.163469
503	Spinal cord	0	3	4	6	12	16	19	26	33	40	0.449092	0.146824
504	Spinal cord	0	0	3	6	10	12	16	18	20	25	0.510166	0.370734
505	Spinal cord	0	0	0	1	2	3	3	5	9	12	0.501048	0.427539
506	Spinal cord	0	0	0	0	0	0	0	0	0	1	0.681775	0.173099
507	Spinal cord	0	0	0	0	1	1	4	5	6	8	0.590122	-0.157346
508	Spinal cord	0	1	3	6	11	15	19	23	30	34	0.37989	0.434151
509	Forebrain/Midbrain/Hindbrain	0	0	2	3	5	7	9	13	16	17	0.511563	0.434517
510	Spinal cord	0	0	0	0	0	0	0	0	0	0	0.790925	0.0694608
511	Spinal cord	0	1	5	12	16	24	28	37	42	47	0.304569	0.228201
512	Spinal cord	0	2	8	14	21	24	28	30	37	46	0.193786	0.235791
513	Spinal cord	0	3	5	6	8	10	16	20	31	34	0.289294	0.277715
514	Spinal cord	2	8	12	15	20	27	29	34	40	49	0.286813	0.255388
515	Forebrain/Midbrain/Hindbrain	0	0	0	1	4	6	8	9	14	20	0.422178	0.420697
516	Spinal cord	1	1	2	5	12	16	20	28	36	43	0.201465	0.222022
517	Spinal cord	2	8	11	17	21	26	30	34	39	44	0.336206	0.253039
518	Spinal cord	0	0	0	1	3	8	12	14	21	24	0.361469	0.418313
519	Spinal cord	1	4	6	11	16	22	29	35	41	48	0.336656	0.21746
520	Spinal cord	0	1	1	1	3	3	7	8	11	14	0.568817	0.429216
521	Spinal cord	0	1	4	4	6	9	10	11	11	12	0.533668	0.176277
522	Spinal cord	0	0	0	3	6	10	15	20	23	27	0.415111	0.323049
523	Spinal cord	0	0	1	1	1	3	4	6	7	9	0.52572	0.419613
524	Spinal cord	1	1	4	11	16	19	23	33	40	47	0.190076	0.224085
525	Spinal cord	0	4	4	7	8	16	22	26	30	39	0.449092	0.158938
526	Forebrain/Midbrain/Hindbrain	0	0	0	0	0	1	1	1	1	2	0.677374	0.387354
527	Forebrain/Midbrain/Hindbrain	0	1	4	6	7	8	14	19	25	29	0.443241	0.246043
528	Spinal cord	0	0	4	9	10	21	25	30	38	44	0.200496	0.194312
529	Spinal cord	0	2	5	7	11	15	18	22	25	30	0.329095	0.292407
530	Spinal cord	0	0	1	1	1	1	1	1	1	4	0.753689	0.401894
531	Spinal cord	1	4	9	14	18	23	25	26	29	36	0.284474	0.321293
532	Spinal cord	0	0	1	2	4	4	7	8	13	14	0.622919	0.430288
533	Spinal cord	0	0	3	6	6	10	12	14	19	27	0.511563	0.407374
534	Spinal cord	0	4	5	7	11	12	15	18	20	24	0.34808	0.34434
535	Spinal cord	0	1	2	3	3	11	14	17	22	23	0.336656	0.441867
536	Spinal cord	1	2	3	5	6	8	9	14	18	19	0.354665	0.341242
537	Spinal cord	1	1	3	6	8	11	16	20	25	34	0.249258	0.396699
538	Spinal cord	0	1	2	2	4	7	9	17	22	25	0.201465	0.217682
539	Spinal cord	0	1	2	5	7	9	12	17	25	27	0.557449	0.422707
540	Forebrain/Midbrain/Hindbrain	0	0	1	1	1	1	1	2	3	3	0.68593	0.0601669
541	Spinal cord	0	1	9	10	12	19	21	27	35	43	0.325528	0.312013
542	Forebrain/Midbrain/Hindbrain	0	0	0	0	2	3	5	9	15	21	0.528789	0.401653
543	Spinal cord	0	2	2	4	7	9	16	17	19	23	0.437079	0.20297
544	Spinal cord	0	3	9	17	21	25	31	36	44	50	0	0.231232
545	Spinal cord	0	0	0	0	0	0	1	1	2	3	0.73325	0.345553
546	Spinal cord	0	1	5	9	10	17	27	32	36	41	0.222303	0.19634
547	Spinal cord	0	3	10	13	20	27	30	39	42	52	0.190076	0.224831
548	Spinal cord	0	0	2	6	12	14	22	27	32	39	0.553947	0.247363
549	Spinal cord	0	0	4	7	11	16	23	31	41	45	0.231551	0.176643
550	Spinal cord	0	0	1	1	3	7	10	14	20	31	0.364216	0.294318
551	Spinal cord	0	0	0	0	0	3	4	6	7	8	0.528758	-0.0981098
552	Spinal cord	0	1	3	5	7	9	12	14	21	25	0.528148	0.399187
553	Spinal cord	0	0	3	5	9	11	17	27	30	36	0.401935	0.144839
554	Forebrain/Midbrain/Hindbrain	1	4	5	5	5	8	11	15	18	23	0.475513	0.421688
555	Spinal cord	1	1	3	6	7	12	13	16	19	22	0.557449	0.335545
556	Spinal cord	0	4	7	14	18	22	25	29	37	48	0.358481	0.289148
557	Spinal cord	1	2	3	5	7	9	13	18	25	29	0.274365	0.437267
558	Spinal cord	0	3	7	11	16	20	27	32	40	47	0.348987	0.173572
559	Spinal cord	0	0	2	7	9	14	16	21	26	30	0.352776	0.333275
560	Spinal cord	0	5	5	10	16	24	30	39	44	53	0.494064	0.243987
561	Spinal cord	0	0	0	0	0	1	1	2	3	4	0.769831	0.287157
562	Spinal cord	1	1	3	5	7	10	16	19	25	28	0.342457	0.177554
563	Spinal cord	1	2	5	6	7	10	14	19	27	32	0.273082	0.40042
564	Surface ectoderm	0	0	0	0	0	0	0	0	0	0	0.678261	-0.162751
565	Spinal cord	0	1	1	3	5	8	10	14	19	24	0.382352	0.325389
566	Spinal cord	0	3	4	5	7	10	16	22	26	29	0.352776	0.441875
567	Spinal cord	2	3	4	4	5	7	11	14	16	18	0.291876	0.425775
568	Spinal cord	0	0	2	2	6	9	15	22	26	35	0.27492	0.418851
569	Spinal cord	0	0	2	3	5	6	9	14	16	17	0.480256	0.436187
570	Spinal cord	1	5	9	12	17	22	27	32	37	42	0.343123	0.225824
571	Spinal cord	0	2	3	7	7	10	11	19	20	25	0.51473	0.290956
572	Spinal cord	1	1	2	3	5	10	14	21	23	27	0.332349	0.416719
573	Spinal cord	0	1	2	3	4	9	10	10	14	15	0.593399	0.405261
574	Spinal cord	0	3	6	7	9	11	14	19	25	27	0.592141	0.360555
575	Spinal cord	0	2	3	4	6	8	11	13	20	22	0.416277	0.255405
576	Spinal cord	3	4	8	14	21	23	29	41	44	54	0.371118	0.208817
577	Spinal cord	0	2	3	5	7	11	14	16	21	23	0.526554	0.412223
578	Spinal cord	2	4	9	14	18	25	32	34	45	49	0.336656	0.203201
579	Spinal cord	1	2	6	7	11	13	15	15	18	24	0.424323	0.264843
580	Spinal cord	0	0	2	7	13	17	21	23	29	32	0.769831	0.184528
581	Spinal cord	0	1	3	8	15	18	20	27	32	39	0.482966	0.42947
582	Spinal cord	0	2	2	3	4	5	7	9	14	16	0.464501	0.426323
583	Gut tube	0	0	0	0	0	0	1	4	4	6	0.572871	0.370864
584	Spinal cord	0	0	1	2	3	5	6	8	9	9	0.581874	0.0123803
585	Spinal cord	0	1	1	4	6	8	12	17	26	33	0.491203	0.358634
586	Spinal cord	1	3	4	7	9	11	15	15	20	26	0.286417	0.260796
587	Spinal cord	0	0	0	3	5	9	11	15	23	31	0.496934	0.386418
588	Forebrain/Midbrain/Hindbrain	2	4	8	12	20	25	29	36	46	51	0.288216	0.201463
589	Spinal cord	0	1	4	6	8	12	18	20	24	33	0.289294	0.293404
590	Spinal cord	1	5	10	12	18	22	25	34	38	43	0.275538	0.241284
591	Spinal cord	0	0	1	5	10	13	18	24	27	33	0.368446	0.331316
592	Spinal cord	0	3	5	6	7	9	12	17	25	28	0.62884	0.358932
593	Spinal cord	1	2	3	3	6	12	15	18	23	25	0.41939	0.174278
594	Spinal cord	0	1	2	4	5	6	9	16	18	22	0.553947	0.431149
595	Spinal cord	1	3	10	13	15	19	21	22	27	34	0.418451	0.327906
596	Spinal cord	0	1	5	8	15	19	25	31	36	43	0.418451	0.147614
597	Spinal cord	0	1	1	3	4	9	14	19	23	29	0.58482	0.342371
598	Spinal cord	1	1	3	5	7	11	14	17	22	27	0.40846	0.35305
599	Spinal cord	0	0	1	4	5	9	13	17	23	25	0.498504	0.393487
600	Spinal cord	0	3	3	7	11	12	15	18	20	26	0.46408	0.44203
601	Forebrain/Midbrain/Hindbrain	0	4	4	7	8	11	15	19	21	25	0.388276	0.441266
602	Spinal cord	1	2	5	7	14	18	22	31	39	45	0.231551	0.191401
603	Spinal cord	0	0	0	0	0	0	0	0	0	0	0.832555	-0.017936
604	Spinal cord	0	0	0	1	1	1	1	3	3	4	0.736519	0.159154
605	Spinal cord	0	0	0	1	3	3	3	3	5	6	0.73902	0.370383
606	Spinal cord	1	2	3	5	5	6	6	8	11	14	0.624743	0.417345
607	Spinal cord	0	1	4	5	8	12	16	27	32	39	0.37417	0.298144
608	Spinal cord	1	5	9	13	19	24	30	38	48	53	0.304814	0.21075
609	Spinal cord	0	3	4	5	8	12	16	19	24	32	0.277445	0.395889
610	Spinal cord	0	2	2	2	5	7	9	13	15	19	0.663251	0.442342
611	Spinal cord	0	2	2	4	6	8	9	12	16	22	0.621372	0.295438
612	Spinal cord	3	6	10	15	17	21	27	34	38	44	0.284614	0.226051
613	Spinal cord	0	1	2	4	5	8	11	12	16	16	0.493233	0.408307
614	Spinal cord	0	3	3	4	8	11	13	17	23	30	0.60522	0.278114
615	Sclerotome	0	0	0	0	2	2	4	7	8	11	0.67686	0.0467019
616	Spinal cord	0	2	4	5	8	11	17	18	23	26	0.620187	0.170046
617	Spinal cord	0	1	1	1	1	2	5	7	8	9	0.65524	0.373877
618	Dermomyotome	0	0	0	0	0	0	1	2	3	4	0.640428	0.375082
619	Spinal cord	0	0	1	3	8	10	10	12	18	24	0.432716	0.363633
620	Spinal cord	0	0	0	0	3	4	5	7	9	9	0.655818	0.00947865
621	Spinal cord	1	4	8	12	16	19	24	31	36	40	0.205239	0.221534
622	Sclerotome	0	0	3	4	4	5	8	11	13	19	0.587472	0.446589
623	Spinal cord	3	7	9	13	18	20	24	29	35	47	0.284614	0.226985
624	Spinal cord	0	1	4	7	8	12	17	20	24	26	0.476523	0.444079
625	Spinal cord	0	1	5	11	20	28	32	42	46	55	0.41939	0.253
626	Spinal cord	0	2	2	2	3	5	9	15	17	20	0.460376	0.445196
627	Spinal cord	1	4	7	10	12	17	21	25	32	40	0.249328	0.230305
628	Spinal cord	0	0	1	2	5	6	7	8	12	19	0.234625	0.432203
629	Spinal cord	1	1	4	5	8	10	13	17	23	29	0.41348	0.36263
630	Spinal cord	0	0	0	5	8	11	12	13	15	20	0.49369	0.381274
631	Spinal cord	0	0	0	3	8	12	17	20	22	27	0.486377	0.366152
632	Spinal cord	1	4	8	11	17	20	27	33	41	48	0.201465	0.188751
633	Spinal cord	0	2	3	5	7	7	10	14	20	26	0.602592	0.2868
634	Spinal cord	1	3	3	5	6	9	10	13	17	22	0.447525	0.428735
635	Haematoendothelial progenitors	1	1	1	1	5	7	10	12	19	25	0.510436	0.352149
636	Sclerotome	0	0	0	0	0	1	3	6	7	9	0.762024	0.230702
637	Spinal cord	0	5	6	8	12	14	18	21	24	28	0.38422	0.441409
638	Spinal cord	0	1	2	3	4	5	6	11	14	18	0.363621	0.4402
639	Spinal cord	0	0	0	0	1	3	5	6	13	14	0.58355	0.362135
640	Haematoendothelial progenitors	0	0	0	1	2	2	2	2	4	5	0.735824	0.404862
641	Spinal cord	1	1	2	3	8	11	14	20	25	29	0.425012	0.335604
642	Spinal cord	2	5	9	14	19	21	26	33	41	46	0.231591	0.22113
643	Forebrain/Midbrain/Hindbrain	0	0	0	0	0	0	1	1	2	2	0.692736	0.172092
644	Spinal cord	0	2	7	12	14	18	24	29	36	45	0.497182	0.157826
645	Spinal cord	0	1	6	6	9	10	12	19	22	25	0.514622	0.187124
646	Spinal cord	2	4	9	16	20	26	31	35	41	47	0.237136	0.225572
647	Spinal cord	1	3	6	7	10	11	16	20	23	31	0.246747	0.41308
648	Haematoendothelial progenitors	0	0	1	4	7	9	10	16	17	22	0.658579	0.199383
649	Anterior somitic tissues	0	1	2	5	6	8	11	14	19	21	0.618839	0.372445
650	Spinal cord	0	0	2	2	3	6	8	10	13	16	0.544617	0.415179
651	Spinal cord	1	3	6	8	11	12	18	19	26	33	0.281918	0.41565
652	Spinal cord	1	3	7	12	18	20	28	31	39	47	0.254295	0.185313
653	Haematoendothelial progenitors	1	1	2	3	4	4	8	12	17	22	0.526549	0.446204
654	Endothelium	0	1	1	2	2	2	2	4	6	8	0.606753	0.323679
655	Spinal cord	1	2	5	7	8	11	15	19	25	29	0.300375	0.299857
656	Spinal cord	0	4	8	12	17	23	29	35	44	53	0.288525	0.203347
657	Endothelium	1	1	1	1	1	1	1	2	2	2	0.780398	0.279653
658	Spinal cord	0	2	5	5	5	8	12	19	24	31	0.31008	0.40493
659	Spinal cord	0	2	3	9	11	18	23	31	37	41	0.38735	0.149134
660	Spinal cord	0	0	3	8	8	12	16	21	26	30	0.47454	0.312727
661	Spinal cord	0	1	2	2	2	2	3	4	4	6	0.725469	-0.155241
662	Anterior somitic tissues	0	0	0	1	5	6	7	8	8	8	0.744659	-0.138786
663	Spinal cord	1	1	4	7	7	13	18	21	25	29	0.438943	0.324808
664	Endothelium	1	1	1	1	1	1	1	1	1	2	0.767577	0.25998
665	Spinal cord	0	3	6	12	15	19	26	28	36	45	0.411161	0.167546
666	Neural crest	0	3	3	8	12	14	17	20	25	33	0.503743	0.435324
667	Spinal cord	0	2	4	9	10	15	19	26	30	37	0.443686	0.244282
668	Spinal cord	1	2	3	3	8	8	11	15	16	20	0.46954	0.429838
669	Spinal cord	2	3	6	10	12	16	18	21	28	31	0.437715	0.437325
670	Neural crest	0	0	1	1	2	5	6	7	7	9	0.508859	0.248957
671	Surface ectoderm	1	2	4	6	9	12	15	19	22	27	0.45761	0.443707
672	Forebrain/Midbrain/Hindbrain	0	0	0	0	2	5	7	11	13	14	0.593098	0.365098
673	Spinal cord	0	1	6	8	12	17	24	30	35	43	0.418295	0.245629
674	Spinal cord	0	0	0	4	6	7	10	14	20	26	0.610846	0.33264
675	Endothelium	0	1	1	1	1	2	3	5	5	6	0.639411	0.337014
676	Sclerotome	0	0	0	1	3	3	3	4	10	11	0.545738	0.437632
677	Spinal cord	0	0	1	1	2	3	6	9	12	16	0.542637	0.422598
678	Neural crest	1	1	3	5	8	10	11	15	18	20	0.535329	0.424018
679	Cranial mesoderm	0	0	0	0	0	0	1	2	2	2	0.679096	0.204114
680	Sclerotome	1	1	1	2	2	2	3	3	7	9	0.638624	0.394657
681	Spinal cord	0	0	1	1	1	1	1	1	2	3	0.630991	0.364455
682	Forebrain/Midbrain/Hindbrain	1	1	1	1	1	1	1	1	1	1	0.750173	0.281642
683	Forebrain/Midbrain/Hindbrain	0	0	1	1	3	7	7	8	10	11	0.567683	0.305488
684	Haematoendothelial progenitors	0	0	1	1	2	2	3	6	8	9	0.710191	-0.224749
685	Anterior somitic tissues	1	1	1	1	1	3	4	5	7	7	0.639978	0.406777
686	Spinal cord	0	0	2	3	6	11	12	21	25	29	0.363904	0.389514
687	Neural crest	1	3	5	9	9	11	12	18	24	34	0.381305	0.308796
688	Neural crest	0	0	0	1	1	2	3	3	4	6	0.542816	0.389385
689	Neural crest	0	0	0	0	1	1	3	8	10	15	0.578461	0.413144
690	Neural crest	0	0	0	0	0	1	1	2	2	2	0.75502	0.309669
691	Neural crest	0	0	1	1	4	7	11	14	17	19	0.510746	0.43483
692	Spinal cord	1	3	6	7	7	11	12	19	24	29	0.366498	0.310851
693	Dermomyotome	0	1	1	2	3	3	4	5	6	8	0.545738	0.32239
694	Spinal cord	0	0	1	1	1	1	1	3	4	5	0.49214	0.0485704
695	Spinal cord	0	0	1	1	4	5	6	7	9	13	0.620195	0.387484
696	Neural crest	1	1	1	1	4	4	4	7	8	8	0.543785	0.00105935
697	Neural crest	1	1	1	1	1	1	1	1	1	2	0.695704	0.266316
698	Neural crest	0	0	0	1	1	1	4	4	4	4	0.633525	0.392116
699	Dermomyotome	0	1	1	1	1	2	2	5	5	7	0.641328	0.344885
700	Cranial mesoderm	0	0	0	3	6	6	6	8	10	11	0.667802	0.0830451
701	Neural crest	0	1	1	2	4	6	9	15	21	23	0.622047	0.380116
702	Dermomyotome	0	2	2	4	8	10	11	13	15	22	0.62106	0.377871
703	Dermomyotome	0	1	2	2	7	9	15	21	24	29	0.620596	0.382573
704	Neural crest	0	0	1	4	4	5	7	8	9	10	0.570478	-0.0388186
705	Spinal cord	0	0	1	2	4	7	7	11	13	16	0.27111	0.295605
706	Dermomyotome	0	1	1	4	6	10	14	20	24	28	0.645513	0.380896
707	Neural crest	0	0	0	2	2	2	4	7	11	13	0.56381	0.442871
708	Neural crest	0	0	0	0	0	2	2	2	2	3	0.695182	0.361981
709	Neural crest	0	0	0	1	2	2	2	2	3	4	0.53713	0.35571
710	Neural crest	0	0	0	0	1	1	2	3	8	10	0.49901	0.419818
711	Neural crest	0	1	2	2	3	3	4	4	5	6	0.564121	0.249967
712	Sclerotome	0	0	0	0	3	4	5	11	14	19	0.710915	0.447541
713	Neural crest	0	1	1	2	3	3	4	4	5	6	0.760148	-0.0152907
714	Dermomyotome	0	0	0	0	0	0	0	0	0	0	0.832555	0.203311
715	Dermomyotome	0	0	2	4	6	8	9	10	10	13	0.602215	-0.0462259
716	Spinal cord	0	0	0	2	2	4	6	8	10	12	0.678568	0.381302
717	Dermomyotome	0	0	0	2	2	2	2	3	4	5	0.606026	0.35836
718	Surface ectoderm	0	0	2	2	3	3	4	4	4	5	0.722921	-0.127509
719	Surface ectoderm	0	0	0	0	0	0	1	2	2	2	0.773091	0.303012
720	Neural crest	0	0	0	1	1	2	2	5	5	7	0.72807	0.388746
721	Neural crest	0	0	1	3	3	5	6	6	9	9	0.642007	0.2158
722	Neural crest	0	0	0	0	0	0	1	1	3	3	0.719812	0.329866
723	Neural crest	0	0	1	3	5	7	7	7	7	8	0.635909	0.256593
724	Neural crest	0	0	1	1	2	2	4	6	6	9	0.773091	0.369845
725	Spinal cord	0	1	2	2	4	4	6	7	8	9	0.542584	0.245323
726	Spinal cord	1	1	2	2	4	5	9	13	16	20	0.249791	0.25626
727	Spinal cord	1	2	3	6	9	10	17	21	25	32	0.374455	0.344821
728	Spinal cord	1	2	3	4	7	12	14	17	21	22	0.303032	0.417371
729	Spinal cord	0	2	6	9	15	17	21	26	31	35	0.274711	0.402586
730	Spinal cord	0	0	1	1	2	2	3	6	6	7	0.722578	0.346864
731	Forebrain/Midbrain/Hindbrain	2	2	5	7	7	8	11	13	17	20	0.464367	0.404646
732	Spinal cord	1	4	4	6	7	8	9	9	10	12	0.586616	0.119696
733	Spinal cord	2	3	3	3	4	4	8	12	13	14	0.547917	0.395115
734	Spinal cord	0	1	1	3	4	7	8	10	12	15	0.358481	0.411646
735	Spinal cord	0	1	1	1	1	4	7	8	10	11	0.700363	0.383191
736	Forebrain/Midbrain/Hindbrain	0	1	4	7	10	16	21	25	31	40	0.372021	0.355244
737	Spinal cord	0	0	1	1	2	5	8	14	17	19	0.382271	0.357908
738	Spinal cord	2	4	9	11	14	14	20	25	28	32	0.433707	0.401897
739	Spinal cord	0	1	2	4	6	10	11	16	19	22	0.464501	0.420501
740	Forebrain/Midbrain/Hindbrain	0	0	0	0	0	0	3	6	9	9	0.684825	-0.137424
741	Definitive endoderm	1	1	3	6	7	7	7	9	11	13	0.570501	0.113103
742	Spinal cord	2	2	2	3	4	6	8	10	11	15	0.54131	0.40233
743	Spinal cord	0	0	0	0	0	0	0	0	0	0	0.703515	0.239279
744	Spinal cord	1	1	1	2	3	4	5	8	10	11	0.674427	0.0763046
745	NMP	1	1	1	3	4	6	10	12	22	26	0.138277	0.22026
746	Spinal cord	0	1	1	2	3	5	7	8	8	10	0.568817	-0.121777
747	Spinal cord	0	0	0	1	4	8	10	14	17	18	0.383296	0.415392
748	Forebrain/Midbrain/Hindbrain	0	0	3	3	3	3	3	6	7	8	0.678971	0.338225
749	Spinal cord	0	1	1	3	5	7	8	9	11	12	0.618352	0.207236
750	Spinal cord	0	0	1	1	2	4	14	20	25	33	0.523792	0.162802
751	Forebrain/Midbrain/Hindbrain	0	0	0	0	0	1	2	3	6	8	0.767105	0.270205
752	Spinal cord	0	0	1	2	5	11	16	16	17	22	0.363128	0.412095
753	Forebrain/Midbrain/Hindbrain	1	2	2	2	4	6	7	8	10	13	0.4784	0.352773
754	Spinal cord	0	1	2	3	6	9	10	13	16	21	0.629184	0.362186
755	Forebrain/Midbrain/Hindbrain	0	0	0	0	2	3	4	5	7	9	0.638914	0.406627
756	Spinal cord	0	0	2	3	5	8	14	16	16	23	0.653816	0.408705
757	Spinal cord	1	1	4	7	8	14	22	29	35	42	0.404841	0.222954
758	Spinal cord	1	1	2	2	5	9	10	12	15	19	0.190998	0.262374
759	Spinal cord	0	0	1	2	5	9	12	18	24	30	0.475513	0.170241
760	Cranial mesoderm	0	0	0	1	1	4	4	4	4	5	0.606195	0.384574
761	Forebrain/Midbrain/Hindbrain	0	0	0	0	2	2	4	4	5	6	0.535867	0.343355
762	Spinal cord	0	0	2	2	3	4	4	5	7	11	0.36338	0.195987
763	Spinal cord	0	0	5	6	6	7	12	17	26	30	0.310712	0.386206
764	Spinal cord	1	4	4	5	10	13	17	22	26	28	0.364216	0.336426
765	Sclerotome	1	1	1	4	4	6	7	8	13	14	0.388987	0.248577
766	Forebrain/Midbrain/Hindbrain	0	1	1	3	5	7	8	9	13	15	0.406243	0.396615
767	Spinal cord	1	2	2	3	4	8	13	15	16	24	0.467619	0.387452
768	Spinal cord	1	2	3	5	6	9	14	18	22	29	0.392823	0.395209
769	Forebrain/Midbrain/Hindbrain	1	2	2	4	6	8	9	10	11	11	0.691779	0.0786121
770	Spinal cord	0	2	4	6	10	16	18	22	25	29	0.35771	0.417355
771	Spinal cord	0	0	1	1	2	2	3	5	5	6	0.619239	-0.294013
772	Spinal cord	0	1	4	6	9	14	17	20	25	29	0.531934	0.337653
773	Spinal cord	0	1	2	3	4	10	11	15	17	20	0.593915	0.411564
774	Spinal cord	1	4	5	7	13	16	17	20	21	29	0.432541	0.401182
775	Spinal cord	0	0	2	3	4	5	7	9	11	14	0.491631	0.382005
776	Spinal cord	0	0	0	1	4	8	9	14	20	26	0.616762	0.402063
777	Spinal cord	0	0	1	3	5	6	6	7	9	11	0.494903	0.350881
778	Spinal cord	0	0	0	0	0	0	0	0	0	1	0.726663	0.351088
779	Spinal cord	0	0	2	4	6	14	16	19	22	22	0.553947	0.427872
780	Spinal cord	2	4	8	12	21	24	31	38	45	53	0.235841	0.268456
781	Spinal cord	1	1	2	6	8	11	14	18	26	28	0.417573	0.382869
782	Spinal cord	1	1	2	6	8	9	12	16	18	24	0.453706	0.417543
783	Forebrain/Midbrain/Hindbrain	1	1	1	2	3	4	4	5	8	10	0.265903	0.462963
784	Forebrain/Midbrain/Hindbrain	0	0	1	2	6	7	9	12	13	15	0.486742	0.381197
785	Forebrain/Midbrain/Hindbrain	1	2	3	4	5	6	8	11	16	20	0.189667	0.449632
786	Forebrain/Midbrain/Hindbrain	1	2	2	3	4	7	8	11	14	17	0.189667	0.450689
787	Endothelium	0	0	2	4	4	5	8	12	14	15	0.408397	0.414623
788	Forebrain/Midbrain/Hindbrain	0	0	1	1	2	2	5	7	10	14	0	0.447316
789	Forebrain/Midbrain/Hindbrain	0	1	4	6	8	10	11	13	16	18	0.186165	0.444942
790	Forebrain/Midbrain/Hindbrain	0	0	0	0	0	0	2	2	3	7	0.616762	0.143878
791	Forebrain/Midbrain/Hindbrain	1	2	3	3	4	8	9	13	16	18	0	0.4454
792	Forebrain/Midbrain/Hindbrain	0	2	4	4	8	10	13	19	20	24	0.13285	0.476115
793	Forebrain/Midbrain/Hindbrain	0	0	0	1	3	6	8	9	13	16	0.189667	0.435026
794	Forebrain/Midbrain/Hindbrain	0	0	0	0	1	2	3	3	4	4	0.68593	-0.32219
795	Forebrain/Midbrain/Hindbrain	0	0	3	3	3	3	3	4	4	7	0.553947	-0.390373
796	Forebrain/Midbrain/Hindbrain	0	0	0	1	2	3	6	7	9	11	0.523792	-0.386936
797	Forebrain/Midbrain/Hindbrain	0	1	5	5	7	9	11	14	15	18	0.228744	0.440887
798	Neural crest	0	0	0	0	0	1	3	3	3	4	0.691257	-0.131449
799	Forebrain/Midbrain/Hindbrain	0	3	4	6	10	11	11	13	16	19	0.273645	0.436848
800	Forebrain/Midbrain/Hindbrain	0	1	2	3	4	5	10	15	17	21	0.240219	0.473458
801	Forebrain/Midbrain/Hindbrain	0	0	1	2	2	4	6	6	8	10	0.421057	0.107474
802	Forebrain/Midbrain/Hindbrain	0	1	2	4	5	7	8	11	14	15	0.189667	0.435646
803	Forebrain/Midbrain/Hindbrain	0	0	1	2	2	3	3	5	5	6	0.553947	-0.379333
804	Forebrain/Midbrain/Hindbrain	1	1	2	4	6	8	9	12	13	17	0	0.440747
805	Forebrain/Midbrain/Hindbrain	0	0	0	2	5	7	8	10	14	15	0.309197	0.407345
806	Forebrain/Midbrain/Hindbrain	0	1	1	3	3	3	3	3	3	3	0.58482	-0.313849
807	Forebrain/Midbrain/Hindbrain	0	0	1	1	1	3	4	5	6	7	0.494064	-0.0479512
808	Forebrain/Midbrain/Hindbrain	0	0	1	2	2	2	3	3	3	3	0.630645	-0.356812
809	Forebrain/Midbrain/Hindbrain	0	0	0	0	0	2	2	3	3	3	0.616762	-0.409528
810	Forebrain/Midbrain/Hindbrain	0	0	0	0	0	0	0	1	2	2	0.769831	-0.283328
811	Forebrain/Midbrain/Hindbrain	0	0	0	0	0	0	0	1	1	1	0.693037	-0.173098
812	Forebrain/Midbrain/Hindbrain	0	0	0	0	0	0	1	3	4	4	0.616762	-0.378331
813	Forebrain/Midbrain/Hindbrain	0	0	1	2	3	3	4	6	7	9	0.294959	0.284845
814	Forebrain/Midbrain/Hindbrain	0	0	0	0	0	1	1	2	2	5	0.769831	-0.198853
815	Forebrain/Midbrain/Hindbrain	0	0	0	3	4	6	8	10	11	18	0.234585	0.434912
816	Forebrain/Midbrain/Hindbrain	0	0	1	1	2	2	3	3	4	4	0.523792	-0.0553286
817	Forebrain/Midbrain/Hindbrain	0	0	0	0	0	1	1	1	1	1	0.68593	-0.306935
818	Forebrain/Midbrain/Hindbrain	0	0	2	3	4	9	13	14	16	19	0.37417	0.423586
819	Forebrain/Midbrain/Hindbrain	0	0	2	6	11	12	18	19	20	20	0.189667	0.435213
820	Forebrain/Midbrain/Hindbrain	0	1	1	2	3	3	3	3	6	9	0.553947	-0.389266
821	Forebrain/Midbrain/Hindbrain	0	2	4	5	6	8	11	15	19	19	0	0.431192
822	Forebrain/Midbrain/Hindbrain	0	0	0	1	1	3	4	4	4	6	0.58482	-0.35581
823	Forebrain/Midbrain/Hindbrain	0	1	1	3	4	6	7	10	10	11	0.234585	0.435
824	Forebrain/Midbrain/Hindbrain	0	1	2	4	4	6	6	7	10	10	0.410027	-0.384735
825	Haematoendothelial progenitors	1	3	5	5	5	5	5	6	6	6	0.295037	0.366044
826	Forebrain/Midbrain/Hindbrain	0	0	0	0	0	0	1	2	3	3	0.43485	-0.33994
827	Forebrain/Midbrain/Hindbrain	0	0	3	6	9	12	14	16	17	18	0.342457	0.432204
828	Forebrain/Midbrain/Hindbrain	0	0	0	2	3	6	9	13	14	18	0.37417	0.412283
829	Forebrain/Midbrain/Hindbrain	0	1	1	1	1	1	1	1	2	4	0.616762	-0.399599
830	Forebrain/Midbrain/Hindbrain	0	0	0	2	4	6	7	10	12	14	0.228744	0.43104
831	Forebrain/Midbrain/Hindbrain	0	2	2	2	2	2	4	4	4	4	0.58482	-0.309252
832	Forebrain/Midbrain/Hindbrain	0	0	0	1	1	2	3	3	6	6	0.503575	0.282635
833	Forebrain/Midbrain/Hindbrain	1	1	1	3	4	8	11	14	20	24	0.13285	0.473118
834	Forebrain/Midbrain/Hindbrain	0	0	2	2	3	4	6	8	8	9	0.650239	-0.0860574
835	Forebrain/Midbrain/Hindbrain	0	0	0	1	1	1	1	2	4	4	0.616762	0.286109
836	Forebrain/Midbrain/Hindbrain	0	0	0	0	2	3	3	5	10	11	0.390865	0.154249
837	Forebrain/Midbrain/Hindbrain	0	1	1	1	1	1	1	1	3	4	0.616762	-0.395565
838	Forebrain/Midbrain/Hindbrain	0	0	3	4	4	5	5	6	7	8	0.553947	0.140338
839	Forebrain/Midbrain/Hindbrain	0	1	1	1	2	3	3	3	4	9	0.650239	-0.285814
840	Forebrain/Midbrain/Hindbrain	0	0	0	0	1	2	3	3	5	6	0	0.430435
841	Forebrain/Midbrain/Hindbrain	0	1	1	3	4	4	5	7	7	10	0.58482	-0.370025
842	Forebrain/Midbrain/Hindbrain	0	1	2	4	6	8	9	10	11	18	0.189667	0.42414
843	Forebrain/Midbrain/Hindbrain	0	1	1	3	3	6	10	14	17	19	0.299769	0.47164
844	Forebrain/Midbrain/Hindbrain	0	0	0	0	0	0	1	1	3	3	0.58482	-0.325464
845	Forebrain/Midbrain/Hindbrain	0	0	1	2	3	4	6	8	10	11	0.464501	0.0836946
846	Forebrain/Midbrain/Hindbrain	0	0	0	0	1	1	1	4	6	7	0.616762	-0.397049
847	Forebrain/Midbrain/Hindbrain	0	1	1	1	3	4	5	7	7	8	0.724981	-0.30602
848	Spinal cord	0	0	0	0	2	2	2	2	3	3	0.650239	0.0104852
849	Forebrain/Midbrain/Hindbrain	0	0	2	3	5	6	6	9	10	14	0.274246	0.171424
850	Forebrain/Midbrain/Hindbrain	0	1	1	2	4	6	7	9	15	18	0	0.419675
851	Forebrain/Midbrain/Hindbrain	0	1	1	2	2	5	5	7	11	12	0.234585	0.422493
852	Forebrain/Midbrain/Hindbrain	0	1	1	1	1	2	3	5	6	7	0.650239	-0.375613
853	Forebrain/Midbrain/Hindbrain	0	0	0	0	0	2	2	5	6	7	0.523792	-0.0391502
854	Forebrain/Midbrain/Hindbrain	0	0	0	2	3	4	4	4	6	6	0.616762	-0.323725
855	Forebrain/Midbrain/Hindbrain	0	0	1	2	3	4	5	8	11	11	0.18986	0.424028
856	Forebrain/Midbrain/Hindbrain	0	0	0	0	1	3	4	4	5	6	0.342457	0.337149
857	Forebrain/Midbrain/Hindbrain	0	0	1	1	1	1	4	4	6	7	0.523792	-0.10527
858	Forebrain/Midbrain/Hindbrain	0	0	0	1	3	5	7	8	12	12	0.58482	-0.38195
859	Forebrain/Midbrain/Hindbrain	1	2	2	3	5	7	7	10	12	15	0	0.425218
860	Forebrain/Midbrain/Hindbrain	0	0	0	1	3	4	5	5	5	9	0.273645	0.426621
861	Forebrain/Midbrain/Hindbrain	0	0	0	0	1	2	4	6	9	9	0.590527	-0.161693
862	Forebrain/Midbrain/Hindbrain	1	2	2	2	4	6	8	11	13	17	0.13285	0.42457
863	Forebrain/Midbrain/Hindbrain	0	1	1	4	5	9	14	16	18	21	0.222045	0.46969
864	Forebrain/Midbrain/Hindbrain	0	1	1	2	2	2	2	2	2	3	0.560415	-0.298637
865	Forebrain/Midbrain/Hindbrain	0	0	0	2	3	3	5	7	9	10	0.650239	-0.364328
866	Forebrain/Midbrain/Hindbrain	0	2	2	2	4	5	7	8	14	16	0	0.42435
867	Endothelium	0	0	0	0	0	0	1	1	2	2	0.511541	-0.235531
868	Forebrain/Midbrain/Hindbrain	0	0	0	1	1	1	4	6	8	10	0.309197	0.210135
869	Forebrain/Midbrain/Hindbrain	0	0	1	2	2	2	2	2	2	3	0.616762	-0.305873
870	Forebrain/Midbrain/Hindbrain	0	0	1	1	1	3	5	8	11	12	0.650239	0.0366503
871	Forebrain/Midbrain/Hindbrain	0	0	0	0	0	0	0	0	1	1	0.747818	-0.256284
872	Forebrain/Midbrain/Hindbrain	0	1	2	2	3	4	6	9	11	17	0.234585	0.397189
873	Neural crest	0	0	0	1	1	1	1	2	3	3	0.553971	-0.355869
874	Neural crest	0	0	0	1	1	1	1	1	1	1	0.450903	-0.352905
875	Forebrain/Midbrain/Hindbrain	0	0	0	0	0	0	0	1	3	6	0.189667	0.366665
876	Forebrain/Midbrain/Hindbrain	0	1	2	4	5	6	8	9	12	20	0	0.411752
877	Forebrain/Midbrain/Hindbrain	0	1	1	1	2	4	5	7	8	9	0.447525	0.0686828
878	Forebrain/Midbrain/Hindbrain	0	0	0	2	2	2	3	3	5	6	0.724981	0.131543
879	Forebrain/Midbrain/Hindbrain	0	1	2	2	4	8	10	14	17	21	0.189667	0.418557
880	Forebrain/Midbrain/Hindbrain	0	1	3	3	4	5	6	9	11	11	0.404841	0.143903
881	Forebrain/Midbrain/Hindbrain	0	0	0	0	1	2	3	4	4	5	0.553947	-0.268388
882	Forebrain/Midbrain/Hindbrain	0	0	0	0	0	0	0	0	1	1	0.832555	-0.228875
883	Forebrain/Midbrain/Hindbrain	0	0	1	1	3	4	5	6	6	12	0.189667	0.418687
884	Forebrain/Midbrain/Hindbrain	0	0	0	0	1	3	9	12	14	17	0.189667	0.471809
885	Forebrain/Midbrain/Hindbrain	0	0	1	3	5	6	7	9	12	13	0.553947	-0.136142
886	Forebrain/Midbrain/Hindbrain	0	0	1	1	2	4	6	6	9	10	0.58482	0.122131
887	Forebrain/Midbrain/Hindbrain	0	0	0	1	2	2	3	3	3	3	0.769831	-0.208868
888	Forebrain/Midbrain/Hindbrain	0	0	0	0	1	3	4	4	5	5	0.68593	-0.33849
889	Forebrain/Midbrain/Hindbrain	0	0	1	3	3	3	6	7	8	10	0.58482	0.140355
890	Forebrain/Midbrain/Hindbrain	1	1	3	5	6	9	10	12	17	21	0.234585	0.385303
891	Forebrain/Midbrain/Hindbrain	0	0	0	0	0	2	3	6	6	7	0.616762	-0.246728
892	Forebrain/Midbrain/Hindbrain	0	0	0	3	3	4	4	4	6	8	0.58482	0.219316
893	Forebrain/Midbrain/Hindbrain	0	0	0	3	4	5	7	9	14	14	0.68593	-0.0894125
894	Forebrain/Midbrain/Hindbrain	0	0	1	1	1	1	1	1	1	1	0.653816	-0.36596
895	Forebrain/Midbrain/Hindbrain	1	1	1	1	1	3	4	7	13	16	0.523792	0.322592
896	Neural crest	0	1	1	3	4	6	10	13	14	20	0.509943	0.407143
897	Forebrain/Midbrain/Hindbrain	0	0	0	0	0	1	1	4	4	6	0.273645	0.376569
898	Forebrain/Midbrain/Hindbrain	0	0	1	1	1	1	1	1	1	1	0.769831	-0.26358
899	Forebrain/Midbrain/Hindbrain	0	0	0	0	0	0	0	0	1	3	0.724981	-0.308272
900	Forebrain/Midbrain/Hindbrain	0	0	0	0	2	2	3	4	7	11	0.234585	0.399516
901	Forebrain/Midbrain/Hindbrain	0	1	2	4	5	6	8	11	14	18	0	0.410008
902	Forebrain/Midbrain/Hindbrain	1	1	1	3	6	7	7	10	10	13	0.287047	0.376728
903	Forebrain/Midbrain/Hindbrain	0	0	0	0	2	3	3	4	4	6	0.650239	-0.132012
904	Forebrain/Midbrain/Hindbrain	0	2	2	3	5	10	15	17	19	21	0.237136	0.468288
905	Forebrain/Midbrain/Hindbrain	0	0	0	2	6	7	8	9	15	21	0.189667	0.46924
906	Forebrain/Midbrain/Hindbrain	0	0	1	2	5	7	10	13	16	21	0.234585	0.467864
907	Neural crest	0	1	3	5	7	8	11	13	16	22	0.24041	0.465582
908	Forebrain/Midbrain/Hindbrain	0	1	2	3	5	7	11	18	20	26	0.13285	0.469805
909	Haematoendothelial progenitors	0	1	1	2	5	5	9	12	13	18	0.228786	0.457383
910	Forebrain/Midbrain/Hindbrain	0	0	0	0	1	2	2	5	12	15	0.189667	0.464527
911	Forebrain/Midbrain/Hindbrain	0	0	0	0	0	0	0	0	1	1	0.609297	-0.220476
912	Forebrain/Midbrain/Hindbrain	0	0	0	0	0	1	1	2	3	3	0.650239	0.155798
913	Forebrain/Midbrain/Hindbrain	0	0	0	0	1	1	1	1	1	1	0.636387	-0.211603
914	Forebrain/Midbrain/Hindbrain	1	3	4	6	7	8	9	9	10	12	0.287047	0.390918
915	Neural crest	0	0	0	1	1	2	3	3	4	4	0.335268	-0.154037
916	Forebrain/Midbrain/Hindbrain	0	0	0	4	4	7	7	7	9	10	0.234585	0.44545
917	Forebrain/Midbrain/Hindbrain	0	0	2	3	6	9	11	16	19	25	0	0.468587
918	Forebrain/Midbrain/Hindbrain	1	2	3	3	5	5	7	7	9	11	0.342457	0.396856
919	Forebrain/Midbrain/Hindbrain	0	0	1	1	1	1	3	3	3	3	0.277843	-0.434931
920	Forebrain/Midbrain/Hindbrain	0	0	1	1	2	4	5	5	8	8	0.27492	0.36826
921	Forebrain/Midbrain/Hindbrain	0	0	0	0	1	1	1	1	2	4	0.440665	-0.421805
922	Forebrain/Midbrain/Hindbrain	2	3	3	4	5	5	5	7	9	11	0.234585	0.405476
923	Forebrain/Midbrain/Hindbrain	0	0	1	2	3	4	6	6	6	7	0.464501	0.195145
924	Forebrain/Midbrain/Hindbrain	0	0	1	3	6	8	11	13	17	21	0	0.464514
925	Forebrain/Midbrain/Hindbrain	1	2	4	5	5	5	6	6	10	12	0.234585	0.40508
926	Forebrain/Midbrain/Hindbrain	0	0	2	2	2	4	4	5	6	9	0.404841	-0.1159
927	Forebrain/Midbrain/Hindbrain	1	1	2	2	3	3	5	6	8	10	0.228786	0.467901
928	Forebrain/Midbrain/Hindbrain	0	0	0	0	0	0	0	1	1	2	0.523792	-0.416839
929	Forebrain/Midbrain/Hindbrain	1	1	3	5	8	9	12	13	16	19	0.198146	0.438831
930	Forebrain/Midbrain/Hindbrain	0	1	1	1	3	3	3	3	5	5	0.464501	0.221557
931	Spinal cord	0	0	1	2	4	4	5	6	8	8	0.53219	0.0242338
932	Forebrain/Midbrain/Hindbrain	0	0	3	3	6	7	11	14	16	17	0.13285	0.462681
933	Forebrain/Midbrain/Hindbrain	1	1	2	5	6	10	12	14	17	17	0.189667	0.439126
934	Forebrain/Midbrain/Hindbrain	0	0	0	0	0	1	1	4	4	4	0.553947	0.0908673
935	Forebrain/Midbrain/Hindbrain	0	0	0	0	0	4	5	9	11	14	0.228744	0.45733
936	Forebrain/Midbrain/Hindbrain	0	0	4	5	8	11	13	16	20	24	0.13285	0.478319
937	Forebrain/Midbrain/Hindbrain	0	1	3	4	6	10	14	16	19	21	0.234585	0.461177
938	Forebrain/Midbrain/Hindbrain	0	0	1	3	4	5	10	11	17	22	0	0.463741
939	Forebrain/Midbrain/Hindbrain	0	0	0	0	0	0	0	0	0	1	0.4588	-0.278146
940	Forebrain/Midbrain/Hindbrain	0	2	2	3	5	5	5	7	8	10	0.37417	0.395778
941	Forebrain/Midbrain/Hindbrain	0	0	2	5	5	9	10	11	11	12	0.322447	0.416905
942	Forebrain/Midbrain/Hindbrain	0	2	2	5	10	14	17	20	23	24	0.265903	0.449305
943	Forebrain/Midbrain/Hindbrain	0	0	0	0	0	0	0	1	1	4	0.58482	-0.383602
944	Forebrain/Midbrain/Hindbrain	0	0	0	3	5	7	7	8	9	13	0.189667	0.447523
945	Forebrain/Midbrain/Hindbrain	0	0	0	1	1	1	1	1	1	1	0.724981	-0.134996
946	Forebrain/Midbrain/Hindbrain	0	0	0	0	0	0	0	1	2	2	0.516625	-0.353522
947	Forebrain/Midbrain/Hindbrain	0	0	0	0	0	1	1	1	1	2	0.573115	-0.319826
948	Forebrain/Midbrain/Hindbrain	0	1	1	2	3	5	5	8	11	15	0.263277	0.455843
949	Forebrain/Midbrain/Hindbrain	0	0	0	0	0	0	0	0	1	1	0.37417	0.223986
950	Forebrain/Midbrain/Hindbrain	0	0	0	3	4	5	7	8	13	18	0.13285	0.454722
951	Forebrain/Midbrain/Hindbrain	0	0	0	0	1	3	4	5	6	11	0.234585	0.408914
952	Haematoendothelial progenitors	0	2	2	3	3	4	5	8	12	15	0.294995	0.435129
953	Forebrain/Midbrain/Hindbrain	0	0	0	0	0	0	0	0	0	0	0.650239	-0.306781
954	Forebrain/Midbrain/Hindbrain	0	0	0	1	4	5	5	6	11	18	0.13285	0.453276
955	Cranial mesoderm	1	1	3	4	7	8	8	9	12	12	0.348826	0.381752
956	Forebrain/Midbrain/Hindbrain	0	0	0	0	0	1	2	3	3	3	0.638975	-0.156125
957	Forebrain/Midbrain/Hindbrain	0	0	2	3	7	8	10	13	19	22	0.234585	0.453547
958	Forebrain/Midbrain/Hindbrain	0	1	2	4	4	5	6	7	9	12	0.404841	0.379404
959	Forebrain/Midbrain/Hindbrain	0	1	2	2	2	4	4	5	6	6	0.43485	0.223446
960	Forebrain/Midbrain/Hindbrain	0	0	1	1	2	2	3	4	4	5	0.494064	-0.063038
961	Forebrain/Midbrain/Hindbrain	0	0	0	4	4	6	7	10	10	12	0.234585	0.432738
962	Forebrain/Midbrain/Hindbrain	1	1	3	4	8	11	13	17	20	22	0.273645	0.451642
963	Forebrain/Midbrain/Hindbrain	0	0	0	0	0	1	1	2	4	5	0.234585	0.317998
964	Forebrain/Midbrain/Hindbrain	0	0	3	5	6	8	9	12	13	18	0.265903	0.422799
965	Forebrain/Midbrain/Hindbrain	0	0	0	0	0	0	0	0	0	0	0.781506	-0.242452
966	Forebrain/Midbrain/Hindbrain	0	0	1	2	3	3	3	4	6	7	0.447525	-0.0249886
967	Forebrain/Midbrain/Hindbrain	1	2	5	5	7	8	11	12	15	16	0.189667	0.452264
968	Forebrain/Midbrain/Hindbrain	0	0	0	0	0	0	0	0	2	2	0.634962	-0.257734
969	Forebrain/Midbrain/Hindbrain	0	2	5	6	8	9	10	16	16	17	0.299769	0.440094
970	Forebrain/Midbrain/Hindbrain	0	0	0	0	0	0	0	0	1	2	0.769831	-0.22032
971	Spinal cord	0	1	3	5	7	10	13	16	18	24	0.377666	0.440537
972	Forebrain/Midbrain/Hindbrain	1	2	3	7	8	12	13	15	17	19	0.309197	0.450143
973	Forebrain/Midbrain/Hindbrain	0	1	2	2	2	3	5	8	12	18	0.189667	0.451502
974	Forebrain/Midbrain/Hindbrain	0	1	4	5	5	7	12	15	17	22	0.13285	0.452196
975	Forebrain/Midbrain/Hindbrain	0	0	1	2	2	2	2	4	4	6	0.494064	-0.352975
976	Forebrain/Midbrain/Hindbrain	0	1	4	4	4	6	6	7	9	11	0.616762	-0.157239
977	Surface ectoderm	2	3	3	4	7	7	10	11	13	15	0.666803	0.286543
978	Forebrain/Midbrain/Hindbrain	0	0	2	2	2	3	5	5	8	9	0.309197	0.344269
979	Forebrain/Midbrain/Hindbrain	0	0	1	1	1	1	1	2	3	4	0.650239	-0.15903
980	Neural crest	0	0	0	0	0	0	1	2	2	3	0.615486	-0.190811
981	Forebrain/Midbrain/Hindbrain	0	1	1	1	1	1	3	6	7	8	0.494064	0.270842
982	Forebrain/Midbrain/Hindbrain	1	1	1	3	3	5	6	7	10	11	0.189667	0.351661
983	Forebrain/Midbrain/Hindbrain	1	1	3	4	4	7	8	9	10	11	0.650239	-0.148682
984	Forebrain/Midbrain/Hindbrain	0	2	2	3	4	4	4	6	8	8	0.404841	0.120718
985	Forebrain/Midbrain/Hindbrain	0	1	2	3	4	5	7	8	8	9	0.724981	-0.171139
986	Forebrain/Midbrain/Hindbrain	0	1	1	2	4	6	6	7	9	14	0.309197	0.292221
987	Forebrain/Midbrain/Hindbrain	0	1	1	3	3	4	7	10	15	18	0.234585	0.330641
988	Forebrain/Midbrain/Hindbrain	0	0	0	2	2	3	5	6	7	7	0.523792	0.0930242
989	Forebrain/Midbrain/Hindbrain	0	2	2	2	3	3	4	6	9	13	0.274246	0.33159
990	Forebrain/Midbrain/Hindbrain	0	0	0	1	3	5	5	7	8	9	0.553947	-0.121028
991	Forebrain/Midbrain/Hindbrain	0	0	2	2	3	4	6	7	9	9	0.650239	-0.121106
992	Forebrain/Midbrain/Hindbrain	0	0	0	1	2	3	4	7	7	9	0.273645	0.245847
993	Forebrain/Midbrain/Hindbrain	0	0	0	2	3	4	7	9	9	13	0.189667	0.375736
994	Forebrain/Midbrain/Hindbrain	0	1	1	1	3	4	5	5	8	11	0	0.376266
995	Forebrain/Midbrain/Hindbrain	0	0	1	2	2	2	3	4	6	8	0.638975	0.0917641
996	Forebrain/Midbrain/Hindbrain	0	0	0	1	1	3	6	7	11	15	0.404841	0.343767
997	Forebrain/Midbrain/Hindbrain	1	1	1	3	5	7	10	10	13	15	0.189667	0.376764
998	Neural crest	1	1	1	1	2	2	2	3	3	3	0.494752	-0.33389
999	Neural crest	0	0	1	1	3	5	9	11	16	17	0.459547	0.379104
1000	Forebrain/Midbrain/Hindbrain	0	0	0	0	0	0	2	2	2	3	0.724981	-0.284797
1001	Forebrain/Midbrain/Hindbrain	0	0	1	5	9	11	14	14	14	17	0.234585	0.376722
1002	Forebrain/Midbrain/Hindbrain	0	0	0	1	1	4	7	7	9	10	0.309197	0.21007
1003	Forebrain/Midbrain/Hindbrain	0	1	2	3	3	4	6	6	8	8	0.523792	-0.105055
1004	Forebrain/Midbrain/Hindbrain	0	0	0	1	1	1	1	3	4	5	0.68593	-0.212233
1005	Forebrain/Midbrain/Hindbrain	0	0	1	1	1	2	4	7	11	14	0.234585	0.368718
1006	Forebrain/Midbrain/Hindbrain	0	1	1	2	7	8	8	10	12	14	0.342457	0.352356
1007	Forebrain/Midbrain/Hindbrain	0	1	1	3	3	4	5	7	10	11	0.273645	0.155227
1008	Forebrain/Midbrain/Hindbrain	0	0	0	0	0	3	5	5	5	5	0.516781	-0.154345
1009	Forebrain/Midbrain/Hindbrain	1	3	3	4	8	10	11	14	20	23	0.13285	0.371761
1010	Forebrain/Midbrain/Hindbrain	0	0	0	0	0	0	0	1	1	2	0.541151	-0.284226
1011	Neural crest	0	0	0	4	5	5	6	7	7	7	0.531133	-0.062314
1012	Forebrain/Midbrain/Hindbrain	1	1	2	2	3	7	8	12	15	19	0.228744	0.374496
1013	Haematoendothelial progenitors	0	0	1	1	3	4	5	5	7	8	0.472738	0.0877149
1014	Forebrain/Midbrain/Hindbrain	0	0	0	0	0	0	0	1	1	2	0.580194	-0.298609
1015	Forebrain/Midbrain/Hindbrain	0	0	2	3	6	7	7	9	9	11	0.309197	0.262758
1016	Forebrain/Midbrain/Hindbrain	0	2	4	4	8	9	11	14	15	18	0.273645	0.362419
1017	Forebrain/Midbrain/Hindbrain	0	0	3	4	6	8	9	12	14	16	0.231551	0.3412
1018	Forebrain/Midbrain/Hindbrain	0	0	0	3	5	8	8	8	9	13	0.190076	0.364344
1019	Forebrain/Midbrain/Hindbrain	0	0	2	5	6	6	8	9	11	15	0.309197	0.34718
1020	Forebrain/Midbrain/Hindbrain	0	0	1	3	4	4	5	7	7	8	0.273645	0.3036
1021	Endothelium	0	1	2	2	3	4	7	11	13	18	0.384093	0.371998
1022	Haematoendothelial progenitors	0	1	3	5	6	7	8	10	11	15	0.300198	0.262263
1023	Neural crest	0	0	1	2	4	4	6	8	8	8	0.604495	-0.177821
1024	Neural crest	0	0	0	0	0	0	0	0	0	1	0.534559	-0.254297
1025	Forebrain/Midbrain/Hindbrain	1	1	1	1	3	4	4	5	8	11	0.13285	0.363284
1026	Forebrain/Midbrain/Hindbrain	0	0	0	0	0	0	0	0	0	0	0.43485	-0.101119
1027	Haematoendothelial progenitors	0	0	0	0	1	2	3	4	7	9	0.54326	0.128387
1028	Forebrain/Midbrain/Hindbrain	1	1	1	2	2	5	6	7	7	10	0.189667	0.345522
1029	Forebrain/Midbrain/Hindbrain	2	4	4	6	8	9	11	17	20	26	0.189667	0.364706
1030	Forebrain/Midbrain/Hindbrain	1	1	1	2	2	4	4	5	7	7	0.189667	0.348779
1031	Forebrain/Midbrain/Hindbrain	1	1	4	5	6	7	7	8	11	16	0.41939	0.366193
1032	Forebrain/Midbrain/Hindbrain	0	1	2	2	5	6	9	10	13	13	0.228834	0.347083
1033	Forebrain/Midbrain/Hindbrain	0	0	0	0	0	0	0	1	4	4	0.650239	0.0463017
1034	Forebrain/Midbrain/Hindbrain	0	0	2	2	3	6	8	9	10	11	0.464501	0.0516693
1035	Forebrain/Midbrain/Hindbrain	0	0	0	1	4	6	10	14	19	25	0	0.364421
1036	Neural crest	0	0	0	1	4	7	7	8	12	15	0.479769	0.328395
1037	Forebrain/Midbrain/Hindbrain	1	3	4	5	7	7	9	11	12	15	0.404841	0.229918
1038	Forebrain/Midbrain/Hindbrain	1	2	4	5	5	7	7	8	11	14	0.332022	0.360347
1039	Forebrain/Midbrain/Hindbrain	1	2	5	9	9	12	13	19	23	26	0.13285	0.360401
1040	Forebrain/Midbrain/Hindbrain	0	0	2	3	4	5	7	7	9	9	0.37417	0.254087
1041	Forebrain/Midbrain/Hindbrain	0	3	3	7	8	9	12	16	21	26	0	0.358335
1042	Forebrain/Midbrain/Hindbrain	0	1	4	6	7	9	14	17	21	28	0.234585	0.359825
1043	Forebrain/Midbrain/Hindbrain	0	0	1	3	4	7	9	13	14	17	0.13285	0.356513
1044	Neural crest	0	0	1	2	3	4	6	9	11	14	0.409389	0.340831
1045	Forebrain/Midbrain/Hindbrain	1	1	3	4	6	7	9	16	21	27	0.309197	0.356731
1046	Forebrain/Midbrain/Hindbrain	1	1	4	8	8	11	12	17	19	22	0.0677152	0.357622
1047	Forebrain/Midbrain/Hindbrain	0	0	1	1	1	1	1	2	3	3	0.553947	-0.293725
1048	Forebrain/Midbrain/Hindbrain	0	0	1	1	1	1	2	2	3	3	0.650239	-0.0334238
1049	Forebrain/Midbrain/Hindbrain	0	2	3	5	8	13	17	20	22	26	0.234585	0.351962
1050	Forebrain/Midbrain/Hindbrain	0	1	3	4	9	11	14	16	20	23	0.189667	0.351139
1051	Forebrain/Midbrain/Hindbrain	0	0	2	3	5	7	11	16	21	25	0.39463	0.352494
1052	Forebrain/Midbrain/Hindbrain	0	0	0	0	1	1	1	1	2	3	0.650239	-0.271959
1053	Neural crest	1	1	1	1	2	3	3	3	3	3	0.5451	-0.27801
1054	Forebrain/Midbrain/Hindbrain	0	1	1	1	1	1	1	1	2	3	0.553947	-0.272994
1055	Forebrain/Midbrain/Hindbrain	0	0	0	0	0	0	0	0	1	2	0.650239	-0.306672
1056	Forebrain/Midbrain/Hindbrain	0	0	3	4	7	11	14	18	20	22	0.189667	0.354085
1057	Neural crest	0	0	0	0	0	0	1	2	3	4	0.602688	-0.180756
1058	Forebrain/Midbrain/Hindbrain	0	2	4	8	9	11	12	15	19	19	0.331464	0.351802
1059	Forebrain/Midbrain/Hindbrain	0	0	0	0	1	1	2	2	2	4	0.68593	-0.357974
1060	Surface ectoderm	0	0	1	2	2	3	6	6	7	11	0.379705	0.0502903
1061	Forebrain/Midbrain/Hindbrain	0	0	0	0	0	0	0	0	0	1	0.553947	-0.346887
1062	Forebrain/Midbrain/Hindbrain	0	0	0	0	0	0	0	1	1	1	0.728427	-0.0330855
1063	Forebrain/Midbrain/Hindbrain	1	3	4	7	10	11	13	16	20	24	0	0.350805
1064	Forebrain/Midbrain/Hindbrain	1	1	3	5	9	14	18	20	25	34	0.265903	0.345434
1065	Forebrain/Midbrain/Hindbrain	0	1	1	2	3	4	4	6	8	9	0.498294	-0.0863111
1066	Forebrain/Midbrain/Hindbrain	0	2	3	6	8	9	14	20	23	29	0.186165	0.347088
1067	Forebrain/Midbrain/Hindbrain	0	0	2	2	4	9	12	15	18	23	0.265903	0.324023
1068	Forebrain/Midbrain/Hindbrain	1	1	4	5	6	8	13	19	28	32	0.342457	0.349437
1069	Forebrain/Midbrain/Hindbrain	0	1	3	7	11	16	21	25	30	32	0.234585	0.341911
1070	Haematoendothelial progenitors	0	1	2	2	3	4	6	9	12	16	0.573808	0.342422
1071	Forebrain/Midbrain/Hindbrain	1	2	3	4	6	8	9	12	13	18	0.322447	0.339825
1072	Forebrain/Midbrain/Hindbrain	1	3	4	4	8	8	9	9	11	14	0.263277	0.344444
1073	Forebrain/Midbrain/Hindbrain	0	2	4	8	9	11	12	16	19	24	0.228744	0.342846
1074	Forebrain/Midbrain/Hindbrain	0	0	0	0	0	0	0	0	0	0	0.540822	-0.139291
1075	Neural crest	0	1	1	4	5	6	6	7	8	11	0.190592	0.246399
1076	Forebrain/Midbrain/Hindbrain	0	0	1	4	8	12	18	21	26	33	0.189667	0.342454
1077	Forebrain/Midbrain/Hindbrain	0	2	3	3	3	5	7	7	10	12	0.531934	0.0165344
1078	Forebrain/Midbrain/Hindbrain	0	0	0	1	1	2	6	12	16	19	0.361673	0.258233
1079	Surface ectoderm	0	0	0	0	0	0	0	0	3	5	0.503637	-0.325092
1080	Forebrain/Midbrain/Hindbrain	0	1	2	4	7	15	18	22	27	34	0.13285	0.339744
1081	Intermediate mesoderm	0	1	1	1	2	3	7	10	12	13	0.522829	0.405846
1082	Forebrain/Midbrain/Hindbrain	0	0	1	2	2	4	4	5	7	7	0.37417	0.263841
1083	Forebrain/Midbrain/Hindbrain	1	2	5	7	10	13	16	18	20	25	0.132916	0.33975
1084	Forebrain/Midbrain/Hindbrain	0	1	2	2	3	3	5	7	7	9	0.637569	-0.0469863
1085	Spinal cord	0	0	0	0	0	0	0	0	0	1	0.553947	-0.337259
1086	Forebrain/Midbrain/Hindbrain	0	1	1	1	1	1	1	1	2	3	0.495303	-0.284151
1087	Forebrain/Midbrain/Hindbrain	0	0	0	1	3	5	6	10	12	17	0.322447	0.330119
1088	Forebrain/Midbrain/Hindbrain	0	0	0	0	0	0	0	1	1	1	0.464891	-0.204045
1089	Forebrain/Midbrain/Hindbrain	0	2	5	7	9	13	15	18	26	32	0.228744	0.333463
1090	Forebrain/Midbrain/Hindbrain	2	5	7	10	13	19	24	27	32	36	0.294959	0.328695
1091	Forebrain/Midbrain/Hindbrain	0	0	0	0	1	1	1	2	2	3	0.665542	-0.240889
1092	Neural crest	0	1	4	6	8	13	16	18	22	25	0.313143	0.33017
1093	Forebrain/Midbrain/Hindbrain	1	1	2	6	11	16	19	23	28	33	0.234585	0.329252
1094	Forebrain/Midbrain/Hindbrain	0	0	0	0	2	4	5	6	9	15	0.234585	0.317935
1095	Forebrain/Midbrain/Hindbrain	0	0	0	0	0	0	0	1	3	3	0.277518	-0.0936558
1096	Forebrain/Midbrain/Hindbrain	2	3	6	8	10	14	20	27	31	35	0.263277	0.322207
1097	Surface ectoderm	0	0	2	3	3	4	5	8	9	11	0.409112	0.0292535
1098	Forebrain/Midbrain/Hindbrain	0	2	5	12	19	21	26	27	32	36	0.374563	0.327373
1099	Forebrain/Midbrain/Hindbrain	0	0	1	1	3	5	5	5	6	7	0.274711	0.292784
1100	Forebrain/Midbrain/Hindbrain	0	0	0	0	1	2	3	4	8	9	0.573115	0.0359858
1101	Spinal cord	0	0	0	0	0	1	1	1	3	5	0.626167	-0.315832
1102	Forebrain/Midbrain/Hindbrain	0	1	1	2	3	5	8	9	11	11	0.342457	0.323025
1103	Forebrain/Midbrain/Hindbrain	0	1	4	6	8	13	18	19	21	30	0.273645	0.319366
1104	Forebrain/Midbrain/Hindbrain	0	0	1	3	5	12	17	21	23	28	0.265903	0.316477
1105	Neural crest	1	4	7	13	16	21	22	28	32	36	0.353149	0.312549
1106	Forebrain/Midbrain/Hindbrain	0	0	1	5	6	12	14	18	21	25	0.234585	0.312496
1107	Forebrain/Midbrain/Hindbrain	0	2	3	3	4	5	7	7	9	9	0.37417	0.104996
1108	Forebrain/Midbrain/Hindbrain	0	0	0	0	0	0	0	0	1	3	0.553947	-0.327659
1109	Forebrain/Midbrain/Hindbrain	0	2	3	3	4	7	8	12	13	19	0.189667	0.400788
1110	Forebrain/Midbrain/Hindbrain	0	0	0	1	1	4	5	7	8	9	0.724981	-0.101925
1111	Forebrain/Midbrain/Hindbrain	0	0	0	0	1	3	7	8	8	8	0.724981	0.0287515
1112	Forebrain/Midbrain/Hindbrain	0	0	0	0	1	1	2	3	4	4	0.724981	-0.332637
1113	Endothelium	0	0	1	1	1	1	1	2	2	2	0.600796	-0.192601
1114	Forebrain/Midbrain/Hindbrain	0	2	2	4	6	6	7	10	14	18	0.234585	0.400991
1115	Forebrain/Midbrain/Hindbrain	0	0	0	0	1	4	6	7	7	8	0.464501	0.136517
1116	Forebrain/Midbrain/Hindbrain	0	0	0	1	1	3	3	6	8	11	0.13285	0.406669
1117	Forebrain/Midbrain/Hindbrain	1	1	1	1	2	2	2	4	5	6	0.494064	-0.332531
1118	Forebrain/Midbrain/Hindbrain	1	1	1	1	1	1	1	1	1	1	0.553947	-0.228002
1119	Forebrain/Midbrain/Hindbrain	0	0	0	0	0	0	0	1	1	1	0.616762	-0.325741
1120	Forebrain/Midbrain/Hindbrain	0	0	0	0	0	0	0	0	1	1	0.616762	-0.332528
1121	Forebrain/Midbrain/Hindbrain	0	0	0	0	1	1	2	3	3	4	0.58482	-0.253704
1122	Forebrain/Midbrain/Hindbrain	0	0	1	1	2	2	2	2	4	5	0.68593	-0.0422906
1123	Forebrain/Midbrain/Hindbrain	0	0	2	2	3	4	8	12	15	17	0.189667	0.113172
1124	Forebrain/Midbrain/Hindbrain	0	0	0	1	1	1	3	4	4	4	0.68593	-0.296065
1125	Forebrain/Midbrain/Hindbrain	0	0	0	1	2	4	4	5	6	8	0.273645	0.28638
1126	Forebrain/Midbrain/Hindbrain	0	0	0	0	0	1	1	1	1	2	0.58482	-0.17917
1127	Forebrain/Midbrain/Hindbrain	0	2	2	2	2	3	3	4	6	9	0.523792	0.142232
1128	Forebrain/Midbrain/Hindbrain	1	1	1	1	1	1	1	1	1	2	0.494064	-0.240402
1129	Endothelium	0	0	0	0	1	1	1	2	3	4	0.613714	-0.322932
1130	Forebrain/Midbrain/Hindbrain	0	0	0	0	0	1	3	4	7	7	0.58482	-0.373114
1131	Forebrain/Midbrain/Hindbrain	0	0	0	0	0	0	2	3	5	6	0.58482	-0.377396
1132	Forebrain/Midbrain/Hindbrain	0	0	1	1	1	1	1	1	1	1	0.769831	-0.276752
1133	Forebrain/Midbrain/Hindbrain	1	1	1	1	1	2	4	4	5	6	0.494064	-0.330227
1134	Forebrain/Midbrain/Hindbrain	0	1	1	3	3	5	5	7	9	9	0.650239	-0.140553
1135	Forebrain/Midbrain/Hindbrain	1	1	2	3	3	3	4	4	4	4	0.616762	-0.341218
1136	Forebrain/Midbrain/Hindbrain	0	0	0	0	2	2	2	3	3	3	0.58482	-0.359914
1137	Forebrain/Midbrain/Hindbrain	1	1	3	4	4	4	6	8	11	12	0.464501	0.214811
1138	Forebrain/Midbrain/Hindbrain	0	0	0	0	0	0	0	0	0	0	0.724981	-0.234683
1139	Forebrain/Midbrain/Hindbrain	0	0	2	2	4	5	5	5	6	8	0.650239	-0.203603
1140	Forebrain/Midbrain/Hindbrain	0	0	0	1	2	3	4	4	4	4	0.234585	0.41047
1141	Endothelium	0	0	0	0	0	0	0	0	0	2	0.539247	-0.308143
1142	Forebrain/Midbrain/Hindbrain	0	0	0	0	0	0	1	3	4	4	0.234585	0.400391
1143	Forebrain/Midbrain/Hindbrain	0	0	1	3	5	5	5	5	7	7	0.273645	0.233893
1144	Neural crest	0	1	2	2	3	4	7	9	11	12	0.557735	0.257378
1145	Cranial mesoderm	0	0	2	3	3	4	6	6	9	11	0.558404	0.00967886
1146	Forebrain/Midbrain/Hindbrain	0	1	2	2	3	4	5	7	9	11	0.494064	-0.0388283
1147	Forebrain/Midbrain/Hindbrain	1	1	2	2	3	3	3	4	4	4	0.553947	-0.342664
1148	Forebrain/Midbrain/Hindbrain	0	0	0	3	3	3	4	5	8	10	0.523792	-0.0670181
1149	Forebrain/Midbrain/Hindbrain	0	0	0	1	1	2	3	4	4	6	0.553947	-0.36985
1150	Forebrain/Midbrain/Hindbrain	0	0	0	0	0	0	0	2	4	8	0	0.399275
1151	Forebrain/Midbrain/Hindbrain	0	0	0	2	4	5	5	6	6	6	0.68593	-0.329397
1152	Surface ectoderm	1	2	3	4	5	7	9	11	13	14	0.607385	0.313213
1153	Forebrain/Midbrain/Hindbrain	0	0	0	0	0	2	2	3	3	3	0.58482	-0.291878
1154	Forebrain/Midbrain/Hindbrain	0	1	2	2	2	3	6	8	9	10	0.58482	0.0682312
1155	Forebrain/Midbrain/Hindbrain	0	0	1	4	5	8	8	10	10	12	0.553947	-0.107075
1156	Forebrain/Midbrain/Hindbrain	0	1	2	2	6	6	6	6	6	7	0.523792	-0.11407
1157	Forebrain/Midbrain/Hindbrain	0	0	0	0	1	2	3	3	6	6	0.650239	-0.214775
1158	Forebrain/Midbrain/Hindbrain	0	0	1	1	4	6	9	12	16	17	0.234585	0.383093
1159	Forebrain/Midbrain/Hindbrain	1	1	1	2	2	3	3	3	3	5	0.553947	-0.329475
1160	Neural crest	1	1	1	1	2	2	3	3	3	3	0.567331	-0.34044
1161	Forebrain/Midbrain/Hindbrain	0	0	0	0	0	3	3	5	5	5	0.523792	-0.285378
1162	Forebrain/Midbrain/Hindbrain	0	0	0	0	1	1	1	2	2	3	0.523792	-0.379586
1163	Forebrain/Midbrain/Hindbrain	0	1	2	2	2	3	4	6	6	10	0.37417	0.103015
1164	Forebrain/Midbrain/Hindbrain	0	1	1	2	3	3	5	8	9	10	0.37417	0.148847
1165	Forebrain/Midbrain/Hindbrain	0	2	4	4	5	5	8	10	11	12	0.616762	-0.140246
1166	Forebrain/Midbrain/Hindbrain	1	1	1	2	2	3	3	3	3	3	0.58482	-0.322301
1167	Forebrain/Midbrain/Hindbrain	0	0	0	3	8	10	11	13	17	21	0	0.381468
1168	Neural crest	0	0	4	5	6	7	9	10	12	16	0.73902	0.356924
1169	Forebrain/Midbrain/Hindbrain	0	1	1	2	3	3	4	7	7	8	0.494064	-0.0470528
1170	Forebrain/Midbrain/Hindbrain	0	0	1	1	1	3	4	7	8	11	0.309197	0.0582371
1171	Forebrain/Midbrain/Hindbrain	0	1	1	2	2	2	5	8	9	10	0.494064	0.238484
1172	Forebrain/Midbrain/Hindbrain	0	0	1	1	3	4	6	8	10	13	0.616762	-0.0298898
1173	Forebrain/Midbrain/Hindbrain	1	1	1	1	2	3	4	5	5	5	0.464501	-0.355637
1174	Forebrain/Midbrain/Hindbrain	0	0	0	0	0	1	1	1	3	3	0.523792	-0.354217
1175	Forebrain/Midbrain/Hindbrain	1	1	1	2	4	5	7	8	10	12	0	0.361155
1176	Anterior somitic tissues	0	0	0	1	1	2	2	2	2	5	0.616684	-0.372467
1177	Forebrain/Midbrain/Hindbrain	0	0	0	0	1	1	4	5	5	6	0.464501	0.314566
1178	Forebrain/Midbrain/Hindbrain	1	1	1	1	2	2	2	4	5	5	0.553947	-0.362244
1179	Forebrain/Midbrain/Hindbrain	0	0	1	2	6	6	11	13	13	16	0.189667	0.371502
1180	Forebrain/Midbrain/Hindbrain	0	0	1	2	6	8	11	14	18	22	0.234585	0.373876
1181	Forebrain/Midbrain/Hindbrain	0	0	1	1	2	2	2	3	5	8	0.549598	0.229956
1182	Neural crest	1	1	4	7	11	16	18	22	29	36	0.404841	0.292128
1183	Forebrain/Midbrain/Hindbrain	0	0	0	0	0	0	1	3	5	6	0.645488	-0.189958
1184	Forebrain/Midbrain/Hindbrain	0	0	0	2	2	2	5	9	13	16	0.494064	-0.158453
1185	Surface ectoderm	0	0	0	0	0	0	0	0	1	3	0.642244	-0.190781
1186	Forebrain/Midbrain/Hindbrain	0	0	1	5	9	13	15	20	23	25	0.132916	0.163012
1187	Forebrain/Midbrain/Hindbrain	0	1	3	3	6	10	14	17	20	20	0.43485	-0.0861072
1188	Forebrain/Midbrain/Hindbrain	0	0	0	1	1	3	5	7	7	11	0.616762	0.083763
1189	Forebrain/Midbrain/Hindbrain	0	0	0	0	0	0	1	2	3	3	0.503575	-0.11104
1190	Neural crest	0	0	0	4	6	6	8	11	16	19	0.630645	-0.119564
1191	Forebrain/Midbrain/Hindbrain	1	2	2	6	8	9	15	17	18	21	0.494064	-0.0902747
1192	Forebrain/Midbrain/Hindbrain	0	1	1	1	3	6	6	7	11	11	0.54862	-0.125407
1193	Forebrain/Midbrain/Hindbrain	0	0	0	1	1	1	2	4	7	7	0.498294	-0.184224
1194	Forebrain/Midbrain/Hindbrain	0	0	0	0	2	3	4	9	14	16	0.661451	-0.177847
1195	Forebrain/Midbrain/Hindbrain	0	0	0	0	0	0	1	2	2	2	0.266057	0.157134
1196	Forebrain/Midbrain/Hindbrain	0	0	0	0	1	2	3	6	7	10	0.486738	-0.0403069
1197	Forebrain/Midbrain/Hindbrain	0	0	0	1	1	1	2	3	3	5	0.653658	-0.231194
1198	Forebrain/Midbrain/Hindbrain	0	1	2	5	6	8	9	11	12	15	0.400201	-0.11191
1199	Forebrain/Midbrain/Hindbrain	0	0	0	0	0	3	5	6	7	14	0.597195	-0.190161
1200	Forebrain/Midbrain/Hindbrain	0	0	1	1	1	1	1	2	4	4	0.719431	-0.129051
1201	Forebrain/Midbrain/Hindbrain	1	6	10	13	15	18	21	24	31	39	0.43485	0.291876
1202	Neural crest	0	0	0	1	1	3	5	6	7	9	0.527403	-0.200482
1203	Neural crest	0	2	2	3	4	5	6	8	10	11	0.653658	-0.143173
1204	Neural crest	0	2	3	5	8	11	15	19	19	20	0.586374	-0.108683
1205	Neural crest	0	0	0	0	2	2	3	3	3	4	0.65845	-0.0231637
1206	Neural crest	0	0	0	1	1	2	4	7	9	11	0.568279	-0.181454
1207	Forebrain/Midbrain/Hindbrain	0	1	3	6	11	14	18	19	19	21	0.4051	-0.0936149
1208	Neural crest	0	0	0	2	3	4	4	7	8	11	0.404405	-0.185657
1209	Neural crest	0	0	0	0	0	1	2	2	2	5	0.633266	-0.112876
1210	Neural crest	0	0	0	0	0	0	1	2	3	5	0.55788	-0.102539
1211	Forebrain/Midbrain/Hindbrain	0	0	1	1	4	5	5	6	9	14	0.441381	-0.0991491
1212	Forebrain/Midbrain/Hindbrain	0	0	0	0	0	1	2	3	4	6	0.626752	-0.19998
1213	Forebrain/Midbrain/Hindbrain	0	0	0	0	0	0	2	4	5	6	0.531934	-0.245012
1214	Forebrain/Midbrain/Hindbrain	0	0	0	0	1	1	1	2	3	3	0.770642	-0.174511
1215	Forebrain/Midbrain/Hindbrain	0	1	3	4	4	5	7	10	13	13	0.653816	-0.143224
1216	Forebrain/Midbrain/Hindbrain	0	0	0	0	2	2	4	5	6	6	0.51473	-0.22494
1217	Forebrain/Midbrain/Hindbrain	1	2	4	7	13	16	19	21	29	33	0.344976	0.296151
1218	Forebrain/Midbrain/Hindbrain	0	0	0	0	2	6	8	11	11	12	0.13285	0.210633
1219	Forebrain/Midbrain/Hindbrain	0	1	2	3	4	7	8	10	13	14	0.631446	-0.21332
1220	Forebrain/Midbrain/Hindbrain	0	1	1	3	5	8	10	13	14	16	0.494064	-0.217031
1221	Forebrain/Midbrain/Hindbrain	0	0	2	2	4	5	7	8	10	12	0.186165	0.204249
1222	Forebrain/Midbrain/Hindbrain	0	0	0	0	0	0	3	4	8	11	0.653816	-0.226228
1223	Forebrain/Midbrain/Hindbrain	0	0	0	1	2	4	5	11	11	17	0.553947	-0.128971
1224	Forebrain/Midbrain/Hindbrain	0	0	0	2	3	4	5	5	6	11	0.13285	0.202342
1225	Forebrain/Midbrain/Hindbrain	1	1	1	2	2	2	2	3	3	5	0.553947	0.0710412
1226	Forebrain/Midbrain/Hindbrain	0	0	0	1	1	1	2	2	4	4	0.616762	-0.229979
1227	Forebrain/Midbrain/Hindbrain	0	0	1	2	4	5	7	7	8	12	0.616762	-0.243818
1228	Neural crest	3	8	12	14	17	18	19	25	28	34	0.434037	0.294141
1229	Forebrain/Midbrain/Hindbrain	0	0	0	0	0	0	0	1	3	4	0.616762	-0.107677
1230	Forebrain/Midbrain/Hindbrain	2	2	4	4	5	6	6	8	9	12	0.234585	0.0252866
1231	Forebrain/Midbrain/Hindbrain	0	0	1	3	5	7	10	12	14	17	0	0.198792
1232	Forebrain/Midbrain/Hindbrain	1	1	2	2	2	4	5	8	14	19	0.342457	-0.0127449
1233	Forebrain/Midbrain/Hindbrain	1	3	4	4	4	6	6	6	8	11	0.234585	0.029436
1234	Forebrain/Midbrain/Hindbrain	0	0	0	0	0	0	0	2	3	3	0.234585	0.160708
1235	Forebrain/Midbrain/Hindbrain	0	0	0	0	0	0	0	0	0	0	0.616762	-0.183679
1236	Forebrain/Midbrain/Hindbrain	0	0	0	1	1	4	5	5	6	6	0.553947	-0.103346
1237	Forebrain/Midbrain/Hindbrain	0	0	0	0	0	0	0	0	0	0	0.404841	0.0275629
1238	Forebrain/Midbrain/Hindbrain	0	0	1	2	4	5	6	10	12	13	0.189667	0.188742
1239	Neural crest	0	0	0	0	0	0	0	1	2	2	0.637743	-0.297488
1240	Forebrain/Midbrain/Hindbrain	0	0	1	1	2	6	9	9	9	10	0.58482	-0.230572
1241	Forebrain/Midbrain/Hindbrain	1	1	2	5	8	9	11	14	16	16	0	0.191366
1242	Forebrain/Midbrain/Hindbrain	0	1	2	3	4	6	8	10	14	17	0.189667	0.18153
1243	Forebrain/Midbrain/Hindbrain	0	1	1	1	3	6	7	7	7	7	0.553947	-0.2297
1244	Forebrain/Midbrain/Hindbrain	0	0	1	1	2	6	7	8	11	16	0.523792	-0.181888
1245	Forebrain/Midbrain/Hindbrain	0	0	0	1	3	4	4	4	7	10	0.553947	-0.17994
1246	Forebrain/Midbrain/Hindbrain	0	1	1	1	1	2	3	3	4	4	0.186165	0.185526
1247	Forebrain/Midbrain/Hindbrain	0	0	1	1	2	2	3	3	4	6	0.494064	-0.222762
1248	Forebrain/Midbrain/Hindbrain	0	1	4	6	9	10	12	14	18	18	0.13285	0.182402
1249	Neural crest	0	0	0	1	1	1	2	2	3	4	0.730282	-0.244637
1250	Forebrain/Midbrain/Hindbrain	0	1	1	2	3	3	5	6	6	6	0.43485	0.0513318
1251	Neural crest	0	0	1	1	1	2	2	3	3	3	0.631165	-0.179436
1252	Forebrain/Midbrain/Hindbrain	0	0	0	0	1	1	1	2	2	3	0.132988	0.168863
1253	Forebrain/Midbrain/Hindbrain	0	1	2	3	4	5	8	11	13	16	0.265903	0.188318
1254	Forebrain/Midbrain/Hindbrain	0	0	0	0	1	2	6	6	7	9	0.653816	-0.215759
1255	Forebrain/Midbrain/Hindbrain	0	0	1	3	3	5	5	6	6	8	0.353149	0.208073
1256	Forebrain/Midbrain/Hindbrain	1	3	3	4	7	9	11	13	13	15	0.228744	0.185971
1257	Forebrain/Midbrain/Hindbrain	0	1	3	3	3	4	6	9	10	13	0.43485	0.150926
1258	Forebrain/Midbrain/Hindbrain	0	0	0	0	0	0	0	2	3	3	0.481917	-0.181178
1259	Forebrain/Midbrain/Hindbrain	0	0	2	2	2	2	2	2	2	2	0.263277	0.160059
1260	Forebrain/Midbrain/Hindbrain	0	0	0	0	0	0	2	2	2	2	0.650239	-0.23059
1261	Forebrain/Midbrain/Hindbrain	1	4	5	7	7	11	12	14	16	16	0.205239	0.194526
1262	Forebrain/Midbrain/Hindbrain	0	0	0	1	1	1	1	2	4	7	0.476152	-0.110922
1263	Forebrain/Midbrain/Hindbrain	0	0	2	3	6	6	7	7	8	8	0.400167	0.161551
1264	Forebrain/Midbrain/Hindbrain	0	0	3	7	9	11	13	14	15	16	0.13285	0.181542
1265	Forebrain/Midbrain/Hindbrain	0	0	0	0	1	2	3	5	5	6	0.342457	0.139425
1266	Forebrain/Midbrain/Hindbrain	0	3	3	3	3	7	10	13	14	15	0.271921	0.193988
1267	Forebrain/Midbrain/Hindbrain	0	2	4	6	9	12	13	15	16	16	0.13285	0.178266
1268	Neural crest	0	2	4	7	12	12	14	18	22	30	0.404841	0.296183
1269	Forebrain/Midbrain/Hindbrain	1	1	3	7	10	12	14	17	20	25	0.255824	0.202097
1270	Forebrain/Midbrain/Hindbrain	0	0	1	2	3	4	4	5	8	10	0.13285	0.167275
1271	Forebrain/Midbrain/Hindbrain	0	0	0	1	1	1	1	2	2	3	0.557888	-0.161961
1272	Forebrain/Midbrain/Hindbrain	0	0	0	0	0	1	2	2	4	5	0.638368	-0.210403
1273	Spinal cord	0	0	0	0	1	2	2	3	3	4	0.650239	-0.185365
1274	Forebrain/Midbrain/Hindbrain	0	1	2	3	5	7	7	10	11	16	0.332654	0.183628
1275	Forebrain/Midbrain/Hindbrain	1	1	1	1	2	2	3	4	5	6	0.186165	0.177727
1276	Forebrain/Midbrain/Hindbrain	0	1	1	3	3	3	5	7	11	15	0.13285	0.172807
1277	Forebrain/Midbrain/Hindbrain	0	0	1	3	4	4	5	9	14	16	0.234585	0.161458
1278	Forebrain/Midbrain/Hindbrain	1	2	6	7	9	11	11	13	14	16	0.265903	0.174924
1279	Forebrain/Midbrain/Hindbrain	0	2	5	8	11	16	19	22	27	33	0.404841	0.296762
1280	Forebrain/Midbrain/Hindbrain	0	3	7	8	9	11	13	13	17	18	0.273645	0.195892
1281	Forebrain/Midbrain/Hindbrain	0	1	1	1	3	5	7	10	13	15	0.58482	-0.150525
1282	Forebrain/Midbrain/Hindbrain	0	0	0	0	0	0	0	0	0	0	0.189667	0.121
1283	Forebrain/Midbrain/Hindbrain	0	0	0	0	1	2	3	4	9	13	0.58482	-0.103877
1284	Forebrain/Midbrain/Hindbrain	1	1	5	8	10	14	15	18	18	20	0.228834	0.189591
1285	Forebrain/Midbrain/Hindbrain	0	0	0	0	1	1	1	2	3	3	0.57725	-0.196183
1286	Forebrain/Midbrain/Hindbrain	0	2	2	3	6	8	12	14	15	20	0.480367	-0.0931013
1287	Forebrain/Midbrain/Hindbrain	1	3	5	6	9	12	12	14	15	16	0.273645	0.185117
1288	Forebrain/Midbrain/Hindbrain	0	0	0	2	2	2	3	4	8	8	0	0.162406
1289	Forebrain/Midbrain/Hindbrain	0	0	0	0	2	2	2	4	5	9	0.553947	-0.23151
1290	Forebrain/Midbrain/Hindbrain	0	0	0	0	0	0	0	0	0	0	0.769831	0.0297009
1291	Forebrain/Midbrain/Hindbrain	0	0	0	3	3	4	6	11	12	15	0.542452	-0.143356
1292	Forebrain/Midbrain/Hindbrain	0	1	1	1	2	5	7	8	9	9	0.189667	0.16758
1293	Neural crest	0	2	3	7	9	9	10	13	13	18	0.332654	0.183764
1294	Forebrain/Midbrain/Hindbrain	0	2	3	8	10	12	13	13	15	15	0.13285	0.17053
1295	Forebrain/Midbrain/Hindbrain	0	0	1	4	7	10	14	16	17	19	0.523792	-0.100542
1296	Forebrain/Midbrain/Hindbrain	0	0	1	2	3	6	6	8	9	10	0.13285	0.161122
1297	Forebrain/Midbrain/Hindbrain	0	0	0	0	1	1	2	2	3	4	0.494064	-0.361692
1298	Definitive endoderm	0	1	1	2	2	2	4	4	5	6	0.726663	-0.288033
1299	Forebrain/Midbrain/Hindbrain	0	0	0	2	5	8	10	13	17	19	0	0.375433
1300	Forebrain/Midbrain/Hindbrain	0	0	0	0	1	1	1	3	4	4	0.771496	-0.293258
1301	Forebrain/Midbrain/Hindbrain	1	1	1	1	1	2	2	2	2	3	0.58482	-0.0881034
1302	Forebrain/Midbrain/Hindbrain	0	1	3	5	8	12	16	16	17	26	0.273645	0.378997
1303	Forebrain/Midbrain/Hindbrain	0	0	0	1	2	3	3	5	7	8	0	0.384962
1304	Forebrain/Midbrain/Hindbrain	0	1	1	2	2	2	2	3	4	9	0.626167	-0.332162
1305	Forebrain/Midbrain/Hindbrain	0	0	0	0	0	0	0	2	3	3	0.68593	-0.23244
1306	Forebrain/Midbrain/Hindbrain	0	0	2	3	4	5	5	5	6	7	0.331464	0.332628
1307	NMP	0	0	1	1	1	1	1	1	3	7	0.590527	0.273659
1308	Forebrain/Midbrain/Hindbrain	0	2	3	9	11	15	17	20	26	26	0.13285	0.37426
1309	Forebrain/Midbrain/Hindbrain	0	0	0	0	0	0	0	1	2	3	0.590527	-0.213336
1310	Forebrain/Midbrain/Hindbrain	0	0	1	3	6	8	9	11	13	13	0.58482	0.182658
1311	Forebrain/Midbrain/Hindbrain	0	0	0	0	1	1	1	3	3	5	0.616762	-0.291585
1312	Forebrain/Midbrain/Hindbrain	1	2	4	5	6	8	12	14	15	17	0.186165	0.365136
1313	Forebrain/Midbrain/Hindbrain	0	1	1	2	2	3	4	6	8	8	0.688533	-0.246725
1314	Forebrain/Midbrain/Hindbrain	0	1	1	1	1	2	4	4	5	8	0.650239	-0.0451916
1315	Forebrain/Midbrain/Hindbrain	0	0	0	0	0	1	1	1	3	3	0.832555	-0.271966
1316	Forebrain/Midbrain/Hindbrain	0	1	1	1	1	1	1	3	4	8	0.464501	-0.0797316
1317	Forebrain/Midbrain/Hindbrain	0	0	0	2	3	3	5	7	9	13	0.189667	0.380998
1318	Forebrain/Midbrain/Hindbrain	0	0	4	7	11	12	15	18	21	24	0.189667	0.361957
1319	Forebrain/Midbrain/Hindbrain	0	2	2	3	3	3	4	4	5	5	0.407533	0.1387
1320	Forebrain/Midbrain/Hindbrain	0	1	2	2	2	2	2	2	3	6	0.324721	0.300491
1321	Forebrain/Midbrain/Hindbrain	0	0	1	2	3	5	7	8	10	10	0.657549	-0.182901
1322	Forebrain/Midbrain/Hindbrain	0	1	2	2	2	4	5	6	7	8	0.529027	-0.312909
1323	Forebrain/Midbrain/Hindbrain	0	0	0	0	0	1	1	1	3	3	0.650239	0.045719
1324	Forebrain/Midbrain/Hindbrain	0	0	0	0	0	0	0	2	5	5	0.331464	0.189494
1325	Forebrain/Midbrain/Hindbrain	0	1	3	4	7	11	13	14	17	19	0.189667	0.377284
1326	Forebrain/Midbrain/Hindbrain	0	0	0	0	0	1	2	3	3	4	0.650239	-0.332091
1327	Forebrain/Midbrain/Hindbrain	0	1	1	4	7	10	14	16	17	20	0.13285	0.377731
1328	Forebrain/Midbrain/Hindbrain	0	1	3	3	4	4	5	6	6	6	0.404841	-0.10202
1329	Forebrain/Midbrain/Hindbrain	0	0	1	1	4	5	5	7	8	10	0.447525	-0.0255631
1330	Forebrain/Midbrain/Hindbrain	0	0	0	0	1	1	1	1	1	1	0.724981	-0.307835
1331	Forebrain/Midbrain/Hindbrain	0	1	2	3	4	4	4	5	5	6	0.361673	0.321375
1332	Forebrain/Midbrain/Hindbrain	0	1	2	3	4	9	10	15	17	22	0.309197	0.359053
1333	Forebrain/Midbrain/Hindbrain	0	2	3	5	6	8	10	12	14	15	0	0.360457
1334	Forebrain/Midbrain/Hindbrain	0	0	0	1	1	1	1	1	2	5	0.621045	0.062571
1335	Forebrain/Midbrain/Hindbrain	1	2	3	7	9	11	12	15	17	18	0.13285	0.358194
1336	Forebrain/Midbrain/Hindbrain	0	0	0	0	0	1	3	5	7	9	0.621372	-0.286631
1337	Forebrain/Midbrain/Hindbrain	0	1	3	5	8	11	14	15	17	18	0.189667	0.373018
1338	Forebrain/Midbrain/Hindbrain	0	0	1	2	6	11	16	21	28	31	0.309197	0.309911
1339	Forebrain/Midbrain/Hindbrain	0	0	0	0	0	0	1	1	1	1	0.650239	-0.293886
1340	Forebrain/Midbrain/Hindbrain	1	1	2	3	4	4	6	8	9	9	0	0.369605
1341	Forebrain/Midbrain/Hindbrain	0	0	0	1	1	1	3	3	6	7	0.13285	0.35484
1342	Forebrain/Midbrain/Hindbrain	0	0	0	0	0	0	0	1	1	1	0.68593	-0.185187
1343	Forebrain/Midbrain/Hindbrain	0	0	0	0	0	0	0	0	1	1	0.68593	-0.305395
1344	Forebrain/Midbrain/Hindbrain	0	0	0	0	0	2	4	5	5	8	0.523792	-0.0166579
1345	Cranial mesoderm	0	1	2	2	3	3	4	6	8	8	0.594467	-0.189198
1346	Forebrain/Midbrain/Hindbrain	0	0	0	0	1	1	1	1	1	3	0.553947	-0.134187
1347	Forebrain/Midbrain/Hindbrain	0	1	1	2	3	5	8	11	14	16	0.186165	0.358796
1348	Forebrain/Midbrain/Hindbrain	0	0	1	2	4	8	10	10	11	18	0.234585	0.346298
1349	Forebrain/Midbrain/Hindbrain	1	1	1	1	2	3	4	4	6	6	0.58482	-0.318843
1350	Forebrain/Midbrain/Hindbrain	0	0	0	1	3	5	5	5	5	6	0.494064	0.229716
1351	Forebrain/Midbrain/Hindbrain	0	3	4	7	7	10	15	18	20	24	0.189667	0.374518
1352	Forebrain/Midbrain/Hindbrain	0	0	0	2	2	4	5	6	6	10	0.616762	0.048405
1353	Forebrain/Midbrain/Hindbrain	0	0	1	1	1	4	4	5	6	9	0.672819	-0.281026
1354	Forebrain/Midbrain/Hindbrain	0	0	0	1	2	4	4	5	7	11	0.553947	0.0467079
1355	Forebrain/Midbrain/Hindbrain	0	2	4	6	8	13	14	14	15	19	0.189667	0.369705
1356	Forebrain/Midbrain/Hindbrain	0	0	0	0	0	1	1	2	2	4	0.43485	0.118297
1357	Forebrain/Midbrain/Hindbrain	0	0	0	0	0	0	0	0	0	1	0.769831	-0.16141
1358	Forebrain/Midbrain/Hindbrain	0	1	1	2	2	3	3	6	9	11	0.637569	-0.270463
1359	Forebrain/Midbrain/Hindbrain	1	2	3	5	6	6	9	10	10	11	0.309197	-0.0699881
1360	Forebrain/Midbrain/Hindbrain	0	0	0	0	2	3	3	4	4	6	0.404841	0.123341
1361	Forebrain/Midbrain/Hindbrain	1	1	3	3	4	6	6	7	10	10	0.13285	0.364641
1362	Forebrain/Midbrain/Hindbrain	0	0	2	5	7	8	13	13	16	18	0.13285	0.368642
1363	Forebrain/Midbrain/Hindbrain	0	0	1	1	1	4	4	5	6	10	0.464501	-0.342084
1364	Forebrain/Midbrain/Hindbrain	0	0	0	2	2	2	3	6	8	9	0	0.331693
1365	Forebrain/Midbrain/Hindbrain	0	0	0	0	0	0	0	1	1	6	0.650239	-0.219178
1366	Forebrain/Midbrain/Hindbrain	0	0	0	1	2	3	5	5	6	9	0.596445	-0.0753994
1367	Forebrain/Midbrain/Hindbrain	0	1	1	2	2	3	3	3	3	4	0.404841	0.141993
1368	Forebrain/Midbrain/Hindbrain	0	0	0	0	1	2	4	8	8	8	0.553947	-0.305366
1369	Forebrain/Midbrain/Hindbrain	0	0	1	2	5	7	9	10	12	12	0.273645	0.341839
1370	Forebrain/Midbrain/Hindbrain	0	1	1	1	2	3	3	3	3	3	0.37417	0.109075
1371	Forebrain/Midbrain/Hindbrain	1	2	2	3	3	3	3	3	3	3	0.37417	0.124451
1372	Forebrain/Midbrain/Hindbrain	0	0	0	0	2	2	5	5	5	7	0.43485	0.292681
1373	Forebrain/Midbrain/Hindbrain	0	0	0	0	1	1	2	2	2	2	0.732238	-0.271971
1374	Forebrain/Midbrain/Hindbrain	0	0	1	3	7	8	13	13	14	18	0.234585	0.35667
1375	Forebrain/Midbrain/Hindbrain	0	0	0	1	1	1	3	3	4	5	0.650239	-0.198739
1376	Forebrain/Midbrain/Hindbrain	0	0	1	1	3	6	7	10	11	12	0.58482	-0.273723
1377	Forebrain/Midbrain/Hindbrain	0	0	0	1	1	1	1	2	2	2	0.464501	-0.187362
1378	Forebrain/Midbrain/Hindbrain	0	1	3	5	8	12	13	15	16	18	0.189667	0.363053
1379	Cranial mesoderm	0	0	2	2	3	4	6	7	7	8	0.352449	-0.323623
1380	Forebrain/Midbrain/Hindbrain	0	0	1	2	2	2	3	5	5	7	0.273645	0.339074
1381	Forebrain/Midbrain/Hindbrain	0	1	4	4	5	5	5	7	9	9	0.560415	-0.291653
1382	Forebrain/Midbrain/Hindbrain	1	1	1	4	5	6	6	9	10	12	0.309197	-0.0607488
1383	Forebrain/Midbrain/Hindbrain	0	0	1	1	3	3	5	7	9	11	0	0.347646
1384	Forebrain/Midbrain/Hindbrain	0	2	3	5	6	8	12	14	15	17	0	0.407077
1385	Forebrain/Midbrain/Hindbrain	0	0	2	5	9	10	12	14	16	18	0.13285	0.35173
1386	Forebrain/Midbrain/Hindbrain	0	0	0	0	0	0	1	1	3	4	0.464501	-0.151723
1387	Forebrain/Midbrain/Hindbrain	0	0	0	1	1	4	7	9	10	11	0.575295	-0.0632854
1388	Forebrain/Midbrain/Hindbrain	0	0	0	0	1	2	2	3	5	6	0.37417	0.276732
1389	Forebrain/Midbrain/Hindbrain	0	1	2	2	2	2	2	3	4	5	0.650239	-0.313799
1390	Forebrain/Midbrain/Hindbrain	0	3	5	8	9	13	14	18	21	26	0.189667	0.34791
1391	Forebrain/Midbrain/Hindbrain	1	1	1	4	4	6	6	6	8	10	0.13285	0.34669
1392	Forebrain/Midbrain/Hindbrain	0	0	1	1	3	4	4	5	8	9	0.494064	-0.0408813
1393	Forebrain/Midbrain/Hindbrain	0	1	1	1	1	1	1	5	5	5	0.68593	0.0766969
1394	Forebrain/Midbrain/Hindbrain	0	0	2	3	4	5	7	7	12	13	0.68593	-0.244025
1395	Forebrain/Midbrain/Hindbrain	2	3	5	6	7	12	12	15	18	21	0.404841	0.28301
1396	Forebrain/Midbrain/Hindbrain	0	0	0	0	0	0	1	1	1	1	0.58482	-0.279289
1397	Forebrain/Midbrain/Hindbrain	0	0	1	2	2	5	7	10	14	17	0	0.352124
1398	Forebrain/Midbrain/Hindbrain	1	1	1	2	3	3	4	4	4	5	0.68593	-0.242694
1399	Forebrain/Midbrain/Hindbrain	0	0	0	0	0	0	0	0	0	0	0.498294	-0.28835
1400	Forebrain/Midbrain/Hindbrain	0	0	1	1	2	5	6	6	10	11	0.429302	-0.1213
1401	Forebrain/Midbrain/Hindbrain	0	0	0	0	0	0	3	3	3	4	0.553947	-0.132117
1402	Forebrain/Midbrain/Hindbrain	0	0	1	2	3	4	8	10	12	15	0.342457	-0.0145108
1403	Forebrain/Midbrain/Hindbrain	0	0	0	1	1	3	6	9	11	12	0.724981	-0.238844
1404	Forebrain/Midbrain/Hindbrain	1	1	2	3	5	8	12	14	15	17	0.65524	-0.227194
1405	Forebrain/Midbrain/Hindbrain	0	0	3	4	5	6	6	9	11	14	0.189667	0.352446
1406	Forebrain/Midbrain/Hindbrain	0	0	0	1	2	2	3	5	6	8	0.189667	0.323212
1407	Forebrain/Midbrain/Hindbrain	0	0	2	2	2	4	5	7	10	13	0.309197	0.341195
1408	Forebrain/Midbrain/Hindbrain	0	1	2	2	3	5	7	8	9	10	0.68593	-0.313371
1409	Forebrain/Midbrain/Hindbrain	0	1	2	2	4	4	5	7	11	13	0.616762	0.0976757
1410	Forebrain/Midbrain/Hindbrain	0	2	3	4	5	7	8	12	13	15	0	0.339286
1411	Forebrain/Midbrain/Hindbrain	0	0	0	2	2	4	4	10	10	10	0.523792	-0.15695
1412	Forebrain/Midbrain/Hindbrain	0	0	0	0	0	0	1	1	2	3	0.724981	-0.208671
1413	Forebrain/Midbrain/Hindbrain	0	0	1	2	2	2	3	3	3	3	0	0.323219
1414	Forebrain/Midbrain/Hindbrain	0	0	1	1	3	5	8	10	12	13	0.189667	0.343731
1415	Forebrain/Midbrain/Hindbrain	2	2	2	4	5	5	6	7	9	13	0.273645	0.286915
1416	Forebrain/Midbrain/Hindbrain	0	1	2	3	3	3	3	4	6	8	0.523792	-0.294846
1417	Forebrain/Midbrain/Hindbrain	1	1	1	2	2	5	6	7	7	8	0.13285	0.335736
1418	Forebrain/Midbrain/Hindbrain	0	0	0	0	0	1	1	1	2	2	0.553947	-0.23315
1419	Forebrain/Midbrain/Hindbrain	1	1	1	2	4	8	10	11	13	18	0.13285	0.340222
1420	Forebrain/Midbrain/Hindbrain	0	0	0	1	3	3	5	5	6	10	0.522846	-0.288861
1421	Forebrain/Midbrain/Hindbrain	0	1	1	1	2	3	4	4	5	10	0.616228	-0.252875
1422	Forebrain/Midbrain/Hindbrain	1	2	3	5	5	6	10	13	17	21	0.189667	0.34279
1423	Forebrain/Midbrain/Hindbrain	0	0	0	0	0	2	6	6	7	8	0.553947	-0.253049
1424	Forebrain/Midbrain/Hindbrain	0	1	1	1	2	2	2	2	2	2	0.724981	0.0149493
1425	Forebrain/Midbrain/Hindbrain	0	0	0	3	3	3	3	5	5	8	0.273645	0.309029
1426	Forebrain/Midbrain/Hindbrain	0	2	2	2	2	3	3	4	6	8	0.273645	0.320142
1427	Forebrain/Midbrain/Hindbrain	1	2	2	5	5	5	7	9	11	17	0.650239	-0.236683
1428	Forebrain/Midbrain/Hindbrain	0	1	2	4	5	6	7	8	12	12	0	0.322509
1429	Forebrain/Midbrain/Hindbrain	1	2	4	4	4	5	9	11	13	18	0.621372	-0.222841
1430	Forebrain/Midbrain/Hindbrain	0	2	2	3	4	6	6	8	9	10	0.13285	0.316007
1431	Forebrain/Midbrain/Hindbrain	1	1	2	3	4	5	5	7	9	11	0.404841	0.252547
1432	Forebrain/Midbrain/Hindbrain	1	1	1	1	1	2	3	4	7	8	0.616762	-0.233178
1433	Forebrain/Midbrain/Hindbrain	0	0	1	1	1	2	3	4	7	10	0.58482	-0.233436
1434	Forebrain/Midbrain/Hindbrain	0	0	0	0	0	0	1	1	2	2	0.553947	-0.231381
1435	Forebrain/Midbrain/Hindbrain	0	0	1	1	3	3	4	6	7	7	0.234585	0.285369
1436	Forebrain/Midbrain/Hindbrain	0	1	1	1	1	2	3	4	4	6	0.650239	-0.300824
1437	Forebrain/Midbrain/Hindbrain	1	2	2	3	6	7	7	8	13	14	0.234585	0.285422
1438	Forebrain/Midbrain/Hindbrain	0	0	0	0	2	4	5	5	6	8	0.616762	0.0334337
1439	Forebrain/Midbrain/Hindbrain	1	1	1	2	3	6	7	9	9	11	0.13285	0.317497
1440	Forebrain/Midbrain/Hindbrain	1	1	1	2	3	6	10	13	16	18	0.621372	-0.232054
1441	Forebrain/Midbrain/Hindbrain	0	0	0	1	1	2	3	3	3	4	0.616762	-0.260549
1442	Forebrain/Midbrain/Hindbrain	0	2	2	2	2	5	7	7	8	11	0.13285	0.308705
1443	Forebrain/Midbrain/Hindbrain	0	0	0	1	2	2	2	3	5	7	0.68593	-0.251972
1444	Forebrain/Midbrain/Hindbrain	0	0	1	1	1	2	3	4	4	6	0.68593	-0.288947
1445	Forebrain/Midbrain/Hindbrain	0	0	0	0	2	4	7	10	11	11	0.13285	0.315045
1446	Forebrain/Midbrain/Hindbrain	0	0	1	2	2	3	5	7	11	12	0.43485	0.330932
1447	Forebrain/Midbrain/Hindbrain	0	1	2	4	5	6	8	10	13	15	0.621372	-0.228007
1448	Forebrain/Midbrain/Hindbrain	0	0	0	1	1	1	2	4	6	6	0.724981	-0.187812
1449	Forebrain/Midbrain/Hindbrain	0	0	0	0	0	0	0	1	2	2	0.523792	-0.12894
1450	Forebrain/Midbrain/Hindbrain	0	0	1	4	4	6	8	9	9	10	0.37417	0.200949
1451	Forebrain/Midbrain/Hindbrain	0	0	0	0	0	2	3	3	5	7	0.494064	-0.0187131
1452	Forebrain/Midbrain/Hindbrain	0	0	0	1	1	5	5	6	10	10	0.616762	-0.252667
1453	Forebrain/Midbrain/Hindbrain	0	0	0	0	0	1	1	2	4	5	0	0.309165
1454	Forebrain/Midbrain/Hindbrain	0	0	0	0	1	1	1	2	2	4	0.13285	0.297809
1455	Forebrain/Midbrain/Hindbrain	0	0	1	3	3	3	4	6	7	8	0.426401	-0.301267
1456	Forebrain/Midbrain/Hindbrain	0	1	1	2	2	3	6	7	9	11	0.494064	-0.276304
1457	Forebrain/Midbrain/Hindbrain	0	0	0	0	1	1	4	6	7	8	0.273645	0.271005
1458	Forebrain/Midbrain/Hindbrain	0	0	0	1	2	6	6	8	8	10	0.616762	0.0772856
1459	Forebrain/Midbrain/Hindbrain	0	0	1	1	1	2	3	3	4	6	0.37417	0.191693
1460	Forebrain/Midbrain/Hindbrain	0	0	0	1	1	1	1	3	4	6	0.273645	0.185445
1461	Forebrain/Midbrain/Hindbrain	0	1	2	2	3	4	5	6	6	7	0.309197	-0.0357421
1462	Forebrain/Midbrain/Hindbrain	0	0	0	0	1	5	7	8	10	12	0.553947	-0.0773415
1463	Forebrain/Midbrain/Hindbrain	0	1	1	1	2	4	8	12	15	16	0.68593	-0.177553
1464	Forebrain/Midbrain/Hindbrain	0	1	2	2	3	3	4	7	9	10	0.289758	-0.0778196
1465	Forebrain/Midbrain/Hindbrain	0	0	1	1	1	1	1	5	5	6	0.494064	-0.0874521
1466	Forebrain/Midbrain/Hindbrain	0	1	1	3	4	6	7	9	14	20	0.616762	-0.2049
1467	Forebrain/Midbrain/Hindbrain	0	0	0	0	0	2	4	5	7	10	0.650239	-0.276135
1468	Forebrain/Midbrain/Hindbrain	0	0	2	4	6	8	8	11	15	16	0.616762	-0.190097
1469	Forebrain/Midbrain/Hindbrain	0	0	0	0	1	2	3	5	7	10	0.724981	-0.0176989
1470	Forebrain/Midbrain/Hindbrain	0	2	2	2	3	5	5	9	9	10	0.13285	0.288366
1471	Forebrain/Midbrain/Hindbrain	0	0	0	0	1	1	2	3	4	8	0.724981	0.0370646
1472	Forebrain/Midbrain/Hindbrain	0	0	1	1	2	3	4	7	9	11	0.58482	-0.0646786
1473	Forebrain/Midbrain/Hindbrain	0	0	1	2	3	4	5	8	8	10	0.616762	-0.13023
1474	Forebrain/Midbrain/Hindbrain	0	0	0	1	2	4	5	6	6	6	0.616762	-0.13612
1475	Forebrain/Midbrain/Hindbrain	0	0	0	0	0	0	1	1	3	5	0.616762	-0.181906
1476	Forebrain/Midbrain/Hindbrain	1	1	2	3	6	8	8	8	8	12	0.58482	-0.207523
1477	Forebrain/Midbrain/Hindbrain	0	1	1	1	1	2	3	5	6	7	0.13285	0.283753
1478	Forebrain/Midbrain/Hindbrain	2	4	8	12	14	18	24	27	32	37	0.324721	0.326593
1479	Forebrain/Midbrain/Hindbrain	1	2	2	4	5	6	6	9	12	14	0.650239	-0.221048
1480	Forebrain/Midbrain/Hindbrain	1	2	2	3	5	5	5	7	11	12	0.616762	-0.227043
1481	Forebrain/Midbrain/Hindbrain	0	0	0	1	1	4	5	7	11	14	0.724981	-0.228263
1482	Forebrain/Midbrain/Hindbrain	0	0	0	0	1	1	2	4	5	9	0.43485	-0.0787363
1483	Forebrain/Midbrain/Hindbrain	0	0	0	0	0	1	4	4	4	4	0.494064	-0.0703562
1484	Forebrain/Midbrain/Hindbrain	1	1	1	1	1	1	1	2	5	6	0	0.268944
1485	Forebrain/Midbrain/Hindbrain	0	1	4	5	6	8	9	10	11	13	0.68593	-0.180466
1486	Forebrain/Midbrain/Hindbrain	0	0	0	0	1	1	3	5	6	6	0.553947	-0.268951
1487	Forebrain/Midbrain/Hindbrain	1	1	2	3	6	7	9	9	11	14	0.650239	-0.224824
1488	Forebrain/Midbrain/Hindbrain	0	1	8	10	13	16	19	23	28	34	0.234585	0.321741
1489	Forebrain/Midbrain/Hindbrain	1	1	2	4	10	11	13	15	17	22	0.189667	0.404117
1490	Forebrain/Midbrain/Hindbrain	0	0	1	4	4	5	7	9	13	13	0	0.403625
1491	Neural crest	0	0	0	0	0	0	1	1	2	3	0.566647	0.0777598
1492	Forebrain/Midbrain/Hindbrain	4	7	10	14	18	20	23	23	28	34	0.251442	0.31261
1493	Forebrain/Midbrain/Hindbrain	4	10	12	14	17	21	21	24	31	36	0.265061	0.308802
1494	Forebrain/Midbrain/Hindbrain	0	1	6	9	15	17	18	23	27	35	0.448827	0.30752
1495	Neural crest	0	0	0	0	0	0	0	0	1	1	0.655762	-0.261687
1496	Forebrain/Midbrain/Hindbrain	0	0	0	0	1	1	1	1	1	2	0.74698	-0.318212
1497	Neural crest	0	0	0	0	0	0	0	0	0	1	0.626447	-0.121651
1498	Forebrain/Midbrain/Hindbrain	4	9	12	15	17	19	21	23	26	33	0.33623	0.30274
1499	Forebrain/Midbrain/Hindbrain	0	0	1	1	1	2	4	4	4	6	0.661451	-0.320643
1500	Forebrain/Midbrain/Hindbrain	1	4	6	14	19	23	27	29	33	39	0.408959	0.304729
1501	Neural crest	0	0	0	0	0	0	1	1	1	3	0.527403	-0.175771
1502	Neural crest	0	0	0	0	0	0	0	2	3	5	0.479007	0.105568
1503	Forebrain/Midbrain/Hindbrain	5	9	13	14	17	19	20	22	28	33	0.238779	0.301648
1504	Forebrain/Midbrain/Hindbrain	4	10	14	17	20	22	26	28	31	35	0.30619	0.297303
1505	Forebrain/Midbrain/Hindbrain	0	2	2	6	7	7	9	12	21	22	0.13285	0.400947
1506	Forebrain/Midbrain/Hindbrain	1	2	4	5	5	5	5	5	6	7	0.464501	0.00281211
1507	Forebrain/Midbrain/Hindbrain	0	1	3	4	5	7	12	14	15	17	0.424233	-0.011055
1508	Forebrain/Midbrain/Hindbrain	0	0	0	2	4	6	7	7	7	10	0.602592	-0.050058
1509	Forebrain/Midbrain/Hindbrain	0	0	2	3	3	5	8	9	12	13	0.58482	0.176924
1510	Forebrain/Midbrain/Hindbrain	0	0	2	3	6	7	9	13	16	19	0.234585	0.400143
1511	Forebrain/Midbrain/Hindbrain	0	0	1	2	2	2	3	3	3	3	0.724981	-0.291297
1512	Cranial mesoderm	0	1	1	1	1	1	3	3	5	5	0.652617	-0.302677
1513	Forebrain/Midbrain/Hindbrain	0	0	0	0	0	0	0	2	2	2	0.616762	-0.241223
1514	Forebrain/Midbrain/Hindbrain	1	1	2	4	6	7	11	14	15	16	0.189667	0.402391
1515	Forebrain/Midbrain/Hindbrain	0	1	1	1	1	1	2	2	4	5	0.724981	-0.219201
1516	Forebrain/Midbrain/Hindbrain	2	3	3	4	7	12	16	20	24	26	0.189667	0.120991
1517	Forebrain/Midbrain/Hindbrain	0	0	0	0	1	1	3	5	5	6	0.552454	-0.196058
1518	Forebrain/Midbrain/Hindbrain	0	0	0	0	0	1	2	2	2	4	0.58482	-0.0151841
1519	Forebrain/Midbrain/Hindbrain	0	1	1	1	2	5	5	7	9	10	0.13285	0.395585
1520	Forebrain/Midbrain/Hindbrain	0	1	2	3	6	8	12	13	18	20	0.43485	0.172672
1521	Forebrain/Midbrain/Hindbrain	0	1	1	1	3	3	4	5	6	8	0.265903	0.361007
1522	Forebrain/Midbrain/Hindbrain	0	0	0	0	1	1	2	2	4	6	0.240219	0.280857
1523	Forebrain/Midbrain/Hindbrain	0	0	2	3	4	6	6	9	12	16	0.189667	0.398281
1524	Forebrain/Midbrain/Hindbrain	0	0	0	1	2	2	3	6	7	10	0.342457	0.27067
1525	Forebrain/Midbrain/Hindbrain	0	0	1	3	3	3	3	3	3	3	0.39348	-0.371171
1526	Forebrain/Midbrain/Hindbrain	0	0	0	0	1	1	3	4	6	8	0.661451	-0.116888
1527	Forebrain/Midbrain/Hindbrain	1	2	4	6	11	14	15	19	21	26	0.234585	0.104977
1528	Forebrain/Midbrain/Hindbrain	0	0	2	2	2	3	3	3	3	7	0.404841	0.0514045
1529	Forebrain/Midbrain/Hindbrain	0	2	2	2	2	2	3	3	4	6	0.348826	0.337622
1530	Forebrain/Midbrain/Hindbrain	0	1	2	2	7	9	10	13	17	20	0.37417	0.351025
1531	Forebrain/Midbrain/Hindbrain	0	0	1	5	6	8	9	13	16	16	0.189667	0.39715
1532	Forebrain/Midbrain/Hindbrain	0	0	0	0	0	0	0	1	2	3	0.769831	-0.265277
1533	Forebrain/Midbrain/Hindbrain	0	0	0	1	2	3	4	6	9	9	0	0.394837
1534	Forebrain/Midbrain/Hindbrain	0	1	4	7	7	8	10	10	10	10	0.342457	-0.0653761
1535	Forebrain/Midbrain/Hindbrain	0	0	0	1	2	5	6	7	7	9	0.240219	0.375862
1536	Forebrain/Midbrain/Hindbrain	0	1	3	4	7	9	12	16	18	19	0	0.395187
1537	Forebrain/Midbrain/Hindbrain	0	1	2	3	3	4	4	4	4	4	0.449734	-0.374623
1538	Forebrain/Midbrain/Hindbrain	0	0	0	0	1	3	6	7	7	8	0	0.392514
1539	Forebrain/Midbrain/Hindbrain	0	0	4	6	6	9	13	19	27	31	0.234585	0.376529
1540	Forebrain/Midbrain/Hindbrain	0	0	2	7	7	8	10	14	15	18	0.404841	-0.0424866
1541	Forebrain/Midbrain/Hindbrain	0	2	2	2	4	6	6	6	6	6	0.464501	-0.000967174
1542	Forebrain/Midbrain/Hindbrain	0	0	5	6	7	9	13	15	19	23	0	0.389121
1543	Forebrain/Midbrain/Hindbrain	0	0	0	0	0	0	1	1	2	3	0.553947	-0.264821
1544	Forebrain/Midbrain/Hindbrain	0	1	2	2	2	2	2	3	6	6	0.631165	-0.200981
1545	Forebrain/Midbrain/Hindbrain	0	0	1	2	2	3	4	4	7	9	0.565581	-0.307142
1546	Forebrain/Midbrain/Hindbrain	1	3	3	5	6	9	12	17	20	25	0.189667	0.117253
1547	Forebrain/Midbrain/Hindbrain	0	1	3	4	4	5	5	5	5	5	0.438162	-0.365616
1548	Forebrain/Midbrain/Hindbrain	0	0	0	1	1	2	4	6	7	10	0.603085	-0.101164
1549	Forebrain/Midbrain/Hindbrain	0	0	1	1	1	2	2	2	3	3	0.536558	-0.365074
1550	Forebrain/Midbrain/Hindbrain	0	0	0	0	1	1	2	3	4	5	0.726663	-0.192799
1551	Forebrain/Midbrain/Hindbrain	0	0	1	3	5	6	7	9	9	12	0.13285	0.389508
1552	Forebrain/Midbrain/Hindbrain	0	1	3	4	6	12	16	18	21	22	0.43485	0.119456
1553	Forebrain/Midbrain/Hindbrain	0	0	0	1	3	4	6	7	8	11	0.234585	0.389117
1554	Forebrain/Midbrain/Hindbrain	0	1	1	1	1	2	4	4	4	5	0.523792	-0.0936042
1555	Forebrain/Midbrain/Hindbrain	0	0	2	2	2	3	4	6	8	8	0.553947	-0.041682
1556	Forebrain/Midbrain/Hindbrain	0	0	1	2	6	8	10	12	15	24	0.189667	0.477466
1557	Forebrain/Midbrain/Hindbrain	0	0	0	0	1	1	1	2	2	3	0.621372	-0.165617
1558	Forebrain/Midbrain/Hindbrain	1	2	8	13	21	27	37	43	47	55	0.13285	0.493667
1559	Forebrain/Midbrain/Hindbrain	1	2	2	2	2	2	2	2	2	2	0.58482	-0.143383
1560	Forebrain/Midbrain/Hindbrain	0	1	5	5	7	8	12	15	19	23	0.13285	0.489265
1561	Forebrain/Midbrain/Hindbrain	0	2	5	6	8	10	11	14	20	26	0.13285	0.475294
1562	Forebrain/Midbrain/Hindbrain	0	0	0	3	4	4	7	13	18	23	0.228744	0.478845
1563	Forebrain/Midbrain/Hindbrain	0	0	1	6	7	12	18	24	34	43	0.13285	0.49227
1564	Forebrain/Midbrain/Hindbrain	0	0	0	0	0	0	0	0	1	1	0.68593	-0.197318
1565	Forebrain/Midbrain/Hindbrain	0	1	3	3	4	4	9	14	18	22	0.13285	0.475568
1566	Forebrain/Midbrain/Hindbrain	0	0	1	2	2	2	3	4	4	5	0.58482	0.27893
1567	Forebrain/Midbrain/Hindbrain	0	0	0	1	1	1	2	2	2	3	0.724981	0.177046
1568	Forebrain/Midbrain/Hindbrain	0	0	1	6	7	9	12	15	20	23	0.13285	0.472366
1569	Forebrain/Midbrain/Hindbrain	0	0	1	3	4	9	13	15	21	26	0.189667	0.474339
1570	Forebrain/Midbrain/Hindbrain	0	0	0	0	0	0	2	4	5	6	0.309197	0.221287
1571	Forebrain/Midbrain/Hindbrain	0	2	3	4	7	12	18	22	25	31	0.13285	0.49721
1572	Forebrain/Midbrain/Hindbrain	2	4	5	5	8	12	20	27	34	40	0.132916	0.479034
1573	Forebrain/Midbrain/Hindbrain	2	4	4	5	11	17	28	32	43	48	0.13285	0.494272
1574	Forebrain/Midbrain/Hindbrain	0	0	1	5	8	12	13	19	24	31	0	0.475444
1575	Forebrain/Midbrain/Hindbrain	0	0	6	11	13	19	25	32	36	41	0.13285	0.487525
1576	Forebrain/Midbrain/Hindbrain	0	1	2	2	4	7	9	10	14	18	0.234585	0.476659
1577	Forebrain/Midbrain/Hindbrain	0	0	0	2	3	4	6	8	12	15	0.273645	0.463398
1578	Forebrain/Midbrain/Hindbrain	1	4	9	17	23	26	30	38	46	53	0	0.488619
1579	Forebrain/Midbrain/Hindbrain	1	3	7	11	16	25	29	38	47	56	0.189667	0.490217
1580	Forebrain/Midbrain/Hindbrain	0	0	2	3	3	6	7	10	11	12	0.13285	0.457754
1581	Forebrain/Midbrain/Hindbrain	0	0	1	1	2	2	2	4	5	9	0.234585	0.431701
1582	Forebrain/Midbrain/Hindbrain	0	0	0	0	0	0	0	0	1	1	0.523792	-0.277734
1583	Forebrain/Midbrain/Hindbrain	0	1	1	2	6	10	11	15	17	22	0	0.477398
1584	Forebrain/Midbrain/Hindbrain	0	1	3	6	7	11	14	15	20	24	0.13285	0.472744
1585	Forebrain/Midbrain/Hindbrain	1	6	11	16	22	29	35	39	48	53	0	0.495752
1586	Forebrain/Midbrain/Hindbrain	0	0	0	0	0	0	0	1	2	3	0.58482	0.0783332
1587	Forebrain/Midbrain/Hindbrain	1	1	2	6	7	9	11	20	24	33	0	0.49104
1588	Forebrain/Midbrain/Hindbrain	0	0	0	0	0	0	1	1	1	1	0.553947	-0.420307
1589	Forebrain/Midbrain/Hindbrain	1	3	5	8	8	16	22	26	38	42	0.13285	0.493738
1590	Forebrain/Midbrain/Hindbrain	0	0	1	2	3	4	6	7	8	8	0.494064	-0.103706
1591	Forebrain/Midbrain/Hindbrain	0	0	0	0	0	0	0	1	2	3	0.494064	-0.387508
1592	Forebrain/Midbrain/Hindbrain	0	0	0	3	5	8	11	15	17	22	0	0.475119
1593	Forebrain/Midbrain/Hindbrain	1	1	2	2	2	2	2	2	2	2	0.494064	-0.139424
1594	Forebrain/Midbrain/Hindbrain	0	0	0	0	1	1	2	2	2	2	0.616762	-0.391629
1595	Forebrain/Midbrain/Hindbrain	0	2	6	11	15	27	31	37	46	56	0.13285	0.497323
1596	Forebrain/Midbrain/Hindbrain	0	3	9	13	20	27	35	43	49	55	0	0.490843
1597	Forebrain/Midbrain/Hindbrain	2	3	3	7	10	18	25	31	41	47	0.13285	0.488637
1598	Forebrain/Midbrain/Hindbrain	1	4	9	14	19	25	28	36	44	55	0.13285	0.487159
1599	Forebrain/Midbrain/Hindbrain	1	1	1	4	8	10	13	16	20	23	0	0.467334
1600	Forebrain/Midbrain/Hindbrain	0	3	5	7	9	11	11	13	19	23	0	0.468271
1601	Forebrain/Midbrain/Hindbrain	0	1	2	4	5	6	8	11	12	14	0.324721	0.444844
1602	Forebrain/Midbrain/Hindbrain	0	0	0	0	0	2	2	2	2	2	0.650239	-0.270794
1603	Forebrain/Midbrain/Hindbrain	0	0	0	0	0	0	0	1	1	2	0.616762	-0.302345
1604	Forebrain/Midbrain/Hindbrain	0	0	1	2	4	5	5	10	11	14	0.234585	0.40451
1605	Forebrain/Midbrain/Hindbrain	0	3	8	14	22	26	35	42	48	61	0	0.489063
1606	Forebrain/Midbrain/Hindbrain	1	3	7	10	15	19	24	28	34	46	0.189667	0.498758
1607	Forebrain/Midbrain/Hindbrain	1	3	5	6	9	13	19	25	31	38	0.0677152	0.476392
1608	Endothelium	0	0	0	0	1	1	1	1	4	5	0.294959	0.46838
1609	Forebrain/Midbrain/Hindbrain	0	0	0	2	4	4	5	9	13	16	0.234585	0.490675
1610	Forebrain/Midbrain/Hindbrain	0	0	0	1	2	3	5	6	8	8	0.189667	0.318673
1611	Forebrain/Midbrain/Hindbrain	0	0	2	2	4	4	4	5	5	7	0.58482	0.333697
1612	Forebrain/Midbrain/Hindbrain	0	1	1	2	3	4	5	6	10	10	0.13285	0.468939
1613	Forebrain/Midbrain/Hindbrain	0	1	2	2	2	2	2	2	3	4	0.650239	-0.120173
1614	Forebrain/Midbrain/Hindbrain	0	0	2	3	7	9	10	16	20	27	0	0.465443
1615	Forebrain/Midbrain/Hindbrain	0	0	0	1	1	2	3	5	6	6	0.523792	-0.354518
1616	Forebrain/Midbrain/Hindbrain	0	0	0	2	2	2	2	3	3	3	0.265903	0.370497
1617	Forebrain/Midbrain/Hindbrain	0	1	1	2	3	3	4	5	6	7	0.58482	-0.173706
1618	Forebrain/Midbrain/Hindbrain	0	0	0	0	0	1	1	1	1	1	0.309197	0.373795
1619	Forebrain/Midbrain/Hindbrain	0	0	0	1	2	2	3	3	4	5	0.464501	-0.430011
1620	Forebrain/Midbrain/Hindbrain	0	0	0	0	0	0	0	0	1	2	0.553947	-0.276827
1621	Forebrain/Midbrain/Hindbrain	2	2	7	17	21	26	29	34	43	50	0	0.484622
1622	Forebrain/Midbrain/Hindbrain	0	0	0	0	0	1	4	5	6	6	0.494064	-0.163671
1623	Forebrain/Midbrain/Hindbrain	0	0	2	2	2	4	6	7	7	9	0.309197	0.469707
1624	Forebrain/Midbrain/Hindbrain	0	0	0	0	1	1	2	2	3	3	0.58482	-0.409257
1625	Forebrain/Midbrain/Hindbrain	1	6	12	20	27	31	39	47	54	61	0.13285	0.500665
1626	Forebrain/Midbrain/Hindbrain	0	0	0	0	1	2	2	2	3	3	0.234585	0.441999
1627	Forebrain/Midbrain/Hindbrain	0	1	2	2	3	4	4	7	8	10	0.37417	0.368131
1628	Forebrain/Midbrain/Hindbrain	0	2	2	2	2	2	2	4	5	8	0.553947	-0.123728
1629	Forebrain/Midbrain/Hindbrain	0	0	2	4	5	9	10	13	18	23	0.189667	0.463415
1630	Forebrain/Midbrain/Hindbrain	0	1	1	5	6	11	13	17	22	28	0.13285	0.472509
1631	Forebrain/Midbrain/Hindbrain	0	0	0	1	2	4	4	5	6	7	0.273645	0.399237
1632	Forebrain/Midbrain/Hindbrain	0	0	2	5	8	12	16	23	26	32	0.13285	0.489353
1633	Forebrain/Midbrain/Hindbrain	0	0	1	1	3	3	6	7	12	16	0.342457	0.464647
1634	Forebrain/Midbrain/Hindbrain	0	0	0	0	0	1	1	1	1	1	0.650239	-0.206645
1635	Forebrain/Midbrain/Hindbrain	0	2	2	2	2	6	8	10	16	19	0.13285	0.466312
1636	Forebrain/Midbrain/Hindbrain	1	2	5	11	19	21	31	37	47	57	0.228744	0.502525
1637	Forebrain/Midbrain/Hindbrain	0	0	0	0	0	0	0	0	0	0	0.68593	-0.373484
1638	Forebrain/Midbrain/Hindbrain	0	0	0	2	6	8	9	9	13	15	0	0.462885
1639	Forebrain/Midbrain/Hindbrain	0	1	1	1	1	1	3	4	4	7	0.309592	0.339592
1640	Forebrain/Midbrain/Hindbrain	0	1	1	1	4	5	5	5	5	5	0.309197	-0.0643096
1641	Forebrain/Midbrain/Hindbrain	0	0	1	2	5	8	11	11	14	15	0.234585	0.455541
1642	Forebrain/Midbrain/Hindbrain	1	1	1	2	2	3	3	3	3	5	0.68593	-0.109354
1643	Forebrain/Midbrain/Hindbrain	0	1	1	2	2	2	2	2	4	5	0.769831	-0.383969
1644	Forebrain/Midbrain/Hindbrain	0	1	1	1	1	1	6	7	8	11	0.189667	0.462755
1645	Forebrain/Midbrain/Hindbrain	0	0	0	0	0	0	2	2	4	4	0.769831	-0.264348
1646	Spinal cord	0	0	0	2	3	3	5	10	14	16	0.342457	0.46843
1647	Endothelium	0	0	0	0	0	0	0	0	0	0	0.554984	-0.35443
1648	Forebrain/Midbrain/Hindbrain	0	0	0	0	1	1	1	1	2	2	0.650239	-0.405115
1649	Forebrain/Midbrain/Hindbrain	0	0	0	0	0	0	2	4	7	8	0.553947	-0.271082
1650	Forebrain/Midbrain/Hindbrain	0	2	3	6	9	12	23	25	33	37	0.294959	0.471011
1651	Forebrain/Midbrain/Hindbrain	0	0	0	0	0	0	0	0	0	0	0.616762	-0.343307
1652	Forebrain/Midbrain/Hindbrain	1	1	2	2	2	2	2	3	3	4	0.584924	0.0337785
1653	Forebrain/Midbrain/Hindbrain	0	1	1	2	2	2	2	2	3	4	0.523792	0.0125564
1654	Forebrain/Midbrain/Hindbrain	0	1	1	1	2	3	3	4	4	6	0.523792	-0.415588
1655	Forebrain/Midbrain/Hindbrain	0	1	2	5	6	9	9	11	17	18	0.189667	0.448831
1656	Forebrain/Midbrain/Hindbrain	2	4	10	14	25	32	41	50	55	68	0.186165	0.505042
1657	Forebrain/Midbrain/Hindbrain	0	1	1	5	7	9	12	15	17	20	0	0.464682
1658	Forebrain/Midbrain/Hindbrain	0	0	0	0	0	1	1	2	2	3	0.68593	-0.132632
1659	Forebrain/Midbrain/Hindbrain	0	0	0	0	0	0	0	0	0	0	0.769831	-0.286562
1660	Forebrain/Midbrain/Hindbrain	0	2	2	3	4	4	5	5	6	6	0.309197	-0.0449352
1661	Forebrain/Midbrain/Hindbrain	0	0	0	1	1	1	4	4	5	6	0.58482	-0.403514
1662	Forebrain/Midbrain/Hindbrain	0	0	0	0	1	1	1	1	1	2	0.650239	-0.218838
1663	Forebrain/Midbrain/Hindbrain	0	1	1	1	2	3	4	5	5	7	0.475513	-0.0234379
1664	Forebrain/Midbrain/Hindbrain	0	1	1	2	3	3	3	3	4	4	0.553947	-0.416854
1665	Forebrain/Midbrain/Hindbrain	0	1	1	3	3	4	5	6	6	7	0.560928	-0.219129
1666	Forebrain/Midbrain/Hindbrain	0	1	1	3	8	10	11	13	16	20	0	0.459168
1667	Forebrain/Midbrain/Hindbrain	0	1	5	7	10	14	16	20	31	42	0.189667	0.506704
1668	Forebrain/Midbrain/Hindbrain	0	0	0	1	2	3	4	6	7	11	0.13285	0.450955
1669	Forebrain/Midbrain/Hindbrain	0	0	1	1	2	2	3	3	5	5	0.68593	-0.365799
1670	Forebrain/Midbrain/Hindbrain	0	1	1	1	1	1	1	2	2	2	0.616762	-0.334464
1671	Forebrain/Midbrain/Hindbrain	0	0	2	3	4	4	9	13	16	20	0.18986	0.46864
1672	Forebrain/Midbrain/Hindbrain	0	0	2	3	3	4	6	8	12	13	0.404841	0.320167
1673	Forebrain/Midbrain/Hindbrain	1	1	1	1	1	1	1	1	1	1	0.650239	-0.325161
1674	Endothelium	0	0	0	0	1	1	2	2	2	3	0.602592	0.102233
1675	Forebrain/Midbrain/Hindbrain	0	0	0	1	3	7	10	14	17	21	0	0.460627
1676	Forebrain/Midbrain/Hindbrain	0	0	0	0	1	1	4	7	7	7	0.448385	0.0414286
1677	Forebrain/Midbrain/Hindbrain	0	0	1	1	3	4	4	5	6	9	0.43485	0.223671
1678	Forebrain/Midbrain/Hindbrain	1	1	1	5	6	8	12	15	19	26	0	0.495524
1679	Forebrain/Midbrain/Hindbrain	0	0	0	0	0	1	2	3	4	4	0.273645	0.44079
1680	Forebrain/Midbrain/Hindbrain	0	0	1	1	1	1	1	3	3	4	0.523792	-0.29701
1681	Forebrain/Midbrain/Hindbrain	0	1	2	2	2	3	5	5	5	7	0.58482	-0.158844
1682	Forebrain/Midbrain/Hindbrain	0	0	1	2	3	8	10	11	12	17	0.13285	0.458371
1683	Forebrain/Midbrain/Hindbrain	0	0	0	1	1	1	3	5	6	7	0.523792	-0.379591
1684	Forebrain/Midbrain/Hindbrain	0	2	2	2	2	3	5	6	6	6	0.597853	-0.236739
1685	Forebrain/Midbrain/Hindbrain	0	1	2	2	2	2	2	3	5	7	0.679184	-0.165601
1686	Forebrain/Midbrain/Hindbrain	0	0	0	0	0	0	0	1	2	3	0.616762	-0.277316
1687	Forebrain/Midbrain/Hindbrain	0	1	1	1	1	1	2	3	3	3	0.553947	-0.0173351
1688	Forebrain/Midbrain/Hindbrain	1	5	9	13	21	29	39	49	59	66	0.186165	0.502695
1689	Forebrain/Midbrain/Hindbrain	0	0	2	4	5	9	10	14	15	19	0.13285	0.459673
1690	Forebrain/Midbrain/Hindbrain	0	0	0	0	0	2	2	2	3	5	0.342457	0.171149
1691	Forebrain/Midbrain/Hindbrain	0	2	2	3	5	9	9	12	17	22	0.234585	0.452856
1692	Forebrain/Midbrain/Hindbrain	0	1	2	6	8	10	12	14	16	20	0.273645	0.434583
1693	Forebrain/Midbrain/Hindbrain	0	0	0	0	1	2	2	4	4	6	0.464501	-0.114349
1694	Forebrain/Midbrain/Hindbrain	0	0	0	0	1	1	1	1	1	2	0.650239	-0.18502
1695	Endothelium	1	1	2	2	2	2	3	3	3	5	0.43485	0.360795
1696	Forebrain/Midbrain/Hindbrain	0	0	0	1	2	3	4	4	9	11	0.189667	0.451618
1697	Forebrain/Midbrain/Hindbrain	0	0	0	0	0	0	1	1	1	1	0.621372	-0.24512
1698	Forebrain/Midbrain/Hindbrain	0	1	2	2	3	4	4	5	6	7	0.724981	-0.217369
1699	Forebrain/Midbrain/Hindbrain	0	1	1	1	1	1	1	1	3	5	0.523792	-0.0486906
1700	Forebrain/Midbrain/Hindbrain	0	0	2	4	8	10	10	13	14	17	0	0.44495
1701	Forebrain/Midbrain/Hindbrain	1	1	1	1	1	1	3	3	3	3	0.58482	-0.200782
1702	Forebrain/Midbrain/Hindbrain	1	1	1	1	1	3	3	3	3	3	0.523792	-0.195028
1703	Forebrain/Midbrain/Hindbrain	0	0	2	2	3	3	4	4	4	8	0.309197	0.371418
1704	Cranial mesoderm	0	0	0	0	0	3	5	6	13	19	0.151545	0.458919
1705	Forebrain/Midbrain/Hindbrain	0	0	0	0	0	2	3	6	6	8	0.560415	0.167434
1706	Forebrain/Midbrain/Hindbrain	0	0	0	1	1	1	2	2	3	3	0.68593	0.172642
1707	Forebrain/Midbrain/Hindbrain	0	0	0	0	0	0	0	0	1	2	0.616762	-0.348743
1708	Forebrain/Midbrain/Hindbrain	1	3	9	14	23	32	41	48	53	66	0.186165	0.504841
1709	Forebrain/Midbrain/Hindbrain	0	0	0	0	0	0	0	0	0	0	0.747818	-0.225899
1710	Forebrain/Midbrain/Hindbrain	0	1	3	3	4	5	8	13	17	20	0.189667	0.449782
1711	Forebrain/Midbrain/Hindbrain	0	0	0	0	0	0	3	4	4	4	0.494064	-0.15535
1712	Forebrain/Midbrain/Hindbrain	0	0	1	2	2	3	5	5	5	6	0.494064	-0.0277718
1713	Forebrain/Midbrain/Hindbrain	0	0	0	0	0	0	0	0	1	1	0.523792	-0.14825
1714	Forebrain/Midbrain/Hindbrain	0	0	0	1	2	3	4	5	6	6	0.498294	-0.285019
1715	Forebrain/Midbrain/Hindbrain	1	2	2	2	2	3	4	4	4	5	0.343683	0.384488
1716	Forebrain/Midbrain/Hindbrain	0	0	0	0	1	1	1	2	2	5	0.523792	-0.380026
1717	Forebrain/Midbrain/Hindbrain	0	0	0	0	0	2	4	4	4	4	0.592829	0.119932
1718	Forebrain/Midbrain/Hindbrain	1	1	1	1	2	2	3	3	3	5	0.724981	-0.242938
1719	Forebrain/Midbrain/Hindbrain	0	1	2	5	11	13	19	23	29	34	0.13285	0.501804
1720	Forebrain/Midbrain/Hindbrain	0	1	1	5	5	7	10	13	15	19	0	0.449146
1721	Forebrain/Midbrain/Hindbrain	0	1	1	2	2	2	2	3	6	8	0.464501	0.443434
1722	Forebrain/Midbrain/Hindbrain	0	0	0	1	2	2	2	3	4	4	0.616228	-0.249224
1723	Forebrain/Midbrain/Hindbrain	0	2	2	3	4	5	5	5	6	7	0.626752	-0.259332
1724	Forebrain/Midbrain/Hindbrain	0	0	2	2	2	3	3	4	4	4	0.523792	-0.313271
1725	Forebrain/Midbrain/Hindbrain	0	2	4	6	8	9	10	14	17	18	0.342457	0.389792
1726	Forebrain/Midbrain/Hindbrain	0	1	1	4	7	10	11	15	17	19	0.309197	0.433515
1727	Forebrain/Midbrain/Hindbrain	0	0	0	0	4	4	5	6	7	10	0.13285	0.444877
1728	Forebrain/Midbrain/Hindbrain	0	1	1	1	1	3	4	5	6	10	0.273645	0.447314
1729	Forebrain/Midbrain/Hindbrain	0	0	1	1	1	1	2	3	5	5	0.37417	0.302872
1730	Forebrain/Midbrain/Hindbrain	0	0	0	0	0	0	0	1	1	1	0.650239	-0.102821
1731	Forebrain/Midbrain/Hindbrain	0	0	0	0	0	0	0	2	4	4	0.68593	-0.282579
1732	Forebrain/Midbrain/Hindbrain	0	0	0	1	3	3	4	4	5	6	0.621372	0.0297721
1733	Forebrain/Midbrain/Hindbrain	0	1	2	2	2	2	2	3	3	3	0.553947	0.244699
1734	Forebrain/Midbrain/Hindbrain	0	0	0	1	1	2	2	2	3	5	0.616762	-0.375204
1735	Forebrain/Midbrain/Hindbrain	0	1	2	4	4	5	5	7	11	12	0	0.442977
1736	Forebrain/Midbrain/Hindbrain	0	3	3	3	3	4	4	4	5	6	0.560827	-0.261928
1737	Forebrain/Midbrain/Hindbrain	0	1	4	8	9	11	15	18	21	24	0.189667	0.420075
1738	Forebrain/Midbrain/Hindbrain	1	1	2	3	6	7	10	11	12	15	0.13285	0.442606
1739	Forebrain/Midbrain/Hindbrain	0	0	0	0	1	1	5	9	11	14	0.234585	0.458062
1740	Forebrain/Midbrain/Hindbrain	0	0	0	0	1	1	1	1	4	5	0.68593	-0.32076
1741	Forebrain/Midbrain/Hindbrain	0	0	1	1	1	3	6	7	9	11	0.265903	0.45637
1742	Forebrain/Midbrain/Hindbrain	0	2	3	3	4	5	7	9	11	13	0.342457	0.402353
1743	Forebrain/Midbrain/Hindbrain	1	1	1	2	4	5	6	6	7	11	0	0.440253
1744	Forebrain/Midbrain/Hindbrain	0	0	1	1	2	3	3	3	4	8	0.650239	-0.35078
1745	Forebrain/Midbrain/Hindbrain	0	2	2	2	4	5	5	5	6	7	0.550356	-0.296039
1746	Forebrain/Midbrain/Hindbrain	0	0	1	1	3	3	4	7	12	16	0.189667	0.456144
1747	Forebrain/Midbrain/Hindbrain	0	1	1	1	1	4	5	7	8	11	0.540315	0.0374192
1748	Forebrain/Midbrain/Hindbrain	1	1	1	1	2	2	2	3	4	5	0.724981	-0.238289
1749	Forebrain/Midbrain/Hindbrain	0	1	2	2	2	3	4	5	6	7	0.309197	0.388244
1750	Forebrain/Midbrain/Hindbrain	0	1	1	4	5	9	9	10	12	18	0.273645	0.353424
1751	Forebrain/Midbrain/Hindbrain	0	0	0	0	2	2	4	4	5	6	0.650239	-0.370727
1752	Forebrain/Midbrain/Hindbrain	1	2	4	4	4	4	8	13	19	26	0.274246	0.498525
1753	Forebrain/Midbrain/Hindbrain	0	0	0	0	0	1	1	2	2	2	0.58482	-0.387581
1754	Forebrain/Midbrain/Hindbrain	1	1	3	6	6	7	9	11	13	16	0	0.438115
1755	Haematoendothelial progenitors	0	0	0	0	0	0	0	2	3	4	0.582215	-0.278369
1756	Forebrain/Midbrain/Hindbrain	0	1	1	2	2	3	3	4	4	4	0.464501	-0.31728
1757	Forebrain/Midbrain/Hindbrain	0	0	0	0	1	1	1	3	4	5	0.348826	0.124919
1758	Forebrain/Midbrain/Hindbrain	0	3	5	7	7	9	12	14	19	20	0.13285	0.428855
1759	Forebrain/Midbrain/Hindbrain	0	0	0	0	1	2	5	7	9	10	0.273645	0.420701
1760	Forebrain/Midbrain/Hindbrain	0	1	1	1	1	1	1	1	3	4	0.421057	0.256447
1761	Forebrain/Midbrain/Hindbrain	0	0	0	0	1	1	4	7	8	10	0.650239	0.0824228
1762	Forebrain/Midbrain/Hindbrain	0	2	5	6	8	12	14	18	20	23	0.494064	0.39919
1763	Forebrain/Midbrain/Hindbrain	0	0	0	0	0	1	2	2	2	3	0.616762	0.312881
1764	Forebrain/Midbrain/Hindbrain	0	1	2	3	6	10	13	17	19	24	0.189667	0.497052
1765	Forebrain/Midbrain/Hindbrain	0	0	2	3	3	3	3	3	5	5	0.37417	0.406085
1766	Forebrain/Midbrain/Hindbrain	0	0	0	1	1	1	3	4	4	4	0.37417	-0.411494
1767	Forebrain/Midbrain/Hindbrain	0	0	0	0	0	0	0	0	1	2	0.724981	-0.334403
1768	Endothelium	0	0	0	0	0	0	1	1	1	2	0.44985	-0.14382
1769	Forebrain/Midbrain/Hindbrain	0	0	0	0	1	1	2	2	2	2	0.688533	-0.0194665
1770	Forebrain/Midbrain/Hindbrain	0	0	0	2	4	5	7	7	7	9	0.13285	0.434005
1771	Forebrain/Midbrain/Hindbrain	0	1	1	2	2	3	3	5	5	6	0.342457	0.231752
1772	Forebrain/Midbrain/Hindbrain	0	2	2	3	3	3	4	6	8	8	0.650239	-0.317289
1773	Forebrain/Midbrain/Hindbrain	0	0	0	0	1	2	3	5	6	6	0.189667	0.432232
1774	Haematoendothelial progenitors	0	1	1	1	1	1	1	2	4	4	0.674373	-0.111139
1775	Forebrain/Midbrain/Hindbrain	2	6	10	17	23	28	35	40	47	52	0	0.494701
1776	Forebrain/Midbrain/Hindbrain	0	0	1	2	2	4	5	7	9	9	0.273645	0.380786
[truncated: 4,747 more rows]

## Sheet: CytoSpace
test idx	test cell type	hit neighbors with k=20	hit neighbors with k=40	hit neighbors with k=60	hit neighbors with k=80	hit neighbors with k=100	hit neighbors with k=120	hit neighbors with k=140	hit neighbors with k=160	hit neighbors with k=180	hit neighbors with k=200	jsd	spearman corr
[truncated: 6,523 more rows]

[truncated: 2 more sheets: Tangram, NovoSpaRc]
