# Supplementary material for: CellContrast: Reconstructing spatial relationships in single-cell RNA sequencing data via deep contrastive learning
Source: Patterns (N Y). 2024 Jul 9;5(8):101022. doi: 10.1016/j.patter.2024.101022 (PMC11368686; doi:10.1016/j.patter.2024.101022)
Supplement: Data S6. Benchmarking results of spatial reconstruction for mouse gastrulation cells (embryo 3 L2) using array-based ST reference [file mmc7.xlsx]

## Sheet: ours
test cell index	cell type	hit neighbors with k=20	hit neighbors with k=40	hit neighbors with k=60	hit neighbors with k=80	hit neighbors with k=100	hit neighbors with k=120	hit neighbors with k=140	hit neighbors with k=160	hit neighbors with k=180	hit neighbors with k=200	jsd	spearman corr
0	Haematoendothelial progenitors	0	0	2	4	7	9	13	15	17	22	0.242677	-0.0209154
1	Neural crest	5	16	30	44	54	61	68	73	79	83	0	0.36407
2	Neural crest	3	11	24	38	50	56	62	66	71	73	0.13285	0.367039
3	Neural crest	2	5	18	34	40	47	55	65	69	76	0.523792	0.220296
4	Neural crest	5	11	17	34	42	49	54	57	60	65	0	-0.0987785
5	Neural crest	2	8	16	32	41	47	55	60	67	71	0.37417	0.290079
6	Haematoendothelial progenitors	0	3	4	4	5	7	7	11	11	11	0.600358	-0.0607347
7	Neural crest	2	11	24	31	41	45	50	57	65	69	0.464501	-0.0217832
8	Neural crest	2	16	25	39	49	60	70	75	76	79	0.234585	0.298939
9	Neural crest	2	9	14	19	26	34	40	42	48	52	0.407533	-0.0465483
10	Haematoendothelial progenitors	0	3	7	12	18	21	24	27	29	31	0.251089	-0.0145542
11	Neural crest	10	18	29	45	53	60	67	71	76	84	0	0.422935
12	Cranial mesoderm	2	5	7	10	14	19	26	31	33	36	0.398254	-0.0856659
13	Haematoendothelial progenitors	0	1	1	6	8	17	20	25	27	32	0.5656	0.205084
14	Cranial mesoderm	1	2	4	7	15	25	33	35	39	42	0.362915	-0.368097
15	Neural crest	9	22	36	43	55	64	72	78	80	83	0.13285	-0.412757
16	Haematoendothelial progenitors	0	0	3	7	9	10	13	18	23	29	0.606153	-0.050408
17	Haematoendothelial progenitors	0	4	9	13	18	20	24	26	33	41	0.611417	0.233049
18	Neural crest	2	9	17	23	28	29	34	38	46	54	0.554345	-0.0252912
19	Surface ectoderm	0	0	2	3	3	4	6	8	12	13	0.72939	-0.284361
20	Neural crest	5	17	28	37	45	51	53	60	65	72	0	0.266196
21	Neural crest	2	4	5	11	17	23	27	31	33	34	0.321127	-0.130574
22	Cranial mesoderm	3	6	9	12	17	20	26	31	37	40	0.253211	-0.0291499
23	Neural crest	11	17	26	38	45	56	64	69	73	78	0.13285	0.118257
24	Neural crest	2	9	21	27	40	47	55	62	68	71	0.37417	0.283606
25	Neural crest	4	10	19	27	36	42	49	52	57	60	0.189667	0.292397
26	Endothelium	0	0	0	1	2	5	7	9	11	14	0.692736	-0.118819
27	Neural crest	4	13	22	30	40	47	55	60	66	69	0.274246	-0.411641
28	Neural crest	7	13	27	38	47	54	64	68	72	75	0.234585	0.243483
29	Cranial mesoderm	0	1	6	8	12	14	23	28	30	36	0.43593	0.208954
30	Neural crest	7	13	24	32	41	50	60	65	69	73	0	0.284892
31	Neural crest	5	16	25	33	47	58	67	74	76	78	0.37417	-0.414095
32	Neural crest	2	7	19	25	33	42	48	54	59	60	0.325528	0.311056
33	Neural crest	5	16	21	31	37	47	54	62	68	72	0.13285	-0.0554681
34	Neural crest	4	15	25	33	44	52	56	61	63	66	0.299769	-0.412584
35	Endothelium	0	0	2	3	3	4	4	5	7	10	0.73991	-0.141526
36	Neural crest	6	15	26	34	45	60	67	76	80	82	0.37417	0.240076
37	Cranial mesoderm	1	4	5	6	9	11	12	15	17	17	0.396413	-0.109602
38	Neural crest	5	16	24	33	46	59	71	76	82	84	0.189667	0.137367
39	Cranial mesoderm	1	2	7	8	14	16	19	23	29	31	0.406286	0.293925
40	Haematoendothelial progenitors	2	4	5	6	11	15	15	21	25	29	0.502866	-0.109892
41	Haematoendothelial progenitors	1	1	4	7	11	16	18	19	21	25	0.630608	-0.0799998
42	Neural crest	4	13	21	33	38	47	56	65	71	76	0.358481	-0.334331
43	Cranial mesoderm	0	1	3	8	11	14	18	23	31	34	0.474845	0.00386463
44	Neural crest	2	5	9	14	22	31	36	42	47	49	0.379033	0.366608
45	Neural crest	2	4	14	23	30	39	43	47	54	58	0.390865	0.29798
46	Neural crest	5	14	23	33	41	53	64	66	72	76	0.273645	-0.158424
47	Cranial mesoderm	0	3	8	12	21	25	30	33	36	41	0.306148	-0.0402764
48	Neural crest	5	11	21	31	42	50	59	66	68	73	0.37417	-0.4139
49	Neural crest	9	17	29	36	43	57	70	72	74	79	0.234585	-0.415246
50	Haematoendothelial progenitors	0	0	0	1	7	9	14	15	16	18	0.561538	0.292661
51	Neural crest	7	17	25	35	49	56	69	72	75	79	0.342457	0.260478
52	Surface ectoderm	1	2	4	7	8	10	12	16	21	24	0.68593	0.308882
53	Neural crest	1	2	5	10	18	21	24	26	31	32	0.435776	0.415829
54	Cranial mesoderm	2	4	9	13	23	27	31	36	41	48	0.288602	0.384052
55	Cranial mesoderm	3	10	12	16	19	23	29	37	46	50	0.265034	-0.00216928
56	Neural crest	2	7	14	18	23	28	37	45	50	53	0.327489	0.0913212
57	Endothelium	0	1	3	7	9	10	14	19	22	25	0.559631	0.19753
58	Neural crest	0	1	9	18	26	34	43	49	57	61	0.54326	0.288559
59	Neural crest	3	9	17	25	30	38	46	54	59	61	0.312207	0.0979198
60	Neural crest	2	6	16	20	30	41	53	59	62	63	0.342457	0.338624
61	Neural crest	2	6	9	13	18	24	29	36	40	45	0.420223	0.275661
62	Endothelium	0	1	2	5	6	6	8	9	12	12	0.769831	-0.143874
63	Endothelium	0	0	1	2	6	9	18	22	26	30	0.598876	-0.264997
64	Neural crest	5	10	21	29	43	52	65	73	76	78	0.43485	0.260671
65	Neural crest	0	5	12	17	27	30	38	46	52	56	0.311005	-0.0419105
66	Haematoendothelial progenitors	1	3	7	8	12	14	17	21	23	26	0.563896	-0.095229
67	Cranial mesoderm	1	2	4	10	13	16	19	24	30	35	0.351551	0.256598
68	Cranial mesoderm	2	3	9	17	20	26	30	36	39	42	0.109903	-0.0871679
69	Neural crest	4	14	20	31	43	51	62	70	74	79	0.464501	-0.416745
70	Neural crest	7	12	24	30	42	55	69	74	79	86	0.43485	-0.416738
71	Surface ectoderm	1	2	2	4	5	6	10	13	16	17	0.593399	0.404991
72	Neural crest	4	7	10	19	28	33	43	55	61	68	0.494064	-0.0269823
73	Endothelium	1	2	2	2	2	2	3	4	6	8	0.724981	-0.0345318
74	Neural crest	7	17	22	31	42	54	62	73	74	80	0.273645	-0.211174
75	Cranial mesoderm	2	4	7	14	16	22	28	34	36	38	0.301907	0.31038
76	Cranial mesoderm	2	8	13	17	18	21	23	25	28	32	0.215753	-0.0446418
77	Neural crest	0	2	5	10	15	19	25	34	41	49	0.644894	0.227756
78	Neural crest	2	13	21	26	40	50	61	68	71	74	0.494064	0.250761
79	Surface ectoderm	1	3	4	5	5	7	10	13	15	17	0.616762	-0.279974
80	Neural crest	2	7	13	21	28	39	53	59	63	67	0.523792	0.251707
81	Cranial mesoderm	0	4	8	11	13	17	21	23	26	30	0.274179	0.282877
82	Cranial mesoderm	1	4	10	14	16	20	24	28	30	33	0.342737	0.299401
83	Cranial mesoderm	4	7	15	19	25	28	34	38	40	43	0.368261	-0.0554398
84	Cranial mesoderm	3	9	12	13	15	18	21	24	25	27	0.409262	-0.0600264
85	Cranial mesoderm	1	2	2	8	12	18	22	25	28	32	0.374423	-0.372918
86	Surface ectoderm	0	2	4	6	9	14	22	24	29	34	0.616762	0.2881
87	Endothelium	1	1	2	2	2	2	3	3	5	6	0.724981	-0.312623
88	Endothelium	1	2	2	3	3	8	10	13	17	21	0.735093	-0.0513365
89	Surface ectoderm	1	7	9	18	20	27	35	41	47	52	0.235372	0.342763
90	Cranial mesoderm	2	5	7	9	11	11	11	13	13	15	0.142183	-0.0614539
91	Surface ectoderm	2	8	13	19	29	35	43	54	63	72	0.196496	0.264691
92	Cranial mesoderm	1	5	7	12	15	21	25	29	33	39	0.273795	0.253003
93	Haematoendothelial progenitors	3	6	6	8	12	14	16	16	23	26	0.544364	-0.0436785
94	Cranial mesoderm	4	6	8	11	13	14	16	18	20	22	0.352032	-0.0434822
95	Cranial mesoderm	4	4	11	16	20	30	35	39	44	46	0.475513	0.0334863
96	Cranial mesoderm	5	10	15	18	24	31	32	36	40	43	0.278724	-0.0345111
97	Neural crest	1	2	4	8	12	17	27	31	37	43	0.534559	0.217354
98	Cranial mesoderm	1	5	11	12	17	20	25	28	31	32	0.442513	-0.0371425
99	Surface ectoderm	3	6	7	8	10	13	15	17	22	23	0.542496	0.358315
100	Cranial mesoderm	1	4	8	11	16	20	22	26	27	30	0.347797	0.314129
101	Cranial mesoderm	2	4	10	17	24	24	26	29	33	33	0.434933	-0.38869
102	Neural crest	2	9	20	27	38	45	51	58	63	68	0.299769	0.2956
103	Cranial mesoderm	1	1	4	10	12	12	14	17	18	20	0.355739	0.250115
104	Neural crest	5	7	11	16	18	21	28	31	34	36	0.410796	-0.0393091
105	Surface ectoderm	1	6	6	14	20	27	31	35	41	45	0.381203	0.317172
106	Neural crest	2	8	13	18	23	29	36	40	45	49	0.404562	0.235703
107	Cranial mesoderm	6	8	11	13	16	19	23	24	24	25	0.36274	-0.0283979
108	Cranial mesoderm	4	7	12	15	18	22	26	29	33	35	0.293776	-0.0401317
109	Cranial mesoderm	0	2	5	6	10	14	19	20	21	25	0.371292	-0.369183
110	Neural crest	7	12	14	17	20	23	24	28	30	33	0.247329	-0.0160263
111	Cranial mesoderm	1	6	6	7	10	14	16	21	23	25	0.499085	-0.0264582
112	Surface ectoderm	2	6	6	8	11	16	18	21	27	30	0.654958	0.335172
113	Surface ectoderm	1	5	9	11	13	15	16	19	23	26	0.63051	0.243392
114	Surface ectoderm	1	2	2	2	3	3	3	4	5	5	0.623273	-0.306161
115	Neural crest	4	13	20	32	41	49	61	66	67	72	0.273645	0.180791
116	Cranial mesoderm	1	2	7	15	18	19	21	21	21	26	0.437815	0.0267912
117	Surface ectoderm	3	6	13	23	31	37	42	48	55	62	0.220429	-0.401293
118	Cranial mesoderm	3	5	11	12	17	20	22	23	23	25	0.325418	-0.0548484
119	Surface ectoderm	1	4	7	7	10	14	19	21	23	26	0.616762	-0.256367
120	Mixed mesenchymal mesoderm	2	2	2	2	2	2	2	4	4	4	0.726376	-0.283387
121	Cranial mesoderm	0	2	7	10	13	15	16	19	20	21	0.536576	0.00602048
122	Haematoendothelial progenitors	1	3	5	5	7	8	12	15	15	16	0.552454	-0.0888935
123	Surface ectoderm	3	8	13	15	19	25	31	40	47	55	0.246555	0.282924
124	Mixed mesenchymal mesoderm	1	2	2	2	2	2	3	3	3	3	0.769831	-0.257443
125	Neural crest	2	4	6	11	14	17	19	21	27	31	0.546414	0.298615
126	Neural crest	3	5	12	17	21	29	33	44	50	56	0.277674	0.0765702
127	Surface ectoderm	0	5	9	15	23	36	47	56	69	79	0.406286	-0.174189
128	Neural crest	2	14	27	43	52	59	62	65	69	70	0.273645	0.304244
129	Surface ectoderm	1	4	5	7	13	19	23	27	30	33	0.523792	0.220826
130	Neural crest	3	9	15	18	20	26	33	40	50	54	0.473662	-0.00316173
131	Surface ectoderm	3	9	15	18	23	29	32	32	34	35	0.321495	0.279351
132	Cranial mesoderm	3	4	8	12	18	20	21	30	35	40	0.214784	0.210821
133	Surface ectoderm	0	5	9	17	32	44	47	55	59	63	0.32958	0.216197
134	Surface ectoderm	4	7	17	23	27	33	41	46	50	52	0.248648	-0.415755
135	Surface ectoderm	1	7	8	8	10	11	13	15	19	20	0.511517	0.155706
136	Neural crest	4	8	12	17	21	25	30	31	31	33	0.416277	0.237806
137	Surface ectoderm	2	5	8	10	14	18	20	22	26	28	0.412164	0.201223
138	Surface ectoderm	3	5	7	15	23	26	31	39	51	60	0.13307	0.0773033
139	Surface ectoderm	1	5	10	21	24	33	38	45	49	50	0.23432	0.249686
140	Forebrain/Midbrain/Hindbrain	0	2	7	9	12	16	20	26	29	34	0.550356	0.159863
141	Surface ectoderm	1	4	9	13	19	24	28	35	41	44	0.494984	0.113788
142	Neural crest	0	4	8	9	12	15	22	30	34	40	0.298392	0.265558
143	Surface ectoderm	2	6	9	11	14	15	17	18	22	25	0.53219	0.235373
144	Surface ectoderm	2	2	4	5	6	8	9	14	14	20	0.488885	0.0955865
145	Surface ectoderm	6	13	21	30	36	44	49	53	58	59	0.274246	0.26763
146	Surface ectoderm	3	8	16	22	28	32	37	40	44	51	0.271921	-0.293858
147	Surface ectoderm	3	6	15	29	36	48	57	63	68	69	0.234585	0.279488
148	Surface ectoderm	2	7	8	13	16	19	30	35	45	56	0.342457	0.193249
149	Surface ectoderm	2	5	13	14	19	28	35	40	53	66	0.172279	0.177508
150	Cranial mesoderm	3	5	14	19	23	34	42	45	51	59	0.192846	0.0379149
151	Surface ectoderm	3	7	9	15	20	29	34	38	48	57	0.18338	0.162162
152	Surface ectoderm	0	2	5	10	11	13	13	16	22	23	0.417698	-0.420857
153	Surface ectoderm	1	4	5	8	8	8	8	12	13	15	0.275824	0.165846
154	Surface ectoderm	3	7	9	13	16	19	22	27	30	34	0.348826	0.300316
155	Surface ectoderm	2	3	6	8	8	10	12	16	20	26	0.261177	0.182932
156	Surface ectoderm	3	9	21	27	31	35	38	39	44	48	0.205239	-0.3565
157	Surface ectoderm	2	7	17	23	26	31	37	41	48	55	0.345882	0.201358
158	Surface ectoderm	0	3	6	10	12	15	20	21	23	26	0.198146	0.150551
159	Cranial mesoderm	2	4	7	11	13	20	24	28	28	32	0.26126	-0.00373389
160	Surface ectoderm	3	7	8	11	14	15	17	18	23	25	0.339293	0.157027
161	Mixed mesenchymal mesoderm	0	1	2	2	4	5	6	7	7	8	0.602592	-0.252559
162	Surface ectoderm	3	7	8	12	21	25	28	32	36	41	0.309592	0.26676
163	Neural crest	3	18	29	41	50	57	63	64	67	73	0.273645	0.293341
164	Haematoendothelial progenitors	0	0	0	1	2	2	2	4	8	9	0.667748	-0.216765
165	Cranial mesoderm	1	3	5	6	9	12	17	20	22	30	0.248552	-0.00430271
166	Neural crest	0	10	19	26	35	42	49	54	64	71	0.228744	-0.0814675
167	Cranial mesoderm	0	1	2	4	8	12	14	20	28	34	0.47949	0.353619
168	Haematoendothelial progenitors	1	3	8	10	14	16	24	25	31	38	0.526055	0.182279
169	Neural crest	3	19	28	41	51	60	67	72	78	80	0.273645	0.37449
170	Endothelium	0	0	1	3	6	9	10	15	18	22	0.568129	-0.0293481
171	Neural crest	5	10	19	27	35	49	56	66	73	77	0.234585	0.18112
172	Cranial mesoderm	2	2	5	8	11	19	25	31	37	43	0.249434	-0.0215822
173	Haematoendothelial progenitors	1	1	1	6	11	14	18	23	26	34	0.252995	0.0177782
174	Cranial mesoderm	0	0	2	5	9	12	19	28	32	34	0.631007	0.304328
175	Haematoendothelial progenitors	1	3	3	7	10	11	15	19	22	27	0.424124	-0.0491993
176	Neural crest	0	2	3	4	4	4	4	4	6	11	0.294325	-0.0633699
177	Endothelium	0	2	2	3	5	7	10	12	13	15	0.58482	-0.302884
178	Neural crest	7	18	29	39	52	59	64	71	75	79	0.234585	0.309129
179	Endothelium	0	0	0	1	3	6	11	17	20	22	0.572428	-0.2685
180	Neural crest	1	11	18	30	40	47	48	53	60	65	0.299769	0.371612
181	Neural crest	7	16	32	43	53	60	65	68	71	73	0.13285	0.273735
182	Cranial mesoderm	0	1	1	2	4	5	6	7	13	13	0.468556	0.0192659
183	Cranial mesoderm	1	5	9	11	12	14	14	16	19	21	0.512296	-0.0913712
184	Cranial mesoderm	0	1	2	4	6	9	13	14	18	22	0.451206	0.00765906
185	Cranial mesoderm	0	2	3	7	12	16	17	24	26	30	0.610888	0.174057
186	Neural crest	1	7	18	26	40	47	57	61	64	69	0.132916	-0.0519304
187	Haematoendothelial progenitors	0	0	0	1	3	7	8	11	11	12	0.832555	-0.284448
188	Neural crest	4	19	34	46	59	63	66	70	73	75	0.189667	0.288727
189	Neural crest	4	13	28	38	49	62	68	72	78	81	0.273645	0.182404
190	Endothelium	0	0	0	2	4	7	8	12	12	17	0.568817	-0.2769
191	Cranial mesoderm	0	0	1	3	9	10	12	17	23	28	0.490611	0.0066016
192	Neural crest	5	16	35	54	61	63	63	66	68	74	0.13285	0.359943
193	ExE endoderm	0	2	4	4	4	9	11	13	15	19	0.331004	0.20416
194	Neural crest	0	3	5	10	18	27	35	45	55	61	0.650239	0.304646
195	Neural crest	6	18	28	40	54	61	65	70	73	77	0.234585	-0.400296
196	Endothelium	1	1	2	2	2	4	8	10	13	17	0.590527	-0.275711
197	Neural crest	6	19	33	45	58	62	66	67	71	74	0.13285	0.302362
198	Cranial mesoderm	1	2	4	7	9	12	13	15	18	23	0.298597	0.244129
199	Neural crest	0	3	7	16	25	40	47	51	55	62	0.26126	0.307085
200	Endothelium	2	4	8	12	14	14	14	16	17	20	0.322942	0.193343
201	Endothelium	2	4	6	8	10	13	17	23	28	31	0.47949	-0.0183668
202	Haematoendothelial progenitors	0	0	2	3	6	11	13	18	19	24	0.291631	-0.00782544
203	Neural crest	8	21	36	47	55	58	64	65	66	68	0.13285	-0.407062
204	Neural crest	0	6	14	24	33	43	52	58	65	72	0.523792	-0.41016
205	Haematoendothelial progenitors	1	3	5	11	15	20	25	28	31	37	0.466077	0.219133
206	Cranial mesoderm	0	1	5	10	12	14	17	19	23	25	0.463801	0.359294
207	Endothelium	1	2	7	10	10	11	12	14	17	19	0.447261	0.116766
208	Endothelium	1	1	3	4	7	8	10	11	14	17	0.536086	-0.0908066
209	Neural crest	5	17	29	40	48	58	64	68	71	72	0	0.308333
210	Neural crest	0	4	9	14	16	22	30	40	47	52	0.379033	-0.0283319
211	Cranial mesoderm	0	1	1	3	10	12	14	18	22	22	0.50194	-0.099011
212	Neural crest	5	19	30	44	54	57	63	68	71	75	0.13285	0.287857
213	Neural crest	3	9	21	32	42	45	56	61	65	70	0.13285	0.290558
214	Neural crest	7	16	32	43	52	60	64	67	70	71	0.309197	0.312397
215	Endothelium	0	1	2	5	8	9	12	16	17	23	0.59991	0.0195862
216	Cranial mesoderm	0	4	7	8	13	13	17	22	26	30	0.312498	0.287901
217	Neural crest	4	19	34	47	59	62	67	71	73	76	0.13285	-0.409098
218	Neural crest	2	3	13	25	34	41	49	61	65	70	0.523792	0.226386
219	Cranial mesoderm	1	2	4	8	17	25	31	34	36	39	0.35651	0.297245
220	Haematoendothelial progenitors	0	2	7	9	11	12	18	20	22	24	0.459866	-0.0582814
221	Cranial mesoderm	0	0	1	4	4	4	6	9	10	15	0.412194	0.0293075
222	Cranial mesoderm	0	1	5	7	10	13	20	27	29	29	0.535917	0.0311945
223	Cranial mesoderm	0	1	4	8	9	10	14	18	21	21	0.317547	0.00610918
224	Endothelium	0	0	0	2	3	6	7	9	10	14	0.667556	-0.126706
225	Surface ectoderm	1	6	12	17	21	25	27	34	43	49	0.348947	0.0975178
226	Cranial mesoderm	1	3	5	9	14	20	27	33	37	44	0.590527	0.124228
227	Endothelium	0	1	1	1	2	2	2	2	5	6	0.696565	0.279521
228	Endothelium	3	4	6	11	13	14	16	19	23	26	0.58482	-0.230376
229	Cranial mesoderm	2	5	8	11	17	25	35	42	48	53	0.560827	0.12746
230	Cranial mesoderm	0	1	1	1	2	5	9	14	20	23	0.663903	0.110225
231	Cranial mesoderm	1	4	9	16	25	34	46	55	66	75	0.451478	0.227576
232	Endothelium	2	5	7	11	13	15	17	18	22	24	0.523792	-0.223486
233	Surface ectoderm	1	3	7	10	12	17	23	28	31	35	0.435297	0.288434
234	Cranial mesoderm	2	6	11	21	29	37	43	52	61	68	0.486742	0.197501
235	Forebrain/Midbrain/Hindbrain	1	3	6	8	10	13	13	18	24	29	0.706155	0.0975717
236	Surface ectoderm	6	14	24	29	33	38	42	47	50	52	0.246747	0.268758
237	Cranial mesoderm	1	3	7	12	16	24	31	37	48	57	0.507896	-0.00485134
238	Haematoendothelial progenitors	2	3	6	13	16	24	29	37	44	52	0.418294	-0.0564295
239	Surface ectoderm	5	9	17	22	26	29	33	33	39	42	0.486738	-0.015963
240	Cranial mesoderm	2	4	7	9	17	24	29	36	40	46	0.510168	0.144671
241	Endothelium	0	4	5	8	9	14	16	20	27	32	0.524226	-0.250551
242	Cranial mesoderm	2	12	16	23	29	33	41	47	54	60	0.424233	0.127455
243	Endothelium	1	3	7	12	15	20	22	30	37	42	0.650239	0.189808
244	Cranial mesoderm	1	1	4	8	15	22	28	38	48	54	0.57547	0.210958
245	Surface ectoderm	2	12	18	29	36	42	48	63	72	75	0.156513	0.270374
246	Cranial mesoderm	1	2	3	8	14	23	33	40	45	51	0.48232	-0.371093
247	Surface ectoderm	3	11	14	16	19	27	32	36	41	43	0.273645	0.255199
248	Definitive endoderm	4	14	18	23	25	29	33	40	42	45	0.144182	0.10969
249	Surface ectoderm	4	6	15	20	25	30	35	41	43	49	0.458219	0.109712
250	Endothelium	2	3	4	5	7	8	12	15	17	19	0.58482	0.0973994
251	Surface ectoderm	4	10	22	26	34	40	45	52	55	64	0.390865	0.176639
252	Cranial mesoderm	1	7	10	18	28	32	40	50	57	64	0.431879	-0.053855
253	Cranial mesoderm	2	7	10	16	23	27	32	43	53	63	0.309264	-0.026454
254	Cranial mesoderm	2	5	13	20	26	36	45	52	60	68	0.324692	0.233747
255	Endothelium	2	2	3	6	7	8	10	15	16	16	0.458219	-0.322493
256	Cranial mesoderm	1	3	9	12	19	30	38	44	54	60	0.430256	0.214927
257	Cranial mesoderm	2	5	10	16	23	31	40	47	57	61	0.344733	0.210405
258	Definitive endoderm	1	3	7	8	12	13	17	21	24	25	0.571082	0.303167
259	Surface ectoderm	2	5	8	10	15	19	30	32	35	37	0.359107	0.124709
260	Endothelium	0	1	5	7	9	12	15	19	23	26	0.529027	-0.27527
261	Surface ectoderm	3	13	16	21	26	31	36	39	46	49	0.299769	0.269197
262	Forebrain/Midbrain/Hindbrain	1	4	6	7	7	9	12	15	15	16	0.735331	0.0939162
263	Surface ectoderm	5	16	24	34	36	41	46	53	56	60	0.381203	0.27829
264	Surface ectoderm	4	7	11	16	19	24	29	32	34	36	0.281918	0.254276
265	Cranial mesoderm	3	8	14	20	21	28	39	47	54	60	0.198201	0.187822
266	Surface ectoderm	2	10	16	19	22	27	31	36	39	40	0.374436	0.205008
267	Sclerotome	2	2	4	12	19	29	37	42	47	52	0.395087	0.194876
268	Endothelium	1	3	5	10	14	17	24	28	34	36	0.554984	0.20913
269	Endothelium	1	4	5	8	13	19	22	27	28	35	0.4679	-0.249604
270	Cranial mesoderm	1	2	2	6	12	16	20	21	28	36	0.535712	-0.362225
271	Surface ectoderm	3	11	16	21	25	33	38	42	44	53	0.335268	0.23751
272	Surface ectoderm	0	5	7	8	11	16	20	21	23	26	0.586855	0.0876553
273	Surface ectoderm	5	8	16	20	25	29	34	39	43	45	0.309592	0.160919
274	Surface ectoderm	1	9	17	24	33	41	47	52	53	59	0.334822	0.255651
275	Cranial mesoderm	1	9	17	31	38	46	52	61	68	76	0.274711	0.20591
276	Cranial mesoderm	4	12	14	21	26	33	41	46	47	51	0.399491	0.180853
277	Cranial mesoderm	4	7	16	20	29	37	45	54	62	66	0.299769	0.190686
278	Haematoendothelial progenitors	0	4	7	8	11	12	15	19	24	32	0.499746	0.140586
279	Surface ectoderm	2	6	14	22	29	40	43	46	47	51	0.342457	0.132699
280	Neural crest	7	13	21	27	32	34	40	51	56	61	0.127973	0.0711435
281	Cranial mesoderm	5	12	16	18	24	31	35	41	48	54	0.425308	0.172675
282	Cranial mesoderm	8	13	23	30	34	39	48	52	61	69	0.324721	0.161033
283	Cranial mesoderm	5	12	21	28	33	38	48	52	58	68	0.235372	0.177568
284	Anterior somitic tissues	6	8	13	19	26	31	40	50	55	65	0.365057	0.200416
285	Surface ectoderm	4	11	18	24	29	33	43	50	57	62	0.311076	0.157586
286	Surface ectoderm	2	19	31	40	52	59	65	70	75	77	0.211461	0.124233
287	Endothelium	2	3	4	6	9	11	11	13	18	20	0.523792	-0.253944
288	Cranial mesoderm	4	8	9	14	19	22	32	38	50	55	0.5175	0.235406
289	Spinal cord	2	2	2	4	9	13	17	19	24	24	0.698144	-0.0575648
290	Surface ectoderm	2	11	18	21	30	38	43	48	54	54	0.241161	0.217888
291	Forebrain/Midbrain/Hindbrain	4	6	13	18	31	37	43	45	49	59	0.347569	0.0453903
292	Cranial mesoderm	3	13	21	30	34	42	47	53	64	69	0.268817	0.204062
293	Surface ectoderm	4	12	16	22	27	30	36	40	45	49	0.212314	0.239494
294	Forebrain/Midbrain/Hindbrain	3	8	14	22	26	28	29	31	37	40	0.228887	0.139072
295	Cranial mesoderm	3	7	13	24	30	41	50	53	60	68	0.513323	0.22804
296	Cranial mesoderm	4	12	17	23	28	35	46	50	57	66	0.322447	0.186125
297	Cranial mesoderm	6	10	23	29	38	43	52	57	64	70	0.294959	-0.0123963
298	Surface ectoderm	0	9	16	26	31	37	39	45	47	49	0.304063	0.246059
299	Surface ectoderm	4	13	21	23	29	36	41	46	50	57	0.357979	0.155752
300	Forebrain/Midbrain/Hindbrain	2	7	14	19	25	26	33	39	39	47	0.444155	0.106585
301	Neural crest	2	6	8	14	18	20	22	26	31	34	0.311456	0.164178
302	Cranial mesoderm	0	5	8	9	11	15	19	22	33	38	0.567138	0.212917
303	Haematoendothelial progenitors	2	4	8	10	15	18	24	28	33	36	0.706155	0.190024
304	Surface ectoderm	2	8	12	19	21	25	29	33	38	43	0.399491	0.249236
305	Cranial mesoderm	6	14	20	30	38	42	50	59	67	74	0.278644	0.167627
306	Cranial mesoderm	3	8	19	25	32	38	46	57	66	72	0.28819	0.240358
307	Sclerotome	2	7	15	20	27	32	41	46	49	57	0.389501	0.221359
308	Surface ectoderm	2	10	13	18	22	31	35	38	41	44	0.363641	0.219145
309	Surface ectoderm	1	11	21	34	45	49	54	55	62	66	0.268877	0.117973
310	Cranial mesoderm	5	14	21	31	37	42	47	52	63	65	0.374423	-0.387716
311	Cranial mesoderm	8	15	24	32	38	48	55	62	71	80	0.228786	-0.385607
312	Surface ectoderm	1	5	12	18	23	25	28	32	35	37	0.383408	0.278105
313	Cranial mesoderm	1	3	5	5	7	9	13	15	18	24	0.473435	0.0650417
314	Cranial mesoderm	1	6	9	10	15	19	24	35	43	52	0.417569	0.0969581
315	Surface ectoderm	3	8	13	17	24	31	32	38	42	45	0.478184	0.0957802
316	Cranial mesoderm	3	5	7	14	22	27	36	38	42	47	0.418276	0.167751
317	Cranial mesoderm	8	19	28	34	43	49	57	64	72	79	0.271921	0.198525
318	Cranial mesoderm	2	10	15	26	34	41	47	52	61	68	0.397586	0.213205
319	Surface ectoderm	1	6	7	12	16	19	22	25	28	30	0.384481	0.147348
320	Forebrain/Midbrain/Hindbrain	3	8	14	19	25	30	31	34	36	37	0.379221	0.239866
321	Cranial mesoderm	1	6	17	26	37	41	48	57	64	75	0.318844	0.208829
322	Cranial mesoderm	1	2	7	13	20	24	30	33	35	35	0.540315	0.250613
323	Endothelium	0	1	4	10	12	19	22	29	34	36	0.73991	0.183726
324	Definitive endoderm	0	0	1	1	3	3	4	4	5	6	0.736505	-0.256074
325	Anterior somitic tissues	0	5	13	21	27	32	38	46	51	62	0.365507	-0.0414933
326	Surface ectoderm	1	4	16	26	38	48	56	59	67	71	0.37417	0.298147
327	Haematoendothelial progenitors	0	3	7	8	15	20	24	29	36	46	0.679316	0.173936
328	Splanchnic mesoderm	1	2	6	7	8	11	15	25	30	37	0.555233	0.203763
329	Cranial mesoderm	8	18	24	40	46	51	58	65	70	77	0.362527	-0.0147505
330	Cranial mesoderm	0	3	8	16	25	30	35	43	51	55	0.688533	-0.390704
331	Cranial mesoderm	5	12	21	36	40	46	54	59	64	71	0.343118	0.19679
332	Endothelium	0	0	5	7	8	10	15	20	22	27	0.727687	-0.215848
333	Cranial mesoderm	1	4	7	11	17	19	25	28	35	41	0.346274	0.228547
334	Cranial mesoderm	1	6	14	17	28	32	38	42	49	55	0.345299	-0.378079
335	Cranial mesoderm	2	5	6	11	13	14	19	25	31	34	0.494496	-0.000101655
336	Cranial mesoderm	2	6	12	18	26	34	43	53	60	68	0.303679	-0.0751697
337	Surface ectoderm	0	1	7	8	12	17	21	25	27	29	0.497438	0.141145
338	Sclerotome	5	14	19	30	39	50	56	68	73	82	0.37233	-0.386727
339	Cranial mesoderm	4	8	17	24	33	41	50	55	60	69	0.362527	0.177502
340	Endothelium	0	1	5	10	15	23	30	35	48	58	0.586852	0.198435
341	Surface ectoderm	3	11	20	30	40	48	55	60	65	66	0.253509	0.216505
342	Cranial mesoderm	7	21	24	31	43	55	61	67	68	77	0.277843	-0.0308294
343	Cranial mesoderm	0	2	7	8	8	11	12	17	20	29	0.514238	0.108672
344	Forebrain/Midbrain/Hindbrain	3	7	14	24	32	44	55	61	65	74	0.434511	-0.265911
345	Surface ectoderm	5	9	16	24	33	42	48	54	57	62	0.17341	0.257622
346	Surface ectoderm	1	11	15	26	33	44	52	57	62	69	0.344012	0.114952
347	Cranial mesoderm	5	10	17	25	30	37	44	48	53	59	0.315083	0.186404
348	Haematoendothelial progenitors	2	7	13	19	33	41	47	55	66	72	0.375545	0.253073
349	Surface ectoderm	2	5	11	16	24	30	34	36	41	45	0.445704	0.166089
350	Cranial mesoderm	0	0	0	4	5	6	7	10	13	16	0.637743	0.09593
351	Neural crest	3	5	6	8	10	15	18	23	26	30	0.421776	0.126812
352	Cranial mesoderm	0	1	7	16	23	29	37	44	52	60	0.57115	0.148838
353	Neural crest	1	6	15	23	29	37	42	47	54	61	0.40274	0.235468
354	Neural crest	1	2	4	8	13	21	24	30	39	45	0.604127	0.219639
355	Cranial mesoderm	2	6	10	16	28	41	47	54	61	66	0.411891	0.243834
356	Cranial mesoderm	5	12	23	33	41	48	54	57	64	67	0.247985	-0.0223141
357	Cranial mesoderm	5	11	14	22	30	36	45	53	58	65	0.334446	0.210128
358	Cranial mesoderm	4	9	20	29	37	48	55	65	68	73	0.298467	0.21779
359	Endothelium	0	3	4	4	7	12	15	18	23	29	0.540315	0.107553
360	Endothelium	0	1	2	4	4	4	7	9	12	15	0.832555	0.134915
361	Surface ectoderm	1	7	12	15	24	30	38	48	60	62	0.473803	0.152698
362	Definitive endoderm	1	3	4	6	9	12	12	13	15	17	0.738847	-0.373287
363	Neural crest	7	11	13	15	16	17	21	22	23	24	0.513323	0.131006
364	Cranial mesoderm	5	12	24	32	42	49	53	57	67	73	0.324094	0.202105
365	Cranial mesoderm	2	9	13	21	26	33	40	49	55	62	0.523331	0.230482
366	Neural crest	0	3	5	8	11	13	17	20	23	28	0.493971	0.252131
367	Endothelium	0	5	6	7	7	9	11	13	16	21	0.58482	0.0270122
368	Endothelium	1	2	2	4	11	12	13	15	19	25	0.592829	-0.239094
369	Neural crest	0	1	2	4	8	11	17	26	34	40	0.605224	0.147271
370	Neural crest	7	8	10	11	13	18	22	25	28	33	0.383115	0.0231156
371	Neural crest	2	3	10	11	15	20	22	25	28	30	0.485494	0.188013
372	Forebrain/Midbrain/Hindbrain	3	9	20	31	45	63	70	71	75	79	0.24041	-0.413454
373	Neural crest	0	2	5	7	8	12	13	18	24	27	0.494064	0.0894078
374	Cranial mesoderm	1	9	15	25	34	42	51	62	68	72	0.365842	-0.0275308
375	Cranial mesoderm	1	11	20	28	37	48	60	65	76	81	0.475513	0.230337
376	Neural crest	4	5	12	14	15	17	21	25	28	30	0.475513	-0.00400748
377	Cranial mesoderm	2	4	11	14	20	26	29	34	39	45	0.435321	0.0225698
378	Neural crest	4	9	14	17	19	23	31	32	39	45	0.267254	0.112537
379	Cranial mesoderm	5	8	16	25	32	38	48	55	60	64	0.406966	-0.380408
380	Endothelium	1	2	2	5	10	10	14	17	19	23	0.616762	0.231009
381	Cranial mesoderm	0	0	6	8	11	13	19	21	26	30	0.558495	0.0597036
382	Neural crest	2	4	7	14	21	28	31	39	47	49	0.437113	-0.397648
383	Definitive endoderm	1	6	8	14	18	25	31	35	37	39	0.361673	-0.237607
384	Neural crest	4	8	11	18	23	30	32	37	39	42	0.460376	-0.0109916
385	Neural crest	0	3	4	10	12	19	25	31	37	41	0.435892	0.0890406
386	Neural crest	3	8	17	22	23	30	33	36	41	46	0.186165	0.164479
387	Cranial mesoderm	3	9	17	23	32	41	50	59	67	72	0.382271	0.2272
388	Endothelium	0	1	2	7	11	16	21	23	27	30	0.730282	0.17388
389	Endothelium	0	1	1	7	15	19	22	27	32	38	0.519872	-0.0688387
390	Surface ectoderm	3	5	11	20	25	33	43	51	56	61	0.467437	0.152972
391	Surface ectoderm	5	13	24	32	39	54	63	66	72	77	0.147081	0.254463
392	Endothelium	1	3	6	8	9	14	18	20	24	27	0.688533	0.229442
393	Cranial mesoderm	2	7	16	25	34	44	53	57	63	69	0.448827	0.210486
394	Surface ectoderm	6	8	15	26	29	41	46	51	55	56	0.442624	0.21798
395	Neural crest	0	1	4	5	8	8	9	10	15	20	0.617129	-0.0598723
396	Neural crest	0	1	2	3	3	4	5	6	10	17	0.425891	0.0969396
397	Cranial mesoderm	3	3	4	7	8	11	12	16	24	30	0.486738	0.0895722
398	Surface ectoderm	2	10	22	33	41	48	53	61	67	69	0.523792	0.251901
399	Neural crest	4	5	13	19	25	28	34	39	43	50	0.382251	0.107505
400	Endothelium	2	3	5	9	10	14	19	23	26	31	0.728427	0.203239
401	Surface ectoderm	5	12	19	27	32	45	51	51	58	63	0.342518	0.228536
402	Surface ectoderm	4	10	14	21	23	29	37	40	42	45	0.412164	0.232619
403	Cranial mesoderm	2	5	13	23	28	34	45	55	66	72	0.450452	-0.326787
404	Haematoendothelial progenitors	0	1	2	3	5	7	10	14	18	23	0.554624	0.142652
405	Neural crest	4	7	16	21	26	34	39	44	51	58	0.306779	0.119972
406	Surface ectoderm	8	13	24	30	43	52	62	71	80	82	0.310658	0.232968
407	Cranial mesoderm	1	6	12	24	33	36	39	45	51	56	0.590527	0.200126
408	Cranial mesoderm	3	9	11	11	16	21	28	36	42	51	0.274817	0.0701491
409	Neural crest	0	3	8	19	26	35	44	49	57	65	0.437348	0.233269
410	Cranial mesoderm	2	9	20	29	38	40	44	50	56	61	0.42781	-0.395718
411	Cranial mesoderm	3	8	14	26	32	40	49	61	68	72	0.479007	0.196233
412	Neural crest	4	10	17	23	29	36	42	46	49	51	0.456009	0.0962712
413	Forebrain/Midbrain/Hindbrain	6	11	17	22	26	36	40	49	52	57	0.246804	0.244221
414	Surface ectoderm	4	13	17	23	29	33	43	48	50	56	0.327242	0.176994
415	Cranial mesoderm	0	1	1	4	10	14	19	27	29	31	0.636563	0.167352
416	Cranial mesoderm	3	8	11	17	21	27	33	42	45	53	0.658825	0.181474
417	Neural crest	2	5	11	21	30	35	45	53	63	75	0.443241	0.241054
418	Haematoendothelial progenitors	0	0	1	1	3	3	4	6	8	8	0.36993	-0.241663
419	Neural crest	2	7	7	8	12	16	25	30	33	36	0.384876	0.13195
420	Endothelium	0	0	0	2	2	4	5	8	10	17	0.763633	0.141491
421	Cranial mesoderm	1	5	11	20	27	32	37	45	49	53	0.242561	0.117318
422	Cranial mesoderm	2	13	17	23	32	41	51	57	68	77	0.342719	0.208396
423	Neural crest	3	7	14	22	28	32	39	47	53	57	0.303739	0.135298
424	Neural crest	3	9	15	22	31	38	46	52	57	62	0.303134	0.22403
425	Surface ectoderm	3	6	8	17	25	32	38	43	48	54	0.469372	0.154115
426	Cranial mesoderm	2	3	10	16	24	30	36	39	44	48	0.438364	-0.397437
427	Neural crest	0	1	2	2	6	8	14	16	20	23	0.700282	0.276798
428	Endothelium	2	3	3	6	8	11	16	19	22	23	0.68593	0.207036
429	Endothelium	0	3	6	7	8	10	12	14	16	20	0.616762	-0.261711
430	Surface ectoderm	1	2	7	8	9	15	17	19	20	24	0.633659	0.111151
431	Cranial mesoderm	1	5	6	10	17	22	31	40	48	53	0.528789	0.130622
432	Cranial mesoderm	0	1	3	6	12	14	19	23	26	29	0.626447	0.154694
433	Neural crest	1	5	7	11	14	16	20	21	25	35	0.588489	-0.0277278
434	Cranial mesoderm	0	5	10	17	20	23	25	30	35	39	0.23604	0.215901
435	Cranial mesoderm	0	2	3	4	5	9	17	22	27	34	0.610851	0.123662
436	Cranial mesoderm	2	8	9	10	13	20	24	31	32	38	0.479007	-0.373694
437	Cranial mesoderm	2	4	11	13	14	16	20	24	32	38	0.434037	0.0993858
438	Cranial mesoderm	3	5	7	11	14	19	27	32	39	50	0.43485	0.0790528
439	Endothelium	1	2	5	6	10	16	20	23	29	33	0.616762	0.0746674
440	Cranial mesoderm	0	1	3	4	7	9	13	17	21	23	0.24647	-0.159679
441	Cranial mesoderm	0	2	4	6	8	12	19	24	30	37	0.510042	0.212654
442	Cranial mesoderm	3	7	7	9	11	15	17	20	26	33	0.487742	0.0433704
443	Cranial mesoderm	0	6	7	9	10	15	19	26	33	39	0.441351	0.121538
444	Haematoendothelial progenitors	1	3	7	10	17	22	27	36	39	41	0.437621	-0.2516
445	Cranial mesoderm	1	2	3	4	5	5	5	7	11	13	0.558495	-0.382053
446	Endothelium	1	5	9	12	15	18	20	23	29	36	0.58482	-0.233351
447	Endothelium	2	6	8	14	17	24	29	29	31	32	0.476152	-0.234832
448	Cranial mesoderm	6	11	14	14	17	20	25	33	41	50	0.345071	0.0934601
449	Cranial mesoderm	3	4	7	8	12	18	25	34	44	54	0.50498	0.205237
450	Cranial mesoderm	1	4	4	8	11	14	15	20	26	33	0.487742	0.144681
451	Endothelium	1	4	7	13	17	20	25	27	31	32	0.523792	-0.25393
452	Cranial mesoderm	1	6	8	12	13	14	18	20	26	34	0.448893	-0.373712
453	Endothelium	2	5	9	11	15	19	23	26	29	33	0.581691	-0.257879
454	Haematoendothelial progenitors	1	4	8	10	15	19	23	27	33	41	0.358452	0.21411
455	Endothelium	1	2	5	10	11	11	15	16	17	18	0.68593	0.0781054
456	Endothelium	2	3	7	9	13	15	17	21	26	29	0.650239	0.118762
457	Cranial mesoderm	1	3	7	10	19	26	34	41	49	56	0.170338	0.181787
458	Endothelium	0	5	9	14	22	27	30	32	35	36	0.390885	0.175252
459	Cranial mesoderm	2	3	3	7	12	18	20	28	31	34	0.486742	0.0103217
460	Cranial mesoderm	1	2	4	8	14	24	29	40	52	60	0.548095	0.201629
461	Cranial mesoderm	0	1	1	4	5	7	8	11	15	22	0.534207	-0.291776
462	Cranial mesoderm	2	4	9	13	14	16	18	23	33	37	0.471676	0.0510619
463	Endothelium	1	7	14	15	18	22	28	30	31	37	0.523792	-0.253183
464	Cranial mesoderm	3	4	10	14	20	29	37	46	56	67	0.36877	0.193913
465	Endothelium	2	3	4	8	9	11	15	19	25	32	0.652947	0.0587038
466	Endothelium	2	6	12	16	22	30	33	37	41	44	0.342605	-0.01615
467	Cranial mesoderm	1	3	5	8	14	23	31	38	48	54	0.535712	0.181979
468	Cranial mesoderm	1	5	12	15	17	25	32	37	42	46	0.358856	0.049764
469	Forebrain/Midbrain/Hindbrain	4	10	12	17	20	24	29	35	41	44	0.560776	0.239381
470	Haematoendothelial progenitors	1	1	2	5	8	11	15	17	18	21	0.58681	-0.260236
471	Endothelium	2	3	5	5	7	14	16	17	25	28	0.630608	0.0239849
472	Forebrain/Midbrain/Hindbrain	0	0	1	2	4	9	10	14	18	21	0.620334	0.220482
473	Endothelium	1	5	10	14	17	17	18	23	29	33	0.494064	-0.251466
474	Endothelium	1	3	6	10	14	17	20	21	27	32	0.494064	0.182498
475	Cranial mesoderm	0	3	3	3	4	11	16	21	24	34	0.443608	0.0575938
476	Endothelium	1	2	3	4	6	6	7	9	11	13	0.447571	0.238351
477	Anterior somitic tissues	0	1	2	6	8	15	21	27	33	39	0.577488	0.262634
478	Surface ectoderm	3	11	14	18	21	25	27	31	33	42	0.37649	0.1034
479	Surface ectoderm	3	5	7	7	10	11	12	13	19	20	0.544662	0.080646
480	Cranial mesoderm	3	4	7	9	15	24	30	37	42	49	0.475513	0.115476
481	Endothelium	1	3	9	14	16	16	17	20	26	32	0.553947	-0.228333
482	Surface ectoderm	2	6	8	13	15	16	20	29	32	38	0.488128	0.104462
483	Haematoendothelial progenitors	2	3	6	8	9	13	22	26	29	33	0.520407	0.0729221
484	Cranial mesoderm	1	6	8	10	15	21	29	34	41	44	0.544251	-0.385197
485	Surface ectoderm	6	11	19	25	29	33	37	41	46	50	0.290545	0.071448
486	Endothelium	0	4	12	16	18	22	26	30	34	37	0.478882	0.212394
487	Endothelium	2	3	5	6	8	9	10	16	18	22	0.553947	-0.248163
488	Surface ectoderm	4	13	18	22	27	31	34	37	44	54	0.345911	0.305773
489	Endothelium	2	4	9	13	18	20	22	27	32	41	0.464501	-0.236727
490	Cranial mesoderm	0	1	3	6	18	25	31	42	51	59	0.54762	0.271474
491	Surface ectoderm	2	5	10	13	16	17	21	26	33	45	0.310712	-0.0869957
492	Cranial mesoderm	1	5	11	16	20	28	36	46	57	63	0.394539	0.191826
493	Haematoendothelial progenitors	2	6	10	17	21	25	31	37	41	49	0.310646	-0.0203141
494	Surface ectoderm	4	9	21	27	28	34	43	46	52	57	0.424799	0.117853
495	Haematoendothelial progenitors	2	3	10	15	23	32	41	48	56	66	0.311341	0.157369
496	Gut tube	0	0	1	4	7	10	20	23	29	30	0.770642	0.021279
497	Cranial mesoderm	0	7	13	25	29	35	47	53	59	69	0.253231	0.394037
498	Endothelium	2	5	7	9	12	15	17	21	23	25	0.494064	-0.222071
499	Haematoendothelial progenitors	4	4	6	9	12	12	12	13	13	15	0.591779	0.373055
500	Endothelium	2	2	5	7	11	14	19	24	26	29	0.540315	-0.237634
501	Sclerotome	1	8	13	20	24	29	43	52	59	71	0.347385	0.391325
502	Haematoendothelial progenitors	3	3	4	6	8	9	9	11	11	12	0.622169	0.366893
503	Sclerotome	3	6	13	21	32	38	47	55	64	75	0.407542	-0.323013
504	Sclerotome	2	5	10	11	18	26	32	37	46	54	0.394486	-0.293233
505	Cranial mesoderm	3	9	12	15	24	27	39	46	54	62	0.466678	0.364606
506	Sclerotome	1	2	9	15	18	22	28	40	46	47	0.519026	0.359816
507	Dermomyotome	0	1	5	8	10	13	17	21	23	30	0.445664	0.387493
508	Splanchnic mesoderm	0	0	0	2	2	3	9	9	13	16	0.446313	0.398609
509	Haematoendothelial progenitors	2	3	4	6	8	12	13	15	17	18	0.616261	0.362739
510	Endothelium	0	0	4	5	9	15	19	21	25	26	0.494064	-0.223823
511	Endothelium	0	1	1	2	2	4	4	7	8	8	0.832555	0.377235
512	Endothelium	1	2	5	8	10	16	21	23	27	31	0.58482	-0.221275
513	Dermomyotome	1	4	12	15	21	26	33	38	48	54	0.419073	0.320636
514	Cranial mesoderm	3	7	11	14	22	31	35	42	55	61	0.460266	0.366125
515	Cranial mesoderm	0	1	1	2	4	9	16	22	28	29	0.643472	-0.0876426
516	Dermomyotome	2	3	5	10	12	22	27	33	39	42	0.439977	0.381389
517	Dermomyotome	0	1	3	6	8	10	12	14	17	20	0.324692	0.396342
518	Sclerotome	1	6	16	22	29	35	42	49	57	66	0.305232	-0.303977
519	Sclerotome	0	0	2	6	10	14	19	20	25	34	0.330038	0.382816
520	Intermediate mesoderm	4	8	13	23	29	38	49	61	73	82	0.317988	-0.0865161
521	Sclerotome	1	3	6	9	14	19	22	28	32	33	0.649695	-0.35681
522	Cranial mesoderm	0	2	7	16	22	26	32	36	46	51	0.315445	0.316099
523	Sclerotome	2	6	9	17	23	34	42	54	60	69	0.355698	0.360843
524	Endothelium	1	2	4	7	11	14	20	25	26	33	0.553947	-0.247422
525	Neural crest	0	3	4	6	11	15	19	22	27	31	0.399197	0.244692
526	Haematoendothelial progenitors	0	3	5	6	9	12	16	20	27	31	0.600982	0.367467
527	Sclerotome	0	7	14	17	23	33	40	46	54	61	0.288084	0.389202
528	Sclerotome	1	5	10	18	26	31	38	45	52	64	0.325119	0.383825
529	Sclerotome	0	0	1	6	11	16	20	22	28	35	0.489355	0.369183
530	Cranial mesoderm	3	6	7	14	21	24	28	31	42	44	0.369555	0.247944
531	Sclerotome	0	8	12	18	25	32	37	42	51	58	0.313861	0.353396
532	Cranial mesoderm	2	2	5	6	8	10	12	14	15	17	0.560827	-0.283086
533	Sclerotome	3	8	12	18	24	29	36	44	51	59	0.312373	0.375642
534	Sclerotome	1	9	17	25	36	42	49	64	77	90	0.28012	0.342597
535	Cranial mesoderm	1	8	14	20	23	29	36	45	57	62	0.403572	0.249904
536	Anterior somitic tissues	0	8	16	18	28	36	41	50	58	72	0.466656	0.257099
537	Dermomyotome	2	2	5	7	14	19	23	27	36	43	0.210429	-0.309934
538	Anterior somitic tissues	0	4	7	18	24	34	39	46	54	64	0.324104	0.393156
539	Neural crest	0	0	3	5	9	12	20	30	35	45	0.52591	0.234642
540	Sclerotome	2	5	11	18	25	34	41	47	53	61	0.262033	0.304305
541	Anterior somitic tissues	3	6	12	18	26	31	39	45	51	56	0.297767	0.244276
542	Cranial mesoderm	2	2	2	6	8	9	10	13	13	17	0.435067	-0.0644532
543	Splanchnic mesoderm	1	6	8	13	15	17	22	26	29	34	0.287047	0.347043
544	Sclerotome	2	4	12	15	20	23	28	35	41	43	0.228703	0.314451
545	Sclerotome	0	2	4	9	17	21	25	30	41	50	0.212953	0.390439
546	Sclerotome	3	3	6	7	13	17	22	26	29	35	0.25081	0.308618
547	Sclerotome	2	5	11	18	25	27	29	40	52	61	0.355239	0.360282
548	Sclerotome	4	7	13	17	19	23	25	35	39	47	0.276904	0.299773
549	Cranial mesoderm	0	3	9	14	18	25	31	32	36	44	0.297305	0.317248
550	Cranial mesoderm	1	3	7	11	16	19	28	35	42	47	0.582673	0.311815
551	Dermomyotome	1	1	3	3	4	6	11	18	25	29	0.191062	-0.304985
552	Cranial mesoderm	3	10	13	18	27	32	41	52	63	72	0.283225	0.262435
553	Cranial mesoderm	2	3	10	14	23	31	40	45	52	63	0.307696	-0.330217
554	Sclerotome	4	6	9	19	32	38	49	58	68	76	0.297636	0.378462
555	Sclerotome	2	11	18	23	27	32	40	49	59	69	0.173394	0.292822
556	Sclerotome	2	6	10	15	18	22	31	36	44	47	0.411549	-0.367111
557	Cranial mesoderm	4	9	12	16	22	24	28	42	50	58	0.367835	0.259064
558	Sclerotome	2	5	13	15	22	31	37	40	52	58	0.349205	0.318292
559	Cranial mesoderm	4	8	10	14	22	30	35	45	54	61	0.265411	0.268575
560	Dermomyotome	2	3	5	8	16	19	28	35	43	47	0.29894	0.286236
561	Cranial mesoderm	3	7	11	18	26	37	41	51	56	65	0.357608	-0.194731
562	Sclerotome	2	6	6	12	17	24	31	36	43	55	0.283759	-0.302384
563	Cranial mesoderm	2	8	11	13	19	26	35	44	51	60	0.327406	0.266539
564	Cranial mesoderm	3	7	13	22	29	38	48	55	68	75	0.371844	0.258927
565	Cranial mesoderm	2	5	9	12	20	30	40	51	65	78	0.299778	0.272276
566	Cranial mesoderm	0	10	21	25	30	37	50	62	73	89	0.267744	0.265333
567	Dermomyotome	2	7	14	21	31	42	50	55	63	74	0.357568	0.388871
568	Sclerotome	2	7	12	18	27	35	42	50	59	67	0.266252	0.371687
569	Anterior somitic tissues	4	8	13	22	29	37	49	59	66	72	0.26977	0.304267
570	Sclerotome	0	3	7	11	16	21	29	33	35	44	0.400812	0.287832
571	Sclerotome	7	9	15	23	27	32	41	51	62	66	0.335294	0.254189
572	Anterior somitic tissues	2	5	11	15	21	26	31	41	51	62	0.356796	0.302193
573	Forebrain/Midbrain/Hindbrain	0	0	0	2	3	5	8	10	11	13	0.647917	-0.187284
574	Sclerotome	2	3	4	7	20	23	26	32	44	51	0.25081	0.299775
575	Anterior somitic tissues	0	1	4	6	8	13	22	27	34	39	0.326352	0.378548
576	Cranial mesoderm	0	4	8	14	19	27	32	36	41	46	0.346171	0.331887
577	Sclerotome	4	7	10	18	27	38	43	51	55	64	0.165962	0.308152
578	Anterior somitic tissues	2	9	18	25	31	38	49	63	69	75	0.379033	0.33901
579	Cranial mesoderm	0	4	6	10	14	21	27	37	43	52	0.316077	-0.201934
580	Cranial mesoderm	1	3	4	7	9	10	12	15	17	20	0.513323	0.298005
581	Cranial mesoderm	1	4	9	10	13	18	19	22	27	40	0.234752	0.39116
582	Sclerotome	1	3	7	12	20	24	28	41	46	54	0.363683	0.295793
583	Cranial mesoderm	4	9	13	19	25	33	41	52	62	73	0.362029	-0.070955
584	Anterior somitic tissues	2	5	10	15	20	27	36	43	49	55	0.360154	0.357771
585	Sclerotome	2	6	10	15	21	28	38	44	49	53	0.283301	0.373602
586	Sclerotome	1	7	18	25	30	33	40	50	62	70	0.378903	0.281922
587	Sclerotome	4	9	17	28	34	44	50	58	68	80	0.329894	0.326195
588	Sclerotome	0	0	3	10	13	15	22	31	36	42	0.213603	0.349665
589	Cranial mesoderm	4	11	16	23	25	36	46	52	59	63	0.434735	0.250764
590	Cranial mesoderm	1	6	8	10	13	13	15	18	20	23	0.475513	-0.284341
591	Cranial mesoderm	2	3	8	15	20	23	30	34	36	41	0.32291	-0.328425
592	Sclerotome	2	4	8	11	20	27	34	37	44	51	0.295013	0.351736
593	Cranial mesoderm	2	10	13	14	20	28	41	48	57	69	0.267382	0.259184
594	Sclerotome	1	5	9	16	21	24	31	37	47	58	0.293344	0.274539
595	Anterior somitic tissues	2	7	13	20	25	31	36	41	49	56	0.289479	0.345641
596	Neural crest	0	0	1	1	1	2	2	3	3	4	0.649056	0.374477
597	Sclerotome	3	4	5	8	12	18	27	30	34	41	0.525212	0.262613
598	Neural crest	2	6	13	17	27	30	34	37	49	58	0.227194	0.26663
599	Sclerotome	1	4	13	20	28	35	41	51	58	67	0.369297	0.320927
600	Dermomyotome	0	4	6	8	9	18	24	29	36	44	0.456552	0.381612
601	Endothelium	0	2	5	8	9	13	14	17	20	26	0.713063	0.255406
602	Dermomyotome	2	7	11	14	20	28	34	39	47	53	0.222012	0.325523
603	Anterior somitic tissues	1	7	8	11	15	16	21	26	32	38	0.273811	0.293396
604	Dermomyotome	2	7	15	22	29	38	52	61	69	75	0.378123	0.368011
605	Dermomyotome	1	4	6	7	8	9	9	13	15	17	0.303261	-0.384479
606	Cranial mesoderm	0	0	1	3	6	8	10	12	15	15	0.521288	0.275
607	Cranial mesoderm	0	0	1	3	4	5	7	8	11	13	0.688533	0.330647
608	Splanchnic mesoderm	1	5	7	15	22	25	33	44	51	59	0.288995	0.355173
609	Sclerotome	1	6	16	26	34	45	55	63	71	83	0.361361	0.362121
610	Sclerotome	0	0	0	0	0	0	3	6	9	10	0.375418	0.358246
611	Dermomyotome	1	7	15	23	33	44	50	57	69	81	0.200622	0.349326
612	Sclerotome	2	8	10	21	27	35	44	56	62	69	0.357988	-0.312571
613	Cranial mesoderm	2	6	10	17	20	26	37	49	57	69	0.317623	0.261744
614	Sclerotome	1	3	5	7	10	15	18	24	35	45	0.243659	0.271744
615	Endothelium	1	1	2	5	8	11	15	21	25	28	0.725184	0.276469
616	Sclerotome	3	9	13	20	30	35	45	51	59	66	0.418554	0.34052
617	Sclerotome	2	4	14	18	24	31	41	51	60	71	0.259342	0.360417
618	Cranial mesoderm	1	5	13	24	35	47	56	63	73	80	0.504262	0.250847
619	Cranial mesoderm	0	4	12	20	27	36	45	55	70	79	0.402217	0.262051
620	Cranial mesoderm	1	2	5	10	16	23	29	34	45	51	0.4422	0.345384
621	Cranial mesoderm	3	6	10	18	24	33	45	57	66	74	0.222464	0.334851
622	Cranial mesoderm	2	6	12	22	30	39	47	53	64	74	0.418408	-0.233601
623	Cranial mesoderm	2	6	16	24	30	34	41	48	58	70	0.284803	0.354785
624	Dermomyotome	1	4	6	10	13	20	24	31	41	51	0.374906	0.389167
625	Cranial mesoderm	3	4	6	7	10	10	12	17	21	22	0.294995	-0.200797
626	Cranial mesoderm	3	9	13	21	23	30	39	53	60	65	0.445527	0.319596
627	Sclerotome	0	2	5	7	9	13	18	24	28	31	0.314691	0.383252
628	Anterior somitic tissues	4	7	17	23	34	41	50	57	62	73	0.435598	0.311165
629	Neural crest	2	6	12	21	27	36	45	53	61	74	0.301604	-0.174328
630	Cranial mesoderm	2	5	12	16	24	31	42	54	65	75	0.199614	0.382522
631	Anterior somitic tissues	2	3	8	11	15	22	30	35	43	47	0.257165	0.288418
632	Cranial mesoderm	1	5	11	14	26	31	41	49	64	69	0.334127	0.365988
633	Neural crest	0	2	3	6	8	10	12	15	19	24	0.682267	-0.148238
634	Cranial mesoderm	1	3	4	6	8	11	13	17	18	19	0.408397	0.349375
635	Dermomyotome	2	5	10	12	20	28	30	37	47	56	0.352966	-0.320495
636	Haematoendothelial progenitors	1	2	3	4	5	9	13	15	21	25	0.592829	0.293065
637	Dermomyotome	2	4	10	17	23	25	36	44	54	61	0.347972	0.353095
638	Dermomyotome	1	5	10	13	18	22	31	37	46	52	0.519706	0.315453
639	Anterior somitic tissues	0	2	2	4	7	9	11	14	15	16	0.593113	0.284187
640	Anterior somitic tissues	0	4	9	21	32	41	46	55	66	76	0.243739	0.345751
641	Endothelium	1	3	4	7	12	15	15	16	20	25	0.581691	0.252407
642	Dermomyotome	2	6	13	19	27	36	43	52	65	71	0.34682	-0.200413
643	Cranial mesoderm	0	0	0	1	4	9	12	17	23	25	0.503575	0.223553
644	Endothelium	0	1	4	7	8	15	16	20	22	25	0.650239	0.247127
645	Sclerotome	2	6	16	21	28	37	40	42	50	61	0.508067	-0.336179
646	Erythroid	0	0	0	0	0	0	0	0	0	0	0.832555	-0.0185136
647	Neural crest	1	2	3	7	10	14	15	17	23	26	0.268217	0.284345
648	Anterior somitic tissues	3	6	8	11	13	13	16	22	28	32	0.401511	0.31012
649	Dermomyotome	0	4	14	19	28	35	42	51	57	66	0.248647	0.382394
650	Neural crest	0	1	2	4	5	7	11	15	15	18	0.535499	0.298746
651	Haematoendothelial progenitors	3	5	8	9	13	22	25	32	35	48	0.366384	0.274996
652	Cranial mesoderm	2	9	12	19	28	35	42	56	63	69	0.354458	0.3428
653	Dermomyotome	1	5	10	20	25	31	35	42	49	55	0.260508	0.35567
654	Cranial mesoderm	0	1	2	3	6	11	13	13	15	19	0.475513	0.332319
655	Anterior somitic tissues	3	4	7	12	15	23	32	40	44	49	0.384516	0.318506
656	Cranial mesoderm	0	0	0	0	2	6	7	9	14	19	0.665205	0.134595
657	Anterior somitic tissues	1	2	6	10	18	24	31	41	50	54	0.269255	-0.310843
658	Anterior somitic tissues	5	10	15	22	26	33	45	63	68	78	0.283838	0.378846
659	Sclerotome	1	6	12	20	28	36	50	60	73	82	0.406097	0.387417
660	Haematoendothelial progenitors	1	5	9	11	15	20	28	32	38	50	0.27505	0.263306
661	Dermomyotome	1	1	2	4	7	11	14	21	21	27	0.526124	0.306829
662	Cranial mesoderm	0	7	12	23	28	38	46	52	63	73	0.443759	0.336427
663	Neural crest	1	1	3	7	8	10	14	19	24	32	0.343844	0.36876
664	Cranial mesoderm	0	1	1	3	7	10	14	18	24	26	0.29163	-0.166556
665	Cranial mesoderm	1	3	4	6	10	13	13	14	18	21	0.43485	-0.162548
666	Haematoendothelial progenitors	1	3	7	11	12	16	26	29	30	34	0.397527	0.256277
667	Cranial mesoderm	0	2	6	8	13	15	20	26	29	36	0.415463	0.272839
668	Cranial mesoderm	4	5	9	17	23	27	32	41	47	55	0.251238	0.33893
669	Endothelium	0	2	3	4	8	14	14	15	17	18	0.616762	0.255176
670	Haematoendothelial progenitors	2	3	7	13	21	28	35	47	56	63	0.224206	0.28088
671	Cranial mesoderm	0	1	3	7	9	12	18	22	30	38	0.69678	0.33717
672	Dermomyotome	1	2	6	9	14	22	29	33	39	46	0.30048	0.376636
673	Endothelium	0	0	2	4	6	7	11	13	17	20	0.534303	0.311512
674	Endothelium	1	1	1	1	2	3	3	3	5	9	0.616762	-0.217782
675	Sclerotome	1	6	11	21	28	40	52	65	73	83	0.408473	0.370159
676	Cranial mesoderm	0	0	1	3	7	8	12	20	25	27	0.383474	-0.316348
677	Neural crest	1	5	9	11	13	17	25	33	44	52	0.319999	0.365262
678	Cranial mesoderm	3	4	7	9	13	18	24	28	34	43	0.430624	0.285729
679	Endothelium	0	0	0	2	3	3	5	9	13	14	0.650239	-0.230105
680	Dermomyotome	2	5	7	14	18	31	39	51	60	66	0.0881468	0.382887
681	Haematoendothelial progenitors	0	1	2	5	6	11	12	19	23	27	0.537901	0.325669
682	Cranial mesoderm	1	2	3	7	8	11	15	21	25	26	0.667802	0.257205
683	Dermomyotome	1	4	7	14	18	25	28	35	42	51	0.572582	0.330856
684	Haematoendothelial progenitors	0	0	0	0	0	2	4	6	6	9	0.832555	0.359312
685	Haematoendothelial progenitors	2	5	8	10	17	25	33	41	49	58	0.471676	0.272715
686	Dermomyotome	2	5	13	22	26	31	39	49	60	66	0.564272	0.00465973
687	Endothelium	0	0	0	0	2	3	4	7	10	12	0.616762	0.265114
688	Dermomyotome	0	3	3	6	8	10	13	18	21	27	0.291293	0.361715
689	Sclerotome	0	3	10	20	29	34	39	43	50	58	0.453667	-0.343177
690	Dermomyotome	0	1	2	6	10	11	12	14	19	26	0.59991	0.364873
691	Endothelium	0	1	2	2	3	3	4	5	6	7	0.508387	0.322461
692	Neural crest	1	4	4	8	8	16	19	26	28	35	0.445336	-0.409485
693	Haematoendothelial progenitors	0	0	0	0	0	1	2	5	7	9	0.560441	-0.403183
694	Endothelium	0	0	0	0	0	0	0	1	1	3	0.599015	0.0307945
695	Cranial mesoderm	1	1	1	2	2	2	3	4	5	6	0.616762	-0.189629
696	Cranial mesoderm	0	4	6	10	13	22	24	28	32	40	0.299769	-0.140486
697	Cranial mesoderm	3	5	5	9	15	18	26	32	36	44	0.378652	0.377784
698	Cranial mesoderm	2	3	4	5	7	9	11	13	17	20	0.36411	0.136815
699	Cranial mesoderm	0	1	2	4	8	15	17	18	19	19	0.769831	-0.184209
700	Cranial mesoderm	0	0	5	7	14	16	16	24	27	29	0.494064	0.317373
701	Cranial mesoderm	0	1	4	9	13	22	28	34	42	48	0.494064	0.298976
702	Cranial mesoderm	0	1	3	7	12	15	17	21	25	27	0.416932	-0.0797599
703	Cranial mesoderm	2	3	7	12	18	23	30	34	39	41	0.479083	-0.272791
704	Cranial mesoderm	1	3	6	10	15	20	26	33	38	43	0.430451	0.382148
705	Haematoendothelial progenitors	1	1	3	7	10	12	15	16	21	27	0.280101	0.365564
706	Cranial mesoderm	1	3	5	6	7	8	9	14	14	17	0.631446	-0.303537
707	Gut tube	0	0	2	5	8	10	14	17	21	25	0.769831	-0.0241258
708	Endothelium	0	1	1	2	2	2	2	2	2	3	0.68593	-0.143332
709	Cranial mesoderm	2	3	4	6	15	21	27	35	40	48	0.501095	-0.0164853
710	Endothelium	1	1	2	2	3	3	3	3	3	3	0.724981	-0.137933
711	Cranial mesoderm	0	1	1	6	11	11	18	24	32	37	0.434037	-0.163706
712	Cranial mesoderm	2	2	4	5	9	13	18	19	23	27	0.369825	0.382049
713	Cranial mesoderm	1	3	6	9	13	15	18	22	26	30	0.326869	0.357344
714	Cranial mesoderm	0	1	1	2	4	4	7	11	20	26	0.535614	-0.281211
715	Cranial mesoderm	0	3	5	9	12	13	18	21	24	26	0.495131	-0.135977
716	Anterior somitic tissues	1	2	7	10	18	20	25	35	45	53	0.48363	0.379627
717	Erythroid	0	1	1	1	1	1	1	1	1	1	0.798069	-0.239303
718	Cranial mesoderm	0	0	0	3	5	7	8	11	14	14	0.306638	0.242958
719	Endothelium	0	1	2	2	3	3	3	4	5	5	0.504537	-0.175104
720	Cranial mesoderm	4	6	8	10	17	18	25	28	30	36	0.409906	0.260557
721	Cranial mesoderm	3	6	9	13	17	20	25	31	41	48	0.516504	-0.0190466
722	Cranial mesoderm	0	3	5	11	15	21	25	30	38	45	0.378805	-0.300584
723	Anterior somitic tissues	1	1	3	10	11	15	20	23	29	34	0.310284	-0.219084
724	Haematoendothelial progenitors	1	4	6	9	11	12	19	25	28	39	0.357421	0.361387
725	Haematoendothelial progenitors	1	4	7	12	16	19	21	24	28	33	0.348074	0.367137
726	Cranial mesoderm	0	2	3	7	12	16	19	28	33	40	0.631898	0.209233
727	Endothelium	1	1	1	2	2	3	3	3	3	3	0.618352	-0.152882
728	Sclerotome	2	3	5	12	14	22	31	34	44	55	0.515782	0.375171
729	Cranial mesoderm	0	0	6	13	19	26	36	43	51	58	0.508276	0.285557
730	Cranial mesoderm	3	5	7	9	14	27	39	45	52	63	0.469038	0.355611
731	Anterior somitic tissues	0	1	3	7	10	13	21	26	34	47	0.493027	0.371003
732	Haematoendothelial progenitors	1	3	5	7	10	10	12	16	20	23	0.53676	0.355752
733	Haematoendothelial progenitors	1	2	4	7	11	15	16	19	23	27	0.475987	-0.205776
734	Cranial mesoderm	2	3	5	5	7	8	9	9	10	11	0.567936	0.306066
735	Anterior somitic tissues	2	6	12	19	25	34	44	56	65	76	0.401719	0.380914
736	Sclerotome	2	4	4	9	15	22	26	34	44	53	0.47955	0.331246
737	Cranial mesoderm	0	2	6	8	12	22	26	30	34	42	0.588122	-0.224416
738	Anterior somitic tissues	1	4	6	14	18	22	29	40	46	56	0.500973	0.283424
739	Cranial mesoderm	2	3	7	10	16	22	33	40	50	59	0.451478	0.276143
740	Cranial mesoderm	1	1	5	9	15	20	22	27	40	48	0.444199	0.301881
741	Sclerotome	3	4	12	22	24	37	51	57	66	79	0.427582	0.380033
742	Cranial mesoderm	2	5	6	9	10	10	10	10	11	14	0.596445	0.299477
743	Sclerotome	2	4	11	13	21	30	40	51	60	67	0.430215	0.337639
744	Cranial mesoderm	0	1	1	5	8	14	17	22	25	33	0.395777	0.195965
745	Sclerotome	3	7	11	13	21	31	38	46	53	63	0.309837	0.35824
746	Dermomyotome	1	5	8	12	21	31	39	45	55	65	0.387561	0.365432
747	Dermomyotome	2	4	9	10	18	26	35	42	53	65	0.37117	-0.170142
748	Endothelium	0	1	1	1	1	2	2	2	4	4	0.498294	-0.243285
749	Cranial mesoderm	1	2	4	10	13	20	22	23	28	38	0.399003	-0.00230967
750	Cranial mesoderm	0	4	6	7	11	16	25	30	39	45	0.516609	0.23602
751	Erythroid	0	1	1	1	1	1	1	1	1	1	0.832555	-0.25455
752	Haematoendothelial progenitors	0	5	9	12	13	18	20	25	29	34	0.530058	-0.0410926
753	Cranial mesoderm	2	6	8	11	19	28	36	40	48	58	0.302266	0.457112
754	Cranial mesoderm	2	4	7	10	15	19	26	28	37	44	0.476218	0.462495
755	Anterior somitic tissues	0	4	9	11	12	14	17	27	36	42	0.443893	0.474504
756	Sclerotome	4	6	11	16	19	28	33	43	47	56	0.399473	0.45356
757	Dermomyotome	5	5	12	17	27	30	39	49	53	57	0.471832	0.466257
758	Dermomyotome	2	3	11	15	18	22	29	36	44	54	0.467218	0.475422
759	Dermomyotome	1	6	15	17	24	29	34	39	48	56	0.162977	0.397189
760	Cranial mesoderm	3	7	9	13	15	22	29	33	40	49	0.289567	0.456895
761	Anterior somitic tissues	1	4	8	12	18	25	30	35	43	50	0.346683	0.401814
762	Sclerotome	0	2	8	12	14	18	27	27	35	46	0.433383	0.449337
763	Dermomyotome	2	6	11	13	19	29	36	44	47	50	0.373842	0.455467
764	Dermomyotome	3	7	14	18	22	32	37	46	56	62	0.424469	0.459737
765	Dermomyotome	2	5	10	16	20	26	31	37	49	54	0.291896	-0.0936837
766	Sclerotome	1	5	7	10	15	22	26	36	42	46	0.264311	0.473585
767	Cranial mesoderm	0	1	3	6	8	11	16	21	25	33	0.495204	0.467423
768	Anterior somitic tissues	1	2	7	16	18	24	29	39	46	54	0.353936	0.443001
769	Dermomyotome	5	7	9	12	18	21	30	37	45	49	0.327242	-0.151167
770	Dermomyotome	1	3	9	16	20	26	35	43	52	59	0.312655	0.450424
771	Anterior somitic tissues	0	1	3	4	8	15	22	27	29	38	0.374448	-0.279446
772	Dermomyotome	2	7	12	15	19	27	35	37	42	46	0.404841	0.472885
773	Dermomyotome	2	7	10	17	22	33	37	42	51	60	0.234752	0.39525
774	Sclerotome	0	3	9	12	17	21	26	36	42	49	0.420943	0.398598
775	Cranial mesoderm	1	2	9	9	15	20	24	30	35	38	0.249295	0.453884
776	Dermomyotome	0	2	6	11	12	15	20	23	29	38	0.413902	0.444179
777	Dermomyotome	1	4	6	10	16	22	24	30	40	51	0.432716	0.456535
778	Anterior somitic tissues	0	2	3	4	9	14	23	27	34	43	0.493284	0.422739
779	Anterior somitic tissues	0	4	8	14	19	26	29	36	44	54	0.37293	0.440004
780	Dermomyotome	3	4	7	12	17	21	28	31	39	42	0.273645	0.467705
781	Anterior somitic tissues	1	8	14	19	25	27	39	47	52	56	0.27369	-0.116117
782	Cranial mesoderm	2	5	10	14	18	22	28	34	43	49	0.276867	0.394342
783	Dermomyotome	0	2	6	10	14	21	25	30	36	40	0.338731	0.46557
784	Cranial mesoderm	1	2	3	7	10	14	24	30	40	53	0.379926	0.436465
785	Dermomyotome	5	8	15	21	25	28	34	43	48	56	0.413855	0.446221
786	Cranial mesoderm	0	1	4	6	11	15	21	33	41	49	0.3422	0.401278
787	Cranial mesoderm	1	2	7	10	11	16	21	22	28	31	0.335361	0.376684
788	Dermomyotome	2	7	13	18	23	34	39	44	48	54	0.363641	0.472485
789	Haematoendothelial progenitors	1	1	2	6	9	11	14	16	20	24	0.347551	0.438073
790	Neural crest	0	0	0	3	6	8	9	14	21	25	0.582325	-0.239492
791	Anterior somitic tissues	3	5	8	15	19	22	28	36	44	52	0.43306	0.446814
792	Splanchnic mesoderm	1	6	8	16	19	25	28	33	38	44	0.464749	0.443006
793	Endothelium	0	0	0	0	2	2	4	6	7	8	0.670213	0.437752
794	Cranial mesoderm	1	7	12	14	18	22	35	39	48	54	0.348662	0.396204
795	Dermomyotome	3	6	13	19	24	28	32	35	44	51	0.207868	0.471672
796	Sclerotome	1	2	5	7	17	23	30	36	40	48	0.437549	-0.251659
797	Cranial mesoderm	3	5	12	17	25	38	56	67	75	91	0.402276	0.399799
798	Neural crest	2	5	11	18	23	27	31	37	44	50	0.31008	0.467958
799	Splanchnic mesoderm	1	5	9	15	23	28	30	32	34	40	0.146888	0.469888
800	Haematoendothelial progenitors	1	2	2	2	4	4	5	6	7	11	0.556383	-0.124493
801	Endothelium	1	2	2	3	4	5	6	8	10	14	0.652947	0.485971
802	Endothelium	1	1	1	1	1	1	1	2	3	6	0.724981	-0.149263
803	Cranial mesoderm	2	6	11	13	22	29	39	48	57	64	0.278574	0.397209
804	Endothelium	0	0	1	1	1	1	2	2	5	5	0.724981	-0.14744
805	Cranial mesoderm	3	6	7	11	13	15	20	27	30	37	0.392895	-0.292129
806	Intermediate mesoderm	1	4	5	8	10	15	18	22	29	32	0.290381	-0.282332
807	Dermomyotome	3	5	7	11	15	15	20	25	28	31	0.396353	0.395791
808	Dermomyotome	3	6	9	11	15	24	31	39	44	56	0.467536	0.392348
809	Sclerotome	0	5	6	10	18	26	36	56	67	75	0.638923	0.402631
810	Dermomyotome	0	1	2	9	19	25	33	36	48	57	0.545073	0.440332
811	Cranial mesoderm	1	3	6	9	17	19	24	31	39	50	0.436832	0.43266
812	Dermomyotome	2	3	5	7	8	12	13	22	26	30	0.30944	0.441227
813	Dermomyotome	3	4	9	17	21	29	34	47	55	64	0.440665	0.440655
814	Splanchnic mesoderm	0	2	4	4	6	8	13	17	22	26	0.493233	0.466423
815	Anterior somitic tissues	2	6	8	13	16	22	28	32	40	45	0.511421	0.440378
816	Dermomyotome	3	4	5	10	14	20	26	30	39	44	0.427282	0.444992
817	Splanchnic mesoderm	1	3	8	14	19	25	32	39	50	56	0.569997	0.436889
818	Dermomyotome	2	4	4	9	13	19	27	29	35	41	0.350244	0.455443
819	Dermomyotome	3	4	5	5	11	15	19	22	26	30	0.440665	0.450535
820	Cranial mesoderm	2	3	9	12	19	22	27	32	39	44	0.306375	0.392265
821	Cranial mesoderm	0	7	10	16	21	29	40	54	63	69	0.377108	0.401355
822	Splanchnic mesoderm	6	10	14	18	24	32	41	49	56	59	0.370377	0.409405
823	Cranial mesoderm	1	6	9	13	19	26	31	39	46	52	0.443607	0.40296
824	Dermomyotome	3	4	8	13	20	24	31	32	36	43	0.390885	0.446749
825	Dermomyotome	2	5	10	13	17	28	35	39	42	50	0.598118	-0.162041
826	Dermomyotome	4	6	8	12	14	18	19	24	28	34	0.503637	-0.137081
827	Cranial mesoderm	3	6	13	19	25	28	33	34	38	41	0.435718	0.393882
828	Dermomyotome	3	3	5	8	10	12	17	20	24	33	0.494167	0.437823
829	Surface ectoderm	1	2	3	4	6	9	11	15	18	21	0.681771	-0.267599
830	Intermediate mesoderm	1	2	4	9	10	16	18	22	26	31	0.44663	0.418926
831	Sclerotome	1	4	7	9	9	11	17	21	24	30	0.519862	0.453904
832	Cranial mesoderm	1	3	6	12	14	18	24	28	35	43	0.474225	0.421477
833	Dermomyotome	3	5	7	18	24	35	42	50	61	68	0.4588	-0.14064
834	Surface ectoderm	0	2	4	7	9	11	14	18	22	30	0.388921	0.437348
835	Spinal cord	0	1	4	6	7	7	10	12	13	14	0.731708	-0.367929
836	Intermediate mesoderm	0	0	0	1	2	4	4	6	8	8	0.540225	0.409264
837	Anterior somitic tissues	1	1	4	9	13	18	28	38	47	59	0.345985	0.398039
838	Dermomyotome	0	1	7	11	14	19	23	28	36	43	0.379297	0.425115
839	Endothelium	0	1	3	4	4	5	6	8	10	10	0.617482	-0.0727157
840	Cardiomyocytes	4	7	9	15	20	24	28	31	32	37	0.384085	0.405502
841	Cranial mesoderm	1	1	5	7	12	12	16	20	25	29	0.336262	0.408045
842	Sclerotome	0	4	7	10	14	19	24	29	33	38	0.62154	0.473647
843	Cranial mesoderm	1	3	4	9	12	14	17	22	25	26	0.578957	0.480218
844	Endothelium	0	1	2	2	3	3	3	4	6	8	0.650239	0.466964
845	Sclerotome	1	3	7	9	11	20	24	25	28	33	0.478366	0.467343
846	Sclerotome	1	3	10	11	14	17	21	27	34	38	0.493614	0.478656
847	Haematoendothelial progenitors	1	4	9	13	14	22	27	31	41	47	0.440142	0.400209
848	Sclerotome	1	3	7	11	13	17	19	24	28	31	0.437619	0.472362
849	Cranial mesoderm	0	1	5	6	8	10	12	14	15	15	0.573503	0.455499
850	Haematoendothelial progenitors	1	3	3	4	6	8	8	9	9	10	0.641856	-0.0765839
851	Anterior somitic tissues	0	2	4	5	5	9	14	15	17	24	0.403683	0.463724
852	Sclerotome	0	0	0	1	2	5	9	13	15	19	0.341545	0.4099
853	Endothelium	0	0	2	2	3	7	7	8	8	10	0.811474	0.403177
854	Splanchnic mesoderm	0	2	3	5	7	9	12	14	19	20	0.49944	0.468179
855	Sclerotome	1	4	7	12	16	20	22	27	31	38	0.504084	0.468717
856	Endothelium	0	0	4	4	5	5	7	9	9	11	0.616762	-0.0289947
857	Sclerotome	1	4	7	11	16	25	34	40	45	48	0.288307	0.399917
858	Endothelium	1	3	4	7	9	10	12	15	17	20	0.528196	-0.0839963
859	Anterior somitic tissues	0	3	11	17	21	23	30	33	37	45	0.438918	0.46105
860	Sclerotome	2	5	10	13	16	19	21	28	33	38	0.518623	0.477534
861	Endothelium	0	0	3	5	8	9	11	13	16	21	0.631047	0.463265
862	Endothelium	0	1	1	1	1	1	2	4	8	9	0.655818	-0.0863842
863	Sclerotome	0	3	3	6	15	17	19	25	29	35	0.378501	0.466856
864	Cranial mesoderm	1	5	11	16	24	28	38	42	52	58	0.375839	0.403819
865	Sclerotome	0	1	3	3	5	5	7	14	15	20	0.468314	0.457821
866	Cranial mesoderm	0	3	7	9	12	15	23	34	41	47	0.392222	-0.286274
867	Cranial mesoderm	1	4	8	11	17	21	29	38	44	50	0.375613	0.404867
868	Neural crest	1	3	4	9	14	16	20	24	28	33	0.406838	0.471817
869	Dermomyotome	0	1	1	3	7	12	19	21	24	31	0.575617	0.464372
870	Dermomyotome	0	1	4	6	9	10	16	25	33	42	0.495241	0.475349
871	Neural crest	0	1	2	4	7	11	13	19	22	28	0.43042	0.444968
872	Sclerotome	2	3	6	11	15	21	27	31	37	42	0.514759	0.471426
873	Cranial mesoderm	2	5	8	10	12	17	23	28	36	45	0.41763	0.399787
874	Sclerotome	1	3	7	14	22	25	29	33	36	47	0.480621	0.46822
875	Neural crest	1	2	5	7	10	14	20	26	35	41	0.371218	0.39734
876	Sclerotome	1	2	9	15	19	24	27	35	40	51	0.324692	0.401485
877	Sclerotome	0	4	8	14	18	22	27	34	45	54	0.325189	0.405666
878	Endothelium	0	0	0	0	0	1	3	3	3	3	0.724981	-0.103334
879	Sclerotome	2	4	12	19	22	26	31	39	48	63	0.363948	-0.270336
880	Neural crest	1	1	3	5	6	7	12	16	23	32	0.350275	0.463682
881	Dermomyotome	0	1	1	4	6	9	11	13	14	19	0.544662	0.4539
882	Haematoendothelial progenitors	1	1	1	2	5	8	9	12	13	15	0.616762	0.472231
883	Sclerotome	2	3	7	10	18	24	28	34	40	47	0.360386	0.460781
884	Neural crest	0	0	4	8	12	17	20	26	33	34	0.406004	0.473304
885	Haematoendothelial progenitors	1	2	3	4	6	12	17	20	23	25	0.274637	0.477306
886	Dermomyotome	2	6	11	14	21	26	28	38	43	49	0.535709	0.468747
887	Splanchnic mesoderm	1	4	7	8	11	17	19	22	29	38	0.191926	0.397292
888	Splanchnic mesoderm	0	0	1	3	6	11	15	19	22	25	0.328065	-0.293834
889	Endothelium	2	3	4	5	6	8	11	12	14	16	0.54862	0.465074
890	Dermomyotome	3	4	10	16	21	26	34	42	52	55	0.408795	0.471111
891	Sclerotome	0	2	2	3	7	16	20	26	29	34	0.39258	-0.39607
892	Sclerotome	0	3	7	14	15	22	26	30	34	40	0.618571	0.466582
893	Neural crest	3	3	7	10	13	18	21	25	31	38	0.369393	0.461668
894	Neural crest	2	4	6	9	12	18	23	28	34	38	0.207487	0.464112
895	Blood progenitors	0	3	3	3	3	3	3	5	6	7	0.602502	-0.150873
896	Endothelium	0	0	0	1	3	5	5	7	7	9	0.668191	0.476996
897	Anterior somitic tissues	1	4	10	17	23	27	37	44	54	65	0.282609	0.3967
898	Sclerotome	0	7	14	19	21	29	35	44	48	53	0.490786	0.454624
899	Cranial mesoderm	2	4	5	9	14	16	20	24	25	28	0.325991	0.087239
900	Endothelium	1	1	1	1	2	3	4	4	9	9	0.645495	0.455765
901	Cranial mesoderm	1	1	2	4	10	15	21	24	28	38	0.336728	0.451188
902	Cranial mesoderm	3	5	5	8	11	13	16	20	24	29	0.28542	0.458764
903	Cranial mesoderm	1	1	3	5	5	7	9	12	17	24	0.461576	0.477016
904	Neural crest	0	2	3	6	10	15	17	21	27	32	0.265792	0.459734
905	Anterior somitic tissues	2	4	7	10	16	20	24	28	35	40	0.412497	0.476895
906	Neural crest	2	4	8	13	15	19	29	35	45	54	0.34449	0.472063
907	Dermomyotome	2	4	9	14	18	26	30	37	45	51	0.414528	0.468789
908	Cranial mesoderm	1	5	7	13	17	21	24	28	34	44	0.275733	0.396021
909	Neural crest	0	1	3	4	8	10	15	19	21	26	0.390648	-0.235667
910	Haematoendothelial progenitors	2	3	3	5	9	17	22	28	33	39	0.485219	0.506272
911	Endothelium	1	2	3	3	5	6	8	9	9	10	0.702411	0.470317
912	Dermomyotome	5	6	8	10	10	13	17	22	28	33	0.447525	0.50013
913	Dermomyotome	3	5	6	9	13	17	25	30	34	41	0.45358	0.50037
914	Cranial mesoderm	1	3	5	6	11	17	28	35	39	42	0.4752	-0.219306
915	Splanchnic mesoderm	2	5	6	12	13	15	17	20	28	33	0.327275	0.504868
916	Sclerotome	1	5	12	17	22	26	30	37	41	44	0.415998	0.497566
917	Sclerotome	2	3	5	5	7	10	15	17	21	22	0.321943	0.487372
918	Dermomyotome	1	5	11	18	20	26	34	40	50	58	0.488327	0.512548
919	Dermomyotome	2	4	5	6	8	11	15	18	21	23	0.464501	0.502952
920	Dermomyotome	3	9	13	18	22	26	31	34	39	46	0.267108	-0.217392
921	Dermomyotome	0	0	0	2	7	9	11	15	21	26	0.376633	0.504294
922	Haematoendothelial progenitors	0	3	3	5	10	14	15	18	22	27	0.522446	0.4836
923	Anterior somitic tissues	1	2	3	4	4	8	10	13	14	16	0.447751	-0.224753
924	Neural crest	0	0	2	4	7	11	13	18	19	22	0.593201	0.480039
925	Dermomyotome	3	5	8	8	11	17	23	30	34	39	0.325565	0.500173
926	Dermomyotome	0	7	10	13	17	22	31	38	45	49	0.278655	0.499449
927	Surface ectoderm	0	0	0	1	2	2	2	2	2	2	0.745216	0.486706
928	Dermomyotome	2	5	6	10	15	19	20	27	34	41	0.494469	0.503544
929	Neural crest	1	1	2	3	8	10	12	16	20	22	0.55638	0.483022
930	Sclerotome	0	1	4	6	9	16	19	26	34	41	0.380255	0.491457
931	Dermomyotome	4	4	7	8	12	20	26	29	37	45	0.308269	0.49848
932	Cranial mesoderm	0	1	1	2	2	5	9	12	16	19	0.457902	-0.0352306
933	Mixed mesenchymal mesoderm	1	1	1	1	1	1	1	1	1	1	0.715869	-0.0102686
934	Dermomyotome	3	4	6	9	10	13	15	16	19	21	0.43485	0.506334
935	Surface ectoderm	1	2	7	10	14	18	21	26	27	28	0.433551	0.493644
936	Spinal cord	0	2	4	8	10	13	15	20	23	23	0.248622	0.475845
937	Cranial mesoderm	0	2	3	6	10	13	16	20	24	27	0.4238	0.505659
938	Dermomyotome	2	6	9	12	17	20	23	26	33	36	0.365357	0.478713
939	Mixed mesenchymal mesoderm	1	1	1	1	1	1	1	1	1	1	0.769831	0.00328321
940	Sclerotome	4	9	16	21	24	32	36	42	49	58	0.486121	0.497122
941	Dermomyotome	3	7	8	13	16	22	25	31	38	45	0.40877	0.494812
942	Neural crest	3	7	8	14	19	26	31	36	40	41	0.312528	0.494346
943	Dermomyotome	4	6	9	13	17	28	35	43	44	48	0.344824	0.499109
944	Dermomyotome	0	3	10	13	18	20	26	26	31	32	0.487895	0.492054
945	Cranial mesoderm	1	2	3	8	11	12	21	27	38	42	0.264126	0.489494
946	Dermomyotome	2	3	3	6	11	13	18	20	25	28	0.357979	0.50061
947	Dermomyotome	2	5	10	11	18	21	26	30	35	37	0.385094	0.480757
948	Sclerotome	0	5	9	11	14	18	19	23	31	35	0.517618	-0.24015
949	Neural crest	2	5	9	12	16	20	23	31	35	43	0.346128	0.481922
950	Neural crest	0	0	3	6	10	15	18	22	27	35	0.509108	0.475514
951	Neural crest	0	0	0	0	1	2	4	10	14	17	0.362708	-0.34849
952	Dermomyotome	1	3	7	9	11	18	25	29	37	44	0.402009	0.488244
953	Dermomyotome	2	4	6	11	15	16	18	20	25	32	0.313143	0.500439
954	Neural crest	2	4	6	9	13	21	26	34	44	53	0.315297	0.49005
955	Cranial mesoderm	0	1	1	2	3	5	6	8	12	18	0.480461	0.410071
956	Sclerotome	1	4	4	8	14	17	23	31	35	42	0.555728	0.48757
957	Dermomyotome	1	3	7	9	12	15	20	23	28	33	0.390564	0.50426
958	Cranial mesoderm	1	4	5	6	11	17	25	30	33	38	0.38438	0.480165
959	Sclerotome	2	4	9	10	16	25	31	38	43	50	0.522852	0.488578
960	Splanchnic mesoderm	1	3	5	8	12	16	24	31	40	43	0.575819	0.48331
961	Cranial mesoderm	3	6	6	9	10	17	26	34	39	41	0.324619	0.471339
962	Sclerotome	1	3	6	12	15	21	23	27	33	40	0.596212	0.487108
963	Anterior somitic tissues	0	3	3	10	11	17	26	29	34	39	0.564335	0.486076
964	Cranial mesoderm	1	4	6	6	9	15	20	23	26	31	0.518445	0.478461
965	Cranial mesoderm	1	2	4	7	10	14	19	19	25	28	0.663229	0.479589
966	Dermomyotome	3	5	8	10	10	15	21	26	32	36	0.375033	0.498056
967	Dermomyotome	1	3	6	7	9	13	18	23	30	35	0.407533	0.496254
968	Cranial mesoderm	0	2	3	3	5	13	19	27	32	36	0.45995	-0.240985
969	Sclerotome	5	10	14	19	20	26	36	44	55	65	0.252783	0.505931
970	Haematoendothelial progenitors	0	2	4	5	7	13	14	18	22	24	0.54131	0.472001
971	Forebrain/Midbrain/Hindbrain	0	0	1	2	5	9	13	15	17	18	0.588489	-0.343145
972	Dermomyotome	4	5	10	12	15	20	25	30	32	37	0.392055	0.499511
973	Dermomyotome	1	3	6	12	15	17	22	29	33	44	0.494318	0.480773
974	Sclerotome	0	2	4	8	10	16	22	31	44	54	0.495767	0.476006
975	Anterior somitic tissues	2	5	9	12	18	23	31	37	46	50	0.430918	0.497455
976	Dermomyotome	1	4	7	12	18	22	25	35	45	56	0.420943	0.507272
977	Cranial mesoderm	1	3	6	12	18	23	29	37	43	50	0.370652	0.483896
978	Cranial mesoderm	0	0	1	3	3	3	4	6	10	13	0.378135	-0.338907
979	Surface ectoderm	0	1	2	2	2	4	8	10	12	13	0.59267	0.485301
980	Dermomyotome	4	4	10	14	16	22	27	30	32	37	0.431282	0.496845
981	Neural crest	1	2	3	3	7	9	10	13	16	19	0.428961	0.475142
982	Definitive endoderm	2	2	2	3	5	6	7	8	11	15	0.49193	0.411681
983	Surface ectoderm	0	3	7	10	22	25	30	34	38	44	0.397586	0.495061
984	Cranial mesoderm	0	1	2	2	3	6	9	11	20	25	0.36605	0.512324
985	Dermomyotome	2	3	6	13	17	22	28	37	45	57	0.365507	0.479974
986	Sclerotome	1	5	10	14	14	18	23	28	38	46	0.443134	0.479307
987	Dermomyotome	2	3	5	12	18	22	28	32	39	50	0.176633	0.481677
988	Cranial mesoderm	1	2	6	12	17	18	19	24	26	36	0.433553	0.48433
989	Dermomyotome	1	4	5	10	13	18	21	24	29	35	0.536558	0.491683
990	Dermomyotome	3	5	7	10	15	21	24	31	37	43	0.536558	0.496169
991	Dermomyotome	1	4	7	9	11	16	23	26	35	39	0.544341	0.489143
992	Cranial mesoderm	3	5	6	13	19	21	26	34	38	44	0.4679	0.490656
993	Sclerotome	0	3	6	11	16	25	29	37	44	51	0.392887	0.50909
994	Neural crest	0	2	2	6	8	11	16	24	28	32	0.526865	0.486428
995	Dermomyotome	1	3	6	8	12	16	20	21	31	37	0.455866	-0.259544
996	Anterior somitic tissues	0	2	5	10	12	15	17	21	26	36	0.206839	-0.262257
997	Dermomyotome	0	1	1	3	4	7	9	13	21	27	0.371118	0.480432
998	Splanchnic mesoderm	1	1	3	4	4	5	5	10	13	14	0.40028	0.475374
999	Dermomyotome	2	5	9	14	16	20	23	28	34	41	0.2616	0.477163
1000	Dermomyotome	0	3	6	10	16	20	25	29	32	37	0.523792	0.468238
1001	Dermomyotome	1	3	9	13	15	18	22	27	32	36	0.412747	-0.0764
1002	Surface ectoderm	1	4	12	14	20	27	32	37	43	50	0.336339	0.479772
1003	Dermomyotome	1	2	3	6	8	17	17	24	33	38	0.31008	0.478816
1004	Sclerotome	2	8	11	16	20	22	30	37	43	49	0.455518	0.500923
1005	Anterior somitic tissues	0	3	6	8	10	14	18	23	27	33	0.412164	0.485582
1006	Dermomyotome	4	5	9	13	18	21	27	34	42	47	0.249451	0.48167
1007	Dermomyotome	2	3	5	14	21	26	28	36	42	47	0.287509	0.479358
1008	Dermomyotome	2	3	8	12	15	19	26	31	38	46	0.150976	0.476581
1009	Dermomyotome	2	4	6	7	11	17	23	25	29	36	0.343683	0.475341
1010	Anterior somitic tissues	3	5	9	13	16	19	27	32	36	42	0.236784	0.476055
1011	Surface ectoderm	0	1	1	2	3	4	6	7	8	9	0.73991	0.472233
1012	Anterior somitic tissues	1	4	10	12	15	21	27	33	39	44	0.496567	0.502824
1013	Sclerotome	3	7	9	16	21	28	31	41	45	50	0.328802	0.500531
1014	Cranial mesoderm	1	5	6	7	12	19	27	31	33	37	0.39033	0.482796
1015	Haematoendothelial progenitors	0	0	2	5	8	8	8	12	12	14	0.646056	0.503828
1016	Endothelium	0	2	2	5	6	9	11	13	16	19	0.724981	-0.04234
1017	Dermomyotome	1	2	4	9	13	19	26	29	36	39	0.433896	0.509391
1018	Sclerotome	4	5	10	13	16	26	33	42	51	58	0.388238	0.499491
1019	Sclerotome	2	6	11	17	19	25	26	28	36	44	0.346352	0.502859
1020	Cranial mesoderm	0	3	6	10	20	29	37	45	51	62	0.383728	0.493606
1021	Sclerotome	2	6	11	16	21	26	29	32	36	40	0.467565	0.505512
1022	Anterior somitic tissues	1	3	6	9	15	19	22	25	26	33	0.411008	0.500356
1023	Neural crest	6	9	10	16	24	33	39	49	56	59	0.375839	0.500241
1024	Anterior somitic tissues	3	4	7	14	22	30	38	44	54	60	0.425322	0.50477
1025	Sclerotome	3	8	17	19	23	30	35	41	49	54	0.428199	0.501131
1026	Haematoendothelial progenitors	3	6	10	17	21	28	34	42	47	53	0.40063	0.500726
1027	Haematoendothelial progenitors	0	2	2	2	3	6	8	12	15	19	0.688625	0.488454
1028	Forebrain/Midbrain/Hindbrain	1	2	3	7	11	15	23	30	36	40	0.330273	0.490656
1029	Sclerotome	2	6	10	17	24	29	38	45	54	63	0.306438	0.497039
1030	Dermomyotome	0	4	4	6	10	14	16	18	22	27	0.616762	0.502782
1031	Sclerotome	1	2	3	6	12	17	21	25	28	34	0.480882	0.500018
1032	Sclerotome	0	5	7	11	18	23	27	39	45	51	0.317477	0.506195
1033	Sclerotome	3	3	6	9	12	18	23	28	37	41	0.432277	0.509037
1034	Anterior somitic tissues	1	4	7	12	18	22	28	39	47	56	0.365127	0.493616
1035	Cranial mesoderm	2	7	13	22	26	32	37	41	48	52	0.356306	0.499481
1036	Sclerotome	3	7	13	19	23	25	27	31	35	43	0.407171	0.498077
1037	Neural crest	0	0	2	6	13	17	19	25	32	38	0.700706	0.499237
1038	Sclerotome	2	6	14	19	28	33	42	53	58	62	0.382782	0.506379
1039	Dermomyotome	0	5	8	15	22	33	44	54	61	67	0.439787	0.501509
1040	Cranial mesoderm	1	2	4	4	4	6	12	18	20	21	0.394698	0.492123
1041	Haematoendothelial progenitors	3	6	8	14	20	26	33	37	45	47	0.421421	0.507643
1042	Haematoendothelial progenitors	1	2	2	2	2	4	4	4	5	5	0.706915	0.506719
1043	Dermomyotome	1	4	7	15	17	24	27	32	41	47	0.419292	0.506397
1044	Sclerotome	6	15	18	24	28	32	36	40	46	52	0.374646	0.501637
1045	Neural crest	0	0	2	4	7	11	17	23	31	35	0.642149	0.489678
1046	Dermomyotome	4	4	7	7	10	13	16	25	28	34	0.373778	0.50976
1047	Cranial mesoderm	2	3	3	5	10	15	23	30	35	40	0.446096	0.48589
1048	Sclerotome	1	3	7	13	20	25	29	38	49	55	0.303262	0.495416
1049	Sclerotome	0	5	9	13	21	31	38	42	50	59	0.291973	0.500749
1050	Intermediate mesoderm	3	5	7	7	10	12	15	20	25	30	0.348369	0.502989
1051	Anterior somitic tissues	3	10	12	15	21	29	36	40	43	49	0.470133	0.498835
1052	Sclerotome	2	7	8	9	14	16	18	25	28	32	0.157572	0.497496
1053	Dermomyotome	3	6	13	22	24	28	34	40	44	51	0.267142	0.498279
1054	Neural crest	1	5	11	17	23	27	34	36	40	42	0.298317	0.506316
1055	Anterior somitic tissues	2	5	6	8	14	17	21	22	26	31	0.379533	0.512671
1056	Haematoendothelial progenitors	3	4	8	11	14	15	20	20	23	26	0.503217	0.499311
1057	Cranial mesoderm	0	1	1	2	5	9	13	19	22	31	0.427878	0.505294
1058	Dermomyotome	1	6	7	10	12	18	23	25	32	36	0.440665	0.508927
1059	Endothelium	0	1	1	1	2	5	5	5	6	6	0.748889	0.506756
1060	Anterior somitic tissues	5	10	14	21	28	32	39	43	49	57	0.262267	0.496021
1061	Sclerotome	3	6	11	19	24	28	32	37	44	48	0.349567	0.497165
1062	Dermomyotome	1	3	4	5	7	10	13	14	19	26	0.464501	0.506116
1063	Endothelium	0	0	0	3	4	4	4	6	8	9	0.832555	0.497593
1064	Dermomyotome	2	3	4	7	8	11	14	18	23	30	0.415463	0.504476
1065	Dermomyotome	2	4	6	7	7	9	10	13	15	17	0.347569	0.492276
1066	Intermediate mesoderm	1	3	8	15	20	27	34	41	51	55	0.341782	0.506126
1067	Sclerotome	1	1	4	8	10	13	21	27	33	38	0.27958	0.493817
1068	Dermomyotome	2	3	4	7	10	10	12	14	16	19	0.494064	0.503515
1069	Dermomyotome	4	6	10	15	20	27	32	35	43	49	0.321901	0.502815
1070	Sclerotome	1	1	1	3	6	11	17	22	26	29	0.414734	0.485863
1071	Dermomyotome	3	8	14	26	28	30	32	38	42	47	0.407641	0.498515
1072	Sclerotome	3	10	11	13	19	24	26	31	35	38	0.235484	0.499261
1073	Sclerotome	2	5	9	17	21	24	26	31	35	42	0.525882	-0.211823
1074	Sclerotome	3	10	14	17	21	28	36	39	45	50	0.347322	0.500833
1075	Splanchnic mesoderm	2	4	7	9	10	12	20	26	29	30	0.357979	0.503543
1076	Dermomyotome	0	2	6	12	17	24	29	35	46	52	0.41019	0.513734
1077	Dermomyotome	0	2	6	9	13	20	27	34	43	51	0.43485	0.496945
1078	Endothelium	1	1	1	1	2	2	2	3	7	8	0.725184	0.0200338
1079	Sclerotome	1	2	5	7	8	10	16	18	19	22	0.528672	0.501262
1080	Dermomyotome	2	6	9	11	16	22	29	36	44	58	0.358481	0.512408
1081	Dermomyotome	1	7	8	10	13	16	22	24	31	41	0.31192	0.50313
1082	Dermomyotome	2	5	8	13	15	20	23	27	34	41	0.464501	0.5034
1083	Dermomyotome	2	6	9	12	19	24	30	36	43	46	0.388602	0.503159
1084	Endothelium	1	1	2	3	3	3	3	3	5	7	0.724981	0.514347
1085	Cranial mesoderm	3	5	7	13	16	23	29	37	44	51	0.325023	0.50341
1086	Endothelium	1	3	6	7	8	10	12	17	21	28	0.560755	0.514153
1087	Dermomyotome	0	1	5	6	11	15	20	24	27	39	0.566978	0.519588
1088	Sclerotome	1	2	6	11	17	22	26	30	34	41	0.459051	0.51429
1089	Sclerotome	1	3	3	8	10	15	19	21	24	30	0.354712	0.514678
1090	Haematoendothelial progenitors	2	6	6	6	9	11	14	16	22	27	0.433328	0.50951
1091	Anterior somitic tissues	1	5	9	12	17	19	28	32	36	45	0.360825	0.515331
1092	Dermomyotome	4	9	12	14	19	26	28	30	33	39	0.375806	0.503759
1093	Cranial mesoderm	4	6	10	13	21	23	30	35	41	52	0.324094	0.503607
1094	Surface ectoderm	3	6	9	13	17	21	28	33	37	44	0.247032	0.503603
1095	Sclerotome	1	4	6	8	13	17	27	30	37	44	0.36697	0.519186
1096	Haematoendothelial progenitors	0	4	7	8	13	19	25	29	37	45	0.485631	0.514731
1097	Haematoendothelial progenitors	1	2	3	4	5	5	5	7	9	12	0.670213	0.514409
1098	Sclerotome	0	4	5	14	21	28	30	40	50	56	0.474058	0.504013
1099	Intermediate mesoderm	5	9	10	11	16	21	27	34	43	51	0.343683	0.504352
1100	Endothelium	0	2	3	4	4	5	5	6	7	11	0.708936	0.515136
1101	Dermomyotome	1	5	6	7	9	14	22	26	30	35	0.363641	0.502457
1102	Dermomyotome	1	4	5	11	16	21	27	34	43	53	0.30786	0.50587
1103	Sclerotome	0	2	5	8	17	23	27	33	41	48	0.400756	0.514891
1104	Anterior somitic tissues	1	4	8	11	15	20	26	33	38	47	0.33585	0.515251
1105	Sclerotome	0	1	4	5	9	13	18	22	33	39	0.43672	0.522238
1106	Dermomyotome	2	5	8	12	17	20	25	33	40	48	0.313143	0.504482
1107	Sclerotome	1	1	3	9	11	17	20	25	30	37	0.460761	0.514775
1108	Cranial mesoderm	0	1	6	7	9	14	20	29	34	43	0.39859	0.513574
1109	Surface ectoderm	3	6	11	15	17	20	29	35	48	55	0.34625	0.52321
1110	Sclerotome	0	2	8	11	13	18	23	32	40	50	0.364845	0.521273
1111	Splanchnic mesoderm	1	4	7	13	19	23	23	31	40	45	0.424894	0.514097
1112	Cranial mesoderm	3	6	10	13	19	26	31	37	43	60	0.295084	0.497515
1113	Dermomyotome	2	6	11	16	18	25	31	42	50	56	0.289287	0.505003
1114	Cranial mesoderm	0	1	2	3	4	5	7	10	12	17	0.510166	-0.110276
1115	Surface ectoderm	1	4	6	9	11	15	20	27	30	36	0.268817	0.474447
1116	Cranial mesoderm	1	2	4	5	7	8	15	18	26	32	0.351881	0.521064
1117	Neural crest	0	1	4	5	8	10	16	20	23	26	0.484018	0.51671
1118	Sclerotome	0	0	3	5	12	17	22	27	32	36	0.383233	0.503203
1119	Dermomyotome	1	2	6	10	12	21	29	33	43	45	0.429469	0.503103
1120	Dermomyotome	2	4	6	7	10	15	19	28	41	50	0.397666	0.519408
1121	Neural crest	1	4	5	9	10	15	21	27	36	42	0.378603	0.505173
1122	Dermomyotome	3	5	11	17	20	27	33	37	50	61	0.464501	0.519716
1123	Dermomyotome	0	6	9	13	16	25	33	42	48	53	0.332228	0.507458
1124	Sclerotome	0	1	4	8	9	14	24	26	34	40	0.239826	0.52109
1125	Dermomyotome	3	7	11	16	22	29	32	38	51	64	0.412164	0.514355
1126	Anterior somitic tissues	0	0	2	9	14	21	24	29	40	49	0.485231	0.515481
1127	Dermomyotome	1	3	4	5	6	10	18	25	31	36	0.312808	0.516646
1128	Cranial mesoderm	0	3	4	5	8	13	17	23	29	39	0.2859	0.505174
1129	Cranial mesoderm	0	0	2	3	3	5	7	8	9	12	0.381536	0.518506
1130	Anterior somitic tissues	0	4	9	12	17	27	40	44	54	59	0.39302	0.521462
1131	Sclerotome	1	3	6	9	13	19	23	28	38	44	0.334349	0.515436
1132	Dermomyotome	1	4	5	8	11	17	23	27	30	37	0.407533	0.507776
1133	Dermomyotome	0	2	4	11	18	22	30	36	41	49	0.590122	0.505465
1134	Sclerotome	1	3	5	11	20	22	26	36	49	61	0.326534	0.516259
1135	Cranial mesoderm	3	4	9	9	12	18	23	28	38	48	0.259597	0.521806
1136	Anterior somitic tissues	1	6	11	15	19	24	33	39	45	53	0.527977	0.502513
1137	Haematoendothelial progenitors	1	3	6	10	14	21	30	38	47	54	0.425178	0.503415
1138	Sclerotome	0	4	8	10	14	17	24	26	34	40	0.443638	0.510486
1139	Sclerotome	0	1	3	7	19	22	31	45	52	59	0.298892	0.523002
1140	Dermomyotome	1	3	10	15	19	23	28	35	47	58	0.277518	0.519965
1141	Surface ectoderm	1	4	7	13	18	20	25	31	37	49	0.161947	0.505651
1142	Haematoendothelial progenitors	0	2	4	8	11	14	16	19	23	24	0.719812	0.515176
1143	Dermomyotome	1	4	6	14	18	24	29	36	47	52	0.295433	0.516123
1144	Dermomyotome	2	4	7	8	10	18	24	32	43	49	0.464501	0.516534
1145	Dermomyotome	2	4	8	14	17	24	28	38	49	60	0.331609	0.523892
1146	Sclerotome	1	5	6	11	16	21	27	35	39	44	0.514028	0.502597
1147	Dermomyotome	1	5	8	11	14	18	24	29	38	45	0.415639	0.505024
1148	Neural crest	0	3	5	8	11	14	17	25	29	36	0.443076	0.518066
1149	Sclerotome	2	4	9	11	16	24	35	46	53	64	0.275169	0.514909
1150	Sclerotome	1	3	8	12	18	26	33	41	49	58	0.425889	0.515917
1151	Dermomyotome	3	4	8	11	17	23	30	34	42	45	0.43485	0.506315
1152	Dermomyotome	4	8	12	15	20	27	34	45	52	66	0.452224	0.504263
1153	Neural crest	1	8	11	13	20	25	31	39	42	52	0.272958	0.518385
1154	Anterior somitic tissues	1	2	2	5	11	14	17	23	29	35	0.407403	0.50632
1155	Cranial mesoderm	3	5	7	13	16	25	31	37	40	49	0.384907	0.505565
1156	Sclerotome	4	7	12	12	15	15	17	20	26	33	0.339894	-0.12401
1157	Cranial mesoderm	2	3	5	9	11	16	19	24	28	34	0.336747	0.502435
1158	Dermomyotome	0	2	5	7	10	18	23	27	37	47	0.396068	0.518974
1159	Anterior somitic tissues	3	6	10	16	24	28	35	42	52	61	0.240583	0.512077
1160	Dermomyotome	2	4	8	10	22	29	39	43	50	59	0.348478	0.520256
1161	Haematoendothelial progenitors	0	2	2	5	8	11	11	14	17	22	0.757389	0.51643
1162	Cranial mesoderm	1	1	4	8	10	15	22	28	35	42	0.42074	0.516716
1163	Cranial mesoderm	1	5	7	11	13	20	31	38	44	50	0.38213	0.517309
1164	Neural crest	2	4	8	17	22	25	31	37	43	56	0.393148	0.504482
1165	Anterior somitic tissues	3	6	12	15	19	26	34	42	52	64	0.440412	0.515911
1166	Cranial mesoderm	0	0	0	7	8	9	18	24	34	41	0.46981	0.516365
1167	Surface ectoderm	1	1	1	1	1	1	1	1	1	1	0.676578	-0.419656
1168	Cranial mesoderm	2	4	8	8	10	12	19	26	32	41	0.326844	0.506292
1169	Dermomyotome	1	3	8	14	19	25	29	38	49	63	0.371355	0.512707
1170	Dermomyotome	1	5	11	12	19	25	30	39	46	51	0.494064	0.506896
1171	Dermomyotome	2	4	9	11	17	26	29	40	47	55	0.531934	0.506844
1172	Sclerotome	2	4	6	13	18	25	30	34	42	49	0.464804	0.504383
1173	Splanchnic mesoderm	3	5	12	15	22	31	37	50	61	71	0.405225	0.501683
1174	Dermomyotome	1	6	11	17	21	29	42	52	64	72	0.358891	0.516519
1175	Dermomyotome	1	8	15	17	23	32	36	41	49	60	0.315534	0.51817
1176	Dermomyotome	1	4	7	13	15	22	25	35	45	56	0.309958	-0.125118
1177	Surface ectoderm	1	1	1	1	1	1	1	1	1	1	0.650239	-0.415546
1178	Anterior somitic tissues	1	5	5	10	13	17	23	25	27	33	0.445024	0.523538
1179	Dermomyotome	2	6	10	13	21	23	29	35	42	56	0.406809	0.504939
1180	Dermomyotome	0	4	8	13	22	28	36	39	43	51	0.523792	0.507204
1181	Forebrain/Midbrain/Hindbrain	0	2	4	7	16	18	21	25	28	32	0.475676	0.516973
1182	Sclerotome	1	5	11	17	19	25	32	37	48	55	0.459052	0.504884
1183	Surface ectoderm	2	3	4	5	7	12	15	17	19	24	0.510026	0.507325
1184	Splanchnic mesoderm	0	4	5	8	10	11	16	17	19	21	0.374906	0.466133
1185	Anterior somitic tissues	2	7	11	15	19	27	33	45	53	60	0.305864	0.522221
1186	Cranial mesoderm	0	0	3	8	11	14	19	23	30	35	0.489812	0.516046
1187	Anterior somitic tissues	2	5	11	14	17	20	27	32	40	42	0.448334	0.514874
1188	Forebrain/Midbrain/Hindbrain	2	4	7	12	14	16	20	26	31	34	0.478375	0.502153
1189	Neural crest	0	2	2	2	8	10	15	19	21	25	0.427034	0.480239
1190	Surface ectoderm	1	3	8	10	17	21	25	29	35	45	0.449568	0.00813538
1191	Neural crest	0	1	6	11	19	25	30	34	38	44	0.460434	0.513326
1192	Dermomyotome	3	5	10	13	16	20	23	28	30	38	0.409833	-0.174778
1193	Sclerotome	1	4	5	11	14	16	22	31	38	43	0.474197	0.50536
1194	Endothelium	1	1	1	1	1	1	1	2	2	2	0.694886	-0.0160322
1195	Dermomyotome	2	3	6	9	12	17	22	29	34	41	0.425563	0.507608
1196	Anterior somitic tissues	1	8	11	16	19	29	33	37	49	56	0.358335	0.51511
1197	Haematoendothelial progenitors	1	6	9	14	19	21	24	30	36	43	0.500371	0.515593
1198	Neural crest	1	2	3	7	11	11	15	16	17	18	0.414981	0.515023
1199	Dermomyotome	2	3	7	9	16	19	23	31	33	43	0.382271	0.507626
1200	Cranial mesoderm	1	4	4	5	12	17	22	28	35	41	0.33397	0.504474
1201	Anterior somitic tissues	1	3	5	9	16	19	26	30	36	45	0.506093	0.510624
1202	Anterior somitic tissues	0	5	8	12	21	29	35	39	47	53	0.399999	0.504228
1203	Sclerotome	2	5	7	8	10	11	16	21	29	36	0.338628	0.520069
1204	Neural crest	1	6	14	16	17	23	31	40	48	59	0.290503	0.513716
1205	Anterior somitic tissues	0	5	8	13	16	24	32	38	41	48	0.280101	0.522928
1206	Mixed mesenchymal mesoderm	0	0	0	0	0	0	0	0	0	0	0.794101	0.0371037
1207	Endothelium	1	2	2	2	2	3	3	4	7	8	0.702411	0.515668
1208	Dermomyotome	2	4	7	11	13	19	23	26	38	44	0.377666	0.502763
1209	Sclerotome	0	1	1	4	7	13	21	28	33	43	0.472394	0.518203
1210	Cranial mesoderm	1	3	3	5	10	13	19	20	23	27	0.290657	0.514769
1211	Dermomyotome	0	7	15	16	23	29	32	36	41	48	0.553652	0.519635
1212	Anterior somitic tissues	3	8	11	18	24	29	31	39	48	57	0.328298	0.516126
1213	Anterior somitic tissues	2	3	7	11	12	16	18	23	29	31	0.404964	0.514414
1214	Sclerotome	3	9	14	15	22	29	38	48	57	63	0.326722	0.519918
1215	Cranial mesoderm	4	6	9	13	16	23	26	32	39	46	0.41939	0.507856
1216	Dermomyotome	0	0	3	4	10	14	18	24	33	43	0.291585	0.513885
1217	Anterior somitic tissues	2	8	12	19	24	27	31	38	42	51	0.480205	0.520258
1218	Endothelium	1	1	1	3	3	4	4	5	6	8	0.686053	0.515765
1219	Sclerotome	2	3	6	8	12	18	25	34	44	54	0.445239	0.518728
1220	Dermomyotome	0	2	5	9	15	20	25	32	39	45	0.252854	0.507558
1221	Dermomyotome	0	3	8	14	18	21	31	43	52	62	0.282129	0.507821
1222	Splanchnic mesoderm	0	1	3	4	4	8	10	15	17	21	0.290816	0.506321
1223	Dermomyotome	3	9	16	24	25	32	40	46	56	65	0.37601	0.519106
1224	Dermomyotome	3	8	12	13	19	28	31	37	47	63	0.408397	0.508052
1225	Dermomyotome	2	2	10	16	20	24	27	35	43	50	0.387369	0.514374
1226	Dermomyotome	3	8	10	17	24	33	37	49	59	66	0.355811	0.519401
1227	Dermomyotome	2	6	11	14	22	28	35	40	48	57	0.0412093	0.513262
1228	Anterior somitic tissues	1	3	5	5	9	9	13	20	25	32	0.473797	0.516298
1229	Dermomyotome	0	4	8	12	14	21	28	36	46	55	0.354737	0.508436
1230	Sclerotome	1	4	7	17	24	31	40	49	59	66	0.249247	0.513849
1231	Dermomyotome	1	4	6	8	10	15	21	24	31	35	0.31008	0.515942
1232	Dermomyotome	1	4	5	13	16	20	25	33	42	47	0.312374	0.523718
1233	Dermomyotome	4	9	11	17	21	25	31	38	42	54	0.357322	0.51641
1234	Dermomyotome	1	3	7	9	13	17	22	27	34	44	0.390865	0.5082
1235	Dermomyotome	0	3	3	6	7	9	14	22	25	35	0.223013	0.507872
1236	Dermomyotome	2	6	9	13	20	28	32	36	43	48	0.381434	0.521531
1237	Dermomyotome	2	3	8	10	13	18	26	32	36	41	0.251449	0.516311
1238	Anterior somitic tissues	0	1	1	3	3	8	10	11	13	15	0.349448	-0.188839
1239	Dermomyotome	1	4	8	13	22	29	35	43	51	58	0.370099	0.51316
1240	Sclerotome	1	5	9	15	21	22	29	34	36	40	0.284017	0.513744
1241	Dermomyotome	2	4	8	11	17	20	29	34	41	53	0.390564	0.519376
1242	Dermomyotome	1	7	12	16	20	28	41	48	61	72	0.403962	0.522605
1243	Dermomyotome	1	5	9	12	20	28	35	45	51	62	0.309447	0.516308
1244	Cranial mesoderm	0	1	1	6	9	14	20	29	36	38	0.459211	0.520744
1245	Anterior somitic tissues	0	1	2	5	10	18	24	28	35	42	0.502315	0.513765
1246	Cranial mesoderm	0	3	3	3	4	7	10	14	19	24	0.394134	0.519674
1247	Dermomyotome	0	3	5	7	9	11	17	20	31	35	0.357979	0.519564
1248	Sclerotome	0	1	1	6	8	10	17	21	28	41	0.239596	-0.210742
1249	Anterior somitic tissues	0	4	7	10	19	26	32	42	49	55	0.349516	0.504537
1250	Sclerotome	0	1	3	7	10	14	18	24	28	32	0.459512	0.506351
1251	Cranial mesoderm	1	3	5	5	6	8	10	14	16	20	0.375033	-0.400198
1252	Cranial mesoderm	2	4	6	11	18	23	28	39	50	59	0.35577	0.513722
1253	Neural crest	2	4	9	12	17	19	26	36	40	44	0.340767	0.504377
1254	Dermomyotome	1	1	4	6	11	16	20	25	30	36	0.375806	0.519371
1255	Splanchnic mesoderm	0	2	5	8	15	18	24	27	30	37	0.38863	0.51376
1256	Cranial mesoderm	3	6	10	14	17	23	26	32	39	50	0.305446	0.498632
1257	Intermediate mesoderm	2	4	5	8	15	21	28	36	42	52	0.249933	0.511919
1258	Spinal cord	0	5	9	11	17	26	34	44	57	64	0.383642	0.515222
1259	Neural crest	0	2	3	8	15	24	30	37	43	51	0.395408	0.504359
1260	Anterior somitic tissues	0	2	3	5	8	13	17	24	27	36	0.54879	0.51875
1261	Dermomyotome	2	6	10	11	12	14	17	20	25	30	0.494064	-0.125933
1262	Splanchnic mesoderm	0	1	2	3	4	5	7	8	9	10	0.654958	-0.091849
1263	Sclerotome	0	1	2	3	5	6	7	8	10	13	0.710915	0.510245
1264	Sclerotome	0	0	3	8	9	13	16	21	28	39	0.409237	0.511038
1265	Surface ectoderm	0	0	2	7	9	13	16	18	21	23	0.259293	0.498812
1266	Sclerotome	0	0	3	8	10	15	24	28	33	43	0.550728	0.495371
1267	Anterior somitic tissues	2	3	4	8	9	11	15	18	23	29	0.188229	0.497143
1268	Cranial mesoderm	0	0	2	4	6	8	8	11	16	21	0.437615	0.213865
1269	Cranial mesoderm	2	4	8	12	14	20	20	24	31	39	0.224134	0.511448
1270	Anterior somitic tissues	0	2	2	2	4	7	9	13	18	24	0.292658	-0.22092
1271	Cranial mesoderm	0	4	6	8	13	17	22	28	32	38	0.525212	0.507108
1272	Dermomyotome	1	4	6	8	13	16	24	27	32	40	0.461021	0.499704
1273	Dermomyotome	0	2	3	5	13	18	23	29	35	40	0.656277	0.515879
1274	Splanchnic mesoderm	0	3	5	8	10	11	13	17	23	28	0.33279	0.51177
1275	Dermomyotome	0	3	5	8	13	14	18	22	28	36	0.255203	0.516205
1276	Anterior somitic tissues	1	6	8	12	14	17	22	24	27	34	0.335544	0.498105
1277	Cranial mesoderm	0	0	0	1	5	8	9	11	17	19	0.697894	0.50793
1278	Anterior somitic tissues	2	2	5	9	14	18	24	30	39	45	0.500091	0.511766
1279	Neural crest	0	1	2	4	7	8	11	11	14	20	0.449029	0.508361
1280	Cranial mesoderm	1	2	8	13	18	21	25	31	36	48	0.516516	0.512177
1281	Dermomyotome	1	5	7	10	14	19	23	30	38	46	0.527409	0.512251
1282	Neural crest	0	0	2	2	2	2	2	2	2	2	0.832555	-0.418791
1283	Sclerotome	1	1	1	4	6	8	12	17	20	27	0.669716	0.49844
1284	Sclerotome	0	3	6	11	15	18	26	31	37	42	0.296658	0.51258
1285	Dermomyotome	1	3	6	9	11	15	20	29	40	47	0.513323	0.519505
1286	Cranial mesoderm	0	1	2	4	5	7	10	10	12	16	0.346201	0.00308191
1287	Neural crest	0	1	3	4	6	7	8	9	15	19	0.461928	0.497189
1288	Neural crest	1	3	9	13	18	25	28	33	42	49	0.354105	-0.420806
1289	Cranial mesoderm	0	3	3	7	9	13	20	26	35	39	0.357743	0.49907
1290	Sclerotome	0	0	2	7	9	11	18	27	33	42	0.439492	0.501074
1291	Neural crest	1	4	9	9	9	16	18	24	29	35	0.363815	0.512541
1292	Sclerotome	1	1	4	7	16	20	23	29	41	53	0.450134	0.520829
1293	Sclerotome	1	3	5	9	14	19	25	32	37	46	0.459181	0.50953
1294	Haematoendothelial progenitors	2	3	7	7	7	8	9	15	19	22	0.674597	0.512181
1295	Cranial mesoderm	1	3	7	10	13	14	20	28	34	39	0.305416	0.476143
1296	Cranial mesoderm	0	2	6	10	13	17	19	23	28	36	0.341947	0.484424
1297	Sclerotome	3	6	7	10	13	16	21	31	35	43	0.368098	0.512972
1298	Sclerotome	0	5	7	13	13	19	22	23	25	34	0.429695	0.516308
1299	Dermomyotome	0	4	6	11	15	20	27	33	41	49	0.486742	0.501523
1300	Surface ectoderm	0	0	0	2	2	2	3	3	3	4	0.705232	-0.316025
1301	Sclerotome	1	2	5	7	10	13	16	20	22	26	0.500818	0.520596
1302	Sclerotome	0	2	3	6	11	16	17	24	30	40	0.302514	0.509742
1303	Dermomyotome	3	4	8	12	16	22	30	36	44	51	0.433758	0.51338
1304	Cranial mesoderm	1	5	8	12	15	17	25	31	39	46	0.349662	0.513413
1305	Sclerotome	0	5	7	10	12	15	18	25	29	37	0.337371	0.506841
1306	Haematoendothelial progenitors	1	1	1	1	3	3	4	6	8	10	0.621372	0.0489754
1307	Endothelium	0	1	1	1	2	2	2	3	5	6	0.68593	0.0126072
1308	Sclerotome	1	3	7	9	13	18	24	29	33	37	0.459133	0.513647
1309	Cranial mesoderm	1	2	3	4	5	6	9	10	12	15	0.530013	-0.41403
1310	Surface ectoderm	0	3	6	9	13	14	18	22	27	30	0.342056	0.485002
1311	Dermomyotome	2	5	8	11	13	14	21	23	31	38	0.400257	0.51361
1312	Sclerotome	1	4	8	10	17	20	25	29	34	45	0.335313	0.513797
1313	Anterior somitic tissues	1	3	4	7	12	15	18	22	33	38	0.289082	0.509765
1314	Forebrain/Midbrain/Hindbrain	1	2	4	9	16	18	23	31	36	42	0.648028	0.513503
1315	Cranial mesoderm	0	1	3	6	8	13	17	18	20	22	0.622615	0.499284
1316	Dermomyotome	1	3	8	11	14	18	22	29	32	40	0.300738	0.50259
1317	Dermomyotome	0	3	9	16	19	22	25	32	38	44	0.425069	0.502265
1318	Dermomyotome	1	4	6	9	17	23	29	36	42	49	0.392864	0.517862
1319	Cranial mesoderm	0	0	2	3	5	7	9	10	13	20	0.582105	0.499217
1320	Sclerotome	0	3	5	9	10	13	15	19	24	29	0.447151	0.508854
1321	Cranial mesoderm	2	2	4	8	14	17	20	24	27	34	0.340549	0.501254
1322	Endothelium	0	1	1	1	1	1	3	4	5	5	0.618877	0.0329651
1323	Splanchnic mesoderm	1	8	17	22	26	38	46	48	56	65	0.186165	0.49108
1324	Gut tube	5	8	13	24	31	35	42	50	56	62	0.37417	0.42622
1325	Splanchnic mesoderm	2	9	12	19	25	33	40	46	52	57	0.309197	0.111409
1326	Splanchnic mesoderm	6	12	20	27	35	43	51	56	66	76	0.265903	0.502021
1327	Splanchnic mesoderm	5	12	17	23	28	33	35	46	56	66	0.273645	0.464088
1328	Splanchnic mesoderm	3	10	15	25	32	38	47	54	62	70	0.273645	0.469258
1329	Haematoendothelial progenitors	0	0	0	1	1	1	1	2	3	7	0.832555	0.482448
1330	Splanchnic mesoderm	1	7	11	16	25	33	43	49	56	66	0.234956	0.498548
1331	Splanchnic mesoderm	3	6	14	18	24	35	44	54	63	74	0.43485	0.485422
1332	Gut tube	6	12	17	22	29	34	46	51	57	67	0.43485	0.377882
1333	Haematoendothelial progenitors	2	4	7	9	11	15	18	20	22	23	0.486589	0.505505
1334	Splanchnic mesoderm	3	12	19	22	29	35	44	51	61	70	0.24922	0.471995
1335	Splanchnic mesoderm	5	13	25	28	31	37	43	53	59	66	0.234585	0.492527
1336	Splanchnic mesoderm	1	8	14	17	27	36	44	52	60	66	0.43485	0.50186
1337	Splanchnic mesoderm	3	9	17	26	28	36	46	55	63	73	0.273645	0.494903
1338	Splanchnic mesoderm	4	12	16	24	26	33	36	47	57	65	0.263277	0.500531
1339	Cranial mesoderm	2	7	8	12	13	16	20	22	24	30	0.545395	0.463867
1340	Splanchnic mesoderm	4	8	15	21	31	38	48	55	63	73	0.242975	0.479981
1341	Haematoendothelial progenitors	0	4	6	10	13	16	20	22	29	33	0.329672	0.47874
1342	Splanchnic mesoderm	2	10	16	17	20	25	28	35	41	41	0.48499	0.505686
1343	Endothelium	0	1	4	5	7	7	11	14	17	18	0.566117	-0.220744
1344	Gut tube	4	10	15	21	23	32	38	43	48	51	0.342457	0.41016
1345	Gut tube	3	9	16	25	31	38	44	55	62	71	0.218184	0.374909
1346	Gut tube	5	9	18	22	32	39	46	51	57	62	0.309197	0.423715
1347	Splanchnic mesoderm	2	8	15	21	25	30	36	43	54	65	0.447525	0.503257
1348	Gut tube	3	8	13	24	33	45	57	67	75	81	0.344976	0.406632
1349	Splanchnic mesoderm	3	8	12	16	25	35	52	61	73	82	0.132916	0.44616
1350	Gut tube	2	8	17	24	27	36	42	47	54	61	0.309197	0.234672
1351	Gut tube	5	14	18	21	32	38	43	49	55	62	0.234585	0.207806
1352	Splanchnic mesoderm	4	6	11	18	22	28	37	46	56	61	0.372021	0.408839
1353	Gut tube	2	5	11	24	33	44	54	64	68	75	0.434467	0.372202
1354	Endothelium	0	0	0	0	0	0	0	0	0	0	0.769831	0.0171224
1355	Splanchnic mesoderm	1	4	9	11	12	15	18	22	24	27	0.523331	0.493043
1356	Gut tube	1	9	19	28	37	43	50	54	61	64	0.342457	0.3425
1357	Splanchnic mesoderm	1	4	10	20	28	34	47	58	66	78	0.309197	0.502621
1358	Gut tube	1	6	8	13	22	30	38	47	52	57	0.58482	0.226528
1359	Gut tube	0	4	6	10	16	22	31	33	40	41	0.294959	0.345433
1360	Gut tube	4	8	16	26	36	44	51	53	60	65	0.234585	0.1942
1361	Gut tube	5	12	21	31	40	51	55	61	66	72	0.273645	0.204772
1362	Gut tube	4	9	13	22	30	34	35	39	47	52	0.189667	0.278248
1363	Haematoendothelial progenitors	1	1	1	1	1	1	3	4	5	5	0.747818	0.0809605
1364	Gut tube	3	9	16	24	33	39	45	49	54	62	0	0.420901
1365	Splanchnic mesoderm	3	8	13	26	36	49	59	67	80	91	0.404841	0.507535
1366	Gut tube	3	12	20	29	35	42	48	52	55	62	0.13285	0.371771
1367	Gut tube	1	4	12	18	28	35	41	47	52	56	0.43485	0.198698
1368	Gut tube	7	14	24	32	40	44	46	52	53	63	0.13285	0.192836
1369	Splanchnic mesoderm	1	4	9	13	19	28	32	38	50	65	0.568129	0.450453
1370	Splanchnic mesoderm	2	6	7	10	11	14	14	18	22	24	0.370473	-0.00451537
1371	Gut tube	1	6	13	26	35	40	44	50	53	57	0.234585	0.121697
1372	Gut tube	3	4	11	16	21	27	33	38	43	48	0.464501	0.38476
1373	Gut tube	2	9	14	24	32	40	46	51	57	66	0.37417	0.181874
1374	Splanchnic mesoderm	3	8	15	18	21	25	29	36	44	48	0.498294	0.507142
1375	Surface ectoderm	1	6	11	14	19	22	27	28	31	35	0.356828	0.471601
1376	Gut tube	2	8	14	19	26	34	39	47	53	58	0.309197	0.106572
1377	Gut tube	6	18	25	35	42	50	58	65	67	70	0.13285	0.339791
1378	Gut tube	2	10	18	27	35	41	46	52	56	57	0	0.108039
1379	Splanchnic mesoderm	5	10	16	23	27	34	41	47	51	54	0.420319	0.508546
1380	Gut tube	3	14	19	27	34	37	41	45	55	58	0	-0.358517
1381	Gut tube	3	11	21	31	41	46	50	53	57	63	0	0.120874
1382	Gut tube	3	9	17	23	30	40	50	58	63	68	0.234585	0.224234
1383	Splanchnic mesoderm	1	2	6	12	17	20	22	24	27	30	0.529145	0.500388
1384	Gut tube	3	10	21	29	34	45	55	62	67	71	0.273645	0.222691
1385	Gut tube	3	10	23	33	41	51	52	58	65	70	0.13285	0.0523318
1386	Gut tube	3	11	20	29	34	37	42	48	51	58	0	0.282049
1387	Gut tube	4	12	22	29	30	34	36	40	46	51	0	0.339123
1388	Anterior somitic tissues	0	2	4	8	12	15	19	25	28	34	0.556538	0.497479
1389	Gut tube	1	10	18	25	29	39	42	47	52	54	0.342457	0.12395
1390	Gut tube	0	5	10	14	19	23	27	32	40	45	0.273645	0.431633
1391	Gut tube	2	9	15	20	24	28	36	41	45	51	0.309197	0.280699
1392	Gut tube	2	15	26	32	40	48	52	57	62	63	0.13285	0.221709
1393	Gut tube	3	12	17	25	27	38	44	47	56	60	0.234585	0.175914
1394	Gut tube	1	6	13	23	26	32	38	42	46	47	0.273645	0.223173
1395	Splanchnic mesoderm	1	5	8	20	25	32	36	38	43	50	0.469412	0.498886
1396	Gut tube	7	18	26	34	38	45	47	55	59	63	0	0.185239
1397	Gut tube	4	13	22	29	38	42	47	51	56	59	0.189667	0.33495
1398	Gut tube	6	15	27	35	38	47	53	56	58	63	0	0.184394
1399	Cranial mesoderm	2	2	5	9	10	10	13	16	21	23	0.399504	-0.11215
1400	Gut tube	6	18	30	34	41	43	51	57	63	65	0	0.336434
1401	Splanchnic mesoderm	3	7	13	15	19	24	27	27	29	35	0.39941	0.474743
1402	Endothelium	0	1	2	2	2	4	4	4	5	5	0.725138	0.00501301
1403	Gut tube	4	19	29	36	45	49	56	63	68	73	0.189667	0.218399
1404	Gut tube	2	8	17	26	37	42	46	53	55	59	0.13285	-0.348278
1405	Gut tube	3	9	16	17	20	23	29	34	44	48	0.189667	0.268929
1406	Gut tube	5	14	22	31	38	41	45	49	55	57	0.189667	0.365145
1407	Gut tube	4	11	17	26	32	42	52	56	59	65	0.234585	0.103734
1408	Neural crest	6	13	16	23	30	34	39	44	49	51	0.431323	0.509092
1409	Splanchnic mesoderm	1	6	14	21	26	29	33	37	46	51	0.457904	0.503535
1410	Gut tube	4	12	14	14	20	26	29	32	36	42	0.550989	0.505346
1411	Gut tube	4	13	23	28	34	39	47	51	56	61	0.13285	0.106072
1412	Gut tube	4	13	20	28	34	37	42	46	50	55	0.13285	0.11016
1413	Gut tube	6	21	29	34	40	46	54	60	63	64	0	0.179881
1414	Gut tube	3	5	12	15	18	24	31	34	39	44	0.303032	0.365655
1415	Endothelium	0	0	2	3	6	8	11	14	15	16	0.701049	0.46747
1416	Gut tube	4	14	23	30	36	43	47	49	55	60	0.13285	0.164648
1417	Splanchnic mesoderm	1	5	9	13	16	20	23	24	31	36	0.674373	0.493777
1418	Gut tube	6	17	29	38	44	48	51	54	61	66	0	0.33337
1419	Gut tube	5	11	20	31	36	42	49	54	59	63	0	0.396193
1420	Cranial mesoderm	0	9	11	15	20	26	30	35	38	42	0.500321	0.0261132
1421	Gut tube	6	19	25	38	42	48	55	57	61	65	0	0.176685
1422	Gut tube	5	13	17	27	34	38	40	50	59	66	0.189667	0.173272
1423	Gut tube	3	7	16	21	28	33	46	50	56	64	0.342457	0.208699
1424	Gut tube	1	3	6	10	20	24	35	42	47	54	0	0.409359
1425	Gut tube	5	11	17	25	32	41	45	50	54	56	0.309197	-0.362945
1426	Cranial mesoderm	0	3	5	9	12	14	20	26	32	37	0.63025	0.496718
1427	Neural crest	0	2	7	9	15	15	21	24	28	31	0.576513	0.493746
1428	Splanchnic mesoderm	1	1	5	10	14	16	23	31	33	37	0.688369	0.505788
1429	Gut tube	8	13	21	31	37	44	51	61	64	67	0.309197	0.210806
1430	Splanchnic mesoderm	1	7	11	14	19	25	29	34	38	42	0.596445	0.494014
1431	Neural crest	3	7	13	17	21	26	31	37	41	45	0.487431	0.471724
1432	Cranial mesoderm	2	6	14	20	28	31	35	40	45	50	0.537101	0.508461
1433	Gut tube	5	16	25	35	45	49	53	58	61	64	0.13285	0.212272
1434	Gut tube	8	17	25	32	38	47	52	58	63	68	0	0.102082
1435	Gut tube	1	4	12	20	26	32	38	48	54	61	0.37417	0.324668
1436	Endothelium	0	2	2	2	3	3	3	3	3	3	0.584843	0.0155743
1437	Gut tube	0	9	14	19	27	34	37	43	46	50	0.464501	0.130616
1438	Gut tube	4	9	15	23	29	36	45	54	59	63	0.464501	0.205421
1439	Gut tube	4	10	21	29	43	46	49	55	56	63	0.189667	0.122191
1440	Gut tube	3	12	19	27	34	43	48	51	55	56	0.273645	0.126565
1441	Gut tube	4	12	23	27	34	40	45	51	57	59	0	0.187425
1442	Gut tube	4	8	15	22	29	39	44	51	60	65	0.43485	0.165092
1443	Haematoendothelial progenitors	1	1	1	1	1	1	1	1	1	1	0.728427	-0.137314
1444	Gut tube	7	11	16	27	36	41	46	50	56	59	0.273645	0.410334
1445	Splanchnic mesoderm	1	1	3	4	5	5	5	6	7	7	0.607802	-0.109221
1446	Erythroid	0	0	0	0	0	0	0	0	0	0	0.832555	0.490661
1447	Gut tube	2	6	11	15	22	30	38	42	48	54	0.553947	0.203757
1448	Splanchnic mesoderm	1	7	11	15	22	29	34	42	51	60	0.495096	0.506022
1449	Cranial mesoderm	4	7	12	16	17	19	23	31	35	42	0.439251	0.507806
1450	Splanchnic mesoderm	1	3	5	11	15	20	24	25	29	34	0.673891	0.502878
1451	Neural crest	2	4	8	15	23	24	27	28	33	38	0.439492	0.502064
1452	Neural crest	3	8	12	17	22	28	34	41	47	55	0.482394	0.505328
1453	Splanchnic mesoderm	1	1	3	4	5	12	20	29	38	46	0.285557	0.0878284
1454	Gut tube	4	10	15	21	27	31	42	43	48	52	0.43485	0.328515
1455	Gut tube	7	13	22	32	41	47	52	54	57	62	0.273645	0.32715
1456	Haematoendothelial progenitors	3	6	10	15	19	28	31	37	43	52	0.509773	0.498223
1457	Gut tube	6	10	18	24	39	42	51	54	55	59	0.342457	0.3276
1458	Splanchnic mesoderm	2	9	11	16	18	21	25	31	37	45	0.486742	0.482283
1459	Splanchnic mesoderm	3	6	11	15	24	27	32	39	49	51	0.37417	0.480826
1460	Cranial mesoderm	4	7	9	12	16	22	31	37	41	48	0.456444	0.495586
1461	Endothelium	0	0	0	0	1	2	4	9	10	13	0.769831	-0.0764662
1462	Splanchnic mesoderm	3	12	24	31	36	43	46	51	54	61	0.517001	0.49915
1463	Neural crest	2	4	7	10	13	15	17	19	25	31	0.434882	0.502549
1464	Splanchnic mesoderm	3	8	16	22	28	31	34	43	50	56	0.31008	0.394717
1465	Sclerotome	0	0	3	10	15	22	28	31	36	44	0.426943	0.503277
1466	Splanchnic mesoderm	2	5	5	8	16	20	26	29	39	53	0.189667	-0.349924
1467	Splanchnic mesoderm	2	6	10	16	24	31	40	42	49	63	0.514238	-0.195384
1468	Gut tube	2	7	12	19	27	33	41	45	52	55	0.464501	0.205385
1469	Splanchnic mesoderm	2	2	4	6	8	8	12	15	17	21	0.475513	0.494246
1470	Haematoendothelial progenitors	2	3	4	6	9	16	22	28	38	41	0.475146	0.447932
1471	Gut tube	2	5	7	13	20	27	32	40	48	52	0.464501	0.355921
1472	Splanchnic mesoderm	4	10	17	24	30	37	42	48	54	63	0.309197	-0.159658
1473	Splanchnic mesoderm	3	9	17	23	28	35	40	46	56	63	0.390865	0.484071
1474	Gut tube	0	1	3	7	11	14	17	21	22	27	0.417566	0.48784
1475	Splanchnic mesoderm	5	13	15	21	28	34	39	44	50	58	0.336915	0.496802
1476	Splanchnic mesoderm	5	7	8	14	17	20	26	31	36	44	0.384424	0.49491
1477	Splanchnic mesoderm	4	8	18	22	31	35	40	43	48	54	0.273645	0.434817
1478	Splanchnic mesoderm	2	8	11	15	18	23	25	30	39	46	0.237136	0.391364
1479	Neural crest	4	6	8	12	14	17	18	24	29	37	0.510631	0.493304
1480	Splanchnic mesoderm	5	13	19	24	30	34	38	44	48	55	0.454227	0.499432
1481	Splanchnic mesoderm	0	2	3	6	11	13	19	21	26	31	0.374423	0.467493
1482	Splanchnic mesoderm	2	6	11	18	21	25	34	41	45	54	0.524782	0.501916
1483	Splanchnic mesoderm	4	13	18	24	27	30	39	47	51	54	0.186165	0.481819
1484	Splanchnic mesoderm	8	15	22	27	30	33	38	40	41	45	0.189667	-0.263156
1485	Splanchnic mesoderm	6	9	14	17	23	27	33	38	44	48	0.316214	0.478048
1486	Splanchnic mesoderm	0	6	14	19	27	34	42	50	60	65	0.480935	0.49051
1487	Neural crest	2	2	3	5	7	9	9	12	13	19	0.575988	0.504704
1488	Cranial mesoderm	1	7	11	13	16	21	23	27	30	35	0.659249	0.501252
1489	Anterior somitic tissues	0	1	5	9	10	13	19	21	27	33	0.564121	0.499042
1490	Splanchnic mesoderm	2	3	6	10	14	18	20	23	27	35	0.508666	0.494797
1491	Anterior somitic tissues	1	1	2	5	10	17	26	33	38	47	0.355232	0.510468
1492	Splanchnic mesoderm	9	15	21	27	33	48	57	68	79	90	0	0.493756
1493	Splanchnic mesoderm	0	0	1	4	4	4	6	6	6	8	0.709062	0.504249
1494	Haematoendothelial progenitors	2	2	3	7	10	16	22	24	30	32	0.571703	0.505407
1495	Splanchnic mesoderm	7	16	28	32	39	42	43	47	53	57	0.13285	0.47998
1496	Splanchnic mesoderm	6	13	17	20	28	33	39	45	48	57	0.189667	0.433305
1497	Neural crest	4	10	16	22	23	28	34	38	42	45	0.439411	0.493968
1498	Splanchnic mesoderm	3	9	13	16	20	21	23	27	31	37	0.509967	0.48496
1499	Haematoendothelial progenitors	3	7	10	10	13	16	21	25	30	34	0.502819	0.496552
1500	Endothelium	0	1	3	5	8	14	17	18	25	27	0.682267	-0.0153733
1501	Splanchnic mesoderm	4	12	20	29	34	40	43	47	49	54	0.13285	0.428626
1502	Neural crest	3	5	10	15	19	21	23	28	31	35	0.50167	0.490501
1503	Splanchnic mesoderm	4	8	16	27	40	54	67	72	81	91	0.234585	0.50576
1504	Neural crest	3	5	11	13	16	19	20	21	24	28	0.555436	0.473454
1505	Anterior somitic tissues	0	0	2	6	7	11	12	17	22	28	0.462883	-0.134939
1506	Splanchnic mesoderm	2	2	7	11	14	23	26	30	35	40	0.519993	0.489612
1507	Haematoendothelial progenitors	1	2	3	5	5	5	8	11	14	20	0.65295	0.475236
1508	Splanchnic mesoderm	4	10	18	26	34	42	49	58	61	66	0.403257	0.493992
1509	Neural crest	3	3	6	7	9	11	17	19	21	23	0.547321	0.492108
1510	Splanchnic mesoderm	3	6	6	13	13	17	20	25	30	34	0.46582	0.486377
1511	Haematoendothelial progenitors	1	4	7	10	13	17	21	21	25	25	0.609297	-0.0351459
1512	Cranial mesoderm	1	8	15	21	27	30	34	39	42	48	0.42768	0.497699
1513	Haematoendothelial progenitors	2	5	6	9	13	22	25	29	30	34	0.497908	-0.0350709
1514	Sclerotome	0	0	2	4	10	13	19	23	31	40	0.276062	0.504262
1515	Splanchnic mesoderm	4	10	13	16	21	24	28	36	38	41	0.293467	0.481924
1516	Splanchnic mesoderm	5	9	17	22	28	37	42	51	56	65	0.361673	0.484648
1517	Neural crest	1	1	2	2	3	3	3	5	5	8	0.693037	0.477008
1518	Splanchnic mesoderm	7	14	22	29	36	42	46	49	54	57	0.189667	0.48052
1519	Endothelium	1	1	5	10	11	14	18	19	20	21	0.68593	-0.0198465
1520	Neural crest	1	4	9	14	18	23	27	30	38	43	0.476854	0.488003
1521	Neural crest	3	8	11	14	22	28	38	40	48	52	0.469755	0.494991
1522	Splanchnic mesoderm	6	13	23	29	40	51	57	69	82	93	0	0.498627
1523	Splanchnic mesoderm	0	2	3	5	8	11	16	22	28	36	0.731519	0.504742
1524	Dermomyotome	0	4	5	9	11	16	19	25	29	34	0.573852	0.496104
1525	Sclerotome	1	1	2	4	7	11	15	18	21	27	0.425003	0.500861
1526	Sclerotome	2	6	8	10	14	19	22	23	26	29	0.390616	-0.139152
1527	Endothelium	1	4	11	11	18	19	21	26	27	30	0.580425	-0.0384886
1528	Neural crest	0	1	2	2	3	4	6	8	11	14	0.749373	0.501517
1529	Cranial mesoderm	2	7	11	14	18	22	27	33	41	47	0.448521	0.504376
1530	Sclerotome	0	7	10	15	21	25	31	39	47	52	0.560132	0.508873
1531	Anterior somitic tissues	0	2	7	9	10	15	16	26	32	40	0.701404	0.493803
1532	Splanchnic mesoderm	2	9	16	21	25	34	48	61	67	76	0.284614	0.414663
1533	Splanchnic mesoderm	1	8	13	16	23	28	36	43	56	67	0.527977	0.493686
1534	Splanchnic mesoderm	5	8	12	19	27	31	34	40	46	53	0.311701	0.051683
1535	Dermomyotome	1	3	6	9	13	18	26	28	34	36	0.444072	0.488095
1536	Haematoendothelial progenitors	1	3	8	15	18	20	23	27	31	37	0.417351	0.489752
1537	Splanchnic mesoderm	6	9	16	21	24	31	38	41	44	48	0.375343	0.478856
1538	Splanchnic mesoderm	1	4	6	11	16	20	27	32	38	45	0.312383	0.0246323
1539	Sclerotome	4	8	13	18	25	31	36	45	50	55	0.349565	0.504952
1540	Anterior somitic tissues	2	5	7	14	22	25	29	35	43	45	0.538575	0.492271
1541	Splanchnic mesoderm	3	6	13	17	22	25	28	31	38	40	0.236373	-0.275465
1542	Gut tube	4	9	15	23	30	36	46	59	73	85	0.342782	0.438209
1543	Cranial mesoderm	4	10	19	26	33	43	49	58	65	72	0.430215	0.427032
1544	Haematoendothelial progenitors	1	3	5	7	9	12	15	17	18	20	0.616762	-0.0107999
1545	Sclerotome	0	2	8	14	18	25	29	36	43	50	0.234142	0.509123
1546	Anterior somitic tissues	0	4	10	16	19	24	28	34	41	47	0.457162	0.459197
1547	Sclerotome	1	3	12	12	20	26	34	41	47	61	0.45979	0.500491
1548	Cranial mesoderm	3	8	19	28	33	38	48	53	63	68	0.516097	0.435269
1549	Dermomyotome	0	1	1	4	9	11	18	25	33	39	0.445637	0.50975
1550	Sclerotome	2	7	9	16	17	21	24	29	33	38	0.317232	0.502841
1551	Endothelium	4	8	11	13	16	18	21	23	26	30	0.508226	-0.0282582
1552	Endothelium	2	8	13	15	17	19	22	23	26	28	0.54862	-0.0245139
1553	Splanchnic mesoderm	5	15	25	30	46	59	67	77	88	96	0	0.500646
1554	Cranial mesoderm	0	0	3	4	6	9	15	19	20	24	0.425833	0.44449
1555	Cranial mesoderm	1	5	14	19	30	39	47	58	65	74	0.449475	0.498042
1556	Sclerotome	0	0	1	1	2	3	3	5	7	8	0.219122	-0.18882
1557	Splanchnic mesoderm	1	5	10	15	19	24	30	38	46	54	0.369457	0.119497
1558	Endothelium	3	7	11	14	15	17	19	20	21	21	0.494064	-0.0263178
1559	Neural crest	3	8	10	15	20	25	31	36	41	44	0.479007	0.481504
1560	Splanchnic mesoderm	4	8	14	19	24	31	34	37	41	46	0.235841	0.48035
1561	Neural crest	0	0	1	3	7	9	16	22	30	34	0.288602	0.505588
1562	Haematoendothelial progenitors	4	9	14	16	21	25	29	34	35	42	0.489379	-0.0491953
1563	Splanchnic mesoderm	2	11	17	23	32	39	47	59	70	82	0	0.492327
1564	Sclerotome	1	5	7	11	12	12	16	18	22	23	0.335361	0.491671
1565	Haematoendothelial progenitors	5	11	20	27	32	35	40	47	52	55	0.405571	0.491126
1566	Dermomyotome	1	1	4	5	12	14	15	21	27	31	0.385749	0.504927
1567	Sclerotome	3	8	13	15	23	32	37	43	48	53	0.154493	0.501681
1568	Splanchnic mesoderm	3	10	17	21	26	32	35	41	45	48	0.278832	0.47846
1569	Splanchnic mesoderm	2	9	12	17	22	26	36	38	44	44	0.342131	0.475468
1570	Haematoendothelial progenitors	3	8	11	17	21	26	29	31	38	42	0.581342	0.488557
1571	Anterior somitic tissues	1	4	7	12	18	24	29	38	43	53	0.223714	0.512806
1572	Dermomyotome	0	0	2	5	6	8	11	15	17	21	0.595854	0.507741
1573	Cranial mesoderm	2	5	7	10	16	20	25	31	41	49	0.379399	-0.170991
1574	Dermomyotome	2	5	11	14	21	24	31	39	49	56	0.324375	0.500357
1575	Sclerotome	5	11	13	17	19	23	30	34	37	44	0.283659	0.500612
1576	Endothelium	4	11	12	14	18	19	21	22	22	23	0.376081	0.489672
1577	Endothelium	3	9	12	15	18	20	21	23	26	28	0.452482	-0.0452246
1578	Endothelium	0	3	4	9	9	12	15	15	18	20	0.43485	-0.143994
1579	Cranial mesoderm	3	8	12	13	17	23	29	37	47	53	0.345071	0.501362
1580	Splanchnic mesoderm	2	10	19	22	28	32	35	39	49	56	0.396093	0.48712
1581	Sclerotome	1	5	6	8	12	22	27	32	38	45	0.635324	0.496773
1582	Splanchnic mesoderm	6	12	26	38	41	50	61	72	82	90	0	0.501721
1583	Endothelium	2	4	5	8	9	12	14	15	16	19	0.516516	-0.0449636
1584	Sclerotome	1	4	9	12	16	22	26	32	37	46	0.359349	0.514648
1585	Endothelium	4	10	11	18	21	23	24	25	29	31	0.423525	-0.030812
1586	Sclerotome	2	7	14	16	24	27	35	40	45	53	0.413375	0.5056
1587	Splanchnic mesoderm	3	7	15	25	34	44	49	54	62	63	0.304814	0.472538
1588	Haematoendothelial progenitors	7	11	19	22	31	36	38	40	44	45	0.30533	-0.0307893
1589	Endothelium	0	2	4	8	12	13	15	19	24	26	0.73325	-0.0364433
1590	Endothelium	3	8	12	14	17	18	20	21	22	25	0.345071	-0.0280481
1591	Dermomyotome	2	7	11	18	24	29	36	41	45	51	0.244917	0.500228
1592	Splanchnic mesoderm	8	12	16	26	36	46	56	70	81	98	0	0.468178
1593	Cranial mesoderm	4	4	7	12	19	26	27	32	35	38	0.406162	-0.00788951
1594	Cranial mesoderm	7	9	15	21	27	31	38	42	51	57	0.486839	0.4891
1595	Sclerotome	2	7	9	15	19	21	27	29	31	35	0.438162	0.502158
1596	Splanchnic mesoderm	1	1	3	7	9	13	16	16	19	23	0.5968	0.476736
1597	Cranial mesoderm	5	7	9	15	17	20	27	30	34	36	0.374093	0.0956966
1598	Cranial mesoderm	4	6	7	13	15	17	19	24	27	31	0.355316	0.478464
1599	Dermomyotome	1	4	12	16	21	27	33	40	47	54	0.231636	0.509264
1600	Dermomyotome	1	4	10	13	19	27	38	45	49	56	0.242154	0.512595
1601	Endothelium	7	11	13	17	18	20	24	27	29	32	0.374185	-0.0311569
1602	Splanchnic mesoderm	3	7	12	18	24	25	29	34	39	44	0.370441	0.479854
1603	Endothelium	0	1	2	2	2	2	2	2	2	3	0.571951	0.138264
1604	Endothelium	8	12	18	21	24	25	29	33	35	36	0.374185	-0.0340823
1605	Anterior somitic tissues	3	6	14	20	25	31	37	43	48	54	0.376371	0.479723
1606	Haematoendothelial progenitors	3	10	14	17	20	23	25	26	29	30	0.466077	-0.0291061
1607	Splanchnic mesoderm	5	6	10	15	21	23	33	42	52	65	0.22122	0.506293
1608	Anterior somitic tissues	0	2	8	13	18	24	32	37	48	50	0.637488	0.498138
1609	Cranial mesoderm	0	1	1	2	6	7	10	11	13	19	0.618467	0.475025
1610	Sclerotome	2	9	11	16	18	23	29	35	39	43	0.38863	0.503711
1611	Endothelium	2	11	15	18	20	22	22	23	27	27	0.437556	-0.0512345
1612	Sclerotome	3	8	15	24	27	31	37	51	59	70	0.263149	0.506551
1613	Sclerotome	0	2	10	18	23	33	38	46	53	56	0.410204	0.514131
1614	Endothelium	3	6	10	14	17	19	20	20	21	24	0.553947	-0.0353172
1615	Dermomyotome	1	3	7	11	18	23	27	31	37	46	0.311744	0.503026
1616	Cranial mesoderm	1	4	7	11	17	22	26	28	30	35	0.394618	0.477805
1617	Sclerotome	0	4	9	15	21	27	29	38	46	52	0.445868	0.510463
1618	Endothelium	4	12	18	21	23	25	28	31	31	31	0.417569	-0.0328252
1619	Cranial mesoderm	1	2	5	6	9	15	22	30	36	40	0.423525	0.498789
1620	Dermomyotome	1	3	6	15	20	26	29	38	44	56	0.150679	0.5036
1621	Sclerotome	4	9	13	18	29	40	44	49	58	66	0.296119	0.500412
1622	Cranial mesoderm	3	7	11	14	17	22	28	31	33	39	0.332995	0.485446
1623	Sclerotome	3	10	14	22	25	28	35	42	50	61	0.280613	0.508397
1624	Haematoendothelial progenitors	1	2	5	7	9	13	18	24	27	31	0.493048	-0.0305271
1625	Endothelium	0	1	4	7	13	15	16	17	22	23	0.523792	-0.0349499
1626	Cranial mesoderm	4	7	12	17	23	29	31	35	40	46	0.403867	0.484034
1627	Endothelium	0	2	5	10	13	17	18	21	24	24	0.58482	-0.0511391
1628	Cranial mesoderm	2	11	13	18	21	29	35	40	49	54	0.627943	0.49242
1629	Cranial mesoderm	3	6	7	11	14	20	23	27	29	31	0.40862	0.477929
1630	Endothelium	6	13	14	17	18	20	24	25	27	30	0.422343	-0.00198249
1631	Anterior somitic tissues	2	7	9	12	16	21	25	31	33	37	0.502071	-0.192561
1632	Splanchnic mesoderm	1	6	11	15	17	19	19	21	22	24	0.473435	0.492704
1633	Sclerotome	3	6	10	17	22	30	35	43	50	60	0.154801	0.504815
1634	Cranial mesoderm	0	2	3	3	7	14	18	22	27	35	0.596252	0.493471
1635	Neural crest	2	3	6	11	16	20	23	25	30	37	0.425448	0.504295
1636	Splanchnic mesoderm	0	1	3	8	13	17	24	30	34	42	0.66466	0.474228
1637	Sclerotome	4	5	12	21	27	34	39	44	52	56	0.205133	0.501295
1638	Haematoendothelial progenitors	1	3	8	12	14	15	20	23	27	33	0.428144	-0.0427034
1639	Endothelium	0	1	5	6	9	10	12	16	18	21	0.724981	-0.0479987
1640	Haematoendothelial progenitors	1	3	8	11	12	18	23	32	36	44	0.319126	0.503839
1641	Neural crest	2	4	9	16	20	27	33	41	48	57	0.342126	0.503687
1642	Cranial mesoderm	1	1	3	8	13	23	28	35	41	50	0.696565	0.494673
1643	Splanchnic mesoderm	1	9	16	24	31	39	46	54	66	73	0	0.500545
1644	Dermomyotome	2	5	11	19	20	22	26	30	38	43	0.324355	0.501928
1645	Dermomyotome	0	6	10	17	27	31	37	42	52	57	0.384873	0.515782
1646	Sclerotome	0	5	10	18	23	32	39	42	50	55	0.266483	0.500607
1647	Cranial mesoderm	0	1	5	8	9	14	17	21	23	27	0.278982	0.503001
1648	Neural crest	0	1	2	3	6	6	13	17	21	30	0.560755	0.499312
1649	Neural crest	0	4	7	9	14	18	30	35	40	46	0.384865	0.511033
1650	Cranial mesoderm	1	1	4	6	10	15	21	29	36	44	0.496949	0.493741
1651	Haematoendothelial progenitors	1	5	6	7	9	12	17	24	26	28	0.560574	0.50426
1652	Anterior somitic tissues	0	2	8	14	20	26	33	44	52	57	0.546726	0.496039
1653	Dermomyotome	0	3	7	11	13	19	26	31	36	43	0.392066	0.502588
1654	Endothelium	1	7	8	11	15	16	18	19	20	24	0.616762	-0.056601
1655	Cranial mesoderm	0	1	10	14	19	24	30	36	44	48	0.291149	0.509875
1656	Sclerotome	3	6	10	14	20	28	33	43	52	59	0.265792	0.501241
1657	Cranial mesoderm	0	1	6	7	12	16	20	23	26	27	0.370667	-0.0926542
1658	Sclerotome	2	3	6	12	16	20	24	29	31	37	0.30257	0.506601
1659	Sclerotome	2	4	4	11	17	22	26	30	37	44	0.560444	0.499735
1660	Neural crest	0	0	0	0	3	3	4	8	10	16	0.557888	-0.264114
1661	Splanchnic mesoderm	4	9	20	31	38	47	55	64	69	77	0	0.501835
1662	Cranial mesoderm	0	1	3	6	8	10	11	13	20	22	0.636563	0.468527
1663	Anterior somitic tissues	2	3	7	14	24	30	36	41	45	51	0.440774	0.5007
1664	Splanchnic mesoderm	0	2	6	10	15	23	27	36	41	49	0.550517	0.500363
1665	Anterior somitic tissues	1	3	7	10	14	16	18	26	32	35	0.644973	0.495704
1666	Neural crest	2	6	13	15	18	25	33	37	46	54	0.29569	0.507743
1667	Dermomyotome	0	4	8	14	17	25	31	36	42	52	0.460628	0.503784
1668	Endothelium	0	3	4	5	8	9	12	16	20	21	0.724981	-0.0405919
1669	Dermomyotome	1	4	7	15	22	30	37	44	49	52	0.313385	0.507045
1670	Dermomyotome	0	4	6	11	14	19	23	34	36	39	0.558495	0.50021
1671	Splanchnic mesoderm	5	13	23	33	41	52	61	75	84	95	0	0.499214
1672	Endothelium	0	0	1	2	2	3	4	4	4	4	0.616228	0.0111434
1673	Splanchnic mesoderm	3	11	20	30	40	53	66	78	89	99	0	0.499964
1674	Splanchnic mesoderm	3	5	11	19	24	32	40	48	55	66	0.186165	0.497786
1675	Splanchnic mesoderm	3	9	19	26	35	46	58	73	79	88	0.273645	0.505585
1676	Gut tube	3	8	14	20	26	31	40	46	49	56	0.494064	0.382145
1677	Splanchnic mesoderm	6	10	18	30	43	55	65	74	87	93	0	0.492324
1678	Splanchnic mesoderm	4	5	11	14	17	18	19	22	23	31	0.43485	0.506221
1679	Splanchnic mesoderm	5	7	7	10	16	22	26	29	37	49	0.380652	0.50699
1680	Splanchnic mesoderm	2	11	22	34	37	47	52	67	79	89	0	0.50525
1681	Splanchnic mesoderm	3	10	16	21	26	33	45	55	64	75	0	0.494502
1682	Splanchnic mesoderm	3	11	20	31	42	53	61	70	77	87	0.13285	0.49713
1683	Splanchnic mesoderm	0	0	2	5	8	8	8	9	15	20	0.517001	0.508308
1684	Splanchnic mesoderm	4	10	15	20	34	45	55	64	71	78	0.342457	0.505487
1685	Splanchnic mesoderm	3	9	19	29	37	46	56	68	75	84	0.234585	0.501537
1686	Splanchnic mesoderm	4	9	17	25	31	38	47	57	75	79	0.186165	0.487491
1687	Splanchnic mesoderm	4	10	18	28	32	40	49	60	69	85	0	0.493246
1688	Splanchnic mesoderm	2	6	8	10	13	17	19	24	32	36	0.324094	0.195462
1689	Gut tube	3	9	14	21	27	35	39	43	51	59	0.464501	0.428328
1690	Splanchnic mesoderm	2	7	17	23	28	39	47	58	67	76	0.186165	0.495258
1691	Splanchnic mesoderm	5	19	29	39	48	55	66	74	84	93	0	0.499686
1692	Splanchnic mesoderm	1	8	20	32	42	48	58	61	70	80	0.234585	0.503316
1693	Splanchnic mesoderm	4	13	20	31	35	40	48	54	64	72	0.186165	0.484811
1694	Splanchnic mesoderm	4	10	15	21	30	39	44	55	67	74	0.299769	0.508141
1695	Splanchnic mesoderm	5	14	22	27	34	41	49	56	68	77	0.13285	0.497285
1696	Splanchnic mesoderm	4	8	11	12	13	16	18	20	25	29	0.41939	0.504964
1697	Splanchnic mesoderm	0	3	7	10	15	21	27	32	36	44	0.560827	0.238475
1698	Splanchnic mesoderm	6	11	19	26	36	43	49	59	69	79	0.13285	0.414868
1699	Splanchnic mesoderm	4	8	12	22	29	34	42	50	58	63	0.251442	0.499732
1700	Endothelium	0	1	1	2	2	3	5	7	8	9	0.616762	0.502082
1701	Splanchnic mesoderm	4	13	18	28	34	38	46	53	61	68	0.294959	0.452516
1702	Splanchnic mesoderm	3	3	10	17	20	25	33	41	45	58	0.273645	0.470422
1703	Splanchnic mesoderm	4	10	18	29	36	38	46	53	57	66	0.309197	0.113499
1704	Cardiomyocytes	1	8	13	16	20	25	26	28	31	40	0.404841	0.447435
1705	Splanchnic mesoderm	6	16	22	28	33	42	51	64	76	80	0.132988	0.373253
1706	Splanchnic mesoderm	6	13	19	28	39	51	57	70	79	94	0	0.475806
1707	Splanchnic mesoderm	4	9	12	13	20	27	32	36	39	43	0.265903	0.298237
1708	Splanchnic mesoderm	0	0	0	0	1	1	1	1	3	3	0.650239	-0.283772
1709	Splanchnic mesoderm	0	1	1	4	5	5	7	8	12	13	0.492546	-0.0768358
1710	Splanchnic mesoderm	4	13	19	26	37	42	50	57	58	63	0	-0.257145
1711	Cardiomyocytes	1	3	7	8	13	15	19	28	31	33	0.494064	0.276383
1712	Cardiomyocytes	4	7	12	18	25	33	39	47	50	62	0.43485	0.446107
1713	Splanchnic mesoderm	6	15	21	26	33	40	53	60	71	78	0.13285	0.464422
1714	Cardiomyocytes	1	2	4	9	10	12	15	19	23	27	0.531934	0.2791
1715	Splanchnic mesoderm	5	10	17	24	33	39	47	53	61	72	0.189667	0.324473
1716	Splanchnic mesoderm	1	7	14	18	25	31	36	45	56	70	0	0.466602
1717	Splanchnic mesoderm	5	15	26	37	49	62	69	75	83	97	0	0.459595
1718	Splanchnic mesoderm	5	10	17	23	25	32	38	42	49	59	0.309197	-0.132444
1719	Splanchnic mesoderm	4	10	22	32	44	56	64	73	77	84	0.234585	0.454377
1720	Splanchnic mesoderm	6	13	22	32	43	51	60	67	74	81	0.13285	-0.116159
1721	Splanchnic mesoderm	3	6	12	19	30	37	42	54	61	69	0.13285	0.426388
1722	Cardiomyocytes	1	3	4	9	15	20	29	34	39	41	0.464501	0.439597
1723	Splanchnic mesoderm	2	8	12	16	18	23	27	32	35	40	0.464501	-0.295487
1724	Splanchnic mesoderm	0	0	1	1	1	4	6	6	7	11	0.652617	0.402022
1725	Splanchnic mesoderm	1	6	13	20	27	30	32	39	45	52	0.234585	0.367386
1726	Splanchnic mesoderm	7	17	20	27	33	39	47	52	60	67	0.273645	0.372979
1727	Splanchnic mesoderm	3	11	17	22	27	31	33	36	41	48	0.342457	-0.138923
1728	Splanchnic mesoderm	7	13	17	23	32	41	49	59	64	71	0.299769	0.394068
1729	Splanchnic mesoderm	5	9	19	24	32	41	50	61	67	73	0.273645	0.451105
1730	Cardiomyocytes	3	10	20	32	48	55	68	79	87	97	0.160558	0.461196
1731	Splanchnic mesoderm	6	13	19	28	35	47	62	72	80	91	0.189667	0.46519
1732	Splanchnic mesoderm	3	6	14	20	25	33	37	41	49	58	0.189667	0.384921
1733	Splanchnic mesoderm	3	8	17	29	35	40	48	61	76	90	0	0.47112
1734	Splanchnic mesoderm	4	10	23	35	42	53	62	69	81	98	0	0.478417
1735	Splanchnic mesoderm	8	17	29	34	43	53	65	75	85	92	0.273645	0.450606
1736	Splanchnic mesoderm	2	4	7	9	11	12	16	19	21	23	0.43485	0.373978
1737	Splanchnic mesoderm	3	9	17	28	34	45	57	71	85	94	0	0.482589
1738	Splanchnic mesoderm	1	7	15	19	25	28	32	35	41	45	0.277005	0.292148
1739	Splanchnic mesoderm	3	7	12	17	23	29	39	45	58	67	0.273645	0.405808
1740	Splanchnic mesoderm	3	7	13	21	25	28	28	32	37	45	0.324721	0.0920367
1741	Splanchnic mesoderm	3	13	22	26	32	45	58	67	75	85	0.189667	0.464473
1742	Splanchnic mesoderm	5	12	21	33	37	52	56	62	70	84	0.186165	0.446339
1743	Splanchnic mesoderm	3	11	15	22	31	40	49	64	72	83	0	0.462564
1744	Haematoendothelial progenitors	0	0	0	0	0	1	2	2	2	3	0.773348	-0.00548007
1745	Splanchnic mesoderm	0	11	18	29	33	38	49	55	63	73	0.309197	0.458025
1746	Cardiomyocytes	2	9	16	27	36	47	59	60	70	78	0.183908	0.457996
1747	Splanchnic mesoderm	1	10	15	24	32	43	53	65	82	95	0.234585	0.458386
1748	Splanchnic mesoderm	4	8	10	17	24	28	31	35	39	47	0	0.397677
1749	Splanchnic mesoderm	5	13	23	32	36	46	55	64	76	89	0	0.475472
1750	Splanchnic mesoderm	2	5	7	13	16	26	31	39	47	56	0.228744	0.469041
1751	Splanchnic mesoderm	1	8	12	16	24	27	31	39	47	57	0.249258	0.448038
1752	Splanchnic mesoderm	1	4	8	11	16	24	30	35	46	55	0.552404	0.489939
1753	Splanchnic mesoderm	3	11	16	21	27	32	35	39	40	42	0.273645	0.355011
1754	Splanchnic mesoderm	5	10	22	28	31	38	49	57	64	74	0.234585	0.445822
1755	Splanchnic mesoderm	1	3	6	12	14	16	24	32	38	48	0.235458	0.403499
1756	Splanchnic mesoderm	2	6	16	22	30	36	43	52	65	74	0.189667	0.477347
1757	Splanchnic mesoderm	3	7	13	20	24	38	44	55	65	78	0.404841	-0.301579
1758	Splanchnic mesoderm	3	10	14	21	24	29	32	40	53	63	0.234585	0.455441
1759	Splanchnic mesoderm	2	6	8	11	15	22	30	38	48	62	0.309197	0.467225
1760	Splanchnic mesoderm	1	5	10	13	17	18	22	22	26	31	0.408531	-0.206842
1761	Splanchnic mesoderm	6	8	17	20	26	30	40	48	52	63	0.342457	0.314027
1762	Splanchnic mesoderm	3	3	4	8	12	18	21	32	36	45	0.299769	0.455905
1763	Splanchnic mesoderm	3	8	14	19	23	27	30	35	37	43	0.189667	0.347704
1764	Splanchnic mesoderm	0	5	12	16	23	31	38	50	65	73	0.494064	0.483227
1765	Gut tube	1	1	1	4	8	11	14	20	24	30	0.149029	0.325059
1766	Splanchnic mesoderm	2	6	9	13	17	24	30	35	41	45	0.265903	0.392559
1767	Splanchnic mesoderm	2	4	8	9	15	23	31	34	44	57	0.43485	0.460224
1768	Splanchnic mesoderm	5	8	16	21	28	38	49	55	70	80	0.273645	0.463903
1769	Splanchnic mesoderm	3	5	5	6	7	8	11	13	15	19	0.486742	-0.223881
1770	Haematoendothelial progenitors	1	3	5	7	8	9	12	16	19	24	0.362685	0.438104
1771	Gut tube	1	3	7	10	13	16	22	24	27	29	0.464501	0.0332568
1772	Gut tube	1	4	6	14	16	18	23	28	37	42	0.68593	0.374738
1773	Splanchnic mesoderm	1	6	6	8	14	21	31	43	50	58	0.273645	0.45953
1774	Splanchnic mesoderm	3	5	12	17	23	29	32	39	48	63	0.342457	0.470128
1775	Splanchnic mesoderm	2	4	6	9	13	17	19	22	22	28	0.32958	0.368297
1776	Splanchnic mesoderm	3	12	22	36	44	48	62	69	83	91	0.0998318	0.456584
1777	Gut tube	2	5	10	15	21	26	34	37	41	49	0.274246	0.474816
1778	Splanchnic mesoderm	3	9	13	15	17	20	25	25	26	30	0.299769	0.382354
1779	Gut tube	1	3	4	8	11	15	17	19	24	30	0.404841	0.153313
1780	Gut tube	0	3	8	10	11	16	19	23	30	35	0.464501	0.0478036
1781	Haematoendothelial progenitors	1	1	2	3	5	6	9	9	14	16	0.720632	0.439187
1782	Gut tube	1	6	10	13	17	20	24	27	31	36	0.231551	0.102196
1783	Gut tube	1	4	8	16	23	30	36	40	46	51	0.309197	0.405169
1784	Gut tube	3	7	11	16	19	23	28	30	32	38	0.58482	0.0842406
1785	Gut tube	2	6	10	12	16	23	29	34	37	43	0.337199	0.0888403
1786	Gut tube	1	6	8	12	15	17	20	25	31	36	0.494064	0.389161
1787	Cardiomyocytes	4	8	18	25	33	40	45	52	57	66	0.452811	0.446038
1788	Gut tube	1	3	11	15	21	26	32	35	40	46	0.404841	0.324425
1789	Gut tube	2	6	8	13	15	20	25	27	28	30	0.43485	0.0231994
1790	Gut tube	1	5	8	13	18	20	23	26	29	36	0.68593	0.0708622
1791	Splanchnic mesoderm	4	5	8	10	15	17	17	18	23	28	0.189667	0.376734
1792	Gut tube	1	4	12	19	23	28	31	34	40	43	0.309197	0.319838
1793	Splanchnic mesoderm	5	9	13	16	19	24	27	30	34	40	0.0354071	0.222492
1794	Gut tube	2	8	11	17	24	26	32	35	41	47	0.273645	0.185484
1795	Endothelium	0	0	0	0	0	0	2	2	3	3	0.720094	-0.0160825
1796	Splanchnic mesoderm	1	8	19	36	50	67	79	87	97	106	0.13285	0.446957
1797	Gut tube	3	8	12	22	27	31	37	44	48	51	0.234585	0.099647
1798	Gut tube	0	3	6	11	13	18	21	26	33	35	0.58482	0.134765
1799	Splanchnic mesoderm	0	1	1	1	1	3	3	6	7	8	0.604679	-0.220925
1800	Splanchnic mesoderm	4	8	11	14	18	26	32	35	39	42	0.404841	0.370254
1801	Gut tube	3	6	10	13	18	24	27	32	39	45	0.234585	0.176929
1802	Gut tube	4	6	11	20	26	31	33	35	37	43	0.309197	0.314885
1803	Gut tube	0	6	10	11	14	21	25	28	31	37	0.342457	0.0544435
1804	Gut tube	4	11	14	19	21	27	31	35	38	40	0.342457	0.080023
1805	Splanchnic mesoderm	6	12	17	24	32	41	45	47	50	53	0.38422	-0.282312
1806	Gut tube	5	10	10	14	21	27	31	35	36	40	0.309197	0.0141624
1807	Gut tube	2	3	6	8	9	12	17	20	24	29	0.234585	0.31195
1808	Gut tube	1	2	2	6	7	9	12	12	13	14	0.348826	-0.0854789
1809	Gut tube	4	9	17	23	31	34	40	43	49	55	0.309197	0.321901
1810	Gut tube	4	6	7	15	16	20	25	26	27	28	0.273645	0.0933064
1811	Gut tube	3	6	12	20	22	26	33	35	40	42	0.309197	0.165372
1812	Gut tube	3	10	17	25	30	35	43	47	56	58	0.342457	0.207012
1813	Gut tube	1	3	9	14	15	19	24	29	32	35	0.361673	0.109709
1814	Gut tube	2	6	13	23	29	32	36	44	46	48	0.37417	0.160957
1815	Gut tube	1	4	5	7	8	9	13	15	19	23	0.342457	0.00230049
1816	Gut tube	3	7	10	12	19	21	27	31	35	39	0.418276	-0.0416173
1817	Gut tube	4	5	9	10	17	18	20	29	31	34	0.309197	0.308815
1818	Gut tube	0	2	3	5	10	12	14	17	18	20	0.294959	-0.186551
1819	Gut tube	1	5	9	12	14	15	19	24	27	29	0.189667	0.0394044
1820	Gut tube	2	10	15	18	23	29	30	37	39	41	0.342457	0.15693
1821	Gut tube	1	6	7	10	11	12	14	21	27	31	0.234585	0.215495
1822	Gut tube	1	5	10	15	20	22	23	28	30	35	0.189667	0.016223
1823	Gut tube	2	5	9	11	13	16	20	23	29	31	0.234585	0.128957
1824	Gut tube	0	0	5	7	8	8	13	18	23	24	0.186165	-0.130554
1825	Erythroid	0	0	0	0	0	0	0	0	0	0	0.832555	0.0249415
1826	Gut tube	2	8	9	13	19	24	27	33	33	34	0.273645	0.189436
1827	Gut tube	2	6	8	13	15	22	28	35	38	40	0.371118	0.0777447
1828	Endothelium	0	0	0	0	0	0	0	2	2	2	0.724981	-0.0337905
1829	Gut tube	0	5	8	9	10	18	24	27	33	36	0.13285	0.236486
1830	Gut tube	2	5	7	11	14	18	20	24	26	29	0.407533	0.0786768
1831	Gut tube	1	2	7	9	12	19	19	23	27	29	0	0.21995
1832	Gut tube	1	4	6	9	11	12	16	18	22	27	0	0.0726571
1833	Gut tube	3	3	6	10	14	15	19	26	29	32	0.309197	0.231836
1834	Gut tube	3	9	15	18	24	27	31	35	39	44	0	0.00301775
1835	Endothelium	0	0	1	1	1	1	1	1	2	3	0.702411	0.137898
1836	Gut tube	1	1	2	2	3	5	5	8	12	14	0.407533	-0.277715
1837	Gut tube	3	5	7	11	15	19	30	33	34	37	0.404841	0.145006
1838	Endothelium	0	0	0	0	1	2	2	2	3	4	0.702411	-0.00409807
1839	Gut tube	5	9	14	19	21	24	30	32	38	40	0.189667	-0.155896
1840	Splanchnic mesoderm	2	6	9	13	19	27	30	35	40	47	0.597195	0.247412
1841	Gut tube	2	6	12	17	22	24	27	30	32	33	0	-0.00648698
1842	Gut tube	3	6	15	17	21	24	28	33	38	41	0	0.0053723
1843	Haematoendothelial progenitors	1	3	5	5	12	16	21	26	28	34	0.622548	0.332652
1844	Splanchnic mesoderm	4	9	20	27	34	39	43	51	54	59	0.342457	0.47482
1845	Gut tube	0	4	5	8	12	15	19	22	30	33	0	0.252071
1846	Gut tube	5	9	11	17	21	26	31	37	43	49	0	-0.00498486
1847	Haematoendothelial progenitors	0	1	3	6	13	16	22	23	28	32	0.477617	0.459202
1848	Splanchnic mesoderm	1	5	9	13	16	18	23	25	28	32	0.486738	-0.179454
1849	Splanchnic mesoderm	3	11	15	30	38	48	53	55	60	69	0.288216	0.46367
1850	Gut tube	2	6	12	13	17	21	27	30	36	42	0	-0.0177049
1851	Splanchnic mesoderm	0	4	6	15	21	29	36	41	47	58	0.361673	0.472874
1852	Gut tube	3	5	9	13	15	21	27	30	31	35	0.494064	0.139603
1853	Splanchnic mesoderm	3	9	14	19	27	31	38	44	49	52	0.405225	0.129221
1854	Splanchnic mesoderm	4	8	18	28	36	43	51	57	62	67	0.228744	0.473821
1855	Gut tube	2	6	10	14	17	21	26	29	31	39	0	-0.0110521
1856	Gut tube	2	6	10	15	19	24	27	31	34	40	0	-0.168636
1857	Splanchnic mesoderm	4	5	11	15	21	22	22	25	32	35	0.331464	0.0475358
1858	Gut tube	2	4	6	8	12	13	15	16	23	26	0.523792	0.13436
1859	Endothelium	0	0	0	0	1	3	4	5	9	10	0.769831	-0.00639898
1860	Splanchnic mesoderm	6	16	27	35	41	43	45	49	52	54	0.186165	0.134554
1861	Splanchnic mesoderm	2	6	10	14	19	23	27	35	39	43	0.13285	0.462783
1862	Splanchnic mesoderm	2	9	17	22	29	36	45	49	56	62	0.274246	0.0423578
1863	Splanchnic mesoderm	1	5	10	17	20	22	25	28	33	35	0.405225	-0.303647
1864	Splanchnic mesoderm	1	8	11	16	23	28	33	35	40	41	0.322447	0.46791
1865	Splanchnic mesoderm	1	12	21	30	36	43	46	54	61	66	0	0.469608
1866	Splanchnic mesoderm	6	15	22	28	34	37	43	48	53	55	0.249328	0.0444435
1867	Splanchnic mesoderm	5	10	21	29	35	37	45	51	56	59	0.249328	0.469213
1868	Splanchnic mesoderm	1	2	4	7	10	15	19	23	27	30	0.263277	-0.191125
1869	Splanchnic mesoderm	2	8	12	19	23	30	36	39	46	50	0.265903	0.469051
1870	Splanchnic mesoderm	3	6	7	9	11	15	17	19	20	20	0.526082	0.464303
1871	Splanchnic mesoderm	1	6	12	23	37	52	65	75	86	97	0.13285	0.480507
1872	Cranial mesoderm	0	8	9	14	17	24	31	34	40	45	0.4679	0.473172
1873	Splanchnic mesoderm	6	11	23	38	41	46	51	55	61	65	0.132988	0.452481
1874	Splanchnic mesoderm	4	9	16	21	32	39	43	50	53	57	0.228744	0.468268
1875	Splanchnic mesoderm	5	9	16	22	27	32	38	41	45	50	0.132988	-0.25441
1876	Splanchnic mesoderm	5	6	15	21	32	41	51	53	56	60	0.309197	0.0267158
1877	Splanchnic mesoderm	2	5	13	19	20	23	28	30	33	35	0.367525	-0.310658
1878	Splanchnic mesoderm	1	6	15	24	30	36	40	42	46	51	0.273645	0.41586
1879	Splanchnic mesoderm	3	7	19	33	42	48	53	57	62	68	0.151545	0.467038
1880	Cardiomyocytes	2	2	2	6	12	18	25	30	40	51	0.43485	0.374741
1881	Cardiomyocytes	3	7	14	20	20	23	27	31	33	37	0.464501	0.411273
1882	Haematoendothelial progenitors	1	1	5	11	14	16	20	25	32	38	0.542123	-0.0625519
1883	Splanchnic mesoderm	0	1	5	10	12	18	21	24	26	29	0.601875	-0.221411
1884	Splanchnic mesoderm	2	5	11	23	33	42	48	53	57	63	0.361673	0.465163
1885	Splanchnic mesoderm	4	5	9	14	20	22	30	35	41	43	0.31008	0.354608
1886	Splanchnic mesoderm	1	3	4	7	13	13	16	16	18	22	0.531952	0.470663
1887	Splanchnic mesoderm	1	2	6	14	22	28	33	34	38	44	0.369223	0.470977
1888	Splanchnic mesoderm	2	4	10	18	28	36	44	48	53	57	0.475539	0.457216
1889	Splanchnic mesoderm	2	4	8	14	20	36	43	48	54	60	0.509903	0.460802
1890	Anterior somitic tissues	1	4	8	9	10	15	18	20	26	26	0.529847	0.467235
1891	Cardiomyocytes	4	7	13	22	28	33	41	46	54	60	0.37417	0.445625
1892	Haematoendothelial progenitors	1	3	7	8	9	13	16	20	25	30	0.6019	-0.0586021
1893	Endothelium	0	1	4	6	9	10	10	11	14	15	0.616762	-0.0582235
1894	Anterior somitic tissues	1	5	7	14	19	21	24	31	33	37	0.536131	0.46217
1895	Endothelium	2	5	5	8	9	11	15	18	20	23	0.610851	-0.0506341
1896	Haematoendothelial progenitors	1	3	4	7	8	10	12	13	18	21	0.534559	0.468471
1897	Endothelium	1	3	8	9	12	15	19	21	27	28	0.610851	-0.0492963
1898	Endothelium	2	4	4	7	7	10	12	16	18	23	0.553947	-0.0404163
1899	Cranial mesoderm	0	3	5	7	12	16	20	24	28	36	0.370537	0.470738
1900	Cranial mesoderm	0	0	0	0	1	2	3	4	6	8	0.57859	-0.00751052
1901	Splanchnic mesoderm	3	16	24	35	48	62	75	92	103	111	0	0.484079
1902	Endothelium	1	2	2	3	5	7	9	11	12	16	0.553947	-0.0589268
1903	Cranial mesoderm	0	0	0	0	0	2	3	6	6	11	0.519694	0.386356
1904	Cranial mesoderm	0	4	7	9	11	13	17	17	21	23	0.528838	-0.0769473
1905	Endothelium	1	4	5	7	8	8	12	13	15	18	0.535193	-0.0749287
1906	Cranial mesoderm	2	2	4	5	8	9	14	17	20	23	0.466789	0.423981
1907	Cranial mesoderm	0	2	3	6	7	11	11	14	16	17	0.60933	0.467566
1908	Cranial mesoderm	1	1	3	3	3	4	8	10	10	12	0.606712	0.418756
1909	Haematoendothelial progenitors	0	0	0	0	0	0	1	2	4	4	0.694152	0.106347
1910	Splanchnic mesoderm	1	7	15	25	34	44	56	63	73	81	0.0377566	0.467693
1911	Splanchnic mesoderm	4	14	26	39	55	71	82	97	105	117	0.13285	0.478501
1912	Cardiomyocytes	1	4	8	13	18	24	25	30	34	43	0.37417	0.273105
1913	Splanchnic mesoderm	2	10	16	26	38	43	48	62	66	72	0.13285	0.394242
1914	Cardiomyocytes	2	8	18	22	24	27	29	33	36	41	0.43485	0.435716
1915	Cardiomyocytes	1	3	3	5	8	12	18	23	28	33	0.37417	0.0994055
1916	Cardiomyocytes	3	5	9	16	19	24	31	39	44	51	0.43485	0.408514
1917	Splanchnic mesoderm	5	12	21	28	36	45	54	65	77	89	0.20563	0.467539
1918	Cardiomyocytes	2	3	6	8	13	20	24	31	38	42	0.58482	0.433474
1919	Splanchnic mesoderm	3	7	14	17	26	29	33	37	40	43	0.37417	-0.23027
1920	Cardiomyocytes	1	3	8	12	16	22	29	36	45	48	0.494064	0.436697
1921	Splanchnic mesoderm	2	12	24	37	55	65	73	79	86	94	0.13285	0.483479
1922	Splanchnic mesoderm	3	10	20	33	49	59	67	83	94	107	0.13285	0.479686
1923	Splanchnic mesoderm	3	8	15	22	25	32	38	46	55	60	0.0365251	0.309367
1924	Splanchnic mesoderm	0	5	14	30	43	52	63	72	86	99	0.13285	0.488632
1925	Splanchnic mesoderm	7	17	20	33	39	46	56	68	75	80	0.404841	0.287947
1926	Splanchnic mesoderm	5	11	24	36	52	62	74	83	93	109	0.13285	0.456367
1927	Splanchnic mesoderm	7	19	30	43	55	62	71	81	90	95	0.13285	0.46627
1928	Splanchnic mesoderm	3	11	21	32	47	57	66	76	89	99	0.186165	0.479666
1929	Splanchnic mesoderm	5	12	25	33	43	53	59	74	86	95	0.31209	0.414352
1930	Splanchnic mesoderm	0	7	18	30	39	49	61	73	85	101	0	0.474167
1931	Cardiomyocytes	2	7	16	26	29	41	45	54	64	72	0.342457	0.42784
1932	Splanchnic mesoderm	1	9	17	24	35	46	53	57	64	71	0.616762	0.464175
1933	Cardiomyocytes	1	6	11	11	13	18	22	26	32	41	0.43485	0.284564
1934	Splanchnic mesoderm	5	16	23	33	39	47	55	65	75	84	0.265903	0.458246
1935	Splanchnic mesoderm	2	13	23	33	41	46	52	64	74	81	0.144934	0.455987
1936	Splanchnic mesoderm	4	12	19	31	44	54	67	76	92	101	0	0.483406
1937	Splanchnic mesoderm	3	9	17	24	28	32	43	62	73	81	0.342457	0.408803
1938	Splanchnic mesoderm	2	9	16	26	39	49	59	68	72	76	0.404841	0.453743
1939	Splanchnic mesoderm	2	13	23	36	43	57	66	74	81	97	0.13285	0.471106
1940	Cardiomyocytes	4	9	15	18	21	23	26	28	33	38	0.404841	0.392356
1941	Splanchnic mesoderm	7	15	23	31	41	53	63	70	75	84	0.165098	0.416454
1942	Splanchnic mesoderm	9	15	22	32	40	51	59	72	80	84	0.273645	-0.166591
1943	Splanchnic mesoderm	1	5	14	20	32	41	48	61	74	85	0.189667	0.49144
1944	Splanchnic mesoderm	3	11	20	27	39	56	68	77	87	101	0	0.478352
1945	Splanchnic mesoderm	3	15	26	33	41	53	62	67	75	87	0.189667	0.46621
1946	Splanchnic mesoderm	0	4	8	16	29	43	50	64	72	76	0.404841	0.468826
1947	Splanchnic mesoderm	7	16	22	25	32	41	48	55	63	69	0	0.408044
1948	Splanchnic mesoderm	3	12	18	24	32	39	48	55	61	69	0.20563	-0.217576
1949	Cardiomyocytes	3	10	18	22	22	22	23	25	28	35	0.37417	0.428592
1950	Splanchnic mesoderm	4	11	19	30	39	46	59	66	77	85	0.0818644	0.449666
1951	Cardiomyocytes	2	3	7	8	14	21	26	31	34	41	0.464501	0.336573
1952	Cardiomyocytes	1	4	6	11	14	19	26	30	39	44	0.523792	0.269275
1953	Splanchnic mesoderm	5	13	23	34	40	51	59	69	79	86	0.404841	0.471064
1954	Splanchnic mesoderm	5	13	22	36	49	56	64	73	79	94	0.234585	0.461793
1955	Splanchnic mesoderm	0	0	2	3	5	8	9	10	12	13	0.407533	0.369218
1956	Splanchnic mesoderm	5	13	19	26	32	35	37	44	48	56	0.309197	0.103039
1957	Splanchnic mesoderm	6	16	27	44	56	67	77	89	95	104	0.234585	0.454124
1958	Splanchnic mesoderm	7	14	20	25	31	38	43	47	55	61	0.13285	0.286859
1959	Cardiomyocytes	1	3	7	9	11	12	17	20	24	29	0.494064	0.24682
1960	Splanchnic mesoderm	2	11	17	25	33	41	58	68	79	87	0	0.469377
1961	Splanchnic mesoderm	4	12	16	25	35	48	54	62	71	79	0	0.468174
1962	Splanchnic mesoderm	8	15	22	27	33	41	50	59	69	76	0.189667	0.420276
1963	Gut tube	2	5	10	16	24	30	34	41	43	47	0.13285	-0.10119
1964	Cardiomyocytes	0	1	6	10	15	20	26	32	38	42	0.234585	0.286988
1965	Cardiomyocytes	5	7	8	12	13	15	17	21	23	30	0.43485	0.251915
1966	Splanchnic mesoderm	7	12	18	27	34	39	46	50	56	62	0.309197	0.347854
1967	Gut tube	1	3	9	17	22	27	32	38	41	47	0.228744	0.115621
1968	Erythroid	0	0	0	0	0	0	0	0	0	0	0.832555	-0.241028
1969	Cardiomyocytes	3	6	10	14	18	22	28	34	37	42	0.404841	0.30947
1970	Mixed mesenchymal mesoderm	2	8	11	15	19	27	36	48	58	70	0.58482	0.293413
1971	Erythroid	0	1	2	3	4	4	5	6	10	11	0.404841	0.127572
1972	Erythroid	0	0	0	0	3	4	4	5	8	8	0.832555	-0.161565
1973	Cardiomyocytes	3	9	12	19	23	26	33	39	47	53	0.270417	0.27906
1974	Splanchnic mesoderm	3	11	16	25	31	36	40	45	49	57	0.150976	-0.126119
1975	Gut tube	1	7	16	21	27	35	37	43	47	50	0.464501	0.0691827
1976	Gut tube	3	9	16	21	22	27	28	33	35	39	0.390865	-0.198212
1977	Cardiomyocytes	5	8	11	14	17	21	25	31	38	41	0.505724	-0.159484
1978	Splanchnic mesoderm	5	7	7	11	13	16	17	19	24	33	0.200989	-0.162457
1979	Cardiomyocytes	1	6	11	19	24	27	32	36	44	49	0.299769	0.215539
1980	Splanchnic mesoderm	4	7	11	14	18	22	26	32	38	43	0.265903	0.32997
1981	Blood progenitors	2	2	3	4	5	5	7	12	13	15	0.309197	0.134558
1982	Gut tube	2	4	7	14	20	25	33	40	44	55	0.435834	0.219743
1983	Cardiomyocytes	3	8	11	16	22	29	34	40	46	57	0.39329	0.290273
1984	Cardiomyocytes	2	7	11	11	19	25	30	40	45	52	0.342649	0.275981
1985	Splanchnic mesoderm	5	7	17	22	26	29	33	39	47	54	0.309197	0.288484
1986	Splanchnic mesoderm	2	3	6	7	9	15	17	19	27	33	0.20563	0.242924
1987	Gut tube	4	12	20	28	34	40	49	53	61	67	0.43485	-0.131937
1988	Gut tube	4	8	15	22	29	34	40	43	46	54	0.43485	-0.123124
1989	Splanchnic mesoderm	2	2	7	9	10	15	19	24	27	30	0.345178	0.305169
1990	Splanchnic mesoderm	6	10	14	18	28	33	37	39	47	54	0.277812	-0.148342
1991	Cardiomyocytes	2	3	5	8	11	18	23	28	37	43	0.361491	0.214413
1992	Splanchnic mesoderm	4	7	9	14	16	19	20	23	27	32	0.311076	-0.213312
1993	Splanchnic mesoderm	6	12	14	18	21	25	29	33	36	42	0.338731	-0.173419
1994	Splanchnic mesoderm	4	8	10	11	17	20	20	24	26	31	0.354038	-0.0721314
1995	Splanchnic mesoderm	5	11	16	19	24	27	34	39	46	50	0.309197	-0.161888
1996	Gut tube	5	9	13	20	27	35	40	50	61	63	0.421941	-0.163909
1997	Gut tube	4	5	11	17	24	34	39	48	57	68	0.43485	-0.119807
1998	Splanchnic mesoderm	4	4	9	13	16	22	36	41	50	61	0.342605	0.295527
[truncated: 7,409 more rows]

## Sheet: SageNet
test cell index	cell type	hit neighbors with k=20	hit neighbors with k=40	hit neighbors with k=60	hit neighbors with k=80	hit neighbors with k=100	hit neighbors with k=120	hit neighbors with k=140	hit neighbors with k=160	hit neighbors with k=180	hit neighbors with k=200	jsd	spearman corr
0	Haematoendothelial progenitors	0	0	1	1	2	3	3	4	5	6	0.559122	-0.0834816
1	Neural crest	1	1	2	3	6	8	11	14	14	14	0.724981	0.253824
2	Neural crest	0	1	1	4	9	11	14	20	24	30	0.529027	0.27577
3	Neural crest	3	4	9	16	18	24	25	30	35	42	0.497053	0.139806
4	Neural crest	0	2	5	11	16	20	21	26	31	36	0.494064	0.00735775
5	Neural crest	0	0	0	2	8	12	15	20	24	25	0.587835	0.12395
6	Haematoendothelial progenitors	0	0	4	6	7	8	9	13	15	18	0.640411	-0.011471
7	Neural crest	1	6	7	9	13	18	20	23	28	35	0.409656	0.138676
8	Neural crest	0	3	5	5	10	12	16	21	22	27	0.631165	0.244956
9	Neural crest	1	2	3	4	5	8	11	12	18	20	0.377666	0.0272479
10	Haematoendothelial progenitors	0	0	3	7	10	13	18	20	21	26	0.568129	0.0473564
11	Neural crest	1	4	7	13	16	21	24	30	33	35	0.58482	-0.00277868
12	Cranial mesoderm	2	4	4	5	9	13	18	20	21	24	0.393059	-0.0439758
13	Haematoendothelial progenitors	0	2	5	7	10	12	15	16	18	20	0.441632	0.0971977
14	Cranial mesoderm	1	3	7	8	10	18	21	24	26	27	0.373059	-0.0348744
15	Neural crest	1	6	9	15	20	25	32	40	44	51	0.498294	0.0752646
16	Haematoendothelial progenitors	1	3	3	7	11	14	16	21	23	27	0.291269	0.00682889
17	Haematoendothelial progenitors	0	4	4	6	13	18	22	25	26	31	0.366205	0.0636684
18	Neural crest	1	2	2	2	3	5	8	8	9	14	0.381211	-0.00963962
19	Surface ectoderm	0	0	2	2	3	5	6	9	17	23	0.784003	0.134551
20	Neural crest	1	1	3	8	12	18	23	26	29	32	0.404841	0.287035
21	Neural crest	2	5	7	9	11	15	18	19	19	19	0.300694	0.0690183
22	Cranial mesoderm	0	1	2	2	5	5	7	8	10	12	0.511517	-0.0743715
23	Neural crest	0	2	5	6	10	16	20	24	25	31	0.653816	0.243459
24	Neural crest	0	0	2	6	7	13	16	19	23	29	0.832555	0.357802
25	Neural crest	2	3	5	7	13	16	20	24	28	34	0.626167	0.340279
26	Endothelium	1	1	1	1	2	2	5	5	8	12	0.704699	-0.112702
27	Neural crest	1	2	4	7	11	17	24	29	32	37	0.278944	0.181739
28	Neural crest	0	0	2	2	5	9	19	22	30	36	0.553971	0.0377847
29	Cranial mesoderm	1	5	9	12	14	20	26	31	35	41	0.262988	-0.0113169
30	Neural crest	0	1	4	5	7	9	12	18	22	27	0.37417	0.0727315
31	Neural crest	0	3	7	12	16	21	25	29	32	37	0.607802	0.0144699
32	Neural crest	0	0	0	1	3	3	6	8	9	12	0.710983	0.267023
33	Neural crest	1	1	2	3	5	10	14	18	20	24	0.310712	0.0476395
34	Neural crest	1	1	6	7	9	11	11	12	12	15	0.732238	0.295408
35	Endothelium	0	0	3	3	4	5	5	7	10	13	0.667294	-0.0237296
36	Neural crest	2	7	12	16	21	31	39	43	53	60	0.406144	0.19981
37	Cranial mesoderm	0	2	3	5	8	10	13	14	14	17	0.351364	-0.0336848
38	Neural crest	1	4	4	6	9	12	17	23	24	28	0.657549	0.0481527
39	Cranial mesoderm	0	1	5	11	11	16	20	26	27	28	0.437498	0.253132
40	Haematoendothelial progenitors	0	2	4	4	5	7	10	12	14	17	0.435667	-0.0884038
41	Haematoendothelial progenitors	1	1	3	5	6	9	10	14	17	17	0.652947	0.136289
42	Neural crest	0	1	6	13	16	19	25	29	33	39	0.389763	0.0983654
43	Cranial mesoderm	0	2	3	6	8	12	16	20	26	30	0.304416	0.122487
44	Neural crest	0	0	3	5	8	12	16	20	22	22	0.411944	0.30346
45	Neural crest	1	3	4	7	13	21	26	28	34	40	0.609126	0.292114
46	Neural crest	2	2	2	3	3	3	4	7	9	13	0.732238	0.304951
47	Cranial mesoderm	0	3	4	4	6	9	12	12	16	18	0.553128	-0.118629
48	Neural crest	0	2	4	7	12	15	22	25	28	33	0.527378	0.036607
49	Neural crest	2	5	14	17	21	28	34	43	49	51	0.496828	0.249417
50	Haematoendothelial progenitors	0	1	1	3	5	6	9	10	13	18	0.391899	0.0313438
51	Neural crest	1	3	8	14	18	26	40	53	59	69	0.703632	0.19574
52	Surface ectoderm	0	0	0	0	1	1	2	4	6	6	0.691257	0.367504
53	Neural crest	1	1	3	7	11	13	17	18	18	19	0.452867	-0.0429283
54	Cranial mesoderm	1	1	1	3	3	5	8	8	10	10	0.289774	0.0811447
55	Cranial mesoderm	0	0	1	1	3	3	6	8	12	14	0.392671	0.0246727
56	Neural crest	1	2	3	6	10	14	19	26	31	37	0.0950216	0.175301
57	Endothelium	0	0	0	0	1	4	6	9	13	18	0.593399	0.0212761
58	Neural crest	0	1	3	5	7	10	12	20	24	29	0.63325	0.20995
59	Neural crest	0	0	2	5	7	9	12	16	17	23	0.525266	-0.00754453
60	Neural crest	1	5	7	11	16	21	28	33	38	39	0.236441	0.116408
61	Neural crest	1	4	10	10	14	15	19	20	22	23	0.287524	0.26344
62	Endothelium	0	0	1	1	2	2	2	2	2	4	0.769831	-0.00836703
63	Endothelium	1	3	4	5	5	8	14	17	18	20	0.435749	-0.0415512
64	Neural crest	1	1	6	10	13	21	27	30	32	36	0.454695	0.24499
65	Neural crest	1	2	2	2	2	5	8	9	13	15	0.515075	0.3536
66	Haematoendothelial progenitors	1	2	4	4	10	13	14	16	18	22	0.391003	0.0367474
67	Cranial mesoderm	1	5	7	10	15	19	21	21	24	28	0.436983	0.0971023
68	Cranial mesoderm	1	4	8	11	16	18	24	29	31	34	0.292275	0.089983
69	Neural crest	0	0	5	11	17	23	34	42	49	54	0.667467	0.25703
70	Neural crest	0	2	3	7	10	14	18	23	29	33	0.618514	0.218299
71	Surface ectoderm	1	1	1	2	2	2	3	3	3	4	0.549603	0.359399
72	Neural crest	0	0	2	6	8	9	12	13	18	20	0.315173	0.0372221
73	Endothelium	0	0	0	0	0	0	0	4	9	11	0.5897	-0.0926515
74	Neural crest	2	8	11	13	18	21	25	29	39	42	0.532517	0.11499
75	Cranial mesoderm	1	1	3	5	9	11	12	15	17	19	0.272224	0.00279843
76	Cranial mesoderm	0	0	2	2	5	6	7	8	10	11	0.246405	-0.0440021
77	Neural crest	0	0	0	1	2	2	2	5	7	10	0.734375	0.310565
78	Neural crest	0	0	2	2	3	8	9	10	13	15	0.392317	0.0525505
79	Surface ectoderm	0	0	0	1	1	2	2	2	3	3	0.612916	0.127295
80	Neural crest	0	1	4	7	12	17	23	32	34	36	0.690367	0.337133
81	Cranial mesoderm	2	4	5	8	10	14	17	18	20	21	0.28006	0.0740963
82	Cranial mesoderm	0	1	3	5	8	12	16	17	18	19	0.470555	0.0207081
83	Cranial mesoderm	1	2	2	4	6	10	10	11	12	14	0.504505	-0.0327056
84	Cranial mesoderm	0	4	5	6	10	12	12	15	17	21	0.409017	-0.0261532
85	Cranial mesoderm	0	0	2	6	6	9	9	13	14	16	0.641856	-0.0654233
86	Surface ectoderm	0	0	2	2	3	3	5	6	8	10	0.425363	0.269814
87	Endothelium	0	0	0	0	0	0	0	1	2	4	0.702411	0.0545057
88	Endothelium	0	0	0	1	2	3	7	7	13	17	0.57794	0.0240832
89	Surface ectoderm	0	1	4	9	10	13	16	19	24	30	0.407211	0.278776
90	Cranial mesoderm	0	0	1	1	1	2	2	3	5	7	0.425181	-0.072664
91	Surface ectoderm	0	1	4	7	9	13	19	24	28	37	0.607441	0.195479
92	Cranial mesoderm	1	2	5	8	12	15	17	19	22	23	0.295357	0.139464
93	Haematoendothelial progenitors	0	1	2	4	6	7	8	11	11	14	0.454416	-0.00497962
94	Cranial mesoderm	0	1	4	7	10	12	17	19	19	25	0.42107	0.060159
95	Cranial mesoderm	0	2	3	5	8	14	17	23	29	34	0.562188	-0.00620477
96	Cranial mesoderm	0	3	6	9	13	14	15	15	17	19	0.283222	0.0246993
97	Neural crest	0	0	1	2	3	6	9	12	15	22	0.767577	0.343571
98	Cranial mesoderm	0	2	3	4	5	7	9	10	12	15	0.48568	0.00890204
99	Surface ectoderm	1	2	2	3	7	7	8	10	12	13	0.533479	0.268229
100	Cranial mesoderm	0	2	4	5	8	8	9	12	14	16	0.463965	-0.0938288
101	Cranial mesoderm	0	1	6	10	13	17	20	26	30	36	0.451394	0.225961
102	Neural crest	0	0	1	1	4	7	9	10	14	16	0.698881	0.1306
103	Cranial mesoderm	0	1	2	3	3	4	6	9	12	14	0.591637	-0.0917149
104	Neural crest	1	3	7	11	12	17	18	23	26	28	0.430854	0.0436997
105	Surface ectoderm	1	1	1	1	1	3	3	3	4	4	0.776586	0.253036
106	Neural crest	0	0	0	0	0	1	3	5	7	10	0.606837	0.132471
107	Cranial mesoderm	0	1	3	4	10	12	16	17	18	22	0.485296	0.00626597
108	Cranial mesoderm	1	1	2	3	5	5	8	11	12	13	0.467135	0.0153908
109	Cranial mesoderm	0	2	3	5	10	13	15	15	19	19	0.314028	-0.0925742
110	Neural crest	1	4	6	7	11	14	16	17	20	20	0.267676	0.0308763
111	Cranial mesoderm	1	1	2	2	3	4	4	4	5	6	0.500818	0.00331454
112	Surface ectoderm	0	0	3	5	6	7	9	12	16	21	0.699651	0.336882
113	Surface ectoderm	1	1	2	3	4	6	8	10	11	12	0.490195	0.122131
114	Surface ectoderm	0	0	0	1	3	3	3	3	4	4	0.66577	0.0482219
115	Neural crest	1	1	2	8	12	16	25	29	34	37	0.336298	0.141772
116	Cranial mesoderm	0	0	0	0	1	1	2	2	2	2	0.604396	0.0264827
117	Surface ectoderm	0	0	1	3	4	6	8	11	14	16	0.722213	0.0130805
118	Cranial mesoderm	0	0	1	1	1	2	2	3	4	5	0.533917	-0.0500277
119	Surface ectoderm	0	0	0	0	0	2	3	3	3	3	0.60263	0.0894328
120	Mixed mesenchymal mesoderm	1	1	1	1	2	3	3	4	4	4	0.662344	0.0747481
121	Cranial mesoderm	1	3	7	10	13	17	20	25	29	33	0.522209	0.0520579
122	Haematoendothelial progenitors	1	1	2	4	4	5	6	7	10	11	0.59991	0.148923
123	Surface ectoderm	0	0	2	3	7	9	12	18	22	23	0.638437	0.225936
124	Mixed mesenchymal mesoderm	1	1	1	1	2	2	3	4	4	4	0.694794	0.0677447
125	Neural crest	0	3	4	11	13	19	23	26	31	36	0.682252	0.311587
126	Neural crest	0	0	1	6	9	13	20	25	30	35	0.480935	0.0880475
127	Surface ectoderm	1	1	5	9	12	14	17	18	22	31	0.252972	0.225518
128	Neural crest	0	0	3	4	6	6	10	15	18	24	0.373773	0.0443665
129	Surface ectoderm	0	3	4	7	9	14	15	19	20	22	0.419544	0.174204
130	Neural crest	1	1	2	2	2	2	2	3	3	4	0.771496	0.391409
131	Surface ectoderm	0	0	1	3	7	9	9	10	15	15	0.374906	0.134161
132	Cranial mesoderm	0	0	0	1	2	5	5	6	10	12	0.736505	-0.105764
133	Surface ectoderm	0	2	6	11	13	18	22	27	31	34	0.374423	0.270377
134	Surface ectoderm	1	3	4	6	6	8	12	14	15	17	0.433703	0.169292
135	Surface ectoderm	0	2	4	4	4	6	7	7	9	10	0.592141	0.168738
136	Neural crest	0	0	0	0	2	3	4	9	9	10	0.774358	0.137213
137	Surface ectoderm	0	0	0	1	1	2	3	5	6	7	0.579893	0.204442
138	Surface ectoderm	1	3	6	9	10	15	20	25	37	44	0.281991	0.401716
139	Surface ectoderm	0	0	1	3	4	7	7	9	11	11	0.500103	0.0538906
140	Forebrain/Midbrain/Hindbrain	0	2	6	12	18	23	29	36	44	45	0.594467	0.291646
141	Surface ectoderm	0	0	2	2	3	4	7	9	10	10	0.68593	0.239829
142	Neural crest	0	0	0	1	1	1	2	5	7	9	0.803373	0.144167
143	Surface ectoderm	0	0	0	1	1	1	1	1	1	1	0.772396	0.0732445
144	Surface ectoderm	1	2	3	3	3	3	4	4	6	8	0.628553	0.142399
145	Surface ectoderm	0	1	2	4	7	12	15	19	23	26	0.558139	0.129089
146	Surface ectoderm	1	3	3	4	5	8	9	10	13	14	0.608994	0.157096
147	Surface ectoderm	0	1	3	6	9	13	15	16	18	19	0.408397	0.268083
148	Surface ectoderm	1	1	1	1	2	2	3	3	4	6	0.668849	0.1857
149	Surface ectoderm	1	1	4	9	9	9	13	16	23	30	0.637392	0.256018
150	Cranial mesoderm	0	0	1	2	4	6	6	8	13	15	0.411518	-0.00629458
151	Surface ectoderm	0	0	1	3	9	12	17	23	29	36	0.674427	0.126638
152	Surface ectoderm	0	3	5	7	7	8	10	14	20	24	0.420412	0.0923923
153	Surface ectoderm	1	2	3	4	5	6	8	11	13	14	0.234834	0.311871
154	Surface ectoderm	0	2	3	3	3	7	10	13	16	18	0.570122	0.158795
155	Surface ectoderm	1	3	7	9	12	19	27	32	36	41	0.505649	0.357246
156	Surface ectoderm	0	3	4	9	12	14	18	20	25	29	0.250351	0.288461
157	Surface ectoderm	0	0	1	3	4	6	9	11	16	21	0.551338	0.250342
158	Surface ectoderm	1	1	1	1	3	6	7	11	13	17	0.67234	0.198796
159	Cranial mesoderm	1	1	1	2	3	5	7	7	7	7	0.544451	-0.0688779
160	Surface ectoderm	2	2	3	4	7	9	12	16	17	18	0.356674	0.262315
161	Mixed mesenchymal mesoderm	0	0	0	0	2	3	4	4	4	4	0.573115	0.144236
162	Surface ectoderm	0	0	0	0	3	4	4	5	7	9	0.332654	0.236806
163	Neural crest	1	2	5	5	12	17	20	22	27	29	0.559181	-0.0206192
164	Haematoendothelial progenitors	0	0	0	3	4	6	9	10	12	15	0.498567	-0.0364362
165	Cranial mesoderm	0	0	0	0	2	4	7	10	11	12	0.608151	-0.056697
166	Neural crest	1	2	3	4	8	14	20	26	33	37	0.201465	0.179654
167	Cranial mesoderm	0	4	4	5	6	11	13	14	18	21	0.543098	-0.0360671
168	Haematoendothelial progenitors	1	1	1	3	5	6	11	12	15	17	0.588741	0.0808359
169	Neural crest	0	2	7	8	13	19	23	24	28	32	0.464501	0.0156851
170	Endothelium	0	0	1	2	4	5	9	9	10	11	0.556337	-0.0758245
171	Neural crest	1	1	3	4	6	12	18	24	33	39	0.554507	0.109555
172	Cranial mesoderm	0	0	0	2	6	8	12	16	19	23	0.543006	-0.119986
173	Haematoendothelial progenitors	0	2	5	6	7	7	10	14	16	21	0.548174	-0.100501
174	Cranial mesoderm	0	0	3	6	11	15	22	26	30	36	0.598871	-0.0338406
175	Haematoendothelial progenitors	0	1	1	2	4	6	7	9	11	13	0.537088	-0.0309076
176	Neural crest	0	0	0	0	0	2	3	5	6	8	0.429695	-0.0572863
177	Endothelium	0	0	0	4	4	4	5	6	7	7	0.58482	0.0993724
178	Neural crest	1	2	3	4	7	7	8	9	10	15	0.53219	0.089869
179	Endothelium	0	1	3	4	4	8	15	20	24	26	0.53701	-0.0010311
180	Neural crest	1	3	3	8	10	13	17	21	27	33	0.653816	0.300836
181	Neural crest	1	3	4	6	7	10	10	11	15	16	0.530225	-0.0794164
182	Cranial mesoderm	0	1	1	2	3	5	6	7	8	9	0.658825	-0.123158
183	Cranial mesoderm	2	5	9	11	13	16	17	20	22	23	0.602319	-0.0154709
184	Cranial mesoderm	0	0	0	0	0	0	0	0	0	1	0.782225	-0.0496143
185	Cranial mesoderm	1	1	1	1	1	1	2	5	5	9	0.631898	0.0234076
186	Neural crest	0	1	3	5	6	10	13	18	22	24	0.421057	0.116073
187	Haematoendothelial progenitors	0	1	2	6	13	17	22	25	34	35	0.650239	0.213306
188	Neural crest	1	2	4	9	13	17	22	22	24	26	0.554984	0.0423388
189	Neural crest	1	2	5	9	12	15	19	23	28	29	0.773348	0.192682
190	Endothelium	1	1	2	3	3	4	5	8	10	11	0.574051	0.0756596
191	Cranial mesoderm	2	5	5	10	13	14	17	20	24	24	0.516704	0.0281439
192	Neural crest	1	1	1	2	2	4	7	10	12	14	0.770642	0.209755
193	ExE endoderm	1	1	1	3	4	5	7	11	12	16	0.462261	0.00568716
194	Neural crest	1	3	6	10	13	17	21	24	29	37	0.399032	0.135516
195	Neural crest	1	3	8	11	15	25	29	35	40	47	0.277843	0.279467
196	Endothelium	0	1	1	4	5	5	6	6	7	7	0.58482	0.155554
197	Neural crest	0	3	5	6	11	11	14	18	19	21	0.357979	0.179643
198	Cranial mesoderm	0	0	2	4	5	6	8	8	9	12	0.641856	-0.0440579
199	Neural crest	0	3	3	9	11	19	22	25	25	30	0.331751	-0.0258721
200	Endothelium	0	1	1	2	4	5	5	6	7	8	0.58482	0.0775308
201	Endothelium	0	2	4	5	6	7	10	13	19	19	0.616762	0.0527849
202	Haematoendothelial progenitors	0	0	1	1	1	2	3	5	5	6	0.607083	0.00293946
203	Neural crest	0	0	0	1	2	3	3	3	3	7	0.832555	0.0579524
204	Neural crest	0	0	2	2	3	4	8	10	15	23	0.708656	0.148492
205	Haematoendothelial progenitors	1	2	3	6	7	8	12	14	19	25	0.475571	0.0818991
206	Cranial mesoderm	0	0	0	0	1	2	2	3	4	7	0.509967	-0.0406844
207	Endothelium	0	0	2	2	3	4	5	7	9	14	0.493567	0.0716452
208	Endothelium	0	0	0	1	1	2	3	3	7	11	0.616762	0.134701
209	Neural crest	0	2	7	10	12	17	23	32	40	43	0.43485	-0.015792
210	Neural crest	1	1	1	2	4	8	9	12	20	28	0.510555	-0.0217544
211	Cranial mesoderm	0	0	2	2	5	6	8	9	12	14	0.608279	0.0240346
212	Neural crest	1	2	10	15	20	30	35	42	49	55	0.299769	0.343154
213	Neural crest	0	0	2	2	6	10	13	14	15	17	0.529027	-0.0103646
214	Neural crest	0	0	0	0	1	2	3	8	10	15	0.832555	0.250993
215	Endothelium	0	1	2	5	6	10	13	16	18	21	0.552454	0.0503943
216	Cranial mesoderm	0	0	1	2	4	5	8	11	13	16	0.570232	-0.0576773
217	Neural crest	0	1	5	6	7	9	13	17	21	22	0.726663	0.156034
218	Neural crest	0	0	2	3	4	7	9	11	14	16	0.326493	0.0349734
219	Cranial mesoderm	0	3	6	8	12	15	20	20	20	22	0.27611	0.0914557
220	Haematoendothelial progenitors	1	2	3	5	6	8	11	14	17	22	0.258663	-0.00675748
221	Cranial mesoderm	0	0	1	6	6	7	8	12	15	17	0.507927	-0.0105604
222	Cranial mesoderm	0	0	1	2	3	6	7	9	10	11	0.611032	0.0325208
223	Cranial mesoderm	0	1	1	2	2	2	2	3	6	7	0.677195	-0.0533386
224	Endothelium	0	0	0	1	1	1	1	1	6	9	0.729415	-0.086305
225	Surface ectoderm	0	1	2	3	5	6	9	10	10	11	0.642419	0.145951
226	Cranial mesoderm	0	1	1	1	2	2	3	4	8	12	0.661411	-0.0089412
227	Endothelium	0	1	1	2	2	2	2	4	5	5	0.684717	0.0690623
228	Endothelium	0	2	4	7	9	11	13	17	19	26	0.560415	0.12162
229	Cranial mesoderm	0	1	1	2	3	6	12	14	15	18	0.60933	0.0228803
230	Cranial mesoderm	0	0	0	0	1	2	3	3	3	7	0.649922	-0.0160664
231	Cranial mesoderm	0	2	5	7	10	15	21	28	35	40	0.496596	0.0536669
232	Endothelium	1	3	5	6	7	7	8	9	11	12	0.498294	0.0529293
233	Surface ectoderm	0	1	1	2	2	2	2	3	3	4	0.744055	0.12217
234	Cranial mesoderm	0	3	3	5	9	13	19	21	25	30	0.569693	0.117208
235	Forebrain/Midbrain/Hindbrain	0	1	1	2	2	3	3	7	9	13	0.794101	0.0514424
236	Surface ectoderm	0	0	0	0	0	0	0	0	0	0	0.736505	0.189348
237	Cranial mesoderm	0	2	3	4	7	11	14	17	23	25	0.523134	0.142721
238	Haematoendothelial progenitors	1	4	6	7	8	8	11	15	21	24	0.513323	0.0218486
239	Surface ectoderm	0	0	2	2	4	5	9	10	14	17	0.683917	0.175075
240	Cranial mesoderm	1	1	2	4	10	16	21	29	38	45	0.557888	0.0678331
241	Endothelium	0	1	2	2	2	2	4	5	5	8	0.555815	-0.00308503
242	Cranial mesoderm	0	3	5	10	11	14	18	21	24	29	0.544547	0.0494711
243	Endothelium	0	1	3	4	6	9	11	16	21	27	0.594467	0.107045
244	Cranial mesoderm	1	1	2	4	6	8	15	17	18	21	0.579829	0.0376388
245	Surface ectoderm	0	1	3	5	6	11	11	14	20	23	0.657996	0.219148
246	Cranial mesoderm	0	0	0	0	1	4	4	5	5	6	0.658639	0.0242971
247	Surface ectoderm	1	5	6	7	9	9	10	10	13	14	0.671798	0.210952
248	Definitive endoderm	1	2	5	8	12	14	18	22	24	27	0.19197	0.281708
249	Surface ectoderm	0	0	0	0	0	0	0	0	1	1	0.811474	0.16094
250	Endothelium	3	6	7	7	8	10	12	13	15	19	0.58482	0.106739
251	Surface ectoderm	0	4	6	8	10	14	20	21	24	31	0.278804	0.290411
252	Cranial mesoderm	2	2	3	5	8	11	15	21	27	29	0.460103	0.0937741
253	Cranial mesoderm	1	2	2	4	7	12	15	19	23	28	0.554005	0.0945449
254	Cranial mesoderm	0	0	4	7	13	15	22	24	28	40	0.472631	0.160467
255	Endothelium	1	2	3	5	5	5	8	13	17	18	0.434947	0.168198
256	Cranial mesoderm	0	0	0	1	1	4	6	9	11	16	0.622476	0.0962351
257	Cranial mesoderm	0	0	0	2	7	9	12	15	20	22	0.560486	0.114658
258	Definitive endoderm	0	0	0	0	2	2	3	4	4	5	0.697894	0.124875
259	Surface ectoderm	1	3	4	6	9	10	14	16	20	25	0.275824	0.374
260	Endothelium	0	0	1	5	6	11	14	18	22	27	0.46834	0.0311192
261	Surface ectoderm	0	0	1	1	3	5	6	7	9	11	0.395426	0.308166
262	Forebrain/Midbrain/Hindbrain	1	2	2	5	8	9	12	14	15	17	0.661991	0.262017
263	Surface ectoderm	1	3	5	7	10	10	13	13	15	15	0.666245	0.290828
264	Surface ectoderm	0	3	5	5	7	9	10	12	13	15	0.32958	0.293754
265	Cranial mesoderm	0	2	4	8	11	15	19	25	30	36	0.448584	0.0724655
266	Surface ectoderm	0	2	4	4	4	9	9	11	12	14	0.656453	0.213838
267	Sclerotome	0	3	5	7	11	13	16	18	22	26	0.478375	0.108738
268	Endothelium	0	0	4	5	7	8	11	17	25	27	0.555268	0.111974
269	Endothelium	2	3	4	5	5	8	9	10	12	14	0.494064	0.0554031
270	Cranial mesoderm	2	4	6	10	13	13	15	21	25	25	0.333443	0.0272422
271	Surface ectoderm	0	0	0	0	0	0	1	3	4	5	0.832555	0.174628
272	Surface ectoderm	0	0	0	0	0	0	0	1	1	1	0.832555	0.0675206
273	Surface ectoderm	1	3	8	11	15	18	20	24	25	26	0.383466	0.305216
274	Surface ectoderm	0	0	1	2	3	3	3	5	8	10	0.540434	0.105238
275	Cranial mesoderm	0	0	3	3	7	10	13	17	20	22	0.583553	0.111174
276	Cranial mesoderm	0	2	2	5	7	11	14	15	19	23	0.498216	0.0879818
277	Cranial mesoderm	0	1	4	7	13	19	23	28	34	43	0.486738	0.0999854
278	Haematoendothelial progenitors	0	0	0	1	1	1	1	3	4	5	0.671227	-0.00287198
279	Surface ectoderm	0	1	5	8	13	16	19	22	22	25	0.354699	0.212001
280	Neural crest	0	0	0	1	1	2	4	7	7	7	0.715869	0.0457895
281	Cranial mesoderm	0	2	3	5	6	6	8	11	15	18	0.530894	0.0435174
282	Cranial mesoderm	0	0	1	1	2	2	3	4	6	6	0.728427	0.0504665
283	Cranial mesoderm	0	0	3	7	9	11	15	20	22	27	0.46304	0.0437287
284	Anterior somitic tissues	0	2	4	8	9	14	18	23	30	42	0.574722	0.100921
285	Surface ectoderm	1	1	3	8	10	13	17	22	25	28	0.452484	0.156113
286	Surface ectoderm	0	0	0	0	1	6	9	10	14	17	0.728427	0.28681
287	Endothelium	1	2	2	3	4	6	8	9	11	14	0.498294	0.0332481
288	Cranial mesoderm	0	2	4	9	13	21	24	31	38	45	0.53041	0.142314
289	Spinal cord	0	0	0	0	0	1	1	1	1	1	0.782225	0.149583
290	Surface ectoderm	1	1	2	4	4	5	6	7	8	11	0.650239	0.310751
291	Forebrain/Midbrain/Hindbrain	1	2	3	5	6	9	10	12	14	15	0.592922	0.0921991
292	Cranial mesoderm	0	0	2	3	5	5	6	10	12	13	0.585893	0.136688
293	Surface ectoderm	1	1	1	3	3	4	5	5	9	12	0.688533	0.308901
294	Forebrain/Midbrain/Hindbrain	2	4	5	7	10	11	13	15	17	18	0.598853	0.345598
295	Cranial mesoderm	1	1	3	4	4	6	8	11	13	18	0.510604	0.144332
296	Cranial mesoderm	3	9	11	18	22	28	34	37	41	46	0.39348	0.0979912
297	Cranial mesoderm	0	1	2	5	11	13	19	23	27	33	0.566647	0.0737878
298	Surface ectoderm	0	0	0	0	1	2	3	3	5	5	0.741354	0.0145225
299	Surface ectoderm	0	1	4	6	6	14	17	20	22	27	0.535636	0.165972
300	Forebrain/Midbrain/Hindbrain	0	0	1	3	4	6	8	11	14	16	0.530252	0.339516
301	Neural crest	0	1	2	2	3	4	5	6	6	8	0.692014	0.104482
302	Cranial mesoderm	0	1	1	4	7	8	9	11	14	17	0.690367	0.0652739
303	Haematoendothelial progenitors	0	1	2	6	9	16	19	24	29	32	0.732238	0.159522
304	Surface ectoderm	0	1	1	4	7	8	11	12	14	14	0.334446	0.199513
305	Cranial mesoderm	0	0	1	1	2	2	5	6	7	10	0.690404	0.0809838
306	Cranial mesoderm	0	1	3	9	12	16	24	33	43	52	0.34674	0.123051
307	Sclerotome	0	0	3	5	9	10	12	13	14	21	0.394286	0.151793
308	Surface ectoderm	1	2	3	4	5	5	8	12	18	19	0.651889	0.315484
309	Surface ectoderm	3	5	6	9	11	12	13	18	24	26	0.464283	0.13151
310	Cranial mesoderm	1	3	7	11	16	19	24	28	33	37	0.614266	0.067257
311	Cranial mesoderm	2	4	4	4	7	8	10	10	12	14	0.497182	0.0872465
312	Surface ectoderm	0	1	3	3	4	5	8	12	15	17	0.674373	0.266586
313	Cranial mesoderm	0	0	3	4	4	8	9	13	16	20	0.517001	0.0155462
314	Cranial mesoderm	0	0	2	2	3	4	4	8	9	12	0.521415	0.0144247
315	Surface ectoderm	0	0	1	2	3	4	5	6	11	14	0.548943	0.122238
316	Cranial mesoderm	0	2	3	3	8	14	18	23	27	32	0.534445	0.0584892
317	Cranial mesoderm	0	2	4	6	10	13	14	16	18	21	0.494298	0.110058
318	Cranial mesoderm	1	3	6	9	14	18	19	23	29	34	0.375176	0.118324
319	Surface ectoderm	1	1	3	5	5	9	12	15	17	18	0.454029	0.269793
320	Forebrain/Midbrain/Hindbrain	1	2	5	5	6	7	9	10	12	12	0.498911	0.162563
321	Cranial mesoderm	0	4	5	11	11	15	15	18	21	26	0.425037	0.129064
322	Cranial mesoderm	0	2	3	6	10	12	15	16	19	22	0.644894	0.02862
323	Endothelium	1	1	3	7	10	14	20	21	24	28	0.591688	0.122824
324	Definitive endoderm	0	0	0	0	0	0	2	3	4	4	0.622668	0.0756002
325	Anterior somitic tissues	1	4	4	7	12	16	21	28	31	34	0.417594	0.161383
326	Surface ectoderm	0	1	2	5	5	5	5	6	8	11	0.344749	0.212555
327	Haematoendothelial progenitors	0	2	5	7	14	17	22	23	26	31	0.412583	0.101799
328	Splanchnic mesoderm	2	3	5	7	9	12	15	19	20	23	0.502046	0.0210641
329	Cranial mesoderm	2	5	8	16	20	22	28	32	35	37	0.3702	0.0660994
330	Cranial mesoderm	0	1	2	2	5	8	11	12	15	17	0.660101	0.0251405
331	Cranial mesoderm	0	1	3	4	6	8	11	13	16	18	0.539325	0.0620523
332	Endothelium	2	3	3	5	5	6	8	10	14	15	0.483093	0.0951835
333	Cranial mesoderm	1	4	6	9	12	16	20	23	30	36	0.319827	0.149503
334	Cranial mesoderm	0	1	1	2	4	5	6	10	12	15	0.605826	0.0945229
335	Cranial mesoderm	1	1	1	1	4	4	4	5	5	7	0.578464	-0.0824709
336	Cranial mesoderm	1	2	3	3	4	7	11	15	20	25	0.534183	0.115744
337	Surface ectoderm	0	0	0	0	0	0	1	1	1	1	0.780623	0.101881
338	Sclerotome	0	0	0	1	1	2	2	2	5	6	0.750606	0.0501662
339	Cranial mesoderm	0	0	2	5	6	9	12	12	13	15	0.518884	0.110026
340	Endothelium	1	2	4	7	13	19	22	26	28	32	0.547007	0.108701
341	Surface ectoderm	1	3	4	8	10	11	15	18	26	27	0.435657	0.178318
342	Cranial mesoderm	0	2	3	5	6	10	12	12	12	13	0.655723	0.11466
343	Cranial mesoderm	0	0	0	0	0	0	1	2	4	5	0.666868	-0.0278614
344	Forebrain/Midbrain/Hindbrain	0	1	1	1	1	1	1	1	1	1	0.68593	0.212035
345	Surface ectoderm	1	3	4	4	6	8	8	11	11	13	0.623297	0.235812
346	Surface ectoderm	1	3	4	9	9	12	17	20	22	26	0.354079	0.160948
347	Cranial mesoderm	0	0	1	5	9	11	13	15	17	20	0.706655	0.0951486
348	Haematoendothelial progenitors	0	2	6	6	10	16	21	26	30	30	0.64844	0.124707
349	Surface ectoderm	0	3	10	13	14	18	25	31	35	35	0.475507	0.256812
350	Cranial mesoderm	0	2	4	5	5	7	7	9	10	12	0.54326	-0.00751102
351	Neural crest	0	1	4	6	6	6	6	6	8	9	0.560729	0.106995
352	Cranial mesoderm	0	2	4	6	8	10	11	15	20	28	0.410147	0.0950269
353	Neural crest	1	2	4	8	12	15	19	24	30	33	0.52561	0.159284
354	Neural crest	0	0	4	7	9	13	17	22	25	32	0.595962	0.142475
355	Cranial mesoderm	0	2	3	5	13	16	20	26	28	35	0.503336	0.159244
356	Cranial mesoderm	2	2	3	7	8	13	16	16	17	20	0.498687	0.131035
357	Cranial mesoderm	2	2	2	4	5	10	12	12	13	17	0.618877	0.10785
358	Cranial mesoderm	0	0	4	11	15	21	26	29	30	36	0.509922	0.133374
359	Endothelium	0	2	3	5	6	7	8	12	16	18	0.531934	0.0641165
360	Endothelium	0	0	2	4	4	4	7	8	13	15	0.811474	0.0886675
361	Surface ectoderm	0	2	2	4	4	7	8	11	14	18	0.547988	0.14373
362	Definitive endoderm	0	0	0	1	1	1	2	2	2	3	0.811474	0.179002
363	Neural crest	0	0	0	0	3	5	5	5	6	6	0.695896	0.052991
364	Cranial mesoderm	0	2	5	6	9	11	14	17	20	25	0.505793	0.129856
365	Cranial mesoderm	0	2	2	3	5	8	9	11	18	21	0.541172	0.0717888
366	Neural crest	0	1	3	4	7	11	17	21	23	27	0.444854	0.181944
367	Endothelium	1	2	2	2	4	6	9	11	13	16	0.554984	0.0610543
368	Endothelium	1	3	5	7	11	13	16	18	26	30	0.586852	0.152742
369	Neural crest	0	1	2	2	4	5	9	14	17	23	0.563767	0.0521096
370	Neural crest	1	1	1	1	1	1	2	3	3	5	0.662416	0.0543605
371	Neural crest	1	1	3	6	12	14	15	19	23	29	0.34409	0.130165
372	Forebrain/Midbrain/Hindbrain	0	1	4	8	13	17	20	22	23	30	0.626803	0.171465
373	Neural crest	0	3	8	10	16	17	19	23	26	28	0.373608	0.170984
374	Cranial mesoderm	0	0	5	11	17	24	29	36	41	46	0.394486	0.122061
375	Cranial mesoderm	0	3	5	9	10	15	22	25	29	32	0.518496	0.155711
376	Neural crest	1	4	7	9	13	16	22	24	27	30	0.383946	0.170796
377	Cranial mesoderm	1	2	2	2	3	5	6	7	8	8	0.762024	0.0618721
378	Neural crest	2	3	4	9	13	18	23	26	27	30	0.450095	0.160269
379	Cranial mesoderm	0	0	0	1	4	8	8	14	18	19	0.490637	0.0638207
380	Endothelium	0	1	2	4	8	10	13	13	15	19	0.581691	0.212103
381	Cranial mesoderm	0	0	0	0	0	1	3	4	6	10	0.689695	-0.0239719
382	Neural crest	0	3	4	8	10	13	16	17	19	22	0.50289	0.153452
383	Definitive endoderm	0	2	5	6	10	11	11	14	15	19	0.322447	0.278195
384	Neural crest	2	4	6	9	10	13	14	15	18	22	0.523186	0.134286
385	Neural crest	0	1	1	1	3	3	4	4	5	5	0.652774	0.200725
386	Neural crest	1	1	2	4	10	12	15	15	18	20	0.419544	0.0992469
387	Cranial mesoderm	0	1	2	3	10	17	20	26	30	34	0.539109	0.0638581
388	Endothelium	1	3	9	13	16	21	26	29	33	36	0.554777	0.126713
389	Endothelium	0	1	5	11	13	16	22	23	32	36	0.483645	0.173716
390	Surface ectoderm	0	0	0	1	3	5	7	8	10	12	0.4333	0.201401
391	Surface ectoderm	1	1	2	3	4	6	6	6	6	8	0.5303	0.175119
392	Endothelium	1	3	6	7	11	13	15	20	23	28	0.697116	0.109292
393	Cranial mesoderm	2	3	3	5	8	11	12	15	17	20	0.602923	0.109152
394	Surface ectoderm	0	3	5	9	12	19	24	31	38	40	0.495334	0.172722
395	Neural crest	0	0	0	0	1	1	1	1	1	1	0.803373	0.237108
396	Neural crest	1	2	3	3	4	7	9	11	14	18	0.418429	0.121882
397	Cranial mesoderm	1	1	2	2	2	3	3	5	7	10	0.541151	0.0500437
398	Surface ectoderm	1	2	2	5	7	9	9	10	11	13	0.522634	0.192544
399	Neural crest	0	1	6	8	11	14	20	29	31	37	0.418429	0.105863
400	Endothelium	0	3	5	7	13	21	25	26	29	32	0.644461	0.142882
401	Surface ectoderm	0	0	3	4	5	7	9	10	13	18	0.671989	0.0333386
402	Surface ectoderm	0	0	1	1	1	3	8	12	13	15	0.638928	0.283675
403	Cranial mesoderm	1	3	7	11	12	21	23	29	37	43	0.408408	0.183425
404	Haematoendothelial progenitors	1	2	3	5	5	6	10	14	15	21	0.545549	0.109447
405	Neural crest	0	0	0	1	1	2	2	4	6	8	0.672528	0.0663342
406	Surface ectoderm	0	3	5	8	12	16	21	27	32	37	0.490154	0.20194
407	Cranial mesoderm	1	1	3	5	10	13	18	21	23	24	0.585697	0.134494
408	Cranial mesoderm	0	1	1	1	1	2	3	7	10	13	0.526554	0.00866223
409	Neural crest	1	3	4	10	12	18	23	25	29	33	0.49849	0.190399
410	Cranial mesoderm	0	1	2	3	5	5	9	10	12	13	0.626187	0.108729
411	Cranial mesoderm	2	4	8	13	17	22	30	32	37	45	0.430859	0.122304
412	Neural crest	1	3	4	5	13	21	24	28	31	35	0.277048	0.142959
413	Forebrain/Midbrain/Hindbrain	1	3	4	4	8	11	12	13	14	14	0.734375	0.0698612
414	Surface ectoderm	0	2	6	9	14	17	20	27	27	29	0.605249	0.17099
415	Cranial mesoderm	0	1	1	1	3	6	8	10	11	13	0.42925	0.013531
416	Cranial mesoderm	1	4	11	17	22	26	32	34	36	38	0.518562	0.12835
417	Neural crest	0	0	4	6	8	13	18	22	30	34	0.631898	0.190563
418	Haematoendothelial progenitors	0	0	0	1	1	2	2	2	3	4	0.514617	0.0762175
419	Neural crest	0	1	2	3	4	6	8	9	10	12	0.435748	0.101314
420	Endothelium	0	1	4	7	8	8	9	15	18	23	0.594106	0.0901263
421	Cranial mesoderm	0	0	0	1	2	3	4	4	7	9	0.406966	0.088416
422	Cranial mesoderm	1	1	4	7	12	15	18	22	25	26	0.59682	0.142341
423	Neural crest	2	5	7	11	14	17	21	24	29	32	0.362059	0.201111
424	Neural crest	0	0	5	11	12	14	18	23	31	34	0.342534	0.196768
425	Surface ectoderm	0	1	2	7	8	9	10	11	14	17	0.428609	0.2817
426	Cranial mesoderm	1	2	4	6	8	13	16	21	23	30	0.381161	0.0446741
427	Neural crest	1	4	5	7	9	12	16	21	24	33	0.566383	0.34103
428	Endothelium	2	2	4	6	9	16	17	21	24	28	0.688533	0.165722
429	Endothelium	0	0	2	4	6	8	11	14	16	17	0.616762	-0.00031861
430	Surface ectoderm	0	0	0	0	2	3	7	7	7	7	0.777824	0.086314
431	Cranial mesoderm	0	2	2	5	8	9	12	19	28	31	0.581623	0.070331
432	Cranial mesoderm	1	1	3	9	13	18	22	28	37	40	0.418276	0.129831
433	Neural crest	0	3	6	13	17	21	27	30	39	44	0.412656	0.222145
434	Cranial mesoderm	0	1	1	1	2	2	2	3	7	8	0.529145	0.0213568
435	Cranial mesoderm	0	0	2	3	8	8	10	13	18	25	0.551967	0.121452
436	Cranial mesoderm	0	0	0	0	4	6	11	13	15	19	0.633266	-0.0283874
437	Cranial mesoderm	0	2	3	3	4	5	6	7	13	21	0.606712	-0.00837336
438	Cranial mesoderm	0	0	0	0	0	0	1	5	7	10	0.548944	0.00520503
439	Endothelium	0	1	3	5	5	7	9	11	12	15	0.58681	0.0369822
440	Cranial mesoderm	2	2	2	3	5	7	11	13	18	18	0.487706	0.033622
441	Cranial mesoderm	0	0	0	0	0	1	3	4	6	8	0.72939	0.0745348
442	Cranial mesoderm	0	3	3	3	4	4	4	6	8	11	0.543535	0.00927953
443	Cranial mesoderm	0	0	1	1	2	2	4	4	7	7	0.670271	0.0356844
444	Haematoendothelial progenitors	0	0	2	3	6	7	7	10	12	14	0.457733	-0.0102473
445	Cranial mesoderm	1	1	2	3	3	4	6	6	10	13	0.528531	-0.0819461
446	Endothelium	1	1	2	3	5	6	8	10	13	15	0.540822	0.109666
447	Endothelium	0	1	1	5	6	7	9	10	12	12	0.476152	0.116895
448	Cranial mesoderm	0	0	0	1	2	5	8	10	13	16	0.640327	-0.0453507
449	Cranial mesoderm	0	1	2	2	7	12	13	15	18	24	0.588705	0.0950805
450	Cranial mesoderm	1	2	2	4	5	10	12	13	18	21	0.555233	-0.0171253
451	Endothelium	0	3	3	7	10	13	19	21	24	26	0.469472	0.110317
452	Cranial mesoderm	1	2	3	3	3	5	7	9	12	22	0.504215	-0.00185489
453	Endothelium	1	2	5	6	9	10	10	12	15	21	0.554331	-0.0482796
454	Haematoendothelial progenitors	0	0	1	2	2	5	11	13	15	18	0.575835	0.12411
455	Endothelium	1	1	2	7	8	9	11	11	13	15	0.655818	0.0739678
456	Endothelium	0	3	5	6	8	8	12	13	15	17	0.616228	0.0963074
457	Cranial mesoderm	0	0	2	6	8	8	10	14	16	20	0.625763	0.0783155
458	Endothelium	0	0	0	4	6	10	12	14	15	17	0.464501	0.116069
459	Cranial mesoderm	1	3	5	8	10	15	18	22	27	31	0.500973	0.00345125
460	Cranial mesoderm	0	1	1	6	11	21	25	34	45	50	0.529633	0.130865
461	Cranial mesoderm	1	1	3	4	5	7	10	12	15	17	0.466955	-0.0431646
462	Cranial mesoderm	0	0	1	1	1	3	3	4	15	18	0.537787	0.0265171
463	Endothelium	0	1	4	6	9	11	14	15	16	18	0.523792	0.0737235
464	Cranial mesoderm	1	1	2	2	3	7	8	9	14	16	0.544443	0.0734164
465	Endothelium	0	2	3	5	7	8	12	14	19	23	0.652947	0.0380391
466	Endothelium	0	3	7	9	13	17	18	24	27	32	0.320308	0.121268
467	Cranial mesoderm	1	2	3	8	13	19	25	30	36	39	0.535712	0.113763
468	Cranial mesoderm	0	1	2	2	2	8	11	13	15	17	0.43124	0.00973018
469	Forebrain/Midbrain/Hindbrain	0	1	2	2	2	3	5	7	11	15	0.75502	0.31796
470	Haematoendothelial progenitors	0	0	0	0	1	3	3	3	5	5	0.5231	-0.00673875
471	Endothelium	0	0	1	1	1	5	6	8	8	10	0.68593	0.0386762
472	Forebrain/Midbrain/Hindbrain	0	0	0	0	0	0	1	1	1	2	0.832555	0.0499813
473	Endothelium	1	2	5	6	9	10	12	15	15	16	0.494064	0.0419915
474	Endothelium	0	1	3	5	9	12	14	15	18	23	0.392895	0.063785
475	Cranial mesoderm	0	1	2	5	11	12	14	18	27	31	0.55579	0.122236
476	Endothelium	0	1	3	7	7	7	7	9	10	11	0.43522	0.0496162
477	Anterior somitic tissues	0	0	0	1	3	4	6	11	13	20	0.630132	0.169861
478	Surface ectoderm	0	0	0	0	0	1	1	3	4	9	0.640153	0.298092
479	Surface ectoderm	1	3	6	7	11	16	19	23	27	34	0.622248	0.252437
480	Cranial mesoderm	0	0	0	1	1	3	6	9	11	15	0.637743	0.0331104
481	Endothelium	0	1	2	6	8	10	12	15	18	24	0.553947	0.0710618
482	Surface ectoderm	0	1	2	2	4	5	8	10	10	13	0.734153	0.146807
483	Haematoendothelial progenitors	0	0	1	2	3	4	6	6	7	10	0.58747	0.0336127
484	Cranial mesoderm	1	1	4	5	7	13	15	22	25	33	0.473637	0.00153623
485	Surface ectoderm	1	4	6	6	6	7	9	11	15	16	0.641856	0.252905
486	Endothelium	0	0	1	2	4	7	10	11	17	22	0.473929	0.135644
487	Endothelium	2	3	3	3	5	9	10	13	14	17	0.529027	0.0983157
488	Surface ectoderm	0	0	3	7	9	13	13	16	19	20	0.474106	0.312397
489	Endothelium	0	1	1	1	1	1	4	6	9	10	0.380714	0.119152
490	Cranial mesoderm	0	0	4	4	6	8	10	13	14	15	0.789831	0.126304
491	Surface ectoderm	0	0	1	2	2	5	5	6	9	14	0.45673	0.182933
492	Cranial mesoderm	0	0	0	1	2	3	4	5	6	7	0.724187	-0.0173369
493	Haematoendothelial progenitors	0	2	2	3	5	8	11	12	14	16	0.460524	-0.00120723
494	Surface ectoderm	1	1	2	2	3	5	7	10	12	13	0.666937	0.274474
495	Haematoendothelial progenitors	0	1	2	5	6	9	20	23	29	34	0.538137	0.105652
496	Gut tube	0	1	1	4	6	11	14	17	19	23	0.769831	0.143607
497	Cranial mesoderm	0	0	0	0	1	2	6	7	8	13	0.279745	0.245348
498	Endothelium	1	3	4	4	6	8	9	12	15	15	0.466521	0.0730021
499	Haematoendothelial progenitors	0	2	6	9	10	13	17	18	18	21	0.380047	0.238975
500	Endothelium	2	2	3	4	5	7	9	12	13	16	0.548957	0.156914
501	Sclerotome	0	0	1	2	3	4	5	9	9	11	0.420137	0.212139
502	Haematoendothelial progenitors	0	1	3	4	7	10	17	24	26	32	0.406004	0.195521
503	Sclerotome	0	0	5	8	9	12	18	24	27	31	0.444428	0.197979
504	Sclerotome	1	2	2	2	4	7	11	13	19	20	0.467383	0.164197
505	Cranial mesoderm	0	2	6	9	17	25	29	35	43	48	0.468528	0.171076
506	Sclerotome	1	2	3	5	7	8	11	16	17	21	0.642987	0.193881
507	Dermomyotome	0	2	2	2	4	6	7	13	19	25	0.497908	0.202496
508	Splanchnic mesoderm	0	0	0	2	6	10	14	15	17	24	0.280773	0.245217
509	Haematoendothelial progenitors	0	0	0	4	5	6	9	9	10	10	0.626563	0.141701
510	Endothelium	1	3	5	7	7	9	11	16	17	18	0.523331	0.0796971
511	Endothelium	0	0	0	0	0	1	1	2	2	2	0.773091	0.169758
512	Endothelium	1	4	5	6	7	8	12	13	15	16	0.608994	0.0715708
513	Dermomyotome	0	1	2	3	6	7	13	19	23	26	0.387022	0.217429
514	Cranial mesoderm	1	2	8	13	23	31	34	42	47	58	0.504259	0.169189
515	Cranial mesoderm	0	0	0	1	1	1	2	2	3	3	0.620752	0.0254446
516	Dermomyotome	3	4	9	16	23	27	36	41	48	57	0.518327	0.230475
517	Dermomyotome	2	3	6	9	15	18	27	30	38	42	0.240547	0.216875
518	Sclerotome	0	3	5	6	7	10	17	23	29	33	0.396324	0.1254
519	Sclerotome	0	0	1	1	2	3	5	6	8	16	0.256171	0.209955
520	Intermediate mesoderm	2	2	3	3	4	10	15	19	25	32	0.457162	0.210159
521	Sclerotome	0	0	1	1	2	2	2	2	2	2	0.734886	0.0501445
522	Cranial mesoderm	0	1	5	7	9	17	20	29	34	39	0.442679	0.196362
523	Sclerotome	0	2	3	6	9	13	17	22	28	34	0.415883	0.212508
524	Endothelium	1	3	4	5	10	13	18	21	24	32	0.575295	0.0962037
525	Neural crest	0	2	2	3	7	10	13	16	23	28	0.33745	0.218236
526	Haematoendothelial progenitors	0	3	3	4	6	6	7	8	13	15	0.469657	0.255683
527	Sclerotome	0	3	6	13	16	28	31	34	40	45	0.309717	0.218902
528	Sclerotome	0	0	1	6	8	14	18	25	32	40	0.341166	0.199363
529	Sclerotome	0	0	1	2	2	3	5	8	10	12	0.415405	0.126301
530	Cranial mesoderm	0	1	1	3	3	3	4	5	9	10	0.535614	0.043403
531	Sclerotome	1	3	3	4	6	7	9	12	17	19	0.605326	0.247851
532	Cranial mesoderm	0	2	3	5	7	7	7	9	10	17	0.560827	0.139232
533	Sclerotome	0	1	3	4	5	6	9	15	19	24	0.423329	0.202431
534	Sclerotome	0	2	6	9	14	22	28	34	38	44	0.461204	0.185888
535	Cranial mesoderm	1	1	2	7	10	10	13	17	23	26	0.516799	0.109034
536	Anterior somitic tissues	1	2	3	4	12	16	21	23	26	33	0.514229	0.160507
537	Dermomyotome	1	2	4	10	16	23	28	31	42	52	0.199099	0.224137
538	Anterior somitic tissues	0	1	4	5	7	9	14	15	19	21	0.640763	0.278336
539	Neural crest	0	0	1	1	2	4	5	9	9	12	0.747902	0.0922508
540	Sclerotome	0	1	2	2	5	5	6	6	11	14	0.286507	0.148035
541	Anterior somitic tissues	0	0	0	0	3	4	5	8	12	17	0.350939	0.0991799
542	Cranial mesoderm	0	1	4	5	5	6	7	8	9	10	0.46079	0.215138
543	Splanchnic mesoderm	0	1	2	3	5	7	11	16	20	25	0.310165	0.194906
544	Sclerotome	1	4	6	10	16	23	30	35	39	45	0.270196	0.189486
545	Sclerotome	0	3	6	8	11	15	23	25	32	41	0.246719	0.216899
546	Sclerotome	0	0	1	1	1	2	2	2	4	4	0.522347	0.119491
547	Sclerotome	0	2	3	4	5	8	11	16	19	19	0.315729	0.218385
548	Sclerotome	0	1	1	6	7	8	12	16	19	25	0.451917	0.116354
549	Cranial mesoderm	0	0	0	1	2	5	7	9	11	17	0.358131	0.113516
550	Cranial mesoderm	0	0	0	2	3	8	13	18	22	27	0.62482	0.235596
551	Dermomyotome	0	1	1	2	3	4	6	10	13	15	0.214124	0.166949
552	Cranial mesoderm	0	3	4	5	13	15	21	24	29	33	0.427914	0.146439
553	Cranial mesoderm	0	0	1	3	7	10	16	18	20	23	0.341917	0.0988566
554	Sclerotome	1	2	3	8	13	15	17	23	25	31	0.487994	0.196539
555	Sclerotome	0	2	2	3	4	5	7	10	12	14	0.378833	0.0503933
556	Sclerotome	0	1	1	2	2	4	5	7	9	15	0.512683	0.1456
557	Cranial mesoderm	0	2	2	7	7	11	17	21	24	35	0.499969	0.145446
558	Sclerotome	0	1	2	2	3	4	8	12	14	20	0.316804	0.102587
559	Cranial mesoderm	1	1	2	3	4	5	8	8	11	13	0.337591	0.188964
560	Dermomyotome	0	0	0	1	3	4	6	7	12	13	0.479133	0.133971
561	Cranial mesoderm	0	0	0	4	8	12	16	21	23	27	0.664191	0.129908
562	Sclerotome	0	0	0	0	0	0	1	2	2	3	0.375951	0.133655
563	Cranial mesoderm	1	3	4	5	7	10	13	19	23	25	0.502145	0.0954822
564	Cranial mesoderm	1	2	4	5	9	12	16	23	28	35	0.514391	0.134914
565	Cranial mesoderm	0	4	6	9	12	17	21	27	30	35	0.319524	0.124206
566	Cranial mesoderm	0	2	4	6	7	11	16	21	29	35	0.361848	0.0933879
567	Dermomyotome	0	2	5	9	10	16	20	27	30	39	0.33745	0.233024
568	Sclerotome	0	1	5	8	10	15	18	23	26	28	0.269255	0.233164
569	Anterior somitic tissues	0	0	2	4	7	9	13	16	22	25	0.286921	0.189664
570	Sclerotome	0	1	1	4	6	7	11	14	14	17	0.437978	0.0946077
571	Sclerotome	1	1	3	10	14	18	27	35	43	56	0.325665	0.168193
572	Anterior somitic tissues	0	3	8	12	14	17	23	29	33	40	0.616264	0.12277
573	Forebrain/Midbrain/Hindbrain	0	0	1	1	2	2	3	4	5	5	0.675711	0.174637
574	Sclerotome	0	0	0	1	3	6	11	13	16	19	0.315657	0.193815
575	Anterior somitic tissues	0	1	1	3	4	4	6	11	16	20	0.568408	0.216515
576	Cranial mesoderm	0	0	0	2	2	4	5	6	6	10	0.499572	0.159074
577	Sclerotome	2	3	4	9	12	20	23	30	35	43	0.311005	0.197987
578	Anterior somitic tissues	0	4	8	12	14	20	22	26	31	39	0.427261	0.181277
579	Cranial mesoderm	0	0	1	2	2	4	5	5	7	12	0.684261	0.204754
580	Cranial mesoderm	0	1	1	2	2	6	8	10	11	13	0.540315	0.147188
581	Cranial mesoderm	1	2	4	4	5	12	14	18	23	32	0.365873	0.238956
582	Sclerotome	0	0	1	2	3	4	5	7	8	8	0.266408	0.123792
583	Cranial mesoderm	0	1	3	6	8	13	24	32	39	44	0.482855	0.151635
584	Anterior somitic tissues	0	0	2	2	3	5	7	11	14	16	0.639157	0.175903
585	Sclerotome	0	3	3	4	6	10	13	14	25	31	0.43306	0.241135
586	Sclerotome	0	2	5	6	10	12	16	19	23	30	0.303346	0.138772
587	Sclerotome	1	4	4	7	11	13	21	26	33	41	0.50254	0.154493
588	Sclerotome	0	0	0	1	3	7	8	13	14	16	0.316958	0.164178
589	Cranial mesoderm	0	1	2	2	5	5	7	7	12	19	0.540201	0.113988
590	Cranial mesoderm	0	0	0	0	0	0	1	1	2	3	0.832555	0.110631
591	Cranial mesoderm	0	0	0	0	2	6	8	10	13	18	0.349414	0.153214
592	Sclerotome	0	0	5	8	11	16	19	23	28	38	0.39043	0.198935
593	Cranial mesoderm	0	1	1	4	6	9	14	17	19	21	0.349346	0.163619
594	Sclerotome	0	1	1	1	2	3	6	9	12	15	0.39661	0.165304
595	Anterior somitic tissues	0	0	2	7	8	13	14	17	22	25	0.297847	0.227126
596	Neural crest	0	0	0	0	0	0	0	1	1	1	0.72171	0.106703
597	Sclerotome	0	0	1	3	4	6	7	12	17	21	0.582307	0.135747
598	Neural crest	0	1	1	2	3	3	4	5	7	8	0.659249	0.101649
599	Sclerotome	1	1	2	2	5	9	16	23	27	29	0.412833	0.185831
600	Dermomyotome	1	1	4	6	10	14	17	21	27	32	0.290944	0.241669
601	Endothelium	1	2	4	7	8	15	22	25	30	34	0.55788	0.145886
602	Dermomyotome	1	6	8	10	14	19	23	24	26	30	0.309114	0.214292
603	Anterior somitic tissues	0	3	5	9	13	23	30	32	36	43	0.39264	0.186729
604	Dermomyotome	0	2	4	8	13	15	21	28	33	36	0.242511	0.195913
605	Dermomyotome	0	1	1	5	7	12	16	24	30	33	0.406713	0.149392
606	Cranial mesoderm	0	0	0	0	1	3	4	5	6	6	0.544451	0.157719
607	Cranial mesoderm	0	0	1	1	1	2	2	4	5	5	0.726663	0.149029
608	Splanchnic mesoderm	1	3	5	10	13	15	19	24	31	34	0.285112	0.23215
609	Sclerotome	0	2	4	6	9	16	27	36	38	45	0.279745	0.150932
610	Sclerotome	0	0	0	0	1	1	2	3	4	6	0.357425	0.242893
611	Dermomyotome	0	0	4	11	14	17	18	27	35	41	0.537551	0.223174
612	Sclerotome	1	1	4	7	15	20	29	35	42	51	0.316006	0.225598
613	Cranial mesoderm	0	1	2	4	8	10	13	16	22	26	0.465503	0.0722935
614	Sclerotome	0	0	1	2	5	7	11	12	16	18	0.394134	0.0972503
615	Endothelium	0	1	2	2	5	7	10	13	15	17	0.706915	0.117032
616	Sclerotome	0	1	1	3	9	11	13	14	19	19	0.263417	0.185248
617	Sclerotome	1	3	8	12	18	22	25	27	32	37	0.40511	0.163452
618	Cranial mesoderm	0	2	6	6	8	11	13	16	25	29	0.60344	0.143458
619	Cranial mesoderm	0	3	5	8	10	14	18	26	30	35	0.499616	0.140491
620	Cranial mesoderm	2	2	9	12	15	18	24	27	36	40	0.475623	0.230022
621	Cranial mesoderm	1	2	6	7	12	14	19	27	36	45	0.384278	0.132028
622	Cranial mesoderm	0	0	0	1	2	2	3	3	8	11	0.452814	0.101166
623	Cranial mesoderm	1	2	5	9	14	21	24	26	30	42	0.468955	0.255804
624	Dermomyotome	0	0	2	3	4	6	13	13	17	25	0.389951	0.168659
625	Cranial mesoderm	3	5	5	5	6	6	9	11	12	15	0.364612	0.0659107
626	Cranial mesoderm	1	5	6	12	14	21	27	34	36	39	0.369082	0.184964
627	Sclerotome	0	0	2	3	3	6	9	13	16	18	0.570724	0.155846
628	Anterior somitic tissues	0	0	2	2	4	5	8	9	14	18	0.584519	0.141952
629	Neural crest	3	6	8	13	14	21	27	30	36	47	0.250106	0.165056
630	Cranial mesoderm	0	1	2	5	6	7	12	18	28	36	0.243083	0.231102
631	Anterior somitic tissues	1	1	4	7	11	13	16	20	24	30	0.461366	0.171131
632	Cranial mesoderm	1	2	3	4	4	11	14	16	23	28	0.353696	0.210316
633	Neural crest	0	1	3	5	7	10	14	18	21	25	0.524112	0.121274
634	Cranial mesoderm	0	1	1	2	4	4	6	7	8	11	0.633266	0.220033
635	Dermomyotome	2	5	9	12	17	20	24	29	41	49	0.269566	0.188214
636	Haematoendothelial progenitors	0	0	1	3	6	8	11	20	26	30	0.412924	0.209145
637	Dermomyotome	1	3	5	9	14	18	26	28	36	40	0.290816	0.214671
638	Dermomyotome	0	1	1	1	3	7	13	17	21	29	0.457599	0.176953
639	Anterior somitic tissues	0	2	4	6	9	12	12	17	20	28	0.70212	0.18024
640	Anterior somitic tissues	1	1	5	9	12	18	24	33	37	42	0.360742	0.230692
641	Endothelium	1	4	4	7	11	14	16	17	20	24	0.568129	0.175459
642	Dermomyotome	1	2	8	9	17	24	30	39	50	57	0.26504	0.219448
643	Cranial mesoderm	1	2	8	10	13	16	18	22	23	28	0.390865	0.231591
644	Endothelium	0	1	4	8	10	16	16	19	23	25	0.558179	0.14765
645	Sclerotome	0	0	1	4	6	7	10	19	22	26	0.352343	0.167888
646	Erythroid	0	0	0	0	0	0	0	0	0	0	0.832555	0.0269935
647	Neural crest	0	0	2	4	7	9	14	18	24	29	0.543365	0.182766
648	Anterior somitic tissues	1	6	8	10	11	14	18	22	27	32	0.348074	0.175741
649	Dermomyotome	0	0	1	4	5	12	16	22	28	38	0.32684	0.236563
650	Neural crest	0	1	2	2	4	4	7	8	9	11	0.476982	0.163053
651	Haematoendothelial progenitors	1	2	3	6	9	14	15	19	23	30	0.437122	0.167536
652	Cranial mesoderm	1	3	3	4	5	6	10	14	22	33	0.274914	0.195746
653	Dermomyotome	1	1	2	3	3	7	10	12	14	17	0.350965	0.157805
654	Cranial mesoderm	0	1	2	4	6	7	8	8	9	10	0.560827	0.167224
655	Anterior somitic tissues	0	3	4	5	8	8	11	14	16	21	0.483722	0.180648
656	Cranial mesoderm	0	0	0	0	0	0	0	1	2	2	0.811474	0.127155
657	Anterior somitic tissues	1	1	2	2	3	4	7	10	13	16	0.444206	0.127183
658	Anterior somitic tissues	0	0	2	3	7	11	15	20	24	29	0.455265	0.156351
659	Sclerotome	0	4	8	10	15	23	28	34	42	49	0.146371	0.202181
660	Haematoendothelial progenitors	0	1	5	7	13	19	23	25	30	32	0.396003	0.189642
661	Dermomyotome	0	0	0	0	0	0	2	4	8	10	0.496498	0.207717
662	Cranial mesoderm	0	0	2	2	4	10	13	16	19	29	0.344248	0.21232
663	Neural crest	0	2	5	8	15	21	25	32	39	49	0.181457	0.241958
664	Cranial mesoderm	0	2	6	8	11	15	26	31	36	39	0.366384	0.192909
665	Cranial mesoderm	2	4	7	8	9	10	12	12	12	14	0.553947	0.0906091
666	Haematoendothelial progenitors	0	2	4	9	14	18	24	25	28	30	0.459435	0.159392
667	Cranial mesoderm	0	0	0	2	5	8	10	11	13	16	0.311336	0.164881
668	Cranial mesoderm	2	4	7	8	11	13	17	27	30	37	0.304539	0.230676
669	Endothelium	0	0	0	0	1	6	9	10	12	14	0.574343	0.117889
670	Haematoendothelial progenitors	1	2	5	8	11	19	23	31	37	42	0.337931	0.187917
671	Cranial mesoderm	0	1	1	5	8	15	22	26	33	40	0.417815	0.174103
672	Dermomyotome	0	0	1	2	3	4	5	14	19	24	0.243333	0.235155
673	Endothelium	1	2	4	5	8	11	14	19	27	33	0.258334	0.208217
674	Endothelium	0	0	0	0	0	0	0	0	3	4	0.616762	0.0406074
675	Sclerotome	0	2	7	12	16	21	28	37	41	46	0.195361	0.193543
676	Cranial mesoderm	1	3	4	6	7	10	13	15	21	26	0.295037	0.181311
677	Neural crest	0	0	0	2	5	8	9	11	13	17	0.557235	0.224363
678	Cranial mesoderm	0	0	0	1	2	3	5	7	10	11	0.584797	0.223463
679	Endothelium	0	0	0	0	0	1	4	6	9	10	0.577534	0.0736317
680	Dermomyotome	0	0	3	7	12	21	28	39	48	51	0.193874	0.207806
681	Haematoendothelial progenitors	0	1	2	2	3	3	4	8	8	8	0.559103	0.160027
682	Cranial mesoderm	1	4	8	12	14	20	26	31	34	39	0.604127	0.125107
683	Dermomyotome	1	3	4	9	15	20	22	27	37	42	0.371893	0.193883
684	Haematoendothelial progenitors	0	1	2	3	5	10	17	24	30	35	0.241258	0.243365
685	Haematoendothelial progenitors	1	3	4	10	13	15	17	22	26	31	0.496621	0.169119
686	Dermomyotome	0	1	5	9	11	15	22	23	28	34	0.577248	0.130184
687	Endothelium	1	1	1	1	1	1	1	2	2	4	0.574343	0.10674
688	Dermomyotome	0	0	3	3	5	6	8	12	16	21	0.448521	0.186398
689	Sclerotome	0	1	2	4	8	10	11	15	20	25	0.508669	0.167821
690	Dermomyotome	0	0	0	0	1	2	3	7	7	11	0.409571	0.181345
691	Endothelium	0	1	3	3	3	5	9	11	12	16	0.482131	0.150777
692	Neural crest	0	2	5	9	11	13	16	19	24	31	0.484308	0.281721
693	Haematoendothelial progenitors	0	0	0	1	2	2	3	3	3	4	0.667559	-0.0419491
694	Endothelium	0	0	0	0	1	1	1	2	3	4	0.591677	0.129077
695	Cranial mesoderm	4	6	8	8	8	9	9	12	12	12	0.43485	0.0955903
696	Cranial mesoderm	2	2	3	4	8	9	9	13	19	29	0.453706	0.0981399
697	Cranial mesoderm	0	0	1	3	4	9	9	9	11	11	0.383506	0.188437
698	Cranial mesoderm	2	4	6	7	9	10	13	14	17	20	0.37856	0.122702
699	Cranial mesoderm	1	2	3	4	4	6	6	8	8	8	0.68593	0.147629
700	Cranial mesoderm	2	4	6	7	8	10	11	13	16	17	0.553947	0.151585
701	Cranial mesoderm	0	1	4	5	8	12	13	15	21	23	0.553947	0.120309
702	Cranial mesoderm	1	3	6	8	10	12	14	18	19	20	0.298476	0.135718
703	Cranial mesoderm	1	3	7	13	15	18	20	25	30	35	0.342518	0.136344
704	Cranial mesoderm	1	5	9	12	15	18	21	24	30	32	0.364612	0.267515
705	Haematoendothelial progenitors	0	2	3	6	9	13	17	19	19	25	0.395185	0.214386
706	Cranial mesoderm	0	0	1	1	2	5	7	8	9	9	0.531934	-0.0150392
707	Gut tube	1	1	2	5	9	10	15	19	21	29	0.770642	0.120328
708	Endothelium	0	1	1	1	1	1	1	1	1	1	0.68593	0.0774775
709	Cranial mesoderm	2	3	3	4	7	14	14	16	19	24	0.338737	0.176633
710	Endothelium	0	0	0	1	1	1	1	1	1	1	0.65524	0.123307
711	Cranial mesoderm	0	0	0	0	0	0	1	3	4	7	0.660314	0.209623
712	Cranial mesoderm	0	0	1	2	5	6	7	7	13	15	0.401251	0.247269
713	Cranial mesoderm	0	2	3	3	7	10	11	12	14	21	0.366401	0.144587
714	Cranial mesoderm	0	2	3	6	7	9	10	13	14	21	0.60933	0.148797
715	Cranial mesoderm	1	1	2	4	5	6	7	11	15	16	0.489131	0.17727
716	Anterior somitic tissues	1	1	2	3	6	7	10	11	12	16	0.544013	0.222514
717	Erythroid	0	0	1	1	1	1	1	1	1	1	0.794101	0.0496687
718	Cranial mesoderm	0	3	5	7	7	9	11	13	15	18	0.212559	0.213212
719	Endothelium	1	1	1	1	1	2	2	3	3	3	0.484508	0.0535333
720	Cranial mesoderm	1	2	2	5	10	14	17	20	24	27	0.516504	0.218786
721	Cranial mesoderm	1	2	5	8	13	17	23	29	31	33	0.604956	0.220318
722	Cranial mesoderm	2	5	10	17	21	25	28	34	37	45	0.300095	0.171265
723	Anterior somitic tissues	1	1	2	5	9	10	12	15	18	22	0.416029	0.206874
724	Haematoendothelial progenitors	0	2	3	4	5	8	9	9	11	16	0.351415	0.199489
725	Haematoendothelial progenitors	2	2	3	6	6	8	9	11	14	16	0.426117	0.204486
726	Cranial mesoderm	0	0	0	0	1	1	4	4	5	7	0.626482	0.01757
727	Endothelium	1	1	2	2	3	3	3	3	3	3	0.618352	0.128344
728	Sclerotome	1	4	7	8	8	13	15	19	26	37	0.422612	0.19692
729	Cranial mesoderm	0	0	2	2	4	6	6	7	7	9	0.724981	0.0581615
730	Cranial mesoderm	2	4	5	5	6	8	9	14	17	20	0.497422	0.158874
731	Anterior somitic tissues	0	2	3	7	10	13	19	20	23	30	0.504555	0.241349
732	Haematoendothelial progenitors	0	1	1	1	4	5	5	7	12	19	0.648711	0.157933
733	Haematoendothelial progenitors	0	0	0	2	2	4	4	5	6	7	0.613714	0.218522
734	Cranial mesoderm	1	2	2	3	3	4	4	6	7	9	0.513323	0.108756
735	Anterior somitic tissues	2	3	6	11	16	21	26	34	41	48	0.471863	0.209798
736	Sclerotome	0	0	0	1	1	3	3	5	8	12	0.490625	0.190893
737	Cranial mesoderm	1	2	5	8	11	17	21	24	30	37	0.57859	0.0900693
738	Anterior somitic tissues	1	3	8	12	14	19	25	30	37	42	0.513982	0.105323
739	Cranial mesoderm	0	0	0	1	1	1	4	4	6	6	0.591577	0.141473
740	Cranial mesoderm	0	0	4	8	13	18	21	26	30	37	0.504529	0.208158
741	Sclerotome	1	3	3	6	11	20	24	30	38	45	0.455652	0.14503
742	Cranial mesoderm	0	2	4	4	6	7	9	15	17	20	0.380652	0.14662
743	Sclerotome	2	2	3	6	9	11	14	20	23	30	0.409199	0.1162
744	Cranial mesoderm	0	1	2	3	4	7	9	11	13	15	0.511215	0.206075
745	Sclerotome	2	4	5	6	8	10	12	15	20	22	0.466009	0.187322
746	Dermomyotome	0	1	3	4	5	9	17	22	31	36	0.438959	0.219142
747	Dermomyotome	0	0	0	1	3	3	4	4	8	10	0.514273	0.150634
748	Endothelium	0	2	3	5	7	8	10	12	14	14	0.495096	0.0514409
749	Cranial mesoderm	0	1	2	5	7	10	17	24	28	33	0.446955	0.169037
750	Cranial mesoderm	0	1	1	5	6	11	13	18	24	31	0.479102	0.148891
751	Erythroid	0	0	0	0	0	0	0	0	0	0	0.832555	0.0693315
752	Haematoendothelial progenitors	0	1	2	7	8	12	13	16	17	21	0.495839	0.195535
753	Cranial mesoderm	1	2	4	7	10	15	19	22	27	29	0.198466	0.265824
754	Cranial mesoderm	0	0	1	6	9	14	21	24	29	37	0.224932	0.25345
755	Anterior somitic tissues	0	2	6	8	12	12	16	21	24	26	0.403229	0.270585
756	Sclerotome	0	1	2	5	6	12	18	25	31	37	0.339876	0.228412
757	Dermomyotome	0	1	1	7	14	22	24	27	34	40	0.402373	0.237083
758	Dermomyotome	0	2	7	8	11	15	21	25	29	36	0.364682	0.271815
759	Dermomyotome	0	0	0	1	1	3	7	8	11	18	0.268646	0.266846
760	Cranial mesoderm	1	1	2	3	4	6	12	18	21	30	0.2679	0.348116
761	Anterior somitic tissues	0	0	1	3	6	11	14	17	19	20	0.271491	0.211594
762	Sclerotome	0	1	5	5	7	10	14	23	29	34	0.383413	0.281255
763	Dermomyotome	0	0	2	5	8	15	17	21	24	27	0.20074	0.242437
764	Dermomyotome	0	0	2	4	8	9	9	11	17	20	0.393394	0.229114
765	Dermomyotome	1	1	5	9	10	15	17	20	22	28	0.528926	0.182014
766	Sclerotome	1	4	4	5	11	12	15	21	25	28	0.282994	0.293817
767	Cranial mesoderm	0	0	1	2	3	6	9	14	17	23	0.402773	0.30573
768	Anterior somitic tissues	0	0	1	6	11	19	20	24	29	34	0.597489	0.219911
769	Dermomyotome	0	2	5	9	10	12	13	15	19	22	0.479358	0.167724
770	Dermomyotome	0	2	2	6	8	9	12	14	18	20	0.585139	0.2247
771	Anterior somitic tissues	0	0	2	4	4	5	10	13	18	25	0.353509	0.344107
772	Dermomyotome	0	1	3	4	7	8	12	14	17	23	0.498917	0.28538
773	Dermomyotome	0	0	1	1	1	2	4	9	14	20	0.243445	0.283058
774	Sclerotome	0	0	0	4	5	9	14	19	25	28	0.489068	0.263429
775	Cranial mesoderm	0	2	3	4	4	6	6	10	15	17	0.378135	0.232146
776	Dermomyotome	1	2	5	5	7	9	12	14	20	26	0.334349	0.276394
777	Dermomyotome	0	0	3	7	11	13	17	21	29	39	0.319827	0.250872
778	Anterior somitic tissues	1	2	2	4	8	9	13	16	16	18	0.444001	0.246583
779	Anterior somitic tissues	0	1	3	6	13	20	25	27	32	37	0.371419	0.234235
780	Dermomyotome	1	5	6	7	7	13	17	22	27	32	0.231457	0.203848
781	Anterior somitic tissues	0	0	0	1	4	5	10	15	18	23	0.321896	0.245842
782	Cranial mesoderm	0	0	0	1	2	3	3	4	6	10	0.1676	0.308702
783	Dermomyotome	0	1	4	8	11	14	18	22	24	30	0.287826	0.270509
784	Cranial mesoderm	0	1	3	4	5	7	9	12	15	23	0.523952	0.29497
785	Dermomyotome	1	2	4	5	6	9	14	18	21	27	0.435232	0.15556
786	Cranial mesoderm	0	1	1	3	4	6	8	16	18	21	0.306428	0.218386
787	Cranial mesoderm	0	0	2	3	4	5	8	11	13	18	0.475457	0.239875
788	Dermomyotome	0	3	4	5	7	7	10	11	15	21	0.312374	0.315851
789	Haematoendothelial progenitors	0	0	0	3	6	8	8	13	17	22	0.467462	0.284237
790	Neural crest	2	4	4	5	6	10	12	14	20	27	0.386421	0.145341
791	Anterior somitic tissues	1	2	2	3	5	7	13	18	21	27	0.524782	0.214917
792	Splanchnic mesoderm	1	4	6	8	10	14	15	20	21	23	0.440177	0.30018
793	Endothelium	1	1	1	2	3	3	5	7	11	16	0.564914	0.264469
794	Cranial mesoderm	1	2	5	8	14	20	23	27	30	35	0.50614	0.277588
795	Dermomyotome	0	1	3	6	8	13	18	19	22	31	0.322997	0.217826
796	Sclerotome	0	0	4	5	7	9	13	19	27	33	0.38681	0.182736
797	Cranial mesoderm	1	2	5	11	15	19	27	34	44	53	0.166026	0.223054
798	Neural crest	0	1	2	3	8	12	15	19	22	27	0.332022	0.230601
799	Splanchnic mesoderm	0	0	4	8	14	19	23	29	34	39	0.353112	0.30934
800	Haematoendothelial progenitors	0	4	4	5	10	11	16	23	27	33	0.437385	0.261288
801	Endothelium	0	0	1	1	5	7	12	13	14	17	0.475165	0.303066
802	Endothelium	0	0	1	1	1	1	1	2	2	5	0.681173	0.0779008
803	Cranial mesoderm	0	2	3	5	7	13	23	25	28	32	0.419419	0.291199
804	Endothelium	0	0	0	0	0	0	0	0	3	4	0.655723	0.22656
805	Cranial mesoderm	2	2	3	6	11	17	24	31	38	43	0.474953	0.210419
806	Intermediate mesoderm	0	1	3	4	4	6	6	7	8	10	0.554984	0.120183
807	Dermomyotome	0	0	4	10	14	18	23	32	36	44	0.301397	0.293014
808	Dermomyotome	0	2	5	6	7	10	13	14	16	24	0.359827	0.156877
809	Sclerotome	0	1	2	5	8	14	15	22	26	34	0.532745	0.206082
810	Dermomyotome	0	0	2	7	7	8	10	12	17	18	0.411646	0.287749
811	Cranial mesoderm	1	1	1	1	1	3	6	8	11	18	0.477351	0.227169
812	Dermomyotome	0	0	0	0	0	0	0	2	3	4	0.662261	0.140155
813	Dermomyotome	2	3	6	9	12	13	17	27	33	41	0.442534	0.202178
814	Splanchnic mesoderm	3	4	7	7	8	10	12	17	20	25	0.446092	0.335542
815	Anterior somitic tissues	0	1	2	6	8	8	16	21	26	30	0.495082	0.270456
816	Dermomyotome	0	0	1	4	4	8	13	17	20	24	0.481713	0.2305
817	Splanchnic mesoderm	1	2	5	6	10	13	16	16	21	24	0.507086	0.254551
818	Dermomyotome	0	1	2	3	6	10	16	18	24	26	0.42917	0.287083
819	Dermomyotome	0	3	9	13	18	20	26	28	31	34	0.488889	0.174809
820	Cranial mesoderm	0	0	2	6	10	11	13	18	26	34	0.283311	0.258453
821	Cranial mesoderm	1	1	3	6	13	17	21	27	38	44	0.348491	0.216825
822	Splanchnic mesoderm	2	2	2	2	2	3	4	4	6	6	0.716893	0.284155
823	Cranial mesoderm	0	0	0	1	3	7	11	14	16	16	0.574283	0.273417
824	Dermomyotome	1	2	5	11	12	18	22	28	32	33	0.459409	0.275768
825	Dermomyotome	0	2	3	7	13	19	24	32	39	51	0.336927	0.22186
826	Dermomyotome	2	3	7	14	22	27	32	35	41	49	0.399757	0.20136
827	Cranial mesoderm	0	1	4	8	12	19	21	26	27	34	0.566444	0.274709
828	Dermomyotome	1	2	3	6	10	15	18	20	28	38	0.424324	0.287868
829	Surface ectoderm	0	2	2	2	5	7	7	8	9	10	0.710668	0.232198
830	Intermediate mesoderm	1	1	3	4	5	8	10	13	14	17	0.51707	0.146429
831	Sclerotome	0	0	2	3	5	9	12	17	21	26	0.522874	0.288733
832	Cranial mesoderm	0	0	0	1	4	6	9	12	16	20	0.58183	0.280919
833	Dermomyotome	2	2	9	10	19	24	28	31	34	38	0.490119	0.315569
834	Surface ectoderm	1	4	6	9	14	17	22	28	29	35	0.387604	0.267478
835	Spinal cord	0	0	0	0	0	0	0	0	0	1	0.832555	-0.077264
836	Intermediate mesoderm	0	1	1	1	2	5	6	7	8	8	0.621372	0.187305
837	Anterior somitic tissues	1	2	3	3	6	10	15	22	26	34	0.313495	0.155571
838	Dermomyotome	0	1	1	5	6	7	12	16	18	20	0.538417	0.266362
839	Endothelium	1	1	3	5	5	5	5	6	9	9	0.621862	0.151519
840	Cardiomyocytes	0	1	1	1	1	1	1	1	1	4	0.811474	0.220842
841	Cranial mesoderm	0	0	4	7	9	9	12	14	17	19	0.362816	0.193187
842	Sclerotome	0	1	2	5	8	10	15	15	17	22	0.491421	0.281217
843	Cranial mesoderm	0	0	0	3	6	7	9	14	17	18	0.62154	0.260849
844	Endothelium	0	0	0	1	4	6	6	8	10	12	0.58747	0.270478
845	Sclerotome	0	1	3	3	6	8	10	14	18	23	0.53587	0.282863
846	Sclerotome	0	0	0	0	1	1	1	7	9	12	0.519195	0.195228
847	Haematoendothelial progenitors	0	0	2	2	7	9	12	14	17	19	0.472835	0.211027
848	Sclerotome	0	0	0	1	1	1	2	3	6	7	0.457162	0.231437
849	Cranial mesoderm	0	0	0	1	3	4	4	5	7	10	0.577488	0.274018
850	Haematoendothelial progenitors	0	0	0	0	0	0	0	0	0	1	0.72807	0.133253
851	Anterior somitic tissues	0	2	2	3	4	8	12	15	16	16	0.423525	0.322875
852	Sclerotome	0	1	1	1	2	3	3	5	8	10	0.364743	0.236382
853	Endothelium	0	0	0	2	2	2	2	4	4	9	0.706123	0.21864
854	Splanchnic mesoderm	1	1	2	5	5	5	6	7	9	11	0.630213	0.24979
855	Sclerotome	0	1	5	5	6	11	16	17	17	23	0.436228	0.251347
856	Endothelium	0	0	0	0	2	3	7	8	10	10	0.621862	0.19075
857	Sclerotome	0	0	2	3	5	7	14	14	18	20	0.39941	0.202259
858	Endothelium	2	4	5	5	7	10	11	15	19	21	0.524782	0.229801
859	Anterior somitic tissues	1	3	3	5	8	13	21	23	28	34	0.536593	0.24011
860	Sclerotome	0	0	1	3	6	7	8	14	19	23	0.57564	0.267001
861	Endothelium	0	1	4	5	7	9	11	13	16	17	0.477742	0.268096
862	Endothelium	0	1	1	1	2	2	3	6	7	10	0.595876	0.26897
863	Sclerotome	0	0	2	3	4	5	7	7	13	16	0.481689	0.29859
864	Cranial mesoderm	0	0	1	5	7	8	16	19	26	30	0.490302	0.13729
865	Sclerotome	1	3	4	5	6	9	10	12	16	21	0.3921	0.291424
866	Cranial mesoderm	0	0	1	3	4	5	10	12	20	24	0.398588	0.241098
867	Cranial mesoderm	0	0	3	6	8	15	20	26	33	37	0.308094	0.261213
868	Neural crest	0	2	4	6	10	13	14	14	19	23	0.488152	0.286691
869	Dermomyotome	1	2	2	4	5	8	10	13	15	17	0.497678	0.287377
870	Dermomyotome	0	0	4	4	7	9	12	15	22	30	0.435889	0.30029
871	Neural crest	0	1	2	4	6	11	15	17	21	22	0.620069	0.242261
872	Sclerotome	0	1	2	6	8	10	14	16	21	24	0.338218	0.252184
873	Cranial mesoderm	0	0	1	2	2	2	4	4	8	11	0.423942	0.247793
874	Sclerotome	0	1	2	7	10	13	15	18	21	23	0.313908	0.281598
875	Neural crest	0	0	1	5	5	10	10	12	18	23	0.444656	0.23271
876	Sclerotome	0	3	4	4	7	15	22	31	33	37	0.354749	0.248762
877	Sclerotome	0	1	4	5	7	10	15	22	25	31	0.407263	0.209854
878	Endothelium	1	1	1	1	1	1	1	1	1	1	0.724981	0.19736
879	Sclerotome	0	1	3	4	5	5	5	6	6	7	0.255932	0.270074
880	Neural crest	1	2	4	7	9	9	12	16	21	26	0.430215	0.241373
881	Dermomyotome	0	2	2	4	5	6	10	11	12	15	0.449528	0.289505
882	Haematoendothelial progenitors	0	1	3	4	7	9	11	12	13	18	0.331076	0.319367
883	Sclerotome	0	1	3	4	7	11	15	18	22	27	0.427414	0.245095
884	Neural crest	1	2	3	4	8	10	15	18	19	21	0.396136	0.298812
885	Haematoendothelial progenitors	0	1	2	5	7	11	13	15	15	21	0.332842	0.307894
886	Dermomyotome	0	0	3	6	8	15	17	21	28	31	0.387049	0.285169
887	Splanchnic mesoderm	0	0	1	1	1	2	2	3	4	6	0.113154	0.324345
888	Splanchnic mesoderm	0	0	1	4	8	14	21	27	34	39	0.422696	0.272775
889	Endothelium	0	0	1	2	3	6	8	13	16	18	0.524641	0.264914
890	Dermomyotome	0	0	3	3	8	10	16	19	26	28	0.355232	0.253773
891	Sclerotome	0	1	4	5	6	9	11	20	25	28	0.385036	0.174524
892	Sclerotome	0	0	2	3	5	10	14	17	18	23	0.440154	0.248282
893	Neural crest	1	4	4	9	12	16	21	26	33	36	0.279291	0.268874
894	Neural crest	0	1	2	2	6	10	13	18	19	22	0.364133	0.322904
895	Blood progenitors	0	1	2	2	2	2	2	2	3	3	0.646409	0.0635537
896	Endothelium	0	0	1	1	3	4	4	5	6	8	0.464261	0.292085
897	Anterior somitic tissues	1	2	3	5	5	6	9	16	22	28	0.38743	0.211603
898	Sclerotome	1	3	5	8	10	14	20	26	29	32	0.301021	0.276949
899	Cranial mesoderm	1	2	4	5	12	18	21	27	31	40	0.429229	0.298873
900	Endothelium	0	0	1	1	1	1	1	1	1	1	0.724981	0.107966
901	Cranial mesoderm	0	1	2	4	11	13	16	18	21	24	0.3624	0.274411
902	Cranial mesoderm	0	0	3	4	5	7	11	15	20	24	0.304078	0.26396
903	Cranial mesoderm	0	0	3	6	6	8	10	12	17	20	0.404362	0.30635
904	Neural crest	0	3	5	7	9	13	19	23	28	31	0.420149	0.281361
905	Anterior somitic tissues	2	3	5	8	10	11	17	17	21	28	0.330838	0.273872
906	Neural crest	0	1	2	4	5	7	10	16	18	26	0.37989	0.279765
907	Dermomyotome	0	2	4	7	11	15	20	22	28	32	0.426883	0.261464
908	Cranial mesoderm	0	0	1	1	4	6	11	13	13	17	0.234415	0.277013
909	Neural crest	0	0	4	6	12	17	26	31	36	45	0.271473	0.314168
910	Haematoendothelial progenitors	1	3	4	5	7	10	12	23	24	32	0.445159	0.315273
911	Endothelium	0	0	1	1	2	2	5	5	7	8	0.726663	0.204081
912	Dermomyotome	1	3	8	11	15	18	21	26	28	33	0.513982	0.312785
913	Dermomyotome	0	3	7	13	16	19	23	24	28	32	0.41921	0.319681
914	Cranial mesoderm	0	1	2	2	9	12	16	19	21	24	0.444485	0.237497
915	Splanchnic mesoderm	1	4	5	8	14	17	21	24	27	32	0.393525	0.318909
916	Sclerotome	1	3	6	8	15	18	19	22	32	41	0.323828	0.296012
917	Sclerotome	0	0	1	2	2	6	8	9	10	13	0.384606	0.207481
918	Dermomyotome	1	2	5	9	16	21	26	36	42	45	0.469066	0.317587
919	Dermomyotome	1	4	8	10	15	19	21	21	26	31	0.524217	0.3094
920	Dermomyotome	0	0	0	1	4	9	13	14	19	22	0.278749	0.242615
921	Dermomyotome	0	1	5	8	11	13	20	23	27	36	0.381305	0.323961
922	Haematoendothelial progenitors	0	2	2	4	4	5	9	12	13	19	0.407581	0.252221
923	Anterior somitic tissues	1	5	8	10	12	15	18	19	25	27	0.392411	0.293243
924	Neural crest	0	1	1	2	2	2	3	4	4	6	0.541778	0.286463
925	Dermomyotome	1	4	5	7	9	9	13	16	22	29	0.477019	0.279855
926	Dermomyotome	1	2	4	5	9	10	14	19	22	30	0.324191	0.332431
927	Surface ectoderm	0	0	0	0	0	0	0	1	1	1	0.775434	-0.145718
928	Dermomyotome	1	1	4	10	14	19	25	32	37	42	0.346279	0.323854
929	Neural crest	1	2	3	6	8	9	11	13	17	19	0.477857	0.247876
930	Sclerotome	0	2	5	8	9	13	18	21	30	33	0.35715	0.283912
931	Dermomyotome	0	2	3	6	11	12	15	18	23	26	0.198747	0.376494
932	Cranial mesoderm	0	1	5	7	10	12	14	18	23	27	0.229099	0.244304
933	Mixed mesenchymal mesoderm	1	1	1	1	1	1	1	1	1	1	0.73991	0.103291
934	Dermomyotome	2	4	6	7	11	11	14	17	19	22	0.311261	0.322738
935	Surface ectoderm	1	1	4	6	7	9	12	13	17	21	0.394286	0.313073
936	Spinal cord	0	1	2	5	8	11	12	15	21	23	0.495177	0.31089
937	Cranial mesoderm	2	2	4	7	9	15	20	28	32	38	0.345947	0.292559
938	Dermomyotome	1	1	2	4	5	5	6	10	12	17	0.281972	0.230499
939	Mixed mesenchymal mesoderm	1	1	1	1	1	1	1	1	1	1	0.770642	0.0849678
940	Sclerotome	0	2	4	9	10	15	21	24	28	30	0.364399	0.210454
941	Dermomyotome	0	2	3	6	10	16	19	24	26	29	0.392443	0.306617
942	Neural crest	0	4	6	6	12	15	21	24	27	33	0.588104	0.345881
943	Dermomyotome	1	1	4	5	8	11	13	19	25	32	0.236797	0.232385
944	Dermomyotome	0	1	4	9	12	15	21	29	35	39	0.473634	0.290097
945	Cranial mesoderm	1	1	2	4	5	6	9	14	18	20	0.532712	0.349314
946	Dermomyotome	3	6	7	9	12	14	16	19	24	27	0.254276	0.318013
947	Dermomyotome	0	2	3	5	6	7	9	11	13	15	0.509355	0.263661
948	Sclerotome	0	1	2	3	6	11	16	21	26	27	0.490424	0.242465
949	Neural crest	0	3	3	4	6	11	16	21	23	30	0.535655	0.29457
950	Neural crest	0	0	1	3	3	5	10	13	17	24	0.487403	0.299074
951	Neural crest	0	0	1	6	9	9	13	17	21	22	0.37233	0.334824
952	Dermomyotome	0	0	1	1	2	9	14	17	23	30	0.462883	0.302911
953	Dermomyotome	5	6	6	7	11	12	13	18	24	30	0.276554	0.316282
954	Neural crest	2	3	3	3	4	8	9	15	22	27	0.440432	0.348418
955	Cranial mesoderm	0	1	2	6	13	21	25	28	34	40	0.442843	0.312378
956	Sclerotome	0	1	2	3	3	11	17	23	26	33	0.39407	0.327187
957	Dermomyotome	0	0	0	0	1	4	8	10	11	18	0.34793	0.254046
958	Cranial mesoderm	1	3	4	5	5	6	7	10	12	14	0.480885	0.438274
959	Sclerotome	0	1	2	4	7	10	12	14	18	25	0.39289	0.295341
960	Splanchnic mesoderm	0	2	5	8	11	12	14	14	18	22	0.457162	0.298034
961	Cranial mesoderm	0	1	2	5	9	12	16	17	23	25	0.600316	0.23627
962	Sclerotome	0	2	3	6	12	14	19	21	27	31	0.496693	0.26822
963	Anterior somitic tissues	0	1	2	3	8	11	20	27	32	35	0.624484	0.264604
964	Cranial mesoderm	1	1	4	4	7	11	14	16	19	22	0.576029	0.30049
965	Cranial mesoderm	0	1	1	1	4	6	9	13	18	19	0.511197	0.372728
966	Dermomyotome	2	3	4	10	12	14	18	21	26	29	0.448827	0.269279
967	Dermomyotome	2	4	9	12	14	19	21	23	26	33	0.315255	0.247997
968	Cranial mesoderm	0	0	1	4	4	4	6	12	20	20	0.387334	0.270487
969	Sclerotome	1	2	3	8	11	14	18	24	30	35	0.273996	0.31896
970	Haematoendothelial progenitors	1	2	3	5	7	10	11	15	15	15	0.370981	0.286412
971	Forebrain/Midbrain/Hindbrain	0	0	1	1	2	5	6	7	7	7	0.738934	0.104678
972	Dermomyotome	1	1	2	4	8	9	14	17	18	22	0.560528	0.265948
973	Dermomyotome	1	1	3	7	9	9	14	17	20	31	0.40063	0.305631
974	Sclerotome	0	0	1	3	5	9	11	16	19	26	0.480131	0.308164
975	Anterior somitic tissues	1	3	8	12	18	21	27	34	42	50	0.416761	0.341175
976	Dermomyotome	1	4	7	10	14	18	26	33	36	39	0.41079	0.316268
977	Cranial mesoderm	0	1	2	4	7	9	9	12	15	22	0.488278	0.352481
978	Cranial mesoderm	0	0	0	2	2	3	4	6	9	12	0.414251	0.35081
979	Surface ectoderm	1	1	2	4	6	8	10	11	17	19	0.432465	0.207344
980	Dermomyotome	1	2	4	12	16	21	26	31	38	41	0.489873	0.346972
981	Neural crest	0	1	2	4	5	7	9	12	13	18	0.543417	0.31399
982	Definitive endoderm	0	4	9	12	16	18	25	26	30	33	0.455783	0.216137
983	Surface ectoderm	2	3	5	8	13	17	20	24	25	31	0.426998	0.281608
984	Cranial mesoderm	0	0	3	5	6	12	15	17	22	25	0.326382	0.266975
985	Dermomyotome	1	2	6	9	13	19	23	27	35	42	0.375004	0.28101
986	Sclerotome	1	1	3	5	6	11	14	19	21	28	0.314103	0.312055
987	Dermomyotome	1	5	5	11	13	14	20	28	39	43	0.334462	0.252036
988	Cranial mesoderm	1	2	9	13	16	17	20	25	28	34	0.284714	0.231123
989	Dermomyotome	1	2	5	5	12	14	18	20	25	39	0.506691	0.313037
990	Dermomyotome	2	3	5	11	15	20	23	30	41	43	0.53219	0.313121
991	Dermomyotome	0	1	2	5	5	9	13	19	24	28	0.416452	0.300196
992	Cranial mesoderm	0	1	3	6	10	15	20	26	29	35	0.561399	0.307048
993	Sclerotome	0	1	2	4	5	14	19	26	27	33	0.439977	0.32178
994	Neural crest	1	2	2	6	9	10	14	16	24	28	0.365222	0.187207
995	Dermomyotome	1	3	7	10	12	15	18	20	31	35	0.531934	0.205216
996	Anterior somitic tissues	1	3	4	7	8	9	12	15	19	24	0.400436	0.18991
997	Dermomyotome	1	2	5	7	8	11	17	18	20	28	0.311285	0.288514
998	Splanchnic mesoderm	0	0	0	0	0	1	2	3	4	4	0.48902	0.21294
999	Dermomyotome	1	3	5	8	8	9	16	21	30	37	0.262824	0.220941
1000	Dermomyotome	2	4	4	5	5	8	14	19	22	27	0.43711	0.292031
1001	Dermomyotome	1	2	5	9	10	11	13	17	27	32	0.34025	0.209077
1002	Surface ectoderm	2	8	9	13	15	19	23	27	31	35	0.318616	0.295123
1003	Dermomyotome	1	2	3	5	8	11	12	18	23	30	0.175616	0.294736
1004	Sclerotome	1	1	2	2	3	5	10	16	19	25	0.511979	0.310528
1005	Anterior somitic tissues	2	4	5	10	10	12	12	17	27	35	0.347936	0.259111
1006	Dermomyotome	1	3	5	7	9	11	15	20	25	31	0.279416	0.268279
1007	Dermomyotome	0	4	7	9	11	14	15	20	27	36	0.345299	0.27841
1008	Dermomyotome	0	1	3	3	5	9	13	15	20	24	0.358568	0.265377
1009	Dermomyotome	2	3	4	7	10	11	15	17	19	26	0.367213	0.26161
1010	Anterior somitic tissues	2	5	9	10	13	16	22	26	34	38	0.240875	0.290163
1011	Surface ectoderm	0	0	0	0	0	1	1	2	4	5	0.735211	0.243314
1012	Anterior somitic tissues	0	4	7	10	13	16	21	29	41	49	0.401374	0.374907
1013	Sclerotome	1	2	6	14	19	21	24	30	34	38	0.264786	0.311389
1014	Cranial mesoderm	0	1	1	3	5	11	12	19	26	31	0.443415	0.329051
1015	Haematoendothelial progenitors	0	0	1	1	1	5	5	6	10	14	0.555094	0.272021
1016	Endothelium	0	0	0	0	1	2	3	3	4	8	0.682267	0.232426
1017	Dermomyotome	0	2	4	7	10	12	14	18	25	29	0.320726	0.298113
1018	Sclerotome	1	2	3	6	11	17	22	29	40	46	0.34765	0.32892
1019	Sclerotome	1	1	7	13	17	20	26	31	36	42	0.322335	0.297014
1020	Cranial mesoderm	2	3	5	6	11	13	20	27	36	45	0.439669	0.324973
1021	Sclerotome	1	2	4	4	8	10	13	15	19	26	0.323413	0.339722
1022	Anterior somitic tissues	0	5	7	12	14	17	20	25	31	39	0.415453	0.309042
1023	Neural crest	2	2	3	5	8	12	16	23	28	35	0.382478	0.308968
1024	Anterior somitic tissues	2	2	4	8	13	18	25	30	38	44	0.367653	0.328314
1025	Sclerotome	1	2	7	11	15	17	23	28	40	51	0.480131	0.315588
1026	Haematoendothelial progenitors	1	3	6	7	10	14	20	26	28	33	0.307895	0.290474
1027	Haematoendothelial progenitors	0	0	0	0	2	2	4	4	5	6	0.589849	0.229153
1028	Forebrain/Midbrain/Hindbrain	0	2	5	8	8	14	17	20	25	30	0.560928	0.247351
1029	Sclerotome	0	3	6	9	13	18	26	29	35	46	0.496729	0.311175
1030	Dermomyotome	0	3	6	9	13	17	20	20	25	31	0.530845	0.285177
1031	Sclerotome	0	1	2	4	4	8	9	14	17	21	0.5569	0.277141
1032	Sclerotome	1	2	4	12	15	20	24	31	34	40	0.4422	0.314237
1033	Sclerotome	0	0	2	2	9	12	13	16	27	35	0.549011	0.359195
1034	Anterior somitic tissues	1	2	2	4	9	15	18	27	37	47	0.457902	0.320732
1035	Cranial mesoderm	1	4	8	10	15	19	25	30	32	37	0.4625	0.283244
1036	Sclerotome	0	2	9	12	17	22	23	26	32	39	0.409816	0.326647
1037	Neural crest	0	0	1	2	2	9	11	14	16	20	0.525172	0.247105
1038	Sclerotome	0	0	2	4	7	12	14	17	26	30	0.406838	0.30443
1039	Dermomyotome	0	1	5	10	14	20	26	27	34	42	0.394358	0.304968
1040	Cranial mesoderm	0	3	5	6	7	9	15	20	26	30	0.358131	0.260118
1041	Haematoendothelial progenitors	2	2	3	6	7	10	15	19	28	31	0.225554	0.321051
1042	Haematoendothelial progenitors	1	1	1	1	1	2	2	2	4	4	0.706915	0.281427
1043	Dermomyotome	1	2	6	8	12	15	18	22	28	32	0.378272	0.315615
1044	Sclerotome	0	1	2	3	7	11	16	22	25	32	0.430368	0.316723
1045	Neural crest	0	1	1	1	2	2	9	15	15	18	0.603981	0.222631
1046	Dermomyotome	1	3	5	8	14	18	21	24	30	35	0.253083	0.298111
1047	Cranial mesoderm	0	1	2	2	4	9	13	15	16	22	0.569491	0.307067
1048	Sclerotome	0	0	1	7	13	15	20	22	32	38	0.192773	0.30576
1049	Sclerotome	0	0	2	5	8	12	18	22	28	37	0.427624	0.306246
1050	Intermediate mesoderm	0	1	1	1	3	5	7	9	13	19	0.401251	0.262127
1051	Anterior somitic tissues	0	0	4	5	8	15	19	27	28	34	0.393722	0.328079
1052	Sclerotome	0	2	5	8	11	15	17	22	27	32	0.460658	0.272342
1053	Dermomyotome	0	0	2	3	6	13	15	21	29	34	0.340439	0.334018
1054	Neural crest	1	3	3	4	5	8	9	13	17	22	0.500818	0.268341
1055	Anterior somitic tissues	0	0	0	1	3	7	15	18	25	31	0.418312	0.325773
1056	Haematoendothelial progenitors	0	2	4	5	5	7	10	16	17	20	0.511657	0.290717
1057	Cranial mesoderm	1	1	4	6	8	15	18	23	28	35	0.394642	0.304292
1058	Dermomyotome	2	4	6	10	13	15	16	19	21	28	0.472789	0.299635
1059	Endothelium	0	2	3	4	4	6	10	16	18	23	0.580477	0.278205
1060	Anterior somitic tissues	0	2	4	6	10	18	22	25	31	40	0.408682	0.306474
1061	Sclerotome	0	1	4	6	11	15	21	28	33	36	0.17341	0.313798
1062	Dermomyotome	1	2	6	10	12	16	19	23	28	34	0.312302	0.27458
1063	Endothelium	0	0	0	1	4	5	8	11	14	15	0.832555	0.278204
1064	Dermomyotome	0	0	2	3	5	6	11	16	19	25	0.3671	0.262447
1065	Dermomyotome	0	0	0	3	8	12	15	16	18	20	0.394331	0.212038
1066	Intermediate mesoderm	0	3	8	9	10	16	18	23	26	28	0.275867	0.289906
1067	Sclerotome	1	3	6	9	12	14	18	19	24	25	0.360357	0.268975
1068	Dermomyotome	1	4	6	7	12	13	16	17	21	26	0.348724	0.304192
1069	Dermomyotome	0	4	4	7	12	20	23	24	27	31	0.291585	0.310741
1070	Sclerotome	0	0	0	0	2	4	7	8	15	16	0.608546	0.308063
1071	Dermomyotome	1	3	6	9	12	14	18	20	27	28	0.35376	0.247349
1072	Sclerotome	1	1	1	1	1	5	9	12	15	19	0.344824	0.266593
1073	Sclerotome	0	1	4	8	12	13	21	25	30	35	0.486352	0.313216
1074	Sclerotome	0	3	5	9	12	17	20	23	30	36	0.185145	0.306608
1075	Splanchnic mesoderm	2	6	6	7	9	13	15	23	26	29	0.357979	0.360617
1076	Dermomyotome	1	2	6	9	14	20	26	29	38	48	0.294927	0.369555
1077	Dermomyotome	3	6	11	14	21	23	30	36	42	48	0.296159	0.31744
1078	Endothelium	0	0	0	1	2	3	3	4	5	5	0.601917	0.267914
1079	Sclerotome	1	3	8	13	16	21	28	35	39	44	0.412917	0.32178
1080	Dermomyotome	2	3	10	15	24	28	33	39	42	48	0.421057	0.323721
1081	Dermomyotome	0	1	5	7	14	22	26	29	37	43	0.339775	0.369642
1082	Dermomyotome	0	3	6	9	15	23	26	29	35	43	0.238391	0.339893
1083	Dermomyotome	0	6	11	15	21	25	33	36	41	48	0.264523	0.380237
1084	Endothelium	0	0	0	0	0	2	2	2	5	6	0.724981	0.239241
1085	Cranial mesoderm	2	5	7	12	20	23	27	35	43	46	0.39968	0.322966
1086	Endothelium	0	1	4	4	7	13	13	17	20	24	0.58644	0.307454
1087	Dermomyotome	0	0	0	3	7	12	15	23	31	40	0.680075	0.340785
1088	Sclerotome	0	0	0	0	1	4	6	9	10	12	0.631785	0.444063
1089	Sclerotome	0	0	3	3	4	4	5	10	15	17	0.336799	0.274378
1090	Haematoendothelial progenitors	1	2	3	4	5	8	9	12	15	23	0.545806	0.344163
1091	Anterior somitic tissues	2	5	6	11	16	19	27	29	32	42	0.275186	0.340526
1092	Dermomyotome	1	2	7	7	10	11	13	17	22	24	0.298677	0.349524
1093	Cranial mesoderm	0	3	5	6	14	21	29	33	38	44	0.421897	0.320317
1094	Surface ectoderm	1	6	11	17	23	30	36	42	45	50	0.325418	0.329096
1095	Sclerotome	0	2	2	3	5	8	9	16	19	26	0.248335	0.332621
1096	Haematoendothelial progenitors	0	2	6	9	17	19	24	29	30	39	0.456062	0.300514
1097	Haematoendothelial progenitors	0	3	4	6	11	14	18	21	26	31	0.425265	0.295289
1098	Sclerotome	0	1	4	9	11	15	20	30	35	43	0.296225	0.352946
1099	Intermediate mesoderm	2	7	10	15	19	22	26	31	37	45	0.41759	0.347954
1100	Endothelium	1	1	1	1	1	1	1	2	3	4	0.69636	0.269088
1101	Dermomyotome	1	1	1	3	4	6	7	11	15	19	0.472122	0.304419
1102	Dermomyotome	0	6	11	13	16	23	30	34	41	48	0.217574	0.327074
1103	Sclerotome	1	1	4	9	15	22	27	30	36	43	0.428087	0.365887
1104	Anterior somitic tissues	0	3	6	9	17	22	28	34	43	48	0.348122	0.3247
1105	Sclerotome	1	3	7	10	15	21	26	28	30	36	0.294755	0.347674
1106	Dermomyotome	2	5	8	10	13	14	20	28	33	37	0.21896	0.288919
1107	Sclerotome	0	0	1	5	9	14	20	25	31	40	0.495713	0.290824
1108	Cranial mesoderm	0	1	1	1	3	6	13	16	21	29	0.46101	0.30371
1109	Surface ectoderm	1	2	5	6	11	12	19	22	27	34	0.356347	0.380821
1110	Sclerotome	0	2	3	4	6	9	15	21	32	41	0.308269	0.337392
1111	Splanchnic mesoderm	0	4	8	13	16	19	22	26	30	35	0.370099	0.391019
1112	Cranial mesoderm	0	3	5	8	16	20	27	31	41	44	0.351221	0.323209
1113	Dermomyotome	1	2	9	13	18	23	28	36	41	47	0.386277	0.346979
1114	Cranial mesoderm	0	1	1	2	3	4	9	13	19	24	0.602502	0.204958
1115	Surface ectoderm	0	0	0	1	1	5	6	9	18	18	0.437299	0.246693
1116	Cranial mesoderm	1	2	3	4	5	7	12	13	17	24	0.25637	0.272583
1117	Neural crest	0	0	4	6	10	13	15	22	26	29	0.456061	0.340799
1118	Sclerotome	0	1	4	6	8	9	16	21	24	30	0.296914	0.307474
1119	Dermomyotome	0	2	4	7	10	17	23	29	38	41	0.450174	0.323657
1120	Dermomyotome	0	0	0	1	2	4	5	10	11	15	0.481301	0.24001
1121	Neural crest	2	6	11	15	18	19	26	34	41	45	0.291926	0.341053
1122	Dermomyotome	3	7	11	15	19	24	28	37	44	53	0.327233	0.346124
1123	Dermomyotome	0	3	7	11	18	25	32	37	43	50	0.394369	0.327942
1124	Sclerotome	2	2	2	8	11	13	16	19	24	36	0.261127	0.335848
1125	Dermomyotome	2	5	9	14	21	26	31	34	41	49	0.276052	0.338017
1126	Anterior somitic tissues	1	2	5	7	11	15	20	28	36	41	0.324449	0.325765
1127	Dermomyotome	0	1	4	6	13	17	21	27	31	40	0.419996	0.298843
1128	Cranial mesoderm	2	2	3	5	7	8	10	12	16	24	0.238121	0.353886
1129	Cranial mesoderm	0	1	3	5	9	14	19	24	31	40	0.453081	0.416511
1130	Anterior somitic tissues	0	2	4	8	15	18	22	28	33	41	0.390973	0.336558
1131	Sclerotome	0	4	9	12	16	19	21	24	28	32	0.136245	0.323734
1132	Dermomyotome	1	3	4	8	15	18	22	29	36	44	0.274212	0.262985
1133	Dermomyotome	0	1	2	4	6	9	12	16	20	25	0.230105	0.283494
1134	Sclerotome	1	2	3	7	11	13	21	28	34	45	0.175473	0.279298
1135	Cranial mesoderm	1	4	7	9	10	11	11	14	19	30	0.296073	0.331033
1136	Anterior somitic tissues	1	2	6	12	15	18	24	28	32	40	0.495888	0.343712
1137	Haematoendothelial progenitors	2	4	7	8	13	15	18	21	23	30	0.452999	0.286474
1138	Sclerotome	1	3	8	11	13	17	22	25	29	36	0.234312	0.365901
1139	Sclerotome	0	1	1	3	4	8	15	19	26	32	0.214944	0.366712
1140	Dermomyotome	0	1	5	9	15	22	24	25	33	43	0.334208	0.272374
1141	Surface ectoderm	1	2	5	11	20	26	33	39	44	50	0.278814	0.348837
1142	Haematoendothelial progenitors	0	3	8	9	9	14	16	17	21	24	0.529681	0.320095
1143	Dermomyotome	0	0	0	4	6	10	13	17	21	22	0.308873	0.303256
1144	Dermomyotome	0	2	3	7	10	17	23	34	38	43	0.339855	0.333639
1145	Dermomyotome	1	2	5	8	12	15	20	25	38	50	0.489346	0.364834
1146	Sclerotome	0	1	3	7	15	21	26	33	39	45	0.385942	0.346644
1147	Dermomyotome	1	2	3	5	8	10	19	22	29	38	0.390239	0.332755
1148	Neural crest	0	0	0	1	1	2	2	2	3	3	0.62852	0.102701
1149	Sclerotome	1	2	5	13	19	27	33	38	43	51	0.316583	0.350241
1150	Sclerotome	1	1	4	6	9	13	21	29	38	43	0.424796	0.321575
1151	Dermomyotome	1	2	6	12	21	29	34	40	44	50	0.289407	0.324879
1152	Dermomyotome	2	5	10	12	14	15	20	21	25	36	0.176834	0.310913
1153	Neural crest	0	0	1	5	10	14	21	28	37	43	0.370002	0.318411
1154	Anterior somitic tissues	0	4	6	9	14	21	26	33	42	48	0.352441	0.360121
1155	Cranial mesoderm	0	2	4	10	12	14	18	26	34	41	0.488152	0.380139
1156	Sclerotome	0	1	1	1	2	2	3	3	5	9	0.336751	0.19801
1157	Cranial mesoderm	0	1	1	2	4	4	6	9	11	13	0.342823	0.248817
1158	Dermomyotome	0	0	3	4	7	11	16	17	22	28	0.409506	0.343602
1159	Anterior somitic tissues	4	6	7	11	15	20	21	25	35	43	0.205304	0.355514
1160	Dermomyotome	0	1	3	10	16	25	31	36	40	47	0.287047	0.325538
1161	Haematoendothelial progenitors	0	1	1	4	7	8	9	12	18	20	0.832555	0.327121
1162	Cranial mesoderm	0	2	4	5	7	13	15	22	26	34	0.400875	0.33251
1163	Cranial mesoderm	0	5	9	12	19	23	26	30	38	47	0.526415	0.308364
1164	Neural crest	3	4	5	7	11	13	14	19	25	32	0.413317	0.285381
1165	Anterior somitic tissues	0	2	5	12	15	18	24	29	41	53	0.358959	0.345985
1166	Cranial mesoderm	1	3	6	8	10	15	18	21	29	41	0.531854	0.342693
1167	Surface ectoderm	0	1	1	1	1	1	1	1	1	1	0.68793	0.0456673
1168	Cranial mesoderm	2	4	6	8	10	12	14	17	25	36	0.299609	0.311962
1169	Dermomyotome	2	4	8	12	12	17	23	31	36	45	0.422962	0.372431
1170	Dermomyotome	1	1	3	5	12	20	25	33	38	42	0.444659	0.314825
1171	Dermomyotome	1	1	7	11	12	17	24	32	37	43	0.412231	0.327559
1172	Sclerotome	2	8	12	15	15	23	29	32	38	46	0.447991	0.326804
1173	Splanchnic mesoderm	2	5	6	12	21	29	34	40	50	56	0.322845	0.357505
1174	Dermomyotome	2	4	8	13	21	24	33	43	49	63	0.309562	0.342833
1175	Dermomyotome	2	6	9	11	15	19	23	26	31	40	0.261805	0.346151
1176	Dermomyotome	1	3	7	8	11	15	19	21	28	39	0.255548	0.383143
1177	Surface ectoderm	0	0	1	1	1	1	1	2	2	2	0.737155	0.0321244
1178	Anterior somitic tissues	0	0	1	3	4	6	8	11	14	17	0.424025	0.243169
1179	Dermomyotome	4	5	8	10	11	15	20	24	26	35	0.328452	0.351121
1180	Dermomyotome	1	4	6	7	12	16	27	31	39	45	0.523792	0.308455
1181	Forebrain/Midbrain/Hindbrain	0	2	3	7	8	12	18	24	30	39	0.545073	0.331886
1182	Sclerotome	2	4	7	7	13	17	24	26	36	45	0.424081	0.334754
1183	Surface ectoderm	0	1	1	1	2	2	3	3	8	8	0.535709	0.312365
1184	Splanchnic mesoderm	1	1	1	1	3	5	7	8	11	14	0.458498	0.248617
1185	Anterior somitic tissues	1	2	5	8	14	21	24	30	39	48	0.256078	0.361854
1186	Cranial mesoderm	0	0	0	0	3	9	12	17	22	27	0.405946	0.309152
1187	Anterior somitic tissues	0	1	2	4	7	13	20	25	29	37	0.427212	0.3899
1188	Forebrain/Midbrain/Hindbrain	0	1	4	7	11	18	23	27	32	41	0.437584	0.216103
1189	Neural crest	0	0	0	1	5	5	6	8	9	13	0.514759	0.13976
1190	Surface ectoderm	0	1	1	1	1	1	2	2	2	2	0.684446	0.192639
1191	Neural crest	0	1	3	7	9	13	18	19	24	27	0.425508	0.282898
1192	Dermomyotome	1	1	2	4	7	14	17	19	24	30	0.436867	0.341909
1193	Sclerotome	2	6	8	10	12	15	22	26	30	36	0.350207	0.332598
1194	Endothelium	0	0	0	1	2	2	2	3	3	6	0.686053	0.242273
1195	Dermomyotome	1	3	5	10	12	15	20	26	34	40	0.437079	0.292381
1196	Anterior somitic tissues	2	5	6	7	12	18	21	25	34	40	0.410732	0.344049
1197	Haematoendothelial progenitors	2	3	6	6	10	16	19	24	30	32	0.430538	0.336793
1198	Neural crest	0	1	1	4	7	11	11	15	16	19	0.384764	0.169931
1199	Dermomyotome	0	4	7	11	18	20	25	36	42	49	0.486427	0.377787
1200	Cranial mesoderm	1	2	4	5	7	10	14	19	25	32	0.474558	0.298887
1201	Anterior somitic tissues	1	3	10	12	15	17	21	29	35	43	0.471544	0.325193
1202	Anterior somitic tissues	1	2	4	4	5	7	13	19	19	27	0.306638	0.314268
1203	Sclerotome	1	2	4	5	7	8	11	19	28	34	0.30756	0.331806
1204	Neural crest	0	0	5	9	10	11	14	19	24	33	0.437498	0.355199
1205	Anterior somitic tissues	0	0	1	4	7	10	13	14	19	20	0.393722	0.253309
1206	Mixed mesenchymal mesoderm	0	0	0	0	0	0	0	0	0	0	0.794101	0.073333
1207	Endothelium	1	1	2	2	3	3	3	4	6	9	0.702411	0.276744
1208	Dermomyotome	1	4	7	9	13	18	26	35	46	50	0.409791	0.31292
1209	Sclerotome	0	3	3	5	8	12	15	19	21	25	0.403313	0.323238
1210	Cranial mesoderm	0	1	2	3	5	8	9	10	11	12	0.429285	0.197782
1211	Dermomyotome	1	3	10	14	21	25	32	38	47	57	0.468289	0.33503
1212	Anterior somitic tissues	1	5	6	7	9	15	23	30	36	49	0.36574	0.346375
1213	Anterior somitic tissues	1	3	4	5	7	10	12	17	20	25	0.369393	0.297305
1214	Sclerotome	1	3	6	10	13	15	22	25	33	35	0.348691	0.336918
1215	Cranial mesoderm	0	1	2	3	6	8	11	15	24	30	0.498588	0.306595
1216	Dermomyotome	1	2	3	4	6	9	11	15	19	25	0.22726	0.313123
1217	Anterior somitic tissues	1	4	8	9	15	20	26	32	39	47	0.459133	0.324534
1218	Endothelium	0	1	4	7	12	14	15	17	21	27	0.570721	0.33774
1219	Sclerotome	2	2	7	12	13	17	21	26	34	42	0.308424	0.338072
1220	Dermomyotome	1	2	4	9	12	15	19	25	32	40	0.277557	0.314961
1221	Dermomyotome	0	2	6	8	11	16	21	24	35	44	0.227511	0.352662
1222	Splanchnic mesoderm	0	0	0	1	1	1	4	7	7	8	0.464501	0.304769
1223	Dermomyotome	0	0	3	7	10	14	19	23	28	33	0.293776	0.268816
1224	Dermomyotome	0	3	8	10	12	16	22	27	34	41	0.383474	0.305933
1225	Dermomyotome	1	1	1	3	7	11	13	17	25	34	0.380906	0.294237
1226	Dermomyotome	0	0	5	8	14	19	27	35	41	47	0.320265	0.348418
1227	Dermomyotome	0	0	1	2	4	5	5	11	12	13	0.362919	0.282179
1228	Anterior somitic tissues	0	2	4	5	9	10	12	18	23	30	0.564428	0.34582
1229	Dermomyotome	1	4	7	16	19	23	31	36	44	52	0.392055	0.313034
1230	Sclerotome	0	2	4	12	18	25	34	46	56	62	0.257165	0.332432
1231	Dermomyotome	2	4	7	12	14	19	24	28	33	41	0.374563	0.298593
1232	Dermomyotome	0	0	1	3	6	11	18	20	24	30	0.338747	0.314951
1233	Dermomyotome	1	3	3	10	13	20	21	24	29	40	0.384089	0.344601
1234	Dermomyotome	0	3	6	7	10	16	23	33	35	44	0.441433	0.345035
1235	Dermomyotome	1	2	3	8	13	19	22	26	30	38	0.332842	0.315784
1236	Dermomyotome	0	4	7	9	11	13	17	19	24	29	0.40511	0.306061
1237	Dermomyotome	0	2	5	7	10	16	19	25	32	38	0.332169	0.345984
1238	Anterior somitic tissues	3	4	5	5	6	7	8	11	12	13	0.476698	0.222301
1239	Dermomyotome	0	3	7	10	20	27	35	38	43	49	0.293604	0.324779
1240	Sclerotome	0	4	6	11	14	20	26	35	44	52	0.413944	0.311967
1241	Dermomyotome	1	1	3	9	12	17	20	25	29	32	0.379533	0.275032
1242	Dermomyotome	0	3	4	11	18	25	31	38	46	51	0.442671	0.353158
1243	Dermomyotome	0	3	7	11	16	18	25	34	44	47	0.264972	0.336379
1244	Cranial mesoderm	0	0	1	2	4	4	7	10	14	22	0.294061	0.340341
1245	Anterior somitic tissues	1	2	3	3	6	10	18	26	37	44	0.376644	0.335969
1246	Cranial mesoderm	0	1	1	5	6	9	10	16	27	31	0.523904	0.301086
1247	Dermomyotome	2	3	6	8	10	13	20	23	29	38	0.392086	0.317571
1248	Sclerotome	1	3	4	9	11	15	20	26	34	44	0.258663	0.35955
1249	Anterior somitic tissues	1	2	2	5	10	14	21	30	38	44	0.313419	0.308992
1250	Sclerotome	0	3	4	6	7	10	11	14	18	21	0.526172	0.254656
1251	Cranial mesoderm	0	0	0	1	1	2	4	5	8	10	0.346339	0.204171
1252	Cranial mesoderm	0	2	4	5	6	11	16	24	34	41	0.380839	0.344029
1253	Neural crest	1	2	5	5	7	9	14	21	27	32	0.426828	0.263482
1254	Dermomyotome	0	3	7	8	10	14	17	25	30	36	0.408531	0.307577
1255	Splanchnic mesoderm	1	5	9	12	15	23	26	30	35	40	0.40862	0.420729
1256	Cranial mesoderm	0	2	7	14	14	20	26	28	34	46	0.175627	0.314017
1257	Intermediate mesoderm	0	3	4	5	9	13	16	21	27	34	0.303174	0.31299
1258	Spinal cord	0	3	4	6	8	15	21	26	30	36	0.381203	0.230019
1259	Neural crest	0	0	2	6	9	15	20	26	35	41	0.568854	0.40903
1260	Anterior somitic tissues	0	2	6	7	11	17	21	28	33	37	0.395177	0.318279
1261	Dermomyotome	0	0	1	6	7	10	14	18	21	25	0.458642	0.273855
1262	Splanchnic mesoderm	0	0	0	1	1	1	2	2	7	7	0.606963	0.365901
1263	Sclerotome	0	0	1	3	5	7	9	11	12	16	0.699902	0.279794
1264	Sclerotome	0	1	4	7	7	9	12	18	24	27	0.305942	0.34804
1265	Surface ectoderm	1	1	4	6	10	14	16	20	21	25	0.314697	0.277681
1266	Sclerotome	0	3	6	10	14	16	25	31	37	42	0.507873	0.326162
1267	Anterior somitic tissues	0	2	6	9	15	20	23	28	36	48	0.277184	0.356659
1268	Cranial mesoderm	0	0	1	2	2	4	4	8	12	15	0.588705	0.336557
1269	Cranial mesoderm	0	1	7	9	12	13	14	21	25	30	0.444316	0.272253
1270	Anterior somitic tissues	1	1	2	4	6	9	11	13	15	18	0.328906	0.283463
1271	Cranial mesoderm	0	0	1	2	4	8	12	17	22	26	0.432425	0.345705
1272	Dermomyotome	2	3	4	11	15	21	25	29	35	40	0.46738	0.283366
1273	Dermomyotome	1	4	5	8	13	18	23	26	31	41	0.550474	0.291535
1274	Splanchnic mesoderm	0	0	0	3	6	10	15	22	27	34	0.327105	0.339545
1275	Dermomyotome	0	0	2	3	5	9	12	16	20	26	0.362581	0.332534
1276	Anterior somitic tissues	2	2	6	9	12	14	18	23	29	41	0.37791	0.325504
1277	Cranial mesoderm	0	0	0	0	3	8	9	10	18	21	0.68358	0.323467
1278	Anterior somitic tissues	1	1	2	3	4	6	9	12	15	21	0.415854	0.327742
1279	Neural crest	0	0	3	4	5	7	10	16	20	26	0.331032	0.264261
1280	Cranial mesoderm	0	5	11	15	20	26	29	33	38	45	0.376633	0.315318
1281	Dermomyotome	0	0	3	8	12	14	19	25	34	40	0.672398	0.298852
1282	Neural crest	0	0	0	1	2	2	3	3	5	6	0.735331	0.131006
1283	Sclerotome	0	0	0	0	1	5	6	10	11	16	0.641856	0.334367
1284	Sclerotome	2	5	8	13	18	21	27	33	40	46	0.357347	0.346827
1285	Dermomyotome	0	2	4	9	17	21	26	27	33	40	0.560732	0.324509
1286	Cranial mesoderm	0	1	3	10	11	14	18	25	32	36	0.472444	0.294248
1287	Neural crest	0	2	4	6	10	15	21	27	36	43	0.365981	0.270721
1288	Neural crest	0	3	4	4	5	12	16	19	21	23	0.38983	0.227248
1289	Cranial mesoderm	0	2	6	7	13	17	23	28	34	44	0.375613	0.332447
1290	Sclerotome	4	7	8	15	20	23	28	32	37	44	0.410458	0.322489
1291	Neural crest	0	0	1	5	10	13	16	25	31	35	0.280959	0.283253
1292	Sclerotome	1	1	3	3	8	11	15	17	23	26	0.267744	0.314769
1293	Sclerotome	0	2	3	7	10	15	19	25	32	40	0.444344	0.34071
1294	Haematoendothelial progenitors	1	1	1	2	4	5	7	11	13	17	0.579955	0.292687
1295	Cranial mesoderm	0	0	0	0	1	1	2	4	4	6	0.545395	0.216872
1296	Cranial mesoderm	3	5	9	15	20	23	28	34	41	49	0.416353	0.316948
1297	Sclerotome	1	1	2	6	10	14	20	25	32	36	0.356302	0.378634
1298	Sclerotome	2	2	4	4	9	15	20	26	30	36	0.420889	0.31829
1299	Dermomyotome	3	7	12	17	21	24	33	37	41	48	0.326382	0.317625
1300	Surface ectoderm	0	0	0	0	0	0	0	0	0	0	0.832555	0.0163337
1301	Sclerotome	1	5	7	11	15	19	22	28	32	39	0.413317	0.347481
1302	Sclerotome	0	1	3	10	14	20	27	31	39	47	0.399439	0.341227
1303	Dermomyotome	0	5	11	17	24	28	30	33	38	48	0.42193	0.343821
1304	Cranial mesoderm	0	0	0	0	4	4	9	11	14	15	0.368034	0.324203
1305	Sclerotome	5	6	7	14	15	23	28	31	35	46	0.364682	0.361677
1306	Haematoendothelial progenitors	2	2	4	4	5	6	6	6	10	11	0.547988	0.325761
1307	Endothelium	0	0	0	1	1	1	4	6	7	8	0.655818	0.199815
1308	Sclerotome	0	2	3	4	11	15	20	24	31	37	0.547177	0.370511
1309	Cranial mesoderm	1	5	12	13	16	21	27	33	37	41	0.422312	0.301172
1310	Surface ectoderm	0	0	0	0	1	3	3	4	6	8	0.646234	0.262325
1311	Dermomyotome	0	4	8	16	21	28	31	33	39	47	0.412794	0.366827
1312	Sclerotome	4	7	10	17	21	25	31	36	41	45	0.287614	0.363083
1313	Anterior somitic tissues	0	1	7	9	13	16	18	25	32	40	0.349089	0.352217
1314	Forebrain/Midbrain/Hindbrain	0	0	0	3	5	9	12	16	20	24	0.644894	0.239606
1315	Cranial mesoderm	0	0	3	6	7	9	13	14	18	25	0.333299	0.35568
1316	Dermomyotome	5	6	9	12	19	24	29	33	39	48	0.236809	0.34386
1317	Dermomyotome	3	8	9	13	20	28	29	34	34	42	0.22609	0.323932
1318	Dermomyotome	1	6	14	20	23	28	31	32	37	44	0.483846	0.331754
1319	Cranial mesoderm	0	0	1	4	8	13	17	22	25	29	0.588175	0.304735
1320	Sclerotome	0	0	2	4	5	10	12	14	18	19	0.469412	0.296489
1321	Cranial mesoderm	0	2	4	6	7	12	14	16	21	26	0.524297	0.337963
1322	Endothelium	1	1	1	3	4	5	5	5	5	6	0.630232	0.244066
1323	Splanchnic mesoderm	1	4	12	13	19	25	32	38	48	60	0.13285	0.179137
1324	Gut tube	2	4	8	10	13	19	22	26	34	41	0.343683	0.047041
1325	Splanchnic mesoderm	4	9	15	20	30	40	49	53	59	69	0.309197	0.157858
1326	Splanchnic mesoderm	1	8	15	21	34	41	49	55	64	77	0.294959	0.344711
1327	Splanchnic mesoderm	4	10	16	19	22	28	33	43	53	63	0.273645	0.275324
1328	Splanchnic mesoderm	0	2	6	12	15	22	30	39	40	48	0.255824	0.231353
1329	Haematoendothelial progenitors	0	0	1	2	2	2	2	4	5	8	0.674132	0.355155
1330	Splanchnic mesoderm	1	3	8	18	27	38	43	54	66	79	0.273645	0.0838778
1331	Splanchnic mesoderm	1	2	5	10	16	28	30	36	42	51	0.43485	0.33338
1332	Gut tube	2	6	9	13	19	21	24	32	39	46	0.406966	0.179714
1333	Haematoendothelial progenitors	3	3	3	4	5	9	12	13	14	18	0.513105	0.341387
1334	Splanchnic mesoderm	2	7	11	15	19	27	35	40	51	56	0.390865	0.25453
1335	Splanchnic mesoderm	5	8	14	21	27	34	40	52	58	65	0.234585	0.235857
1336	Splanchnic mesoderm	3	6	10	17	29	42	50	53	61	66	0.447525	0.271122
1337	Splanchnic mesoderm	4	9	14	24	30	35	49	56	62	71	0.273645	0.251313
1338	Splanchnic mesoderm	3	8	17	26	33	38	46	54	64	77	0.189667	0.256511
1339	Cranial mesoderm	1	1	4	4	7	8	11	11	14	16	0.509352	0.355233
1340	Splanchnic mesoderm	2	3	13	23	29	35	45	54	62	68	0.342457	0.291107
1341	Haematoendothelial progenitors	1	1	1	3	3	6	8	9	11	15	0.207731	0.310182
1342	Splanchnic mesoderm	2	8	11	14	15	17	18	24	30	32	0.52591	0.360145
1343	Endothelium	0	0	0	0	2	3	5	8	9	10	0.509279	0.167026
1344	Gut tube	1	1	8	12	18	25	32	39	44	52	0.251442	0.179131
1345	Gut tube	0	1	5	10	12	17	24	34	40	45	0.404841	0.0986949
1346	Gut tube	1	6	10	16	22	27	33	43	48	52	0.309197	0.0843351
1347	Splanchnic mesoderm	4	7	8	14	18	22	28	32	39	50	0.406966	0.360468
1348	Gut tube	1	5	9	20	27	31	35	42	48	55	0.43485	0.144259
1349	Splanchnic mesoderm	2	4	8	18	28	36	50	61	71	82	0.228744	0.264892
1350	Gut tube	0	1	4	11	19	27	31	39	47	56	0.309197	0.0691321
1351	Gut tube	2	7	11	17	27	33	37	42	48	56	0.234585	0.107692
1352	Splanchnic mesoderm	2	3	7	9	14	18	22	28	33	34	0.503575	0.278052
1353	Gut tube	0	1	5	8	16	28	38	50	61	64	0.477992	0.119728
1354	Endothelium	0	0	0	0	0	0	0	0	1	1	0.710038	0.176761
1355	Splanchnic mesoderm	0	2	4	5	7	14	17	19	22	26	0.452198	0.352436
1356	Gut tube	0	5	9	13	19	24	32	42	52	57	0.342457	0.0920206
1357	Splanchnic mesoderm	3	11	15	20	29	41	55	64	76	85	0.309197	0.355492
1358	Gut tube	1	1	2	7	14	20	26	36	42	48	0.58482	0.0830525
1359	Gut tube	0	1	6	9	14	20	24	32	40	46	0.186165	0.143936
1360	Gut tube	3	7	14	23	31	33	38	41	47	54	0.234585	0.0999447
1361	Gut tube	1	7	12	19	30	37	41	48	52	56	0.273645	0.0756486
1362	Gut tube	2	4	8	17	26	34	37	42	49	55	0.189667	0.0903807
1363	Haematoendothelial progenitors	1	4	7	7	11	15	18	26	33	36	0.392086	0.227044
1364	Gut tube	2	6	8	12	12	18	25	32	36	45	0	0.0812372
1365	Splanchnic mesoderm	0	4	11	22	32	42	52	63	69	81	0.404841	0.333391
1366	Gut tube	1	6	9	13	16	27	31	36	39	45	0	0.0907792
1367	Gut tube	0	4	10	14	25	28	36	39	44	51	0.43485	0.139128
1368	Gut tube	4	9	13	20	27	32	36	42	45	51	0.13285	0.0982097
1369	Splanchnic mesoderm	3	3	5	5	12	14	19	27	29	33	0.469788	0.306402
1370	Splanchnic mesoderm	1	2	4	6	6	10	11	16	18	19	0.435513	0.272586
1371	Gut tube	0	1	6	15	24	28	36	44	49	54	0.234585	0.0884426
1372	Gut tube	3	4	8	9	16	23	28	30	33	39	0.437556	0.106482
1373	Gut tube	2	6	11	17	24	31	35	42	51	57	0.37417	0.105696
1374	Splanchnic mesoderm	1	3	6	10	12	15	18	26	30	35	0.531934	0.406068
1375	Surface ectoderm	1	5	6	9	9	13	18	18	19	21	0.349062	0.29463
1376	Gut tube	1	4	6	11	16	21	28	36	42	48	0.309197	0.0917164
1377	Gut tube	3	12	15	25	30	36	43	47	51	56	0.13285	0.098489
1378	Gut tube	3	7	16	26	33	38	43	47	52	55	0	0.0857392
1379	Splanchnic mesoderm	2	5	9	14	14	17	19	27	32	34	0.453308	0.358251
1380	Gut tube	3	10	15	20	26	30	37	40	47	51	0	0.00502583
1381	Gut tube	5	11	15	23	30	32	36	40	44	50	0	0.0441005
1382	Gut tube	3	8	13	21	28	39	46	52	55	59	0.234585	0.150026
1383	Splanchnic mesoderm	1	3	5	8	11	15	18	21	27	32	0.344304	0.375077
1384	Gut tube	4	6	15	19	28	37	44	49	53	59	0.299769	0.0721491
1385	Gut tube	3	9	13	19	24	29	32	39	45	52	0.228744	0.0848513
1386	Gut tube	5	13	16	21	28	33	37	40	41	47	0	0.0385772
1387	Gut tube	6	12	19	24	31	36	42	48	51	52	0	0.150973
1388	Anterior somitic tissues	0	1	6	8	11	12	13	16	18	18	0.538131	0.327594
1389	Gut tube	1	4	9	15	20	27	35	38	42	47	0.342457	0.0182796
1390	Gut tube	3	4	8	13	17	23	24	30	37	43	0.273645	0.117648
1391	Gut tube	2	6	8	11	21	26	32	38	41	48	0.249258	0.0723527
1392	Gut tube	5	12	19	24	31	35	42	47	52	57	0.13285	0.113446
1393	Gut tube	2	4	11	17	22	25	32	36	45	50	0.234585	0.108727
1394	Gut tube	4	7	10	13	21	28	32	36	40	45	0.273645	0.17485
1395	Splanchnic mesoderm	0	3	3	3	4	6	11	14	19	23	0.599247	0.337394
1396	Gut tube	6	12	15	21	26	33	36	45	48	52	0	0.0384623
1397	Gut tube	1	7	15	22	31	32	40	50	54	58	0.189667	0.0891331
1398	Gut tube	6	14	20	27	31	34	40	44	49	58	0	0.094708
1399	Cranial mesoderm	0	1	2	3	4	4	7	9	13	16	0.544251	0.23433
1400	Gut tube	2	9	17	25	26	29	38	41	46	52	0	0.080876
1401	Splanchnic mesoderm	0	3	8	11	12	15	19	23	25	28	0.420283	0.401377
1402	Endothelium	0	0	0	0	0	0	0	0	0	0	0.604476	0.0508108
1403	Gut tube	1	6	9	12	20	31	37	46	50	55	0.189667	0.0419249
1404	Gut tube	3	13	16	25	33	35	40	44	51	55	0.13285	0.0490523
1405	Gut tube	2	8	9	12	18	25	31	37	45	48	0.189667	-0.0110395
1406	Gut tube	4	11	17	23	26	31	36	39	45	51	0.189667	0.14581
1407	Gut tube	2	7	12	14	18	24	35	44	48	54	0.234585	0.081421
1408	Neural crest	2	3	4	4	5	9	11	13	18	27	0.429521	0.312687
1409	Splanchnic mesoderm	1	3	5	7	10	14	21	26	30	35	0.493427	0.324107
1410	Gut tube	0	1	4	5	7	9	13	15	23	27	0.608994	0.303582
1411	Gut tube	5	10	19	26	35	42	47	52	54	59	0.13285	0.0530227
1412	Gut tube	2	9	22	30	37	42	44	52	54	58	0	0.136281
1413	Gut tube	1	11	16	23	30	38	43	47	54	57	0	0.0698875
1414	Gut tube	2	2	5	10	18	26	33	34	40	48	0.364273	0.195574
1415	Endothelium	0	2	2	5	5	8	9	12	16	17	0.545894	0.289874
1416	Gut tube	5	10	23	29	36	39	44	46	52	56	0.13285	0.115884
1417	Splanchnic mesoderm	1	2	3	3	5	8	11	13	15	19	0.627943	0.332692
1418	Gut tube	2	8	16	20	26	32	37	39	48	53	0	0.0871898
1419	Gut tube	2	6	10	15	20	25	32	37	44	46	0	0.0289401
1420	Cranial mesoderm	0	1	3	6	8	9	11	16	18	23	0.545073	0.29175
1421	Gut tube	3	11	24	33	39	44	47	50	53	58	0	0.0714429
1422	Gut tube	1	9	12	20	27	32	42	48	54	57	0.189667	0.0527536
1423	Gut tube	1	4	8	12	16	21	26	29	34	46	0.342457	0.0447097
1424	Gut tube	0	0	3	5	10	12	20	31	35	38	0.13285	0.0984493
1425	Gut tube	2	5	9	18	22	28	32	38	43	50	0.309197	-0.00338129
1426	Cranial mesoderm	0	0	0	0	2	3	8	13	19	22	0.744659	0.288324
1427	Neural crest	1	1	1	2	5	7	12	13	15	17	0.684793	0.292564
1428	Splanchnic mesoderm	0	0	2	4	7	11	11	18	22	26	0.73514	0.370822
1429	Gut tube	5	11	15	21	26	36	42	49	52	57	0.309197	0.061064
1430	Splanchnic mesoderm	0	4	5	6	13	16	19	25	31	33	0.488947	0.331633
1431	Neural crest	1	1	2	2	4	9	11	14	15	16	0.670687	0.311911
1432	Cranial mesoderm	1	2	4	9	15	21	24	30	36	37	0.521242	0.373235
1433	Gut tube	4	12	19	27	35	41	45	49	53	55	0.13285	0.114277
1434	Gut tube	0	5	13	20	24	33	40	43	46	50	0	0.114992
1435	Gut tube	1	5	10	17	23	31	38	45	51	57	0.37417	0.129261
1436	Endothelium	0	0	3	3	4	4	5	6	7	7	0.546863	0.0829982
1437	Gut tube	1	6	10	17	30	33	38	40	45	46	0.464501	0.0863022
1438	Gut tube	1	3	8	13	18	24	31	40	46	52	0.464501	0.0170749
1439	Gut tube	5	8	18	22	29	34	38	43	45	50	0.189667	0.0364421
1440	Gut tube	5	10	19	28	33	41	46	49	54	59	0.273645	0.0924021
1441	Gut tube	4	11	18	27	32	36	44	48	50	55	0	0.0609888
1442	Gut tube	0	1	3	6	14	18	23	30	40	45	0.43485	0.0496603
1443	Haematoendothelial progenitors	0	0	0	1	2	3	3	7	7	7	0.780398	0.107302
1444	Gut tube	2	6	9	16	23	30	36	42	47	51	0.273645	0.0475935
1445	Splanchnic mesoderm	0	0	0	2	2	2	2	4	5	5	0.707189	0.264343
1446	Erythroid	0	0	0	0	0	0	0	0	0	0	0.832555	0.086552
1447	Gut tube	1	5	10	14	21	26	32	40	50	59	0.553947	0.0306728
1448	Splanchnic mesoderm	0	2	3	6	6	6	7	12	15	19	0.408207	0.3404
1449	Cranial mesoderm	0	3	8	10	13	14	20	27	32	36	0.537157	0.323002
1450	Splanchnic mesoderm	0	0	2	7	11	18	26	31	35	38	0.66973	0.349698
1451	Neural crest	2	2	2	6	9	11	18	21	22	24	0.527378	0.324065
1452	Neural crest	3	3	9	12	20	23	24	29	36	39	0.415796	0.346823
1453	Splanchnic mesoderm	0	0	2	3	5	7	13	16	18	26	0.287612	0.206922
1454	Gut tube	2	3	5	8	17	27	34	39	43	47	0.43485	0.0598224
1455	Gut tube	2	7	17	22	29	37	44	46	51	55	0.273645	0.0486159
1456	Haematoendothelial progenitors	2	2	2	7	12	15	18	21	25	29	0.443019	0.328148
1457	Gut tube	1	6	15	21	28	33	37	42	46	50	0.342457	0.0746556
1458	Splanchnic mesoderm	1	4	10	12	17	22	24	28	37	39	0.392086	0.358478
1459	Splanchnic mesoderm	2	3	3	7	9	11	13	18	24	30	0.407533	0.264081
1460	Cranial mesoderm	2	4	8	10	13	16	19	22	24	30	0.361749	0.309578
1461	Endothelium	0	0	0	0	0	0	0	1	1	1	0.701871	0.0341556
1462	Splanchnic mesoderm	1	2	4	6	8	12	17	21	24	31	0.575316	0.394466
1463	Neural crest	2	2	5	6	10	12	14	17	24	33	0.40511	0.272201
1464	Splanchnic mesoderm	0	0	0	1	2	3	6	9	12	15	0.31008	0.234142
1465	Sclerotome	0	2	4	9	12	19	24	27	33	41	0.363748	0.318864
1466	Splanchnic mesoderm	2	6	10	21	31	44	55	60	71	78	0	0.157211
1467	Splanchnic mesoderm	1	4	7	15	20	26	38	44	54	59	0.296349	0.359913
1468	Gut tube	1	3	7	13	19	26	35	41	49	52	0.464501	0.134007
1469	Splanchnic mesoderm	0	2	2	3	3	3	5	12	15	18	0.368475	0.374999
1470	Haematoendothelial progenitors	0	1	4	8	9	17	22	27	30	36	0.503264	0.30107
1471	Gut tube	0	2	5	9	13	26	31	40	48	51	0.464501	0.169746
1472	Splanchnic mesoderm	0	0	6	7	9	11	12	14	14	16	0.832555	0.257177
1473	Splanchnic mesoderm	1	2	7	12	16	17	22	23	27	35	0.56662	0.398604
1474	Gut tube	1	3	6	9	11	14	16	20	22	23	0.514959	0.359389
1475	Splanchnic mesoderm	2	3	6	11	13	17	20	25	29	36	0.41079	0.343003
1476	Splanchnic mesoderm	1	3	7	8	10	15	16	20	22	31	0.41921	0.295375
1477	Splanchnic mesoderm	0	2	5	7	8	8	13	19	21	27	0.322447	0.285698
1478	Splanchnic mesoderm	0	2	6	10	13	15	18	20	24	26	0.265903	0.19584
1479	Neural crest	0	1	3	6	9	10	12	14	20	24	0.46236	0.315615
1480	Splanchnic mesoderm	2	6	8	10	13	18	22	28	31	34	0.542769	0.368624
1481	Splanchnic mesoderm	2	5	10	16	20	23	25	34	37	46	0.395426	0.277213
1482	Splanchnic mesoderm	1	3	8	12	18	25	29	33	34	44	0.542147	0.361689
1483	Splanchnic mesoderm	1	5	8	11	16	17	20	24	27	29	0.361673	0.273879
1484	Splanchnic mesoderm	2	3	8	12	17	20	25	33	34	39	0.513323	0.347233
1485	Splanchnic mesoderm	1	4	5	8	11	13	21	26	32	39	0.359801	0.345219
1486	Splanchnic mesoderm	2	6	11	14	19	24	29	34	40	42	0.421215	0.374674
1487	Neural crest	0	2	5	6	8	11	18	22	26	28	0.540179	0.297431
1488	Cranial mesoderm	0	0	3	5	6	7	11	15	17	18	0.763452	0.340702
1489	Anterior somitic tissues	0	4	7	8	10	13	17	20	24	29	0.358234	0.262478
1490	Splanchnic mesoderm	1	4	7	8	14	15	16	19	25	29	0.491809	0.318395
1491	Anterior somitic tissues	1	2	4	12	17	23	28	35	40	47	0.275824	0.353754
1492	Splanchnic mesoderm	8	17	23	39	46	62	72	84	97	105	0	0.183209
1493	Splanchnic mesoderm	0	0	0	1	1	1	1	1	2	3	0.591741	0.356397
1494	Haematoendothelial progenitors	0	2	5	9	9	13	16	17	20	27	0.467397	0.322176
1495	Splanchnic mesoderm	2	10	19	25	32	37	41	45	51	54	0.186165	0.386531
1496	Splanchnic mesoderm	2	8	16	21	30	39	46	52	55	61	0.186165	0.334996
1497	Neural crest	1	4	4	7	8	10	11	15	21	22	0.555414	0.312702
1498	Splanchnic mesoderm	2	5	7	8	10	13	16	19	23	25	0.539958	0.30383
1499	Haematoendothelial progenitors	0	1	3	6	7	10	12	14	18	22	0.491373	0.285505
1500	Endothelium	0	1	3	4	7	10	12	16	19	24	0.620195	0.266681
1501	Splanchnic mesoderm	3	6	16	20	23	27	32	39	42	46	0.265903	0.339605
1502	Neural crest	1	1	4	7	10	11	18	22	26	28	0.556879	0.30297
1503	Splanchnic mesoderm	2	7	15	21	32	40	52	61	70	80	0.234585	0.181411
1504	Neural crest	1	2	3	5	6	9	9	10	11	12	0.385613	0.245245
1505	Anterior somitic tissues	1	5	6	8	11	19	22	24	31	34	0.403465	0.334415
1506	Splanchnic mesoderm	1	4	7	9	10	13	13	17	24	28	0.461876	0.321408
1507	Haematoendothelial progenitors	0	3	4	6	8	11	11	12	15	21	0.683607	0.275279
1508	Splanchnic mesoderm	3	8	10	15	19	24	28	32	33	39	0.336067	0.322991
1509	Neural crest	0	3	5	7	11	14	17	20	23	27	0.4609	0.268184
1510	Splanchnic mesoderm	2	2	5	8	10	10	14	16	19	21	0.666037	0.312425
1511	Haematoendothelial progenitors	1	3	3	4	5	7	9	12	14	17	0.518476	0.290465
1512	Cranial mesoderm	0	2	4	10	17	22	29	31	38	44	0.440611	0.346806
1513	Haematoendothelial progenitors	2	2	3	6	10	10	13	16	18	21	0.515327	0.183436
1514	Sclerotome	0	0	3	5	7	11	20	26	31	36	0.26474	0.328002
1515	Splanchnic mesoderm	2	3	4	6	8	13	17	21	27	30	0.632238	0.336163
1516	Splanchnic mesoderm	1	5	7	12	17	20	24	29	35	43	0.361673	0.350431
1517	Neural crest	0	1	1	1	2	4	5	6	8	10	0.798069	0.22446
1518	Splanchnic mesoderm	1	4	10	17	22	28	34	40	44	48	0.471832	0.218639
1519	Endothelium	0	0	1	4	5	8	11	11	12	13	0.579507	0.123948
1520	Neural crest	0	3	4	6	10	11	17	17	21	24	0.477932	0.28736
1521	Neural crest	1	2	4	5	12	15	20	23	26	29	0.462883	0.273519
1522	Splanchnic mesoderm	7	13	22	31	43	53	59	70	79	93	0	0.208303
1523	Splanchnic mesoderm	0	2	2	4	11	17	20	25	30	36	0.655852	0.349135
1524	Dermomyotome	0	0	0	0	1	1	2	2	10	13	0.682499	0.276863
1525	Sclerotome	1	2	5	6	10	16	21	24	29	35	0.253573	0.333362
1526	Sclerotome	0	1	1	4	6	9	10	15	19	27	0.336333	0.286427
1527	Endothelium	0	1	6	6	12	13	13	20	20	22	0.542329	0.189692
1528	Neural crest	0	0	0	1	3	4	5	9	13	14	0.366661	0.230314
1529	Cranial mesoderm	1	2	6	11	12	14	17	20	24	32	0.269754	0.302527
1530	Sclerotome	0	0	4	8	12	16	21	30	36	41	0.475457	0.365139
1531	Anterior somitic tissues	0	0	2	3	5	8	11	17	19	22	0.605326	0.309029
1532	Splanchnic mesoderm	0	2	5	10	17	24	34	41	45	54	0.14633	0.250861
1533	Splanchnic mesoderm	2	2	4	7	14	19	25	28	35	41	0.494752	0.335225
1534	Splanchnic mesoderm	1	3	4	5	7	9	13	16	18	20	0.643954	0.30418
1535	Dermomyotome	1	1	1	3	5	12	13	14	16	20	0.353194	0.348758
1536	Haematoendothelial progenitors	2	6	11	17	18	22	27	34	41	46	0.620031	0.30381
1537	Splanchnic mesoderm	0	2	4	6	8	14	18	20	23	24	0.502546	0.326152
1538	Splanchnic mesoderm	1	2	3	3	6	8	12	16	20	21	0.595836	0.180675
1539	Sclerotome	1	1	4	5	6	7	10	14	18	27	0.216111	0.315853
1540	Anterior somitic tissues	0	0	0	1	1	1	4	6	13	20	0.610888	0.297511
1541	Splanchnic mesoderm	0	1	1	1	2	2	4	6	6	6	0.610828	0.311061
1542	Gut tube	2	2	7	12	17	20	28	36	41	49	0.475805	0.190553
1543	Cranial mesoderm	3	5	7	9	9	15	20	25	28	33	0.401664	0.304861
1544	Haematoendothelial progenitors	1	3	6	7	11	17	22	27	31	32	0.525521	0.254736
1545	Sclerotome	4	4	5	10	12	18	21	26	32	36	0.234142	0.333586
1546	Anterior somitic tissues	0	3	6	11	12	18	20	27	32	37	0.392443	0.307445
1547	Sclerotome	1	2	3	5	7	8	10	13	16	24	0.328029	0.330271
1548	Cranial mesoderm	1	3	3	6	9	11	13	15	16	17	0.595368	0.237247
1549	Dermomyotome	0	0	1	1	5	9	13	17	23	27	0.254418	0.277665
1550	Sclerotome	2	3	4	7	10	17	21	29	38	44	0.333863	0.355201
1551	Endothelium	1	2	5	5	5	10	14	14	16	20	0.465633	0.221207
1552	Endothelium	0	0	1	2	4	6	8	9	12	14	0.528196	0.278574
1553	Splanchnic mesoderm	0	4	13	22	30	40	47	54	58	68	0	0.0670483
1554	Cranial mesoderm	0	0	1	2	5	6	7	8	10	11	0.411983	0.333678
1555	Cranial mesoderm	1	3	6	12	14	18	24	27	29	33	0.389657	0.284996
1556	Sclerotome	0	0	0	0	0	0	0	0	0	1	0.349448	0.25899
1557	Splanchnic mesoderm	3	7	13	16	20	22	27	32	38	45	0.444629	0.32012
1558	Endothelium	2	3	8	10	11	14	16	18	18	18	0.442512	0.164145
1559	Neural crest	0	2	3	3	5	7	9	10	11	14	0.638234	0.302037
1560	Splanchnic mesoderm	0	3	8	13	14	17	20	23	27	34	0.4568	0.335965
1561	Neural crest	1	2	2	9	13	15	21	30	36	42	0.416636	0.312845
1562	Haematoendothelial progenitors	2	4	11	13	17	20	26	29	36	37	0.502748	0.266206
1563	Splanchnic mesoderm	3	7	14	21	26	33	42	55	65	78	0	0.194963
1564	Sclerotome	0	0	2	3	6	9	12	14	21	23	0.295428	0.337433
1565	Haematoendothelial progenitors	1	7	8	11	13	16	17	22	28	31	0.422242	0.285406
1566	Dermomyotome	1	3	4	7	10	14	19	24	32	38	0.39302	0.309858
1567	Sclerotome	1	5	6	9	16	23	27	34	42	47	0.305805	0.343638
1568	Splanchnic mesoderm	1	7	9	14	19	26	30	35	38	39	0.207731	0.303294
1569	Splanchnic mesoderm	0	2	6	9	13	14	16	24	30	32	0.407016	0.377604
1570	Haematoendothelial progenitors	2	4	7	11	16	22	25	28	35	42	0.375947	0.308495
1571	Anterior somitic tissues	1	2	5	9	14	21	27	29	34	39	0.470108	0.34831
1572	Dermomyotome	0	0	0	0	2	4	5	7	10	12	0.550444	0.257312
1573	Cranial mesoderm	1	3	4	5	12	18	23	27	41	46	0.520091	0.323486
1574	Dermomyotome	0	5	8	10	13	20	26	30	41	54	0.252528	0.299761
1575	Sclerotome	0	8	11	16	18	22	31	33	39	45	0.385388	0.318856
1576	Endothelium	1	6	8	11	14	18	22	28	31	38	0.385423	0.28609
1577	Endothelium	2	4	6	8	10	11	12	15	16	17	0.421219	0.13135
1578	Endothelium	0	1	1	1	1	2	2	2	2	3	0.43485	0.223424
1579	Cranial mesoderm	0	0	1	2	4	6	15	18	20	26	0.428383	0.306272
1580	Splanchnic mesoderm	2	7	10	15	17	24	26	28	34	34	0.250346	0.324981
1581	Sclerotome	1	4	5	11	17	25	35	42	47	52	0.555683	0.372694
1582	Splanchnic mesoderm	8	14	25	31	42	52	61	70	80	90	0	0.166255
1583	Endothelium	1	1	5	7	9	10	16	19	24	27	0.505415	0.313217
1584	Sclerotome	0	2	5	9	14	22	25	30	38	47	0.430624	0.376012
1585	Endothelium	3	5	8	14	15	17	18	22	25	27	0.406286	0.16291
1586	Sclerotome	2	5	9	13	20	26	36	48	56	64	0.469142	0.351418
1587	Splanchnic mesoderm	2	3	10	18	28	34	38	43	52	54	0.392055	0.337034
1588	Haematoendothelial progenitors	3	7	11	18	24	27	32	37	40	44	0.414528	0.285491
1589	Endothelium	0	0	0	3	5	7	9	11	12	17	0.701871	0.189874
1590	Endothelium	2	3	5	7	8	10	13	13	15	16	0.345071	0.208268
1591	Dermomyotome	0	6	8	10	15	21	27	39	43	50	0.382189	0.311816
1592	Splanchnic mesoderm	6	17	26	35	46	59	69	76	85	97	0	0.311001
1593	Cranial mesoderm	0	2	5	6	6	8	11	11	11	11	0.630693	0.18592
1594	Cranial mesoderm	2	5	8	14	18	23	29	34	40	44	0.328802	0.294119
1595	Sclerotome	1	3	8	14	19	27	30	35	40	43	0.214495	0.286858
1596	Splanchnic mesoderm	0	0	1	2	3	5	5	5	7	7	0.719309	0.28675
1597	Cranial mesoderm	1	2	4	7	9	10	12	15	20	25	0.393055	0.242127
1598	Cranial mesoderm	0	2	2	4	7	10	15	18	20	23	0.464101	0.257111
1599	Dermomyotome	0	1	2	6	10	14	18	24	29	37	0.289485	0.311066
1600	Dermomyotome	0	1	1	3	4	7	12	18	23	30	0.163272	0.288947
1601	Endothelium	0	3	8	8	9	10	12	18	21	23	0.420908	0.161842
1602	Splanchnic mesoderm	0	2	4	9	9	11	16	18	23	27	0.425591	0.328341
1603	Endothelium	1	1	3	3	4	4	5	5	5	5	0.632438	0.155556
1604	Endothelium	3	5	8	11	15	16	17	22	24	27	0.419461	0.179771
1605	Anterior somitic tissues	2	7	13	19	23	28	30	37	46	48	0.365394	0.32928
1606	Haematoendothelial progenitors	1	2	7	11	14	16	18	22	27	31	0.474432	0.242571
1607	Splanchnic mesoderm	0	2	6	6	14	19	29	40	46	53	0.305444	0.361616
1608	Anterior somitic tissues	0	3	4	10	17	22	29	35	42	49	0.497435	0.351978
1609	Cranial mesoderm	0	1	4	5	6	7	12	12	14	19	0.640856	0.280181
1610	Sclerotome	0	1	5	9	11	16	24	32	35	42	0.336693	0.339855
1611	Endothelium	1	3	5	8	8	9	12	12	15	16	0.444428	0.159753
1612	Sclerotome	0	5	7	10	13	15	19	25	36	42	0.190748	0.342551
1613	Sclerotome	0	0	2	3	10	14	19	25	27	31	0.362331	0.285679
1614	Endothelium	1	3	5	8	11	14	14	16	18	22	0.459843	0.316089
1615	Dermomyotome	0	1	2	6	8	11	16	19	25	33	0.31711	0.302267
1616	Cranial mesoderm	2	3	6	13	15	19	22	28	31	35	0.315884	0.319725
1617	Sclerotome	1	2	9	14	17	21	24	29	34	39	0.453687	0.32311
1618	Endothelium	2	4	9	12	15	18	23	27	30	31	0.427481	0.2469
1619	Cranial mesoderm	0	0	2	5	8	12	16	20	28	36	0.400666	0.319606
1620	Dermomyotome	1	1	3	6	8	15	23	27	36	46	0.302543	0.339844
1621	Sclerotome	1	1	6	8	13	19	25	34	44	49	0.344018	0.320262
1622	Cranial mesoderm	3	7	13	18	22	25	30	33	39	45	0.360034	0.305433
1623	Sclerotome	0	2	3	9	12	19	27	32	36	44	0.214972	0.344059
1624	Haematoendothelial progenitors	0	0	1	3	5	10	12	13	17	19	0.41039	0.255073
1625	Endothelium	0	0	0	1	1	1	1	1	2	3	0.523792	0.0575264
1626	Cranial mesoderm	1	2	8	11	18	25	28	31	34	41	0.487093	0.277027
1627	Endothelium	0	2	5	8	9	12	12	12	14	16	0.503984	0.116263
1628	Cranial mesoderm	3	4	6	7	7	8	8	11	12	12	0.508716	0.299494
1629	Cranial mesoderm	0	0	0	0	0	2	3	8	8	8	0.68202	0.285189
1630	Endothelium	1	4	9	14	15	20	22	22	22	24	0.424628	0.208862
1631	Anterior somitic tissues	0	1	1	7	12	15	18	21	24	29	0.536073	0.324947
1632	Splanchnic mesoderm	0	1	6	12	13	17	18	21	23	27	0.437217	0.434167
1633	Sclerotome	0	1	5	11	17	22	27	36	40	45	0.225502	0.353082
1634	Cranial mesoderm	0	0	0	1	5	14	17	25	31	37	0.656066	0.305683
1635	Neural crest	3	4	5	6	8	10	13	16	18	24	0.522207	0.260628
1636	Splanchnic mesoderm	0	1	3	5	9	13	16	25	35	44	0.832555	0.356745
1637	Sclerotome	1	2	3	8	14	19	27	35	44	53	0.248184	0.349338
1638	Haematoendothelial progenitors	2	3	7	9	10	13	16	19	22	24	0.519532	0.136413
1639	Endothelium	0	0	0	1	1	1	1	1	1	1	0.724981	0.0976168
1640	Haematoendothelial progenitors	1	1	1	5	10	14	17	24	31	41	0.307895	0.317887
1641	Neural crest	1	3	4	11	15	15	18	24	28	37	0.499392	0.299487
1642	Cranial mesoderm	0	0	6	8	10	16	25	29	38	46	0.516995	0.380792
1643	Splanchnic mesoderm	3	12	23	32	39	49	57	71	77	87	0	0.22007
1644	Dermomyotome	0	1	5	8	10	12	17	21	26	34	0.273777	0.273224
1645	Dermomyotome	1	1	4	9	14	17	21	26	30	38	0.453782	0.322055
1646	Sclerotome	0	4	7	10	14	16	20	26	32	39	0.334761	0.346309
1647	Cranial mesoderm	2	2	3	6	9	12	14	20	22	25	0.321941	0.261643
1648	Neural crest	1	1	3	4	4	7	14	15	21	26	0.501095	0.274682
1649	Neural crest	1	4	6	12	18	21	25	28	36	46	0.359415	0.31554
1650	Cranial mesoderm	1	1	2	3	9	13	17	24	27	31	0.503314	0.304166
1651	Haematoendothelial progenitors	1	3	4	5	7	11	17	25	32	36	0.348439	0.334812
1652	Anterior somitic tissues	1	1	1	4	6	14	18	27	38	42	0.478793	0.322139
1653	Dermomyotome	1	2	3	5	10	16	20	26	31	35	0.418639	0.309198
1654	Endothelium	0	0	0	1	3	3	3	3	4	5	0.616762	0.211797
1655	Cranial mesoderm	1	1	3	5	9	11	21	28	35	43	0.347796	0.34936
1656	Sclerotome	1	1	9	12	14	19	25	32	36	40	0.304876	0.334424
1657	Cranial mesoderm	0	0	1	7	8	9	12	12	15	18	0.445749	0.243067
1658	Sclerotome	0	1	3	6	12	16	22	27	32	42	0.365193	0.30775
1659	Sclerotome	0	2	4	5	11	13	19	23	30	40	0.501048	0.308359
1660	Neural crest	0	0	0	0	0	0	1	3	3	4	0.577488	0.202096
1661	Splanchnic mesoderm	3	13	20	28	33	44	58	65	79	87	0	0.251801
1662	Cranial mesoderm	0	0	0	0	1	2	3	3	3	5	0.750342	0.150102
1663	Anterior somitic tissues	0	0	3	6	12	15	19	23	28	34	0.361932	0.299351
1664	Splanchnic mesoderm	0	1	3	6	12	15	18	23	35	40	0.486812	0.315385
1665	Anterior somitic tissues	0	2	3	4	8	16	23	28	36	43	0.496693	0.32765
1666	Neural crest	0	3	9	11	15	17	22	28	38	42	0.516926	0.369641
1667	Dermomyotome	2	3	4	9	15	22	30	35	38	45	0.33745	0.317284
1668	Endothelium	0	0	0	1	6	7	7	8	11	15	0.545601	0.175641
1669	Dermomyotome	1	3	5	9	14	18	24	31	35	39	0.391205	0.407788
1670	Dermomyotome	0	0	1	3	4	7	8	12	13	18	0.538832	0.328299
1671	Splanchnic mesoderm	6	13	24	34	47	59	70	81	97	104	0	0.314401
1672	Endothelium	0	0	0	0	1	1	1	1	1	1	0.602541	0.226327
1673	Splanchnic mesoderm	4	14	24	37	46	55	63	78	88	98	0	0.124088
1674	Splanchnic mesoderm	1	7	14	22	32	40	48	57	68	77	0.13285	0.31324
1675	Splanchnic mesoderm	2	5	14	20	27	36	45	56	66	74	0.234956	0.259765
1676	Gut tube	1	2	7	11	13	20	25	31	36	44	0.494064	0.150571
1677	Splanchnic mesoderm	2	12	23	29	40	47	61	67	78	86	0	0.252332
1678	Splanchnic mesoderm	3	7	9	12	16	18	19	25	28	34	0.450095	0.396358
1679	Splanchnic mesoderm	1	4	9	16	22	33	45	51	56	68	0.342457	0.288556
1680	Splanchnic mesoderm	5	11	22	30	32	39	48	58	70	83	0	0.167819
1681	Splanchnic mesoderm	4	13	21	29	37	49	58	61	77	84	0	0.140347
1682	Splanchnic mesoderm	6	14	28	40	47	59	65	77	88	97	0	0.215954
1683	Splanchnic mesoderm	0	0	1	1	2	6	6	9	11	14	0.598145	0.427706
1684	Splanchnic mesoderm	0	3	12	21	28	36	48	57	68	75	0.342457	0.281397
1685	Splanchnic mesoderm	5	7	16	26	35	42	51	62	72	80	0.234585	0.19064
1686	Splanchnic mesoderm	1	7	16	24	41	52	62	70	85	92	0.13285	0.179275
1687	Splanchnic mesoderm	5	13	23	35	45	56	61	72	84	93	0	0.274617
1688	Splanchnic mesoderm	0	3	7	13	20	30	38	45	51	59	0.13285	0.154576
1689	Gut tube	1	4	10	16	19	25	25	29	39	45	0.464501	0.0534354
1690	Splanchnic mesoderm	4	13	23	29	36	45	56	65	76	85	0.13285	0.218754
1691	Splanchnic mesoderm	4	20	27	37	44	53	66	72	84	95	0	0.15485
1692	Splanchnic mesoderm	2	9	17	25	32	40	47	53	65	72	0.234585	0.14392
1693	Splanchnic mesoderm	2	10	13	21	29	42	53	61	70	78	0.13285	0.300101
1694	Splanchnic mesoderm	5	9	20	26	34	45	50	56	63	75	0.273645	0.326016
1695	Splanchnic mesoderm	3	14	20	27	34	40	50	59	76	82	0.13285	0.270906
1696	Splanchnic mesoderm	1	3	4	5	6	9	10	11	16	20	0.332406	0.293482
1697	Splanchnic mesoderm	0	2	3	8	13	14	22	28	33	40	0.503575	0.197704
1698	Splanchnic mesoderm	4	10	17	25	34	42	47	56	66	73	0.13285	0.254338
1699	Splanchnic mesoderm	0	1	5	12	17	24	36	45	55	64	0.342457	0.316233
1700	Endothelium	0	0	1	1	1	1	1	2	2	3	0.617482	0.174652
1701	Splanchnic mesoderm	2	9	17	22	31	36	43	51	63	73	0.189667	0.108267
1702	Splanchnic mesoderm	1	2	6	7	9	17	22	24	33	42	0.304235	0.336545
1703	Splanchnic mesoderm	3	9	13	25	32	39	46	56	63	74	0.309197	0.249579
1704	Cardiomyocytes	3	9	13	17	21	23	23	26	28	33	0.404841	0.100921
1705	Splanchnic mesoderm	6	11	17	25	38	51	59	68	77	88	0.234298	0.153131
1706	Splanchnic mesoderm	0	4	10	16	21	23	27	32	43	56	0	0.161992
1707	Splanchnic mesoderm	3	8	15	18	21	25	30	35	39	45	0.218492	0.196043
1708	Splanchnic mesoderm	0	0	0	0	1	1	1	1	1	1	0.616762	0.251428
1709	Splanchnic mesoderm	1	4	8	11	14	17	19	23	28	35	0.457964	0.307849
1710	Splanchnic mesoderm	0	6	15	26	32	37	39	43	46	52	0	0.260851
1711	Cardiomyocytes	1	2	6	7	11	11	21	28	31	33	0.494064	0.173979
1712	Cardiomyocytes	2	8	12	16	18	22	23	28	32	41	0.43485	0.166349
1713	Splanchnic mesoderm	0	5	12	22	28	32	37	41	48	58	0.186165	0.252057
1714	Cardiomyocytes	0	0	1	6	9	14	21	27	32	39	0.523792	0.0747456
1715	Splanchnic mesoderm	3	5	9	13	18	23	25	29	34	37	0.228744	0.220983
1716	Splanchnic mesoderm	5	8	12	19	27	35	41	46	55	64	0	0.333495
1717	Splanchnic mesoderm	4	13	20	28	37	49	58	66	74	89	0.13285	0.257259
1718	Splanchnic mesoderm	3	4	8	14	18	20	24	24	26	35	0.353201	0.258893
1719	Splanchnic mesoderm	3	12	18	24	31	41	55	67	73	83	0.234585	0.299085
1720	Splanchnic mesoderm	2	11	14	26	33	45	54	65	70	76	0.265903	0.251706
1721	Splanchnic mesoderm	0	2	7	9	10	16	21	29	37	51	0	0.346949
1722	Cardiomyocytes	1	5	8	9	14	17	20	23	27	31	0.464501	0.0669195
1723	Splanchnic mesoderm	5	12	20	26	35	41	52	60	69	84	0.13285	0.235549
1724	Splanchnic mesoderm	0	0	0	0	1	2	3	6	7	7	0.568129	0.177795
1725	Splanchnic mesoderm	2	4	6	10	12	13	16	18	21	25	0.234585	0.228275
1726	Splanchnic mesoderm	2	5	9	14	17	22	32	41	46	53	0.273645	0.223709
1727	Splanchnic mesoderm	0	2	6	7	8	10	11	12	13	16	0.361673	0.218427
1728	Splanchnic mesoderm	6	15	22	26	32	38	48	56	64	74	0.324721	0.175041
1729	Splanchnic mesoderm	2	9	16	24	29	40	48	57	63	73	0.273645	0.230827
1730	Cardiomyocytes	4	10	16	21	32	42	55	66	74	82	0.159447	0.174009
1731	Splanchnic mesoderm	1	5	9	17	24	31	38	42	48	58	0.189667	0.238249
1732	Splanchnic mesoderm	2	7	10	13	17	24	28	36	43	52	0.189667	0.208752
1733	Splanchnic mesoderm	1	10	17	26	33	41	46	52	60	71	0	0.336978
1734	Splanchnic mesoderm	4	12	20	27	33	38	45	50	63	71	0	0.304801
1735	Splanchnic mesoderm	3	12	17	25	38	46	56	69	77	85	0.273645	0.301054
1736	Splanchnic mesoderm	0	5	7	9	11	11	11	14	16	20	0.460376	0.193479
1737	Splanchnic mesoderm	5	13	17	23	34	42	55	68	80	87	0	0.101763
1738	Splanchnic mesoderm	2	4	9	14	17	23	27	38	45	53	0.201912	0.110219
1739	Splanchnic mesoderm	3	8	12	19	20	25	32	39	42	50	0.273645	0.209605
1740	Splanchnic mesoderm	6	7	10	15	22	23	24	27	30	36	0.418276	0.17839
1741	Splanchnic mesoderm	3	9	21	28	34	38	46	55	66	79	0.189667	0.148958
1742	Splanchnic mesoderm	2	9	17	24	30	44	49	57	62	75	0.361673	0.122714
1743	Splanchnic mesoderm	1	6	8	12	14	22	29	41	53	62	0	0.22172
1744	Haematoendothelial progenitors	0	1	1	3	4	5	6	8	9	9	0.453894	0.10156
1745	Splanchnic mesoderm	2	11	14	26	31	37	47	56	63	68	0.309197	0.274621
1746	Cardiomyocytes	0	2	4	8	11	15	17	18	22	23	0.318982	0.169875
1747	Splanchnic mesoderm	3	7	10	21	32	38	49	61	70	83	0.234585	0.204161
1748	Splanchnic mesoderm	3	6	11	13	18	22	27	31	38	43	0.324721	0.236398
1749	Splanchnic mesoderm	3	11	20	31	44	53	59	67	81	92	0	0.28271
1750	Splanchnic mesoderm	1	4	8	16	21	34	46	55	64	72	0.186165	0.205537
1751	Splanchnic mesoderm	1	8	10	18	24	28	32	38	42	50	0.331464	0.279351
1752	Splanchnic mesoderm	1	4	10	15	27	42	54	62	73	85	0.553947	0.255636
1753	Splanchnic mesoderm	3	6	10	14	17	21	28	35	40	47	0.377542	0.18637
1754	Splanchnic mesoderm	4	8	15	22	26	32	35	38	50	61	0.294959	0.288094
1755	Splanchnic mesoderm	1	4	7	10	17	22	28	36	46	52	0.235458	0.211423
1756	Splanchnic mesoderm	1	8	15	23	33	39	46	50	60	69	0.189667	0.221699
1757	Splanchnic mesoderm	0	0	0	1	5	6	7	8	8	9	0.741354	0.174311
1758	Splanchnic mesoderm	4	10	20	27	32	41	45	51	62	75	0.322447	0.310149
1759	Splanchnic mesoderm	2	6	9	13	21	24	30	38	48	59	0	0.156096
1760	Splanchnic mesoderm	0	1	1	2	5	9	13	15	17	19	0.641856	0.0930116
1761	Splanchnic mesoderm	6	15	22	29	35	44	46	51	59	64	0.342457	0.166675
1762	Splanchnic mesoderm	0	1	5	9	11	11	18	26	32	36	0.335268	0.320278
1763	Splanchnic mesoderm	2	6	9	12	15	21	24	25	27	32	0.263277	0.199048
1764	Splanchnic mesoderm	0	3	4	9	14	24	31	43	50	59	0.494064	0.316251
1765	Gut tube	0	2	2	6	7	10	15	17	21	30	0.503575	0.204366
1766	Splanchnic mesoderm	3	4	7	8	10	12	14	17	20	25	0.234585	0.235435
1767	Splanchnic mesoderm	0	0	1	2	3	6	10	14	19	26	0.473435	0.36955
1768	Splanchnic mesoderm	2	6	15	21	29	35	41	43	54	63	0.273645	0.222606
1769	Splanchnic mesoderm	2	2	2	3	5	6	8	9	9	10	0.294959	0.165067
1770	Haematoendothelial progenitors	1	2	2	3	4	6	8	10	13	21	0.509014	0.267992
1771	Gut tube	0	4	6	11	13	18	21	21	22	24	0.464501	0.11502
1772	Gut tube	0	0	1	2	3	6	8	12	14	16	0.691257	0.134043
1773	Splanchnic mesoderm	1	3	6	7	11	14	17	27	34	41	0.273645	0.190638
1774	Splanchnic mesoderm	2	6	12	18	24	28	33	39	47	57	0.342457	0.304381
1775	Splanchnic mesoderm	0	1	2	2	4	4	5	5	8	9	0.273645	0.100218
1776	Splanchnic mesoderm	4	12	23	36	51	66	75	88	101	110	0.207107	0.323701
1777	Gut tube	1	2	6	11	15	18	23	25	30	33	0.325565	0.134204
1778	Splanchnic mesoderm	0	0	1	2	3	3	3	4	4	6	0.832555	0.119082
1779	Gut tube	1	4	6	7	8	10	15	16	19	22	0.404841	0.119909
1780	Gut tube	0	0	1	3	6	8	10	12	17	20	0.475513	0.146875
1781	Haematoendothelial progenitors	1	3	7	8	11	13	19	20	24	31	0.153824	0.203007
1782	Gut tube	0	4	6	9	18	20	23	30	35	39	0.371431	0.0884269
1783	Gut tube	0	1	6	10	13	17	23	25	33	38	0.331464	0.0726653
1784	Gut tube	3	6	9	13	18	21	27	30	35	40	0.58482	0.0592342
1785	Gut tube	2	9	12	14	16	22	24	30	35	38	0.523792	0.175155
1786	Gut tube	1	5	9	13	15	16	19	25	29	31	0.503575	0.136589
1787	Cardiomyocytes	0	1	4	6	10	11	15	19	24	26	0.724981	0.209812
1788	Gut tube	2	6	11	14	21	24	28	34	37	42	0.404841	0.0806605
1789	Gut tube	0	3	4	8	14	16	17	17	19	21	0.361491	0.0948721
1790	Gut tube	0	3	5	11	16	18	21	28	30	38	0.68593	0.122254
1791	Splanchnic mesoderm	2	3	6	6	7	10	13	15	19	23	0.189667	0.231676
1792	Gut tube	0	2	5	7	10	15	19	22	29	33	0.309197	0.0854352
1793	Splanchnic mesoderm	1	4	11	17	26	35	42	45	50	57	0.311366	0.218784
1794	Gut tube	0	1	4	8	10	12	17	20	25	28	0.273645	0.0348087
1795	Endothelium	0	0	0	0	0	0	2	4	5	5	0.715144	0.0838765
1796	Splanchnic mesoderm	1	10	21	34	47	57	68	81	90	100	0.120295	0.266762
1797	Gut tube	1	3	5	8	12	19	25	30	35	41	0.234585	0.114064
1798	Gut tube	1	3	6	6	8	13	17	19	22	25	0.58482	0.165685
1799	Splanchnic mesoderm	0	1	3	4	6	8	8	10	12	12	0.555476	-0.00657221
1800	Splanchnic mesoderm	1	5	5	6	8	13	17	18	23	25	0.434037	0.25664
1801	Gut tube	1	3	4	5	7	8	10	12	13	13	0.516427	-0.0900328
1802	Gut tube	2	4	6	8	14	18	21	24	26	31	0.309197	0.0933136
1803	Gut tube	1	6	6	9	9	11	11	11	11	17	0.342457	0.112707
1804	Gut tube	2	7	9	11	14	20	24	28	33	35	0.342457	0.0932399
1805	Splanchnic mesoderm	5	18	30	42	47	58	68	74	83	88	0.329095	0.0940008
1806	Gut tube	0	2	5	11	15	21	24	31	32	34	0.309197	0.101473
1807	Gut tube	3	5	8	9	13	14	16	18	22	24	0.234585	0.123449
1808	Gut tube	2	3	7	12	14	18	19	20	23	25	0.273645	0.0796628
1809	Gut tube	3	3	8	10	13	19	24	30	35	39	0.309197	0.101148
1810	Gut tube	1	5	7	11	14	18	20	22	23	24	0.273645	0.117911
1811	Gut tube	2	4	7	14	21	24	31	35	38	41	0.309197	0.0530588
1812	Gut tube	1	5	7	9	14	18	25	29	34	39	0.342457	0.069856
1813	Gut tube	0	2	6	12	15	18	24	28	30	30	0.296349	0.0891649
1814	Gut tube	1	5	7	10	12	15	18	25	28	32	0.37417	0.113622
1815	Gut tube	0	0	1	1	3	5	7	9	13	16	0.380652	0.0387404
1816	Gut tube	0	5	9	11	16	22	27	29	31	37	0.273645	0.078809
1817	Gut tube	0	0	2	4	5	7	11	13	16	20	0.309197	0.112898
1818	Gut tube	0	2	3	4	4	9	11	12	16	20	0.234585	0.104976
1819	Gut tube	1	1	1	3	7	12	13	15	15	17	0.228744	0.0749406
1820	Gut tube	1	6	8	14	19	25	30	34	40	41	0.342457	0.0784168
1821	Gut tube	0	0	1	1	1	1	2	3	4	7	0.234585	0.110385
1822	Gut tube	2	3	5	7	10	13	15	17	19	21	0.189667	0.094979
1823	Gut tube	0	1	3	6	10	10	12	14	16	18	0.234585	0.120592
1824	Gut tube	0	4	8	11	14	17	19	21	26	28	0.13285	0.0477747
1825	Erythroid	0	0	0	0	0	0	0	0	0	0	0.832555	-0.0434545
1826	Gut tube	1	2	4	8	10	14	18	20	25	29	0.273645	0.0877209
1827	Gut tube	0	3	6	10	15	18	23	23	24	27	0.458369	0.103068
1828	Endothelium	0	0	0	0	0	0	1	1	1	1	0.724981	0.192173
1829	Gut tube	0	0	0	2	4	5	5	9	10	11	0	0.045109
1830	Gut tube	0	1	5	8	12	17	22	23	26	32	0.37417	0.0663947
1831	Gut tube	0	2	4	5	5	5	6	9	12	14	0	0.160874
1832	Gut tube	2	3	3	7	7	10	12	15	22	26	0	0.130663
1833	Gut tube	0	3	6	8	12	13	16	20	22	26	0.494064	-0.0436502
1834	Gut tube	0	2	4	7	7	10	14	14	15	19	0	0.151847
1835	Endothelium	0	0	0	0	0	1	1	1	1	1	0.726663	0.128863
1836	Gut tube	1	2	4	4	6	10	12	15	18	20	0.306384	0.0795274
1837	Gut tube	2	5	6	10	12	18	23	26	29	34	0.404841	0.115612
1838	Endothelium	0	0	0	0	0	0	0	1	2	2	0.702411	0.0609105
1839	Gut tube	2	3	5	10	13	19	24	29	34	37	0.189667	0.105391
1840	Splanchnic mesoderm	0	1	2	3	5	10	15	16	18	18	0.638194	0.222872
1841	Gut tube	0	4	8	11	12	15	20	22	26	28	0	0.125481
1842	Gut tube	0	2	4	6	8	12	14	16	19	20	0	0.0842783
1843	Haematoendothelial progenitors	0	0	1	2	2	4	4	4	5	8	0.739236	0.0918614
1844	Splanchnic mesoderm	0	1	2	7	9	13	18	21	28	30	0.533754	0.344086
1845	Gut tube	0	0	2	3	4	5	11	13	13	15	0	0.137146
1846	Gut tube	1	3	6	7	8	9	10	13	15	16	0	0.0887514
1847	Haematoendothelial progenitors	0	1	2	4	7	12	15	18	22	30	0.515632	0.338619
1848	Splanchnic mesoderm	0	1	1	9	15	20	24	29	36	43	0.425065	0.221417
1849	Splanchnic mesoderm	1	3	5	7	12	16	17	20	26	30	0.456009	0.223787
1850	Gut tube	3	6	8	14	17	22	26	31	34	40	0	0.0758173
1851	Splanchnic mesoderm	2	6	10	19	25	34	39	46	53	58	0.335268	0.34081
1852	Gut tube	1	1	4	5	7	15	19	22	25	29	0.494064	0.0633461
1853	Splanchnic mesoderm	1	2	6	7	15	22	30	35	41	44	0.54326	0.310139
1854	Splanchnic mesoderm	1	3	9	12	22	29	36	41	45	49	0.380652	0.349004
1855	Gut tube	2	5	6	7	9	13	15	17	22	24	0	0.0779039
1856	Gut tube	1	4	6	8	8	11	14	15	18	21	0	0.106514
1857	Splanchnic mesoderm	0	4	5	9	14	19	26	32	35	42	0.391788	0.303799
1858	Gut tube	1	2	7	9	13	16	21	26	30	35	0.449092	0.165364
1859	Endothelium	0	0	0	0	1	1	1	2	4	6	0.725184	0.192124
1860	Splanchnic mesoderm	1	6	12	19	22	27	33	34	36	42	0.186165	0.31559
1861	Splanchnic mesoderm	0	3	3	8	11	15	19	25	32	36	0.13285	0.282944
1862	Splanchnic mesoderm	1	1	6	8	13	18	19	21	24	26	0.354328	0.332344
1863	Splanchnic mesoderm	0	2	7	14	24	31	37	42	47	51	0.386518	0.345688
1864	Splanchnic mesoderm	0	3	5	8	9	13	16	16	19	21	0.740849	0.282598
1865	Splanchnic mesoderm	1	9	18	21	28	37	41	47	52	56	0.31008	0.322682
1866	Splanchnic mesoderm	0	1	2	2	3	4	5	7	8	10	0.763452	0.20005
1867	Splanchnic mesoderm	0	4	7	11	12	14	18	20	22	25	0.446608	0.350925
1868	Splanchnic mesoderm	1	4	9	13	18	28	33	37	40	45	0.415463	0.259939
1869	Splanchnic mesoderm	0	0	0	1	1	1	1	1	2	3	0.798069	0.283261
1870	Splanchnic mesoderm	0	1	3	4	4	6	7	8	9	10	0.651289	0.314894
1871	Splanchnic mesoderm	2	4	7	13	25	37	50	64	79	88	0.13285	0.222721
1872	Cranial mesoderm	0	1	1	2	2	3	6	9	10	13	0.770642	0.300621
1873	Splanchnic mesoderm	3	6	13	22	35	39	43	46	54	60	0.263277	0.405168
1874	Splanchnic mesoderm	0	3	6	9	14	16	18	24	27	31	0.425069	0.284193
1875	Splanchnic mesoderm	1	2	6	9	16	20	26	30	32	33	0.26623	0.230599
1876	Splanchnic mesoderm	0	0	0	1	1	3	4	7	13	15	0.4644	0.282498
1877	Splanchnic mesoderm	0	3	3	5	8	13	16	19	22	24	0.517914	0.316779
1878	Splanchnic mesoderm	3	7	10	21	29	33	36	41	45	51	0.299769	0.255604
1879	Splanchnic mesoderm	2	7	11	19	23	30	36	44	50	54	0.24041	0.351761
1880	Cardiomyocytes	1	5	10	15	19	22	27	33	43	54	0.43485	0.0523335
1881	Cardiomyocytes	4	14	20	23	25	25	28	33	34	37	0.464501	0.108177
1882	Haematoendothelial progenitors	0	0	0	6	8	11	13	17	21	24	0.449978	0.272984
1883	Splanchnic mesoderm	0	1	2	3	3	4	5	6	9	10	0.629179	0.218295
1884	Splanchnic mesoderm	1	4	10	16	22	26	32	36	42	44	0.398501	0.334017
1885	Splanchnic mesoderm	1	1	3	8	15	21	24	28	33	36	0.309143	0.221635
1886	Splanchnic mesoderm	0	2	7	8	12	15	19	24	28	31	0.499814	0.307161
1887	Splanchnic mesoderm	1	2	5	11	14	17	19	24	26	31	0.418942	0.331593
1888	Splanchnic mesoderm	1	4	6	10	15	22	28	32	37	43	0.425235	0.298113
1889	Splanchnic mesoderm	0	4	7	12	19	25	29	32	39	43	0.463527	0.35297
1890	Anterior somitic tissues	0	2	3	4	6	12	16	17	19	21	0.497422	0.236994
1891	Cardiomyocytes	2	8	13	16	20	23	25	28	31	36	0.37417	0.14881
1892	Haematoendothelial progenitors	0	1	3	4	6	11	17	20	23	27	0.513276	0.18621
1893	Endothelium	0	0	0	0	1	1	2	2	2	2	0.616762	0.0910988
1894	Anterior somitic tissues	1	3	4	8	14	15	22	26	27	33	0.439787	0.259315
1895	Endothelium	1	2	4	4	5	5	8	10	13	15	0.537546	0.139567
1896	Haematoendothelial progenitors	0	1	1	3	4	5	7	8	9	12	0.628083	0.251774
1897	Endothelium	2	3	5	6	7	11	12	16	20	20	0.552829	0.0985965
1898	Endothelium	2	3	4	4	6	6	10	14	15	20	0.50024	0.151575
1899	Cranial mesoderm	1	2	6	10	15	17	24	26	31	35	0.348901	0.271641
1900	Cranial mesoderm	0	0	1	3	3	3	5	6	9	11	0.311776	0.132104
1901	Splanchnic mesoderm	3	11	19	32	43	56	69	85	96	106	0	0.289553
1902	Endothelium	2	4	5	5	8	13	16	21	23	28	0.440916	0.211987
1903	Cranial mesoderm	0	1	2	2	3	3	3	4	5	7	0.569132	0.151227
1904	Cranial mesoderm	1	4	4	4	4	8	13	14	19	21	0.479375	0.19568
1905	Endothelium	1	2	3	4	8	9	11	13	18	20	0.526998	0.1636
1906	Cranial mesoderm	0	4	6	7	10	11	13	20	24	30	0.428732	0.283455
1907	Cranial mesoderm	0	1	1	3	4	6	10	15	21	23	0.622368	0.328844
1908	Cranial mesoderm	0	0	0	1	2	2	2	3	4	4	0.69044	0.175139
1909	Haematoendothelial progenitors	0	0	0	2	2	2	5	8	11	12	0.704236	0.141815
1910	Splanchnic mesoderm	2	5	9	13	19	27	32	43	46	55	0.428616	0.295515
1911	Splanchnic mesoderm	3	9	16	29	43	56	73	89	100	113	0.13285	0.180207
1912	Cardiomyocytes	1	2	5	8	11	17	23	30	38	45	0.37417	0.172499
1913	Splanchnic mesoderm	1	7	14	21	29	35	43	54	58	70	0.13285	0.257463
1914	Cardiomyocytes	5	12	18	22	26	27	30	32	38	41	0.43485	0.121289
1915	Cardiomyocytes	0	0	0	3	6	8	18	22	28	31	0.324094	0.168301
1916	Cardiomyocytes	7	9	10	15	16	20	22	28	33	37	0.43485	0.129403
1917	Splanchnic mesoderm	1	5	11	20	26	33	38	49	55	63	0.309197	0.23673
1918	Cardiomyocytes	3	6	6	9	12	15	19	24	27	30	0.58482	0.124386
1919	Splanchnic mesoderm	0	0	0	0	0	0	0	0	0	0	0.650239	0.0537623
1920	Cardiomyocytes	3	6	9	10	14	17	22	26	29	32	0.494064	0.0674216
1921	Splanchnic mesoderm	2	8	16	20	32	46	60	72	81	91	0	0.347811
1922	Splanchnic mesoderm	1	6	14	22	31	45	50	61	78	89	0.13285	0.176295
1923	Splanchnic mesoderm	2	5	14	20	26	28	36	41	48	60	0.274168	0.146131
1924	Splanchnic mesoderm	2	7	15	26	33	48	60	70	81	89	0	0.154654
1925	Splanchnic mesoderm	3	7	14	19	23	31	37	43	50	55	0.182599	0.114277
1926	Splanchnic mesoderm	0	8	15	24	33	42	53	65	79	90	0.13285	0.166349
1927	Splanchnic mesoderm	0	3	9	19	24	32	43	52	68	84	0.13285	0.221358
1928	Splanchnic mesoderm	3	7	18	28	41	53	67	78	96	105	0.13285	0.186595
1929	Splanchnic mesoderm	3	14	25	33	42	50	51	63	71	80	0.0357683	0.218476
1930	Splanchnic mesoderm	2	9	19	30	37	41	49	62	75	88	0	0.190539
1931	Cardiomyocytes	3	10	18	23	26	30	35	40	42	50	0.342457	0.0964823
1932	Splanchnic mesoderm	2	4	13	17	24	37	44	50	57	64	0.523792	0.0477656
1933	Cardiomyocytes	1	5	7	12	13	16	20	26	32	39	0.43485	0.146618
1934	Splanchnic mesoderm	1	2	8	15	27	34	42	52	57	65	0.234585	0.227631
1935	Splanchnic mesoderm	3	9	17	30	37	50	56	64	72	79	0.380652	0.193182
1936	Splanchnic mesoderm	0	2	7	11	21	33	39	48	59	68	0	0.303973
1937	Splanchnic mesoderm	4	13	20	31	38	43	51	57	68	76	0.342457	0.261755
1938	Splanchnic mesoderm	0	0	6	11	22	28	36	45	48	52	0.404841	0.141941
1939	Splanchnic mesoderm	0	12	19	22	28	36	41	52	59	74	0.13285	0.276284
1940	Cardiomyocytes	1	6	10	15	19	23	27	30	33	38	0.404841	0.115675
1941	Splanchnic mesoderm	9	11	17	22	29	40	46	55	66	71	0.193786	0.224634
1942	Splanchnic mesoderm	1	3	5	9	11	13	13	15	17	18	0.608994	0.0874501
1943	Splanchnic mesoderm	1	8	18	25	38	49	57	66	78	88	0.189667	0.302954
1944	Splanchnic mesoderm	3	7	17	26	32	43	53	65	80	92	0	0.276928
1945	Splanchnic mesoderm	3	7	13	19	30	38	44	48	54	63	0.189667	0.14809
1946	Splanchnic mesoderm	5	11	13	26	38	49	63	76	89	95	0	0.317768
1947	Splanchnic mesoderm	0	0	1	2	5	7	9	12	17	25	0.189667	0.197717
1948	Splanchnic mesoderm	1	1	1	5	10	14	17	24	29	35	0.700282	0.146038
1949	Cardiomyocytes	6	17	22	23	26	27	30	32	33	37	0.37417	0.206132
1950	Splanchnic mesoderm	5	12	22	35	46	56	66	76	84	92	0.342457	0.189155
1951	Cardiomyocytes	2	3	5	8	15	21	23	29	35	42	0.464501	0.149913
1952	Cardiomyocytes	3	5	8	15	21	24	27	33	38	42	0.523792	0.0836157
1953	Splanchnic mesoderm	1	2	6	12	21	35	41	46	58	65	0.464501	0.0357439
1954	Splanchnic mesoderm	5	13	17	28	40	52	69	79	89	95	0.120295	0.255295
1955	Splanchnic mesoderm	0	2	4	4	7	8	10	13	17	18	0.407533	0.20478
1956	Splanchnic mesoderm	4	11	17	26	31	34	40	47	50	60	0.374423	0.272549
1957	Splanchnic mesoderm	2	10	18	27	40	51	62	72	75	78	0.265903	0.258541
1958	Splanchnic mesoderm	5	14	17	20	26	38	47	52	56	61	0	0.216134
1959	Cardiomyocytes	1	3	3	9	13	18	22	26	31	36	0.494064	0.086601
1960	Splanchnic mesoderm	2	5	11	20	29	38	51	62	73	81	0	0.162392
1961	Splanchnic mesoderm	2	9	16	18	25	32	44	51	64	76	0	0.259028
1962	Splanchnic mesoderm	5	13	23	28	38	46	56	62	78	85	0.189667	0.206199
1963	Gut tube	0	0	2	5	8	12	15	19	20	23	0.13285	0.147676
1964	Cardiomyocytes	1	4	7	10	17	21	27	33	40	45	0.234585	0.165073
1965	Cardiomyocytes	1	3	6	8	13	13	16	21	24	28	0.43485	0.140822
1966	Splanchnic mesoderm	4	10	15	23	27	32	39	43	50	54	0.354737	0.181019
1967	Gut tube	1	3	12	15	18	22	26	30	34	39	0.475513	0.183707
1968	Erythroid	0	0	0	0	0	0	0	0	0	0	0.832555	0.171323
1969	Cardiomyocytes	1	4	9	9	17	20	25	28	33	40	0.31707	0.108664
1970	Mixed mesenchymal mesoderm	2	2	3	5	6	9	12	17	23	30	0.500294	0.15843
1971	Erythroid	1	3	4	4	6	6	8	9	10	11	0.404841	0.0716502
1972	Erythroid	0	0	0	0	1	3	3	3	4	4	0.832555	0.137611
1973	Cardiomyocytes	5	8	12	17	24	27	35	43	49	58	0.342457	0.18198
1974	Splanchnic mesoderm	3	7	10	17	22	25	27	35	44	50	0.276177	0.216539
1975	Gut tube	4	6	10	14	14	19	24	32	38	43	0.33267	0.135708
1976	Gut tube	1	5	6	7	9	12	14	16	20	20	0.621372	0.16956
1977	Cardiomyocytes	1	5	8	13	22	29	31	38	46	57	0.560654	0.188897
1978	Splanchnic mesoderm	3	3	3	6	7	10	13	14	14	17	0.432222	0.187711
1979	Cardiomyocytes	3	7	10	18	21	23	27	34	42	49	0.273645	0.131029
1980	Splanchnic mesoderm	0	0	1	2	2	4	5	7	7	9	0.294959	0.184458
1981	Blood progenitors	0	0	0	0	1	3	4	5	5	5	0.331464	0.066073
1982	Gut tube	2	4	8	13	18	24	27	29	33	38	0.392086	0.0721309
1983	Cardiomyocytes	1	1	1	1	2	6	9	11	14	18	0.478743	0.181731
1984	Cardiomyocytes	4	8	12	17	23	30	35	40	45	52	0.409393	0.184229
1985	Splanchnic mesoderm	1	4	4	9	16	20	23	29	38	45	0.309202	0.202773
1986	Splanchnic mesoderm	0	2	5	6	10	13	14	18	24	33	0.309197	0.20251
1987	Gut tube	1	2	6	7	11	15	22	26	28	32	0.500664	0.162322
1988	Gut tube	0	1	3	5	6	11	13	18	22	23	0.390564	0.202839
1989	Splanchnic mesoderm	0	3	7	9	14	18	20	28	34	39	0.216562	0.176136
1990	Splanchnic mesoderm	0	3	5	6	9	10	11	13	14	17	0.576876	0.176735
1991	Cardiomyocytes	0	2	2	6	11	17	23	27	36	43	0.43485	0.17515
1992	Splanchnic mesoderm	0	1	1	2	6	8	10	11	13	13	0.498791	0.144404
1993	Splanchnic mesoderm	1	3	3	4	5	6	6	7	7	8	0.51211	0.100507
1994	Splanchnic mesoderm	1	2	4	5	6	8	8	9	11	12	0.578464	0.089111
1995	Splanchnic mesoderm	0	0	1	2	3	3	7	12	12	15	0.374423	0.128669
1996	Gut tube	0	1	1	2	2	11	15	16	19	21	0.688567	0.161028
1997	Gut tube	1	6	9	13	21	22	26	30	32	38	0.359931	0.151488
1998	Splanchnic mesoderm	1	1	2	3	6	11	12	12	17	20	0.694927	0.134649
[truncated: 7,409 more rows]

## Sheet: CeLEry
test cell index	cell type	hit neighbors with k=20	hit neighbors with k=40	hit neighbors with k=60	hit neighbors with k=80	hit neighbors with k=100	hit neighbors with k=120	hit neighbors with k=140	hit neighbors with k=160	hit neighbors with k=180	hit neighbors with k=200	jsd	spearman corr
0	Haematoendothelial progenitors	0	0	0	0	0	1	3	3	3	4	0.715276	-0.182915
1	Neural crest	0	0	1	1	1	2	2	3	5	8	0.769831	0.0649794
2	Neural crest	0	0	0	0	0	0	0	0	0	2	0.811474	-0.195449
3	Neural crest	0	0	0	1	4	5	5	5	9	9	0.658579	-0.00137685
4	Neural crest	0	0	0	0	1	1	2	2	2	3	0.832555	0.0770441
5	Neural crest	1	2	3	3	3	3	6	9	9	11	0.614525	0.0815885
6	Haematoendothelial progenitors	0	0	0	2	2	2	2	3	4	5	0.655299	-0.158856
7	Neural crest	0	0	0	1	1	2	3	3	3	5	0.597995	-0.0980597
8	Neural crest	0	0	0	0	0	0	1	2	2	2	0.767577	0.132849
9	Neural crest	0	0	0	1	2	2	4	7	10	13	0.691257	0.167521
10	Haematoendothelial progenitors	0	0	0	0	0	0	2	5	6	7	0.695843	0.263009
11	Neural crest	0	0	0	1	3	4	5	7	8	9	0.769831	-0.0425079
12	Cranial mesoderm	0	1	1	1	1	1	1	2	3	4	0.607889	-0.185579
13	Haematoendothelial progenitors	0	0	0	2	2	2	2	3	3	4	0.788275	0.0810205
14	Cranial mesoderm	0	0	0	0	0	0	0	1	3	4	0.624519	-0.163803
15	Neural crest	2	2	2	3	4	6	7	8	9	11	0.616228	0.113864
16	Haematoendothelial progenitors	0	0	0	0	1	2	2	3	3	3	0.739236	0.0771127
17	Haematoendothelial progenitors	0	0	0	3	3	4	6	7	8	9	0.614671	-0.0083186
18	Neural crest	0	1	1	1	1	1	2	2	3	4	0.695896	-0.00527768
19	Surface ectoderm	0	0	0	1	1	2	2	3	6	6	0.715411	0.192988
20	Neural crest	0	0	0	0	0	0	2	2	3	8	0.832555	0.124964
21	Neural crest	0	1	1	1	2	3	4	5	7	7	0.500842	0.187051
22	Cranial mesoderm	0	0	1	2	2	3	3	3	4	4	0.757389	-0.157406
23	Neural crest	0	0	0	0	0	0	0	0	0	2	0.832555	0.241475
24	Neural crest	0	0	0	1	1	1	1	1	2	2	0.538926	-0.151562
25	Neural crest	0	0	0	0	1	1	1	2	3	3	0.700363	0.00910426
26	Endothelium	0	0	0	0	0	1	1	1	1	1	0.631211	-0.187085
27	Neural crest	0	0	1	3	4	5	6	8	9	10	0.600217	0.117777
28	Neural crest	0	1	1	2	2	2	2	2	2	2	0.717077	-0.137915
29	Cranial mesoderm	0	0	0	1	2	2	6	8	10	13	0.794101	0.184881
30	Neural crest	0	2	3	3	3	6	7	9	12	12	0.769831	0.0997381
31	Neural crest	0	0	1	1	1	1	1	1	1	2	0.73178	-0.2011
32	Neural crest	0	0	0	1	2	2	3	5	5	6	0.583272	-0.0156564
33	Neural crest	0	0	0	0	0	1	1	1	3	5	0.686881	-0.166054
34	Neural crest	0	1	1	1	2	4	4	6	7	8	0.665542	0.0771104
35	Endothelium	0	0	0	0	0	0	0	0	0	0	0.686329	0.125718
36	Neural crest	0	0	0	0	0	1	1	1	1	3	0.803373	0.105849
37	Cranial mesoderm	0	0	0	0	0	0	0	0	0	0	0.775434	-0.0844822
38	Neural crest	0	1	1	1	2	4	5	5	5	6	0.832555	0.115261
39	Cranial mesoderm	0	0	1	2	2	2	2	3	7	7	0.593772	0.286052
40	Haematoendothelial progenitors	0	1	1	1	1	1	1	2	3	3	0.642054	-0.179712
41	Haematoendothelial progenitors	0	0	0	0	1	2	5	7	9	10	0.774358	0.165444
42	Neural crest	0	0	0	0	2	3	4	4	4	4	0.756597	-0.0332805
43	Cranial mesoderm	1	1	1	2	2	2	2	2	2	2	0.614715	-0.139033
44	Neural crest	0	1	1	1	1	1	1	1	1	2	0.686926	0.128406
45	Neural crest	0	0	1	2	2	3	3	4	7	8	0.767577	-0.13486
46	Neural crest	0	1	3	3	3	5	5	6	7	7	0.655543	0.0973767
47	Cranial mesoderm	0	2	2	2	3	4	4	4	7	9	0.649695	0.133126
48	Neural crest	0	0	0	1	3	4	6	7	8	8	0.528404	-0.016664
49	Neural crest	1	1	1	1	3	4	5	6	8	11	0.661451	0.0907191
50	Haematoendothelial progenitors	0	1	2	4	5	5	8	11	14	15	0.655151	0.0978693
51	Neural crest	0	0	0	0	1	1	2	2	4	5	0.667257	-0.12566
52	Surface ectoderm	0	0	0	0	0	0	1	2	4	7	0.776052	0.176648
53	Neural crest	0	0	0	1	1	2	4	5	7	8	0.771971	-0.150146
54	Cranial mesoderm	0	0	0	1	1	2	2	2	4	4	0.689915	-0.0164958
55	Cranial mesoderm	0	1	1	2	2	2	3	4	6	11	0.644839	0.155997
56	Neural crest	0	1	1	3	5	6	6	9	10	14	0.701266	0.174046
57	Endothelium	0	1	3	3	3	3	3	4	6	6	0.647319	-0.0961231
58	Neural crest	0	0	0	0	0	0	0	0	1	4	0.698794	-0.165363
59	Neural crest	0	0	0	0	0	0	1	1	1	1	0.710668	-0.0858064
60	Neural crest	0	1	1	4	4	5	7	9	9	14	0.618571	0.111826
61	Neural crest	0	1	1	2	2	3	4	4	4	4	0.566689	0.0147047
62	Endothelium	0	0	2	2	2	2	2	2	2	3	0.618571	-0.202782
63	Endothelium	0	0	0	1	1	2	3	4	5	6	0.698144	0.0171587
64	Neural crest	0	0	0	0	0	3	8	8	8	9	0.611032	-0.0427774
65	Neural crest	0	0	0	0	0	0	0	3	5	7	0.714904	0.156223
66	Haematoendothelial progenitors	0	0	0	0	0	0	0	0	0	0	0.782225	-0.0895219
67	Cranial mesoderm	0	0	0	1	2	2	3	4	4	4	0.777824	0.260231
68	Cranial mesoderm	0	0	1	2	3	5	5	9	13	13	0.803373	0.195458
69	Neural crest	0	0	0	0	0	1	3	4	4	4	0.595876	-0.059197
70	Neural crest	0	0	0	0	0	1	2	3	5	5	0.639491	-0.0776336
71	Surface ectoderm	0	0	0	1	1	2	2	3	4	4	0.580341	-0.00569687
72	Neural crest	0	0	0	0	0	0	1	1	1	1	0.553237	-0.161023
73	Endothelium	0	0	0	0	0	0	0	0	0	0	0.617724	-0.163331
74	Neural crest	0	0	0	1	1	1	1	1	2	2	0.702919	0.184957
75	Cranial mesoderm	0	1	1	1	1	1	1	1	2	3	0.760148	0.151458
76	Cranial mesoderm	1	1	2	2	2	3	3	4	4	5	0.667802	0.0432513
77	Neural crest	0	0	0	0	0	0	0	1	1	1	0.70763	-0.0987974
78	Neural crest	0	0	0	0	1	2	3	5	6	6	0.634824	-0.0645766
79	Surface ectoderm	0	1	1	1	2	4	4	5	6	9	0.554331	0.167479
80	Neural crest	0	0	0	0	0	1	1	2	2	3	0.651541	-0.149654
81	Cranial mesoderm	1	1	2	3	4	4	4	4	4	5	0.663831	0.0355676
82	Cranial mesoderm	0	1	2	3	3	3	5	5	7	11	0.570085	0.164684
83	Cranial mesoderm	0	0	0	0	0	0	0	0	0	1	0.644332	0.144147
84	Cranial mesoderm	0	0	0	1	1	1	1	1	1	1	0.644641	-0.158638
85	Cranial mesoderm	0	0	1	3	5	6	7	8	9	11	0.774358	-0.172219
86	Surface ectoderm	0	1	1	1	1	3	4	6	8	11	0.670929	0.12466
87	Endothelium	0	0	0	0	0	0	0	0	0	1	0.719309	-0.114606
88	Endothelium	0	0	0	0	0	0	0	0	0	0	0.698881	-0.165304
89	Surface ectoderm	0	0	1	3	3	3	3	5	6	6	0.6009	0.211965
90	Cranial mesoderm	0	0	1	2	2	2	3	3	4	4	0.811474	0.0200881
91	Surface ectoderm	0	0	0	1	2	2	2	3	5	6	0.724496	-0.126839
92	Cranial mesoderm	0	1	1	1	2	2	3	4	4	4	0.659249	-0.0066969
93	Haematoendothelial progenitors	0	0	0	0	0	0	1	1	1	1	0.62576	-0.170049
94	Cranial mesoderm	0	0	0	3	3	6	6	10	10	12	0.632594	0.197211
95	Cranial mesoderm	0	0	0	0	0	0	2	3	6	6	0.585289	-0.0632282
96	Cranial mesoderm	0	0	1	1	1	2	3	5	7	9	0.574789	0.191749
97	Neural crest	0	1	3	5	7	7	7	9	11	13	0.767577	0.159901
98	Cranial mesoderm	0	1	1	3	3	3	3	3	5	5	0.700169	0.0387233
99	Surface ectoderm	0	0	0	1	1	1	3	4	4	4	0.721013	0.00640182
100	Cranial mesoderm	0	0	0	0	0	0	1	1	3	3	0.610888	-0.119168
101	Cranial mesoderm	0	1	1	2	2	3	3	4	6	7	0.643551	0.164457
102	Neural crest	0	0	0	0	0	0	0	0	1	3	0.693552	-0.166062
103	Cranial mesoderm	0	1	1	1	1	1	1	1	2	2	0.563123	-0.0153973
104	Neural crest	0	0	1	1	2	3	3	3	5	6	0.763452	0.0921069
105	Surface ectoderm	0	0	0	0	2	3	4	5	7	8	0.691641	0.172335
106	Neural crest	0	0	1	3	4	4	4	5	5	5	0.520905	0.0188782
107	Cranial mesoderm	1	1	1	1	3	5	5	7	7	9	0.751091	0.195218
108	Cranial mesoderm	0	1	2	3	3	3	3	5	6	8	0.69024	0.200778
109	Cranial mesoderm	0	0	0	0	0	0	0	0	0	0	0.734647	-0.0259094
110	Neural crest	0	0	1	3	4	4	5	5	6	7	0.523357	0.267537
111	Cranial mesoderm	0	0	0	0	0	0	0	0	0	0	0.711375	-0.206168
112	Surface ectoderm	0	0	1	2	3	4	6	8	10	10	0.655818	0.116182
113	Surface ectoderm	0	1	1	1	1	1	1	1	2	2	0.544569	-0.0202391
114	Surface ectoderm	0	0	0	0	0	0	0	0	0	0	0.676247	-0.14047
115	Neural crest	0	0	0	2	2	3	5	7	7	8	0.736093	0.0796948
116	Cranial mesoderm	0	0	0	1	3	4	4	4	5	5	0.691693	0.0206727
117	Surface ectoderm	0	0	0	1	3	3	3	3	5	7	0.728343	0.199367
118	Cranial mesoderm	0	1	2	3	4	5	7	10	10	14	0.736519	0.179605
119	Surface ectoderm	0	1	2	2	2	2	3	3	3	4	0.68995	0.00144066
120	Mixed mesenchymal mesoderm	0	1	1	1	1	1	1	1	1	3	0.68123	0.158923
121	Cranial mesoderm	0	0	0	0	0	0	0	0	0	0	0.532938	0.146916
122	Haematoendothelial progenitors	0	0	0	1	2	2	3	6	8	9	0.734515	-0.141106
123	Surface ectoderm	0	1	1	2	3	4	7	9	11	15	0.674789	0.117151
124	Mixed mesenchymal mesoderm	0	0	0	0	0	0	0	0	0	1	0.798069	0.109149
125	Neural crest	0	0	0	0	0	0	1	1	1	1	0.832555	-0.173514
126	Neural crest	1	1	3	4	5	5	8	9	11	13	0.508789	0.14669
127	Surface ectoderm	0	0	1	1	2	3	3	3	5	6	0.782225	0.00338565
128	Neural crest	0	0	1	1	1	1	1	1	2	4	0.652598	-0.129975
129	Surface ectoderm	0	1	2	2	2	5	7	7	8	8	0.642263	0.258269
130	Neural crest	1	2	2	4	6	7	8	9	9	11	0.649309	0.195401
131	Surface ectoderm	0	1	1	1	3	5	7	10	11	12	0.561335	0.0408682
132	Cranial mesoderm	0	0	0	0	0	0	4	4	4	5	0.738285	0.162693
133	Surface ectoderm	0	0	0	0	0	0	0	1	1	1	0.71326	0.124109
134	Surface ectoderm	0	0	0	1	2	3	4	5	5	6	0.605284	0.223391
135	Surface ectoderm	0	0	0	0	0	0	0	0	0	0	0.753392	-0.148857
136	Neural crest	0	0	0	0	0	0	1	2	3	3	0.780398	-0.158771
137	Surface ectoderm	0	0	1	1	2	5	6	6	6	8	0.724738	0.245005
138	Surface ectoderm	0	0	1	1	3	5	7	10	10	13	0.658608	0.129871
139	Surface ectoderm	0	1	1	2	2	2	5	5	6	10	0.692303	0.191619
140	Forebrain/Midbrain/Hindbrain	0	0	3	5	5	6	8	12	13	15	0.621543	0.114202
141	Surface ectoderm	0	0	0	0	0	0	1	1	2	4	0.667431	-0.0755568
142	Neural crest	0	0	1	1	3	3	3	4	5	7	0.759008	-0.00686443
143	Surface ectoderm	0	0	1	1	2	2	4	4	7	8	0.707897	-0.00323162
144	Surface ectoderm	1	3	3	3	5	5	7	9	9	9	0.702919	0.191238
145	Surface ectoderm	0	2	3	6	8	9	9	11	11	11	0.593156	0.208314
146	Surface ectoderm	0	0	0	2	2	4	4	5	6	6	0.612928	0.190662
147	Surface ectoderm	0	0	0	0	0	1	1	1	1	1	0.744659	-0.0729625
148	Surface ectoderm	0	0	0	0	0	1	1	2	3	4	0.602358	-0.0360449
149	Surface ectoderm	0	0	0	0	0	0	2	3	4	5	0.70403	-0.0902401
150	Cranial mesoderm	0	0	0	0	0	0	1	1	2	3	0.593287	-0.166817
151	Surface ectoderm	0	0	0	0	1	1	1	1	2	2	0.798069	-0.125293
152	Surface ectoderm	0	0	0	0	1	1	1	1	1	1	0.767577	0.138892
153	Surface ectoderm	0	0	0	0	0	0	0	2	2	2	0.698881	0.188374
154	Surface ectoderm	0	0	0	0	3	3	3	3	4	4	0.557273	0.043594
155	Surface ectoderm	0	0	0	0	0	0	0	0	1	2	0.692776	0.1322
156	Surface ectoderm	0	0	0	0	0	2	2	2	3	5	0.794101	0.191554
157	Surface ectoderm	0	0	2	3	5	9	12	18	19	21	0.527358	0.0585139
158	Surface ectoderm	0	0	0	0	0	1	1	1	2	2	0.771971	0.155016
159	Cranial mesoderm	0	0	0	0	0	1	1	2	3	3	0.69274	-0.0901444
160	Surface ectoderm	0	0	0	0	0	1	1	1	1	4	0.767577	0.170145
161	Mixed mesenchymal mesoderm	0	0	1	1	1	1	1	2	3	3	0.65524	-0.115126
162	Surface ectoderm	0	0	0	0	0	0	0	0	0	0	0.665492	0.200137
163	Neural crest	0	0	0	3	5	5	7	11	12	13	0.559296	-0.0714366
164	Haematoendothelial progenitors	0	1	2	3	4	5	8	10	10	13	0.668682	0.0852926
165	Cranial mesoderm	0	0	0	0	0	0	1	1	2	3	0.562679	-0.139061
166	Neural crest	0	1	2	3	3	4	5	6	7	7	0.639157	-0.000933978
167	Cranial mesoderm	0	0	0	1	2	4	4	6	9	9	0.601384	0.186748
168	Haematoendothelial progenitors	0	1	1	1	2	3	3	3	3	4	0.594744	-0.168476
169	Neural crest	0	0	0	0	0	1	1	1	1	2	0.767577	-0.0242518
170	Endothelium	0	0	0	0	0	0	1	3	3	5	0.58941	0.182019
171	Neural crest	0	1	2	2	3	3	4	5	6	6	0.767577	0.0480558
172	Cranial mesoderm	0	0	1	4	4	6	11	13	14	15	0.422959	-0.150646
173	Haematoendothelial progenitors	0	0	0	0	0	0	1	1	1	2	0.790925	0.145239
174	Cranial mesoderm	1	2	2	2	3	3	4	7	9	11	0.701871	-0.0489473
175	Haematoendothelial progenitors	0	1	1	1	1	1	1	3	3	4	0.725189	0.122521
176	Neural crest	0	0	0	1	1	2	2	3	4	6	0.666051	0.0627819
177	Endothelium	0	0	0	0	0	1	4	4	5	6	0.741574	0.210034
178	Neural crest	0	1	1	3	3	4	5	5	8	10	0.671503	-0.0427403
179	Endothelium	0	1	1	1	1	1	2	2	3	4	0.581748	-0.161006
180	Neural crest	0	0	0	0	1	1	2	2	3	3	0.702411	-0.0898399
181	Neural crest	0	1	3	3	5	6	7	7	9	11	0.726663	-0.0349813
182	Cranial mesoderm	0	0	1	1	1	1	2	3	3	3	0.762024	0.0173354
183	Cranial mesoderm	0	1	1	1	2	3	10	10	11	12	0.72588	0.119021
184	Cranial mesoderm	0	0	0	0	1	4	5	6	8	13	0.66302	0.133142
185	Cranial mesoderm	0	0	0	0	1	2	2	2	2	3	0.703686	0.0856329
186	Neural crest	0	0	0	0	1	1	2	5	6	7	0.694886	0.00268776
187	Haematoendothelial progenitors	0	0	0	1	4	4	5	6	8	10	0.832555	0.228529
188	Neural crest	0	0	0	1	4	5	6	7	7	9	0.728427	-0.0435717
189	Neural crest	0	0	0	0	0	1	2	4	5	6	0.750342	0.0265105
190	Endothelium	0	0	2	4	4	4	5	5	6	8	0.568854	0.112686
191	Cranial mesoderm	0	1	1	1	2	4	5	5	5	6	0.610888	-0.101869
192	Neural crest	0	0	0	0	0	1	4	5	7	7	0.770642	0.0402532
193	ExE endoderm	0	0	0	0	0	0	0	0	0	2	0.788275	0.236459
194	Neural crest	0	0	0	0	0	1	2	4	5	7	0.744659	0.113327
195	Neural crest	0	0	0	0	1	1	1	1	2	3	0.706155	0.148249
196	Endothelium	0	0	0	1	1	1	2	2	2	2	0.692829	0.0305184
197	Neural crest	0	0	1	2	3	4	4	5	5	6	0.747818	-0.143389
198	Cranial mesoderm	1	1	1	3	3	3	4	5	9	11	0.621629	-0.188656
199	Neural crest	0	0	2	3	4	4	4	6	6	8	0.678265	-0.0272795
200	Endothelium	0	0	0	0	3	3	3	4	8	9	0.605826	-0.134872
201	Endothelium	0	1	1	1	2	3	3	3	3	4	0.703867	0.0980585
202	Haematoendothelial progenitors	0	0	0	0	0	0	1	2	4	5	0.557618	-0.198756
203	Neural crest	0	0	0	1	1	2	2	3	4	6	0.616228	-0.00913057
204	Neural crest	0	0	0	1	1	2	3	4	6	7	0.704185	-0.0478079
205	Haematoendothelial progenitors	0	0	0	0	0	0	1	3	3	3	0.695896	-0.167898
206	Cranial mesoderm	0	0	2	3	3	4	4	5	7	8	0.635852	0.143393
207	Endothelium	0	0	0	0	0	0	2	2	3	3	0.652003	0.150678
208	Endothelium	0	1	2	2	2	2	2	2	2	2	0.650239	0.00144917
209	Neural crest	1	2	3	3	3	5	7	8	8	9	0.769831	0.0826837
210	Neural crest	0	0	0	0	1	2	2	2	2	3	0.726706	-0.1225
211	Cranial mesoderm	0	0	0	0	0	0	0	1	1	1	0.69044	0.169761
212	Neural crest	0	0	1	1	1	1	1	1	1	1	0.726663	0.146006
213	Neural crest	1	1	3	3	5	5	6	8	11	11	0.616228	0.105622
214	Neural crest	0	0	0	0	0	0	2	3	5	9	0.771971	0.00179579
215	Endothelium	0	0	0	1	1	1	1	1	1	1	0.670271	0.132011
216	Cranial mesoderm	0	0	0	0	1	1	1	1	1	2	0.620009	-0.1606
217	Neural crest	0	0	0	1	2	2	2	3	3	3	0.832555	-0.106957
218	Neural crest	0	0	0	1	2	3	7	9	9	11	0.563693	-0.0277784
219	Cranial mesoderm	0	0	1	1	2	5	5	10	12	13	0.832555	0.224996
220	Haematoendothelial progenitors	0	0	0	0	1	1	4	4	6	10	0.607412	0.187141
221	Cranial mesoderm	0	0	2	2	5	6	6	8	8	12	0.639779	0.182065
222	Cranial mesoderm	0	0	1	1	1	1	3	4	5	6	0.72807	-0.120336
223	Cranial mesoderm	0	0	1	1	1	1	2	2	2	2	0.660863	-0.216878
224	Endothelium	0	0	0	0	0	0	0	1	2	2	0.646313	-0.0275367
225	Surface ectoderm	0	0	0	0	0	1	1	2	2	2	0.767577	-0.125594
226	Cranial mesoderm	0	0	0	1	1	2	3	3	3	3	0.565118	-0.194189
227	Endothelium	0	0	1	1	2	2	2	2	2	2	0.730028	0.207871
228	Endothelium	0	0	0	0	1	1	1	3	3	3	0.832555	0.120416
229	Cranial mesoderm	0	0	0	0	2	3	3	3	5	7	0.585179	-0.0925064
230	Cranial mesoderm	0	0	1	1	1	2	3	5	5	8	0.481087	-0.1224
231	Cranial mesoderm	1	1	2	2	3	3	3	6	9	13	0.538131	-0.0754875
232	Endothelium	0	0	0	1	3	4	5	8	9	10	0.588619	-0.0849095
233	Surface ectoderm	0	0	1	1	1	1	1	2	2	2	0.680849	-0.0890589
234	Cranial mesoderm	0	0	1	3	3	5	7	11	13	14	0.638412	-0.0841641
235	Forebrain/Midbrain/Hindbrain	0	0	0	1	1	1	1	1	2	3	0.727332	0.159037
236	Surface ectoderm	0	1	5	5	7	9	10	12	15	18	0.702403	0.0484848
237	Cranial mesoderm	1	2	3	3	5	7	12	15	17	20	0.591637	0.0263152
238	Haematoendothelial progenitors	0	0	2	2	3	3	6	7	8	8	0.664869	-0.0984257
239	Surface ectoderm	0	0	0	0	0	0	1	1	1	1	0.744055	-0.115475
240	Cranial mesoderm	0	2	3	3	5	8	9	10	11	13	0.434999	0.0166317
241	Endothelium	0	0	1	1	1	1	5	5	8	10	0.536615	-0.106163
242	Cranial mesoderm	0	0	0	0	0	1	1	1	2	2	0.671305	-0.170128
243	Endothelium	0	0	0	0	0	1	1	2	5	6	0.569295	-0.0673706
244	Cranial mesoderm	0	0	0	1	2	5	6	7	9	9	0.565738	-0.0972557
245	Surface ectoderm	0	0	0	0	0	1	2	2	2	3	0.68327	-0.107305
246	Cranial mesoderm	1	1	1	3	7	9	11	14	16	24	0.586893	0.0290772
247	Surface ectoderm	1	2	3	3	4	4	6	6	7	8	0.569352	0.210204
248	Definitive endoderm	0	0	1	1	1	2	3	5	6	8	0.621862	0.12654
249	Surface ectoderm	0	0	0	2	3	5	6	7	8	9	0.546156	0.0937358
250	Endothelium	0	1	1	1	3	3	3	4	5	7	0.54131	-0.120627
251	Surface ectoderm	0	0	0	0	0	2	2	3	4	6	0.716307	-0.0190105
252	Cranial mesoderm	0	0	0	1	3	6	9	10	12	14	0.503492	-0.0493913
253	Cranial mesoderm	0	0	0	0	0	1	1	2	2	2	0.602688	0.0425063
254	Cranial mesoderm	0	1	1	1	2	3	4	4	5	7	0.647917	-0.0710414
255	Endothelium	0	3	3	5	8	8	11	16	17	18	0.591841	-0.0215132
256	Cranial mesoderm	0	0	3	5	7	7	9	11	13	13	0.456539	-0.0334394
257	Cranial mesoderm	0	0	0	1	1	1	2	2	2	2	0.575443	0.183988
258	Definitive endoderm	0	1	1	2	2	4	4	7	8	8	0.658044	0.0676961
259	Surface ectoderm	1	2	4	5	5	6	8	9	11	12	0.575881	0.0875718
260	Endothelium	1	2	2	3	3	3	3	3	4	5	0.559098	0.0321358
261	Surface ectoderm	0	0	0	0	0	0	0	0	0	0	0.773348	0.170447
262	Forebrain/Midbrain/Hindbrain	0	0	0	1	2	2	2	2	2	2	0.716896	0.166184
263	Surface ectoderm	0	0	0	0	0	1	1	2	2	2	0.678137	-0.111101
264	Surface ectoderm	0	0	0	0	0	1	4	5	5	5	0.455265	0.0370257
265	Cranial mesoderm	0	0	0	0	0	2	5	7	7	7	0.647394	-0.0747114
266	Surface ectoderm	0	1	3	3	3	5	5	7	10	10	0.647842	0.202658
267	Sclerotome	0	0	1	1	3	6	8	9	10	13	0.67363	-0.0922415
268	Endothelium	0	0	0	0	0	1	1	1	1	2	0.788275	0.203634
269	Endothelium	0	0	0	0	0	1	2	2	2	3	0.782225	0.0799808
270	Cranial mesoderm	0	1	1	2	7	8	11	17	20	22	0.644894	-0.0340169
271	Surface ectoderm	1	2	4	6	8	8	10	10	14	14	0.561106	0.0932331
272	Surface ectoderm	0	0	0	0	0	0	0	1	3	4	0.749188	0.0228653
273	Surface ectoderm	0	0	0	0	0	0	0	0	0	1	0.69716	0.0334672
274	Surface ectoderm	0	1	1	1	1	1	2	3	4	5	0.661991	0.117449
275	Cranial mesoderm	0	0	0	0	0	0	1	4	5	5	0.620009	-0.0207664
276	Cranial mesoderm	0	0	0	0	1	1	1	1	1	2	0.781506	0.0437109
277	Cranial mesoderm	0	0	0	0	0	1	1	2	2	3	0.734647	0.0632489
278	Haematoendothelial progenitors	1	2	2	2	3	6	6	8	10	14	0.56556	-0.121481
279	Surface ectoderm	0	0	0	0	0	0	0	0	1	1	0.773091	-0.05649
280	Neural crest	0	0	0	0	0	0	0	0	0	0	0.660598	0.179421
281	Cranial mesoderm	0	0	2	4	8	10	11	12	17	18	0.537105	-0.0562796
282	Cranial mesoderm	0	1	2	4	5	5	8	9	12	16	0.630645	-0.00364974
283	Cranial mesoderm	0	0	0	2	3	6	7	10	11	12	0.639588	0.0583315
284	Anterior somitic tissues	0	1	2	3	3	4	5	6	6	6	0.480935	-0.0763015
285	Surface ectoderm	0	0	2	4	6	10	10	13	13	16	0.560782	0.0374388
286	Surface ectoderm	0	0	0	0	0	0	0	0	2	3	0.734647	0.0561062
287	Endothelium	1	2	3	3	3	4	6	8	10	10	0.506659	-0.109639
288	Cranial mesoderm	1	3	5	7	8	9	12	16	17	20	0.532563	-0.0250401
289	Spinal cord	0	0	0	0	0	0	0	5	6	6	0.701921	-0.0441209
290	Surface ectoderm	2	2	4	5	8	9	9	12	13	17	0.601815	0.0930417
291	Forebrain/Midbrain/Hindbrain	0	0	0	2	2	3	4	6	8	11	0.697116	0.0940218
292	Cranial mesoderm	0	0	0	0	0	0	1	1	1	1	0.811474	-0.151054
293	Surface ectoderm	0	0	0	2	2	3	3	3	3	4	0.753392	0.133986
294	Forebrain/Midbrain/Hindbrain	0	0	1	1	2	4	4	4	5	5	0.773091	0.0873007
295	Cranial mesoderm	0	0	0	0	0	2	5	7	7	9	0.491649	-0.0125702
296	Cranial mesoderm	0	1	1	1	1	1	1	1	3	3	0.681711	-0.211082
297	Cranial mesoderm	0	0	0	2	3	5	6	6	8	9	0.781506	-0.0939372
298	Surface ectoderm	0	0	0	0	1	1	1	2	2	3	0.742894	-0.137789
299	Surface ectoderm	0	0	0	1	1	1	1	1	2	3	0.803373	0.153383
300	Forebrain/Midbrain/Hindbrain	0	0	0	0	0	0	0	0	1	1	0.70212	0.16746
301	Neural crest	0	0	0	1	2	3	3	3	4	4	0.4763	0.166948
302	Cranial mesoderm	0	2	2	2	3	4	4	5	8	12	0.715411	0.0562577
303	Haematoendothelial progenitors	0	0	1	2	2	2	2	2	2	2	0.789831	0.210645
304	Surface ectoderm	0	0	0	1	2	4	4	4	5	6	0.652481	0.219898
305	Cranial mesoderm	0	0	0	1	1	3	4	7	9	11	0.750342	-0.118417
306	Cranial mesoderm	0	0	0	1	3	3	5	5	6	10	0.530894	0.032636
307	Sclerotome	0	0	0	1	1	1	1	2	3	4	0.60947	0.200447
308	Surface ectoderm	0	0	0	0	2	3	5	6	7	10	0.636823	0.0637216
309	Surface ectoderm	0	1	2	2	2	4	8	9	10	11	0.596687	0.0573114
310	Cranial mesoderm	1	2	4	8	8	10	13	15	16	17	0.427323	-0.052623
311	Cranial mesoderm	0	0	2	2	3	5	8	9	12	15	0.652349	-0.0712703
312	Surface ectoderm	0	0	1	1	1	1	1	1	1	4	0.649036	0.205969
313	Cranial mesoderm	0	0	0	0	1	1	3	3	3	4	0.695918	-0.153843
314	Cranial mesoderm	0	0	0	0	0	1	2	2	5	7	0.579868	-0.139493
315	Surface ectoderm	0	0	0	0	0	3	3	3	4	5	0.767577	0.171843
316	Cranial mesoderm	0	0	0	0	0	1	1	1	2	2	0.612853	-0.176402
317	Cranial mesoderm	0	0	0	0	0	1	1	2	2	2	0.811474	0.00788734
318	Cranial mesoderm	0	4	7	9	9	10	11	14	18	20	0.464492	-0.0329303
319	Surface ectoderm	0	0	0	0	0	1	1	1	1	1	0.721013	-0.0928047
320	Forebrain/Midbrain/Hindbrain	0	0	0	0	0	0	0	1	1	2	0.585992	-0.144077
321	Cranial mesoderm	0	0	1	4	7	8	10	13	13	17	0.552314	-0.0182261
322	Cranial mesoderm	0	0	1	1	1	1	1	1	3	5	0.72939	-0.195414
323	Endothelium	0	0	0	1	1	2	5	5	5	6	0.685611	-0.0880475
324	Definitive endoderm	0	0	0	1	1	2	4	4	4	4	0.803373	0.0630082
325	Anterior somitic tissues	0	0	0	2	3	4	4	5	6	8	0.382189	0.12923
326	Surface ectoderm	0	0	0	0	0	0	0	1	1	2	0.748889	-0.0422783
327	Haematoendothelial progenitors	0	0	0	1	1	1	3	3	4	5	0.691543	-0.0661525
328	Splanchnic mesoderm	0	0	0	0	0	0	0	2	3	3	0.62428	-0.00598888
329	Cranial mesoderm	0	0	0	0	0	0	0	4	6	7	0.598534	-0.0957948
330	Cranial mesoderm	0	0	0	1	1	1	1	1	2	2	0.781506	-0.130853
331	Cranial mesoderm	0	0	0	1	1	1	1	2	4	5	0.666037	-0.216784
332	Endothelium	0	0	0	0	0	1	2	3	3	3	0.645687	-0.0354585
333	Cranial mesoderm	0	2	2	2	4	8	12	15	17	22	0.503489	0.00722688
334	Cranial mesoderm	0	0	0	1	2	2	2	3	4	6	0.556106	-0.0176447
335	Cranial mesoderm	0	0	0	0	1	2	4	7	10	13	0.520128	-0.100623
336	Cranial mesoderm	2	2	4	4	7	11	16	20	22	24	0.484111	0.00664091
337	Surface ectoderm	0	0	0	0	2	2	2	2	3	4	0.734647	-0.0818886
338	Sclerotome	0	0	0	0	0	2	2	2	4	5	0.607385	0.059653
339	Cranial mesoderm	0	0	0	1	2	4	4	5	5	6	0.597411	0.122474
340	Endothelium	0	0	0	0	0	1	2	2	3	4	0.569295	0.21396
341	Surface ectoderm	0	0	0	1	1	1	2	2	2	5	0.803373	0.173638
342	Cranial mesoderm	0	1	1	1	1	2	2	3	3	3	0.603793	-0.224304
343	Cranial mesoderm	0	0	1	2	4	4	4	4	5	7	0.753689	0.21652
344	Forebrain/Midbrain/Hindbrain	0	0	1	3	3	4	5	7	9	11	0.68545	0.0717173
345	Surface ectoderm	0	0	1	1	2	2	3	3	3	3	0.556019	0.164099
346	Surface ectoderm	0	0	1	1	2	2	2	2	2	2	0.652982	0.114219
347	Cranial mesoderm	0	0	0	0	0	0	1	3	5	8	0.593201	-0.118451
348	Haematoendothelial progenitors	0	0	0	1	2	4	7	8	9	9	0.508367	0.0853404
349	Surface ectoderm	0	0	1	1	2	3	3	3	3	3	0.785998	0.10031
350	Cranial mesoderm	0	2	2	2	3	3	3	4	4	6	0.64844	0.0204451
351	Neural crest	0	0	0	1	1	1	1	1	1	1	0.686926	-0.116615
352	Cranial mesoderm	0	0	0	0	1	2	4	4	6	7	0.645241	-0.0875085
353	Neural crest	0	0	0	0	0	1	2	3	5	7	0.587323	-0.0462055
354	Neural crest	0	0	0	0	0	0	0	0	1	2	0.686456	0.168934
355	Cranial mesoderm	0	0	0	0	2	2	4	5	7	8	0.422396	-0.0726699
356	Cranial mesoderm	0	3	5	7	9	10	11	14	18	19	0.432921	-0.0497085
357	Cranial mesoderm	0	0	0	0	0	1	1	2	2	4	0.678265	0.0128339
358	Cranial mesoderm	0	0	2	2	2	3	4	4	6	8	0.636816	-0.125529
359	Endothelium	0	0	0	1	1	1	1	2	3	5	0.832555	-0.118965
360	Endothelium	0	0	0	0	1	1	1	2	2	2	0.617645	0.0311481
361	Surface ectoderm	0	0	0	0	0	0	2	2	3	5	0.500371	0.0175098
362	Definitive endoderm	0	0	0	1	1	3	4	6	6	7	0.625562	0.205896
363	Neural crest	0	0	1	1	1	1	1	1	3	3	0.654246	0.173882
364	Cranial mesoderm	0	1	1	1	3	4	6	8	9	10	0.577576	-0.0863471
365	Cranial mesoderm	0	1	1	3	4	5	6	7	8	10	0.629637	-0.0661088
366	Neural crest	0	0	0	1	1	1	1	2	2	4	0.580194	0.221687
367	Endothelium	0	1	1	1	1	1	2	2	3	4	0.675249	0.0355216
368	Endothelium	0	0	0	0	1	2	3	6	6	8	0.499942	-0.0893813
369	Neural crest	0	0	0	0	1	1	1	1	2	2	0.687842	-0.032245
370	Neural crest	0	0	1	1	2	2	2	2	2	3	0.749422	0.0941884
371	Neural crest	0	1	1	2	3	4	7	8	9	12	0.666959	0.0243037
372	Forebrain/Midbrain/Hindbrain	0	0	0	0	1	4	6	6	7	10	0.686018	0.207395
373	Neural crest	0	0	1	1	2	3	3	3	4	6	0.620187	0.0851556
374	Cranial mesoderm	0	1	2	3	4	6	8	8	9	10	0.597029	0.0535202
375	Cranial mesoderm	0	0	0	0	0	1	1	1	1	1	0.811474	0.195108
376	Neural crest	0	0	0	1	3	4	4	4	4	5	0.657935	0.0948724
377	Cranial mesoderm	0	0	1	2	3	5	5	8	10	12	0.553533	-0.0580493
378	Neural crest	0	0	0	0	0	2	3	3	5	5	0.740593	0.0331271
379	Cranial mesoderm	0	2	2	5	8	10	13	16	19	19	0.374233	-0.042598
380	Endothelium	0	0	0	0	1	1	1	1	1	1	0.74698	-0.17588
381	Cranial mesoderm	0	0	1	2	2	2	2	4	4	5	0.687275	-0.195179
382	Neural crest	0	0	1	1	1	1	2	2	3	3	0.741761	0.096403
383	Definitive endoderm	0	0	0	0	0	3	3	3	5	7	0.798069	-0.115648
384	Neural crest	0	1	1	1	2	2	3	5	9	12	0.522061	-0.000905133
385	Neural crest	0	0	1	1	2	2	3	3	3	3	0.514759	-0.0423911
386	Neural crest	0	1	1	2	2	3	3	3	4	6	0.563963	-0.142851
387	Cranial mesoderm	0	0	0	0	0	1	2	6	8	9	0.594209	-0.063728
388	Endothelium	0	0	0	1	1	1	5	7	7	9	0.623534	-0.0762436
389	Endothelium	0	0	0	0	0	1	1	1	2	2	0.718804	0.107598
390	Surface ectoderm	0	0	0	0	0	1	2	2	2	2	0.765976	-0.0964991
391	Surface ectoderm	0	0	0	0	0	0	0	0	0	2	0.680239	-0.16851
392	Endothelium	0	0	0	2	2	2	5	7	7	7	0.665001	0.0156905
393	Cranial mesoderm	0	0	0	1	2	3	4	5	7	8	0.687639	-0.0885898
394	Surface ectoderm	0	0	0	0	0	1	1	2	2	2	0.751091	-0.117973
395	Neural crest	0	1	1	1	1	3	4	4	7	10	0.616709	-0.0200993
396	Neural crest	0	1	1	1	1	1	1	2	3	3	0.575114	0.159879
397	Cranial mesoderm	0	1	1	1	1	2	3	4	4	4	0.727055	0.0346688
398	Surface ectoderm	0	0	0	0	0	0	0	0	0	1	0.624639	-0.207111
399	Neural crest	0	0	1	3	3	5	7	11	15	15	0.731708	-0.0282848
400	Endothelium	0	0	0	0	0	2	3	6	6	8	0.663456	-0.0666002
401	Surface ectoderm	0	1	1	2	2	5	10	13	14	14	0.557596	0.0405688
402	Surface ectoderm	0	0	1	1	1	2	3	3	3	3	0.66547	-0.134752
403	Cranial mesoderm	0	1	1	4	5	9	9	12	13	15	0.647609	0.0920016
404	Haematoendothelial progenitors	0	0	0	1	2	3	3	5	5	6	0.68114	-0.138363
405	Neural crest	0	0	0	1	2	2	2	3	3	3	0.655852	0.07284
406	Surface ectoderm	0	1	2	2	2	2	2	3	4	4	0.565653	0.111012
407	Cranial mesoderm	0	0	1	1	1	3	3	3	3	4	0.585697	-0.0107017
408	Cranial mesoderm	0	0	0	0	0	0	0	0	0	0	0.741354	0.116818
409	Neural crest	0	0	0	0	2	2	4	6	6	7	0.626206	0.109464
410	Cranial mesoderm	0	0	1	2	4	6	6	11	14	16	0.554852	-0.075584
411	Cranial mesoderm	0	0	0	0	2	2	3	4	4	5	0.606257	-0.184192
412	Neural crest	0	0	0	0	0	1	2	3	4	7	0.743497	-0.131196
413	Forebrain/Midbrain/Hindbrain	0	0	1	1	1	1	1	2	2	4	0.6254	-0.074426
414	Surface ectoderm	0	0	1	1	1	1	1	4	4	5	0.721013	-0.08791
415	Cranial mesoderm	0	0	0	1	2	5	5	9	10	12	0.612529	-0.038861
416	Cranial mesoderm	0	2	2	3	4	6	6	7	9	14	0.594585	0.0490524
417	Neural crest	0	0	0	1	1	1	1	3	3	6	0.699685	-0.0474001
418	Haematoendothelial progenitors	0	0	0	0	0	2	4	9	13	14	0.553061	-0.0758252
419	Neural crest	0	0	0	0	0	0	0	0	0	0	0.577488	-0.0767469
420	Endothelium	0	0	0	1	2	3	3	4	5	6	0.618877	-0.120534
421	Cranial mesoderm	0	0	0	0	1	1	1	1	3	5	0.663456	-0.021614
422	Cranial mesoderm	0	0	0	1	3	3	4	5	6	7	0.650695	-0.0370522
423	Neural crest	0	0	0	0	0	0	0	2	2	2	0.780623	0.171363
424	Neural crest	0	1	2	3	4	4	4	5	6	7	0.633736	-0.126403
425	Surface ectoderm	0	0	0	0	0	1	1	1	2	2	0.644894	-0.142997
426	Cranial mesoderm	0	0	0	1	1	1	1	2	2	3	0.751091	0.16722
427	Neural crest	0	0	1	1	1	1	1	1	1	1	0.699883	0.133169
428	Endothelium	0	0	0	0	0	1	2	2	4	5	0.565493	-0.0381036
429	Endothelium	0	0	1	1	1	2	3	4	4	4	0.529946	-0.178315
430	Surface ectoderm	0	0	0	1	1	1	1	1	2	3	0.62402	0.0514161
431	Cranial mesoderm	0	0	0	1	2	3	5	7	7	9	0.693265	-0.0412201
432	Cranial mesoderm	0	0	0	1	3	4	8	10	11	11	0.480935	-0.0268875
433	Neural crest	0	0	0	0	1	2	2	3	3	3	0.621586	0.161222
434	Cranial mesoderm	0	0	0	0	0	1	1	3	4	6	0.798069	0.0289515
435	Cranial mesoderm	0	0	0	0	0	0	2	4	5	6	0.700363	0.0655087
436	Cranial mesoderm	0	0	0	1	2	3	4	4	6	12	0.588254	-0.104187
437	Cranial mesoderm	0	0	0	2	3	3	3	3	4	5	0.674338	-0.120231
438	Cranial mesoderm	0	0	1	1	1	1	1	1	1	1	0.761579	-0.0665241
439	Endothelium	0	0	0	0	0	0	0	1	1	1	0.790925	-0.142474
440	Cranial mesoderm	0	0	0	0	0	0	0	0	0	1	0.744659	0.130223
441	Cranial mesoderm	1	1	1	1	2	4	5	5	6	8	0.584	-0.0539112
442	Cranial mesoderm	0	2	2	2	2	3	3	3	3	4	0.586855	0.033299
443	Cranial mesoderm	0	1	2	5	8	9	10	10	11	13	0.646249	0.0475173
444	Haematoendothelial progenitors	0	0	0	0	0	0	0	1	2	2	0.649401	-0.00675557
445	Cranial mesoderm	0	2	2	2	2	3	4	7	9	12	0.568545	-0.12157
446	Endothelium	0	0	2	2	4	6	6	9	9	15	0.546658	-0.0574418
447	Endothelium	0	0	0	1	1	1	3	5	9	9	0.784003	-0.105215
448	Cranial mesoderm	0	0	1	1	2	2	3	5	8	11	0.496498	-0.0948445
449	Cranial mesoderm	0	0	0	2	5	11	15	18	20	22	0.622548	-0.0105899
450	Cranial mesoderm	0	0	0	0	1	2	2	3	5	6	0.752756	-0.153111
451	Endothelium	0	0	0	0	0	0	0	0	0	0	0.743041	0.196029
452	Cranial mesoderm	0	0	0	0	1	3	3	5	6	9	0.636486	-0.158264
453	Endothelium	0	0	2	3	3	3	3	3	3	6	0.554258	-0.112585
454	Haematoendothelial progenitors	0	1	1	1	2	6	8	9	9	13	0.725413	0.0876686
455	Endothelium	0	0	0	0	1	2	3	3	6	8	0.798069	0.108937
456	Endothelium	0	0	0	0	1	1	3	4	6	7	0.642242	-0.108397
457	Cranial mesoderm	0	2	3	4	4	6	8	10	12	14	0.633584	0.00434859
458	Endothelium	0	0	1	1	2	3	4	5	8	9	0.578745	-0.106892
459	Cranial mesoderm	0	1	1	1	1	2	4	5	5	5	0.695523	-0.192401
460	Cranial mesoderm	0	0	1	1	1	1	1	1	1	2	0.620957	0.183349
461	Cranial mesoderm	0	0	0	0	0	0	0	0	1	1	0.744172	-0.184164
462	Cranial mesoderm	0	0	2	2	2	3	3	3	7	9	0.626342	0.201604
463	Endothelium	0	0	0	0	0	0	0	0	0	0	0.72939	0.0507356
464	Cranial mesoderm	1	1	1	1	2	2	3	4	5	7	0.609697	-0.044337
465	Endothelium	0	0	0	0	1	1	2	2	2	2	0.780623	0.20057
466	Endothelium	0	0	1	3	4	8	12	14	15	19	0.571993	-0.0659871
467	Cranial mesoderm	0	0	0	0	0	0	0	0	1	1	0.728619	-0.0487446
468	Cranial mesoderm	0	0	0	0	0	0	0	0	0	0	0.62918	-0.00289045
469	Forebrain/Midbrain/Hindbrain	0	1	2	3	6	7	9	12	13	15	0.482518	0.0838557
470	Haematoendothelial progenitors	0	0	0	0	0	0	3	4	6	6	0.718474	-0.0660162
471	Endothelium	0	0	0	0	1	2	3	3	3	4	0.719309	0.218326
472	Forebrain/Midbrain/Hindbrain	0	0	0	0	1	2	3	3	4	5	0.599628	0.202361
473	Endothelium	0	0	0	0	2	3	6	8	9	11	0.546011	-0.077908
474	Endothelium	0	0	0	1	4	5	6	6	7	9	0.617272	0.000194953
475	Cranial mesoderm	0	0	0	1	2	3	4	5	6	7	0.622852	-0.0156358
476	Endothelium	0	0	0	0	1	3	3	4	6	8	0.594585	0.118148
477	Anterior somitic tissues	0	0	0	0	5	6	8	9	9	12	0.587147	0.0809322
478	Surface ectoderm	0	0	0	2	4	4	6	8	11	15	0.649424	0.0993172
479	Surface ectoderm	0	1	3	4	4	4	4	5	6	6	0.734647	-0.12121
480	Cranial mesoderm	0	0	0	2	2	3	4	6	6	7	0.602507	-0.114453
481	Endothelium	0	1	1	1	1	3	5	5	7	10	0.55543	-0.0786835
482	Surface ectoderm	0	0	0	0	0	0	1	1	1	1	0.639274	-0.0202795
483	Haematoendothelial progenitors	0	0	0	0	0	0	1	1	2	3	0.672604	-0.0780444
484	Cranial mesoderm	0	1	1	3	3	4	5	5	5	7	0.539944	-0.111509
485	Surface ectoderm	0	0	1	3	3	3	3	3	4	4	0.638508	-0.132853
486	Endothelium	1	1	2	3	3	5	5	7	8	12	0.59512	-0.0660168
487	Endothelium	0	0	1	1	1	1	3	3	5	5	0.627624	-0.133977
488	Surface ectoderm	0	0	0	0	1	1	1	5	6	8	0.652947	0.116308
489	Endothelium	0	0	0	0	0	1	1	1	2	4	0.714311	-0.0611352
490	Cranial mesoderm	0	0	0	0	0	1	1	2	2	5	0.614935	0.166735
491	Surface ectoderm	0	0	0	3	4	4	8	8	8	8	0.534512	0.221481
492	Cranial mesoderm	0	0	0	1	4	6	6	6	7	9	0.558353	-0.0946314
493	Haematoendothelial progenitors	0	0	0	0	1	1	1	2	4	5	0.717649	-0.118586
494	Surface ectoderm	0	0	0	1	1	2	2	2	4	5	0.543738	0.0852617
495	Haematoendothelial progenitors	0	0	0	0	0	0	1	3	5	8	0.779164	0.0362541
496	Gut tube	0	0	0	0	0	0	1	3	4	7	0.677283	-0.0616922
497	Cranial mesoderm	0	0	0	1	4	6	6	8	9	11	0.502217	0.095664
498	Endothelium	0	0	0	0	0	0	1	1	1	2	0.57961	-0.0519165
499	Haematoendothelial progenitors	0	0	0	1	1	1	1	1	1	1	0.776052	-0.178164
500	Endothelium	0	0	0	0	0	1	1	1	2	4	0.784003	-0.023588
501	Sclerotome	0	0	1	1	2	3	4	7	10	12	0.396132	0.0787556
502	Haematoendothelial progenitors	0	0	1	3	4	4	7	9	10	11	0.55033	0.132547
503	Sclerotome	0	1	1	1	2	2	3	3	3	3	0.66566	-0.227171
504	Sclerotome	0	0	0	0	0	1	2	2	4	4	0.550222	-0.254312
505	Cranial mesoderm	0	0	0	1	1	1	1	1	1	1	0.781506	-0.152345
506	Sclerotome	0	0	1	4	5	5	5	6	7	8	0.593812	0.0332506
507	Dermomyotome	0	0	1	1	3	6	8	9	10	11	0.496777	0.264149
508	Splanchnic mesoderm	0	0	0	0	2	2	4	5	5	8	0.529328	0.272503
509	Haematoendothelial progenitors	0	0	1	1	1	3	4	5	6	6	0.564164	-0.131184
510	Endothelium	0	0	1	1	3	3	3	6	8	9	0.759749	-0.0824703
511	Endothelium	0	0	0	2	3	3	5	6	9	10	0.589723	0.244642
512	Endothelium	0	0	0	0	0	0	1	1	1	1	0.666805	-0.110989
513	Dermomyotome	0	0	0	0	0	0	0	0	0	0	0.692217	-0.106015
514	Cranial mesoderm	0	1	2	4	7	8	8	9	9	10	0.466009	0.0286844
515	Cranial mesoderm	0	0	0	0	0	0	0	0	0	0	0.753689	-0.0643786
516	Dermomyotome	0	0	0	0	0	0	1	1	2	2	0.672848	-0.0172015
517	Dermomyotome	0	0	0	1	2	3	4	5	8	9	0.584217	0.133223
518	Sclerotome	0	0	1	2	3	6	8	10	10	12	0.50394	0.165843
519	Sclerotome	0	0	0	1	1	3	4	4	5	8	0.524953	-0.0796402
520	Intermediate mesoderm	0	0	0	1	2	3	4	6	9	10	0.522449	0.0579904
521	Sclerotome	0	0	2	4	6	6	8	11	14	19	0.489638	-0.0140414
522	Cranial mesoderm	0	1	1	4	4	8	10	10	12	12	0.541616	0.0294327
523	Sclerotome	0	0	0	0	1	1	2	2	2	2	0.69044	-0.124597
524	Endothelium	0	0	0	0	0	0	0	0	1	1	0.832555	0.176179
525	Neural crest	1	1	2	3	5	7	9	9	13	16	0.605456	0.0782461
526	Haematoendothelial progenitors	0	0	0	0	0	0	0	1	3	3	0.776052	0.233894
527	Sclerotome	0	0	0	2	2	3	3	5	6	8	0.536615	0.0767841
528	Sclerotome	0	0	0	1	1	2	5	6	6	7	0.586997	-0.112116
529	Sclerotome	0	0	0	0	0	0	0	1	1	1	0.721516	0.164202
530	Cranial mesoderm	0	0	0	1	1	1	1	1	3	4	0.554777	0.223385
531	Sclerotome	0	1	1	4	6	7	10	11	14	16	0.495719	0.225234
532	Cranial mesoderm	0	0	1	2	2	2	2	2	2	2	0.803373	-0.158844
533	Sclerotome	0	1	3	3	6	6	7	12	14	17	0.481589	0.229789
534	Sclerotome	0	0	0	2	2	7	10	10	11	15	0.580862	0.234443
535	Cranial mesoderm	1	2	4	6	9	10	13	15	17	18	0.472317	-0.0249821
536	Anterior somitic tissues	0	0	0	0	0	0	0	0	0	3	0.575205	-0.147711
537	Dermomyotome	0	0	1	2	3	4	4	5	5	6	0.596212	-0.106014
538	Anterior somitic tissues	0	0	0	0	0	0	0	0	2	5	0.504584	0.0236707
539	Neural crest	0	0	1	1	1	1	1	1	2	3	0.661677	0.217939
540	Sclerotome	1	1	2	3	6	6	6	7	8	9	0.501747	0.213835
541	Anterior somitic tissues	0	0	0	1	3	3	3	4	5	5	0.677338	-0.0741609
542	Cranial mesoderm	0	0	0	0	0	0	1	1	2	3	0.608808	0.0109169
543	Splanchnic mesoderm	0	0	1	1	1	2	2	3	5	8	0.441652	0.23602
544	Sclerotome	0	0	0	1	2	2	2	2	2	2	0.481979	0.0302985
545	Sclerotome	0	0	1	1	2	5	7	8	10	10	0.637895	0.0455553
546	Sclerotome	0	0	0	4	4	5	5	8	9	15	0.45464	0.198559
547	Sclerotome	0	0	0	1	2	4	6	6	7	10	0.564121	0.117921
548	Sclerotome	0	0	0	1	1	1	2	3	4	5	0.748889	0.223566
549	Cranial mesoderm	0	1	2	2	2	5	5	10	13	16	0.42385	0.0866713
550	Cranial mesoderm	0	0	1	2	2	3	3	3	6	6	0.496724	0.230213
551	Dermomyotome	0	1	2	2	4	4	7	8	13	13	0.578355	0.158199
552	Cranial mesoderm	0	0	0	1	3	4	7	8	10	12	0.602671	-0.054471
553	Cranial mesoderm	0	1	3	5	5	9	11	13	14	18	0.563323	-0.0176075
554	Sclerotome	0	0	2	2	2	5	7	8	11	14	0.470983	0.253118
555	Sclerotome	0	2	2	5	5	5	6	8	10	12	0.479394	0.0568501
556	Sclerotome	0	1	2	2	2	2	3	4	6	8	0.621142	0.143656
557	Cranial mesoderm	0	0	1	1	1	4	4	6	7	8	0.5169	-0.0637477
558	Sclerotome	0	2	2	3	5	7	8	10	11	13	0.482781	0.0591772
559	Cranial mesoderm	0	0	0	0	1	2	2	4	4	6	0.62402	0.229378
560	Dermomyotome	0	0	0	0	0	1	1	2	2	2	0.586555	0.229661
561	Cranial mesoderm	0	1	2	2	3	6	8	11	13	15	0.561181	0.0985496
562	Sclerotome	0	0	0	0	0	0	0	0	0	2	0.749373	-0.242906
563	Cranial mesoderm	0	0	0	0	4	4	5	5	8	9	0.572587	-0.0147595
564	Cranial mesoderm	0	0	0	0	1	2	2	2	2	2	0.546751	-0.191427
565	Cranial mesoderm	0	2	2	3	7	9	15	17	18	21	0.516412	0.0319333
566	Cranial mesoderm	0	0	1	1	2	3	5	6	6	7	0.471676	0.16034
567	Dermomyotome	1	1	1	1	2	2	4	6	8	10	0.411556	0.122766
568	Sclerotome	0	1	1	1	2	5	7	9	15	17	0.448274	0.196668
569	Anterior somitic tissues	0	1	4	6	6	6	7	9	13	16	0.564829	0.216035
570	Sclerotome	0	0	0	0	2	2	2	3	4	7	0.673891	-0.0555994
571	Sclerotome	0	0	1	3	5	7	8	9	12	14	0.573938	0.0869185
572	Anterior somitic tissues	0	2	2	3	6	8	9	11	15	17	0.629839	0.0770736
573	Forebrain/Midbrain/Hindbrain	0	0	0	0	0	1	2	2	2	2	0.747547	-0.121737
574	Sclerotome	0	0	0	0	0	2	3	4	5	7	0.54171	-0.0955828
575	Anterior somitic tissues	0	1	1	1	1	2	2	3	5	8	0.605326	0.247483
576	Cranial mesoderm	0	0	0	0	1	1	1	1	1	1	0.711884	-0.0842403
577	Sclerotome	0	0	0	1	2	2	4	5	7	9	0.564518	0.0388194
578	Anterior somitic tissues	0	0	1	2	2	2	2	3	3	3	0.718609	-0.234369
579	Cranial mesoderm	0	0	0	0	1	1	2	2	4	6	0.710191	-0.00812511
580	Cranial mesoderm	0	0	0	0	0	1	3	5	8	8	0.728427	0.238318
581	Cranial mesoderm	0	0	0	1	1	1	1	2	3	3	0.790925	-0.144596
582	Sclerotome	0	0	0	0	0	0	0	0	0	0	0.803373	-0.100991
583	Cranial mesoderm	0	0	1	2	3	3	3	5	6	7	0.744016	-0.0935983
584	Anterior somitic tissues	0	1	1	3	3	5	6	6	8	10	0.389236	0.243757
585	Sclerotome	0	1	1	2	2	2	3	4	6	8	0.516553	0.242861
586	Sclerotome	0	2	2	2	3	7	7	11	15	17	0.515417	0.0935155
587	Sclerotome	0	1	3	5	5	8	8	9	11	14	0.597933	0.00133012
588	Sclerotome	0	1	1	2	2	2	3	7	11	13	0.557594	0.144969
589	Cranial mesoderm	1	3	3	6	8	10	15	19	23	24	0.50433	0.00622006
590	Cranial mesoderm	1	2	2	2	4	5	5	6	11	12	0.686881	0.073162
591	Cranial mesoderm	0	1	1	1	2	3	6	10	11	13	0.530252	0.110584
592	Sclerotome	0	0	0	1	1	2	3	4	5	5	0.502496	-0.101392
593	Cranial mesoderm	0	0	0	2	2	2	2	3	3	3	0.605116	-0.199972
594	Sclerotome	0	1	1	5	5	5	6	11	13	16	0.588705	-0.0146717
595	Anterior somitic tissues	0	1	1	1	3	5	5	5	6	8	0.506644	0.216968
596	Neural crest	0	0	0	0	0	0	1	4	5	5	0.510066	0.0150108
597	Sclerotome	0	0	0	0	1	1	1	3	4	6	0.685152	0.214844
598	Neural crest	0	0	0	0	0	1	1	3	5	5	0.707434	0.120931
599	Sclerotome	0	0	0	1	1	1	2	4	7	8	0.538575	0.155299
600	Dermomyotome	0	1	1	2	2	2	3	6	8	8	0.467754	0.244728
601	Endothelium	0	0	0	0	0	1	1	1	1	1	0.776052	0.207985
602	Dermomyotome	0	0	2	2	4	6	7	8	11	14	0.484933	0.0857966
603	Anterior somitic tissues	0	0	0	0	0	2	2	2	2	2	0.51847	-0.0160532
604	Dermomyotome	0	0	1	2	2	2	4	4	6	7	0.402068	0.261638
605	Dermomyotome	0	0	0	1	1	1	1	1	2	4	0.757389	-0.100506
606	Cranial mesoderm	0	1	2	3	5	7	10	12	13	16	0.477167	-0.010705
607	Cranial mesoderm	0	0	0	1	2	4	4	4	6	7	0.702411	0.127787
608	Splanchnic mesoderm	0	0	0	0	1	2	3	4	5	6	0.511657	0.0328038
609	Sclerotome	0	1	1	2	2	3	4	4	6	7	0.378903	0.216586
610	Sclerotome	0	0	0	2	2	4	5	5	8	8	0.665133	0.252966
611	Dermomyotome	0	0	0	0	0	0	0	0	0	0	0.790925	-0.0721676
612	Sclerotome	0	0	0	0	0	0	3	5	6	6	0.575988	-0.0233894
613	Cranial mesoderm	0	0	0	2	2	2	3	3	3	4	0.650755	-0.216609
614	Sclerotome	0	0	0	1	2	2	3	4	4	6	0.497911	0.00628691
615	Endothelium	1	1	1	3	3	3	3	5	7	7	0.391776	0.0719403
616	Sclerotome	0	0	0	1	1	2	6	8	12	12	0.515782	0.0804314
617	Sclerotome	0	1	1	1	1	5	5	5	7	11	0.458879	0.154081
618	Cranial mesoderm	0	0	1	1	1	2	4	6	7	10	0.648477	-0.104511
619	Cranial mesoderm	0	0	1	2	3	3	3	6	6	6	0.591403	-0.0848473
620	Cranial mesoderm	0	1	2	2	3	5	8	8	10	11	0.569997	0.0117888
621	Cranial mesoderm	0	1	2	3	4	6	6	7	12	18	0.654958	0.0460521
622	Cranial mesoderm	0	0	0	0	1	1	1	1	2	4	0.632733	0.0074937
623	Cranial mesoderm	0	0	0	2	2	2	2	3	3	5	0.63299	-0.0234384
624	Dermomyotome	0	0	0	0	1	1	4	8	11	12	0.529946	0.0813566
625	Cranial mesoderm	0	1	1	3	4	6	9	9	10	11	0.730028	-0.0578982
626	Cranial mesoderm	0	0	1	1	1	1	3	3	5	6	0.494752	-0.0819099
627	Sclerotome	0	1	2	3	4	5	7	10	11	13	0.38937	0.183078
628	Anterior somitic tissues	1	3	3	4	4	6	9	10	13	20	0.638218	0.0408654
629	Neural crest	0	0	0	0	3	5	7	8	9	11	0.377577	0.176755
630	Cranial mesoderm	0	2	3	3	4	5	8	10	13	13	0.368098	0.169107
631	Anterior somitic tissues	0	1	1	1	1	1	1	1	2	2	0.698127	0.200269
632	Cranial mesoderm	0	0	1	2	4	5	6	6	8	8	0.444289	0.242701
633	Neural crest	0	2	2	4	4	6	7	7	8	8	0.450952	0.0730239
634	Cranial mesoderm	0	0	1	1	1	1	1	2	4	4	0.667559	0.260677
635	Dermomyotome	0	1	1	1	1	3	4	7	8	9	0.562155	0.00507063
636	Haematoendothelial progenitors	1	2	2	2	4	5	5	5	7	8	0.44384	0.0691059
637	Dermomyotome	0	1	1	2	2	2	2	4	7	9	0.564518	0.248436
638	Dermomyotome	0	0	0	1	1	2	2	5	5	6	0.488562	0.238281
639	Anterior somitic tissues	0	0	0	0	0	1	1	1	3	3	0.790925	-0.039516
640	Anterior somitic tissues	0	0	0	0	0	0	0	1	1	2	0.763633	-0.0785268
641	Endothelium	0	0	0	0	0	0	0	0	0	0	0.794101	-0.0495102
642	Dermomyotome	0	0	2	3	3	5	6	8	11	15	0.462583	0.147641
643	Cranial mesoderm	1	3	3	3	3	3	4	6	7	9	0.770642	0.053874
644	Endothelium	0	1	1	1	1	1	2	2	2	2	0.599147	0.18089
645	Sclerotome	0	0	0	1	1	1	2	2	2	2	0.569491	-0.227616
646	Erythroid	0	0	0	0	0	0	0	1	1	1	0.832555	-0.0384047
647	Neural crest	0	0	0	1	1	1	4	5	5	6	0.562983	0.130223
648	Anterior somitic tissues	0	1	1	1	1	1	2	2	2	3	0.4943	-0.0868026
649	Dermomyotome	0	0	1	2	2	2	2	2	3	4	0.645513	-0.0187634
650	Neural crest	1	1	1	1	3	3	3	4	4	4	0.483096	-0.243234
651	Haematoendothelial progenitors	0	0	0	2	4	4	4	6	9	12	0.320889	0.10115
652	Cranial mesoderm	0	0	0	0	0	1	2	2	2	3	0.798069	-0.235213
653	Dermomyotome	0	0	0	3	6	7	8	11	13	16	0.422696	0.222813
654	Cranial mesoderm	0	0	0	0	2	2	2	2	2	2	0.702411	0.241271
655	Anterior somitic tissues	0	0	0	0	0	0	0	1	1	1	0.719812	-0.0584703
656	Cranial mesoderm	0	0	0	0	0	0	0	0	0	0	0.811474	0.187963
657	Anterior somitic tissues	0	0	2	2	4	4	5	5	8	8	0.576029	0.10564
658	Anterior somitic tissues	0	0	1	2	3	3	4	4	7	7	0.551606	0.112866
659	Sclerotome	0	0	0	0	0	1	2	2	3	3	0.551924	-0.0547898
660	Haematoendothelial progenitors	0	0	0	0	0	1	2	3	3	5	0.69044	0.147189
661	Dermomyotome	0	0	1	2	3	4	5	9	10	10	0.566444	0.22252
662	Cranial mesoderm	0	0	0	1	1	3	4	5	9	13	0.482394	0.056719
663	Neural crest	0	0	0	3	4	5	7	9	15	17	0.454189	0.245618
664	Cranial mesoderm	0	0	0	0	0	0	0	1	2	2	0.708426	-0.0387728
665	Cranial mesoderm	0	0	0	0	0	1	1	1	2	5	0.68593	-0.163085
666	Haematoendothelial progenitors	0	0	0	0	0	0	0	0	0	0	0.757389	-0.0225718
667	Cranial mesoderm	0	0	0	0	0	1	2	2	3	4	0.598036	-0.149018
668	Cranial mesoderm	0	0	0	0	0	0	1	2	2	2	0.788275	-0.220558
669	Endothelium	0	0	0	0	0	0	0	2	2	3	0.573852	-0.205973
670	Haematoendothelial progenitors	0	0	0	2	2	3	5	8	8	8	0.615122	0.0925272
671	Cranial mesoderm	0	0	2	3	3	7	10	12	14	19	0.480259	-0.0294001
672	Dermomyotome	0	0	0	1	1	1	1	4	4	4	0.61689	-0.237727
673	Endothelium	1	1	1	2	2	2	2	4	4	4	0.563875	-0.244087
674	Endothelium	0	1	1	3	6	9	10	12	15	16	0.556943	0.209683
675	Sclerotome	0	0	0	0	1	3	3	4	7	7	0.428209	0.0536057
676	Cranial mesoderm	0	1	1	2	2	2	2	2	2	4	0.70403	-0.0680208
677	Neural crest	0	0	0	0	0	0	0	2	3	3	0.773091	-0.0439567
678	Cranial mesoderm	0	1	1	3	5	6	8	12	16	19	0.687111	0.0453962
679	Endothelium	0	0	0	1	1	2	2	2	3	6	0.642987	0.224786
680	Dermomyotome	0	1	1	2	3	3	6	7	9	9	0.367554	-0.0104703
681	Haematoendothelial progenitors	0	0	0	0	1	2	3	4	5	6	0.445024	-0.0488194
682	Cranial mesoderm	0	0	0	0	0	1	2	3	4	6	0.564272	0.0362736
683	Dermomyotome	0	1	1	1	2	2	4	6	6	7	0.496901	0.240093
684	Haematoendothelial progenitors	0	0	0	0	0	0	0	0	0	0	0.680936	0.0449906
685	Haematoendothelial progenitors	0	0	0	0	0	2	2	4	6	6	0.554374	-0.0557182
686	Dermomyotome	1	1	4	5	6	9	12	18	22	23	0.572871	0.0203933
687	Endothelium	0	0	0	0	0	0	0	4	6	6	0.669395	-0.132993
688	Dermomyotome	0	0	0	1	3	4	5	6	6	11	0.545738	0.139224
689	Sclerotome	0	0	0	3	4	4	4	4	5	7	0.408367	-0.0278266
690	Dermomyotome	0	0	0	0	1	1	1	1	1	2	0.525175	0.251993
691	Endothelium	0	0	0	3	5	7	9	14	15	18	0.606156	0.109535
692	Neural crest	0	0	0	1	1	2	3	4	6	6	0.528618	0.238457
693	Haematoendothelial progenitors	0	0	0	0	0	3	4	5	6	9	0.601858	0.229086
694	Endothelium	0	0	0	0	0	0	0	0	0	1	0.773091	-0.0167069
695	Cranial mesoderm	0	0	0	0	0	0	3	4	6	6	0.832555	-0.0982001
696	Cranial mesoderm	0	0	1	1	3	4	6	8	12	16	0.498294	0.0919581
697	Cranial mesoderm	0	0	0	0	2	3	4	6	6	6	0.601255	0.0304122
698	Cranial mesoderm	0	0	1	1	1	2	3	3	3	7	0.759008	-0.0478173
699	Cranial mesoderm	0	0	0	0	0	0	0	0	4	5	0.832555	0.120796
700	Cranial mesoderm	0	0	0	1	1	2	4	4	4	6	0.832555	-0.0161854
701	Cranial mesoderm	0	3	3	3	3	4	4	4	6	8	0.769831	0.0613573
702	Cranial mesoderm	0	0	1	2	3	5	7	7	8	10	0.63079	0.0804492
703	Cranial mesoderm	0	0	0	0	0	0	0	3	3	5	0.630132	-0.0251365
704	Cranial mesoderm	0	0	0	0	2	5	7	10	14	16	0.731519	0.247289
705	Haematoendothelial progenitors	0	1	2	5	5	7	10	10	11	12	0.556969	0.25134
706	Cranial mesoderm	0	1	2	3	4	4	6	7	8	10	0.73902	-0.0359808
707	Gut tube	0	0	1	2	3	4	6	8	10	11	0.624956	-0.0168069
708	Endothelium	0	0	0	0	0	0	0	0	0	1	0.776052	0.131639
709	Cranial mesoderm	0	0	0	0	1	1	1	1	1	5	0.658909	-0.0453039
710	Endothelium	0	0	1	2	5	7	7	11	13	14	0.612668	0.169413
711	Cranial mesoderm	0	0	2	4	4	5	10	11	12	15	0.582071	0.0590334
712	Cranial mesoderm	0	0	0	2	4	4	6	6	6	7	0.633306	-0.102666
713	Cranial mesoderm	0	0	1	2	4	7	8	9	10	13	0.479133	0.0264744
714	Cranial mesoderm	0	0	0	2	2	2	2	2	2	2	0.649001	-0.146138
715	Cranial mesoderm	0	2	2	2	3	6	8	8	10	10	0.554984	0.23335
716	Anterior somitic tissues	0	2	4	5	7	7	7	8	11	11	0.537502	0.0530222
717	Erythroid	0	0	0	0	0	0	0	0	0	0	0.725689	-0.0873525
718	Cranial mesoderm	0	0	1	2	3	5	9	10	15	18	0.504212	0.202872
719	Endothelium	0	0	0	0	0	1	1	3	3	5	0.691833	0.250379
720	Cranial mesoderm	1	1	1	2	2	2	2	2	2	3	0.590552	0.027592
721	Cranial mesoderm	0	0	2	3	5	5	5	7	7	9	0.544451	0.0411083
722	Cranial mesoderm	0	0	0	0	0	1	1	1	2	4	0.667431	-0.104704
723	Anterior somitic tissues	0	0	0	0	0	0	0	0	0	0	0.708938	0.0638669
724	Haematoendothelial progenitors	0	1	1	4	4	4	6	9	13	15	0.589898	0.076589
725	Haematoendothelial progenitors	0	0	0	0	0	1	2	4	4	5	0.561627	0.00672389
726	Cranial mesoderm	0	0	0	0	0	0	0	0	0	0	0.747279	-0.135398
727	Endothelium	0	0	0	0	1	1	1	1	1	1	0.798069	-0.11224
728	Sclerotome	0	1	1	1	1	2	2	4	4	6	0.556292	-0.00724586
729	Cranial mesoderm	0	0	2	3	3	4	4	5	7	11	0.51176	-0.0394236
730	Cranial mesoderm	0	0	2	2	3	5	6	9	12	15	0.549671	0.140694
731	Anterior somitic tissues	1	1	1	2	2	2	2	2	2	2	0.659552	0.0119387
732	Haematoendothelial progenitors	1	1	1	1	1	2	3	3	3	6	0.506644	-0.0122384
733	Haematoendothelial progenitors	0	0	0	0	0	2	2	2	4	4	0.43672	-0.0214155
734	Cranial mesoderm	0	0	0	0	1	2	4	7	10	10	0.513323	0.0586971
735	Anterior somitic tissues	0	0	0	0	0	1	2	3	4	5	0.675916	0.251269
736	Sclerotome	0	0	1	1	1	1	1	3	4	5	0.566754	0.233784
737	Cranial mesoderm	1	2	4	4	8	9	13	15	20	21	0.561293	0.028094
738	Anterior somitic tissues	1	2	4	5	7	10	12	15	17	22	0.555272	0.0298211
739	Cranial mesoderm	0	0	1	2	2	3	7	7	8	11	0.599833	-0.0800239
740	Cranial mesoderm	0	0	0	3	3	3	4	4	9	10	0.579371	0.04309
741	Sclerotome	0	0	0	0	0	0	0	1	1	2	0.600923	-0.182281
742	Cranial mesoderm	0	0	0	0	0	2	2	3	4	5	0.568129	0.0875904
743	Sclerotome	0	0	1	4	4	6	6	7	8	9	0.551792	0.238497
744	Cranial mesoderm	0	0	0	0	0	0	0	0	1	1	0.675916	0.0322805
745	Sclerotome	0	0	1	3	5	5	11	14	16	16	0.544407	0.205678
746	Dermomyotome	0	0	1	1	1	2	4	5	6	9	0.575988	-0.00475309
747	Dermomyotome	0	1	1	2	2	4	6	7	7	9	0.416815	-0.0193752
748	Endothelium	0	0	0	0	0	0	2	3	4	4	0.484203	-0.213736
749	Cranial mesoderm	0	0	0	0	0	2	3	3	3	3	0.741165	0.158732
750	Cranial mesoderm	0	0	1	1	1	2	2	2	3	4	0.663073	-0.0837434
751	Erythroid	0	0	0	0	0	1	1	1	1	3	0.696565	0.196107
752	Haematoendothelial progenitors	0	0	0	0	0	1	1	1	1	1	0.559858	-0.238031
753	Cranial mesoderm	0	0	2	3	5	6	8	11	12	16	0.470133	0.189025
754	Cranial mesoderm	0	1	2	2	2	2	2	3	3	4	0.67467	0.257298
755	Anterior somitic tissues	0	1	1	2	2	4	5	8	9	10	0.592502	0.243782
756	Sclerotome	0	0	0	0	2	2	4	6	10	12	0.475331	0.260705
757	Dermomyotome	0	0	0	0	0	0	1	2	3	4	0.52591	0.0800099
758	Dermomyotome	0	0	1	1	3	5	6	8	11	14	0.577875	0.316744
759	Dermomyotome	1	1	1	1	1	1	1	1	1	2	0.674429	-0.0219082
760	Cranial mesoderm	0	0	1	1	2	4	4	7	9	10	0.379827	0.215976
761	Anterior somitic tissues	0	0	0	2	2	2	2	4	4	4	0.608178	0.130757
762	Sclerotome	1	1	2	2	5	7	10	12	14	15	0.440611	0.287468
763	Dermomyotome	0	0	0	0	1	1	1	2	4	5	0.472918	0.134808
764	Dermomyotome	0	0	0	0	2	2	4	4	5	5	0.583315	0.0601213
765	Dermomyotome	1	1	1	2	2	3	4	4	5	5	0.59848	0.256016
766	Sclerotome	0	1	2	3	5	5	7	10	12	17	0.414532	0.311087
767	Cranial mesoderm	0	1	2	2	2	2	5	6	9	11	0.549264	0.242668
768	Anterior somitic tissues	1	2	2	3	5	5	6	7	9	13	0.621728	0.277485
769	Dermomyotome	0	0	0	1	2	3	6	6	12	13	0.599653	0.314559
770	Dermomyotome	0	0	0	0	0	0	0	1	3	3	0.455705	0.00787265
771	Anterior somitic tissues	0	0	0	0	0	1	1	2	4	4	0.750342	0.102112
772	Dermomyotome	0	0	0	0	1	2	2	2	5	5	0.653363	0.092309
773	Dermomyotome	0	0	1	1	4	7	7	9	13	16	0.551429	0.248499
774	Sclerotome	0	1	1	1	1	1	1	1	1	2	0.75502	-0.0274744
775	Cranial mesoderm	0	0	0	0	0	0	0	0	0	0	0.757389	-0.0861293
776	Dermomyotome	0	1	2	3	4	8	8	9	11	12	0.504262	0.251541
777	Dermomyotome	0	0	0	1	3	4	4	6	11	14	0.543437	0.275945
778	Anterior somitic tissues	0	0	0	1	1	4	5	7	9	10	0.528996	0.244715
779	Anterior somitic tissues	0	0	1	1	2	2	3	3	3	4	0.55281	0.068078
780	Dermomyotome	0	0	1	1	2	4	5	9	12	16	0.516753	0.264676
781	Anterior somitic tissues	0	0	1	2	3	5	5	7	7	10	0.580644	0.298122
782	Cranial mesoderm	0	1	1	2	2	2	3	3	4	5	0.552154	0.250303
783	Dermomyotome	0	0	0	0	0	1	2	5	5	6	0.665829	0.125211
784	Cranial mesoderm	1	2	2	2	4	6	8	10	11	12	0.484671	0.276223
785	Dermomyotome	1	2	2	5	5	9	12	14	15	18	0.648226	0.206618
786	Cranial mesoderm	0	0	0	0	0	2	4	6	7	9	0.339183	0.260753
787	Cranial mesoderm	0	0	0	0	0	0	0	2	3	4	0.673891	0.186905
788	Dermomyotome	0	0	0	0	0	0	1	1	1	3	0.702636	0.0306318
789	Haematoendothelial progenitors	0	0	0	1	3	4	7	8	10	13	0.534141	0.293009
790	Neural crest	0	0	1	1	1	2	2	4	6	8	0.499366	0.271534
791	Anterior somitic tissues	0	1	3	4	5	7	11	13	14	15	0.604396	0.261566
792	Splanchnic mesoderm	0	3	3	4	6	7	9	9	10	12	0.562983	0.281585
793	Endothelium	0	0	1	1	2	3	3	3	4	5	0.685322	0.184871
794	Cranial mesoderm	0	0	1	1	3	3	4	5	5	6	0.669602	-0.141126
795	Dermomyotome	0	0	0	1	1	1	2	3	4	6	0.665492	0.0397107
796	Sclerotome	0	0	0	0	2	4	4	5	7	10	0.562025	-0.041899
797	Cranial mesoderm	0	0	0	0	1	2	4	6	8	11	0.530674	0.267103
798	Neural crest	1	1	1	2	3	5	7	10	12	13	0.626782	0.310208
799	Splanchnic mesoderm	0	0	0	1	2	4	9	11	13	16	0.509176	0.300472
800	Haematoendothelial progenitors	0	0	0	0	0	1	1	1	1	1	0.719812	-0.19086
801	Endothelium	1	1	1	2	3	5	8	9	10	12	0.5078	0.253418
802	Endothelium	0	0	0	0	1	2	3	3	3	3	0.512296	-0.0491592
803	Cranial mesoderm	0	0	0	1	2	3	3	3	6	7	0.562877	0.272814
804	Endothelium	0	0	0	1	3	4	7	10	10	11	0.515122	0.227433
805	Cranial mesoderm	0	0	2	2	2	2	3	5	9	11	0.636185	0.160614
806	Intermediate mesoderm	1	1	1	1	2	3	6	6	8	10	0.57322	0.299908
807	Dermomyotome	0	0	0	0	0	0	0	0	0	0	0.832555	0.0316856
808	Dermomyotome	0	0	0	1	1	2	3	3	6	7	0.362158	0.240585
809	Sclerotome	0	0	0	1	1	1	2	2	2	4	0.759008	-0.0108588
810	Dermomyotome	0	0	0	0	2	3	4	6	8	9	0.598642	0.24029
811	Cranial mesoderm	0	0	0	0	0	0	1	2	2	2	0.548603	0.0228359
812	Dermomyotome	0	1	2	2	4	5	6	6	6	6	0.627142	0.229092
813	Dermomyotome	0	0	0	0	0	0	1	2	2	2	0.586656	-0.171552
814	Splanchnic mesoderm	0	0	1	2	2	4	4	6	8	9	0.604995	0.246443
815	Anterior somitic tissues	0	0	1	1	3	3	4	5	8	9	0.643551	0.2088
816	Dermomyotome	1	1	2	2	7	9	9	12	15	20	0.674132	0.210105
817	Splanchnic mesoderm	0	0	1	1	3	5	6	6	10	13	0.538738	0.281442
818	Dermomyotome	0	0	1	1	2	3	3	3	3	5	0.726881	0.189503
819	Dermomyotome	0	0	0	0	0	0	1	1	1	1	0.687111	-0.124583
820	Cranial mesoderm	0	0	0	0	0	0	0	0	0	0	0.803373	0.177546
821	Cranial mesoderm	0	0	0	0	0	0	0	1	1	1	0.710386	-0.0459943
822	Splanchnic mesoderm	0	0	0	0	1	1	1	1	1	2	0.803373	0.0207465
823	Cranial mesoderm	0	0	0	2	2	3	3	3	4	5	0.624639	0.188354
824	Dermomyotome	0	0	0	0	2	2	3	5	6	10	0.492091	0.257113
825	Dermomyotome	0	0	1	1	2	3	5	7	11	11	0.664022	0.163078
826	Dermomyotome	0	0	0	2	4	5	5	5	6	6	0.470796	0.0155855
827	Cranial mesoderm	0	0	0	0	0	0	0	0	0	0	0.832555	-0.136175
828	Dermomyotome	0	0	1	1	1	1	1	3	4	4	0.667802	0.181484
829	Surface ectoderm	0	0	1	1	1	1	3	7	10	11	0.715098	0.238781
830	Intermediate mesoderm	0	0	1	1	2	2	2	4	5	6	0.528194	0.0437927
831	Sclerotome	0	0	2	3	4	7	9	9	10	11	0.483432	0.287526
832	Cranial mesoderm	0	0	2	3	3	5	6	7	7	7	0.588089	0.2082
833	Dermomyotome	0	0	0	0	1	3	3	3	4	4	0.543115	0.0129057
834	Surface ectoderm	0	0	0	2	4	4	4	5	6	8	0.600378	0.276425
835	Spinal cord	0	0	0	1	1	1	3	4	5	5	0.68682	-0.117838
836	Intermediate mesoderm	0	0	2	2	2	3	6	7	9	12	0.538203	0.273388
837	Anterior somitic tissues	0	0	0	0	2	3	3	5	8	8	0.545327	0.264143
838	Dermomyotome	0	0	1	1	1	1	2	2	2	2	0.591125	-0.036045
839	Endothelium	0	1	1	3	4	4	7	10	10	11	0.518856	0.24982
840	Cardiomyocytes	0	0	0	1	1	1	1	2	3	4	0.543785	0.0279798
841	Cranial mesoderm	0	2	2	3	3	5	9	10	11	13	0.473693	0.273188
842	Sclerotome	0	0	0	1	1	1	2	2	2	3	0.491979	0.0714969
843	Cranial mesoderm	0	1	2	4	4	5	5	5	8	11	0.454987	0.30417
844	Endothelium	0	0	0	1	2	4	8	8	8	8	0.589599	0.0136863
845	Sclerotome	0	0	0	0	0	0	0	0	1	1	0.67699	-0.0455098
846	Sclerotome	0	0	2	3	6	9	10	10	12	15	0.636347	0.218926
847	Haematoendothelial progenitors	1	1	1	3	6	8	9	10	12	12	0.544407	0.0724653
848	Sclerotome	0	0	1	2	2	4	6	11	13	14	0.549991	0.306765
849	Cranial mesoderm	0	0	0	0	0	1	1	5	7	8	0.572235	0.254866
850	Haematoendothelial progenitors	0	0	0	1	1	1	1	3	4	6	0.677525	0.14796
851	Anterior somitic tissues	0	0	0	0	1	1	1	2	5	6	0.544451	0.0405274
852	Sclerotome	1	1	1	1	2	4	4	5	8	10	0.5175	0.252129
853	Endothelium	1	1	1	1	3	3	4	5	9	9	0.469708	0.252146
854	Splanchnic mesoderm	0	0	0	0	0	0	0	0	1	1	0.744659	0.029168
855	Sclerotome	0	0	0	0	0	1	2	2	4	4	0.538461	-0.0800774
856	Endothelium	0	0	0	3	3	4	8	11	13	14	0.621502	0.298475
857	Sclerotome	0	0	0	2	2	2	2	5	5	9	0.56323	0.268696
858	Endothelium	0	0	0	0	0	1	2	2	3	4	0.544884	0.0390885
859	Anterior somitic tissues	0	0	0	0	0	0	0	0	1	2	0.543118	0.258028
860	Sclerotome	0	0	0	0	0	0	0	0	0	0	0.776052	-0.268015
861	Endothelium	0	0	0	1	2	6	7	7	8	8	0.560215	0.231848
862	Endothelium	0	0	0	1	1	1	2	3	4	4	0.639978	0.203977
863	Sclerotome	0	1	1	2	5	9	10	11	12	12	0.532938	0.227174
864	Cranial mesoderm	1	1	2	5	6	7	8	10	13	18	0.58183	0.240448
865	Sclerotome	0	1	2	3	4	5	7	8	11	14	0.441199	0.189133
866	Cranial mesoderm	0	0	0	2	4	7	9	11	14	18	0.496498	0.212574
867	Cranial mesoderm	0	0	0	1	1	1	2	2	3	3	0.617439	0.207715
868	Neural crest	0	0	0	0	1	3	3	5	7	9	0.627365	0.271207
869	Dermomyotome	0	0	0	0	2	3	6	8	9	13	0.614078	0.260306
870	Dermomyotome	0	0	1	3	4	5	8	10	11	11	0.497704	0.274434
871	Neural crest	0	0	0	1	2	4	6	8	9	10	0.429111	0.285223
872	Sclerotome	0	0	1	1	2	7	9	12	14	16	0.453614	0.200416
873	Cranial mesoderm	0	0	0	1	2	3	4	7	7	8	0.498079	0.257287
874	Sclerotome	0	0	1	3	3	8	10	11	11	13	0.512342	0.297336
875	Neural crest	1	1	2	5	6	7	11	12	14	16	0.612095	0.223403
876	Sclerotome	0	0	0	1	1	2	5	6	8	10	0.476982	0.11934
877	Sclerotome	0	0	0	0	1	4	6	9	12	17	0.489379	0.187045
878	Endothelium	0	0	0	0	0	1	4	6	8	8	0.594422	0.135288
879	Sclerotome	0	1	1	1	1	1	1	1	1	1	0.711375	-0.193063
880	Neural crest	0	0	0	0	0	0	1	2	4	4	0.476513	0.114201
881	Dermomyotome	0	0	0	1	5	5	8	10	11	12	0.461799	0.304535
882	Haematoendothelial progenitors	1	1	1	2	3	7	7	9	10	14	0.683766	0.272448
883	Sclerotome	0	0	2	4	5	5	8	10	13	14	0.454189	0.271574
884	Neural crest	0	0	0	0	0	1	1	3	4	4	0.726881	0.253035
885	Haematoendothelial progenitors	0	0	0	1	1	2	2	3	4	4	0.731213	0.234538
886	Dermomyotome	0	1	2	3	6	8	10	12	14	16	0.599983	0.257292
887	Splanchnic mesoderm	0	0	0	1	1	1	2	4	4	6	0.436153	0.242723
888	Splanchnic mesoderm	0	0	0	1	1	2	5	5	7	10	0.678302	0.150684
889	Endothelium	0	0	0	0	0	0	0	0	2	4	0.615811	-0.00397732
890	Dermomyotome	0	0	0	0	1	1	2	2	3	4	0.463849	0.0447328
891	Sclerotome	0	0	0	0	0	3	3	3	5	6	0.507039	0.119251
892	Sclerotome	0	0	0	0	1	1	3	5	5	6	0.679096	0.0205452
893	Neural crest	0	0	0	1	1	2	2	4	4	6	0.785998	0.232076
894	Neural crest	0	0	0	0	1	1	2	4	4	5	0.576376	0.196381
895	Blood progenitors	0	0	0	0	0	0	0	0	1	1	0.738934	-0.288385
896	Endothelium	0	2	2	3	3	4	8	10	12	14	0.561983	0.253268
897	Anterior somitic tissues	0	0	0	0	2	2	2	3	7	8	0.583699	0.0304856
898	Sclerotome	0	2	3	4	4	9	11	12	14	15	0.458827	0.220732
899	Cranial mesoderm	0	0	0	0	1	1	3	3	4	4	0.599167	0.116157
900	Endothelium	0	0	0	1	2	3	4	8	9	9	0.611115	0.228789
901	Cranial mesoderm	0	0	0	1	3	4	5	8	13	14	0.375243	0.250705
902	Cranial mesoderm	0	0	0	0	1	2	5	6	8	10	0.555387	0.174787
903	Cranial mesoderm	0	1	1	2	3	4	5	7	10	11	0.60055	0.166014
904	Neural crest	0	0	1	2	3	6	6	7	11	12	0.503217	0.225487
905	Anterior somitic tissues	0	0	1	1	3	5	6	9	11	12	0.530252	0.261618
906	Neural crest	0	1	1	2	4	6	10	14	14	19	0.605985	0.277755
907	Dermomyotome	1	1	1	2	3	6	9	11	13	15	0.481766	0.30116
908	Cranial mesoderm	1	1	1	1	1	2	5	8	10	11	0.452587	0.136723
909	Neural crest	0	0	0	0	0	0	0	1	1	1	0.725689	-0.0656519
910	Haematoendothelial progenitors	0	0	0	0	3	5	8	12	15	16	0.470904	0.309795
911	Endothelium	0	0	0	0	0	0	1	1	2	4	0.604396	0.134119
912	Dermomyotome	0	0	0	3	6	8	13	14	16	21	0.627123	0.322717
913	Dermomyotome	0	0	0	0	0	0	1	1	1	1	0.60246	-0.0669735
914	Cranial mesoderm	0	0	0	0	0	2	5	6	6	6	0.490714	0.259233
915	Splanchnic mesoderm	0	0	0	0	2	2	2	2	3	5	0.631785	0.069152
916	Sclerotome	0	0	0	0	0	0	1	4	8	9	0.418408	0.0887576
917	Sclerotome	0	0	0	0	0	0	1	2	6	7	0.52591	0.174921
918	Dermomyotome	0	0	1	3	8	11	15	18	19	22	0.46523	0.319777
919	Dermomyotome	1	1	1	4	5	7	8	13	14	15	0.604625	0.314791
920	Dermomyotome	0	2	2	3	3	3	4	5	6	7	0.581788	-0.238925
921	Dermomyotome	0	1	2	4	6	8	10	14	16	19	0.314103	0.265631
922	Haematoendothelial progenitors	0	0	0	1	3	8	8	12	14	15	0.587383	0.312957
923	Anterior somitic tissues	0	1	1	1	2	3	3	3	4	4	0.505551	-0.222834
924	Neural crest	0	0	0	2	2	2	4	8	8	10	0.567617	0.211481
925	Dermomyotome	1	1	1	3	4	8	9	11	14	19	0.604127	0.311271
926	Dermomyotome	0	1	1	1	4	9	10	12	14	15	0.394169	0.321917
927	Surface ectoderm	0	0	1	2	3	3	3	4	6	12	0.63047	0.278757
928	Dermomyotome	0	1	1	1	1	3	3	7	9	9	0.538575	0.0967564
929	Neural crest	0	0	0	0	0	0	0	0	0	0	0.641328	-0.130701
930	Sclerotome	0	0	2	4	5	8	16	18	19	22	0.36403	0.275238
931	Dermomyotome	0	0	1	2	5	5	7	10	13	15	0.523835	0.250659
932	Cranial mesoderm	0	0	1	3	3	4	4	4	4	4	0.741574	-0.26119
933	Mixed mesenchymal mesoderm	0	0	0	0	0	0	0	0	0	0	0.735824	-0.229552
934	Dermomyotome	0	0	0	0	1	2	2	4	7	8	0.568151	0.0436602
935	Surface ectoderm	0	0	1	1	1	1	3	5	5	6	0.554984	0.297687
936	Spinal cord	0	0	1	1	2	4	5	7	10	15	0.541778	0.299855
937	Cranial mesoderm	0	1	1	1	2	2	3	8	9	12	0.488327	0.107883
938	Dermomyotome	0	0	0	0	0	0	0	0	1	2	0.549671	0.0882642
939	Mixed mesenchymal mesoderm	0	0	0	0	0	0	0	0	0	0	0.714311	0.147451
940	Sclerotome	0	1	1	2	2	7	8	14	16	19	0.418764	0.280528
941	Dermomyotome	0	0	2	2	4	6	8	10	11	13	0.4916	0.254106
942	Neural crest	0	0	0	0	0	3	4	5	6	7	0.636837	-0.0272002
943	Dermomyotome	0	1	2	3	7	12	13	16	17	21	0.523302	0.283348
944	Dermomyotome	0	1	1	2	3	4	5	5	6	7	0.618938	0.0788198
945	Cranial mesoderm	0	0	0	1	1	1	3	4	7	10	0.667467	0.295573
946	Dermomyotome	0	1	3	5	8	10	12	15	18	21	0.544361	0.278165
947	Dermomyotome	0	1	1	2	2	3	5	5	6	8	0.533925	0.0891363
948	Sclerotome	0	1	1	2	3	4	4	4	7	7	0.512025	-0.238038
949	Neural crest	0	1	1	4	6	11	11	17	19	19	0.460408	0.273158
950	Neural crest	0	0	0	1	1	2	3	4	4	5	0.750342	0.246589
951	Neural crest	0	0	0	0	0	1	2	2	2	3	0.525865	0.110968
952	Dermomyotome	0	0	0	0	0	0	0	1	2	2	0.790925	0.0870237
953	Dermomyotome	0	0	1	1	3	4	5	9	13	17	0.647667	0.297876
954	Neural crest	0	0	1	2	3	4	5	7	9	10	0.451448	0.223828
955	Cranial mesoderm	0	0	0	1	2	2	2	3	7	8	0.412439	0.137113
956	Sclerotome	0	0	0	0	2	7	9	10	12	13	0.389562	0.263862
957	Dermomyotome	0	0	1	1	2	5	7	10	10	15	0.455568	0.241713
958	Cranial mesoderm	0	0	0	1	3	3	4	9	10	13	0.384512	0.303755
959	Sclerotome	0	0	1	2	4	5	6	8	10	12	0.432628	0.256816
960	Splanchnic mesoderm	0	0	0	0	1	1	3	5	9	11	0.670687	0.295356
961	Cranial mesoderm	0	0	0	1	2	2	2	6	7	8	0.66566	0.0173818
962	Sclerotome	0	0	2	2	2	2	4	6	8	11	0.601897	0.244013
963	Anterior somitic tissues	0	0	0	0	0	0	2	4	7	9	0.60246	0.0074888
964	Cranial mesoderm	0	1	1	1	2	2	4	7	8	8	0.730335	0.0373002
965	Cranial mesoderm	0	0	0	1	2	4	6	8	13	13	0.426446	0.278579
966	Dermomyotome	0	1	2	2	2	3	5	6	9	10	0.603524	0.304368
967	Dermomyotome	1	1	1	3	5	5	5	8	11	14	0.588791	0.328495
968	Cranial mesoderm	0	1	1	1	1	3	3	5	8	9	0.541106	0.186665
969	Sclerotome	0	0	1	1	2	2	3	4	6	7	0.743497	0.0135583
970	Haematoendothelial progenitors	0	0	0	0	1	3	3	3	4	6	0.526979	0.0601474
971	Forebrain/Midbrain/Hindbrain	0	0	0	0	0	0	0	0	0	0	0.692829	-0.112327
972	Dermomyotome	0	0	1	1	1	3	4	5	6	6	0.594799	0.164281
973	Dermomyotome	0	0	1	2	2	2	3	4	4	4	0.581445	0.0175227
974	Sclerotome	0	0	1	3	5	8	8	11	14	16	0.344421	0.270708
975	Anterior somitic tissues	1	1	2	2	4	6	7	9	10	12	0.446287	-0.00497677
976	Dermomyotome	0	1	1	1	2	2	3	3	6	9	0.448584	0.218889
977	Cranial mesoderm	0	0	0	0	0	3	5	9	9	12	0.570967	0.241971
978	Cranial mesoderm	0	1	1	1	5	6	8	9	12	15	0.463746	0.210599
979	Surface ectoderm	0	0	1	1	3	4	5	5	6	8	0.536237	0.20355
980	Dermomyotome	1	1	1	2	3	7	9	9	12	14	0.554331	0.327348
981	Neural crest	0	0	0	0	0	0	1	2	2	4	0.561983	-0.199739
982	Definitive endoderm	0	0	0	1	2	3	3	4	4	5	0.638311	-0.282949
983	Surface ectoderm	0	0	0	0	0	0	0	0	0	0	0.741574	-0.0916367
984	Cranial mesoderm	0	1	2	3	8	8	11	12	14	16	0.569905	0.232901
985	Dermomyotome	0	0	0	0	1	5	8	13	18	18	0.549307	0.287624
986	Sclerotome	0	0	1	2	4	6	9	10	12	15	0.515952	0.283724
987	Dermomyotome	0	0	0	1	2	2	2	2	3	4	0.65231	0.043723
988	Cranial mesoderm	0	1	1	3	3	3	5	8	9	10	0.594422	0.190903
989	Dermomyotome	0	0	0	0	0	0	0	0	0	0	0.654404	-0.0765871
990	Dermomyotome	0	0	0	1	1	2	3	3	6	9	0.491117	0.180721
991	Dermomyotome	0	1	2	2	2	4	5	7	9	10	0.596484	0.212726
992	Cranial mesoderm	0	0	0	1	3	4	4	4	5	5	0.515417	0.145561
993	Sclerotome	0	1	2	2	4	7	8	12	14	15	0.620108	0.237491
994	Neural crest	0	0	1	1	3	5	11	12	15	16	0.430918	0.29529
995	Dermomyotome	0	0	0	0	0	1	1	1	1	1	0.534559	-0.0430211
996	Anterior somitic tissues	0	1	1	3	3	6	9	12	16	16	0.560132	0.252797
997	Dermomyotome	0	1	1	2	5	7	9	10	11	15	0.509106	0.275801
998	Splanchnic mesoderm	0	0	0	0	0	0	0	0	0	0	0.726881	-0.252027
999	Dermomyotome	0	1	1	1	4	5	7	7	8	9	0.652232	0.155871
1000	Dermomyotome	1	2	2	3	6	8	11	14	15	18	0.433145	0.296999
1001	Dermomyotome	0	0	0	0	2	2	3	3	4	6	0.522181	0.08281
1002	Surface ectoderm	0	0	0	0	0	0	0	0	0	0	0.628002	-0.211648
1003	Dermomyotome	0	0	1	2	4	5	8	10	12	13	0.559498	0.222351
1004	Sclerotome	0	0	0	0	0	0	2	4	4	8	0.563232	0.277362
1005	Anterior somitic tissues	0	1	2	3	4	7	11	13	18	19	0.557259	0.232635
1006	Dermomyotome	2	2	2	3	7	8	9	12	16	18	0.434776	0.30375
1007	Dermomyotome	1	2	4	4	4	8	10	12	15	17	0.529259	0.305647
1008	Dermomyotome	0	1	2	2	2	4	7	9	10	11	0.640761	0.249514
1009	Dermomyotome	0	0	0	1	3	4	8	8	9	12	0.591017	0.302301
1010	Anterior somitic tissues	0	0	1	1	2	4	8	8	9	11	0.675879	0.259701
1011	Surface ectoderm	0	0	0	0	0	1	2	3	3	4	0.749188	0.111648
1012	Anterior somitic tissues	0	0	2	2	4	7	8	10	11	13	0.543551	0.313747
1013	Sclerotome	0	0	0	0	0	0	0	1	1	1	0.735824	0.262327
1014	Cranial mesoderm	0	0	2	3	6	10	11	14	17	20	0.457547	0.315494
1015	Haematoendothelial progenitors	0	0	0	0	0	2	2	2	2	2	0.627365	0.0292229
1016	Endothelium	1	2	2	2	2	4	7	11	12	13	0.518856	0.00310334
1017	Dermomyotome	0	0	0	0	2	3	4	6	6	9	0.708938	0.0585494
1018	Sclerotome	0	0	0	0	0	0	4	5	5	6	0.396674	0.181467
1019	Sclerotome	0	0	0	0	0	0	0	2	6	7	0.605695	0.116597
1020	Cranial mesoderm	0	1	1	1	1	1	1	2	2	3	0.680698	0.134736
1021	Sclerotome	0	0	1	1	3	4	4	5	6	7	0.569842	-0.00919034
1022	Anterior somitic tissues	0	0	0	0	0	1	4	7	11	13	0.597933	0.249758
1023	Neural crest	0	0	0	0	0	0	2	2	2	4	0.621502	0.266629
1024	Anterior somitic tissues	0	1	2	5	5	6	10	14	17	19	0.347328	0.270684
1025	Sclerotome	1	1	1	2	2	2	3	5	6	10	0.609966	0.0343263
1026	Haematoendothelial progenitors	0	0	2	3	4	8	9	13	20	23	0.5489	0.28089
1027	Haematoendothelial progenitors	1	1	1	2	2	5	6	9	13	15	0.541219	0.255485
1028	Forebrain/Midbrain/Hindbrain	1	1	2	3	4	8	8	10	14	16	0.654958	0.217445
1029	Sclerotome	0	0	0	1	3	6	7	9	10	10	0.493762	0.0803371
1030	Dermomyotome	0	1	3	4	4	5	7	13	16	18	0.419607	0.323102
1031	Sclerotome	0	0	0	2	3	3	6	6	9	10	0.597933	-0.00612942
1032	Sclerotome	0	0	0	2	3	4	6	11	15	15	0.684845	0.229379
1033	Sclerotome	0	0	0	0	0	1	2	2	3	4	0.685851	0.108415
1034	Anterior somitic tissues	0	0	0	1	1	2	3	3	4	4	0.781506	0.0552104
1035	Cranial mesoderm	0	0	0	0	0	0	0	0	0	1	0.463367	-0.116348
1036	Sclerotome	0	0	0	2	2	2	2	2	2	2	0.767577	0.10977
1037	Neural crest	0	0	1	2	4	7	13	14	15	17	0.622106	0.264518
1038	Sclerotome	0	2	2	3	3	3	6	11	13	16	0.515851	0.328048
1039	Dermomyotome	0	0	0	1	1	4	6	8	9	12	0.578984	0.120896
1040	Cranial mesoderm	0	0	1	3	3	4	5	6	6	7	0.581101	0.299079
1041	Haematoendothelial progenitors	0	0	2	3	5	9	13	17	19	20	0.462635	0.267998
1042	Haematoendothelial progenitors	0	0	0	0	0	0	1	1	3	3	0.595876	-0.00733517
1043	Dermomyotome	0	1	2	4	5	7	8	10	14	16	0.575747	0.221919
1044	Sclerotome	0	1	1	2	2	3	4	7	11	14	0.569295	0.010312
1045	Neural crest	0	0	1	3	5	6	9	10	14	17	0.50644	0.324187
1046	Dermomyotome	0	0	1	1	4	5	5	11	14	15	0.412891	0.243631
1047	Cranial mesoderm	0	1	1	1	2	4	4	6	7	7	0.627722	0.039899
1048	Sclerotome	0	0	0	1	3	3	3	6	7	8	0.553248	0.308752
1049	Sclerotome	0	1	1	2	5	6	6	8	12	16	0.634099	0.30424
1050	Intermediate mesoderm	0	0	1	1	1	3	5	7	9	12	0.497351	0.11352
1051	Anterior somitic tissues	0	0	0	0	0	0	2	3	3	6	0.606171	0.279079
1052	Sclerotome	0	0	0	2	2	5	8	10	13	16	0.606544	0.296668
1053	Dermomyotome	2	2	3	6	8	9	10	12	12	15	0.487247	0.261109
1054	Neural crest	0	0	0	0	0	1	1	4	5	6	0.595268	0.219997
1055	Anterior somitic tissues	0	0	0	0	1	6	11	14	16	18	0.512768	0.295292
1056	Haematoendothelial progenitors	0	1	1	1	2	3	3	3	3	3	0.622893	0.212981
1057	Cranial mesoderm	0	0	0	0	0	0	0	0	0	0	0.725689	-0.00606166
1058	Dermomyotome	0	1	2	2	4	8	11	16	20	23	0.60947	0.283392
1059	Endothelium	0	0	0	0	0	1	2	2	3	5	0.722213	0.250471
1060	Anterior somitic tissues	0	0	0	1	2	3	4	5	6	7	0.578464	0.226584
1061	Sclerotome	0	0	0	0	1	1	2	5	7	8	0.694076	0.0636404
1062	Dermomyotome	0	0	1	2	2	2	3	5	5	6	0.452814	0.311337
1063	Endothelium	0	0	0	0	0	1	1	2	7	8	0.558431	0.168122
1064	Dermomyotome	0	0	1	1	1	1	2	4	5	6	0.626206	0.306082
1065	Dermomyotome	0	0	1	3	4	6	6	10	14	19	0.487409	0.280893
1066	Intermediate mesoderm	0	0	0	0	1	2	4	7	10	11	0.475036	0.256261
1067	Sclerotome	0	0	0	1	2	2	2	2	5	7	0.557688	0.247769
1068	Dermomyotome	0	0	1	3	7	10	12	17	20	22	0.446932	0.319131
1069	Dermomyotome	0	0	1	1	2	3	5	8	9	10	0.465438	0.307347
1070	Sclerotome	0	0	2	3	3	6	7	9	9	10	0.40862	0.307392
1071	Dermomyotome	0	1	1	1	2	2	2	3	4	4	0.666505	0.231443
1072	Sclerotome	0	0	0	1	1	2	4	5	5	7	0.545994	0.0151199
1073	Sclerotome	0	0	1	1	5	6	7	9	13	13	0.461495	0.288491
1074	Sclerotome	0	0	0	0	2	5	6	7	10	13	0.738475	0.042476
1075	Splanchnic mesoderm	0	0	0	0	0	0	1	4	4	5	0.589953	0.0563707
1076	Dermomyotome	0	0	0	0	0	0	1	3	4	7	0.437495	0.144226
1077	Dermomyotome	1	2	2	3	4	4	5	7	10	11	0.58287	0.204668
1078	Endothelium	0	0	0	0	0	0	0	0	1	5	0.594046	0.0821492
1079	Sclerotome	0	0	1	4	4	5	6	11	14	17	0.43309	0.297877
1080	Dermomyotome	0	1	4	8	8	12	14	16	17	19	0.61069	0.266085
1081	Dermomyotome	0	0	0	0	0	1	2	4	8	9	0.645537	0.171992
1082	Dermomyotome	0	1	1	1	2	4	5	6	8	10	0.484671	0.207963
1083	Dermomyotome	0	1	1	5	5	6	7	8	9	11	0.47903	0.228911
1084	Endothelium	0	0	1	2	3	4	6	7	8	13	0.574789	0.210938
1085	Cranial mesoderm	0	1	1	1	2	2	4	5	6	8	0.496825	0.237971
1086	Endothelium	0	0	0	0	0	2	2	4	4	4	0.41353	0.109442
1087	Dermomyotome	0	0	0	1	4	4	5	7	7	8	0.739474	0.286915
1088	Sclerotome	0	0	0	0	1	2	4	6	8	11	0.542447	0.316576
1089	Sclerotome	0	0	0	2	3	7	9	10	13	13	0.475036	0.30645
1090	Haematoendothelial progenitors	0	0	0	0	0	1	1	1	2	3	0.719812	0.1421
1091	Anterior somitic tissues	0	1	2	3	4	5	6	8	11	14	0.491373	0.234625
1092	Dermomyotome	0	0	0	0	2	3	4	5	8	13	0.525334	0.221892
1093	Cranial mesoderm	0	1	1	2	4	7	10	12	15	18	0.573938	0.262797
1094	Surface ectoderm	0	1	2	2	2	4	6	8	10	12	0.776052	0.181589
1095	Sclerotome	0	0	1	2	4	4	8	9	10	14	0.549011	0.308477
1096	Haematoendothelial progenitors	0	0	0	0	0	1	4	4	4	4	0.539618	0.0957978
1097	Haematoendothelial progenitors	0	1	1	1	4	6	8	9	10	11	0.588469	0.322724
1098	Sclerotome	0	0	0	0	0	1	2	2	3	4	0.430918	0.0642011
1099	Intermediate mesoderm	0	0	0	0	0	0	1	4	5	6	0.69716	0.118555
1100	Endothelium	0	0	0	0	2	3	4	4	6	7	0.513465	0.0338737
1101	Dermomyotome	0	0	1	2	4	7	11	13	15	19	0.654269	0.282948
1102	Dermomyotome	0	1	3	5	6	8	11	12	17	20	0.531576	0.264373
1103	Sclerotome	0	0	2	2	2	6	10	14	17	20	0.617439	0.282245
1104	Anterior somitic tissues	0	0	0	0	1	1	2	2	5	5	0.749422	0.253596
1105	Sclerotome	0	0	0	2	2	3	4	5	9	9	0.51847	-0.186046
1106	Dermomyotome	0	1	2	3	5	5	6	6	9	9	0.724496	0.192394
1107	Sclerotome	0	0	0	1	2	4	5	7	9	11	0.581445	0.181131
1108	Cranial mesoderm	0	0	1	3	3	3	5	6	8	12	0.458774	0.232962
1109	Surface ectoderm	0	0	0	0	0	1	3	6	8	11	0.367692	0.171644
1110	Sclerotome	0	0	1	3	4	7	9	10	11	12	0.479652	0.293754
1111	Splanchnic mesoderm	0	0	0	1	1	1	1	2	3	4	0.730028	0.173577
1112	Cranial mesoderm	0	0	0	1	1	3	4	4	4	4	0.602358	0.151903
1113	Dermomyotome	0	1	5	7	7	9	11	17	20	21	0.503314	0.278453
1114	Cranial mesoderm	0	0	0	0	0	0	0	0	0	0	0.773091	-0.115126
1115	Surface ectoderm	0	0	1	3	4	5	5	9	14	15	0.599418	0.261308
1116	Cranial mesoderm	0	0	2	3	3	6	9	10	15	18	0.687111	0.272033
1117	Neural crest	0	0	0	0	1	4	4	5	6	8	0.563939	0.132038
1118	Sclerotome	0	0	0	0	0	0	0	0	1	5	0.617801	0.154396
1119	Dermomyotome	0	0	2	4	4	7	10	13	16	19	0.359801	0.294782
1120	Dermomyotome	0	0	2	3	3	4	5	8	9	10	0.53568	0.296111
1121	Neural crest	0	0	0	1	2	4	4	4	4	4	0.780398	0.0777132
1122	Dermomyotome	0	0	2	3	3	5	8	8	11	16	0.445838	0.286452
1123	Dermomyotome	0	1	3	5	5	6	8	10	11	15	0.456166	0.245649
1124	Sclerotome	1	1	2	4	5	7	10	11	11	12	0.438407	0.264926
1125	Dermomyotome	0	0	1	3	6	6	7	8	10	12	0.580885	0.324088
1126	Anterior somitic tissues	0	0	0	0	0	1	3	3	3	3	0.643024	0.11068
1127	Dermomyotome	0	1	2	3	4	4	6	7	8	11	0.562339	0.317346
1128	Cranial mesoderm	0	0	0	2	4	5	6	8	10	11	0.600982	-0.145469
1129	Cranial mesoderm	1	1	4	4	6	7	9	11	14	16	0.374112	0.258471
1130	Anterior somitic tissues	2	2	2	4	8	9	10	11	12	17	0.413858	0.247725
1131	Sclerotome	0	0	2	6	6	6	7	8	8	9	0.547067	0.224775
1132	Dermomyotome	0	0	1	1	2	2	3	5	6	8	0.501919	0.23272
1133	Dermomyotome	0	0	0	1	1	2	2	2	5	8	0.435053	0.198329
1134	Sclerotome	0	0	0	0	3	3	6	7	11	12	0.551924	0.238414
1135	Cranial mesoderm	0	1	3	3	6	8	13	15	18	19	0.430021	0.291293
1136	Anterior somitic tissues	0	0	1	2	2	2	3	5	6	10	0.319868	0.287307
1137	Haematoendothelial progenitors	0	2	2	2	4	4	4	5	10	12	0.677525	0.20166
1138	Sclerotome	0	1	2	2	4	4	7	8	10	15	0.510604	0.254396
1139	Sclerotome	0	0	0	0	1	2	2	2	3	3	0.725689	0.133473
1140	Dermomyotome	0	0	1	2	4	5	7	10	13	16	0.502193	0.257225
1141	Surface ectoderm	0	0	0	1	2	3	3	7	9	11	0.563123	0.290414
1142	Haematoendothelial progenitors	0	0	0	0	1	2	3	3	3	3	0.60947	0.0620124
1143	Dermomyotome	0	0	1	1	2	3	3	3	5	6	0.44194	0.0184573
1144	Dermomyotome	0	0	0	0	1	9	11	14	14	17	0.580258	0.285104
1145	Dermomyotome	0	0	0	1	2	4	5	6	7	8	0.480054	0.312727
1146	Sclerotome	0	0	2	2	4	5	7	9	11	12	0.633087	0.228936
1147	Dermomyotome	0	2	2	3	3	4	4	7	9	10	0.702636	0.21068
1148	Neural crest	0	1	1	3	3	4	7	9	11	12	0.527999	0.327619
1149	Sclerotome	0	1	1	1	2	2	2	4	5	5	0.44663	0.0306174
1150	Sclerotome	0	0	0	1	2	2	2	3	3	5	0.435053	0.121794
1151	Dermomyotome	1	2	2	2	2	4	5	7	8	9	0.536265	0.315957
1152	Dermomyotome	0	0	0	1	2	3	6	6	8	9	0.526358	0.31175
1153	Neural crest	0	2	3	4	4	7	9	12	14	17	0.371419	0.250537
1154	Anterior somitic tissues	0	1	2	3	4	6	7	7	10	13	0.534741	0.220831
1155	Cranial mesoderm	0	0	2	3	7	9	11	15	17	22	0.562983	0.293332
1156	Sclerotome	0	0	0	0	0	1	1	1	1	1	0.776052	-0.317669
1157	Cranial mesoderm	0	0	0	0	0	0	0	0	1	2	0.703867	-0.2199
1158	Dermomyotome	0	0	0	0	0	1	4	4	4	4	0.669937	0.193994
1159	Anterior somitic tissues	0	1	1	1	2	3	3	5	8	10	0.550222	0.209324
1160	Dermomyotome	0	0	2	4	7	8	8	9	10	11	0.594718	0.230365
1161	Haematoendothelial progenitors	0	0	0	1	1	2	2	4	4	4	0.685322	0.269306
1162	Cranial mesoderm	0	0	0	1	1	1	2	3	3	4	0.776052	0.0267327
1163	Cranial mesoderm	0	0	0	1	2	3	4	5	6	8	0.540016	0.306278
1164	Neural crest	0	0	0	1	3	3	4	4	4	5	0.561983	0.0997757
1165	Anterior somitic tissues	1	2	4	6	7	7	8	12	18	20	0.479211	0.242591
1166	Cranial mesoderm	0	0	0	1	1	4	6	12	15	17	0.607351	0.185982
1167	Surface ectoderm	0	0	0	0	0	0	0	0	1	1	0.646234	-0.134519
1168	Cranial mesoderm	0	0	1	2	3	4	8	11	14	17	0.515663	0.243156
1169	Dermomyotome	0	1	2	3	3	3	5	7	10	13	0.572868	0.202642
1170	Dermomyotome	0	1	1	5	6	7	8	11	11	15	0.577028	0.313594
1171	Dermomyotome	0	0	2	4	4	4	5	8	10	11	0.409596	0.296149
1172	Sclerotome	0	0	0	0	1	1	1	1	1	2	0.710668	-0.0677926
1173	Splanchnic mesoderm	0	0	1	1	3	3	7	10	15	16	0.412794	0.238236
1174	Dermomyotome	0	0	1	1	1	2	2	2	3	3	0.604396	0.0573429
1175	Dermomyotome	0	0	0	0	2	3	3	5	9	12	0.449703	0.126803
1176	Dermomyotome	0	0	0	1	2	2	2	4	5	6	0.571421	0.191652
1177	Surface ectoderm	0	0	0	0	0	0	0	0	0	0	0.760148	0.122653
1178	Anterior somitic tissues	0	1	2	2	4	4	4	4	5	6	0.586893	-0.160405
1179	Dermomyotome	0	0	0	2	3	3	3	7	9	11	0.535499	0.196687
1180	Dermomyotome	0	1	1	3	5	6	6	9	11	15	0.554374	0.309212
1181	Forebrain/Midbrain/Hindbrain	0	1	2	4	4	5	5	6	6	7	0.622533	-0.144566
1182	Sclerotome	0	0	0	1	1	1	2	2	2	2	0.606753	0.0090109
1183	Surface ectoderm	0	0	0	0	1	1	1	2	2	4	0.671227	-0.136396
1184	Splanchnic mesoderm	0	0	0	0	0	1	2	2	3	3	0.693031	-0.0639964
1185	Anterior somitic tissues	0	2	2	3	4	5	7	11	16	18	0.389205	0.298381
1186	Cranial mesoderm	0	1	2	3	4	5	6	7	9	11	0.524644	0.226816
1187	Anterior somitic tissues	0	0	0	1	3	4	5	6	6	9	0.477273	-0.00724231
1188	Forebrain/Midbrain/Hindbrain	0	1	2	3	4	4	5	7	8	12	0.450899	0.314601
1189	Neural crest	1	1	2	2	2	2	3	3	3	3	0.584797	0.245323
1190	Surface ectoderm	0	0	0	0	0	0	0	0	1	1	0.682171	0.208498
1191	Neural crest	0	0	1	1	2	3	4	4	4	5	0.419693	0.305537
1192	Dermomyotome	0	2	2	2	2	3	3	3	5	6	0.616036	-0.132732
1193	Sclerotome	0	0	0	1	1	1	5	5	5	8	0.514806	0.162943
1194	Endothelium	0	0	0	0	0	0	0	1	1	2	0.602962	-0.18331
1195	Dermomyotome	0	1	1	1	1	4	6	7	9	10	0.556943	0.267852
1196	Anterior somitic tissues	0	1	1	3	6	6	8	10	10	13	0.430541	0.155533
1197	Haematoendothelial progenitors	0	0	1	1	3	4	7	7	10	10	0.343597	0.253138
1198	Neural crest	0	1	2	2	2	2	3	3	3	3	0.551243	0.234597
1199	Dermomyotome	0	0	0	2	4	9	12	15	17	19	0.495334	0.279419
1200	Cranial mesoderm	0	0	0	1	1	2	3	6	9	12	0.527245	0.22975
1201	Anterior somitic tissues	0	0	0	1	2	2	2	2	4	4	0.600085	-0.0588032
1202	Anterior somitic tissues	0	0	0	2	4	4	6	7	8	9	0.562983	0.149915
1203	Sclerotome	0	0	0	2	4	6	9	11	14	17	0.405453	0.292605
1204	Neural crest	0	1	1	1	3	9	13	15	17	18	0.453361	0.280742
1205	Anterior somitic tissues	0	0	0	0	2	4	5	6	8	9	0.571993	0.157047
1206	Mixed mesenchymal mesoderm	0	0	0	0	1	1	2	2	2	4	0.749188	0.150527
1207	Endothelium	2	2	2	2	3	3	3	3	3	3	0.631047	0.228274
1208	Dermomyotome	0	1	1	3	3	5	8	12	15	17	0.526486	0.278852
1209	Sclerotome	0	1	1	1	1	1	3	5	6	9	0.65089	0.221634
1210	Cranial mesoderm	0	0	0	0	0	0	2	2	3	3	0.642751	0.109669
1211	Dermomyotome	0	1	2	3	3	4	6	9	10	14	0.434679	0.250061
1212	Anterior somitic tissues	0	1	1	1	3	3	6	9	14	19	0.489638	0.282995
1213	Anterior somitic tissues	0	0	0	0	2	2	2	4	4	4	0.670687	0.0951097
1214	Sclerotome	0	0	1	1	3	4	5	8	8	9	0.561983	0.130491
1215	Cranial mesoderm	0	1	1	1	1	1	1	1	2	2	0.698539	0.0594692
1216	Dermomyotome	0	2	2	2	4	5	8	11	12	13	0.470609	0.234839
1217	Anterior somitic tissues	0	0	1	3	4	4	6	7	10	11	0.481766	0.254768
1218	Endothelium	1	2	2	3	4	4	7	12	14	18	0.394486	0.300633
1219	Sclerotome	1	1	1	2	4	5	6	7	10	13	0.399003	0.160235
1220	Dermomyotome	0	0	0	0	0	0	3	3	5	6	0.718474	-0.0351521
1221	Dermomyotome	0	0	0	3	3	3	6	7	10	11	0.546751	0.176152
1222	Splanchnic mesoderm	0	0	1	2	2	3	3	4	5	5	0.609699	-0.00508034
1223	Dermomyotome	1	1	3	5	6	7	8	9	11	14	0.418351	0.154507
1224	Dermomyotome	0	0	1	1	1	4	6	9	13	17	0.595979	0.209213
1225	Dermomyotome	0	0	0	2	4	6	11	15	18	18	0.560798	0.225184
1226	Dermomyotome	1	2	2	2	2	6	8	10	14	19	0.436036	0.300007
1227	Dermomyotome	0	0	0	0	1	3	3	3	6	8	0.48477	0.18285
1228	Anterior somitic tissues	0	0	1	1	2	2	5	6	7	10	0.49645	0.116659
1229	Dermomyotome	0	0	2	2	2	2	4	8	14	15	0.438724	0.299647
1230	Sclerotome	0	0	0	1	5	6	8	10	19	21	0.524908	0.277788
1231	Dermomyotome	0	0	0	0	0	1	3	3	5	5	0.736505	-0.202561
1232	Dermomyotome	0	1	2	3	5	6	9	12	12	15	0.615932	0.271848
1233	Dermomyotome	0	0	0	1	1	1	1	2	3	4	0.762024	0.267175
1234	Dermomyotome	0	0	0	4	5	5	7	9	9	11	0.434713	0.25135
1235	Dermomyotome	0	0	0	1	1	3	4	8	10	14	0.54835	0.293724
1236	Dermomyotome	0	1	2	3	3	4	4	4	5	7	0.46236	-0.0194311
1237	Dermomyotome	0	0	0	3	5	5	7	9	13	15	0.431846	0.317645
1238	Anterior somitic tissues	0	0	0	0	0	0	1	1	1	3	0.702636	0.21983
1239	Dermomyotome	0	0	1	2	2	3	6	9	11	15	0.510879	0.250996
1240	Sclerotome	1	1	1	2	4	7	11	12	14	15	0.57933	0.134064
1241	Dermomyotome	0	0	0	0	0	1	2	4	4	4	0.548326	-0.0477043
1242	Dermomyotome	0	0	1	2	3	5	5	10	13	14	0.50441	0.272777
1243	Dermomyotome	0	0	0	0	2	3	5	7	7	12	0.418351	0.262496
1244	Cranial mesoderm	0	0	1	2	6	7	11	13	17	19	0.516097	0.309212
1245	Anterior somitic tissues	0	0	0	0	0	1	1	1	1	2	0.794101	-0.0656072
1246	Cranial mesoderm	0	0	1	2	2	2	2	4	4	6	0.509182	0.102996
1247	Dermomyotome	0	0	2	3	3	4	9	10	12	15	0.526979	0.267374
1248	Sclerotome	0	0	0	1	1	1	1	1	2	4	0.72807	-0.131147
1249	Anterior somitic tissues	1	1	2	3	3	3	4	5	6	7	0.566049	0.248296
1250	Sclerotome	0	0	0	0	1	3	5	8	12	13	0.426883	0.276256
1251	Cranial mesoderm	0	0	3	4	5	7	10	12	14	19	0.482054	0.287476
1252	Cranial mesoderm	1	1	1	2	2	3	5	6	8	10	0.428059	0.234028
1253	Neural crest	0	0	2	2	4	6	9	13	14	20	0.465711	0.310421
1254	Dermomyotome	0	0	0	2	3	4	7	9	12	13	0.510555	0.23513
1255	Splanchnic mesoderm	0	0	1	2	3	5	5	6	10	11	0.585139	0.269264
1256	Cranial mesoderm	0	0	0	1	3	6	7	10	11	14	0.486788	0.219013
1257	Intermediate mesoderm	0	0	1	1	1	3	3	6	6	6	0.671227	-0.0442502
1258	Spinal cord	0	0	0	3	3	8	10	13	17	23	0.495186	0.299378
1259	Neural crest	0	0	2	3	6	9	13	15	19	20	0.558495	0.312901
1260	Anterior somitic tissues	0	0	0	0	1	2	2	3	5	6	0.579371	0.0986989
1261	Dermomyotome	0	0	1	2	4	7	9	13	13	13	0.468108	0.189747
1262	Splanchnic mesoderm	0	0	0	0	1	1	5	7	9	10	0.619952	0.239412
1263	Sclerotome	0	0	0	0	1	1	2	2	5	5	0.567173	0.196941
1264	Sclerotome	0	0	0	0	0	2	3	6	6	6	0.612529	-0.178097
1265	Surface ectoderm	0	0	4	4	6	11	12	13	13	14	0.658869	0.189998
1266	Sclerotome	1	2	3	3	3	3	4	7	9	13	0.524217	0.20449
1267	Anterior somitic tissues	0	0	0	0	0	1	1	2	2	2	0.453972	0.106882
1268	Cranial mesoderm	0	0	0	0	0	1	3	4	4	4	0.59219	0.0679822
1269	Cranial mesoderm	0	0	0	0	0	0	1	1	2	2	0.832555	-0.17698
1270	Anterior somitic tissues	0	1	1	3	3	4	4	7	7	8	0.594189	-0.0825037
1271	Cranial mesoderm	0	0	1	1	4	5	6	6	7	10	0.537293	0.035654
1272	Dermomyotome	1	2	3	4	5	7	8	10	11	12	0.652003	0.245707
1273	Dermomyotome	0	0	0	1	3	3	5	5	7	10	0.686292	0.250363
1274	Splanchnic mesoderm	0	0	0	0	3	4	4	7	11	11	0.553172	0.298855
1275	Dermomyotome	0	0	0	1	2	3	4	4	6	7	0.481301	0.00102314
1276	Anterior somitic tissues	0	0	2	2	2	2	3	4	4	6	0.443389	0.134555
1277	Cranial mesoderm	0	0	0	0	1	1	1	1	2	2	0.637544	-0.222605
1278	Anterior somitic tissues	0	0	0	0	1	1	1	1	1	2	0.729564	0.188114
1279	Neural crest	0	1	2	2	2	5	8	12	15	20	0.551606	0.276314
1280	Cranial mesoderm	0	1	2	4	5	7	9	10	14	16	0.440293	0.254296
1281	Dermomyotome	0	0	2	5	5	8	9	9	9	13	0.538056	0.2215
1282	Neural crest	0	0	0	0	0	1	1	1	2	2	0.588705	0.1185
1283	Sclerotome	0	0	1	1	2	3	3	4	4	4	0.613181	0.10067
1284	Sclerotome	0	0	0	0	0	2	2	4	5	7	0.549264	0.279647
1285	Dermomyotome	0	0	2	6	7	9	11	12	13	13	0.471626	0.207598
1286	Cranial mesoderm	0	0	0	0	0	1	1	1	1	1	0.623475	-0.30191
1287	Neural crest	1	1	2	3	3	5	5	5	6	7	0.56545	-0.0459975
1288	Neural crest	0	2	4	5	6	7	9	12	12	15	0.501095	0.247645
1289	Cranial mesoderm	0	0	0	2	2	3	7	8	8	13	0.438186	0.284293
1290	Sclerotome	0	0	1	1	2	5	5	5	5	7	0.479083	-0.124392
1291	Neural crest	0	0	1	1	2	2	3	4	5	5	0.55746	0.143347
1292	Sclerotome	1	1	3	3	3	3	4	5	5	6	0.516051	-0.0629661
1293	Sclerotome	1	1	1	2	2	5	8	10	12	17	0.458339	0.16525
1294	Haematoendothelial progenitors	0	0	0	0	1	2	2	3	3	4	0.706209	0.262837
1295	Cranial mesoderm	0	0	0	1	1	2	3	3	3	3	0.803373	0.057358
1296	Cranial mesoderm	0	0	0	0	0	0	2	2	2	3	0.730028	0.237815
1297	Sclerotome	0	0	1	2	2	2	5	8	12	16	0.49763	0.218539
1298	Sclerotome	0	0	0	0	0	0	2	3	3	4	0.714904	0.0791401
1299	Dermomyotome	0	0	1	3	3	4	7	8	12	14	0.44257	0.305766
1300	Surface ectoderm	0	0	0	2	2	2	2	3	3	3	0.776052	0.0767806
1301	Sclerotome	0	0	3	3	4	6	6	8	9	12	0.46101	0.225531
1302	Sclerotome	0	0	1	3	4	5	7	9	9	11	0.496777	0.173393
1303	Dermomyotome	0	0	1	3	4	7	7	9	11	12	0.600982	0.221754
1304	Cranial mesoderm	0	0	0	1	1	4	5	7	9	11	0.53568	0.306133
1305	Sclerotome	0	0	1	1	1	3	6	7	10	12	0.327269	0.247516
1306	Haematoendothelial progenitors	0	0	0	0	1	1	1	2	2	5	0.61459	0.0183629
1307	Endothelium	0	0	0	0	0	0	0	0	0	0	0.832555	-0.229075
1308	Sclerotome	0	0	0	0	1	1	1	2	3	4	0.711884	-0.21313
1309	Cranial mesoderm	0	1	1	2	2	4	5	5	7	9	0.533993	0.244282
1310	Surface ectoderm	1	2	3	5	7	8	8	11	13	14	0.636486	0.198415
1311	Dermomyotome	0	1	1	4	7	10	12	15	17	20	0.616242	0.275863
1312	Sclerotome	0	0	0	0	0	0	1	1	2	3	0.708938	0.062065
1313	Anterior somitic tissues	0	1	3	3	4	4	4	5	7	9	0.510212	-0.0591685
1314	Forebrain/Midbrain/Hindbrain	0	0	2	3	4	9	10	12	13	15	0.411433	0.271304
1315	Cranial mesoderm	0	0	0	1	2	2	4	7	8	9	0.538417	0.133869
1316	Dermomyotome	0	1	1	1	1	5	10	11	14	16	0.599874	0.260324
1317	Dermomyotome	0	1	1	2	4	6	8	9	12	15	0.568083	0.264966
1318	Dermomyotome	0	1	1	1	1	4	5	9	9	11	0.577444	0.243049
1319	Cranial mesoderm	0	0	1	2	3	4	6	7	7	7	0.679096	0.195682
1320	Sclerotome	0	0	0	0	1	4	5	7	7	10	0.590552	0.19786
1321	Cranial mesoderm	0	0	0	0	0	0	0	1	1	1	0.66506	-0.0387398
1322	Endothelium	0	0	0	0	0	1	2	3	3	4	0.677525	0.0747401
1323	Splanchnic mesoderm	0	0	1	2	7	9	10	12	16	20	0.529027	0.189621
1324	Gut tube	0	1	1	1	1	1	2	2	2	2	0.811474	-0.0563026
1325	Splanchnic mesoderm	0	1	2	3	5	6	9	9	11	11	0.494398	0.164872
1326	Splanchnic mesoderm	1	1	1	1	1	2	2	3	3	4	0.631165	0.273683
1327	Splanchnic mesoderm	0	3	4	4	4	5	6	9	12	14	0.549143	0.254791
1328	Splanchnic mesoderm	0	0	1	3	4	5	5	7	9	10	0.502085	0.268704
1329	Haematoendothelial progenitors	0	0	0	0	0	0	3	3	4	4	0.632438	0.109913
1330	Splanchnic mesoderm	0	0	1	1	2	3	3	4	6	7	0.541263	0.127846
1331	Splanchnic mesoderm	0	1	1	1	1	3	4	7	8	13	0.529041	0.138747
1332	Gut tube	0	0	2	2	2	2	3	4	6	11	0.456444	0.086437
1333	Haematoendothelial progenitors	0	0	0	1	1	2	2	3	3	3	0.66666	0.304456
1334	Splanchnic mesoderm	0	1	3	6	10	12	13	17	21	23	0.478182	0.211165
1335	Splanchnic mesoderm	0	2	4	6	9	9	10	12	17	20	0.437584	0.216102
1336	Splanchnic mesoderm	0	0	1	4	5	6	9	10	12	13	0.551427	0.174584
1337	Splanchnic mesoderm	0	0	1	1	2	3	4	4	7	8	0.702919	0.290571
1338	Splanchnic mesoderm	0	0	1	1	3	5	5	5	7	10	0.597853	0.0830446
1339	Cranial mesoderm	0	0	0	0	0	0	0	2	3	5	0.654404	0.251268
1340	Splanchnic mesoderm	0	0	2	3	6	11	13	14	14	18	0.538572	0.0139124
1341	Haematoendothelial progenitors	0	1	1	2	2	5	6	11	12	16	0.583596	0.0447039
1342	Splanchnic mesoderm	0	0	1	2	3	4	5	6	6	6	0.543228	0.234966
1343	Endothelium	0	0	0	0	0	0	0	1	1	3	0.565743	0.216489
1344	Gut tube	0	1	1	1	4	5	5	5	7	9	0.516675	0.0645507
1345	Gut tube	0	0	1	2	2	2	2	5	6	9	0.588254	0.135797
1346	Gut tube	0	0	0	0	1	1	1	2	2	3	0.658909	0.0686779
1347	Splanchnic mesoderm	0	0	2	2	4	5	6	9	14	17	0.42385	0.240251
1348	Gut tube	0	2	2	3	5	6	10	12	13	14	0.554056	-0.00552743
1349	Splanchnic mesoderm	0	0	0	0	0	0	1	2	2	3	0.62884	-0.141567
1350	Gut tube	0	0	2	3	5	5	7	11	13	17	0.57374	0.0458301
1351	Gut tube	0	0	0	0	0	0	0	0	0	0	0.832555	-0.172354
1352	Splanchnic mesoderm	0	0	0	2	2	2	3	5	7	10	0.540549	0.213673
1353	Gut tube	0	1	1	1	2	3	3	6	7	9	0.490871	0.167182
1354	Endothelium	0	1	1	1	1	1	1	1	1	3	0.658373	-0.044145
1355	Splanchnic mesoderm	0	0	0	0	1	3	5	7	7	8	0.663566	0.131043
1356	Gut tube	0	1	2	5	8	9	12	14	17	17	0.552829	0.0144292
1357	Splanchnic mesoderm	0	0	0	2	2	2	2	2	3	4	0.633205	0.237592
1358	Gut tube	0	1	1	2	6	8	11	14	16	20	0.409324	0.115729
1359	Gut tube	0	0	0	1	1	3	3	4	4	7	0.832555	0.28553
1360	Gut tube	0	0	0	1	2	2	2	3	4	4	0.772396	-0.0658659
1361	Gut tube	0	0	1	1	3	4	7	10	12	13	0.665958	0.0705837
1362	Gut tube	0	0	0	1	1	1	1	1	1	1	0.832555	0.0568286
1363	Haematoendothelial progenitors	0	0	0	0	0	0	2	3	3	4	0.607911	0.248461
1364	Gut tube	0	1	3	4	6	7	7	11	14	19	0.616762	0.0580524
1365	Splanchnic mesoderm	0	0	1	1	1	1	2	3	3	4	0.670271	0.236215
1366	Gut tube	0	2	2	5	6	9	10	10	11	11	0.653816	-0.00403809
1367	Gut tube	0	0	0	1	3	7	8	10	11	14	0.469038	0.0713127
1368	Gut tube	0	0	0	1	4	5	5	8	8	10	0.678568	0.0953384
1369	Splanchnic mesoderm	0	1	2	2	3	5	6	8	10	10	0.445781	0.0166274
1370	Splanchnic mesoderm	0	0	1	3	4	4	5	7	10	10	0.67469	0.277635
1371	Gut tube	0	0	0	0	0	0	1	1	1	2	0.750342	-0.0172245
1372	Gut tube	0	1	1	5	5	6	9	10	10	12	0.594445	0.0396926
1373	Gut tube	0	2	2	3	5	8	10	12	13	16	0.460874	0.014061
1374	Splanchnic mesoderm	0	2	4	4	5	5	7	9	12	14	0.47955	0.249172
1375	Surface ectoderm	0	0	0	1	1	1	2	4	7	9	0.66466	0.309421
1376	Gut tube	0	0	2	3	3	3	3	4	6	6	0.609004	0.0130891
1377	Gut tube	0	0	0	1	2	2	4	7	7	7	0.581691	0.0344345
1378	Gut tube	0	0	1	1	1	1	1	2	3	4	0.553947	-0.0562852
1379	Splanchnic mesoderm	0	0	0	2	3	4	5	6	9	10	0.539012	0.213071
1380	Gut tube	0	0	1	1	1	1	2	2	2	2	0.68593	-0.0932895
1381	Gut tube	0	0	0	1	1	2	5	5	6	7	0.616762	0.0401329
1382	Gut tube	0	1	1	1	3	5	6	11	16	21	0.550356	0.0607793
1383	Splanchnic mesoderm	0	0	0	0	0	0	0	0	0	1	0.60404	0.225129
1384	Gut tube	0	1	1	2	3	3	4	4	6	6	0.434847	-0.0487363
1385	Gut tube	0	2	2	3	4	5	6	7	9	9	0.516516	0.0140949
1386	Gut tube	0	0	0	0	0	0	1	1	2	4	0.769831	-0.17452
1387	Gut tube	0	0	1	2	3	3	3	5	6	9	0.650239	-0.0137683
1388	Anterior somitic tissues	0	0	0	1	1	2	2	4	6	8	0.676507	0.295957
1389	Gut tube	0	0	0	0	0	1	4	6	9	10	0.467137	0.301649
1390	Gut tube	0	0	0	1	1	4	5	5	7	7	0.631362	0.0106756
1391	Gut tube	0	0	0	0	1	2	3	3	3	4	0.65295	-0.0612505
1392	Gut tube	0	0	0	0	0	0	1	2	4	4	0.790925	-0.0153913
1393	Gut tube	0	0	0	0	1	2	3	3	3	3	0.707897	0.0387106
1394	Gut tube	0	0	0	0	1	2	4	4	5	7	0.626863	0.219865
1395	Splanchnic mesoderm	0	1	2	3	5	6	7	11	14	14	0.557345	0.262027
1396	Gut tube	1	2	3	3	4	5	5	6	6	6	0.464501	0.00526404
1397	Gut tube	0	0	0	2	3	3	3	4	4	7	0.684146	-0.00273408
1398	Gut tube	0	3	4	5	7	11	11	13	16	16	0.650239	-0.000770256
1399	Cranial mesoderm	0	1	1	4	4	7	8	10	11	13	0.591504	0.26746
1400	Gut tube	0	1	2	2	3	6	8	13	14	16	0.650239	0.0493444
1401	Splanchnic mesoderm	0	0	0	0	0	0	0	1	1	2	0.631584	-0.0136567
1402	Endothelium	0	0	0	0	0	0	0	0	1	2	0.605326	0.0833257
1403	Gut tube	0	0	2	4	4	4	4	4	4	5	0.630645	0.084614
1404	Gut tube	0	0	0	0	1	1	1	2	2	2	0.726663	-0.102462
1405	Gut tube	0	2	2	2	3	4	4	4	5	6	0.644427	0.0129931
1406	Gut tube	0	1	1	2	2	2	4	5	6	8	0.580425	0.132706
1407	Gut tube	0	0	0	1	1	1	1	1	1	1	0.595921	-0.252928
1408	Neural crest	0	0	0	0	1	2	4	5	6	7	0.593812	0.322429
1409	Splanchnic mesoderm	0	0	0	0	1	1	2	3	4	5	0.503217	0.0465552
1410	Gut tube	0	0	0	0	0	1	2	2	5	7	0.608507	0.318643
1411	Gut tube	0	2	3	4	4	4	6	8	10	12	0.726663	-0.0281777
1412	Gut tube	0	2	3	3	5	8	12	13	15	15	0.724981	-0.0187986
1413	Gut tube	0	0	0	1	3	7	7	7	10	11	0.650239	0.0643916
1414	Gut tube	0	0	2	3	4	7	8	9	11	11	0.40932	0.0532761
1415	Endothelium	1	1	1	1	1	1	1	1	1	1	0.476563	0.109116
1416	Gut tube	1	2	2	3	3	3	4	4	4	7	0.554631	0.242034
1417	Splanchnic mesoderm	0	0	0	0	0	0	1	2	6	6	0.614326	0.277413
1418	Gut tube	2	3	6	7	9	10	12	13	17	18	0.58482	-1.84941e-05
1419	Gut tube	0	0	1	1	3	5	8	8	9	10	0.832555	-0.0247445
1420	Cranial mesoderm	0	0	0	0	0	0	0	0	1	1	0.710668	-0.124532
1421	Gut tube	0	0	0	1	2	3	6	8	13	16	0.769831	0.102168
1422	Gut tube	0	0	0	0	0	2	2	3	3	3	0.655818	0.0383545
1423	Gut tube	0	1	2	4	5	8	10	12	15	16	0.602688	0.0841798
1424	Gut tube	0	0	0	0	0	0	0	1	1	3	0.724981	0.103689
1425	Gut tube	0	1	1	3	5	5	5	5	8	9	0.404841	-0.00352344
1426	Cranial mesoderm	0	0	0	1	3	4	6	6	8	9	0.539247	0.217437
1427	Neural crest	0	0	1	3	5	5	7	9	12	14	0.696565	0.283733
1428	Splanchnic mesoderm	0	1	4	4	5	7	8	8	8	8	0.568812	0.248944
1429	Gut tube	1	2	3	4	4	6	11	14	16	20	0.554331	0.0802687
1430	Splanchnic mesoderm	0	1	1	2	4	7	9	9	11	12	0.639978	0.246894
1431	Neural crest	0	0	0	0	0	1	2	2	2	3	0.670687	0.240376
1432	Cranial mesoderm	0	0	1	1	2	3	6	6	7	10	0.567289	0.256861
1433	Gut tube	0	1	3	4	7	13	16	16	16	19	0.682267	-0.0129674
1434	Gut tube	0	1	1	2	4	4	6	7	9	13	0.58482	0.0943018
1435	Gut tube	0	0	0	1	2	2	4	5	5	7	0.617197	0.036834
1436	Endothelium	0	0	0	0	0	1	1	4	4	5	0.755217	0.22595
1437	Gut tube	3	3	5	5	8	10	11	12	13	14	0.451025	0.0021588
1438	Gut tube	0	1	1	1	2	4	5	7	10	11	0.347796	-0.00147759
1439	Gut tube	2	5	5	7	9	11	11	11	13	15	0.423643	-5.94693e-05
1440	Gut tube	1	1	1	1	2	2	3	5	7	10	0.525905	0.247039
1441	Gut tube	0	0	0	1	3	3	5	5	6	7	0.68593	0.0806518
1442	Gut tube	0	1	1	1	3	5	6	8	9	12	0.636764	-0.0338216
1443	Haematoendothelial progenitors	0	0	0	0	0	0	0	0	0	1	0.757868	0.281762
1444	Gut tube	2	3	3	6	6	8	10	11	14	17	0.481917	0.00824918
1445	Splanchnic mesoderm	0	0	0	0	1	2	2	2	5	9	0.469523	0.276745
1446	Erythroid	0	0	0	0	0	0	1	2	2	2	0.584177	-0.0621725
1447	Gut tube	0	0	0	0	0	0	0	0	0	1	0.740593	-0.18779
1448	Splanchnic mesoderm	0	0	0	0	1	1	2	2	2	2	0.730335	0.0195258
1449	Cranial mesoderm	0	0	1	2	6	8	9	10	13	13	0.592015	0.248835
1450	Splanchnic mesoderm	1	1	2	2	2	2	4	5	8	9	0.432543	0.29002
1451	Neural crest	1	3	3	7	7	7	10	11	12	12	0.492337	0.255504
1452	Neural crest	0	0	0	0	0	1	1	3	4	4	0.683766	0.18475
1453	Splanchnic mesoderm	1	1	1	1	1	1	2	2	2	3	0.578745	0.281213
1454	Gut tube	0	0	1	1	2	3	6	7	8	10	0.340886	-0.014885
1455	Gut tube	0	0	2	3	3	4	4	5	7	8	0.551649	0.0830571
1456	Haematoendothelial progenitors	0	0	0	2	3	4	6	9	10	13	0.593872	0.282323
1457	Gut tube	0	0	0	0	0	0	1	2	3	5	0.727687	0.0353417
1458	Splanchnic mesoderm	0	1	3	3	6	7	8	10	11	12	0.542447	-0.0117446
1459	Splanchnic mesoderm	0	0	0	2	3	4	5	7	9	10	0.451428	0.0572658
1460	Cranial mesoderm	0	0	0	0	0	1	1	1	1	2	0.677338	0.234346
1461	Endothelium	0	1	1	1	1	1	2	2	2	3	0.540065	0.107327
1462	Splanchnic mesoderm	0	0	0	0	1	2	2	2	3	8	0.611997	0.288941
1463	Neural crest	1	1	1	1	2	3	5	8	10	12	0.583553	0.101499
1464	Splanchnic mesoderm	0	1	2	3	4	4	5	6	8	8	0.594187	0.169238
1465	Sclerotome	0	0	0	1	2	2	2	2	2	3	0.476513	0.0426702
1466	Splanchnic mesoderm	0	0	0	0	0	1	2	3	3	6	0.650239	-0.00662561
1467	Splanchnic mesoderm	0	0	1	2	4	5	5	9	9	10	0.593196	-0.00645108
1468	Gut tube	0	0	0	0	1	4	5	7	7	10	0.553608	-0.00692863
1469	Splanchnic mesoderm	0	0	1	2	2	2	3	5	6	8	0.572803	0.0354345
1470	Haematoendothelial progenitors	1	1	1	1	1	4	5	5	6	9	0.501542	0.106138
1471	Gut tube	0	1	1	1	1	2	2	3	5	5	0.420112	0.149479
1472	Splanchnic mesoderm	0	0	0	1	3	4	9	12	15	19	0.542329	0.0286362
1473	Splanchnic mesoderm	0	0	0	1	3	4	5	6	8	8	0.665492	0.251584
1474	Gut tube	0	0	0	0	0	2	2	4	6	9	0.492288	0.00872195
1475	Splanchnic mesoderm	0	1	2	3	5	10	10	11	11	11	0.564164	0.26339
1476	Splanchnic mesoderm	2	2	2	2	2	2	3	4	7	9	0.460932	0.287602
1477	Splanchnic mesoderm	0	0	0	0	0	1	1	1	1	1	0.832555	-0.247406
1478	Splanchnic mesoderm	0	0	0	0	0	0	0	1	1	2	0.811474	0.0108766
1479	Neural crest	0	0	1	1	4	5	7	10	11	12	0.628002	0.0912391
1480	Splanchnic mesoderm	0	1	2	2	3	5	6	6	6	6	0.631047	0.244885
1481	Splanchnic mesoderm	0	0	2	2	3	3	4	4	4	5	0.562588	0.246481
1482	Splanchnic mesoderm	0	0	0	1	1	1	1	1	1	1	0.542816	0.185478
1483	Splanchnic mesoderm	0	0	1	2	2	4	4	6	7	9	0.568817	0.114965
1484	Splanchnic mesoderm	0	0	0	1	1	2	6	8	14	16	0.555475	-0.0125352
1485	Splanchnic mesoderm	0	0	1	1	2	2	2	2	4	5	0.754539	0.179897
1486	Splanchnic mesoderm	0	0	0	0	0	1	2	3	4	4	0.688985	0.263961
1487	Neural crest	0	0	0	1	1	2	2	3	3	4	0.604956	0.00842121
1488	Cranial mesoderm	0	0	0	0	3	3	6	8	9	9	0.707434	0.318127
1489	Anterior somitic tissues	0	0	0	1	1	2	2	2	2	4	0.667802	-0.0784563
1490	Splanchnic mesoderm	0	0	0	1	1	2	3	3	5	5	0.709313	0.304553
1491	Anterior somitic tissues	0	0	1	2	3	3	4	9	12	13	0.482982	0.30537
1492	Splanchnic mesoderm	0	1	1	3	5	7	7	11	14	14	0.616762	0.0999309
1493	Splanchnic mesoderm	0	0	1	1	1	2	3	3	3	3	0.757868	0.20193
1494	Haematoendothelial progenitors	0	0	0	1	2	2	3	3	4	4	0.638056	0.223294
1495	Splanchnic mesoderm	0	0	0	1	1	3	3	6	7	8	0.73902	0.0861417
1496	Splanchnic mesoderm	0	0	1	3	3	5	5	8	12	12	0.554984	0.0611489
1497	Neural crest	0	0	0	0	2	2	2	3	4	5	0.616036	0.0361551
1498	Splanchnic mesoderm	0	1	1	1	1	1	2	3	4	5	0.636387	0.13608
1499	Haematoendothelial progenitors	0	0	1	1	2	2	3	4	6	6	0.478325	0.158991
1500	Endothelium	0	0	1	1	1	3	4	4	5	7	0.423469	0.0132637
1501	Splanchnic mesoderm	0	1	1	2	3	3	4	4	4	4	0.560415	0.185472
1502	Neural crest	0	0	0	1	1	1	1	2	2	3	0.484548	0.175555
1503	Splanchnic mesoderm	0	0	0	1	2	3	3	6	6	8	0.542584	0.265417
1504	Neural crest	0	0	1	1	2	3	3	5	7	7	0.513735	0.284528
1505	Anterior somitic tissues	0	0	0	0	1	1	1	1	2	3	0.620918	0.119735
1506	Splanchnic mesoderm	0	0	0	1	2	5	6	6	8	10	0.519126	0.257644
1507	Haematoendothelial progenitors	1	1	2	2	2	5	6	8	8	9	0.545008	0.245358
1508	Splanchnic mesoderm	0	1	2	2	2	3	4	7	8	9	0.493762	0.288367
1509	Neural crest	0	0	0	0	0	0	2	2	3	4	0.487868	0.220058
1510	Splanchnic mesoderm	1	1	1	2	3	3	4	4	5	8	0.575443	0.251262
1511	Haematoendothelial progenitors	0	0	0	0	0	0	0	1	1	1	0.674966	0.0825519
1512	Cranial mesoderm	0	0	1	1	2	2	3	4	6	6	0.66281	0.199784
1513	Haematoendothelial progenitors	0	0	0	0	0	0	0	0	0	0	0.620558	-0.280508
1514	Sclerotome	0	0	0	0	0	0	0	0	0	1	0.832555	0.224841
1515	Splanchnic mesoderm	0	0	0	0	0	0	0	0	0	0	0.638564	-0.0743996
1516	Splanchnic mesoderm	0	0	1	1	1	2	3	5	5	6	0.726881	0.0859071
1517	Neural crest	0	0	1	1	2	2	2	2	3	3	0.73325	0.306311
1518	Splanchnic mesoderm	1	1	1	2	3	3	3	4	4	4	0.554984	0.243882
1519	Endothelium	0	0	0	0	0	1	1	1	1	3	0.482808	-0.129312
1520	Neural crest	0	0	0	0	1	1	3	4	7	11	0.667467	0.0523372
1521	Neural crest	0	0	1	2	3	4	5	7	10	11	0.711884	0.268807
1522	Splanchnic mesoderm	0	0	1	3	5	7	11	14	17	20	0.494064	0.220701
1523	Splanchnic mesoderm	0	0	1	1	2	3	3	6	7	9	0.439153	0.00487791
1524	Dermomyotome	0	0	0	0	0	0	0	0	1	3	0.781506	0.306158
1525	Sclerotome	0	2	2	2	3	4	7	9	12	16	0.496171	0.324382
1526	Sclerotome	0	0	3	3	5	8	12	12	13	14	0.496621	0.28372
1527	Endothelium	0	0	0	1	1	1	1	1	1	1	0.592965	0.04476
1528	Neural crest	0	0	2	2	2	4	7	7	9	17	0.545994	0.32271
1529	Cranial mesoderm	0	1	2	5	6	8	10	14	14	16	0.511386	0.295615
1530	Sclerotome	0	0	0	0	1	1	2	5	6	11	0.513712	0.244465
1531	Anterior somitic tissues	0	0	3	4	6	8	10	11	12	12	0.520521	0.0775733
1532	Splanchnic mesoderm	0	0	2	3	3	5	7	10	10	10	0.561071	0.130641
1533	Splanchnic mesoderm	0	0	2	2	4	6	7	9	11	12	0.495032	0.263988
1534	Splanchnic mesoderm	0	0	0	1	1	5	7	11	12	14	0.542142	0.0348205
1535	Dermomyotome	0	0	0	0	0	0	0	0	1	1	0.803373	0.0580529
1536	Haematoendothelial progenitors	0	1	1	2	3	3	3	4	7	11	0.642054	0.00316039
1537	Splanchnic mesoderm	0	2	2	2	4	4	5	6	8	8	0.464162	0.296077
1538	Splanchnic mesoderm	1	1	1	3	3	4	4	4	4	4	0.4624	0.254119
1539	Sclerotome	0	0	0	0	1	3	4	6	8	9	0.465711	0.32473
1540	Anterior somitic tissues	0	1	1	1	2	3	5	6	8	9	0.570085	0.248252
1541	Splanchnic mesoderm	0	0	1	2	3	3	4	4	6	7	0.520089	0.259329
1542	Gut tube	0	2	2	5	5	5	6	6	10	11	0.46986	0.225423
1543	Cranial mesoderm	0	0	0	0	0	0	0	0	3	3	0.560151	0.279878
1544	Haematoendothelial progenitors	0	1	2	3	4	5	7	9	11	13	0.374276	0.063221
1545	Sclerotome	0	0	0	2	4	9	10	14	15	19	0.599147	0.266776
1546	Anterior somitic tissues	0	0	1	1	1	1	2	9	11	12	0.503661	0.132368
1547	Sclerotome	0	1	2	4	5	6	7	9	12	16	0.552559	0.324644
1548	Cranial mesoderm	0	1	1	2	2	3	7	7	7	8	0.555387	0.125821
1549	Dermomyotome	0	0	0	0	0	0	1	1	2	3	0.691727	-0.0689654
1550	Sclerotome	0	0	1	1	2	3	4	4	6	6	0.350913	0.252183
1551	Endothelium	0	1	2	2	2	4	5	5	5	7	0.532745	-0.138265
1552	Endothelium	0	0	1	2	2	4	4	5	5	5	0.475826	-0.182773
1553	Splanchnic mesoderm	0	1	1	2	6	8	12	13	16	18	0.650239	0.101367
1554	Cranial mesoderm	0	0	0	0	0	0	0	1	1	1	0.658789	-0.0472858
1555	Cranial mesoderm	0	0	0	0	0	1	2	2	4	4	0.496498	0.180259
1556	Sclerotome	0	0	0	0	0	0	0	0	1	2	0.54029	0.0666935
1557	Splanchnic mesoderm	0	0	1	1	2	2	2	2	3	3	0.650755	0.225664
1558	Endothelium	0	0	0	0	0	0	1	1	4	6	0.562586	0.0817668
1559	Neural crest	0	0	1	2	2	2	2	4	6	6	0.556828	0.272818
1560	Splanchnic mesoderm	0	0	0	2	2	3	3	3	4	4	0.662168	-0.0195262
1561	Neural crest	0	2	4	5	9	9	10	11	11	12	0.571967	0.290987
1562	Haematoendothelial progenitors	0	0	0	0	1	1	1	4	5	8	0.647722	0.089032
1563	Splanchnic mesoderm	0	0	1	3	8	9	11	14	20	22	0.553947	0.182715
1564	Sclerotome	0	0	1	1	1	4	5	11	13	15	0.417208	0.241069
1565	Haematoendothelial progenitors	0	0	2	4	5	8	9	11	12	13	0.551995	0.0914715
1566	Dermomyotome	0	0	1	1	1	2	4	6	7	8	0.602752	0.230366
1567	Sclerotome	0	0	0	1	1	1	5	5	6	9	0.672606	0.0518775
1568	Splanchnic mesoderm	0	0	0	0	0	0	0	1	1	2	0.623697	-0.0383967
1569	Splanchnic mesoderm	0	0	1	1	2	2	4	5	9	9	0.622668	0.266367
1570	Haematoendothelial progenitors	0	1	1	1	1	2	3	3	3	3	0.730028	-0.11426
1571	Anterior somitic tissues	0	1	1	2	6	8	9	11	12	14	0.628781	0.297829
1572	Dermomyotome	0	0	0	3	3	4	6	8	9	14	0.636129	0.296998
1573	Cranial mesoderm	0	0	2	3	4	5	8	12	15	17	0.598642	0.320598
1574	Dermomyotome	0	0	0	0	1	1	1	2	2	3	0.607581	0.0984091
1575	Sclerotome	0	0	0	0	1	2	6	7	8	11	0.66547	0.0767055
1576	Endothelium	0	0	1	1	3	3	3	4	4	4	0.557688	-0.215997
1577	Endothelium	0	1	3	3	4	4	4	5	5	6	0.517771	-0.172397
1578	Endothelium	0	0	0	0	0	1	1	2	5	5	0.644195	0.0538333
1579	Cranial mesoderm	0	0	0	0	1	3	3	4	7	13	0.746507	0.289077
1580	Splanchnic mesoderm	0	0	0	1	2	3	4	5	8	10	0.602962	0.0298333
1581	Sclerotome	0	0	0	1	1	1	1	2	3	3	0.670199	-0.00738627
1582	Splanchnic mesoderm	0	0	0	1	2	3	4	7	10	12	0.724981	0.0846949
1583	Endothelium	0	0	3	5	7	8	9	11	12	14	0.507406	0.0865272
1584	Sclerotome	0	0	2	4	6	8	8	10	12	14	0.410608	0.153725
1585	Endothelium	0	1	1	2	4	5	7	8	9	14	0.427156	0.0560968
1586	Sclerotome	0	0	1	1	2	2	4	4	7	7	0.556292	0.171061
1587	Splanchnic mesoderm	0	0	3	4	4	5	7	9	10	10	0.672606	0.0113192
1588	Haematoendothelial progenitors	0	0	0	1	2	3	4	4	5	8	0.752942	0.27139
1589	Endothelium	0	0	0	1	2	2	2	2	2	3	0.671227	0.164435
1590	Endothelium	0	3	3	3	4	6	8	9	9	12	0.454052	0.0526648
1591	Dermomyotome	0	0	0	1	4	4	5	7	9	10	0.490095	0.318795
1592	Splanchnic mesoderm	0	1	1	2	3	5	7	8	10	13	0.68593	0.235743
1593	Cranial mesoderm	0	0	0	0	0	1	1	1	1	2	0.632953	-0.255384
1594	Cranial mesoderm	0	0	1	1	2	2	3	6	9	12	0.472444	0.113031
1595	Sclerotome	0	1	3	6	7	8	10	10	15	19	0.537967	0.291894
1596	Splanchnic mesoderm	0	1	2	2	2	2	3	7	10	11	0.65427	0.0138915
1597	Cranial mesoderm	0	0	0	0	1	1	1	1	1	3	0.484308	0.280018
1598	Cranial mesoderm	0	0	0	0	0	0	0	0	0	0	0.762024	-0.000582904
1599	Dermomyotome	0	0	0	0	1	3	5	7	7	8	0.62428	0.127985
1600	Dermomyotome	0	1	2	4	4	7	9	10	13	16	0.543115	0.132558
1601	Endothelium	0	0	0	0	1	2	2	2	3	5	0.618111	0.0443104
1602	Splanchnic mesoderm	0	0	0	1	2	2	2	5	6	7	0.520567	0.179236
1603	Endothelium	0	0	0	2	2	2	4	5	10	10	0.63079	0.252772
1604	Endothelium	0	0	0	1	2	2	3	6	6	7	0.725381	-0.0150863
1605	Anterior somitic tissues	0	0	1	1	3	3	5	6	7	8	0.593872	0.210372
1606	Haematoendothelial progenitors	0	1	1	1	3	6	9	10	12	14	0.433899	0.0943743
1607	Splanchnic mesoderm	0	0	1	2	2	2	5	5	9	13	0.631504	0.305526
1608	Anterior somitic tissues	0	0	0	0	0	0	0	0	2	3	0.665205	0.153053
1609	Cranial mesoderm	0	0	0	0	0	0	0	1	4	4	0.718609	0.259281
1610	Sclerotome	0	0	1	1	1	2	3	3	4	5	0.552219	0.214358
1611	Endothelium	0	0	0	0	0	4	4	5	6	8	0.538417	0.0660354
1612	Sclerotome	0	2	2	3	5	6	8	10	13	14	0.503613	0.30726
1613	Sclerotome	0	0	0	0	1	1	3	3	4	6	0.651791	-0.0110106
1614	Endothelium	0	0	0	0	1	1	1	3	3	4	0.706123	0.25183
1615	Dermomyotome	0	1	1	1	1	2	7	8	8	8	0.544884	0.027299
1616	Cranial mesoderm	0	0	0	0	0	2	2	2	2	3	0.549562	0.171879
1617	Sclerotome	0	0	1	2	5	5	8	10	11	13	0.642342	0.228501
1618	Endothelium	0	2	3	3	5	6	10	12	14	14	0.558089	0.0678947
1619	Cranial mesoderm	0	1	1	3	5	5	7	7	11	13	0.430863	0.281625
1620	Dermomyotome	0	2	2	4	7	9	10	10	15	16	0.390873	0.135027
1621	Sclerotome	0	0	1	2	4	4	5	6	8	9	0.496852	0.285195
1622	Cranial mesoderm	0	0	1	1	2	3	3	4	6	6	0.594086	0.309128
1623	Sclerotome	0	0	1	1	3	4	4	5	7	8	0.511291	0.197941
1624	Haematoendothelial progenitors	0	0	0	0	0	2	5	6	9	11	0.655511	0.0674696
1625	Endothelium	0	0	0	0	0	0	0	0	0	0	0.784003	-0.288043
1626	Cranial mesoderm	0	0	1	1	2	2	3	3	4	5	0.753392	0.150205
1627	Endothelium	0	1	3	4	6	8	9	9	10	11	0.420644	0.0570594
1628	Cranial mesoderm	0	0	0	1	1	2	3	4	4	7	0.685709	0.274913
1629	Cranial mesoderm	0	0	0	0	0	0	1	1	3	6	0.716813	0.313132
1630	Endothelium	0	0	0	0	3	5	5	7	7	9	0.739236	0.0357119
1631	Anterior somitic tissues	0	0	1	2	4	4	5	8	11	15	0.42228	0.0962909
1632	Splanchnic mesoderm	0	0	1	2	3	3	3	3	5	7	0.655151	0.162735
1633	Sclerotome	0	2	3	4	6	6	7	10	13	14	0.460933	0.31287
1634	Cranial mesoderm	0	1	1	3	4	5	8	8	11	12	0.67156	0.318123
1635	Neural crest	0	0	0	1	3	7	8	11	14	16	0.483145	0.275088
1636	Splanchnic mesoderm	0	0	0	2	2	3	5	6	11	12	0.726881	0.26501
1637	Sclerotome	0	1	3	4	5	5	9	11	15	15	0.660368	0.287415
1638	Haematoendothelial progenitors	0	1	2	4	4	4	6	7	9	10	0.626022	0.0139618
1639	Endothelium	0	0	0	1	2	3	3	4	4	5	0.555387	-0.0196686
1640	Haematoendothelial progenitors	0	0	0	0	1	1	4	7	11	11	0.50354	0.0233708
1641	Neural crest	0	1	1	1	3	3	3	4	5	7	0.510341	0.218739
1642	Cranial mesoderm	0	0	0	1	1	1	3	5	6	8	0.601989	0.283837
1643	Splanchnic mesoderm	0	1	2	4	5	5	8	9	10	11	0.553947	0.237536
1644	Dermomyotome	0	1	2	3	3	5	6	10	13	16	0.549011	0.310291
1645	Dermomyotome	0	0	0	0	0	2	3	5	6	7	0.528239	0.177178
1646	Sclerotome	0	0	0	0	3	4	5	6	7	9	0.400861	0.103536
1647	Cranial mesoderm	0	0	0	2	3	4	4	6	8	14	0.784003	0.258139
1648	Neural crest	0	1	1	4	4	6	9	9	12	17	0.626787	0.32555
1649	Neural crest	0	2	2	3	6	7	10	13	14	14	0.526199	0.131572
1650	Cranial mesoderm	0	0	0	1	2	4	5	8	9	11	0.535917	0.319679
1651	Haematoendothelial progenitors	0	0	0	1	2	4	9	9	9	9	0.60059	0.292193
1652	Anterior somitic tissues	0	1	3	3	3	4	4	4	5	5	0.513781	-0.194625
1653	Dermomyotome	0	0	0	0	0	0	1	2	3	4	0.623118	0.0903328
1654	Endothelium	0	1	2	3	3	3	7	11	11	12	0.546658	0.0463409
1655	Cranial mesoderm	0	0	0	0	2	3	4	8	10	12	0.719309	0.220864
1656	Sclerotome	0	0	0	0	2	2	4	7	8	10	0.717826	0.0746212
1657	Cranial mesoderm	0	1	1	1	1	1	1	2	2	2	0.640327	-0.074339
1658	Sclerotome	0	0	0	2	5	7	10	14	17	20	0.589003	0.324242
1659	Sclerotome	1	1	2	3	3	6	10	13	13	18	0.469142	0.273617
1660	Neural crest	0	0	0	0	0	0	0	0	0	0	0.641016	0.176866
1661	Splanchnic mesoderm	0	0	0	1	2	3	3	3	5	8	0.616762	0.279952
1662	Cranial mesoderm	0	0	0	1	2	4	6	6	8	11	0.50354	0.0348621
1663	Anterior somitic tissues	0	2	3	5	5	9	12	13	14	16	0.572173	0.306655
1664	Splanchnic mesoderm	0	0	0	0	0	0	0	1	3	4	0.734647	0.0786284
1665	Anterior somitic tissues	0	0	0	0	1	1	2	4	5	5	0.611937	0.238582
1666	Neural crest	0	0	2	2	5	9	11	14	17	18	0.520951	0.312624
1667	Dermomyotome	0	1	1	1	2	2	4	5	8	9	0.533925	0.0132976
1668	Endothelium	0	0	0	0	0	0	0	0	0	0	0.735824	0.0263217
1669	Dermomyotome	0	0	0	0	1	1	1	1	1	2	0.741761	0.0834284
1670	Dermomyotome	1	1	2	3	4	7	10	11	16	18	0.40936	0.271628
1671	Splanchnic mesoderm	0	1	3	6	9	10	14	16	18	23	0.58482	0.227122
1672	Endothelium	0	0	0	0	0	0	0	0	0	1	0.776052	0.177823
1673	Splanchnic mesoderm	0	0	0	0	0	0	0	0	0	1	0.832555	-0.223147
1674	Splanchnic mesoderm	0	0	1	1	3	4	4	6	8	9	0.747818	0.0732391
1675	Splanchnic mesoderm	0	1	1	2	2	4	4	5	8	11	0.498916	0.237654
1676	Gut tube	0	0	1	2	3	4	6	8	11	11	0.595501	0.230539
1677	Splanchnic mesoderm	0	1	1	2	3	3	4	7	9	13	0.68593	0.261379
1678	Splanchnic mesoderm	0	0	1	1	1	1	1	3	4	5	0.614108	0.00157244
1679	Splanchnic mesoderm	0	0	0	5	8	10	12	14	15	15	0.496825	0.0876042
1680	Splanchnic mesoderm	0	1	1	2	3	6	9	11	14	19	0.650239	0.0529366
1681	Splanchnic mesoderm	0	0	0	0	0	0	1	1	1	1	0.769831	-0.118248
1682	Splanchnic mesoderm	0	0	0	2	5	7	10	12	12	16	0.68593	0.146199
1683	Splanchnic mesoderm	0	0	1	1	2	3	4	5	5	6	0.614108	0.0598945
1684	Splanchnic mesoderm	0	0	1	2	2	5	7	9	13	16	0.502468	0.0274339
1685	Splanchnic mesoderm	1	1	1	1	2	2	2	3	4	8	0.661451	0.269732
1686	Splanchnic mesoderm	0	1	1	1	1	2	7	11	13	17	0.616228	0.145856
1687	Splanchnic mesoderm	0	0	0	0	0	0	0	4	7	10	0.832555	0.178253
1688	Splanchnic mesoderm	0	0	1	1	1	1	3	5	6	12	0.717915	0.155191
1689	Gut tube	0	0	0	2	4	7	10	11	15	17	0.529523	0.0401994
1690	Splanchnic mesoderm	1	1	2	4	5	5	5	11	11	11	0.48499	0.27239
1691	Splanchnic mesoderm	0	1	3	3	3	3	3	3	5	7	0.68593	0.275394
1692	Splanchnic mesoderm	0	0	0	0	0	1	1	1	1	1	0.696831	-0.19832
1693	Splanchnic mesoderm	1	2	3	4	4	7	8	9	9	12	0.592829	0.267685
1694	Splanchnic mesoderm	0	0	0	0	0	0	2	2	2	3	0.613162	-0.0337914
1695	Splanchnic mesoderm	0	2	2	2	2	4	8	8	12	12	0.616228	0.230902
1696	Splanchnic mesoderm	0	0	1	2	2	3	5	6	8	11	0.632953	0.117913
1697	Splanchnic mesoderm	0	1	1	1	1	1	1	3	3	4	0.803373	-0.0303532
1698	Splanchnic mesoderm	0	1	1	2	2	5	7	8	11	14	0.498294	0.0124259
1699	Splanchnic mesoderm	0	0	0	1	1	1	1	2	4	7	0.653845	0.284344
1700	Endothelium	0	0	0	1	1	2	3	3	4	4	0.803373	0.320372
1701	Splanchnic mesoderm	0	0	0	0	0	0	1	1	1	1	0.757868	-0.0970842
1702	Splanchnic mesoderm	0	0	0	2	3	4	4	6	7	7	0.524265	0.284735
1703	Splanchnic mesoderm	0	0	0	1	2	4	4	7	9	12	0.475571	0.209848
1704	Cardiomyocytes	1	4	6	8	9	10	11	13	18	20	0.573808	0.233673
1705	Splanchnic mesoderm	1	2	3	3	4	6	9	12	15	18	0.542584	0.284368
1706	Splanchnic mesoderm	0	0	0	0	1	1	2	2	3	3	0.769831	-0.0273355
1707	Splanchnic mesoderm	0	0	0	1	1	1	4	4	7	10	0.772396	0.193775
1708	Splanchnic mesoderm	0	0	0	0	0	0	0	1	1	1	0.832555	-0.158517
1709	Splanchnic mesoderm	0	0	2	2	5	6	6	7	10	10	0.679168	0.109429
1710	Splanchnic mesoderm	1	3	5	6	7	9	10	13	16	21	0.650239	0.182845
1711	Cardiomyocytes	0	2	2	4	4	4	7	9	9	11	0.509202	0.139931
1712	Cardiomyocytes	0	0	0	0	0	0	0	2	3	3	0.779164	0.0764133
1713	Splanchnic mesoderm	0	0	4	8	10	11	12	15	21	25	0.54862	0.244175
1714	Cardiomyocytes	0	0	0	0	0	1	1	2	2	2	0.62428	0.00549393
1715	Splanchnic mesoderm	0	1	2	2	4	7	10	12	14	19	0.503226	0.229407
1716	Splanchnic mesoderm	0	0	1	1	2	4	7	7	11	13	0.616762	0.292611
1717	Splanchnic mesoderm	0	0	0	2	4	6	9	12	13	13	0.553947	0.267042
1718	Splanchnic mesoderm	0	1	2	2	2	4	6	7	14	14	0.686749	0.0748281
1719	Splanchnic mesoderm	0	1	3	3	5	5	10	14	16	16	0.408397	0.283647
1720	Splanchnic mesoderm	0	2	4	7	9	10	11	12	14	18	0.702411	0.168177
1721	Splanchnic mesoderm	0	0	1	1	1	1	1	2	5	7	0.724981	0.0052288
1722	Cardiomyocytes	0	1	4	6	7	9	13	17	18	21	0.529892	0.263138
1723	Splanchnic mesoderm	0	1	2	3	4	5	5	7	9	14	0.724981	0.269896
1724	Splanchnic mesoderm	0	0	0	1	1	1	1	1	2	2	0.679184	-0.0355912
1725	Splanchnic mesoderm	0	2	4	4	5	6	10	13	15	16	0.584924	0.275669
1726	Splanchnic mesoderm	0	0	3	3	3	3	3	6	7	9	0.650707	0.280884
1727	Splanchnic mesoderm	0	0	0	0	0	1	1	1	1	1	0.599147	0.25716
1728	Splanchnic mesoderm	0	1	2	2	3	5	7	9	12	14	0.481917	0.121701
1729	Splanchnic mesoderm	0	0	1	2	4	5	9	15	16	20	0.621862	0.26107
1730	Cardiomyocytes	0	0	0	1	2	4	8	11	17	22	0.577426	0.22875
1731	Splanchnic mesoderm	0	0	0	3	5	5	10	12	14	20	0.596445	0.187358
1732	Splanchnic mesoderm	0	0	3	6	6	9	10	12	13	15	0.536086	0.248325
1733	Splanchnic mesoderm	0	0	0	2	3	5	6	6	6	6	0.650239	0.266546
1734	Splanchnic mesoderm	0	0	0	1	2	2	3	4	4	4	0.616762	0.251589
1735	Splanchnic mesoderm	0	0	1	1	1	3	5	6	7	10	0.513323	0.275711
1736	Splanchnic mesoderm	0	0	0	1	1	1	1	1	2	3	0.705254	-0.0532145
1737	Splanchnic mesoderm	0	0	0	1	1	4	6	9	13	17	0.68593	0.227727
1738	Splanchnic mesoderm	0	0	0	0	0	1	2	4	5	7	0.715131	0.140677
1739	Splanchnic mesoderm	0	0	1	2	3	3	3	3	5	6	0.526552	0.280641
1740	Splanchnic mesoderm	0	1	2	4	7	9	9	9	11	14	0.624894	0.234312
1741	Splanchnic mesoderm	0	0	0	0	0	0	1	1	2	4	0.728427	-0.0659813
1742	Splanchnic mesoderm	0	1	1	4	5	5	5	7	7	7	0.702411	0.236691
1743	Splanchnic mesoderm	0	0	2	3	4	6	10	13	16	22	0.553947	0.208995
1744	Haematoendothelial progenitors	0	0	0	0	0	1	1	2	4	5	0.682685	0.296577
1745	Splanchnic mesoderm	0	0	0	0	0	0	0	0	0	0	0.753392	-0.0190685
1746	Cardiomyocytes	0	0	1	5	6	6	6	6	7	8	0.618395	0.241132
1747	Splanchnic mesoderm	0	0	2	5	6	8	11	12	18	23	0.480422	0.257988
1748	Splanchnic mesoderm	0	0	1	2	2	2	8	8	9	12	0.524226	0.203163
1749	Splanchnic mesoderm	0	0	1	2	3	4	5	5	6	7	0.769831	0.203054
1750	Splanchnic mesoderm	0	0	0	0	1	1	1	1	1	1	0.832555	-0.0733585
1751	Splanchnic mesoderm	0	0	1	1	1	1	1	2	3	4	0.582025	0.00614575
1752	Splanchnic mesoderm	0	0	0	0	1	3	3	4	4	6	0.653329	0.298499
1753	Splanchnic mesoderm	0	1	1	2	4	6	6	9	10	11	0.474772	0.265459
1754	Splanchnic mesoderm	0	0	1	2	2	3	4	6	8	8	0.570132	0.0207215
1755	Splanchnic mesoderm	0	0	1	1	3	4	5	6	6	7	0.735093	0.200501
1756	Splanchnic mesoderm	0	0	0	3	5	6	10	11	15	19	0.604458	0.26162
1757	Splanchnic mesoderm	0	0	0	0	0	0	0	0	2	4	0.75502	0.238476
1758	Splanchnic mesoderm	0	0	0	1	2	2	2	2	4	4	0.715869	-0.0278542
1759	Splanchnic mesoderm	0	1	1	2	10	12	13	13	17	19	0.57918	0.129304
1760	Splanchnic mesoderm	0	0	0	1	1	1	2	3	5	5	0.541476	0.252766
1761	Splanchnic mesoderm	0	1	2	2	3	5	10	12	17	19	0.469218	0.247238
1762	Splanchnic mesoderm	0	0	0	0	4	5	8	11	19	25	0.691779	0.135841
1763	Splanchnic mesoderm	0	0	0	0	0	1	1	2	4	6	0.691257	0.147338
1764	Splanchnic mesoderm	0	2	3	3	4	9	9	15	20	23	0.574338	0.187945
1765	Gut tube	0	0	0	3	5	9	9	14	17	19	0.480256	0.276343
1766	Splanchnic mesoderm	0	0	0	0	1	2	2	2	4	5	0.65524	-0.031002
1767	Splanchnic mesoderm	0	1	2	6	6	6	9	17	21	27	0.554056	0.231918
1768	Splanchnic mesoderm	0	0	1	1	4	4	8	9	11	13	0.481917	0.278376
1769	Splanchnic mesoderm	0	2	3	3	3	3	5	5	5	8	0.684146	0.0459036
1770	Haematoendothelial progenitors	0	0	0	0	0	1	1	1	2	2	0.667431	0.127997
1771	Gut tube	0	1	2	4	5	8	10	11	14	18	0.528098	0.238363
1772	Gut tube	0	0	1	1	1	1	2	2	2	2	0.421222	-0.0056726
1773	Splanchnic mesoderm	0	0	2	3	5	6	7	9	13	15	0.645495	0.0863878
1774	Splanchnic mesoderm	0	0	0	2	3	3	5	7	10	15	0.412684	0.280104
1775	Splanchnic mesoderm	0	1	1	2	3	5	6	7	9	11	0.720543	0.217286
1776	Splanchnic mesoderm	0	1	1	3	6	8	10	12	15	19	0.708656	0.212727
1777	Gut tube	1	1	1	3	4	4	7	11	14	15	0.460528	0.0248776
1778	Splanchnic mesoderm	0	0	0	0	0	1	1	2	4	5	0.501362	-0.0372509
1779	Gut tube	0	0	0	0	0	0	1	2	2	2	0.753689	-0.0480852
1780	Gut tube	0	0	0	1	2	2	3	3	5	6	0.502947	-0.0120315
1781	Haematoendothelial progenitors	0	0	1	2	2	2	2	3	6	7	0.525339	0.0777402
1782	Gut tube	1	1	1	1	2	2	2	4	5	6	0.486965	-0.00543002
1783	Gut tube	1	1	1	1	1	1	3	3	6	7	0.488562	-0.000965219
1784	Gut tube	0	2	3	4	8	10	11	13	15	19	0.495255	0.128731
1785	Gut tube	0	1	3	4	4	4	8	8	9	10	0.464501	0.269561
1786	Gut tube	0	0	0	1	1	2	2	2	5	6	0.570528	0.0713482
1787	Cardiomyocytes	0	0	0	1	2	4	6	7	8	16	0.596445	0.268127
1788	Gut tube	0	3	4	4	6	7	7	9	16	18	0.468127	0.253373
1789	Gut tube	0	0	0	0	0	0	1	1	1	1	0.725138	-0.117574
1790	Gut tube	1	1	2	5	10	13	16	18	22	23	0.587124	0.22649
1791	Splanchnic mesoderm	0	0	2	2	5	6	9	10	13	15	0.493233	0.245666
1792	Gut tube	0	0	0	1	1	1	5	6	9	9	0.548559	-0.00132232
1793	Splanchnic mesoderm	0	0	0	0	3	4	6	10	13	17	0.654616	0.25933
1794	Gut tube	0	0	1	4	4	5	8	9	11	12	0.649865	0.0653252
1795	Endothelium	0	0	0	0	0	0	0	0	0	0	0.731708	0.0163782
1796	Splanchnic mesoderm	0	0	0	0	1	3	4	6	10	11	0.621372	0.293895
1797	Gut tube	0	0	0	2	2	2	3	7	10	10	0.505127	0.171329
1798	Gut tube	0	0	0	0	0	2	2	2	4	4	0.626482	0.112318
1799	Splanchnic mesoderm	0	1	1	3	3	3	3	4	6	7	0.523977	0.0398713
1800	Splanchnic mesoderm	0	0	0	2	3	5	8	10	10	13	0.407047	0.264011
1801	Gut tube	0	0	0	0	0	0	0	0	0	0	0.69249	0.156746
1802	Gut tube	0	1	3	3	7	10	14	16	19	21	0.640432	0.165321
1803	Gut tube	1	1	2	2	2	4	5	9	11	14	0.578355	0.117086
1804	Gut tube	0	0	0	0	0	1	2	2	3	6	0.539391	-0.0250433
1805	Splanchnic mesoderm	0	0	0	1	1	1	1	1	1	1	0.811474	-0.0858244
1806	Gut tube	0	1	2	3	3	5	6	6	9	10	0.5984	0.00315675
1807	Gut tube	0	0	0	0	0	0	1	1	1	2	0.690715	-0.0306527
1808	Gut tube	0	0	0	0	0	0	0	0	0	0	0.832555	-0.187577
1809	Gut tube	0	1	1	1	1	2	3	4	6	8	0.557486	0.0227363
1810	Gut tube	0	0	1	1	1	1	2	5	7	7	0.677818	0.247836
1811	Gut tube	0	0	0	0	0	0	1	2	3	5	0.615631	-0.0398008
1812	Gut tube	0	2	3	3	6	7	7	9	13	17	0.596717	0.177179
1813	Gut tube	0	2	2	2	5	6	7	8	10	11	0.611708	-0.0230173
1814	Gut tube	0	0	1	1	2	3	6	7	9	11	0.560132	0.0318383
1815	Gut tube	0	0	1	1	1	1	2	2	2	2	0.775434	0.137413
1816	Gut tube	0	0	0	0	0	0	0	0	0	1	0.763452	0.0321929
1817	Gut tube	0	1	2	3	4	6	8	9	9	10	0.530509	0.0663891
1818	Gut tube	0	0	0	0	0	0	0	0	0	0	0.735093	-0.136222
1819	Gut tube	0	0	1	2	3	3	3	5	8	8	0.725184	0.168474
1820	Gut tube	0	0	4	4	6	10	14	16	18	20	0.474687	0.242953
1821	Gut tube	1	1	2	2	4	4	6	7	9	9	0.528196	-0.0149592
1822	Gut tube	0	0	0	0	0	1	2	2	2	5	0.516705	-0.0110436
1823	Gut tube	0	0	0	1	1	1	2	2	2	2	0.780398	-0.0344978
1824	Gut tube	0	1	2	4	4	5	8	8	13	14	0.682267	0.224803
1825	Erythroid	0	0	0	0	0	1	1	2	3	3	0.608651	-0.0797967
1826	Gut tube	0	0	1	1	2	4	5	6	7	9	0.718102	0.0685516
1827	Gut tube	0	0	1	1	2	3	7	8	11	12	0.515322	0.0808723
1828	Endothelium	0	0	0	1	4	5	8	8	10	12	0.486453	0.0345627
1829	Gut tube	0	1	1	2	5	8	10	11	13	14	0.626744	0.269286
1830	Gut tube	0	0	0	0	1	3	3	4	6	6	0.507577	0.294666
1831	Gut tube	0	2	2	2	3	3	3	4	6	6	0.769831	0.173514
1832	Gut tube	0	0	0	1	1	1	1	1	2	2	0.832555	0.260279
1833	Gut tube	0	1	2	4	6	7	8	9	13	15	0.68593	0.224
1834	Gut tube	0	0	0	0	0	0	0	0	1	1	0.769831	0.0708518
1835	Endothelium	0	0	1	2	2	2	4	5	8	10	0.47197	0.0133993
1836	Gut tube	0	0	0	0	0	0	0	0	0	0	0.664947	-0.151699
1837	Gut tube	0	0	2	3	3	4	5	8	10	13	0.691492	0.0528356
1838	Endothelium	0	0	0	0	0	0	0	0	0	0	0.716865	-0.195247
1839	Gut tube	0	0	0	1	3	5	6	6	7	7	0.553947	0.0478843
1840	Splanchnic mesoderm	1	1	4	5	8	8	9	10	12	13	0.458879	0.0522388
1841	Gut tube	0	0	1	3	3	4	6	7	9	9	0.523792	-0.025348
1842	Gut tube	0	0	2	4	7	8	9	9	11	14	0.616762	0.0633017
1843	Haematoendothelial progenitors	0	0	0	0	1	1	1	1	2	3	0.591915	0.0585576
1844	Splanchnic mesoderm	0	0	1	1	3	7	9	12	13	13	0.561688	0.153116
1845	Gut tube	2	2	3	3	4	6	7	13	17	17	0.616762	-0.00492193
1846	Gut tube	0	0	0	3	3	4	6	8	13	15	0.650239	0.0719305
1847	Haematoendothelial progenitors	0	0	0	0	0	1	1	2	2	3	0.662599	0.0819369
1848	Splanchnic mesoderm	0	0	1	2	4	6	9	12	13	16	0.419519	0.258283
1849	Splanchnic mesoderm	0	0	0	1	1	1	2	4	4	4	0.589935	0.191559
1850	Gut tube	0	1	1	2	3	4	4	6	6	6	0.553947	-0.0136597
1851	Splanchnic mesoderm	1	1	1	1	2	2	2	3	3	4	0.637998	0.279117
1852	Gut tube	0	1	1	1	3	5	7	8	8	9	0.558826	0.00104097
1853	Splanchnic mesoderm	0	0	1	2	3	4	7	9	12	16	0.500694	0.163632
1854	Splanchnic mesoderm	0	0	0	0	1	1	2	2	4	4	0.700363	-0.0453602
1855	Gut tube	0	1	2	3	7	9	10	11	12	12	0.650239	0.000971872
1856	Gut tube	0	0	0	3	4	5	5	7	9	9	0.769831	0.192752
1857	Splanchnic mesoderm	1	1	2	6	6	9	11	11	13	15	0.656793	0.0551165
1858	Gut tube	0	0	0	0	0	2	3	3	3	5	0.708228	0.0500372
1859	Endothelium	0	0	0	0	0	0	0	0	0	0	0.749373	0.0761829
1860	Splanchnic mesoderm	0	1	2	3	3	3	4	6	7	9	0.494167	0.295147
1861	Splanchnic mesoderm	0	0	1	1	1	1	1	2	2	2	0.726663	-0.130761
1862	Splanchnic mesoderm	0	1	1	1	1	2	2	3	3	3	0.632913	-0.162618
1863	Splanchnic mesoderm	0	3	3	4	4	4	5	6	8	11	0.630645	0.194457
1864	Splanchnic mesoderm	0	1	2	3	3	4	4	4	10	12	0.489099	0.212422
1865	Splanchnic mesoderm	0	0	0	1	3	4	5	8	9	11	0.621372	0.203659
1866	Splanchnic mesoderm	0	1	2	2	3	4	5	5	6	7	0.471832	0.266083
1867	Splanchnic mesoderm	0	0	1	2	2	2	3	5	8	12	0.6133	0.249093
1868	Splanchnic mesoderm	0	1	1	2	2	2	3	3	3	3	0.665717	-0.150574
1869	Splanchnic mesoderm	0	1	1	2	2	3	4	4	4	4	0.686881	0.297952
1870	Splanchnic mesoderm	0	0	0	1	2	3	4	4	4	4	0.566647	0.237914
1871	Splanchnic mesoderm	0	2	3	4	4	4	4	4	8	8	0.4679	0.271885
1872	Cranial mesoderm	0	0	0	0	0	0	0	0	0	0	0.832555	-0.119935
1873	Splanchnic mesoderm	1	1	2	2	3	3	4	4	6	9	0.542584	0.296547
1874	Splanchnic mesoderm	0	0	1	2	2	3	3	7	10	15	0.596445	0.222532
1875	Splanchnic mesoderm	0	0	0	2	2	4	5	5	8	8	0.811474	0.0200286
1876	Splanchnic mesoderm	0	0	0	0	0	1	2	2	3	3	0.781506	-0.160348
1877	Splanchnic mesoderm	0	1	1	2	3	5	6	6	7	8	0.573115	0.254548
1878	Splanchnic mesoderm	0	0	0	0	1	1	3	4	6	6	0.628655	0.103967
1879	Splanchnic mesoderm	0	0	0	2	2	3	3	3	4	5	0.69249	0.207836
1880	Cardiomyocytes	0	0	0	0	2	2	2	3	4	6	0.615879	0.0880314
1881	Cardiomyocytes	0	0	1	1	1	3	7	9	13	18	0.654616	0.238963
1882	Haematoendothelial progenitors	0	0	1	2	3	3	5	7	7	9	0.65559	-0.00230394
1883	Splanchnic mesoderm	0	0	1	2	2	5	10	12	14	17	0.556969	0.0471907
1884	Splanchnic mesoderm	0	0	0	0	1	3	3	4	6	10	0.614853	0.0737273
1885	Splanchnic mesoderm	0	0	1	2	3	3	4	6	8	9	0.524262	0.244333
1886	Splanchnic mesoderm	0	0	0	2	2	2	2	4	4	6	0.611215	-0.0115232
1887	Splanchnic mesoderm	0	0	0	3	3	4	5	5	6	7	0.458879	0.263628
1888	Splanchnic mesoderm	0	0	0	2	2	2	4	5	8	9	0.585139	-0.0038433
1889	Splanchnic mesoderm	0	0	0	2	2	2	2	3	3	3	0.688896	-0.0472405
1890	Anterior somitic tissues	0	2	2	3	3	3	5	5	6	8	0.495764	0.0193624
1891	Cardiomyocytes	0	0	1	1	2	5	6	8	10	13	0.600403	0.110179
1892	Haematoendothelial progenitors	0	0	1	2	2	2	3	4	5	8	0.692016	0.0261606
1893	Endothelium	0	2	2	2	2	3	4	5	6	8	0.550086	0.0150559
1894	Anterior somitic tissues	1	1	1	1	1	1	2	2	3	4	0.63238	0.101146
1895	Endothelium	0	2	2	2	2	2	5	5	8	8	0.485219	0.0148556
1896	Haematoendothelial progenitors	0	0	2	2	3	3	4	6	7	8	0.597933	0.295033
1897	Endothelium	0	0	0	0	1	2	2	2	3	4	0.677614	-0.167402
1898	Endothelium	0	0	0	0	1	3	3	3	3	5	0.500371	0.0547747
1899	Cranial mesoderm	0	0	0	0	1	2	3	3	4	4	0.720543	0.145725
1900	Cranial mesoderm	0	1	1	1	2	2	2	2	2	2	0.667049	0.13997
1901	Splanchnic mesoderm	0	1	3	3	3	3	3	3	3	3	0.616762	0.253998
1902	Endothelium	0	1	1	1	1	1	2	3	3	4	0.697085	-0.0618769
1903	Cranial mesoderm	0	0	0	0	0	0	0	0	0	0	0.775434	-0.114058
1904	Cranial mesoderm	0	0	2	3	4	6	6	9	9	13	0.733881	0.00721078
1905	Endothelium	0	1	1	2	2	3	3	3	3	3	0.537901	-0.0256528
1906	Cranial mesoderm	1	1	1	1	1	1	1	2	3	4	0.63216	0.0901479
1907	Cranial mesoderm	0	0	1	1	1	1	2	3	3	4	0.67723	0.304163
1908	Cranial mesoderm	0	0	1	1	2	2	3	3	4	4	0.620596	0.11648
1909	Haematoendothelial progenitors	0	0	0	1	2	4	6	7	9	11	0.683766	0.237773
1910	Splanchnic mesoderm	0	0	0	0	0	0	0	0	1	1	0.684717	0.0006673
1911	Splanchnic mesoderm	0	0	0	0	0	0	0	2	3	3	0.621372	-0.0177386
1912	Cardiomyocytes	0	0	0	2	3	5	7	9	11	15	0.510324	0.154753
1913	Splanchnic mesoderm	1	2	4	5	6	10	13	15	16	19	0.529027	0.174116
1914	Cardiomyocytes	0	3	4	7	8	12	12	13	13	17	0.498568	0.220715
1915	Cardiomyocytes	0	0	1	3	5	6	10	12	14	16	0.421713	0.204337
1916	Cardiomyocytes	2	2	4	5	7	10	12	13	15	19	0.404676	0.245514
1917	Splanchnic mesoderm	0	1	2	3	4	8	12	13	14	19	0.733881	0.222589
1918	Cardiomyocytes	0	0	2	3	3	4	4	4	5	10	0.599147	0.228058
1919	Splanchnic mesoderm	1	2	2	4	6	6	6	7	9	9	0.650239	0.248348
1920	Cardiomyocytes	1	3	5	5	8	9	12	12	15	17	0.559683	0.222457
1921	Splanchnic mesoderm	1	2	4	5	5	5	6	8	8	8	0.724981	0.249933
1922	Splanchnic mesoderm	0	0	0	1	1	3	3	3	3	4	0.811474	0.118597
1923	Splanchnic mesoderm	0	2	4	5	6	9	13	18	23	23	0.516215	0.259791
1924	Splanchnic mesoderm	0	0	1	1	1	3	4	7	9	9	0.616762	0.125475
1925	Splanchnic mesoderm	0	0	0	2	3	5	6	9	9	10	0.521869	0.167413
1926	Splanchnic mesoderm	0	0	0	0	0	0	0	0	0	0	0.832555	0.288862
1927	Splanchnic mesoderm	0	3	4	4	4	6	9	9	9	9	0.621372	0.250391
1928	Splanchnic mesoderm	0	0	0	1	1	2	2	2	2	2	0.794101	0.141174
1929	Splanchnic mesoderm	0	0	1	1	1	4	5	9	10	13	0.710983	0.28091
1930	Splanchnic mesoderm	1	1	1	2	3	4	6	8	13	14	0.68593	0.0850884
1931	Cardiomyocytes	0	0	0	1	1	2	2	4	5	7	0.686053	0.234128
1932	Splanchnic mesoderm	0	0	2	2	2	2	2	3	6	7	0.616762	0.279413
1933	Cardiomyocytes	0	1	3	3	5	7	7	9	12	14	0.691543	0.233306
1934	Splanchnic mesoderm	2	4	4	5	8	10	11	14	16	18	0.466077	0.176061
1935	Splanchnic mesoderm	0	0	0	0	4	7	8	14	20	20	0.727687	0.129851
1936	Splanchnic mesoderm	1	1	3	5	7	9	10	11	13	15	0.523792	0.233302
1937	Splanchnic mesoderm	0	0	4	5	7	11	14	18	19	23	0.525521	0.266698
1938	Splanchnic mesoderm	1	3	5	6	7	10	11	15	20	22	0.379033	0.248974
1939	Splanchnic mesoderm	0	4	4	7	8	11	12	13	16	18	0.592829	0.167543
1940	Cardiomyocytes	0	0	1	1	4	5	8	11	12	14	0.616883	0.21216
1941	Splanchnic mesoderm	1	1	1	2	3	5	6	10	13	18	0.438162	0.271031
1942	Splanchnic mesoderm	1	1	1	2	2	5	11	13	17	20	0.498687	0.271251
1943	Splanchnic mesoderm	0	1	3	5	7	7	9	11	13	14	0.591587	0.247314
1944	Splanchnic mesoderm	1	1	2	2	3	5	8	9	13	17	0.68593	0.0850389
1945	Splanchnic mesoderm	0	0	0	1	2	2	3	4	6	7	0.728427	0.0401051
1946	Splanchnic mesoderm	0	0	0	0	0	0	0	0	0	2	0.769831	0.240863
1947	Splanchnic mesoderm	0	1	2	3	7	8	12	16	18	19	0.616762	0.242673
1948	Splanchnic mesoderm	0	0	0	1	2	3	3	3	4	4	0.700282	0.0273994
1949	Cardiomyocytes	0	2	5	7	12	13	14	15	15	19	0.651738	0.254806
1950	Splanchnic mesoderm	0	0	0	0	0	0	0	0	2	3	0.647602	0.0450953
1951	Cardiomyocytes	0	0	3	4	4	7	7	10	10	15	0.537851	0.23661
1952	Cardiomyocytes	0	1	1	3	3	5	6	7	11	14	0.658825	0.214447
1953	Splanchnic mesoderm	0	1	2	6	8	8	8	9	10	11	0.523792	0.23638
1954	Splanchnic mesoderm	1	2	3	5	6	8	11	14	15	17	0.617482	0.170229
1955	Splanchnic mesoderm	0	0	1	2	2	3	3	6	9	9	0.651738	0.146259
1956	Splanchnic mesoderm	0	0	1	2	3	5	6	7	10	15	0.427481	0.21556
1957	Splanchnic mesoderm	0	0	0	0	0	1	1	2	4	5	0.798069	0.263941
1958	Splanchnic mesoderm	0	1	3	3	4	7	8	9	14	16	0.616762	0.278468
1959	Cardiomyocytes	0	2	3	6	6	6	6	9	9	11	0.52774	0.154704
1960	Splanchnic mesoderm	0	0	1	2	4	6	8	9	15	15	0.650239	0.24662
1961	Splanchnic mesoderm	0	1	1	2	2	4	4	4	4	7	0.616762	0.279266
1962	Splanchnic mesoderm	0	1	1	2	2	3	4	8	9	9	0.62884	0.175935
1963	Gut tube	0	0	0	0	0	1	2	3	4	4	0.702411	-0.0306434
1964	Cardiomyocytes	2	2	6	6	6	6	6	6	9	9	0.523331	0.229776
1965	Cardiomyocytes	0	2	3	5	7	9	11	14	16	18	0.513982	0.171266
1966	Splanchnic mesoderm	0	0	2	3	4	5	6	6	7	10	0.588959	0.162161
1967	Gut tube	0	0	1	1	2	3	4	5	6	6	0.616228	-0.0108648
1968	Erythroid	0	0	0	0	0	0	1	3	4	7	0.811474	0.232333
1969	Cardiomyocytes	0	1	3	4	5	5	6	7	8	10	0.578745	0.21528
1970	Mixed mesenchymal mesoderm	0	0	0	0	0	1	1	6	8	9	0.547433	0.105694
1971	Erythroid	0	0	0	0	0	1	3	4	5	9	0.500214	0.101829
1972	Erythroid	0	0	0	0	0	2	3	5	9	14	0.467619	0.253864
1973	Cardiomyocytes	0	2	3	3	5	8	9	12	15	18	0.415639	0.177508
1974	Splanchnic mesoderm	0	0	0	0	0	2	4	5	6	7	0.684717	0.212454
1975	Gut tube	0	1	1	1	2	3	4	5	6	7	0.542447	-0.00604444
1976	Gut tube	0	0	0	1	1	1	1	1	2	2	0.73325	0.150455
1977	Cardiomyocytes	0	0	0	0	0	1	3	4	4	4	0.697607	0.0649166
1978	Splanchnic mesoderm	0	0	1	2	3	5	9	11	12	13	0.628083	0.0851177
1979	Cardiomyocytes	0	0	0	0	2	2	2	2	4	6	0.501988	0.21545
1980	Splanchnic mesoderm	0	0	1	2	2	2	3	4	6	10	0.542584	0.090337
1981	Blood progenitors	0	0	0	0	0	2	2	3	3	3	0.637392	-0.00621188
1982	Gut tube	0	0	0	0	0	0	1	1	3	3	0.572384	-0.0868112
1983	Cardiomyocytes	0	0	1	3	7	8	8	8	10	15	0.658825	0.24114
1984	Cardiomyocytes	0	0	0	0	0	1	1	3	3	3	0.378438	0.240409
1985	Splanchnic mesoderm	0	0	0	2	5	7	9	11	11	11	0.562586	0.216545
1986	Splanchnic mesoderm	0	0	2	2	3	5	7	7	10	11	0.617335	0.166041
1987	Gut tube	0	0	0	1	3	6	6	8	11	12	0.676247	0.189174
1988	Gut tube	0	0	0	0	0	0	1	1	2	4	0.686456	0.0284809
1989	Splanchnic mesoderm	0	1	2	3	4	9	11	14	16	17	0.607802	0.21699
1990	Splanchnic mesoderm	0	0	1	1	1	2	3	3	5	7	0.560042	0.016066
1991	Cardiomyocytes	1	2	4	4	5	6	8	9	12	12	0.608151	0.229707
1992	Splanchnic mesoderm	0	1	1	2	3	3	6	9	10	11	0.734153	0.00173496
1993	Splanchnic mesoderm	0	1	1	2	5	7	8	13	13	13	0.519532	0.211579
1994	Splanchnic mesoderm	0	0	0	1	3	4	5	6	8	9	0.530888	0.0483852
1995	Splanchnic mesoderm	0	0	0	1	1	1	1	1	1	1	0.751647	0.242558
1996	Gut tube	0	0	0	0	0	0	1	1	1	1	0.604808	0.163931
1997	Gut tube	0	0	0	0	0	0	1	2	2	3	0.520765	0.213806
1998	Splanchnic mesoderm	0	0	0	0	0	1	2	2	3	4	0.58235	0.243577
[truncated: 7,409 more rows]

## Sheet: CytoSpace
test cell index	cell type	hit neighbors with k=20	hit neighbors with k=40	hit neighbors with k=60	hit neighbors with k=80	hit neighbors with k=100	hit neighbors with k=120	hit neighbors with k=140	hit neighbors with k=160	hit neighbors with k=180	hit neighbors with k=200	jsd	spearman corr
0	Haematoendothelial progenitors	0	0	0	1	1	2	3	4	6	7	0.608546	0.00269754
1	Neural crest	0	0	0	0	0	1	1	2	5	8	0.650239	-0.162444
2	Neural crest	0	0	1	1	1	1	1	1	1	2	0.72893	-0.0774119
3	Neural crest	0	1	2	2	2	3	3	7	9	10	0.683766	0.17536
4	Neural crest	1	2	2	2	2	2	3	4	4	6	0.724981	-0.152617
5	Neural crest	0	0	0	0	0	0	2	2	2	6	0.745216	0.225253
6	Haematoendothelial progenitors	0	1	1	1	1	2	2	2	3	3	0.688168	0.143737
7	Neural crest	0	0	0	0	0	0	0	1	2	5	0.6207	-0.0529316
8	Neural crest	1	1	1	1	1	1	1	2	2	4	0.767577	-0.258638
9	Neural crest	0	0	2	2	2	2	5	6	7	9	0.832555	-0.126391
10	Haematoendothelial progenitors	0	0	0	0	0	1	1	1	1	2	0.763633	-0.159815
11	Neural crest	0	0	0	0	0	2	3	5	8	10	0.616762	0.112034
12	Cranial mesoderm	0	1	1	1	1	1	3	3	3	3	0.534797	-0.108155
13	Haematoendothelial progenitors	0	0	1	2	2	3	3	7	7	7	0.543373	0.134989
14	Cranial mesoderm	0	0	0	0	0	1	2	3	4	4	0.832555	-0.010564
15	Neural crest	0	2	2	3	4	5	8	8	8	8	0.653816	-0.0228898
16	Haematoendothelial progenitors	0	0	0	0	0	1	1	2	2	3	0.658825	-0.240683
17	Haematoendothelial progenitors	0	0	0	0	0	0	0	0	0	1	0.701871	-0.0235412
18	Neural crest	0	0	0	0	0	0	0	0	0	1	0.784003	-0.00107926
19	Surface ectoderm	0	0	0	0	0	0	0	0	0	1	0.798069	-0.0402941
20	Neural crest	0	0	0	0	1	1	1	2	3	4	0.68593	-0.22343
21	Neural crest	0	0	0	0	2	3	4	4	5	6	0.49313	-0.100724
22	Cranial mesoderm	0	0	1	1	3	3	6	6	8	8	0.605368	0.20721
23	Neural crest	0	0	0	1	3	4	4	5	7	9	0.73902	-0.115388
24	Neural crest	0	0	2	2	2	3	3	3	5	10	0.666245	0.11213
25	Neural crest	0	1	3	3	3	3	3	6	7	8	0.728427	-0.149861
26	Endothelium	0	0	0	1	2	3	3	3	4	4	0.735331	-0.0950867
27	Neural crest	0	0	1	1	3	4	6	6	8	12	0.675083	0.152896
28	Neural crest	0	0	1	2	2	3	3	6	9	12	0.561586	0.0695185
29	Cranial mesoderm	0	0	0	0	0	0	1	1	2	2	0.561851	-0.0674042
30	Neural crest	0	0	0	0	1	1	2	2	2	4	0.769831	0.00311154
31	Neural crest	0	0	1	1	2	2	3	6	7	9	0.67259	0.0970721
32	Neural crest	0	0	0	0	0	1	2	2	2	3	0.717021	0.196353
33	Neural crest	0	0	0	0	0	0	0	0	0	0	0.811474	-0.070036
34	Neural crest	0	1	1	1	1	2	2	6	8	9	0.741841	0.226031
35	Endothelium	0	0	0	0	0	1	1	1	1	1	0.794101	-0.166406
36	Neural crest	0	0	0	0	0	0	1	1	4	7	0.67259	-0.234048
37	Cranial mesoderm	0	1	1	1	1	1	1	1	1	1	0.716307	-0.25774
38	Neural crest	0	0	0	0	1	1	1	1	1	2	0.679184	-0.149644
39	Cranial mesoderm	0	0	0	4	4	5	6	6	7	7	0.628838	-0.0310363
40	Haematoendothelial progenitors	0	1	1	2	2	2	4	7	9	13	0.52484	0.235776
41	Haematoendothelial progenitors	0	0	0	0	2	3	5	5	5	5	0.682171	0.183875
42	Neural crest	0	0	0	0	0	0	0	1	3	6	0.665829	-0.217034
43	Cranial mesoderm	0	0	0	0	1	1	2	2	6	9	0.633961	0.194822
44	Neural crest	0	0	0	1	3	3	3	5	6	7	0.64113	-0.126169
45	Neural crest	0	0	1	1	1	2	2	3	3	3	0.739495	0.225776
46	Neural crest	0	1	2	2	2	3	4	4	4	4	0.736093	-0.174965
47	Cranial mesoderm	0	0	0	0	0	1	1	2	2	3	0.733213	0.0146444
48	Neural crest	0	0	0	0	0	1	2	3	3	4	0.794101	0.0231438
49	Neural crest	1	1	1	2	2	2	3	3	5	6	0.772396	-0.164205
50	Haematoendothelial progenitors	0	0	0	1	1	1	1	2	2	2	0.651949	-0.230932
51	Neural crest	0	0	1	1	1	2	4	5	5	7	0.709993	0.138719
52	Surface ectoderm	0	0	0	0	0	0	1	2	3	3	0.725689	-0.0233643
53	Neural crest	0	0	0	0	0	0	0	1	2	4	0.530104	0.250898
54	Cranial mesoderm	0	0	0	0	0	0	0	0	3	3	0.610809	0.212399
55	Cranial mesoderm	0	1	2	4	4	5	7	7	9	10	0.58076	0.167454
56	Neural crest	0	0	1	1	1	1	1	2	2	4	0.558073	-0.121439
57	Endothelium	0	0	0	1	2	2	4	5	6	7	0.692217	-0.158897
58	Neural crest	0	0	1	1	1	1	2	2	4	4	0.606963	-0.0902647
59	Neural crest	0	0	0	1	1	3	6	8	10	11	0.725189	0.0257304
60	Neural crest	0	0	0	0	0	0	0	0	1	3	0.699165	-0.225977
61	Neural crest	0	1	1	3	3	4	5	5	8	11	0.72588	-0.0409285
62	Endothelium	0	0	0	1	1	1	2	2	3	5	0.607579	0.171754
63	Endothelium	0	0	0	0	1	4	8	8	8	9	0.711706	0.139285
64	Neural crest	0	0	0	1	3	4	6	7	7	8	0.779164	0.164689
65	Neural crest	0	0	0	0	0	0	2	2	4	4	0.61404	0.0130131
66	Haematoendothelial progenitors	1	1	3	5	5	7	7	7	10	10	0.583188	-0.0522266
67	Cranial mesoderm	0	0	0	1	1	1	1	3	5	5	0.753689	-0.108898
68	Cranial mesoderm	0	0	0	1	1	1	2	2	3	4	0.641859	-0.076291
69	Neural crest	0	1	3	5	6	8	8	9	9	9	0.609332	-0.0142255
70	Neural crest	0	0	1	1	1	1	1	2	2	2	0.715048	0.0196804
71	Surface ectoderm	0	2	2	4	4	5	5	6	10	11	0.545738	0.235951
72	Neural crest	0	1	2	3	3	4	5	7	8	9	0.590787	0.147217
73	Endothelium	0	0	0	0	0	1	1	2	4	4	0.763633	-0.0715742
74	Neural crest	0	1	1	2	3	3	4	4	6	7	0.671798	-0.191892
75	Cranial mesoderm	0	1	1	2	3	3	4	4	4	5	0.760148	-0.118038
76	Cranial mesoderm	0	0	0	0	0	0	1	1	2	3	0.663681	0.215133
77	Neural crest	0	0	0	0	2	2	4	5	7	9	0.566954	0.0955863
78	Neural crest	0	1	3	4	6	7	7	8	8	10	0.600565	-0.0516796
79	Surface ectoderm	0	1	1	1	4	4	5	8	9	11	0.470025	0.12909
80	Neural crest	0	1	1	2	5	5	6	7	7	8	0.623273	0.160991
81	Cranial mesoderm	0	0	0	0	0	0	0	1	1	3	0.641328	0.241119
82	Cranial mesoderm	0	0	0	0	0	1	2	2	3	4	0.696079	-0.219067
83	Cranial mesoderm	0	1	1	2	4	5	6	9	9	11	0.409938	0.229587
84	Cranial mesoderm	0	0	0	0	1	2	4	5	5	5	0.503291	-0.172129
85	Cranial mesoderm	0	0	0	0	0	0	1	2	4	5	0.774358	0.182117
86	Surface ectoderm	0	1	2	2	2	3	3	6	6	6	0.593138	0.0796887
87	Endothelium	0	0	0	0	0	0	1	1	1	1	0.753689	0.154336
88	Endothelium	0	1	1	1	1	1	1	2	2	2	0.68123	0.0219202
89	Surface ectoderm	0	0	0	0	0	0	2	3	4	4	0.497183	0.129841
90	Cranial mesoderm	0	0	0	0	1	2	2	2	2	3	0.65308	-0.0714817
91	Surface ectoderm	0	1	1	1	1	2	3	4	5	6	0.648907	-0.0739139
92	Cranial mesoderm	0	1	2	2	3	5	5	7	7	10	0.593986	0.221133
93	Haematoendothelial progenitors	0	0	0	0	0	0	0	0	1	1	0.713099	0.152893
94	Cranial mesoderm	0	0	0	0	0	0	0	0	0	0	0.745216	0.104909
95	Cranial mesoderm	0	0	0	1	1	1	1	2	4	5	0.708656	0.159274
96	Cranial mesoderm	1	1	2	2	2	3	3	6	7	7	0.517024	0.207765
97	Neural crest	0	0	0	0	0	1	1	1	1	1	0.620752	-0.185171
98	Cranial mesoderm	0	0	0	0	0	0	1	2	3	3	0.504212	-0.176523
99	Surface ectoderm	0	0	0	1	1	2	4	5	5	5	0.672812	-0.065116
100	Cranial mesoderm	0	0	0	0	0	0	0	0	1	2	0.639628	-0.118211
101	Cranial mesoderm	0	0	0	2	4	5	7	8	10	10	0.393566	0.198237
102	Neural crest	1	2	2	3	3	3	5	6	7	9	0.697116	0.208845
103	Cranial mesoderm	0	0	3	4	4	5	5	7	9	9	0.384938	0.225154
104	Neural crest	0	0	0	2	2	2	2	2	3	3	0.741574	-0.145605
105	Surface ectoderm	0	0	0	0	0	0	0	1	1	1	0.738847	0.086922
106	Neural crest	0	0	0	0	2	3	5	5	5	8	0.443102	0.2166
107	Cranial mesoderm	1	2	2	2	3	3	3	6	7	7	0.532799	0.205816
108	Cranial mesoderm	0	0	0	1	2	3	4	6	8	9	0.594907	-0.11766
109	Cranial mesoderm	0	0	0	0	0	0	0	1	1	1	0.626461	0.211849
110	Neural crest	0	0	0	0	1	3	3	3	4	7	0.632417	0.150132
111	Cranial mesoderm	0	0	0	0	0	0	0	0	1	2	0.591128	0.18523
112	Surface ectoderm	0	1	1	1	2	2	6	8	8	12	0.571074	0.182264
113	Surface ectoderm	0	1	2	2	2	3	7	8	8	10	0.621785	0.170226
114	Surface ectoderm	0	0	0	0	0	1	1	1	1	2	0.611976	-0.0473296
115	Neural crest	2	2	2	2	2	3	5	6	7	8	0.608548	0.216197
116	Cranial mesoderm	0	1	1	2	3	4	5	6	8	11	0.677195	0.134257
117	Surface ectoderm	0	0	0	1	1	2	3	4	6	6	0.607621	0.203437
118	Cranial mesoderm	0	0	0	0	2	4	4	5	6	7	0.636917	0.0761197
119	Surface ectoderm	0	0	2	2	2	2	2	2	2	3	0.697806	-0.150597
120	Mixed mesenchymal mesoderm	1	2	2	2	5	6	8	9	9	11	0.701404	0.00392766
121	Cranial mesoderm	0	2	2	3	3	3	4	4	4	5	0.667467	0.188311
122	Haematoendothelial progenitors	0	0	0	0	1	1	2	2	2	2	0.750342	-0.199383
123	Surface ectoderm	0	0	0	1	1	2	2	3	3	5	0.62742	0.162803
124	Mixed mesenchymal mesoderm	1	2	3	3	4	5	6	7	8	10	0.548415	-0.0149705
125	Neural crest	0	0	0	2	4	4	5	7	9	12	0.700881	0.193523
126	Neural crest	0	0	0	0	1	2	2	5	7	8	0.580341	0.148638
127	Surface ectoderm	0	0	0	0	0	0	0	0	1	3	0.620108	0.214942
128	Neural crest	0	1	1	1	1	1	1	1	1	1	0.67363	-0.137703
129	Surface ectoderm	0	0	0	1	1	3	4	4	5	9	0.57361	-0.117343
130	Neural crest	0	0	0	1	1	2	4	5	6	7	0.68095	0.136157
131	Surface ectoderm	0	1	1	2	2	2	3	3	5	5	0.495812	0.117336
132	Cranial mesoderm	0	0	0	0	0	1	1	1	2	2	0.767577	0.0764821
133	Surface ectoderm	0	0	0	2	2	4	4	4	4	4	0.497183	0.0467603
134	Surface ectoderm	0	0	0	0	0	0	0	0	0	0	0.659724	0.0452304
135	Surface ectoderm	0	0	0	0	0	1	1	2	2	2	0.661691	-0.134607
136	Neural crest	0	0	0	1	1	1	2	4	5	8	0.832555	0.178731
137	Surface ectoderm	0	0	0	0	5	6	6	7	7	10	0.481586	0.0617549
138	Surface ectoderm	0	0	0	0	0	0	1	1	1	2	0.661691	-0.0345507
139	Surface ectoderm	0	0	0	0	1	2	4	4	4	5	0.546421	0.182366
140	Forebrain/Midbrain/Hindbrain	0	0	0	1	1	2	2	2	2	3	0.740849	-0.205876
141	Surface ectoderm	0	0	0	0	1	3	3	3	3	4	0.749188	-0.164923
142	Neural crest	0	0	0	1	1	2	2	6	9	9	0.780398	-0.1077
143	Surface ectoderm	0	0	0	0	0	0	0	1	1	2	0.661451	0.0934695
144	Surface ectoderm	0	0	1	1	3	5	6	7	9	12	0.611149	-0.0195368
145	Surface ectoderm	0	0	0	0	0	0	1	3	4	5	0.648401	-0.0899958
146	Surface ectoderm	0	0	1	2	2	4	7	8	9	10	0.760148	0.172163
147	Surface ectoderm	0	0	0	0	0	0	0	0	2	2	0.665147	0.153002
148	Surface ectoderm	0	0	0	0	0	0	0	0	0	0	0.711211	-0.138944
149	Surface ectoderm	0	0	2	5	5	6	6	8	8	8	0.544955	0.189671
150	Cranial mesoderm	0	0	0	0	1	2	2	2	3	3	0.671844	-0.114859
151	Surface ectoderm	0	1	2	2	2	4	4	5	5	6	0.577282	0.0580907
152	Surface ectoderm	0	0	0	2	2	3	3	3	4	5	0.551649	-0.206071
153	Surface ectoderm	0	0	0	1	1	3	4	5	7	10	0.626863	0.163646
154	Surface ectoderm	0	0	0	1	2	2	5	6	8	8	0.623211	0.0940609
155	Surface ectoderm	0	0	1	1	1	3	3	5	7	9	0.469412	0.0702801
156	Surface ectoderm	0	0	0	1	1	2	3	3	5	6	0.505649	0.186683
157	Surface ectoderm	0	0	0	2	4	5	5	6	7	7	0.527403	-0.0826264
158	Surface ectoderm	0	1	2	3	4	4	4	4	4	4	0.675712	0.0537632
159	Cranial mesoderm	0	0	0	0	0	1	3	6	7	9	0.608813	-0.0981527
160	Surface ectoderm	0	0	0	0	0	0	0	0	0	0	0.652598	-0.0189856
161	Mixed mesenchymal mesoderm	0	0	1	1	1	1	2	2	3	5	0.68298	-0.0888955
162	Surface ectoderm	0	0	1	1	1	2	3	4	4	6	0.63457	-0.0595081
163	Neural crest	0	0	0	1	1	1	1	2	2	3	0.767577	-0.0994536
164	Haematoendothelial progenitors	0	0	0	0	1	2	2	2	2	4	0.803373	-0.0528052
165	Cranial mesoderm	0	0	2	3	4	5	7	8	9	11	0.622476	0.0121977
166	Neural crest	0	0	1	2	2	2	3	4	5	6	0.694886	-0.202021
167	Cranial mesoderm	0	1	1	1	2	2	3	4	5	6	0.621989	-0.199947
168	Haematoendothelial progenitors	0	1	1	2	4	5	5	6	7	8	0.51673	-0.211928
169	Neural crest	0	0	0	0	0	0	0	0	0	0	0.741841	-0.185003
170	Endothelium	0	0	0	0	0	1	4	5	5	5	0.421545	-0.215377
171	Neural crest	0	0	0	0	0	1	3	3	3	3	0.625221	-0.223295
172	Cranial mesoderm	0	0	2	3	4	5	5	6	6	10	0.560042	0.150071
173	Haematoendothelial progenitors	0	0	0	2	4	6	8	9	11	13	0.69044	-0.00174337
174	Cranial mesoderm	0	0	0	0	1	1	2	4	6	8	0.749625	0.221672
175	Haematoendothelial progenitors	1	1	1	1	2	2	2	3	3	3	0.621586	-0.231568
176	Neural crest	0	0	0	0	0	0	1	1	2	3	0.628897	-0.0881289
177	Endothelium	0	0	0	1	1	1	2	3	3	4	0.60947	-0.0335836
178	Neural crest	0	0	0	0	0	0	0	0	0	1	0.51734	0.262556
179	Endothelium	0	0	0	0	1	1	2	3	5	8	0.703867	0.194666
180	Neural crest	0	0	0	0	0	1	1	1	1	2	0.747818	-0.222599
181	Neural crest	0	0	0	0	0	1	1	2	3	3	0.770642	-0.127635
182	Cranial mesoderm	0	0	0	1	2	2	3	3	4	4	0.753689	0.158499
183	Cranial mesoderm	0	0	0	1	2	3	3	4	5	6	0.64844	-0.217099
184	Cranial mesoderm	0	0	0	0	0	1	1	1	2	3	0.641856	-0.216895
185	Cranial mesoderm	0	0	0	0	0	0	0	0	0	0	0.569693	-0.136987
186	Neural crest	0	0	0	0	1	1	1	1	2	4	0.734147	0.241946
187	Haematoendothelial progenitors	0	0	1	3	5	5	6	7	7	9	0.68593	0.123399
188	Neural crest	0	0	0	0	0	0	0	0	0	1	0.728427	-0.245061
189	Neural crest	0	0	0	0	0	0	0	0	0	0	0.789831	-0.177215
190	Endothelium	0	0	0	0	0	0	0	0	0	1	0.794101	0.172853
191	Cranial mesoderm	1	1	1	1	1	1	2	2	3	4	0.624882	-0.226346
192	Neural crest	0	2	2	2	2	2	3	3	4	5	0.653816	0.211506
193	ExE endoderm	0	0	0	0	0	0	1	1	3	4	0.782225	-0.161436
194	Neural crest	0	1	1	1	1	1	2	3	5	6	0.44194	0.205392
195	Neural crest	0	0	0	1	2	2	2	3	4	4	0.696831	0.179505
196	Endothelium	0	1	1	1	2	3	3	3	3	4	0.788275	0.149755
197	Neural crest	0	0	1	2	3	4	5	5	6	7	0.702411	0.154464
198	Cranial mesoderm	0	0	0	0	0	1	4	5	8	10	0.832555	0.128488
199	Neural crest	0	0	1	1	1	1	1	1	1	1	0.69274	-0.151728
200	Endothelium	0	0	0	0	0	0	0	0	0	1	0.648921	0.0555768
201	Endothelium	0	0	0	0	0	1	2	2	3	3	0.464019	-0.186005
202	Haematoendothelial progenitors	0	0	0	0	0	1	1	1	3	5	0.618268	-0.130753
203	Neural crest	1	1	2	2	2	2	2	3	3	6	0.73902	-0.166117
204	Neural crest	0	1	2	2	3	3	3	5	7	7	0.668889	0.0887407
205	Haematoendothelial progenitors	0	0	0	1	2	3	4	4	4	4	0.695087	0.21518
206	Cranial mesoderm	0	0	1	2	2	2	2	2	4	4	0.671798	-0.217344
207	Endothelium	1	1	1	2	2	2	2	2	3	4	0.573462	0.216923
208	Endothelium	0	0	0	0	0	0	1	3	4	5	0.504436	0.0244829
209	Neural crest	0	0	2	3	4	4	4	4	4	4	0.68593	-0.185931
210	Neural crest	0	0	1	1	3	5	6	7	9	10	0.622533	0.171607
211	Cranial mesoderm	1	1	1	1	1	1	3	3	4	6	0.458391	0.220248
212	Neural crest	0	0	0	0	0	0	0	1	1	1	0.811474	0.245412
213	Neural crest	0	0	0	0	0	3	4	5	8	11	0.747818	0.232199
214	Neural crest	0	1	1	1	1	3	3	3	4	4	0.774358	0.243405
215	Endothelium	0	0	1	1	2	4	4	5	5	7	0.515005	0.12534
216	Cranial mesoderm	0	0	0	0	0	1	2	3	3	3	0.668849	-0.159775
217	Neural crest	0	0	0	0	0	0	2	3	4	4	0.770642	-0.195933
218	Neural crest	0	2	3	3	3	3	4	9	10	12	0.599481	0.169047
219	Cranial mesoderm	0	0	0	0	1	4	4	6	7	9	0.55342	-0.153239
220	Haematoendothelial progenitors	0	0	0	1	1	2	3	4	4	4	0.621989	-0.211097
221	Cranial mesoderm	0	0	1	1	3	4	6	6	6	6	0.593451	-0.0953643
222	Cranial mesoderm	0	0	0	0	0	0	0	0	0	0	0.674429	-0.132511
223	Cranial mesoderm	0	0	0	0	2	2	3	3	3	6	0.605557	0.219745
224	Endothelium	0	0	1	3	4	5	6	8	10	11	0.738847	0.19145
225	Surface ectoderm	0	0	0	0	0	2	4	4	5	6	0.776052	-0.183071
226	Cranial mesoderm	0	1	1	2	2	3	4	4	5	5	0.612095	0.0126842
227	Endothelium	0	0	0	0	0	0	0	0	0	2	0.579716	-0.0825514
228	Endothelium	1	1	1	4	4	4	4	7	9	12	0.443102	0.0552496
229	Cranial mesoderm	0	0	0	0	0	0	1	1	2	3	0.617272	-0.0862575
230	Cranial mesoderm	0	0	0	0	1	4	4	8	8	8	0.575988	0.017921
231	Cranial mesoderm	0	0	0	2	2	2	5	6	7	8	0.525865	0.0599146
232	Endothelium	0	0	0	0	0	1	1	1	1	2	0.761579	-0.00898847
233	Surface ectoderm	0	0	0	0	1	2	3	4	5	5	0.715048	0.120529
234	Cranial mesoderm	1	2	2	2	2	3	4	6	7	7	0.789831	0.105033
235	Forebrain/Midbrain/Hindbrain	0	0	1	1	2	2	3	5	6	8	0.711712	0.125844
236	Surface ectoderm	0	0	0	0	0	0	0	0	2	3	0.547476	-0.175459
237	Cranial mesoderm	0	0	0	1	2	2	3	3	3	3	0.74698	0.104612
238	Haematoendothelial progenitors	0	0	0	1	1	2	2	2	2	2	0.660538	-0.0177353
239	Surface ectoderm	0	0	0	0	1	1	1	2	3	3	0.744055	0.0926093
240	Cranial mesoderm	0	0	0	0	1	1	2	3	4	6	0.512485	-0.104068
241	Endothelium	1	1	1	1	1	3	3	4	4	4	0.653329	0.158478
242	Cranial mesoderm	0	0	0	0	0	0	1	2	3	3	0.655037	0.131057
243	Endothelium	1	1	1	2	2	4	6	9	10	12	0.579801	0.047581
244	Cranial mesoderm	0	0	0	0	0	0	3	4	5	6	0.625928	-0.0879101
245	Surface ectoderm	0	0	1	1	1	1	2	3	4	6	0.624894	-0.0852158
246	Cranial mesoderm	0	0	0	0	2	3	3	5	7	10	0.579224	-0.0541333
247	Surface ectoderm	0	1	1	2	4	5	5	5	5	5	0.462882	0.0273066
248	Definitive endoderm	1	1	1	2	2	2	3	4	4	5	0.715048	0.117678
249	Surface ectoderm	0	0	0	0	0	0	0	0	0	0	0.751647	-0.104657
250	Endothelium	1	1	1	2	2	4	6	7	8	8	0.50878	0.0341487
251	Surface ectoderm	0	0	1	2	2	2	3	4	4	5	0.583676	0.168854
252	Cranial mesoderm	0	0	0	0	0	0	0	1	1	1	0.630132	0.10775
253	Cranial mesoderm	0	0	0	1	1	1	1	2	2	3	0.678265	0.0302458
254	Cranial mesoderm	0	0	0	0	0	0	0	0	0	3	0.64981	-0.135526
255	Endothelium	0	0	0	1	1	1	1	1	1	1	0.785998	-0.067196
256	Cranial mesoderm	0	0	0	0	0	1	3	4	5	8	0.811474	0.0247228
257	Cranial mesoderm	0	0	0	0	0	0	0	0	1	2	0.653658	-0.0645105
258	Definitive endoderm	0	0	0	1	1	4	7	8	11	11	0.637211	0.0144464
259	Surface ectoderm	0	0	0	2	2	2	2	2	4	6	0.625083	-0.0546979
260	Endothelium	0	0	1	1	1	5	6	6	10	12	0.606294	0.145722
261	Surface ectoderm	0	0	0	1	2	4	4	5	6	7	0.510475	0.159754
262	Forebrain/Midbrain/Hindbrain	0	0	0	0	0	1	4	4	4	4	0.725413	-0.199124
263	Surface ectoderm	0	2	2	2	2	2	2	3	4	4	0.568591	0.165872
264	Surface ectoderm	0	0	1	1	2	2	3	3	6	7	0.36476	0.0488631
265	Cranial mesoderm	0	0	1	2	4	6	6	7	10	11	0.494298	0.077298
266	Surface ectoderm	0	0	0	0	1	1	1	2	4	8	0.637883	-0.0661995
267	Sclerotome	0	1	1	1	1	1	1	1	2	3	0.773091	0.00539197
268	Endothelium	0	0	0	0	0	1	2	2	2	2	0.611032	0.072135
269	Endothelium	0	1	1	1	1	2	2	3	3	3	0.741165	0.0185569
270	Cranial mesoderm	0	1	2	3	4	5	7	7	10	10	0.541263	0.0870966
271	Surface ectoderm	0	0	0	0	2	2	6	7	9	11	0.61954	0.142512
272	Surface ectoderm	0	0	2	2	3	3	3	5	6	9	0.644236	0.173937
273	Surface ectoderm	0	0	0	0	1	3	3	4	4	4	0.686455	-0.034542
274	Surface ectoderm	0	0	0	1	4	4	4	5	6	6	0.58006	0.0927411
275	Cranial mesoderm	0	0	0	0	0	1	2	4	4	7	0.608813	-0.110294
276	Cranial mesoderm	0	0	0	0	2	3	3	4	4	5	0.832555	-0.104378
277	Cranial mesoderm	0	0	2	2	2	2	3	5	5	7	0.579373	0.0731071
278	Haematoendothelial progenitors	1	1	1	1	2	3	3	3	4	5	0.684717	0.155655
279	Surface ectoderm	0	0	1	1	2	2	3	4	5	5	0.579025	0.0347477
280	Neural crest	0	0	0	0	0	1	1	1	1	2	0.832555	-0.0431681
281	Cranial mesoderm	0	0	0	0	0	0	0	0	0	0	0.710317	0.129423
282	Cranial mesoderm	0	0	2	3	3	3	3	3	4	5	0.679184	0.0855572
283	Cranial mesoderm	0	0	0	0	0	0	0	0	1	1	0.71919	0.107435
284	Anterior somitic tissues	0	1	1	2	2	3	4	4	5	5	0.604534	-0.144785
285	Surface ectoderm	0	0	0	0	1	1	1	3	5	7	0.60522	0.161812
286	Surface ectoderm	0	0	0	1	3	4	4	5	5	5	0.701049	-0.0255761
287	Endothelium	0	0	0	0	1	1	1	1	6	7	0.579893	0.0893094
288	Cranial mesoderm	0	0	0	0	1	1	2	2	3	4	0.743497	-0.125293
289	Spinal cord	0	0	0	1	1	2	2	2	3	3	0.672604	0.0753022
[truncated: 9,096 more rows]

## Sheet: Tangram
test cell index	cell type	hit neighbors with k=20	hit neighbors with k=40	hit neighbors with k=60	hit neighbors with k=80	hit neighbors with k=100	hit neighbors with k=120	hit neighbors with k=140	hit neighbors with k=160	hit neighbors with k=180	hit neighbors with k=200	jsd	spearman corr
[truncated: 9,408 more rows]

[truncated: 1 more sheets: NovoSpaRc]
