# Supplementary material for: CellContrast: Reconstructing spatial relationships in single-cell RNA sequencing data via deep contrastive learning
Source: Patterns (N Y). 2024 Jul 9;5(8):101022. doi: 10.1016/j.patter.2024.101022 (PMC11368686; doi:10.1016/j.patter.2024.101022)
Supplement: Data S7. Benchmarking results of human breast cells [file mmc8.xlsx]

## Sheet: ours
test cell index	cell type	hit neighbors with k=20	hit neighbors with k=40	hit neighbors with k=60	hit neighbors with k=80	hit neighbors with k=100	hit neighbors with k=120	hit neighbors with k=140	hit neighbors with k=160	hit neighbors with k=180	hit neighbors with k=200	jsd	spearman corr
0	fibroblast	1	4	9	16	24	33	38	46	50	54	0.175405	-0.036778
1	fibroblast	4	10	15	25	30	35	44	53	60	65	0.294959	0.0168174
2	fibroblast	0	0	0	2	3	3	6	6	8	9	0.548957	0.148865
3	luminal epithelial cell of mammary gland	0	0	0	1	4	6	6	6	8	12	0.416277	0.0523257
4	fibroblast	1	6	10	14	21	28	38	51	58	70	0.17099	0.157673
5	fibroblast	9	15	25	34	42	55	64	72	86	94	0.359279	0.0477437
6	B cell	2	7	13	21	31	41	45	49	56	65	0.20077	0.0394476
7	luminal epithelial cell of mammary gland	7	11	18	29	35	44	47	52	56	62	0.121015	0.219377
8	fibroblast	2	3	5	6	10	14	17	20	24	28	0.407643	0.144275
9	fibroblast	2	4	11	16	20	24	32	38	41	46	0.228744	-0.112213
10	B cell	6	7	10	11	15	17	21	26	29	34	0.464501	0.241735
11	fibroblast	2	5	10	18	25	31	39	43	49	54	0.265061	0.135263
12	B cell	4	8	12	17	20	24	28	33	36	41	0.404841	0.148631
13	adipocyte of breast	10	13	15	20	23	28	30	31	33	34	0.205715	0.101024
14	luminal epithelial cell of mammary gland	2	4	10	13	17	21	25	28	31	37	0.210805	0.114395
15	B cell	4	7	9	14	25	32	40	52	60	76	0.210995	0.259523
16	fibroblast	5	7	9	12	15	16	19	23	27	30	0.201465	0.0941032
17	luminal epithelial cell of mammary gland	1	1	1	1	2	3	3	3	5	5	0.427443	0.0529154
18	fibroblast	0	2	3	5	9	11	16	22	25	30	0.454774	0.11019
19	adipocyte of breast	2	6	8	17	23	27	33	40	48	53	0.301481	0.0747993
20	luminal epithelial cell of mammary gland	5	12	19	27	39	47	60	78	93	108	0.13285	0.0693475
21	B cell	3	7	8	17	20	26	35	40	49	59	0.165261	0.164733
22	B cell	2	6	11	15	23	29	40	48	54	62	0.132988	0.085033
23	fibroblast	1	2	4	4	5	7	7	9	11	14	0.64211	0.0221053
24	fibroblast	2	6	16	23	28	32	39	45	50	54	0.273645	-0.0946181
25	endothelial cell of vascular tree	2	6	9	13	19	31	42	52	64	76	0.435694	0.0328242
26	endothelial cell of lymphatic vessel	4	9	13	20	24	32	37	45	51	60	0.345472	0.0240991
27	B cell	6	11	17	22	30	43	60	67	79	98	0.13285	0.241455
28	B cell	2	10	19	23	28	31	36	40	49	57	0.457964	0.09973
29	luminal epithelial cell of mammary gland	1	6	13	18	20	28	37	42	49	59	0.16617	0.0590122
30	endothelial cell of vascular tree	1	3	5	10	13	16	22	26	31	35	0.453255	0.0915873
31	B cell	2	6	9	16	21	30	37	44	52	63	0.338721	0.316118
32	fibroblast	2	7	13	15	23	35	44	55	68	80	0.151814	0.0685897
33	luminal epithelial cell of mammary gland	3	5	7	9	11	14	16	17	19	21	0.0780247	0.0839763
34	fibroblast	3	6	9	10	16	19	20	21	27	31	0	0.0323177
35	mammary gland epithelial cell	5	12	15	22	30	41	48	59	69	75	0.300164	0.430021
36	endothelial cell of vascular tree	0	3	3	4	6	10	16	21	27	28	0.416513	0.149165
37	fibroblast	4	7	7	8	8	8	9	11	15	19	0.41939	-0.0553818
38	luminal epithelial cell of mammary gland	7	21	29	38	52	65	74	83	90	100	0.13285	0.083659
39	adipocyte of breast	0	3	4	13	19	27	33	36	39	44	0.682267	0.00746214
40	luminal epithelial cell of mammary gland	2	8	18	25	30	40	50	63	74	88	0.328146	4.3436e-05
41	luminal epithelial cell of mammary gland	8	17	32	44	58	74	87	106	120	134	0.0680171	0.11929
42	fibroblast	3	5	12	19	22	25	28	35	40	50	0.343706	0.0526465
43	mammary gland epithelial cell	9	24	36	50	65	76	89	106	117	138	0.186165	0.109895
44	endothelial cell of vascular tree	6	10	15	21	27	32	42	54	66	75	0.392583	0.0777185
45	luminal epithelial cell of mammary gland	3	4	4	6	7	9	12	14	15	18	0.484807	0.193023
46	B cell	2	8	14	18	23	30	32	34	38	39	0.322765	0.0686458
47	luminal epithelial cell of mammary gland	9	19	24	38	52	58	77	93	108	122	0.13285	0.0717571
48	B cell	5	7	10	18	25	30	34	39	45	46	0.13285	0.0796482
49	adipocyte of breast	3	4	6	8	15	20	26	31	34	40	0.505127	0.0565366
50	fibroblast	0	0	2	4	6	8	10	12	18	22	0.251006	0.102409
51	fibroblast	0	1	2	5	9	10	13	15	18	20	0.146888	0.0969405
52	luminal epithelial cell of mammary gland	4	9	20	31	39	47	59	70	85	94	0.13285	0.0910838
53	fibroblast	1	5	9	22	27	32	44	52	60	72	0.380652	0.037794
54	endothelial cell of vascular tree	3	5	5	9	12	15	17	21	22	27	0.32033	-0.0455983
55	endothelial cell of lymphatic vessel	0	2	8	15	22	27	36	44	53	66	0.17173	0.0196847
56	B cell	3	8	13	21	28	42	52	65	75	88	0.0930865	0.0628231
57	pericyte	2	4	8	11	16	20	23	25	28	31	0.458469	0.0801124
58	fibroblast	6	7	8	9	11	16	22	27	37	45	0.288223	0.0855402
59	B cell	4	14	23	32	44	53	64	75	84	95	0.189667	0.178791
60	endothelial cell of lymphatic vessel	3	5	7	10	13	16	20	26	30	37	0.520085	0.256497
61	adipocyte of breast	1	3	4	6	8	8	10	16	19	24	0.169127	0.108799
62	fibroblast	0	0	2	3	4	7	8	12	18	24	0.444277	0.0516477
63	endothelial cell of vascular tree	0	3	5	12	25	36	52	63	78	90	0.251416	0.0807629
64	luminal epithelial cell of mammary gland	1	5	9	16	23	34	42	49	60	68	0.251006	0.143137
65	fibroblast	1	5	8	12	20	30	36	42	51	59	0.409324	0.094936
66	luminal epithelial cell of mammary gland	7	10	10	10	13	17	20	25	27	34	0.423593	0.0297494
67	pericyte	1	3	8	14	23	29	35	45	56	66	0.378123	0.089838
68	B cell	0	4	13	17	28	38	45	56	69	78	0.194207	0.0425912
69	luminal epithelial cell of mammary gland	9	18	31	41	52	65	76	92	107	121	0.0818644	0.0204915
70	luminal epithelial cell of mammary gland	5	11	16	20	24	32	39	50	58	64	0.132916	0.267202
71	pericyte	0	0	0	2	3	6	12	17	29	44	0.569352	0.0162696
72	luminal epithelial cell of mammary gland	5	8	11	13	18	27	32	36	40	48	0.143902	-0.0374139
73	endothelial cell of vascular tree	6	10	17	22	35	44	47	48	53	59	0.366262	0.260338
74	endothelial cell of vascular tree	5	10	17	26	35	46	63	72	86	98	0.352834	0.0683851
75	B cell	2	10	18	27	35	45	57	71	83	100	0.299769	0.187071
76	B cell	2	6	13	25	35	46	57	70	82	94	0.250578	-0.0299213
77	fibroblast	1	7	9	14	22	30	41	51	62	69	0.190943	0.124216
78	adipocyte of breast	3	5	7	8	10	11	11	12	13	13	0.407333	0.187861
79	mammary gland epithelial cell	7	12	16	16	24	34	40	51	60	68	0.324459	0.244904
80	endothelial cell of lymphatic vessel	4	6	9	14	17	20	22	24	27	28	0.322942	-0.112718
81	B cell	4	13	23	31	43	52	62	73	87	101	0.298083	0.0860527
82	adipocyte of breast	6	7	8	11	14	16	22	27	29	33	0.341276	0.239791
83	mammary gland epithelial cell	2	2	4	5	5	5	8	12	16	24	0.148253	0.0577771
84	mammary gland epithelial cell	3	7	12	18	31	39	48	53	59	68	0.493567	0.0227601
85	endothelial cell of vascular tree	2	3	8	15	17	22	32	41	48	56	0.579394	0.163406
86	endothelial cell of lymphatic vessel	2	3	3	4	5	6	8	8	8	9	0.457463	0.0873211
87	luminal epithelial cell of mammary gland	4	8	17	29	38	43	48	52	56	63	0.251006	0.188872
88	adipocyte of breast	0	1	2	2	4	7	13	17	18	23	0.666868	0.333446
89	B cell	2	4	9	12	18	23	26	29	36	41	0.553947	0.258966
90	luminal epithelial cell of mammary gland	4	10	18	27	34	43	55	67	78	92	0.208705	0.256468
91	luminal epithelial cell of mammary gland	2	5	9	12	17	22	24	27	32	36	0.445305	0.283526
92	endothelial cell of vascular tree	3	6	9	11	15	20	25	30	36	40	0.433388	0.137982
93	luminal epithelial cell of mammary gland	12	20	34	51	66	81	92	101	116	120	0.0887711	0.0943363
94	luminal epithelial cell of mammary gland	2	7	13	21	27	32	42	54	61	70	0.266527	0.11266
95	B cell	4	11	23	32	43	52	61	72	83	98	0.294959	0.215452
96	luminal epithelial cell of mammary gland	0	2	3	4	5	6	9	10	12	14	0.699564	-0.00383651
97	fibroblast	3	10	16	26	37	51	67	78	95	110	0.235372	0.054931
98	luminal epithelial cell of mammary gland	6	12	20	27	41	53	68	82	98	116	0	0.00416105
99	mammary gland epithelial cell	4	6	9	13	21	38	44	51	56	61	0.496732	0.00971506
100	B cell	1	2	3	6	11	15	16	23	30	37	0.24041	0.0806971
101	luminal epithelial cell of mammary gland	1	1	1	1	1	1	4	8	13	17	0.782225	0.251926
102	luminal epithelial cell of mammary gland	7	21	31	48	64	78	88	94	104	113	0.151545	0.0911114
103	B cell	3	14	24	36	48	64	77	87	102	111	0.186165	0.223523
104	luminal epithelial cell of mammary gland	6	13	15	19	23	29	35	40	50	54	0.37417	0.360018
105	B cell	2	5	7	8	14	15	17	23	26	33	0.444277	0.0389181
106	B cell	4	11	18	24	32	36	43	52	68	78	0.15964	-0.0605871
107	B cell	1	3	7	10	13	22	25	29	35	40	0.364124	0.0559899
108	fibroblast	3	11	17	27	35	50	64	73	81	93	0.263277	0.0204355
109	luminal epithelial cell of mammary gland	7	11	16	30	43	54	69	83	98	116	0.299769	0.14389
110	endothelial cell of lymphatic vessel	1	3	5	7	12	17	20	25	31	39	0.436583	-0.00226724
111	luminal epithelial cell of mammary gland	7	24	34	40	47	57	69	77	88	98	0.278247	0.0991699
112	luminal epithelial cell of mammary gland	3	3	3	3	3	3	4	4	4	6	0.492283	0.0377203
113	B cell	3	9	12	18	23	25	33	36	46	52	0.395951	0.00484502
114	fibroblast	2	8	15	23	35	44	56	66	78	87	0.0808729	0.0849731
115	fibroblast	4	14	24	36	50	60	69	76	90	101	0.325528	0.0545658
116	adipocyte of breast	1	3	6	9	12	19	26	33	38	42	0.451891	-0.0654501
117	luminal epithelial cell of mammary gland	2	3	9	14	17	23	36	48	59	69	0.303346	0.237663
118	B cell	4	12	19	26	34	44	54	59	65	70	0.17099	0.0163984
119	fibroblast	5	9	14	19	24	33	36	43	54	59	0.37233	0.0919925
120	luminal epithelial cell of mammary gland	6	15	22	38	52	67	84	100	116	134	0.13285	0.121322
121	endothelial cell of lymphatic vessel	1	4	4	5	10	13	19	20	24	31	0.265792	0.0519915
122	fibroblast	2	3	3	3	7	8	10	11	12	12	0.359735	0.198806
123	fibroblast	1	3	10	14	19	23	34	37	47	59	0.375033	0.172326
124	B cell	0	1	5	6	7	9	12	14	21	23	0.368884	0.0212059
125	luminal epithelial cell of mammary gland	0	0	5	8	11	15	19	24	30	43	0.446295	0.285713
126	luminal epithelial cell of mammary gland	5	12	16	24	28	37	52	58	67	81	0.183804	0.0445199
127	endothelial cell of vascular tree	0	0	2	5	9	17	27	43	54	67	0.460658	0.0930238
128	luminal epithelial cell of mammary gland	7	15	26	35	49	66	81	100	118	136	0.13285	0.0830759
129	B cell	4	4	5	6	6	6	6	7	8	11	0.18986	0.046474
130	luminal epithelial cell of mammary gland	6	11	18	25	35	49	56	67	79	89	0.142788	0.249259
131	adipocyte of breast	3	6	14	19	24	36	44	56	65	73	0.23806	0.0272534
132	luminal epithelial cell of mammary gland	0	3	9	12	19	29	41	54	63	74	0.29983	0.0654244
133	adipocyte of breast	6	13	20	31	34	40	45	49	58	63	0.212621	0.260985
134	adipocyte of breast	1	4	6	9	11	16	20	26	27	32	0.328761	0.0816437
135	fibroblast	1	4	13	22	33	46	59	69	81	93	0.273082	0.0819995
136	B cell	3	5	7	8	9	9	11	11	12	14	0.560827	0.18101
137	luminal epithelial cell of mammary gland	8	19	31	47	64	81	101	122	141	150	0.165261	0.0869224
138	endothelial cell of lymphatic vessel	2	8	13	20	28	33	43	53	60	74	0.325565	0.0323522
139	mammary gland epithelial cell	1	5	9	12	15	17	20	25	31	38	0.17341	-0.00178182
140	B cell	2	5	10	13	20	30	34	40	47	59	0.488288	0.0141832
141	endothelial cell of vascular tree	0	6	10	13	22	32	39	44	55	69	0.514977	0.171354
142	pericyte	5	7	10	14	16	20	23	26	29	32	0.306512	0.0679381
143	fibroblast	2	9	14	20	31	43	49	58	64	73	0.370437	0.0542667
144	fibroblast	0	0	2	5	5	9	11	13	15	21	0.189667	0.0448475
145	adipocyte of breast	1	1	2	8	11	15	18	21	26	30	0.601801	-0.113744
146	B cell	6	17	25	34	42	53	62	69	78	86	0.13285	0.095563
147	luminal epithelial cell of mammary gland	1	3	9	12	22	30	43	63	79	95	0.561586	0.381411
148	mammary gland epithelial cell	6	17	27	37	42	44	49	53	58	63	0.239432	-0.00409385
149	B cell	8	19	31	35	40	44	50	58	65	71	0.0799115	0.0107466
150	luminal epithelial cell of mammary gland	11	23	35	43	49	54	60	69	78	81	0	0.0263042
151	B cell	10	15	31	43	55	70	88	108	121	132	0.184925	0.086919
152	fibroblast	5	9	14	20	25	30	36	41	50	57	0.419292	0.168819
153	mammary gland epithelial cell	2	6	12	21	36	44	53	64	71	83	0.288216	0.361974
154	B cell	1	2	8	14	22	33	40	51	61	73	0.425012	0.136306
155	endothelial cell of lymphatic vessel	4	4	5	5	6	8	8	10	12	13	0.387788	0.063378
156	fibroblast	1	3	13	23	33	43	53	60	67	71	0.424356	0.287845
157	B cell	6	15	22	26	40	50	58	66	78	92	0.198201	0.191202
158	B cell	3	3	5	6	8	12	16	19	22	27	0.319202	0.0111
159	mammary gland epithelial cell	5	9	19	21	35	42	46	50	59	66	0.353865	-0.00661744
160	fibroblast	0	3	5	7	8	10	12	15	20	23	0.41939	0.0858131
161	endothelial cell of vascular tree	2	3	13	17	27	35	41	50	60	66	0.367892	-0.0233395
162	B cell	4	9	13	20	23	27	28	31	33	37	0.231591	0.0507601
163	B cell	0	2	2	3	6	7	15	23	30	34	0.17099	0.0927707
164	B cell	1	7	13	21	30	43	52	68	79	90	0.13285	0.107873
165	B cell	3	12	23	32	37	46	52	62	70	80	0.228744	0.135288
166	fibroblast	0	4	15	26	35	40	48	61	72	78	0.290682	0.161286
167	adipocyte of breast	1	2	5	7	10	14	15	17	19	23	0.273774	0.110199
168	B cell	1	2	3	4	6	7	10	11	14	16	0.189667	0.0598257
169	fibroblast	6	9	13	15	16	20	24	29	31	33	0.357979	0.100372
170	endothelial cell of lymphatic vessel	0	4	7	12	19	25	29	34	43	48	0.251795	-0.046617
171	fibroblast	2	7	14	23	29	38	46	53	63	71	0.247365	0.160269
172	luminal epithelial cell of mammary gland	0	3	7	12	18	20	24	34	39	45	0.260743	0.0434955
173	B cell	4	14	20	26	32	39	44	53	60	73	0.186165	0.0846069
174	luminal epithelial cell of mammary gland	0	5	10	13	17	21	28	34	42	49	0.456611	0.376791
175	adipocyte of breast	0	5	15	24	29	35	38	45	49	57	0.451556	0.0739129
176	luminal epithelial cell of mammary gland	5	9	12	16	21	28	36	44	59	69	0.107742	0.250684
177	fibroblast	1	2	3	11	15	21	26	32	36	41	0.334457	0.0324751
178	B cell	5	13	20	29	37	48	56	66	79	83	0.13285	0.21009
179	B cell	2	7	9	13	23	36	49	65	83	92	0.238121	0.324202
180	fibroblast	3	10	17	22	29	40	51	64	69	82	0.276177	0.0351813
181	B cell	7	11	17	24	28	34	39	43	51	54	0.0354071	0.0758931
182	endothelial cell of vascular tree	1	8	17	24	31	39	45	55	62	66	0.747547	0.0252321
183	B cell	7	13	25	35	41	53	61	70	80	91	0.144023	0.0869667
184	adipocyte of breast	2	5	8	8	10	15	16	19	21	25	0.348826	0.0930564
185	fibroblast	2	4	4	4	5	11	16	20	21	24	0.304058	0.158613
186	B cell	3	7	10	14	19	22	25	29	36	41	0.485212	0.0588839
187	luminal epithelial cell of mammary gland	2	3	9	20	33	44	56	70	81	93	0.503602	0.398253
188	endothelial cell of vascular tree	6	9	12	22	27	35	42	51	56	67	0.261758	-0.015051
189	luminal epithelial cell of mammary gland	1	2	3	7	11	13	15	17	22	25	0.291876	-0.0315121
190	endothelial cell of vascular tree	1	5	11	15	22	30	40	47	60	71	0.18008	0.118735
191	luminal epithelial cell of mammary gland	4	8	11	16	21	32	43	51	59	69	0.219923	0.250085
192	fibroblast	6	11	19	25	32	38	44	51	60	69	0.344012	0.00454501
193	fibroblast	1	3	10	19	30	42	53	66	73	84	0.363641	0.115254
194	fibroblast	1	1	4	7	11	19	29	36	44	57	0.151545	0.18559
195	endothelial cell of vascular tree	2	2	5	6	12	17	26	37	47	55	0.362298	0.103253
196	luminal epithelial cell of mammary gland	5	16	25	33	43	48	54	62	72	82	0.361673	0.179525
197	adipocyte of breast	3	4	9	15	19	29	35	43	54	64	0.243752	0.142275
198	endothelial cell of vascular tree	3	8	12	16	19	24	26	34	38	44	0.358481	0.0325845
199	fibroblast	1	3	5	9	10	13	19	22	28	31	0.240006	0.0799103
200	B cell	1	7	11	15	21	29	34	47	49	56	0.175405	0.104448
201	fibroblast	3	4	5	6	9	11	13	17	22	28	0.368098	-0.0114379
202	luminal epithelial cell of mammary gland	4	8	10	13	18	28	32	37	43	51	0.31016	0.156086
203	luminal epithelial cell of mammary gland	5	13	18	23	30	40	50	56	67	78	0.328527	0.313498
204	B cell	6	17	28	34	40	49	57	61	72	78	0	-0.0541495
205	endothelial cell of vascular tree	2	5	11	19	24	31	39	48	56	62	0.294926	0.00580262
206	adipocyte of breast	3	7	9	16	25	28	34	42	48	50	0.45843	0.300068
207	B cell	4	12	21	27	36	47	62	70	83	102	0.294959	0.255464
208	B cell	2	12	28	42	59	78	95	106	116	126	0.273645	0.0788334
209	B cell	1	4	4	4	5	6	6	6	6	7	0.274834	0.0855801
210	B cell	1	4	5	6	9	13	14	15	16	21	0.237136	0.149893
211	fibroblast	2	6	8	16	26	32	38	47	54	63	0.384546	0.0436131
212	endothelial cell of lymphatic vessel	2	9	13	23	27	36	48	59	68	79	0.37417	0.0386391
213	luminal epithelial cell of mammary gland	2	8	14	23	31	38	48	57	67	80	0.358234	0.113934
214	fibroblast	2	3	7	10	17	23	31	43	50	56	0.496934	0.181875
215	luminal epithelial cell of mammary gland	0	0	0	0	0	2	3	4	8	9	0.494064	0.079126
216	B cell	2	2	3	5	12	24	33	39	52	60	0.236602	0.426734
217	fibroblast	4	10	14	17	20	24	27	33	44	50	0.451098	-0.0151526
218	endothelial cell of lymphatic vessel	0	5	9	13	18	26	29	33	38	41	0.370735	0.00405679
219	luminal epithelial cell of mammary gland	6	7	7	8	13	16	20	25	32	38	0.153715	0.0553814
220	fibroblast	2	6	13	18	23	31	35	39	44	54	0.33016	0.119598
221	endothelial cell of lymphatic vessel	1	8	11	18	26	35	46	54	66	72	0.490454	0.0526151
222	luminal epithelial cell of mammary gland	3	14	20	25	32	34	36	44	49	57	0.20066	-0.0117896
223	fibroblast	5	7	15	25	30	36	40	47	50	59	0.228744	-0.0103483
224	B cell	4	5	9	15	19	31	45	53	68	74	0.0887711	0.0178933
225	endothelial cell of lymphatic vessel	3	8	14	22	28	40	54	68	82	94	0.190318	0.133729
226	luminal epithelial cell of mammary gland	10	19	26	43	57	66	85	100	114	129	0.161872	0.106003
227	luminal epithelial cell of mammary gland	7	20	28	38	54	70	91	112	127	140	0.189667	0.0888517
228	B cell	2	5	9	17	27	36	46	59	73	86	0.390865	0.14969
229	endothelial cell of lymphatic vessel	1	5	11	17	26	34	43	48	57	65	0.371728	0.0402708
230	endothelial cell of lymphatic vessel	0	4	6	7	13	17	19	23	27	32	0.293654	0.0892236
231	B cell	1	2	3	10	21	32	43	55	66	80	0.537429	0.317137
232	mammary gland epithelial cell	5	9	12	15	16	16	18	20	21	24	0.355571	0.0167353
233	B cell	0	2	5	7	8	8	9	11	12	13	0.46101	-0.136665
234	B cell	1	7	11	20	25	32	44	52	61	70	0.217526	0.0753916
235	luminal epithelial cell of mammary gland	6	12	17	22	26	38	44	54	63	73	0	0.098421
236	fibroblast	3	7	15	20	26	31	40	45	56	65	0.464501	0.183801
237	B cell	4	7	11	18	21	31	43	52	61	71	0.275169	0.0207748
238	luminal epithelial cell of mammary gland	3	5	9	11	15	20	26	32	40	48	0.387006	0.0613806
239	adipocyte of breast	0	1	3	11	15	16	19	24	28	32	0.602128	0.0196237
240	fibroblast	0	4	10	16	21	26	36	41	47	50	0.189667	0.0648061
241	luminal epithelial cell of mammary gland	2	8	9	12	14	19	21	25	30	34	0.239138	0.0708172
242	luminal epithelial cell of mammary gland	5	9	18	24	31	38	50	64	75	89	0.289758	0.405655
243	fibroblast	2	4	7	12	15	20	25	27	34	39	0.30235	0.0177642
244	endothelial cell of vascular tree	0	0	2	5	9	17	32	39	50	67	0.423525	0.131551
245	fibroblast	2	4	11	15	21	29	33	42	47	52	0.265903	0.105255
246	endothelial cell of lymphatic vessel	1	8	14	20	25	27	32	36	40	46	0.391125	0.0838426
247	B cell	3	8	11	16	21	25	31	39	46	59	0.183866	0.131347
248	fibroblast	1	4	5	8	13	20	28	38	45	59	0.479007	0.0921595
249	luminal epithelial cell of mammary gland	4	7	11	12	14	16	17	21	25	26	0.494903	0.019367
250	fibroblast	7	12	18	29	33	44	52	68	77	83	0.241308	0.018013
251	B cell	1	2	2	2	2	3	3	3	4	5	0.364092	0.045454
252	luminal epithelial cell of mammary gland	9	21	32	41	53	72	86	105	116	126	0.138277	0.121384
253	fibroblast	0	2	14	16	22	27	35	41	49	57	0.39289	0.0255257
254	fibroblast	1	3	6	11	15	21	25	31	37	45	0.462287	0.00107409
255	fibroblast	3	3	5	6	7	8	10	11	12	13	0.239489	0.0147972
256	endothelial cell of vascular tree	5	14	19	25	32	42	49	65	79	91	0.161872	0.0649114
257	fibroblast	0	0	0	1	2	2	3	4	6	8	0.59087	-0.0381533
258	fibroblast	5	7	10	16	19	21	21	21	23	27	0.426401	0.102314
259	fibroblast	3	5	6	9	10	12	16	20	22	27	0.275012	0.032231
260	fibroblast	1	8	11	14	15	18	21	27	36	43	0.380652	0.0299189
261	mammary gland epithelial cell	6	18	24	36	54	72	87	106	122	132	0.183526	0.0890311
262	fibroblast	1	3	5	8	13	16	24	27	31	36	0.146004	0.067478
263	luminal epithelial cell of mammary gland	3	4	4	5	7	7	8	12	15	15	0.437079	0.158633
264	luminal epithelial cell of mammary gland	3	9	13	17	19	32	43	52	64	72	0.273082	0.314008
265	mammary gland epithelial cell	2	4	11	18	28	40	49	68	81	97	0.238135	0.384155
266	B cell	4	9	15	21	30	38	46	53	59	68	0.20021	0.128345
267	endothelial cell of vascular tree	1	5	7	17	25	37	46	59	71	83	0.235503	0.0474242
268	luminal epithelial cell of mammary gland	3	4	10	16	23	29	41	46	57	66	0.309197	0.406556
269	B cell	3	3	4	5	5	5	5	7	7	8	0.375033	0.0432857
270	B cell	1	6	15	20	22	31	40	52	59	72	0.304866	0.342119
271	B cell	0	5	9	14	22	31	39	48	61	72	0.0677152	0.344393
272	B cell	3	8	14	23	31	37	45	51	57	65	0.144934	0.241336
273	luminal epithelial cell of mammary gland	0	5	9	13	24	30	40	48	57	71	0.221833	0.425088
274	fibroblast	7	20	28	31	36	39	46	53	58	63	0	-0.0687015
275	B cell	1	1	1	1	2	3	3	3	6	9	0.240219	-0.125574
276	luminal epithelial cell of mammary gland	2	6	7	8	13	18	22	26	30	34	0.316606	0.102866
277	adipocyte of breast	1	4	6	8	11	14	19	24	27	33	0.464501	0.0603611
278	endothelial cell of lymphatic vessel	5	10	12	17	24	33	39	45	50	61	0.132916	0.0819469
279	B cell	6	12	16	26	32	38	45	50	60	68	0.228744	0.232042
280	B cell	7	7	10	12	19	24	31	40	44	52	0.147725	0.0541584
281	fibroblast	2	6	8	12	16	21	25	30	31	37	0.289758	0.0813151
282	B cell	0	3	3	5	6	8	10	13	16	16	0.532938	0.0742095
283	B cell	3	4	5	5	6	7	10	11	15	19	0.295983	0.0308166
284	endothelial cell of vascular tree	3	3	4	6	8	9	9	10	12	12	0.637605	0.119403
285	luminal epithelial cell of mammary gland	9	16	24	40	56	75	95	118	132	145	0.234585	0.085434
286	luminal epithelial cell of mammary gland	0	2	6	11	19	24	28	35	42	50	0.274246	0.405754
287	fibroblast	2	4	5	6	6	7	8	13	15	21	0.419452	0.157909
288	endothelial cell of lymphatic vessel	1	2	11	17	20	26	33	46	57	66	0.251795	-0.029875
289	B cell	5	6	8	11	14	15	15	16	18	19	0.329174	0.0225578
290	fibroblast	1	6	9	14	16	24	32	38	45	48	0.304814	-0.0604302
291	fibroblast	1	2	3	7	15	20	29	36	43	52	0.133161	0.0610721
292	luminal epithelial cell of mammary gland	4	9	12	17	20	24	31	34	40	43	0.348174	0.298195
293	B cell	6	10	14	19	31	42	54	72	93	108	0.17099	-0.0198009
294	fibroblast	2	7	11	13	13	13	14	15	17	19	0.625212	-0.0178266
295	B cell	2	5	7	8	9	10	11	16	17	21	0.376475	-0.0330972
296	luminal epithelial cell of mammary gland	1	4	6	9	15	21	27	36	48	60	0.216653	0.0866886
297	fibroblast	2	6	15	17	24	31	37	45	56	66	0.23239	0.150275
298	B cell	1	2	4	7	8	9	11	11	14	14	0.587553	-0.0568424
299	B cell	5	6	6	6	6	8	8	11	12	13	0.603734	0.145991
300	B cell	3	3	6	7	8	10	13	16	17	24	0.537743	0.099811
301	fibroblast	6	9	11	16	17	19	20	22	25	28	0.434037	0.100417
302	B cell	2	5	6	7	8	13	18	18	19	21	0.623436	-0.0169095
303	B cell	9	13	18	28	38	48	54	63	74	80	0.135245	0.209473
304	pericyte	2	10	15	24	35	46	56	65	74	84	0.47178	0.040132
305	B cell	5	9	12	15	20	23	31	42	49	61	0.374423	0.0323788
306	fibroblast	3	8	14	22	32	40	47	57	68	81	0.273645	0.0704977
307	luminal epithelial cell of mammary gland	5	10	19	29	41	54	72	89	107	121	0.265903	0.149542
308	luminal epithelial cell of mammary gland	5	12	24	34	46	59	76	88	102	115	0.181243	0.0950021
309	endothelial cell of lymphatic vessel	1	1	2	2	6	12	14	18	22	27	0.506043	-0.0414731
310	luminal epithelial cell of mammary gland	3	6	12	16	17	25	28	34	43	50	0.317954	0.380558
311	luminal epithelial cell of mammary gland	6	7	10	17	22	23	32	36	44	51	0.289166	0.00601714
312	mammary gland epithelial cell	5	16	29	40	53	71	86	98	111	122	0.20077	0.0836362
313	mammary gland epithelial cell	0	5	12	21	33	45	59	73	86	101	0.335129	0.0434912
314	B cell	4	9	14	26	32	40	53	61	71	87	0.189667	0.0102265
315	fibroblast	1	7	10	14	18	20	26	30	35	39	0.186165	0.147053
316	luminal epithelial cell of mammary gland	2	2	3	3	3	7	15	18	30	34	0.448274	0.315198
317	endothelial cell of lymphatic vessel	2	4	9	12	15	19	24	30	40	48	0.360274	0.1606
318	B cell	13	20	26	29	31	37	41	47	51	55	0.286963	0.0931452
319	B cell	2	8	13	20	25	27	33	38	46	52	0.392864	0.249411
320	B cell	7	15	24	35	44	49	56	66	71	81	0.13285	0.131591
321	fibroblast	0	5	12	19	22	30	35	42	52	60	0.375806	0.0348326
322	luminal epithelial cell of mammary gland	3	5	6	7	7	9	9	10	10	10	0.135245	0.0116752
323	luminal epithelial cell of mammary gland	3	7	15	21	28	33	40	45	54	60	0.200496	0.381558
324	endothelial cell of lymphatic vessel	1	5	8	12	20	27	40	50	61	67	0.562115	0.0183327
325	B cell	0	2	3	8	18	22	25	30	42	49	0.26623	0.0313044
326	B cell	8	22	42	55	71	81	93	104	118	127	0.208585	0.109789
327	fibroblast	1	2	4	9	11	13	16	24	36	47	0.46913	-0.0301012
328	fibroblast	2	8	11	19	27	36	43	55	58	64	0.234585	0.0392285
329	fibroblast	0	0	1	1	2	3	4	5	7	8	0.493567	0.1603
330	endothelial cell of vascular tree	2	8	11	16	24	31	36	45	54	61	0.337003	0.274617
331	luminal epithelial cell of mammary gland	3	5	11	20	26	36	45	55	64	76	0.228786	0.24996
332	B cell	5	8	11	11	13	13	14	14	15	16	0.612897	0.0486638
333	B cell	3	5	9	13	13	16	18	19	24	26	0.415463	0.0580618
334	B cell	3	6	12	17	20	26	31	35	40	46	0.354505	0.0445444
335	luminal epithelial cell of mammary gland	4	8	12	18	30	36	48	56	62	73	0.261758	-0.0229493
336	fibroblast	2	6	11	13	18	25	31	42	54	60	0.257534	0.0795528
337	B cell	1	6	9	16	22	29	39	45	54	65	0.343117	0.0836951
338	B cell	0	0	1	2	2	3	5	8	9	14	0.309477	0.0398929
339	endothelial cell of lymphatic vessel	2	2	4	8	13	15	21	25	31	36	0.422104	-0.0388089
340	adipocyte of breast	1	6	9	14	17	21	25	31	36	42	0.358234	0.150362
341	mammary gland epithelial cell	2	5	7	11	13	17	24	27	29	32	0.460658	0.0560404
342	luminal epithelial cell of mammary gland	2	4	6	9	13	19	26	33	37	42	0.395751	0.294651
343	B cell	8	12	15	17	17	17	17	19	19	21	0.390822	0.055764
344	fibroblast	4	8	12	17	26	35	49	52	61	66	0.186165	-0.0312652
345	fibroblast	4	10	15	25	31	38	51	59	73	84	0.268766	0.074778
346	endothelial cell of vascular tree	1	2	5	6	8	8	10	13	16	17	0.460223	0.000785115
347	luminal epithelial cell of mammary gland	1	6	9	12	15	17	17	19	20	21	0.398093	0.00501685
348	luminal epithelial cell of mammary gland	3	7	16	21	31	43	50	65	74	86	0.151814	0.417504
349	fibroblast	5	12	24	30	35	44	49	52	58	64	0.13285	-0.0358549
350	fibroblast	4	11	13	17	23	28	32	35	38	42	0.132916	0.0844914
351	fibroblast	0	4	11	14	24	33	40	49	55	64	0.146888	0.102287
352	fibroblast	3	7	16	25	34	45	51	58	64	76	0.132916	0.0707865
353	fibroblast	8	17	24	32	41	48	53	57	63	72	0.30883	0.0292605
354	fibroblast	1	5	8	12	14	17	20	20	26	28	0.361673	0.0861636
355	B cell	2	6	12	19	27	38	45	50	63	71	0.286777	0.364018
356	B cell	1	1	3	5	8	9	9	9	9	10	0.38025	0.175934
357	B cell	4	4	5	8	9	14	17	23	30	37	0.198263	0.0331248
358	fibroblast	0	2	5	6	8	9	9	11	15	18	0.273645	-0.0545096
359	B cell	0	4	9	16	29	44	56	72	84	108	0.159271	0.302585
360	B cell	0	0	3	4	5	7	10	12	16	19	0.50723	0.00733012
361	pericyte	2	10	11	21	28	40	43	48	52	59	0.296834	0.319205
362	fibroblast	4	8	14	20	29	37	44	49	57	65	0	0.0276889
363	B cell	2	7	10	23	34	46	60	72	81	90	0.186165	0.105257
364	fibroblast	2	6	11	17	23	30	35	43	48	53	0.234585	0.0992528
365	fibroblast	11	21	27	32	33	34	42	48	53	59	0.13285	-0.0547829
366	fibroblast	4	14	20	32	40	49	56	65	76	89	0.143685	0.068904
367	luminal epithelial cell of mammary gland	7	21	27	38	52	58	68	76	85	92	0.175405	0.0248509
368	pericyte	1	2	4	8	9	16	23	30	36	44	0.254418	0.0844251
369	B cell	2	4	7	9	11	15	17	24	29	35	0.232324	0.0866311
370	luminal epithelial cell of mammary gland	6	13	26	43	59	82	99	111	129	147	0.324721	0.073378
371	endothelial cell of lymphatic vessel	0	0	3	9	15	25	33	41	46	56	0.383592	0.260978
372	luminal epithelial cell of mammary gland	8	24	37	44	54	68	80	90	101	110	0.186165	0.0771084
373	fibroblast	6	21	26	30	35	38	40	46	53	59	0.186165	-0.0669243
374	fibroblast	5	14	21	29	36	43	52	61	71	82	0.243165	0.0584125
375	mammary gland epithelial cell	3	4	6	13	24	36	45	54	59	67	0.521171	0.0215846
376	fibroblast	4	9	10	17	21	27	37	47	60	72	0.44346	0.0418993
377	fibroblast	7	19	27	37	44	51	56	62	72	84	0.290144	0.0690369
378	mammary gland epithelial cell	6	15	18	23	33	39	43	49	52	56	0.37417	0.0353035
379	endothelial cell of vascular tree	0	2	4	6	12	14	18	22	30	38	0.576117	0.0461868
380	endothelial cell of lymphatic vessel	1	2	4	7	10	15	19	25	27	31	0.263266	0.00872358
381	B cell	6	7	11	21	26	29	34	35	39	40	0.427481	0.0696598
382	B cell	1	8	17	27	37	48	63	85	101	115	0.250482	0.287325
383	B cell	3	9	20	28	37	46	55	64	69	79	0.228744	0.141167
384	mammary gland epithelial cell	6	6	11	12	15	21	26	34	37	40	0.406497	0.0177923
385	mammary gland epithelial cell	5	13	24	28	36	44	50	51	57	62	0.276862	0.0396946
386	luminal epithelial cell of mammary gland	5	8	17	30	40	51	59	63	71	78	0.267884	0.357565
387	B cell	1	1	2	6	7	8	9	10	11	11	0.600565	-0.0440505
388	B cell	2	5	8	8	10	10	10	11	13	13	0.46545	-0.0186835
389	B cell	2	4	5	11	14	18	19	29	34	39	0.494659	0.0915766
390	luminal epithelial cell of mammary gland	8	14	29	37	39	45	52	57	70	77	0.189667	0.097405
391	fibroblast	0	3	6	12	18	24	26	37	44	54	0.140874	0.00446236
392	B cell	1	1	2	4	5	5	8	9	13	20	0.650239	-0.0803416
393	luminal epithelial cell of mammary gland	0	0	1	3	4	7	10	15	19	27	0.412551	0.168207
394	fibroblast	2	8	15	21	26	32	39	41	52	54	0.273645	0.0579383
395	mammary gland epithelial cell	5	12	20	22	32	41	45	52	57	63	0.145182	0.0531245
396	fibroblast	4	7	14	25	30	40	46	53	62	66	0.335952	0.0889048
397	luminal epithelial cell of mammary gland	6	12	26	41	60	83	98	111	129	141	0.311701	0.161199
398	B cell	0	0	1	4	10	15	19	25	34	39	0.50078	0.0907328
399	fibroblast	1	5	6	10	13	16	19	21	23	26	0.313466	0.283851
400	luminal epithelial cell of mammary gland	0	5	12	19	23	28	32	37	43	50	0.159643	0.0338256
401	luminal epithelial cell of mammary gland	3	5	8	15	26	30	35	44	54	65	0.193013	0.252091
402	fibroblast	2	6	9	15	16	23	28	33	38	46	0.345606	0.0669827
403	fibroblast	0	3	8	15	23	32	40	48	55	63	0.341107	0.16653
404	B cell	6	8	10	13	17	22	23	31	41	53	0	0.141393
405	fibroblast	2	4	6	13	23	30	39	46	53	66	0.364273	0.138918
406	endothelial cell of lymphatic vessel	3	4	6	8	11	13	14	15	17	20	0.402624	0.0119521
407	luminal epithelial cell of mammary gland	1	5	9	17	25	32	45	60	70	83	0.16204	0.232327
408	luminal epithelial cell of mammary gland	5	7	7	8	9	9	11	14	15	16	0.585758	0.0183816
409	endothelial cell of vascular tree	1	2	3	7	10	16	19	29	45	58	0.473634	0.00202845
410	luminal epithelial cell of mammary gland	2	11	22	42	59	81	98	115	130	146	0.200496	0.098697
411	B cell	5	11	17	26	36	40	49	55	66	71	0.132988	0.109689
412	B cell	6	18	29	46	63	83	101	112	132	146	0.208699	0.152589
413	fibroblast	8	20	25	33	39	45	50	55	63	72	0.316764	0.0964305
414	fibroblast	0	7	9	17	25	35	39	51	58	69	0.294959	0.108705
415	fibroblast	1	2	6	9	10	12	14	17	20	28	0.273645	0.0591854
416	mammary gland epithelial cell	4	8	16	16	20	23	24	26	27	30	0.398026	0.0190349
417	B cell	3	8	20	25	31	39	50	60	72	87	0.302759	0.0512085
418	luminal epithelial cell of mammary gland	6	16	25	37	46	61	71	83	99	112	0	0.0605332
419	fibroblast	0	3	6	10	16	25	35	45	53	61	0.460376	0.127322
420	B cell	1	8	15	20	30	40	47	55	62	68	0.309197	0.234905
421	B cell	5	17	22	26	28	33	40	45	50	51	0.392895	0.0115647
422	B cell	2	5	10	22	30	39	45	52	64	73	0.404841	0.0913052
423	fibroblast	2	4	9	11	12	13	16	19	24	29	0.13285	0.0222609
424	luminal epithelial cell of mammary gland	2	3	5	7	11	12	17	20	23	27	0.407658	0.0677635
425	B cell	7	13	20	22	27	40	51	62	70	78	0.273645	0.338956
426	adipocyte of breast	4	6	7	12	14	21	24	31	37	45	0.392895	0.232078
427	luminal epithelial cell of mammary gland	8	21	37	52	63	77	89	105	124	143	0.23902	0.114822
428	luminal epithelial cell of mammary gland	5	9	10	11	12	17	18	21	23	25	0.388567	-0.0289552
429	fibroblast	0	1	3	6	12	13	17	23	32	39	0.345911	0.0284952
430	B cell	7	17	25	30	37	43	48	53	59	65	0.19534	-0.00142539
431	fibroblast	3	5	11	19	25	35	45	49	59	71	0.323449	0.128685
432	endothelial cell of vascular tree	2	5	8	14	16	23	28	35	39	47	0.322877	0.0514556
433	B cell	1	5	10	15	19	27	33	38	44	49	0.298292	0.318552
434	B cell	7	10	17	28	35	41	48	62	74	84	0.355849	0.00783004
435	luminal epithelial cell of mammary gland	2	10	21	28	34	44	59	71	90	108	0.221408	-0.0103346
436	luminal epithelial cell of mammary gland	7	17	26	36	46	54	62	66	79	86	0.186165	0.0336555
437	endothelial cell of vascular tree	6	8	14	19	22	25	31	37	43	50	0.436149	0.095872
438	mammary gland epithelial cell	5	11	16	18	19	20	22	24	25	25	0.30426	0.0185584
439	B cell	3	4	4	7	7	7	9	9	10	12	0.37418	-0.0309589
440	luminal epithelial cell of mammary gland	0	3	6	6	12	20	23	30	36	43	0.199099	0.0545288
441	B cell	4	11	21	27	31	39	46	55	65	71	0.228744	0.0867224
442	B cell	4	4	4	5	5	7	7	8	9	10	0.352032	0.0638639
443	B cell	1	2	8	19	29	37	53	65	80	95	0.428616	0.299762
444	fibroblast	2	4	8	12	15	21	25	28	34	41	0.3633	0.0960072
445	B cell	5	6	10	10	10	11	12	12	15	19	0.62154	0.0687178
446	B cell	8	19	27	40	50	60	74	91	98	114	0.186165	0.202523
447	endothelial cell of lymphatic vessel	3	13	19	28	40	52	64	71	84	99	0.277141	0.048751
448	fibroblast	0	0	0	0	0	1	2	8	11	18	0.311043	0.157422
449	fibroblast	3	5	7	11	11	15	18	20	23	29	0.0680171	0.0543408
450	mammary gland epithelial cell	2	10	13	21	26	31	36	43	49	57	0.217526	0.0361725
451	fibroblast	1	4	8	14	20	26	36	48	57	66	0.146888	0.123307
452	fibroblast	1	3	4	13	18	27	32	38	44	54	0.337371	0.281863
453	B cell	9	15	27	37	50	60	69	78	87	98	0.133266	0.123638
454	endothelial cell of lymphatic vessel	4	7	11	17	20	25	36	42	51	57	0.235503	0.0556962
455	fibroblast	0	3	10	14	21	30	38	44	52	61	0.626744	0.0601429
456	B cell	3	8	15	17	21	25	33	39	47	56	0.390555	-0.0119209
457	fibroblast	0	0	2	2	3	3	4	4	5	8	0.524226	0.156727
458	fibroblast	1	4	7	9	13	17	22	29	37	45	0.363198	0.132295
459	endothelial cell of lymphatic vessel	2	3	6	10	18	27	31	42	49	58	0.217945	0.0630892
460	B cell	3	9	13	17	23	26	33	36	39	42	0.446827	0.105543
461	luminal epithelial cell of mammary gland	6	13	24	34	39	46	50	55	64	72	0.0677152	0.207454
462	B cell	4	7	9	9	10	11	14	15	21	28	0.324721	-0.0350214
463	B cell	3	7	13	19	28	34	40	51	62	70	0.132988	0.201126
464	B cell	1	2	3	3	4	5	5	7	7	8	0.422024	0.0232197
465	luminal epithelial cell of mammary gland	1	3	5	7	13	19	28	36	42	53	0.188403	0.413573
466	luminal epithelial cell of mammary gland	6	18	26	37	49	57	73	88	101	115	0.13285	0.16871
467	B cell	4	5	7	8	8	9	11	12	15	15	0.325565	0.104547
468	fibroblast	2	5	8	9	13	14	18	23	23	31	0.300276	-0.0815143
469	luminal epithelial cell of mammary gland	0	1	4	8	8	11	11	12	13	14	0.495685	-0.142002
470	mammary gland epithelial cell	7	18	28	34	53	70	85	100	118	126	0.259999	0.117078
471	luminal epithelial cell of mammary gland	5	8	10	13	18	26	31	41	54	65	0.253211	0.0263415
472	luminal epithelial cell of mammary gland	0	4	9	14	24	32	41	51	59	66	0.294959	0.421645
473	mammary gland epithelial cell	6	17	30	43	56	72	87	98	108	124	0.222982	0.118985
474	B cell	7	16	21	30	36	40	45	50	55	58	0.321495	-0.00737516
475	luminal epithelial cell of mammary gland	5	6	6	7	7	7	7	9	10	11	0.602592	0.00865882
476	endothelial cell of lymphatic vessel	0	2	2	5	6	6	7	8	11	12	0.556386	0.155835
477	endothelial cell of vascular tree	1	2	5	7	8	8	9	9	10	11	0.389499	-0.136224
478	luminal epithelial cell of mammary gland	3	8	21	31	38	45	53	60	71	76	0.384151	0.0157106
479	fibroblast	3	3	5	9	16	26	32	34	45	54	0.553947	0.18321
480	B cell	3	4	4	10	14	17	23	28	31	35	0.13285	0.0779261
481	fibroblast	5	9	20	26	28	33	34	41	45	48	0.13285	-0.0963942
482	B cell	4	11	17	23	30	36	46	57	71	83	0.324753	0.0953287
483	adipocyte of breast	0	0	0	2	5	5	6	6	9	11	0.336324	0.105047
484	luminal epithelial cell of mammary gland	4	7	10	23	30	42	57	70	84	100	0.228744	0.341916
485	luminal epithelial cell of mammary gland	6	9	17	21	26	31	34	42	46	53	0.190998	0.230181
486	adipocyte of breast	3	4	6	9	13	19	22	24	27	31	0.4679	0.112371
487	fibroblast	2	4	6	10	17	24	30	39	48	58	0.58482	0.183509
488	fibroblast	0	1	5	11	16	22	26	35	45	49	0.373938	-0.0824922
489	B cell	0	0	1	1	1	4	5	6	7	9	0.439703	0.0993591
490	adipocyte of breast	2	3	5	7	10	13	18	22	27	33	0.273645	0.163069
491	luminal epithelial cell of mammary gland	1	4	8	18	24	34	41	50	56	63	0.438943	0.200845
492	adipocyte of breast	1	7	12	15	21	25	31	37	45	55	0.475876	0.0333559
493	B cell	0	0	1	3	3	7	8	10	13	14	0.603975	0.0108789
494	B cell	1	1	3	4	7	9	11	15	20	25	0.386914	0.0574746
495	fibroblast	2	4	9	13	18	21	27	33	42	46	0.247878	0.20549
496	B cell	7	9	11	19	25	32	36	41	50	59	0.165261	0.14462
497	luminal epithelial cell of mammary gland	8	20	31	37	43	50	58	66	73	84	0	0.103601
498	B cell	1	3	7	10	15	17	21	28	33	35	0.178154	0.0799273
499	luminal epithelial cell of mammary gland	6	13	28	50	67	86	101	116	131	146	0.121015	0.0895744
500	luminal epithelial cell of mammary gland	2	9	17	23	36	48	63	73	87	101	0.315005	0.0484386
501	fibroblast	5	12	19	24	31	38	43	49	57	68	0.238329	0.0690862
502	endothelial cell of lymphatic vessel	5	9	20	26	32	42	48	59	68	75	0.220557	0.0979648
503	endothelial cell of lymphatic vessel	0	6	12	16	26	30	36	42	54	61	0.223307	0.0240405
504	adipocyte of breast	4	5	9	10	12	14	21	23	28	31	0.364674	0.0899264
505	B cell	5	6	9	11	13	16	16	16	16	16	0.376086	0.0214438
506	B cell	5	10	13	15	17	26	35	40	42	45	0.206937	0.0541996
507	endothelial cell of vascular tree	0	3	7	11	15	20	27	38	51	67	0.615615	-0.0171491
508	fibroblast	0	1	6	8	10	14	18	22	28	32	0.502145	0.0926542
509	endothelial cell of lymphatic vessel	2	6	13	18	26	31	41	51	63	74	0.242934	0.0138879
510	luminal epithelial cell of mammary gland	6	15	24	34	44	56	67	81	91	98	0.186165	0.0356464
511	luminal epithelial cell of mammary gland	7	12	20	29	40	48	59	69	77	87	0.297762	0.382872
512	B cell	1	3	5	8	10	10	15	20	26	30	0.413022	0.0213848
513	B cell	3	11	21	35	48	59	69	82	90	96	0.249975	0.0519206
514	luminal epithelial cell of mammary gland	2	4	7	8	12	21	29	36	43	51	0.427875	0.0471174
515	B cell	8	20	27	33	39	55	68	80	90	104	0.04886	0.0812567
516	B cell	3	6	8	9	11	14	16	21	26	33	0.151814	0.16859
517	luminal epithelial cell of mammary gland	3	6	6	8	8	8	8	8	9	9	0.453706	0.158488
518	endothelial cell of vascular tree	2	11	15	22	27	38	44	54	63	74	0.35956	0.165688
519	fibroblast	0	5	7	13	18	24	29	36	47	53	0.419607	0.115654
520	B cell	1	5	7	10	18	23	26	31	37	44	0.190318	-0.0127331
521	endothelial cell of lymphatic vessel	7	12	16	22	27	34	42	53	60	74	0.269168	0.0283842
522	luminal epithelial cell of mammary gland	13	19	28	42	51	57	69	81	90	108	0.228744	0.249653
523	endothelial cell of vascular tree	5	10	15	20	25	33	38	42	50	56	0.295084	0.037387
524	mammary gland epithelial cell	0	0	2	2	4	4	5	5	5	5	0.567221	0.0882781
525	mammary gland epithelial cell	9	15	24	29	36	36	41	44	49	50	0.347868	-0.000579135
526	endothelial cell of lymphatic vessel	1	3	6	11	13	13	20	25	30	35	0.378398	0.00072208
527	fibroblast	9	21	28	34	38	44	48	55	62	68	0	-0.0671796
528	fibroblast	5	10	24	31	41	54	63	72	77	79	0.265903	0.00421492
529	adipocyte of breast	0	2	5	7	8	10	15	15	20	24	0.386563	0.119202
530	mammary gland epithelial cell	1	3	9	17	30	44	54	69	81	92	0.380581	0.32823
531	B cell	7	10	13	22	33	36	38	44	48	54	0.377751	-0.056679
532	pericyte	2	7	12	17	21	26	29	32	34	39	0.382259	-0.0918028
533	luminal epithelial cell of mammary gland	3	10	14	16	21	28	30	36	39	42	0.381646	0.264479
534	B cell	1	7	9	13	18	21	24	26	30	36	0.381067	0.0528465
535	B cell	3	9	11	14	19	19	20	20	23	24	0.452479	0.0843755
536	adipocyte of breast	4	9	16	21	25	34	46	50	55	63	0.332888	0.170359
537	adipocyte of breast	1	4	7	12	20	25	29	36	42	50	0.428265	0.0823307
538	luminal epithelial cell of mammary gland	1	6	14	22	30	41	43	52	56	63	0.107833	0.0860341
539	fibroblast	6	14	25	38	47	57	68	74	89	104	0.240627	0.0804127
540	B cell	2	6	12	19	29	39	48	58	69	81	0.273645	0.266979
541	fibroblast	2	6	13	23	29	37	47	61	74	81	0.300018	0.116843
542	luminal epithelial cell of mammary gland	4	7	10	21	30	38	44	54	68	86	0.222982	0.280817
543	mammary gland epithelial cell	4	6	8	13	14	15	18	24	29	33	0.116313	0.152194
544	luminal epithelial cell of mammary gland	3	7	11	16	27	40	48	56	69	81	0.377024	0.346912
545	B cell	2	5	9	16	25	30	41	54	69	77	0.201465	0.269219
546	luminal epithelial cell of mammary gland	3	4	5	6	7	8	9	9	12	15	0.553947	0.154608
547	B cell	9	18	21	24	29	32	35	41	51	61	0.18986	0.0303036
548	luminal epithelial cell of mammary gland	3	11	14	20	24	34	46	58	71	79	0.0357683	0.35384
549	B cell	1	3	4	6	13	21	30	39	50	58	0.265903	0.291692
550	luminal epithelial cell of mammary gland	2	4	5	5	9	12	16	20	27	31	0.419536	0.0281438
551	B cell	3	7	12	15	17	19	27	36	46	51	0.447525	0.0620739
552	B cell	2	7	9	10	11	12	13	14	14	14	0.366315	0.0248632
553	B cell	3	13	17	21	29	36	40	50	58	70	0.374401	0.0855769
554	B cell	5	5	5	5	5	5	5	5	6	6	0.276554	0.103243
555	B cell	1	3	9	20	31	35	47	58	66	76	0.393309	0.208488
556	B cell	2	2	4	4	6	8	8	10	12	13	0.366431	-0.0477195
557	B cell	2	13	16	21	26	36	47	56	65	73	0.399491	0.0889995
558	luminal epithelial cell of mammary gland	8	12	16	22	29	32	39	42	43	50	0.13285	0.0105024
559	luminal epithelial cell of mammary gland	2	5	7	12	18	22	28	43	51	60	0.41229	-0.0198152
560	luminal epithelial cell of mammary gland	3	5	10	14	23	32	41	49	55	69	0.191292	0.0711646
561	endothelial cell of lymphatic vessel	5	13	16	28	33	49	56	65	74	84	0.0915702	0.0452159
562	B cell	3	8	14	16	20	27	33	41	46	55	0.37417	0.0763968
563	fibroblast	3	7	17	30	34	43	53	65	74	86	0.353147	0.054364
564	pericyte	5	7	9	10	12	13	21	24	28	34	0.497275	0.0568322
565	luminal epithelial cell of mammary gland	1	3	5	7	7	8	9	10	13	19	0.626744	0.225152
566	luminal epithelial cell of mammary gland	0	2	4	4	5	7	9	10	14	20	0.505751	0.158788
567	fibroblast	4	8	10	15	22	33	41	53	63	77	0.324094	0.156849
568	adipocyte of breast	3	10	11	14	18	22	27	32	46	54	0.31453	0.168881
569	luminal epithelial cell of mammary gland	1	2	3	5	6	8	15	21	32	42	0.153824	0.310063
570	B cell	5	8	16	22	30	37	47	55	67	80	0.0887711	0.136991
571	mammary gland epithelial cell	6	20	29	35	41	47	51	52	55	57	0.378758	0.00593634
572	mammary gland epithelial cell	6	10	16	19	24	30	39	45	53	67	0.270417	0.351893
573	luminal epithelial cell of mammary gland	1	4	5	10	15	28	37	44	53	63	0.175405	0.399858
574	endothelial cell of vascular tree	4	6	12	16	20	27	31	40	43	48	0.501146	-0.0210023
575	endothelial cell of lymphatic vessel	3	6	13	21	26	32	34	39	43	50	0.197141	0.0505456
576	B cell	2	5	13	22	30	38	47	56	70	81	0.146543	0.0921346
577	luminal epithelial cell of mammary gland	2	6	14	25	33	39	52	62	72	79	0.232762	0.0736511
578	fibroblast	5	10	16	23	30	37	41	47	54	67	0.0921681	0.170721
579	endothelial cell of vascular tree	4	10	17	20	29	38	50	59	70	87	0.263618	0.14932
580	fibroblast	2	3	5	7	8	11	11	13	19	23	0.324721	0.0887811
581	B cell	5	10	15	18	26	27	34	43	51	62	0.314707	0.0203646
582	B cell	7	8	11	12	16	23	33	39	53	61	0.272076	0.00372968
583	endothelial cell of lymphatic vessel	4	5	10	13	20	27	34	44	52	64	0.149186	-0.067966
584	luminal epithelial cell of mammary gland	5	10	18	23	32	39	45	57	69	80	0.193786	0.423494
585	fibroblast	3	3	5	9	12	15	17	18	21	26	0.288223	0.153661
586	fibroblast	4	7	10	11	14	17	18	19	20	24	0.188624	-0.108301
587	B cell	1	10	20	30	41	59	71	93	109	129	0.182599	-0.0140482
588	B cell	4	9	15	22	26	31	39	49	66	75	0.167912	0.149741
589	fibroblast	1	4	8	17	30	37	43	53	70	79	0.393817	0.0611683
590	luminal epithelial cell of mammary gland	1	5	9	13	25	38	48	65	77	88	0.412164	0.415908
591	B cell	8	19	27	34	43	48	57	61	71	79	0.191265	0.0279178
592	B cell	0	8	12	16	19	24	29	35	43	51	0.364845	0.00913298
593	adipocyte of breast	0	2	6	7	9	10	12	13	16	20	0.244576	-0.0344001
594	luminal epithelial cell of mammary gland	3	4	14	22	26	37	44	56	67	77	0	0.404542
595	pericyte	2	5	7	10	14	15	18	19	21	22	0.504318	0.0592762
596	luminal epithelial cell of mammary gland	4	8	18	25	38	47	60	71	85	101	0.33623	0.283924
597	fibroblast	1	2	3	8	15	19	23	28	35	43	0.270956	0.0772439
598	fibroblast	1	2	3	3	4	5	8	9	11	14	0.390865	-0.0378005
599	mammary gland epithelial cell	4	7	11	11	14	18	21	22	25	28	0.040473	0.0462501
600	adipocyte of breast	10	13	13	15	16	17	19	21	23	25	0.398838	0.0392009
601	mammary gland epithelial cell	4	10	15	20	26	34	42	50	56	61	0.306672	0.00306336
602	endothelial cell of vascular tree	1	1	1	2	2	4	5	7	8	9	0.45829	-0.0298817
603	endothelial cell of vascular tree	3	8	15	27	36	41	46	61	73	83	0.172547	0.162285
604	mammary gland epithelial cell	6	9	13	15	19	23	26	28	33	39	0.376212	0.0617397
605	B cell	6	15	20	26	31	34	38	43	48	51	0.284474	0.090786
606	luminal epithelial cell of mammary gland	2	3	4	5	5	6	7	10	14	19	0.470901	0.0699782
607	luminal epithelial cell of mammary gland	3	5	11	16	23	29	34	41	49	56	0.491436	0.227841
608	adipocyte of breast	0	2	5	10	15	20	26	32	38	47	0.465871	0.0100944
609	luminal epithelial cell of mammary gland	3	13	16	23	30	39	46	53	58	65	0.151349	0.122859
610	luminal epithelial cell of mammary gland	0	6	18	28	38	52	66	83	95	107	0.270559	0.377215
611	fibroblast	3	7	12	12	14	18	21	23	28	28	0.237136	0.089795
612	adipocyte of breast	2	3	4	4	4	4	5	6	7	8	0.547686	0.144411
613	luminal epithelial cell of mammary gland	4	11	20	28	37	49	66	81	92	106	0.134769	0.0220944
614	luminal epithelial cell of mammary gland	0	4	7	11	14	16	21	30	43	53	0.447525	0.247167
615	luminal epithelial cell of mammary gland	6	15	22	28	39	50	65	76	82	94	0.331464	0.31694
616	endothelial cell of vascular tree	2	2	4	7	12	18	22	32	40	50	0.555094	0.0699256
617	luminal epithelial cell of mammary gland	3	8	11	13	15	19	23	28	38	45	0.25982	0.235393
618	fibroblast	7	16	25	32	40	48	58	66	76	89	0.332654	0.0322075
619	endothelial cell of vascular tree	3	3	9	12	15	24	31	37	45	56	0.568959	0.133196
620	luminal epithelial cell of mammary gland	1	2	2	3	3	4	4	5	5	5	0.4333	0.0802063
621	mammary gland epithelial cell	5	12	15	19	23	31	35	43	47	58	0.363428	0.0533212
622	fibroblast	2	3	3	9	18	24	31	36	40	44	0.438755	-0.0434637
623	luminal epithelial cell of mammary gland	8	12	23	35	51	59	79	89	102	119	0	0.0814091
624	endothelial cell of lymphatic vessel	0	3	6	15	20	28	37	43	55	63	0.447525	0.0537306
625	B cell	1	4	4	5	9	10	14	15	17	19	0.40936	0.0499443
626	B cell	6	11	19	28	37	45	56	67	75	87	0.186165	0.169706
627	fibroblast	2	4	9	13	17	22	29	37	43	50	0.240219	0.0261291
628	luminal epithelial cell of mammary gland	3	3	4	6	12	16	23	29	34	41	0.594763	0.060088
629	endothelial cell of vascular tree	2	6	14	20	27	32	43	57	63	77	0.461755	0.153099
630	fibroblast	3	11	19	22	28	38	49	61	67	78	0.190998	0.0758699
631	luminal epithelial cell of mammary gland	4	13	21	29	38	52	66	81	99	114	0.43485	0.119094
632	luminal epithelial cell of mammary gland	4	6	7	9	10	14	20	25	31	34	0.404841	0.314852
633	luminal epithelial cell of mammary gland	1	2	4	4	6	8	9	9	11	13	0.531934	0.178138
634	B cell	5	8	11	14	19	25	25	26	28	29	0.322896	0.121975
635	B cell	2	7	16	24	30	36	44	52	57	67	0.338448	0.0733705
636	luminal epithelial cell of mammary gland	3	9	13	18	28	35	41	51	56	65	0.277005	0.341755
637	adipocyte of breast	0	0	2	3	4	7	7	8	13	15	0.357677	0.112649
638	fibroblast	0	4	8	9	18	26	34	47	53	62	0.361673	0.159944
639	luminal epithelial cell of mammary gland	3	8	10	13	16	22	26	32	35	37	0.43319	0.0199213
640	luminal epithelial cell of mammary gland	4	12	22	36	46	56	69	84	98	112	0.250608	0.129539
641	B cell	4	8	12	18	23	32	40	45	58	65	0.313419	0.0338598
642	pericyte	8	17	23	25	35	40	52	58	69	77	0.234415	0.0562681
643	endothelial cell of vascular tree	3	9	16	25	35	46	51	61	66	72	0.397388	0.310732
644	fibroblast	0	2	7	11	16	20	26	33	36	44	0.190318	0.0778268
645	endothelial cell of lymphatic vessel	5	6	7	8	14	16	22	28	33	40	0.489566	0.0558537
646	B cell	3	11	21	31	36	48	57	65	78	89	0.450602	0.0917598
647	luminal epithelial cell of mammary gland	3	7	14	18	26	39	48	57	62	69	0.385226	0.274094
648	B cell	0	3	7	9	15	18	22	28	36	42	0.494398	0.300863
649	fibroblast	1	7	9	15	19	29	35	40	53	56	0.300095	0.0624226
650	luminal epithelial cell of mammary gland	2	2	3	4	5	9	10	11	13	14	0.4333	0.0308574
651	fibroblast	3	7	13	22	31	42	49	56	67	82	0.26126	0.0633194
652	fibroblast	2	8	13	18	26	36	40	45	52	60	0.273645	0.0424929
653	B cell	2	4	10	18	24	34	41	47	56	60	0.422251	-0.0722744
654	B cell	5	8	8	10	11	11	16	18	20	21	0.451601	-0.0290566
655	luminal epithelial cell of mammary gland	0	2	3	8	11	18	23	29	37	49	0.232324	0.406796
656	luminal epithelial cell of mammary gland	4	12	13	19	25	36	42	49	60	69	0.271921	0.317406
657	luminal epithelial cell of mammary gland	5	11	16	25	37	47	54	65	78	92	0.325565	0.403856
658	luminal epithelial cell of mammary gland	3	3	8	10	13	13	15	17	17	20	0.296748	0.0465666
659	adipocyte of breast	5	11	14	15	16	17	20	21	21	22	0.284997	0.0622079
660	luminal epithelial cell of mammary gland	6	16	27	41	57	70	88	112	130	149	0.20563	0.111531
661	B cell	6	11	19	29	41	53	59	71	82	93	0.227019	0.0842811
662	luminal epithelial cell of mammary gland	5	14	26	39	52	68	85	104	122	134	0.242975	0.0177256
663	adipocyte of breast	0	3	5	6	7	8	9	10	11	13	0.394134	0.146106
664	adipocyte of breast	1	3	4	5	7	9	9	11	13	14	0.550837	0.115106
665	B cell	4	13	21	35	42	53	59	71	77	87	0.294959	0.103654
666	B cell	1	1	1	1	5	8	9	12	17	21	0.430256	0.0596468
667	fibroblast	1	3	7	11	15	21	25	31	40	50	0.411313	0.0285486
668	luminal epithelial cell of mammary gland	2	3	5	7	7	16	20	28	38	43	0.46499	0.138088
669	B cell	1	4	6	10	10	12	15	18	19	27	0.317988	0.0921682
670	luminal epithelial cell of mammary gland	2	6	9	12	14	16	17	18	18	20	0.550695	-0.01926
671	endothelial cell of lymphatic vessel	3	5	8	11	14	15	18	21	22	26	0.434624	-0.0105987
672	B cell	5	9	15	24	32	42	55	67	80	91	0.151814	0.230663
673	fibroblast	8	12	17	20	28	36	37	44	52	62	0.132988	0.177302
674	B cell	5	9	14	21	25	29	32	38	44	50	0.344976	0.129641
675	mammary gland epithelial cell	2	7	8	11	13	14	18	20	20	23	0.100879	-0.0298789
676	luminal epithelial cell of mammary gland	1	2	7	9	11	16	21	29	39	52	0.297708	0.379347
677	luminal epithelial cell of mammary gland	4	9	17	25	33	42	47	61	74	80	0.372686	0.133816
678	luminal epithelial cell of mammary gland	3	4	9	11	13	19	27	37	46	57	0.186029	0.321267
679	fibroblast	4	10	14	22	34	46	57	69	82	90	0.249328	0.0775171
680	fibroblast	7	11	17	26	32	47	53	64	74	79	0.291876	0.0685603
681	mammary gland epithelial cell	4	8	8	11	18	27	38	47	53	63	0.347968	0.0194178
682	luminal epithelial cell of mammary gland	1	8	17	27	32	44	54	65	79	91	0.144934	0.275845
683	endothelial cell of lymphatic vessel	1	2	2	3	6	8	10	10	10	12	0.143266	0.044396
684	B cell	10	25	31	37	42	46	53	60	63	68	0.134404	0.00223172
685	mammary gland epithelial cell	7	14	19	30	36	44	52	64	73	83	0.336173	0.0138679
686	luminal epithelial cell of mammary gland	2	6	9	15	18	26	31	37	42	48	0.26799	0.341658
687	adipocyte of breast	1	2	3	3	6	7	10	12	14	14	0.500007	-0.0207007
688	adipocyte of breast	0	2	4	7	11	14	18	20	22	27	0.358234	0.106045
689	luminal epithelial cell of mammary gland	6	18	29	47	64	78	91	104	115	123	0.309197	0.0931492
690	fibroblast	2	8	13	19	27	38	45	57	64	76	0.301962	0.178901
691	fibroblast	0	2	5	15	26	33	41	53	65	78	0.43485	0.0550007
692	B cell	2	9	16	20	27	32	52	68	84	96	0.299769	0.152196
693	endothelial cell of vascular tree	5	16	23	36	38	45	51	54	57	63	0.326177	-0.00492525
694	B cell	2	3	5	9	15	21	25	38	53	61	0.0396113	0.137276
695	endothelial cell of lymphatic vessel	1	4	9	13	21	26	32	40	49	59	0.398033	0.146251
696	mammary gland epithelial cell	1	2	4	4	5	5	7	7	10	14	0.593219	0.0579105
697	fibroblast	0	2	4	12	18	24	34	41	48	53	0.390865	0.159853
698	fibroblast	0	2	5	10	10	12	19	24	29	32	0.453723	0.0960574
699	fibroblast	2	6	15	21	32	42	51	59	70	77	0.13285	0.031842
700	pericyte	3	6	10	16	22	30	33	36	37	39	0.295983	0.0777329
701	luminal epithelial cell of mammary gland	4	14	29	45	59	75	87	103	116	129	0.234585	0.0992745
702	fibroblast	0	1	2	3	9	16	21	29	33	42	0.560827	0.15381
703	endothelial cell of lymphatic vessel	7	11	20	27	34	44	53	63	73	87	0.219412	0.0388484
704	fibroblast	1	4	8	12	17	24	36	42	58	70	0.426401	0.0665938
705	endothelial cell of lymphatic vessel	2	3	7	12	19	26	31	37	46	53	0.352978	0.107549
706	luminal epithelial cell of mammary gland	0	3	5	7	8	10	11	14	15	18	0.418654	0.123853
707	fibroblast	2	6	10	20	25	32	41	47	56	62	0.193786	0.0871298
708	B cell	1	7	10	12	17	22	26	29	32	39	0.258852	0.0592859
709	endothelial cell of vascular tree	1	3	6	8	8	11	15	19	22	24	0.51522	-0.145444
710	B cell	2	8	17	26	32	37	42	52	59	67	0.273645	0.101336
711	luminal epithelial cell of mammary gland	5	10	15	23	34	38	44	57	65	77	0.299769	0.143549
712	luminal epithelial cell of mammary gland	1	1	1	1	1	2	2	2	4	7	0.567633	0.0565044
713	B cell	3	13	21	30	39	45	50	58	66	71	0.331464	0.127179
714	luminal epithelial cell of mammary gland	7	13	17	19	22	27	40	46	52	62	0.308254	0.21747
715	adipocyte of breast	3	6	8	13	18	24	28	34	38	43	0.320452	-0.0614214
716	endothelial cell of lymphatic vessel	1	1	2	3	7	9	10	11	14	16	0.446517	0.014971
717	luminal epithelial cell of mammary gland	3	12	23	34	45	61	72	83	95	106	0.165098	0.0437711
718	fibroblast	5	10	20	27	38	46	56	61	68	77	0.313592	0.0267689
719	luminal epithelial cell of mammary gland	7	20	27	39	55	64	71	80	85	97	0	0.0477581
720	B cell	3	6	12	19	24	34	41	44	53	61	0.308621	0.0857398
721	luminal epithelial cell of mammary gland	2	6	11	19	28	35	45	57	72	81	0.200989	0.329253
722	mammary gland epithelial cell	0	5	9	10	13	16	19	22	29	37	0.309895	0.0402227
723	pericyte	7	11	19	25	36	43	48	59	67	79	0.262749	0.354615
724	fibroblast	1	3	7	18	24	25	31	41	47	54	0.30477	0.148015
725	fibroblast	2	5	12	18	26	35	40	53	67	83	0.334176	0.049614
726	luminal epithelial cell of mammary gland	2	6	12	13	17	19	20	22	23	25	0.701049	-0.0140487
727	fibroblast	0	6	12	19	25	32	40	48	63	75	0.13285	0.0652832
728	B cell	0	3	8	12	17	30	33	43	52	59	0.181243	0.131712
729	mammary gland epithelial cell	11	15	18	18	19	25	29	32	35	40	0.189667	0.0383607
730	B cell	2	6	11	13	19	26	37	46	55	64	0.190076	0.0316096
731	fibroblast	4	10	15	26	32	42	49	58	68	79	0.325852	0.0779524
732	B cell	0	4	10	21	31	43	55	67	79	92	0.345911	0.166704
733	luminal epithelial cell of mammary gland	6	15	19	23	27	35	41	48	53	57	0.299769	0.367919
734	endothelial cell of lymphatic vessel	4	12	21	30	36	42	48	59	62	69	0.20616	0.175181
735	B cell	3	13	22	26	29	31	35	41	45	53	0.32409	-0.0370885
736	luminal epithelial cell of mammary gland	7	7	9	9	11	12	15	16	20	26	0.492743	0.137681
737	B cell	5	9	20	28	35	43	49	60	71	80	0.16871	0.0988425
738	luminal epithelial cell of mammary gland	1	3	7	18	29	45	59	67	80	92	0.322672	0.351223
739	B cell	0	3	7	11	18	25	32	35	43	49	0.260583	0.0907228
740	luminal epithelial cell of mammary gland	5	13	20	33	46	55	64	75	89	100	0.332704	0.0902256
741	endothelial cell of vascular tree	1	3	4	6	7	7	8	8	10	12	0.58681	-0.0375184
742	mammary gland epithelial cell	2	6	9	15	20	26	30	36	46	51	0.439318	0.0544201
743	adipocyte of breast	0	2	3	7	8	13	18	19	22	24	0.523792	0.0675516
744	endothelial cell of vascular tree	5	6	8	8	8	8	8	9	10	10	0.641856	0.0259881
745	B cell	0	1	6	8	13	19	24	30	42	48	0.275674	0.271574
746	fibroblast	2	4	4	8	8	11	14	19	23	32	0.390822	-0.0467836
747	B cell	2	7	16	19	23	29	37	42	57	68	0.406966	-0.0326043
748	fibroblast	3	6	10	12	15	23	34	41	48	61	0.354875	0.132125
749	adipocyte of breast	2	5	8	11	17	19	22	24	25	27	0.627743	0.111167
750	luminal epithelial cell of mammary gland	1	7	14	27	36	48	55	68	80	89	0.400696	-0.0151238
751	fibroblast	1	9	17	23	33	42	46	53	62	73	0.278661	0.0963023
752	endothelial cell of vascular tree	2	5	10	13	21	32	42	57	71	78	0.399691	0.0526188
753	luminal epithelial cell of mammary gland	6	9	14	20	26	30	33	37	41	44	0.259175	0.114578
754	luminal epithelial cell of mammary gland	2	5	10	21	28	37	48	54	70	86	0.166517	0.416765
755	endothelial cell of lymphatic vessel	3	6	11	18	27	38	49	61	70	81	0.275505	0.0998045
756	B cell	2	7	12	19	24	31	36	42	52	67	0.190416	0.161326
757	fibroblast	0	2	7	13	25	31	44	52	64	74	0.274441	0.0558754
758	fibroblast	1	5	9	17	20	29	38	45	53	57	0.189667	0.0682969
759	B cell	1	7	14	21	27	35	50	64	74	89	0.231591	0.217468
760	luminal epithelial cell of mammary gland	8	19	28	44	56	75	89	105	119	131	0.120295	0.118025
761	B cell	0	2	7	10	13	15	22	25	32	38	0.14376	0.0736888
762	luminal epithelial cell of mammary gland	0	2	8	11	13	18	24	33	40	46	0.313145	0.323673
763	B cell	1	1	3	8	12	15	20	26	33	37	0.320302	-0.0258717
764	fibroblast	5	7	9	21	23	27	29	35	44	47	0.354737	0.025974
765	luminal epithelial cell of mammary gland	6	19	30	39	44	54	68	76	83	99	0.228744	0.0834874
766	B cell	2	7	13	18	22	28	33	41	46	54	0.418136	0.0780992
767	endothelial cell of lymphatic vessel	2	2	3	6	7	13	17	31	38	50	0.370055	-0.125821
768	luminal epithelial cell of mammary gland	2	8	12	18	28	33	43	49	58	66	0.273015	0.166512
769	luminal epithelial cell of mammary gland	0	1	1	2	2	4	6	10	10	11	0.396733	0.0107339
770	fibroblast	1	2	4	7	7	12	16	22	27	29	0.234585	0.0397047
771	endothelial cell of lymphatic vessel	0	3	4	5	9	14	22	31	39	44	0.375697	0.163718
772	adipocyte of breast	6	9	12	15	16	19	21	23	24	25	0.473791	0.042217
773	adipocyte of breast	4	13	15	18	22	25	27	28	32	32	0.52838	0.107053
774	adipocyte of breast	1	2	4	6	13	23	34	52	68	81	0.310529	-0.0783794
775	luminal epithelial cell of mammary gland	2	5	14	21	29	38	50	62	72	82	0.3487	0.0858011
776	mammary gland epithelial cell	3	7	9	12	14	16	18	25	28	33	0.421247	0.158594
777	luminal epithelial cell of mammary gland	1	5	9	12	18	26	37	54	64	71	0.364612	0.0251683
778	fibroblast	0	2	3	7	11	17	23	31	36	47	0.201541	0.093944
779	luminal epithelial cell of mammary gland	2	4	11	27	40	53	67	82	95	104	0.321321	0.0729446
780	luminal epithelial cell of mammary gland	1	7	10	21	27	36	49	60	67	76	0.190318	0.23215
781	adipocyte of breast	1	5	9	18	25	32	41	51	61	72	0.392514	-0.0372869
782	luminal epithelial cell of mammary gland	6	11	18	24	35	47	56	65	80	94	0.0357683	0.0528149
783	adipocyte of breast	4	7	7	8	9	9	9	9	9	11	0.451428	0.0395007
784	mammary gland epithelial cell	5	7	8	13	18	20	23	27	31	33	0.303593	0.273568
785	fibroblast	3	5	9	15	21	27	34	41	49	55	0.464373	0.0505833
786	fibroblast	4	8	18	25	32	45	54	64	71	87	0.461755	0.0552375
787	mammary gland epithelial cell	7	11	14	15	19	21	24	26	30	39	0.262505	0.0619372
788	luminal epithelial cell of mammary gland	2	3	4	6	6	11	17	23	30	40	0.344976	0.116587
789	luminal epithelial cell of mammary gland	6	6	10	12	18	21	29	40	45	57	0.199227	0.270328
790	luminal epithelial cell of mammary gland	1	2	3	3	4	7	7	9	11	15	0.306381	0.0284954
791	endothelial cell of lymphatic vessel	2	4	5	12	19	28	36	47	55	67	0.146888	0.0212862
792	B cell	6	9	12	17	20	25	29	37	39	45	0.165261	0.0638664
793	luminal epithelial cell of mammary gland	1	4	11	17	22	28	42	52	64	77	0.370603	0.125619
794	pericyte	0	5	6	9	13	19	21	29	36	46	0.568982	0.0561771
795	fibroblast	2	6	10	19	27	32	42	50	63	72	0.13285	0.104481
796	fibroblast	1	2	3	5	8	14	20	22	29	35	0.275694	-0.103737
797	B cell	6	14	21	25	32	38	47	59	64	73	0.216468	0.284869
798	B cell	5	11	17	21	27	36	43	50	54	60	0.234585	0.0183563
799	adipocyte of breast	0	0	1	2	3	5	5	8	12	16	0.587277	0.164528
800	mammary gland epithelial cell	3	9	18	23	28	34	39	47	53	67	0.448827	0.116889
801	fibroblast	2	6	12	22	27	31	40	44	54	62	0.475513	0.150255
802	pericyte	4	10	13	17	24	30	36	40	45	50	0.345701	0.377
803	luminal epithelial cell of mammary gland	8	14	24	34	41	51	65	76	85	97	0.277445	-0.00557344
804	adipocyte of breast	1	3	7	12	14	17	20	27	32	36	0.380001	0.02075
805	B cell	0	4	10	15	19	27	34	39	42	48	0.523331	0.00360293
806	fibroblast	2	7	14	24	35	42	55	71	88	97	0.254264	0.0249992
807	mammary gland epithelial cell	4	9	19	25	33	41	45	48	50	55	0.181442	0.0971696
808	luminal epithelial cell of mammary gland	0	3	10	18	30	43	50	62	71	78	0.323469	0.358913
809	luminal epithelial cell of mammary gland	7	16	21	30	41	49	57	65	74	82	0.114655	0.186545
810	mammary gland epithelial cell	6	10	16	23	28	30	41	50	62	77	0.27611	0.203921
811	endothelial cell of vascular tree	0	4	6	17	23	30	36	40	47	52	0.327383	0.241345
812	luminal epithelial cell of mammary gland	5	12	24	37	51	70	86	101	112	129	0.263277	0.00404463
813	adipocyte of breast	3	6	6	10	10	12	15	18	21	31	0.457625	0.259435
814	luminal epithelial cell of mammary gland	4	7	9	9	10	10	11	12	12	15	0.459547	0.0316798
815	B cell	3	5	7	10	13	17	23	32	41	50	0.134769	0.312133
816	endothelial cell of vascular tree	0	0	4	9	15	17	21	29	31	34	0.255707	0.0680703
817	luminal epithelial cell of mammary gland	1	7	18	32	40	56	70	82	92	108	0.409089	0.347168
818	luminal epithelial cell of mammary gland	12	21	30	41	51	61	71	76	84	94	0	0.0460512
819	B cell	5	8	11	20	29	33	41	52	65	74	0.188174	0.286725
820	B cell	2	9	15	23	27	31	36	45	54	67	0.293776	0.0411773
821	fibroblast	1	3	7	11	14	19	22	26	32	38	0.231591	0.0548447
822	B cell	8	14	18	23	30	36	38	43	45	47	0.326493	0.00852804
823	endothelial cell of lymphatic vessel	2	6	9	11	13	16	21	28	30	36	0.230695	0.130407
824	B cell	4	16	22	27	33	35	41	46	53	61	0.302268	0.306743
825	B cell	3	5	7	12	18	23	28	34	36	42	0.322821	0.000486486
826	fibroblast	0	1	2	4	7	12	18	24	29	33	0.513323	0.0644074
827	B cell	1	1	1	1	2	3	4	6	10	13	0.158619	0.111612
828	fibroblast	2	7	11	16	18	23	26	27	30	31	0.267387	0.0650527
829	luminal epithelial cell of mammary gland	1	5	14	24	31	42	45	55	63	75	0.494701	0.0604367
830	fibroblast	9	17	23	26	31	37	44	46	51	56	0	-0.0409291
831	B cell	0	0	1	2	3	3	4	6	8	11	0.459668	0.0810656
832	luminal epithelial cell of mammary gland	3	5	7	11	21	25	30	36	45	56	0.424328	0.114159
833	luminal epithelial cell of mammary gland	1	2	6	10	19	30	38	54	69	88	0.159649	0.310623
834	mammary gland epithelial cell	9	18	34	48	66	81	107	126	144	162	0.297972	0.155939
835	luminal epithelial cell of mammary gland	3	6	8	18	24	30	44	58	75	90	0	0.405394
836	B cell	5	8	8	11	13	17	28	36	41	53	0.401935	-0.0428973
837	mammary gland epithelial cell	6	7	8	11	11	14	15	21	24	29	0.461337	0.0220548
838	mammary gland epithelial cell	5	12	19	29	34	45	56	65	74	85	0.191723	0.0908783
839	fibroblast	0	5	9	15	22	28	34	46	52	64	0.156513	0.160613
840	B cell	4	10	16	25	35	44	56	65	74	82	0.155269	0.0322581
841	endothelial cell of lymphatic vessel	1	1	3	5	5	8	8	9	13	14	0.449003	0.0594354
842	B cell	10	10	11	14	18	19	21	22	24	26	0.277445	0.10188
843	fibroblast	2	8	11	17	20	28	33	42	52	62	0.320904	0.0621109
844	B cell	5	8	12	19	30	36	41	46	50	52	0.282014	-0.00602671
845	fibroblast	2	3	8	9	13	17	26	40	51	58	0.523792	0.172236
846	fibroblast	2	3	8	16	23	28	34	43	48	54	0.39941	0.0845563
847	mammary gland epithelial cell	0	2	6	12	18	23	27	35	43	54	0.32603	0.372966
848	B cell	3	13	21	32	43	53	64	71	78	92	0.312322	-0.0911624
849	fibroblast	0	1	1	2	2	4	6	9	10	10	0.434037	-0.0859851
850	endothelial cell of vascular tree	2	8	15	25	29	35	46	51	63	76	0.197088	-0.00117414
851	B cell	3	5	8	8	12	14	18	23	25	29	0.41353	0.0408475
852	luminal epithelial cell of mammary gland	4	8	13	15	19	22	23	24	24	27	0.521148	-0.0235784
853	B cell	4	7	7	9	10	10	10	10	11	11	0.361673	-0.136687
854	luminal epithelial cell of mammary gland	4	13	17	23	33	43	54	61	69	90	0.151545	0.359448
855	fibroblast	5	11	19	25	32	43	53	61	73	85	0.294959	0.06091
856	adipocyte of breast	2	2	4	7	16	22	30	33	36	42	0.547277	0.119835
857	fibroblast	0	0	0	0	1	1	2	2	4	6	0.523792	0.151763
858	B cell	2	3	4	8	12	14	17	21	26	29	0.482683	0.0562638
859	endothelial cell of lymphatic vessel	4	9	13	22	31	43	54	64	78	88	0.186165	0.228442
860	fibroblast	1	2	3	4	5	5	5	9	12	17	0.256285	-0.0549229
861	endothelial cell of vascular tree	5	13	15	20	22	29	32	35	38	43	0.325583	0.0972619
862	B cell	2	5	7	10	16	25	31	36	42	48	0.384701	0.0290959
863	endothelial cell of vascular tree	1	5	8	13	19	27	36	41	48	53	0.386397	0.0355872
864	B cell	2	5	9	11	17	23	37	52	65	77	0.37491	0.0836526
865	B cell	0	3	3	7	12	16	21	26	31	35	0.503866	0.0554591
866	B cell	2	4	6	7	7	7	8	11	11	12	0.422695	0.0417203
867	B cell	11	21	35	44	59	74	90	97	112	123	0.0541274	0.111005
868	adipocyte of breast	2	7	15	21	28	30	36	44	56	67	0.338416	0.349051
869	luminal epithelial cell of mammary gland	0	4	8	9	11	21	23	30	40	47	0.506096	0.185744
870	B cell	5	9	11	13	19	25	35	43	48	57	0.40553	-0.0154093
871	luminal epithelial cell of mammary gland	2	2	7	17	25	34	40	49	64	80	0.135892	0.237833
872	fibroblast	5	15	20	26	31	38	44	52	54	60	0.198146	0.0804869
873	luminal epithelial cell of mammary gland	4	16	25	34	42	49	56	64	76	85	0.273645	0.0451167
874	luminal epithelial cell of mammary gland	8	17	27	38	49	60	68	81	97	109	0	0.159375
875	B cell	0	1	5	8	12	22	31	42	50	60	0.291558	0.0357893
876	B cell	7	12	22	26	29	37	44	51	61	74	0.14825	0.239277
877	luminal epithelial cell of mammary gland	0	1	3	9	14	21	24	30	37	46	0.281991	0.376477
878	adipocyte of breast	0	6	9	14	18	21	26	31	41	49	0.374455	0.167177
879	pericyte	1	6	14	23	38	49	56	58	68	74	0.586656	0.330573
880	luminal epithelial cell of mammary gland	1	7	18	27	33	41	48	56	70	78	0.286417	-0.00733539
881	fibroblast	4	10	17	19	28	38	46	51	59	66	0.451891	0.0340619
882	luminal epithelial cell of mammary gland	3	9	16	29	37	51	63	74	87	104	0.366132	0.39789
883	fibroblast	5	5	10	16	21	27	31	43	49	57	0.210307	0.0718113
884	fibroblast	3	14	19	22	31	36	45	51	55	60	0.234585	0.0843071
885	fibroblast	3	4	5	7	9	12	17	22	26	33	0.179853	0.0513123
886	luminal epithelial cell of mammary gland	8	13	21	28	36	44	54	63	78	89	0.155426	0.130791
887	luminal epithelial cell of mammary gland	4	9	13	18	24	28	31	39	42	44	0.269343	0.344538
888	fibroblast	0	4	6	15	20	31	37	49	58	69	0.380635	0.0998014
889	luminal epithelial cell of mammary gland	7	17	27	39	52	72	91	105	120	131	0.0536109	0.0838309
890	B cell	3	10	16	20	21	28	32	36	42	49	0.321321	0.0923262
891	adipocyte of breast	1	1	4	7	10	13	17	21	28	34	0.229018	0.169008
892	endothelial cell of vascular tree	5	11	17	26	38	46	57	68	76	89	0.375033	0.12213
893	B cell	0	0	2	2	5	7	10	11	14	17	0.374241	-0.149951
894	B cell	4	9	19	28	35	46	55	66	77	87	0.371781	0.0289876
895	luminal epithelial cell of mammary gland	7	12	19	22	32	35	42	49	53	60	0.275674	0.14493
896	mammary gland epithelial cell	7	7	7	11	25	33	42	48	54	58	0.438135	0.0373461
897	luminal epithelial cell of mammary gland	1	2	4	11	15	17	20	26	34	38	0.460879	0.167073
898	mammary gland epithelial cell	4	12	15	19	20	22	24	26	30	38	0.289758	0.0403764
899	B cell	1	4	8	12	16	19	27	38	49	60	0.337029	0.10884
900	fibroblast	1	2	11	15	20	27	34	42	50	54	0.138277	0.0664999
901	fibroblast	1	3	9	12	17	18	24	27	35	39	0.300881	-0.0598507
902	fibroblast	1	6	11	24	34	49	55	64	72	77	0.460709	0.357552
903	B cell	4	12	19	23	33	40	48	55	65	76	0.33439	0.204108
904	luminal epithelial cell of mammary gland	5	11	17	24	33	40	48	53	60	63	0.320005	-0.00293784
905	endothelial cell of vascular tree	1	4	10	15	19	23	30	36	44	50	0.31008	0.154607
906	luminal epithelial cell of mammary gland	0	0	2	4	6	6	7	9	12	16	0.450963	0.141808
907	endothelial cell of lymphatic vessel	3	4	6	6	6	7	8	8	9	9	0.443305	0.0649841
908	adipocyte of breast	1	3	6	13	19	33	36	42	52	69	0.345911	0.0965217
909	fibroblast	1	2	7	13	22	27	32	39	47	53	0.481642	0.296459
910	B cell	2	9	18	27	34	43	50	64	71	83	0.265903	0.265549
911	fibroblast	2	7	9	13	15	19	24	28	33	42	0.234725	0.0895374
912	endothelial cell of lymphatic vessel	2	5	11	19	27	38	47	55	62	73	0.435513	0.0992079
913	fibroblast	2	6	7	9	12	13	16	20	22	23	0.633266	-0.0271127
914	mammary gland epithelial cell	7	19	35	50	62	75	92	101	113	124	0.342605	0.0809771
915	endothelial cell of lymphatic vessel	3	3	5	7	10	15	21	25	30	34	0.374109	0.38392
916	mammary gland epithelial cell	10	12	18	18	20	27	29	31	32	37	0.228744	-0.0373118
917	B cell	1	3	5	10	15	22	36	47	60	72	0.404841	0.092254
918	B cell	1	6	9	10	13	15	19	24	29	38	0.246747	0.00435587
919	B cell	4	14	21	34	49	58	69	81	91	104	0	0.279629
920	adipocyte of breast	7	10	13	19	27	38	42	50	57	63	0.234956	0.182298
921	luminal epithelial cell of mammary gland	6	17	26	34	42	54	67	72	80	89	0.324495	0.124431
922	B cell	3	7	16	31	42	51	65	85	100	111	0.144933	0.303805
923	luminal epithelial cell of mammary gland	2	2	4	9	10	11	13	14	20	23	0.335882	-0.0133935
924	fibroblast	3	5	5	10	14	16	17	19	21	24	0.267616	0.00930623
925	fibroblast	3	4	12	20	25	31	37	43	51	57	0	0.113409
926	fibroblast	1	5	7	10	10	15	19	21	22	22	0.273645	-0.061426
927	B cell	8	14	19	26	36	47	52	62	69	76	0.13285	0.123705
928	B cell	1	1	2	3	6	8	10	12	12	13	0.186165	-0.136537
929	fibroblast	5	14	19	23	31	40	44	53	59	67	0.228744	-0.00767639
930	luminal epithelial cell of mammary gland	8	15	21	25	28	38	48	59	71	80	0.146888	0.337115
931	fibroblast	8	15	24	32	40	45	57	63	75	87	0.36274	0.0699006
932	B cell	2	3	4	5	5	5	5	5	6	6	0.14585	-0.00145461
933	B cell	4	16	24	33	48	60	73	79	95	105	0.186165	0.236243
934	B cell	4	9	15	17	21	26	28	32	38	45	0.13285	0.0500109
935	B cell	3	8	16	23	30	41	55	68	80	90	0.119349	0.263566
936	luminal epithelial cell of mammary gland	6	17	29	38	51	60	71	82	91	105	0.294696	0.0939611
937	endothelial cell of lymphatic vessel	2	9	16	20	30	39	46	50	52	58	0.202331	0.139302
938	endothelial cell of vascular tree	1	5	9	12	14	23	34	46	54	64	0.508736	0.0779233
939	fibroblast	4	9	15	18	25	28	32	38	50	56	0.218492	0.183244
940	fibroblast	2	7	13	23	27	36	44	50	57	59	0.321776	0.0916556
941	luminal epithelial cell of mammary gland	9	17	24	28	33	37	44	52	61	69	0.23902	0.0880617
942	endothelial cell of vascular tree	5	10	14	23	31	38	44	48	56	67	0.389596	0.305708
943	luminal epithelial cell of mammary gland	8	14	25	41	57	69	80	93	108	122	0.165261	0.0774727
944	endothelial cell of vascular tree	0	1	5	12	22	34	45	57	72	87	0.381797	0.0738875
945	B cell	5	20	37	46	57	72	84	98	106	115	0.077713	0.082225
946	fibroblast	2	9	19	26	35	44	48	55	58	65	0.0677152	-0.0452121
947	fibroblast	7	17	24	30	35	40	48	54	58	63	0.13285	-0.0429701
948	fibroblast	4	5	6	7	12	13	16	25	30	41	0.442172	-0.031295
949	endothelial cell of lymphatic vessel	3	6	14	17	21	30	36	48	60	73	0.208119	-0.155216
950	B cell	3	12	22	28	30	35	39	46	55	62	0.234585	0.0701768
951	fibroblast	3	9	16	24	41	47	55	66	70	75	0.294959	-0.0128001
952	B cell	5	12	17	26	38	51	65	79	91	102	0.249258	0.215651
953	endothelial cell of lymphatic vessel	2	3	3	4	7	7	7	7	8	9	0.539808	0.0329754
954	mammary gland epithelial cell	11	15	17	19	24	30	32	35	38	43	0.234585	0.036866
955	luminal epithelial cell of mammary gland	2	4	4	6	9	13	16	21	24	31	0.375806	0.303241
956	fibroblast	0	5	10	17	27	34	41	53	60	69	0.322447	0.0608557
957	luminal epithelial cell of mammary gland	9	14	24	26	33	38	42	46	54	59	0.265903	0.0309411
958	adipocyte of breast	3	5	6	7	10	11	11	12	12	13	0.287263	-0.0892169
959	B cell	7	10	18	34	41	52	61	70	83	94	0.395207	0.0658326
960	endothelial cell of lymphatic vessel	0	4	7	8	9	17	22	31	35	36	0.403313	0.160646
961	endothelial cell of lymphatic vessel	2	5	9	14	15	19	25	31	37	39	0.331895	-0.0783809
962	fibroblast	0	0	1	3	5	6	10	13	24	29	0.240219	-0.0752477
963	luminal epithelial cell of mammary gland	4	12	16	21	26	30	36	43	48	54	0.208705	-0.0372219
964	fibroblast	1	1	7	12	22	33	39	49	56	65	0.350275	0.0503448
965	adipocyte of breast	2	5	9	15	19	25	32	44	56	71	0.154635	0.171875
966	B cell	4	6	9	15	24	33	41	53	63	77	0.265903	0.160021
967	fibroblast	2	6	10	15	22	30	37	39	51	55	0	0.0500094
968	endothelial cell of vascular tree	0	7	17	23	31	42	50	58	68	76	0.36226	-0.0307543
969	fibroblast	0	3	7	12	22	28	37	45	54	57	0.165852	-0.0140147
970	B cell	0	2	2	5	6	6	8	12	16	17	0.531934	0.0608254
971	luminal epithelial cell of mammary gland	4	8	19	31	36	44	57	68	75	83	0.251571	0.220543
972	B cell	1	3	7	8	12	23	29	40	47	58	0.281991	0.303779
973	fibroblast	1	1	2	3	3	5	6	8	9	12	0.456849	0.126192
974	endothelial cell of vascular tree	2	7	11	20	32	43	57	68	78	89	0.128952	0.128694
975	luminal epithelial cell of mammary gland	3	7	13	20	26	41	59	74	91	104	0.33893	0.234819
976	B cell	3	3	5	7	10	11	11	16	21	27	0.476854	0.0279305
977	B cell	2	7	12	19	28	35	44	50	63	72	0.100292	0.152678
978	B cell	3	8	13	18	24	29	37	41	47	57	0.375678	-0.000453909
979	fibroblast	1	1	3	4	4	6	7	10	13	13	0.590527	-0.0691365
980	B cell	1	2	3	5	6	6	6	6	6	6	0.58192	0.0426544
981	fibroblast	1	4	7	10	12	15	18	23	27	33	0.235372	0.0165376
982	B cell	3	4	9	12	17	23	30	36	41	49	0.443738	0.347991
983	luminal epithelial cell of mammary gland	3	13	21	23	32	39	47	59	72	86	0.234585	0.0523033
984	B cell	5	9	10	14	15	18	20	23	29	33	0.362527	0.141503
985	B cell	5	8	17	24	35	40	49	60	68	77	0.216653	0.0307889
986	endothelial cell of lymphatic vessel	1	1	6	7	13	18	21	27	34	44	0.268401	0.080313
987	luminal epithelial cell of mammary gland	9	17	30	45	62	74	85	99	106	116	0.0686334	0.0942542
988	luminal epithelial cell of mammary gland	3	9	12	14	18	23	29	38	46	52	0.324495	0.339411
989	endothelial cell of lymphatic vessel	1	4	11	20	26	34	45	59	73	85	0.274246	0.0475175
990	endothelial cell of vascular tree	4	12	17	29	40	54	65	71	79	95	0.272078	-0.0936584
991	luminal epithelial cell of mammary gland	3	5	8	12	14	18	21	22	25	27	0.513323	0.0334909
992	adipocyte of breast	2	4	7	7	8	9	12	14	17	20	0.513015	0.111774
993	fibroblast	3	4	6	7	13	16	21	28	35	47	0.390352	-0.0424442
994	mammary gland epithelial cell	9	13	28	35	40	49	55	64	74	83	0.343701	0.0240501
995	B cell	5	7	16	22	35	49	64	78	94	109	0.142183	0.197878
996	luminal epithelial cell of mammary gland	1	8	14	22	25	30	32	40	44	59	0.38438	0.30034
997	fibroblast	5	13	23	32	39	45	49	55	60	68	0.13285	0.106065
998	B cell	0	1	7	14	18	28	35	50	60	71	0.553947	0.0676115
999	endothelial cell of vascular tree	3	4	14	19	24	29	34	39	47	58	0.319752	0.0229433
1000	luminal epithelial cell of mammary gland	3	5	9	20	26	32	42	46	54	63	0.189829	0.0172442
1001	B cell	2	5	7	9	9	10	10	10	10	11	0.275694	0.0155096
1002	adipocyte of breast	3	6	9	11	15	18	23	29	34	40	0.415724	0.0261052
1003	B cell	3	8	14	20	23	25	28	32	39	43	0.392739	0.137156
1004	fibroblast	3	9	12	17	23	29	37	46	50	56	0.13285	0.0290046
1005	luminal epithelial cell of mammary gland	1	1	1	2	4	6	6	7	8	8	0.523792	0.0658531
1006	luminal epithelial cell of mammary gland	5	12	18	22	33	36	43	49	55	65	0.262449	0.118469
1007	fibroblast	0	3	5	6	9	11	15	18	23	26	0.18868	0.0753772
1008	B cell	3	5	11	17	20	28	34	38	41	46	0.299769	0.101539
1009	luminal epithelial cell of mammary gland	0	8	10	15	25	35	49	59	68	76	0.374423	0.325933
1010	B cell	4	11	14	14	17	22	28	36	43	53	0.153751	0.0808064
1011	luminal epithelial cell of mammary gland	1	9	17	29	39	52	69	80	97	114	0.13285	0.0479561
1012	luminal epithelial cell of mammary gland	4	9	11	16	24	34	43	53	59	68	0.228834	0.383609
1013	endothelial cell of lymphatic vessel	2	4	6	8	9	10	14	15	17	24	0.312255	-0.0276743
1014	adipocyte of breast	1	3	8	13	19	25	33	39	47	54	0.30942	0.154337
1015	fibroblast	0	1	4	8	13	17	21	26	30	33	0.278944	-0.0353995
1016	luminal epithelial cell of mammary gland	0	1	2	4	5	6	7	7	8	10	0.476152	0.161093
1017	B cell	1	9	18	24	27	29	33	38	45	48	0.290607	0.0102112
1018	pericyte	1	1	1	1	1	3	4	6	7	10	0.522252	0.00706289
1019	adipocyte of breast	2	3	5	11	14	17	22	24	26	28	0.416065	0.105834
1020	fibroblast	1	4	7	14	26	33	42	57	68	77	0.223246	0.0379803
1021	luminal epithelial cell of mammary gland	3	12	17	20	25	37	44	59	69	81	0.273645	0.331851
1022	B cell	7	12	21	32	36	41	51	55	59	67	0.374371	0.025026
1023	luminal epithelial cell of mammary gland	6	10	14	22	27	32	40	47	53	64	0.339179	0.239855
1024	B cell	8	15	27	31	36	42	52	55	64	72	0.13307	0.0712949
1025	luminal epithelial cell of mammary gland	3	11	23	33	44	55	64	78	98	112	0.13285	0.055934
1026	luminal epithelial cell of mammary gland	0	0	1	7	16	25	33	40	49	56	0.205715	0.362401
1027	luminal epithelial cell of mammary gland	7	17	28	47	62	79	98	109	121	133	0.336554	0.159957
1028	fibroblast	0	0	1	5	6	10	11	14	17	17	0.691239	-0.0180484
1029	B cell	1	4	10	24	32	40	53	61	75	84	0.347569	0.228633
1030	luminal epithelial cell of mammary gland	0	1	3	4	4	7	11	16	22	27	0.387895	0.00265255
1031	luminal epithelial cell of mammary gland	4	13	19	26	39	50	66	77	88	103	0.186165	0.357877
1032	luminal epithelial cell of mammary gland	0	1	6	9	14	21	27	39	46	60	0.16729	0.354809
1033	luminal epithelial cell of mammary gland	9	17	29	48	59	74	91	106	127	139	0.0677152	0.11431
1034	B cell	3	5	7	7	10	11	13	16	21	23	0.269566	0.00456405
1035	endothelial cell of lymphatic vessel	2	4	7	13	17	25	35	44	53	57	0.113235	-0.0153847
1036	luminal epithelial cell of mammary gland	6	10	17	26	33	44	54	63	78	82	0.0855533	0.102022
1037	B cell	3	7	12	21	29	40	55	71	86	96	0.199838	-0.0287366
1038	adipocyte of breast	1	5	12	18	23	34	44	52	60	69	0.322672	0.155937
1039	fibroblast	0	1	2	4	5	6	7	11	12	16	0.406966	-0.0511668
1040	luminal epithelial cell of mammary gland	5	7	10	12	20	28	38	50	62	69	0	0.406712
1041	luminal epithelial cell of mammary gland	0	0	2	2	2	2	4	7	7	7	0.483445	0.0198901
1042	B cell	0	1	2	4	8	11	18	18	20	26	0.363198	0.153469
1043	B cell	2	5	8	11	12	13	15	15	17	18	0.37738	-0.0863882
1044	adipocyte of breast	2	4	6	7	9	14	16	17	19	22	0.667131	0.121259
1045	fibroblast	1	1	2	3	4	6	6	8	9	14	0.40362	0.0220428
1046	fibroblast	8	17	26	34	36	42	46	55	61	63	0.13285	-0.0407022
1047	luminal epithelial cell of mammary gland	7	15	21	24	30	39	48	59	71	83	0.151814	0.33846
1048	fibroblast	2	3	7	8	11	14	21	27	33	42	0.234585	0.126176
1049	endothelial cell of vascular tree	3	4	5	7	9	10	14	16	20	20	0.538832	0.141069
1050	luminal epithelial cell of mammary gland	3	8	12	21	27	35	42	50	56	67	0.494456	0.122307
1051	mammary gland epithelial cell	3	10	21	35	39	43	48	52	53	56	0.482966	0.0164351
1052	luminal epithelial cell of mammary gland	2	8	18	28	37	49	56	66	74	87	0.234594	0.260133
1053	endothelial cell of lymphatic vessel	3	6	11	13	19	24	31	39	49	58	0.273645	0.0348276
1054	luminal epithelial cell of mammary gland	5	13	22	30	36	43	49	62	73	86	0.309197	0.0467295
1055	fibroblast	1	4	10	15	17	18	26	36	42	48	0.334446	-0.0371281
1056	fibroblast	4	6	9	12	16	19	26	30	33	37	0.312351	0.0114547
1057	luminal epithelial cell of mammary gland	8	11	13	15	17	18	23	25	30	33	0.280101	0.0282353
1058	adipocyte of breast	2	5	7	13	15	19	20	21	25	27	0.363711	0.111615
1059	luminal epithelial cell of mammary gland	4	12	23	34	48	57	69	77	93	110	0.265903	0.105885
1060	luminal epithelial cell of mammary gland	5	11	17	24	33	48	63	75	91	103	0.37417	0.140794
1061	B cell	3	4	9	12	16	17	22	33	42	51	0.234585	0.0858975
1062	B cell	4	14	23	28	39	54	61	68	70	80	0.161872	-0.0285842
1063	B cell	2	3	4	10	15	21	23	27	37	41	0.494167	0.108582
1064	endothelial cell of lymphatic vessel	3	9	14	19	26	37	44	51	62	74	0.232363	0.0313247
1065	endothelial cell of lymphatic vessel	4	9	14	21	23	30	38	46	55	62	0.295523	0.0626271
1066	fibroblast	0	7	9	10	13	15	20	28	36	42	0.240219	0.00625421
1067	B cell	2	5	9	10	13	16	18	21	22	23	0.568715	0.0586935
1068	adipocyte of breast	1	2	6	8	11	14	20	20	24	25	0.493048	0.081715
1069	fibroblast	1	6	13	19	28	33	36	44	49	55	0.189667	0.0212361
1070	luminal epithelial cell of mammary gland	0	3	4	8	12	17	26	33	42	48	0.157203	0.0677294
1071	B cell	0	0	0	2	2	2	2	2	2	3	0.41939	0.00292023
1072	luminal epithelial cell of mammary gland	5	10	15	19	25	34	49	60	67	78	0.25982	0.367795
1073	fibroblast	0	5	10	17	24	30	40	53	65	68	0.310712	-0.0122887
1074	fibroblast	1	7	11	13	16	21	30	38	44	53	0.170711	0.160978
1075	fibroblast	2	8	18	20	27	37	48	61	74	87	0.128952	0.101306
1076	fibroblast	2	8	21	28	38	51	59	72	81	91	0.364285	0.0953566
1077	B cell	0	1	3	5	10	13	17	22	25	28	0.39088	0.0389262
1078	B cell	4	6	10	17	22	28	35	40	42	49	0.13285	0.0873681
1079	B cell	4	10	16	24	39	53	68	86	103	116	0.16729	-0.00378463
1080	luminal epithelial cell of mammary gland	9	24	30	36	44	57	69	76	83	88	0.189667	0.0285001
1081	B cell	4	7	14	23	27	33	41	49	52	58	0.34808	0.0323339
1082	fibroblast	2	4	5	9	12	12	14	22	25	28	0.422343	0.0643361
1083	B cell	3	8	15	27	35	44	55	64	74	89	0.305531	0.0953563
1084	luminal epithelial cell of mammary gland	2	11	17	27	34	46	57	67	81	91	0.452062	0.386865
1085	adipocyte of breast	1	2	3	5	5	7	10	14	16	19	0.24908	0.11915
1086	fibroblast	2	4	7	14	25	31	35	42	51	62	0.202421	0.169785
1087	fibroblast	0	1	1	1	2	3	4	6	9	12	0.486554	-0.0109152
1088	luminal epithelial cell of mammary gland	4	9	15	29	36	51	61	72	84	97	0.185192	0.405505
1089	luminal epithelial cell of mammary gland	5	14	21	30	39	55	71	87	103	120	0.189667	0.0914885
1090	adipocyte of breast	0	2	5	6	7	12	17	22	27	33	0.604771	-0.00415754
1091	endothelial cell of vascular tree	3	7	11	13	16	18	22	26	30	38	0.359176	0.0199046
1092	mammary gland epithelial cell	10	18	32	39	46	50	50	50	52	56	0.294437	-0.00253957
1093	fibroblast	2	9	12	15	18	29	34	40	43	50	0.234585	0.070567
1094	luminal epithelial cell of mammary gland	4	9	21	25	30	35	45	54	61	69	0.162574	0.108916
1095	luminal epithelial cell of mammary gland	1	2	5	7	7	8	8	9	11	13	0.433029	-0.0100392
1096	B cell	2	8	15	20	22	28	32	37	45	52	0.397087	-0.0183577
1097	luminal epithelial cell of mammary gland	5	16	29	47	70	92	111	129	140	157	0.284614	0.0863038
1098	fibroblast	3	8	11	16	20	25	31	37	42	48	0.391361	0.0688479
1099	fibroblast	0	6	11	17	21	27	38	53	64	75	0.289294	0.0414342
1100	fibroblast	1	2	8	13	18	22	30	36	41	52	0.331435	0.0290782
1101	luminal epithelial cell of mammary gland	7	12	15	18	27	31	36	40	46	53	0.273645	0.373866
1102	luminal epithelial cell of mammary gland	1	4	11	19	25	40	46	58	69	84	0.348901	0.425051
1103	fibroblast	6	20	24	29	31	33	35	39	46	53	0.13285	-0.0600486
1104	fibroblast	4	9	14	22	32	39	48	55	62	66	0	0.0131753
1105	mammary gland epithelial cell	3	6	9	10	10	10	11	13	14	16	0.213386	0.0694434
1106	B cell	4	8	12	16	19	28	30	38	42	50	0.507676	0.04329
1107	B cell	6	12	22	36	45	54	63	73	79	89	0.218574	0.198509
1108	fibroblast	1	5	7	12	16	22	28	30	40	51	0.325207	0.00452584
1109	adipocyte of breast	0	0	0	0	1	3	5	6	6	8	0.45262	0.0161384
1110	B cell	4	6	9	11	16	19	25	34	38	43	0.294703	0.031062
1111	fibroblast	2	3	3	5	5	6	6	8	9	10	0.466521	0.149396
1112	B cell	2	3	3	3	3	4	6	6	7	8	0.344351	-0.0557766
1113	fibroblast	1	7	11	26	30	34	42	54	76	88	0.21952	0.123434
1114	B cell	4	8	15	16	27	33	41	52	59	73	0.37417	0.235165
1115	B cell	6	11	19	24	29	39	50	61	74	87	0.32777	0.0906678
1116	fibroblast	2	6	14	22	32	43	46	55	66	73	0.43485	0.16901
1117	fibroblast	1	2	3	5	7	9	13	19	22	30	0.479204	0.0332649
1118	luminal epithelial cell of mammary gland	5	13	29	42	53	61	69	77	84	92	0.13285	0.0402077
1119	B cell	4	12	20	26	33	40	46	59	64	72	0.161872	0.128222
1120	luminal epithelial cell of mammary gland	2	7	9	14	19	27	37	49	58	70	0.189667	0.339801
1121	B cell	0	0	1	3	4	8	16	21	29	37	0.407016	0.297006
1122	endothelial cell of vascular tree	3	6	8	14	24	31	41	53	60	68	0.391037	0.0155284
1123	B cell	3	9	11	15	18	21	23	25	30	38	0.237555	0.0337292
1124	adipocyte of breast	4	4	7	11	16	23	27	33	40	44	0.190076	0.188486
1125	mammary gland epithelial cell	4	5	7	8	10	18	25	30	39	45	0.515162	0.0582368
1126	B cell	1	1	2	3	4	5	7	9	9	11	0.453706	0.0229184
1127	B cell	4	5	5	6	7	8	10	10	11	12	0.303007	0.0592892
1128	luminal epithelial cell of mammary gland	1	3	4	7	11	19	26	33	48	62	0.342457	0.379086
1129	fibroblast	2	7	14	16	20	23	27	32	40	45	0.21178	0.10338
1130	luminal epithelial cell of mammary gland	0	3	7	14	20	24	31	37	49	57	0.220321	0.23529
1131	B cell	2	7	9	14	18	26	38	48	54	62	0.298127	0.0443267
1132	adipocyte of breast	6	9	14	20	25	31	38	51	64	76	0.222344	0.214112
1133	B cell	12	23	33	37	46	58	67	74	85	92	0.0371161	0.0948295
1134	B cell	1	2	3	8	11	14	14	18	27	33	0.20021	0.053212
1135	B cell	4	7	13	18	21	25	29	30	33	37	0.43485	0.045515
1136	fibroblast	0	2	6	11	15	20	26	37	43	55	0.405225	0.173506
1137	B cell	1	4	4	4	6	6	9	10	11	11	0.348947	0.0163221
1138	luminal epithelial cell of mammary gland	2	10	20	25	36	50	59	71	81	91	0.655818	0.126664
1139	endothelial cell of vascular tree	5	12	21	30	37	45	51	61	65	71	0.514977	0.290225
1140	luminal epithelial cell of mammary gland	6	19	30	43	52	64	74	89	97	115	0.0536109	0.0770671
1141	fibroblast	1	1	3	6	8	9	10	10	14	17	0.331571	0.00675401
1142	B cell	2	8	19	28	40	51	59	67	80	89	0.265903	0.2022
1143	luminal epithelial cell of mammary gland	1	4	9	13	17	20	28	33	37	45	0.0887711	0.392434
1144	fibroblast	2	5	8	9	9	10	10	14	17	21	0.432425	-0.026075
1145	fibroblast	1	3	7	10	11	12	14	18	24	30	0.48351	0.0423951
1146	luminal epithelial cell of mammary gland	6	20	30	41	47	58	66	76	84	99	0	-0.00532999
1147	B cell	6	14	22	34	44	57	63	75	86	102	0.146888	0.060685
1148	fibroblast	2	7	14	20	25	30	37	43	54	69	0.133161	0.102257
1149	luminal epithelial cell of mammary gland	1	5	12	20	29	42	54	69	79	88	0.390865	0.412681
1150	luminal epithelial cell of mammary gland	2	6	6	6	8	13	14	18	22	27	0.313928	0.0389357
1151	fibroblast	6	8	13	20	26	34	43	48	59	69	0.190905	0.00826433
1152	fibroblast	1	5	8	14	20	28	39	45	53	64	0.273015	0.01646
1153	B cell	9	15	21	28	39	51	60	71	80	92	0.307696	-0.010977
1154	mammary gland epithelial cell	5	8	9	11	13	14	17	19	20	22	0.415743	0.0828793
1155	endothelial cell of vascular tree	2	3	8	10	11	12	14	14	15	19	0.45609	0.00931097
1156	fibroblast	10	20	28	38	48	59	71	83	88	101	0.19197	0.0656853
1157	luminal epithelial cell of mammary gland	1	4	8	13	18	28	37	46	56	70	0.363495	0.26612
1158	fibroblast	3	9	13	18	23	29	39	45	50	64	0.201716	0.0632812
1159	mammary gland epithelial cell	4	8	12	20	27	35	45	57	66	74	0.310142	0.416921
1160	mammary gland epithelial cell	4	9	13	18	22	32	39	43	49	58	0.291298	-0.0175462
1161	fibroblast	1	1	1	1	3	6	12	16	23	28	0.52591	0.0171908
1162	fibroblast	2	8	15	27	33	46	54	68	75	85	0.189667	0.0638723
1163	B cell	8	14	18	28	36	43	53	60	68	75	0.228744	0.117601
1164	endothelial cell of vascular tree	4	6	8	9	11	15	19	25	34	39	0.223259	0.0145001
1165	luminal epithelial cell of mammary gland	7	14	20	26	31	36	39	42	46	48	0	0.0456438
1166	B cell	4	8	16	22	25	30	34	40	43	46	0	0.129864
1167	luminal epithelial cell of mammary gland	5	12	22	33	39	42	49	59	68	75	0.0818644	0.297009
1168	luminal epithelial cell of mammary gland	6	13	23	30	38	52	58	65	75	80	0.217085	0.162017
1169	B cell	0	1	3	6	9	11	14	16	21	25	0.574317	0.114579
1170	B cell	12	23	29	37	40	47	51	52	54	57	0.109826	0.00490192
1171	luminal epithelial cell of mammary gland	3	6	9	13	15	19	24	34	40	47	0.376249	0.185717
1172	luminal epithelial cell of mammary gland	7	19	34	55	67	89	101	120	137	147	0.218352	0.157909
1173	fibroblast	0	0	0	2	4	9	12	18	22	26	0.379533	0.187529
1174	adipocyte of breast	1	5	9	14	15	16	16	18	19	25	0.364508	-0.010154
1175	fibroblast	0	0	0	2	2	3	3	4	4	6	0.547613	0.109341
1176	luminal epithelial cell of mammary gland	6	17	29	42	51	64	84	101	119	132	0.309197	0.0804507
1177	mammary gland epithelial cell	8	8	9	9	9	12	16	18	21	27	0.384088	0.0223285
1178	adipocyte of breast	2	2	5	8	12	15	24	33	38	41	0.480597	0.207405
1179	luminal epithelial cell of mammary gland	4	12	22	34	51	60	70	78	92	102	0.234585	0.36631
1180	B cell	5	7	9	10	10	11	11	13	14	18	0.193786	0.0611563
1181	endothelial cell of vascular tree	1	3	8	12	24	31	38	41	47	53	0.363132	0.0172512
1182	luminal epithelial cell of mammary gland	6	10	10	11	13	14	17	17	17	17	0.149427	0.0372474
1183	mammary gland epithelial cell	7	7	8	12	21	32	36	39	48	55	0.528196	0.0307409
1184	pericyte	0	2	10	17	19	21	24	28	31	35	0.410209	-0.0304882
1185	luminal epithelial cell of mammary gland	3	3	4	6	7	11	17	22	28	36	0.273553	0.291011
1186	adipocyte of breast	4	8	11	15	19	23	28	33	42	58	0.460353	0.180541
1187	B cell	2	4	6	7	9	13	18	20	23	29	0.404841	0.0237962
1188	mammary gland epithelial cell	0	1	1	2	6	8	8	9	13	16	0.607802	0.301033
1189	luminal epithelial cell of mammary gland	4	15	29	39	54	63	78	90	107	121	0.120295	0.0812314
1190	luminal epithelial cell of mammary gland	3	6	8	16	25	32	38	41	52	63	0.198718	0.0768783
1191	B cell	12	20	25	32	34	35	40	44	49	51	0.382271	-0.0656345
1192	mammary gland epithelial cell	6	12	13	16	17	21	22	23	24	25	0.163961	0.0136059
1193	mammary gland epithelial cell	7	14	17	19	20	26	30	36	42	48	0.24375	-0.0104744
1194	B cell	4	6	12	13	16	18	22	27	36	42	0.0536109	0.148235
1195	fibroblast	0	1	1	3	6	11	15	22	24	32	0.304063	0.0209523
1196	luminal epithelial cell of mammary gland	4	8	16	26	34	40	44	49	55	58	0.548957	0.312391
1197	luminal epithelial cell of mammary gland	3	3	7	17	26	36	47	57	75	92	0.355571	0.293012
1198	B cell	5	19	26	35	40	51	57	66	72	80	0.228744	0.224194
1199	luminal epithelial cell of mammary gland	3	9	13	23	33	44	56	70	85	97	0.377024	0.104762
1200	fibroblast	5	12	15	25	34	42	47	56	65	71	0.312246	0.0756971
1201	fibroblast	7	18	24	40	47	55	64	70	82	92	0.171634	0.0795145
1202	luminal epithelial cell of mammary gland	3	6	12	23	33	45	59	71	91	105	0.189667	0.0909808
1203	B cell	3	7	9	10	15	20	21	25	32	38	0.361365	0.399513
1204	luminal epithelial cell of mammary gland	4	15	32	42	58	75	91	112	129	147	0	0.118223
1205	fibroblast	6	14	23	31	36	45	54	66	74	80	0.20021	0.0785112
1206	endothelial cell of lymphatic vessel	0	1	3	6	9	17	22	29	40	48	0.404885	0.00355982
1207	endothelial cell of lymphatic vessel	2	9	11	15	19	23	30	37	42	47	0.260783	0.0228021
1208	luminal epithelial cell of mammary gland	2	2	3	4	6	9	11	13	13	16	0.479948	0.0242057
1209	B cell	1	7	9	11	16	21	24	29	33	42	0.273645	0.0231576
1210	endothelial cell of lymphatic vessel	2	3	4	6	7	10	14	20	22	24	0.287685	0.0580577
1211	B cell	1	6	9	13	17	23	29	33	40	47	0.38422	0.077814
1212	B cell	5	9	15	22	31	39	46	60	70	81	0.234585	0.132995
1213	luminal epithelial cell of mammary gland	4	8	13	19	30	42	53	64	77	90	0.236803	0.0888389
1214	fibroblast	4	7	13	18	29	43	48	57	64	74	0.38785	0.0540214
1215	luminal epithelial cell of mammary gland	1	3	6	9	12	14	23	27	34	37	0.360892	0.0712623
1216	adipocyte of breast	4	4	8	10	13	16	21	26	36	43	0.320526	0.148192
1217	luminal epithelial cell of mammary gland	2	5	13	14	22	32	42	54	67	76	0.198201	0.418217
1218	endothelial cell of lymphatic vessel	2	5	6	9	9	12	16	25	29	37	0.277269	-0.111801
1219	mammary gland epithelial cell	2	3	4	5	7	7	7	7	7	8	0.636917	-0.112401
1220	luminal epithelial cell of mammary gland	0	1	1	1	5	9	15	20	24	29	0.342457	0.142536
1221	B cell	1	6	14	20	35	49	63	70	82	92	0.246339	0.302624
1222	B cell	3	7	9	13	18	21	27	36	43	52	0.250482	0.309993
1223	luminal epithelial cell of mammary gland	4	16	30	45	58	69	83	94	109	123	0.326388	0.116494
1224	luminal epithelial cell of mammary gland	5	10	14	17	25	29	30	39	45	53	0.234594	0.0100549
1225	B cell	0	1	1	1	1	2	3	4	4	4	0.329389	0.0745259
1226	B cell	2	10	19	27	38	51	63	75	90	102	0.144934	0.331546
1227	fibroblast	2	8	12	18	26	36	49	62	79	96	0.208199	0.0536689
1228	B cell	5	11	18	23	31	42	53	64	76	88	0.0357683	0.0829668
1229	B cell	3	11	18	28	34	43	56	65	81	90	0.309197	0.238551
1230	luminal epithelial cell of mammary gland	7	20	35	48	63	73	90	98	114	124	0.217526	0.0948184
1231	fibroblast	0	0	1	6	11	17	24	30	40	51	0.53363	0.119138
1232	adipocyte of breast	1	2	5	8	12	13	15	18	24	28	0.496252	0.107512
1233	luminal epithelial cell of mammary gland	5	11	20	30	37	47	55	65	75	83	0.324721	-0.00786942
1234	luminal epithelial cell of mammary gland	3	8	14	21	26	34	45	51	57	67	0.165956	-0.0141385
1235	luminal epithelial cell of mammary gland	1	2	7	8	11	15	20	22	26	29	0.368212	0.0709689
1236	luminal epithelial cell of mammary gland	8	20	31	40	45	56	66	71	82	97	0.24385	0.126194
1237	B cell	6	12	12	12	12	14	16	16	17	19	0.599712	0.0466603
1238	B cell	3	10	17	20	29	36	42	54	70	80	0.390865	0.230415
1239	luminal epithelial cell of mammary gland	0	4	14	21	33	40	47	55	60	71	0.234585	0.409741
1240	endothelial cell of vascular tree	1	2	4	4	8	15	15	18	24	36	0.655723	0.0399937
1241	mammary gland epithelial cell	7	17	23	25	28	36	39	43	50	54	0.412084	0.0189636
1242	B cell	2	5	14	18	25	30	39	47	59	68	0.318181	0.0570854
1243	B cell	1	4	10	13	21	35	44	52	63	73	0.324733	0.0651975
1244	luminal epithelial cell of mammary gland	4	12	16	21	31	41	47	56	61	69	0.371844	0.0180271
1245	endothelial cell of vascular tree	3	6	9	12	16	22	30	36	43	54	0.359582	0.0175075
1246	mammary gland epithelial cell	2	4	11	17	28	36	47	62	72	83	0.185837	0.115747
1247	B cell	0	2	3	8	11	15	18	23	26	29	0.401938	0.0952607
1248	luminal epithelial cell of mammary gland	5	11	15	24	31	36	43	51	59	67	0.342457	0.387642
1249	B cell	5	14	21	31	41	56	68	77	91	106	0.13285	0.218306
1250	mammary gland epithelial cell	5	8	12	14	18	19	21	22	24	25	0.290821	0.0375712
1251	B cell	1	1	1	2	3	4	4	4	5	5	0.410554	-0.0476639
1252	luminal epithelial cell of mammary gland	4	14	23	34	48	64	80	90	106	124	0.236373	0.154726
1253	luminal epithelial cell of mammary gland	8	20	30	48	61	76	96	114	131	145	0.200496	0.0090549
1254	pericyte	0	0	0	7	10	16	25	28	33	38	0.662115	0.12521
1255	fibroblast	0	0	1	1	3	4	7	10	13	20	0.531934	0.078008
1256	fibroblast	0	3	11	24	31	37	48	54	64	76	0.199031	0.124461
1257	luminal epithelial cell of mammary gland	6	19	33	48	64	77	95	104	116	123	0.141483	-0.00181166
1258	B cell	1	4	13	16	21	30	38	41	51	64	0.18338	0.0854858
1259	fibroblast	1	7	12	22	31	42	52	63	72	82	0.0439933	0.0670918
1260	luminal epithelial cell of mammary gland	2	4	11	14	18	24	31	43	53	65	0.189667	0.397729
1261	fibroblast	3	5	6	11	16	23	32	36	45	55	0.263277	0.127618
1262	luminal epithelial cell of mammary gland	2	4	7	10	14	20	31	43	53	65	0.531934	0.191645
1263	B cell	2	7	11	14	17	18	20	21	22	24	0.266776	0.0478992
1264	endothelial cell of lymphatic vessel	2	4	4	5	7	7	7	13	14	16	0.445473	0.127553
1265	B cell	2	4	5	7	13	17	22	29	34	38	0.205647	0.171764
1266	luminal epithelial cell of mammary gland	6	10	20	35	46	63	77	98	114	127	0.222303	0.123853
1267	endothelial cell of lymphatic vessel	1	4	11	11	13	17	22	27	32	37	0.269129	0.0282539
1268	B cell	2	3	5	9	14	20	24	27	34	39	0.242359	0.111645
1269	B cell	2	4	6	16	22	30	44	53	64	70	0.327642	0.0433164
1270	luminal epithelial cell of mammary gland	3	9	20	25	31	38	40	50	56	61	0.217341	0.112034
1271	fibroblast	5	12	17	22	29	32	38	43	52	67	0.396102	0.232385
1272	mammary gland epithelial cell	4	4	8	14	19	24	30	34	45	50	0.292306	-0.0280686
1273	B cell	1	5	10	15	24	33	43	50	58	67	0.338624	-0.0243004
1274	endothelial cell of vascular tree	3	5	7	8	10	10	11	12	13	15	0.485634	0.137955
1275	B cell	9	18	25	30	36	41	45	46	51	55	0.200989	0.0157198
1276	luminal epithelial cell of mammary gland	1	1	2	2	2	5	7	9	11	14	0.393817	0.00315446
1277	mammary gland epithelial cell	7	13	17	25	30	32	37	41	45	49	0.342457	0.0354508
1278	mammary gland epithelial cell	7	15	18	25	32	33	34	37	41	44	0.20563	0.0369376
1279	fibroblast	3	8	12	19	28	33	45	53	61	71	0.140874	0.0812501
1280	B cell	1	1	2	3	4	5	6	6	8	10	0.601548	-0.0067474
1281	B cell	3	13	21	29	39	47	61	79	94	103	0.20563	-0.0172243
1282	B cell	5	12	20	26	30	37	45	51	59	66	0.165261	0.166897
1283	fibroblast	2	7	11	18	28	39	49	56	64	74	0.273645	0.0669683
1284	fibroblast	1	4	7	11	17	21	24	30	34	39	0.146319	-0.0603059
1285	luminal epithelial cell of mammary gland	0	3	4	5	9	11	16	24	30	38	0.621862	0.308843
1286	luminal epithelial cell of mammary gland	5	13	27	44	67	86	103	118	133	142	0.140874	0.172339
1287	luminal epithelial cell of mammary gland	3	4	15	25	31	45	53	67	78	92	0.265903	0.412192
1288	B cell	13	22	28	30	39	42	48	51	53	53	0.107507	0.0170547
1289	luminal epithelial cell of mammary gland	3	9	20	28	37	46	51	54	66	75	0.132988	0.380913
1290	fibroblast	1	4	10	17	21	26	30	34	38	41	0.18986	0.0788857
1291	luminal epithelial cell of mammary gland	1	2	4	7	13	20	27	40	46	59	0.159649	0.11391
1292	B cell	1	1	1	1	1	3	4	6	6	7	0.464501	-0.076712
1293	mammary gland epithelial cell	6	12	15	19	21	22	23	30	36	42	0	0.0392534
1294	luminal epithelial cell of mammary gland	8	19	26	36	43	53	62	73	82	93	0.0536109	0.0902735
1295	B cell	5	12	20	23	30	38	44	50	55	56	0.324721	-0.0287903
1296	luminal epithelial cell of mammary gland	6	19	30	43	56	68	77	84	94	104	0.13285	0.0434002
1297	fibroblast	0	4	6	8	12	20	24	30	38	44	0.422343	0.183056
1298	luminal epithelial cell of mammary gland	7	13	22	28	38	47	59	72	86	101	0.265903	0.0911286
1299	mammary gland epithelial cell	5	14	24	31	33	39	46	50	57	66	0.494064	0.00564807
1300	fibroblast	2	10	19	26	33	37	44	51	57	65	0.13285	-0.0431313
1301	adipocyte of breast	2	4	8	10	12	17	18	18	21	23	0.312054	-0.0382168
1302	fibroblast	3	8	12	16	23	29	36	41	48	56	0.294959	0.0306447
1303	B cell	4	7	14	20	33	41	52	64	78	92	0.186165	0.239621
1304	luminal epithelial cell of mammary gland	0	2	6	11	17	20	24	32	39	44	0.299769	0.388962
1305	B cell	1	7	12	13	16	18	22	30	36	40	0.287263	-0.0351028
1306	luminal epithelial cell of mammary gland	2	3	6	8	13	18	24	32	40	47	0.41939	0.0368638
1307	luminal epithelial cell of mammary gland	9	21	30	39	47	57	67	79	92	108	0.13285	-0.00568388
1308	luminal epithelial cell of mammary gland	4	8	15	20	25	34	39	50	62	75	0.140874	0.412751
1309	luminal epithelial cell of mammary gland	4	6	8	9	11	13	17	21	25	30	0.38669	-0.0879026
1310	fibroblast	6	14	25	39	48	57	63	79	83	90	0.233459	0.0541052
1311	luminal epithelial cell of mammary gland	5	11	18	28	39	55	71	85	102	121	0.343683	0.125061
1312	B cell	0	3	8	12	19	21	23	29	39	48	0.228744	0.204435
1313	luminal epithelial cell of mammary gland	0	2	4	11	15	23	27	34	46	54	0.198201	0.359801
1314	fibroblast	5	10	17	27	33	39	47	52	59	67	0.322447	0.0764257
1315	fibroblast	0	6	14	18	24	32	40	43	47	52	0.207107	0.0837942
1316	mammary gland epithelial cell	7	16	19	20	21	24	29	33	40	40	0.13285	0.0393949
1317	luminal epithelial cell of mammary gland	7	20	34	49	65	84	99	109	125	135	0.20563	0.0814963
1318	fibroblast	2	7	11	16	20	29	39	48	57	69	0.362679	0.05406
1319	mammary gland epithelial cell	6	10	17	19	25	28	37	43	55	66	0.102484	0.0683671
1320	B cell	5	11	15	21	30	41	52	61	74	84	0.342457	0.16788
1321	fibroblast	1	2	9	15	20	29	36	46	54	63	0.361673	0.15904
1322	B cell	2	6	9	17	22	28	30	38	47	55	0.181588	-0.0286144
1323	luminal epithelial cell of mammary gland	2	11	21	27	38	49	57	66	76	88	0.186165	0.325938
1324	B cell	3	4	6	9	11	15	20	26	33	38	0.574964	0.322059
1325	mammary gland epithelial cell	6	14	30	50	66	75	85	97	113	125	0.160558	0.081108
1326	adipocyte of breast	3	6	10	14	18	23	29	32	37	43	0.280657	-0.106204
1327	fibroblast	1	1	2	3	4	6	10	11	15	21	0.375395	0.123128
1328	pericyte	2	3	4	5	5	6	7	8	10	11	0.420946	-0.0367597
1329	adipocyte of breast	0	2	2	3	3	4	6	8	10	10	0.426797	0.115059
1330	adipocyte of breast	3	4	7	9	13	14	16	25	31	40	0.449866	0.0561624
1331	B cell	7	10	14	23	31	39	49	64	80	93	0.134404	0.0369833
1332	fibroblast	8	12	18	26	33	38	44	50	58	70	0.205239	0.0833846
1333	mammary gland epithelial cell	4	10	20	27	33	43	48	56	65	77	0.456313	0.126788
1334	B cell	2	5	11	18	26	34	39	46	53	59	0.366652	0.0582885
1335	fibroblast	0	5	12	15	23	28	35	41	49	56	0.309197	0.0362961
1336	B cell	0	1	1	2	4	7	10	12	17	25	0.58355	0.014591
1337	fibroblast	1	6	10	12	14	18	21	22	25	28	0.548274	0.0690355
1338	fibroblast	5	9	14	23	31	34	40	48	55	72	0.210123	-0.0035295
1339	B cell	7	15	19	23	28	36	42	51	66	71	0.13285	0.218826
1340	luminal epithelial cell of mammary gland	4	7	10	12	15	20	25	30	35	42	0.393304	0.236543
1341	fibroblast	3	4	6	7	10	14	19	24	32	42	0.354109	-0.0388564
1342	B cell	6	11	18	25	32	42	51	61	69	75	0.205239	0.20733
1343	B cell	6	13	17	26	37	44	51	57	64	70	0.234585	0.124695
1344	fibroblast	3	7	11	17	25	31	39	45	55	63	0	0.0426636
1345	B cell	1	2	2	2	4	5	5	6	7	11	0.430131	0.0150241
1346	fibroblast	2	6	14	23	32	45	54	64	67	81	0.392548	0.0559335
1347	endothelial cell of vascular tree	8	16	17	24	35	44	53	61	70	76	0.288525	0.0202201
1348	B cell	4	4	5	6	8	8	9	10	17	22	0.189965	0.0841
1349	luminal epithelial cell of mammary gland	4	15	22	35	44	55	66	74	86	99	0.37417	0.0594119
1350	B cell	11	19	24	31	32	35	38	41	45	48	0.262931	-0.0879428
1351	fibroblast	3	8	12	22	27	38	45	50	56	65	0.164211	0.0775731
1352	B cell	5	13	24	31	40	53	65	74	83	93	0.0791955	0.0938659
1353	luminal epithelial cell of mammary gland	5	11	18	28	40	51	63	73	85	94	0.132916	0.172117
1354	mammary gland epithelial cell	1	3	7	11	21	32	35	39	43	52	0.427443	0.298501
1355	B cell	10	10	11	12	12	12	13	13	13	15	0.483145	0.22053
1356	luminal epithelial cell of mammary gland	4	13	14	18	24	31	40	45	55	63	0.291595	0.357444
1357	fibroblast	1	2	5	8	13	18	26	31	37	48	0.476438	0.046862
1358	B cell	3	5	7	12	20	29	33	42	53	61	0.299769	0.289689
1359	luminal epithelial cell of mammary gland	2	10	14	25	36	46	56	66	76	92	0.228744	0.0603503
1360	B cell	3	10	16	27	36	43	48	54	59	60	0.203136	-0.0228615
1361	adipocyte of breast	3	6	10	16	17	20	24	28	40	52	0.332316	0.150968
1362	adipocyte of breast	1	4	9	17	27	38	44	50	54	64	0.236784	0.038013
1363	fibroblast	2	4	8	11	13	19	20	29	33	41	0.342457	0.198818
1364	fibroblast	2	4	9	12	16	23	27	30	32	36	0.363531	0.0123085
1365	luminal epithelial cell of mammary gland	1	1	8	15	24	40	52	61	73	79	0.374185	0.328794
1366	fibroblast	5	8	12	15	17	17	18	19	22	26	0.374423	0.0951044
1367	B cell	3	5	8	10	17	19	22	26	33	42	0.338113	0.0279779
1368	pericyte	2	4	7	14	16	19	25	30	37	39	0.358335	0.0261957
1369	pericyte	4	8	10	14	18	19	23	27	32	36	0.534255	0.0620208
1370	luminal epithelial cell of mammary gland	4	13	32	54	75	91	106	126	139	153	0.265718	0.0878335
1371	B cell	0	0	0	0	1	3	4	5	5	6	0.462287	-0.0127857
1372	fibroblast	4	13	20	33	42	53	60	67	72	75	0	-0.0294036
1373	B cell	0	4	5	5	9	11	14	18	24	31	0.444277	0.082748
1374	luminal epithelial cell of mammary gland	4	8	17	21	29	34	42	47	56	61	0.193786	0.0867047
1375	endothelial cell of vascular tree	0	1	1	4	6	8	11	15	19	25	0.426741	-0.000453802
1376	B cell	1	3	5	10	13	21	28	38	45	57	0.326383	0.408279
1377	fibroblast	3	9	21	29	35	42	53	59	71	81	0.324721	0.0775808
1378	mammary gland epithelial cell	4	7	14	23	35	44	57	67	86	96	0.0434959	-0.0335246
1379	fibroblast	5	8	13	15	21	26	31	39	44	51	0.229099	0.00256115
1380	B cell	0	3	6	12	25	30	38	47	58	64	0.400659	0.119043
1381	luminal epithelial cell of mammary gland	5	13	31	46	60	80	94	109	117	128	0.0834198	0.0890549
1382	B cell	3	9	13	16	17	21	23	27	33	40	0.160506	0.0609618
1383	fibroblast	1	2	4	9	12	14	20	28	33	40	0.41054	0.0352416
1384	luminal epithelial cell of mammary gland	2	6	8	14	19	28	34	44	56	68	0.518172	0.21645
1385	fibroblast	1	1	2	4	5	8	11	19	21	28	0.420319	0.0373389
1386	B cell	3	5	6	10	13	18	20	25	32	37	0.301356	0.0439508
1387	luminal epithelial cell of mammary gland	5	10	15	17	20	27	39	44	59	66	0.142183	0.143952
1388	mammary gland epithelial cell	4	8	10	12	19	23	30	37	44	52	0.404841	0.189113
1389	B cell	4	6	11	17	24	32	36	42	52	62	0.177408	0.173046
1390	B cell	8	17	28	38	42	45	47	53	56	59	0.330084	-0.00496807
1391	mammary gland epithelial cell	2	5	7	10	11	13	18	22	24	27	0.461389	0.110619
1392	luminal epithelial cell of mammary gland	0	10	20	35	42	52	57	67	82	93	0.271921	0.387813
1393	B cell	3	4	8	13	21	26	36	50	65	80	0.393092	0.0741223
1394	B cell	3	3	7	13	14	22	30	42	48	62	0.475513	0.0811389
1395	B cell	7	18	23	27	33	41	49	56	64	69	0.142788	0.128782
1396	luminal epithelial cell of mammary gland	1	5	6	12	14	21	23	28	38	46	0.199863	0.318853
1397	B cell	8	15	23	33	39	45	52	67	76	87	0.189667	0.186942
1398	adipocyte of breast	3	9	15	20	29	37	47	57	60	68	0.2374	0.134771
1399	fibroblast	1	5	11	18	27	32	43	48	64	78	0.324094	0.146567
1400	endothelial cell of lymphatic vessel	1	3	4	8	10	18	23	31	40	50	0.577534	0.00188894
1401	B cell	4	8	18	24	30	36	43	48	60	69	0.276306	0.0854626
1402	B cell	2	8	12	16	22	28	36	45	55	65	0.275694	0.114514
1403	B cell	3	10	11	19	28	37	49	61	71	80	0.269343	0.360337
1404	B cell	2	12	21	31	38	48	57	65	74	86	0.113612	0.194677
1405	endothelial cell of lymphatic vessel	1	6	8	16	23	31	39	49	58	74	0.331527	-0.0341299
1406	B cell	3	10	12	23	28	33	38	45	49	56	0.0887711	0.121715
1407	endothelial cell of lymphatic vessel	1	3	5	10	18	26	38	43	52	61	0.458697	0.036741
1408	luminal epithelial cell of mammary gland	1	3	9	14	19	24	31	41	52	65	0.39311	0.323728
1409	adipocyte of breast	1	4	10	13	20	26	31	38	43	51	0.207487	0.0341977
1410	luminal epithelial cell of mammary gland	2	4	9	16	25	29	43	56	69	80	0.290627	0.37937
1411	B cell	2	10	17	23	29	32	40	46	56	67	0.185917	0.124168
1412	mammary gland epithelial cell	3	6	13	22	34	46	58	69	84	91	0.254077	0.115204
1413	fibroblast	3	9	22	35	43	49	57	62	72	77	0.0677152	-0.0475309
1414	B cell	0	0	0	1	1	2	3	3	5	6	0.317551	0.0329349
1415	B cell	1	7	10	16	17	25	34	38	45	51	0.42521	0.0549943
1416	endothelial cell of vascular tree	5	11	17	20	23	33	48	59	71	84	0.394762	0.0694094
1417	B cell	1	1	2	10	15	21	22	26	31	39	0.488288	0.048335
1418	endothelial cell of lymphatic vessel	0	3	11	20	28	33	40	51	60	64	0.639978	0.0165195
1419	luminal epithelial cell of mammary gland	11	21	34	49	65	74	86	99	109	121	0	0.0838413
1420	luminal epithelial cell of mammary gland	0	1	6	11	18	21	26	28	33	41	0.319354	0.115288
1421	luminal epithelial cell of mammary gland	2	9	16	21	28	33	36	45	52	61	0.318612	0.155856
1422	luminal epithelial cell of mammary gland	1	7	11	17	22	29	36	44	55	65	0.263583	0.413789
1423	luminal epithelial cell of mammary gland	2	4	8	19	32	42	48	57	62	68	0.351241	0.184265
1424	B cell	5	11	16	18	23	26	28	34	37	42	0.342457	0.1354
1425	adipocyte of breast	1	2	4	12	20	26	32	41	45	52	0.345226	0.0425117
1426	fibroblast	2	4	7	11	18	25	30	32	37	48	0.246059	0.194116
1427	B cell	4	8	14	17	19	27	33	39	53	59	0.186165	0.121989
1428	B cell	0	6	11	13	17	24	29	35	38	45	0.28194	0.100487
1429	luminal epithelial cell of mammary gland	2	7	15	27	36	47	64	74	89	105	0.168115	0.351026
1430	fibroblast	7	16	18	29	39	48	53	65	74	86	0.233893	0.105918
1431	fibroblast	2	12	21	28	36	46	53	67	77	90	0.433521	0.0524873
1432	endothelial cell of lymphatic vessel	2	4	9	15	22	28	35	41	46	49	0.445024	0.0401168
1433	luminal epithelial cell of mammary gland	9	20	31	39	54	71	84	92	105	118	0.18986	0.0918599
1434	luminal epithelial cell of mammary gland	8	13	17	22	26	30	34	40	45	52	0.242975	0.366189
1435	B cell	5	9	11	14	16	18	22	23	25	29	0.161947	0.102164
1436	B cell	1	1	4	8	16	19	26	35	43	50	0.109437	0.057227
1437	B cell	7	16	22	30	38	45	53	60	68	76	0.13285	0.165499
1438	luminal epithelial cell of mammary gland	4	11	18	27	41	53	64	76	91	100	0.13285	0.365848
1439	luminal epithelial cell of mammary gland	1	6	12	19	23	33	41	48	56	62	0.217085	0.388343
1440	luminal epithelial cell of mammary gland	1	4	8	12	19	21	27	34	40	50	0.274441	0.13219
1441	fibroblast	6	11	20	31	40	47	63	75	81	92	0.280521	0.078828
1442	B cell	1	6	13	24	34	45	54	61	69	75	0.218862	0.333878
1443	fibroblast	2	8	16	24	28	40	51	57	68	81	0.309197	0.11806
1444	B cell	4	5	6	6	6	6	8	8	11	12	0.404841	0.0434118
1445	luminal epithelial cell of mammary gland	2	6	6	9	11	13	15	17	19	20	0.512886	-0.0276692
1446	luminal epithelial cell of mammary gland	1	9	18	28	39	50	60	75	94	109	0.133687	0.294307
1447	fibroblast	5	11	14	22	28	35	43	46	50	54	0.189667	0.106496
1448	fibroblast	1	3	8	10	13	14	20	27	30	37	0.375806	0.0332094
1449	fibroblast	3	7	13	18	25	32	40	44	49	52	0.294995	0.00441157
1450	B cell	8	17	25	34	40	46	57	63	72	80	0.161872	0.0948899
1451	pericyte	3	8	12	28	39	49	53	55	64	71	0.314294	-0.0350523
1452	B cell	1	1	3	5	6	9	10	12	16	18	0.230211	0.0123108
1453	B cell	3	6	12	17	23	30	40	50	62	78	0.290099	0.105231
1454	adipocyte of breast	3	3	6	6	9	11	11	16	18	20	0.668099	0.125798
1455	fibroblast	5	9	18	25	34	42	54	65	76	88	0.377982	0.0577347
1456	adipocyte of breast	1	3	6	8	13	18	21	27	31	40	0.28628	0.161517
1457	fibroblast	2	3	7	12	14	15	20	24	29	40	0.397399	-0.0123134
1458	B cell	2	9	13	18	23	30	35	43	53	60	0.26403	-0.0162143
1459	fibroblast	2	3	4	5	7	12	14	20	26	31	0.425235	0.285059
1460	adipocyte of breast	3	4	7	8	10	11	14	18	23	27	0.490424	0.00513628
1461	fibroblast	3	11	20	27	32	38	48	54	61	67	0.0536109	0.0850894
1462	mammary gland epithelial cell	2	6	8	10	11	13	15	17	20	20	0.228028	0.0538736
1463	luminal epithelial cell of mammary gland	4	9	16	26	39	49	63	73	83	91	0.252955	0.0595879
1464	B cell	0	0	1	5	6	8	9	13	18	23	0.304063	0.0493149
1465	B cell	4	10	17	30	42	54	63	75	88	105	0.234585	0.208221
1466	fibroblast	2	6	13	21	32	44	55	67	78	90	0.353011	0.103629
1467	luminal epithelial cell of mammary gland	5	14	27	43	62	80	100	117	127	140	0.234585	0.174367
1468	B cell	0	0	2	3	5	7	9	10	12	14	0.466521	0.0917815
1469	B cell	7	14	18	32	42	51	60	68	77	83	0.0998318	0.10808
1470	B cell	6	10	18	22	31	38	44	52	59	68	0.0465906	0.290866
1471	fibroblast	1	2	3	5	9	12	14	16	19	25	0.481713	0.0298699
1472	B cell	3	7	13	20	32	40	51	58	66	71	0.267254	0.125328
1473	luminal epithelial cell of mammary gland	0	0	3	3	3	5	6	6	10	15	0.312322	0.156738
1474	B cell	9	18	30	38	39	45	52	57	60	66	0.186165	0.0126116
1475	luminal epithelial cell of mammary gland	2	9	22	37	55	75	91	109	126	135	0.207107	0.0832196
1476	adipocyte of breast	3	7	8	8	8	8	8	9	9	10	0.411497	0.118597
1477	B cell	1	5	7	8	13	15	18	18	21	24	0.409269	0.0231411
1478	B cell	4	9	13	16	19	23	29	42	50	60	0.301575	0.0300513
1479	fibroblast	0	4	7	9	16	19	24	27	30	33	0.132988	0.0700423
1480	B cell	1	2	3	6	13	15	18	23	31	37	0.438241	0.127481
1481	adipocyte of breast	1	2	3	5	9	10	16	19	21	23	0.23119	-0.0426575
1482	B cell	1	2	5	11	17	24	29	35	45	55	0.523792	0.0747352
1483	B cell	1	5	11	19	26	35	43	49	65	77	0.186165	0.00362065
1484	luminal epithelial cell of mammary gland	6	16	22	31	45	60	73	91	108	122	0.13285	0.125913
1485	adipocyte of breast	1	3	5	6	9	9	9	9	10	11	0.656793	0.0398599
1486	luminal epithelial cell of mammary gland	1	2	2	3	3	4	5	5	6	7	0.520787	0.000671805
1487	fibroblast	1	3	6	13	21	30	43	50	56	64	0.4679	0.151999
1488	luminal epithelial cell of mammary gland	2	4	9	21	29	38	51	64	70	81	0.243273	0.428635
1489	B cell	3	9	15	21	24	32	37	45	53	60	0.189667	0.124142
1490	B cell	4	8	15	16	20	26	32	40	45	50	0.28012	-0.0337175
1491	luminal epithelial cell of mammary gland	2	2	3	3	3	4	4	5	7	8	0.345178	-0.0681305
1492	B cell	6	7	15	22	28	41	53	67	87	98	0.268766	-0.0378688
1493	luminal epithelial cell of mammary gland	6	9	13	19	24	29	33	35	35	40	0.392384	-0.0176103
1494	endothelial cell of lymphatic vessel	1	1	2	3	5	5	6	6	10	11	0.242592	0.0483323
1495	luminal epithelial cell of mammary gland	4	8	11	21	28	39	48	58	63	74	0.361229	-0.0390518
1496	luminal epithelial cell of mammary gland	3	10	11	19	24	33	40	50	55	61	0.361415	0.361975
1497	B cell	3	6	15	24	34	47	55	69	78	84	0.228744	0.100727
1498	mammary gland epithelial cell	2	4	7	13	20	29	38	45	48	54	0.472946	0.0552187
1499	fibroblast	1	1	3	3	3	3	7	13	18	22	0.375033	-0.00794192
1500	B cell	5	10	16	29	38	48	59	71	82	98	0.375806	0.0964164
1501	B cell	1	1	3	5	7	11	14	20	27	31	0.335575	0.0744613
1502	fibroblast	9	18	24	34	40	47	59	65	70	76	0.285065	0.0206866
1503	mammary gland epithelial cell	7	15	31	47	64	83	98	113	130	145	0.0876881	0.0842246
1504	fibroblast	0	0	0	2	3	5	6	7	11	15	0.553947	0.0836859
1505	fibroblast	3	10	16	23	31	37	48	60	71	85	0.26126	0.0923474
1506	endothelial cell of lymphatic vessel	2	4	13	24	37	48	57	65	74	84	0.278944	0.0542416
1507	luminal epithelial cell of mammary gland	9	22	34	41	47	50	55	66	77	88	0.146888	0.0812718
1508	luminal epithelial cell of mammary gland	2	7	8	9	9	9	11	14	20	25	0.319626	0.0294233
1509	B cell	6	11	22	26	33	36	41	49	55	63	0.314467	0.0514535
1510	fibroblast	0	0	0	4	7	12	15	20	24	28	0.404841	0.179416
1511	fibroblast	2	6	7	10	15	21	27	27	30	37	0.455734	0.0178711
1512	luminal epithelial cell of mammary gland	1	4	6	7	8	10	13	16	19	20	0.424908	0.13789
1513	B cell	3	5	6	19	21	26	31	35	38	49	0.564914	0.168062
1514	endothelial cell of lymphatic vessel	5	10	13	19	28	35	40	51	61	67	0.155751	0.0997733
1515	luminal epithelial cell of mammary gland	6	10	15	22	27	32	35	37	40	48	0.299769	0.00849892
1516	fibroblast	2	6	11	22	29	36	43	53	63	75	0.188428	0.162607
1517	mammary gland epithelial cell	4	10	16	29	42	53	65	77	90	102	0.222303	0.0909736
1518	mammary gland epithelial cell	6	7	10	11	15	23	27	35	42	47	0.437549	0.035369
1519	endothelial cell of vascular tree	1	8	14	25	29	38	49	52	54	59	0.328452	-0.00186893
1520	mammary gland epithelial cell	8	20	32	47	61	75	91	111	125	138	0.144934	0.088249
1521	B cell	1	2	3	5	9	17	22	27	31	35	0.460197	0.13185
1522	adipocyte of breast	3	5	10	18	23	27	34	42	50	55	0.412194	0.105962
1523	fibroblast	1	8	17	26	31	41	51	58	72	83	0.198146	0.0901552
1524	fibroblast	0	3	5	7	9	12	16	18	20	22	0.294959	-0.0391924
1525	pericyte	1	3	8	14	16	27	36	46	57	66	0.494064	0.0859462
1526	B cell	8	21	32	42	56	69	83	99	113	117	0.132988	0.0830497
1527	fibroblast	2	4	6	15	24	30	39	47	56	66	0.203523	0.0891832
1528	luminal epithelial cell of mammary gland	8	13	23	35	46	52	63	76	84	95	0.20563	0.261217
1529	mammary gland epithelial cell	7	11	19	25	30	38	44	50	57	63	0.261127	0.163738
1530	B cell	2	11	19	32	45	55	65	76	85	91	0.143902	0.116374
1531	luminal epithelial cell of mammary gland	1	1	3	5	7	10	13	15	21	25	0.506043	0.316845
1532	adipocyte of breast	2	8	11	17	21	28	32	38	44	44	0.24048	0.0783085
1533	fibroblast	0	2	3	5	8	15	20	24	29	33	0.147972	0.0951986
1534	B cell	3	13	19	29	39	44	52	60	64	71	0.318294	0.10366
1535	B cell	1	1	1	1	2	2	2	4	4	4	0.464501	0.0538206
1536	fibroblast	0	1	2	3	3	5	5	7	8	10	0.500488	-0.00900497
1537	B cell	1	8	15	21	28	34	42	52	59	70	0.17099	0.126699
1538	B cell	13	22	28	31	32	34	35	37	40	42	0.253443	-0.0753074
1539	luminal epithelial cell of mammary gland	3	12	20	28	42	55	71	81	101	113	0.186692	0.00442121
1540	adipocyte of breast	0	1	2	2	3	3	3	5	6	8	0.536086	0.0319161
1541	B cell	2	3	4	6	6	7	7	7	7	7	0.42394	-0.0532305
1542	luminal epithelial cell of mammary gland	2	3	5	6	6	6	7	7	7	7	0.562896	-0.0388642
1543	B cell	2	6	11	18	25	32	45	59	68	82	0.234585	0.106083
1544	luminal epithelial cell of mammary gland	2	5	5	5	5	5	6	7	7	7	0.636387	0.00288229
1545	luminal epithelial cell of mammary gland	3	10	16	28	35	45	56	67	73	82	0.390564	0.091052
1546	adipocyte of breast	1	1	3	4	6	11	15	18	21	29	0.297823	-0.0465298
1547	fibroblast	3	3	7	12	19	27	33	42	47	54	0.47646	0.314871
1548	mammary gland epithelial cell	2	4	6	7	11	14	19	21	25	27	0.632495	0.259522
1549	fibroblast	1	1	3	7	9	11	12	15	16	19	0.464752	-0.111704
1550	adipocyte of breast	2	4	4	8	13	14	19	22	27	35	0.318621	0.264556
1551	luminal epithelial cell of mammary gland	7	19	29	45	62	75	85	107	124	143	0.127973	0.0879058
1552	B cell	0	0	1	2	4	10	18	22	31	40	0.576425	-0.0547558
1553	luminal epithelial cell of mammary gland	4	6	14	24	35	48	53	68	86	99	0.234585	0.408635
1554	B cell	3	3	4	5	5	5	5	5	8	8	0.402096	0.00389007
1555	B cell	2	6	13	16	24	31	37	45	54	62	0.189667	0.344836
1556	B cell	0	0	3	3	3	4	6	8	9	9	0.275143	0.128465
1557	fibroblast	4	12	16	22	34	42	53	66	77	83	0.186165	0.0391381
1558	luminal epithelial cell of mammary gland	2	3	8	15	26	35	41	47	57	69	0.361673	0.0162914
1559	luminal epithelial cell of mammary gland	5	13	17	22	27	32	35	40	44	45	0.323465	0.00233214
1560	fibroblast	11	18	25	29	33	36	42	47	50	54	0	-0.0495522
1561	luminal epithelial cell of mammary gland	3	9	13	20	33	44	54	56	63	74	0.228887	0.394208
1562	B cell	3	4	8	13	17	24	26	31	37	40	0.364129	0.247393
1563	fibroblast	4	7	16	26	33	37	41	45	53	61	0.120295	0.0909252
1564	B cell	3	6	8	9	11	19	24	27	34	47	0.178154	0.100449
1565	B cell	3	7	9	13	16	22	29	34	39	44	0.380082	0.312329
1566	B cell	4	9	15	21	23	35	47	56	65	73	0.390865	0.0794245
1567	luminal epithelial cell of mammary gland	8	22	33	41	48	58	65	80	92	106	0.189667	0.0890828
1568	pericyte	3	7	11	11	15	19	22	24	28	31	0.464851	0.15747
1569	fibroblast	2	7	9	11	13	16	18	21	24	28	0.265903	0.0769232
1570	B cell	3	8	17	21	27	32	38	42	54	61	0.32374	-0.0101803
1571	adipocyte of breast	1	1	3	3	3	4	5	6	6	11	0.547686	-0.00313458
1572	B cell	4	10	16	21	27	36	44	55	68	78	0.175467	0.254869
1573	luminal epithelial cell of mammary gland	0	5	15	28	43	57	77	95	114	131	0.321784	0.305571
1574	pericyte	3	5	12	16	25	34	39	47	54	60	0.189431	-0.0550453
1575	B cell	4	13	23	39	51	63	73	93	104	117	0.0396113	0.327281
1576	B cell	1	3	4	5	7	9	12	15	17	18	0.370275	-0.0176167
1577	luminal epithelial cell of mammary gland	1	8	17	25	30	35	44	53	61	66	0.40779	0.133867
1578	B cell	3	5	11	16	21	26	35	43	53	62	0.283289	0.249948
1579	adipocyte of breast	1	3	6	6	8	11	15	16	23	27	0.525172	0.174933
1580	luminal epithelial cell of mammary gland	7	17	29	43	66	80	98	114	130	145	0.0887711	0.0789662
1581	fibroblast	0	0	1	7	8	10	14	17	22	23	0.518634	0.0241076
1582	adipocyte of breast	0	2	6	11	16	18	20	26	34	42	0.569842	0.0957938
1583	B cell	2	5	12	21	28	36	45	56	69	77	0.141708	0.148067
1584	B cell	1	3	4	6	6	6	7	7	8	11	0.352776	0.0582102
1585	fibroblast	7	13	17	24	34	42	51	63	71	83	0.304035	0.0607661
1586	luminal epithelial cell of mammary gland	7	14	19	27	35	43	53	68	76	91	0.273645	-0.00282851
1587	luminal epithelial cell of mammary gland	1	9	13	18	27	40	51	64	80	92	0.460658	0.349076
1588	fibroblast	1	5	10	17	27	33	43	49	54	59	0.247631	-0.0385948
1589	fibroblast	7	19	26	32	39	47	55	61	72	86	0.236984	0.0634258
1590	B cell	7	16	24	32	40	49	56	68	84	95	0.399907	0.0129732
1591	B cell	4	11	24	30	40	57	71	81	97	112	0.0887711	-0.0199969
1592	endothelial cell of lymphatic vessel	0	0	0	1	5	6	9	12	15	20	0.533333	0.0047244
1593	luminal epithelial cell of mammary gland	2	7	11	19	26	35	45	53	65	78	0.0678577	-0.0100087
1594	mammary gland epithelial cell	9	15	20	21	23	24	26	33	42	47	0	0.039322
1595	luminal epithelial cell of mammary gland	4	15	24	31	40	56	70	83	100	117	0.234585	0.0737021
1596	fibroblast	5	14	22	33	42	53	64	75	85	98	0.488288	0.0577155
1597	fibroblast	0	3	11	17	20	23	29	32	38	42	0.205239	0.0778344
1598	endothelial cell of lymphatic vessel	4	5	8	13	15	18	27	33	42	52	0.273777	0.106277
1599	adipocyte of breast	0	0	1	5	9	13	15	17	20	26	0.20021	0.147905
1600	fibroblast	2	2	2	4	5	5	6	7	8	10	0.501668	-0.00948233
1601	mammary gland epithelial cell	0	1	3	4	7	7	7	9	11	12	0.659174	0.0316208
1602	B cell	5	8	9	10	11	11	11	11	12	13	0.232324	-0.141483
1603	fibroblast	1	3	5	8	13	16	18	26	31	39	0.265718	0.184494
1604	luminal epithelial cell of mammary gland	2	6	12	17	20	28	33	41	48	60	0.397257	0.155573
1605	fibroblast	1	2	7	13	17	22	33	44	52	61	0.287748	0.047441
1606	B cell	0	1	1	1	1	2	2	6	10	11	0.493213	-0.00209345
1607	fibroblast	2	7	11	16	26	31	40	46	56	63	0.193921	0.0894986
1608	endothelial cell of lymphatic vessel	3	8	10	14	21	28	38	43	49	54	0.383046	0.0881203
1609	pericyte	2	2	5	11	18	25	29	35	41	49	0.330015	0.0429143
1610	luminal epithelial cell of mammary gland	2	3	7	11	17	25	32	41	51	62	0.216958	0.399143
1611	B cell	3	12	16	23	32	39	55	69	84	101	0.27111	-0.0338502
1612	fibroblast	0	2	2	3	5	6	8	12	14	19	0.513323	-0.0594139
1613	fibroblast	2	8	14	19	24	28	30	35	44	52	0.198201	0.186447
1614	endothelial cell of lymphatic vessel	5	8	10	12	14	16	20	26	31	36	0.514252	0.0466154
1615	fibroblast	1	7	11	17	27	33	42	46	55	62	0	0.103819
1616	fibroblast	5	17	23	27	34	41	44	51	57	63	0.189667	-0.0653676
1617	luminal epithelial cell of mammary gland	3	9	14	20	28	34	43	47	53	63	0.250584	-0.0106606
1618	fibroblast	0	1	2	4	6	8	12	17	22	26	0.569098	0.0495423
1619	fibroblast	4	9	13	21	29	36	41	46	57	65	0.23239	0.156419
1620	adipocyte of breast	0	7	17	32	45	52	56	60	70	76	0.45218	-0.0441469
1621	fibroblast	0	0	7	10	14	22	27	32	35	40	0.193786	-0.0458807
1622	endothelial cell of lymphatic vessel	0	2	3	8	12	14	18	22	25	28	0.571494	0.192467
1623	B cell	3	4	5	7	8	9	10	14	19	24	0.371234	0.0596881
1624	mammary gland epithelial cell	4	8	10	15	22	33	43	51	60	69	0.384213	0.0536907
1625	fibroblast	4	14	22	26	36	45	54	64	71	76	0.189667	-0.0107679
1626	mammary gland epithelial cell	5	15	28	33	39	44	50	56	66	74	0.184056	0.024776
1627	fibroblast	2	3	12	21	30	35	45	54	61	70	0.28625	0.126383
1628	fibroblast	2	5	9	17	23	29	39	46	50	53	0.228744	0.12045
1629	luminal epithelial cell of mammary gland	5	13	27	43	56	73	91	105	121	135	0.234585	0.118632
1630	luminal epithelial cell of mammary gland	4	5	9	14	19	28	35	41	52	64	0.0604555	0.207279
1631	B cell	4	4	6	6	8	10	13	21	26	29	0.336609	0.0596331
1632	fibroblast	3	6	14	22	29	32	39	45	50	52	0	0.0570924
1633	B cell	3	10	14	19	26	34	39	46	52	58	0.460414	0.078698
1634	endothelial cell of vascular tree	2	8	10	12	16	21	24	27	35	41	0.445102	0.027893
1635	fibroblast	2	3	4	7	11	17	21	26	29	32	0.361673	0.0835881
1636	B cell	1	5	10	16	27	30	41	49	63	70	0.312246	0.0854417
1637	B cell	2	2	3	3	4	4	5	6	7	11	0.724496	-0.00563413
1638	luminal epithelial cell of mammary gland	6	16	24	39	44	49	56	62	71	80	0.265903	0.204244
1639	luminal epithelial cell of mammary gland	1	5	11	18	24	33	40	45	54	65	0.313543	0.324378
1640	B cell	2	4	6	8	10	14	19	23	27	30	0.165637	0.0206119
1641	luminal epithelial cell of mammary gland	1	3	5	11	18	26	35	46	59	76	0.275538	0.403849
1642	luminal epithelial cell of mammary gland	8	19	34	44	56	74	92	112	125	147	0.251571	0.0828077
1643	luminal epithelial cell of mammary gland	1	5	6	11	16	23	33	42	48	59	0.376249	0.396092
1644	fibroblast	7	15	24	33	47	50	56	63	68	78	0.269997	0.09203
1645	luminal epithelial cell of mammary gland	0	5	11	19	28	34	48	59	75	90	0.68593	0.369138
1646	B cell	1	4	7	12	19	23	31	36	42	47	0.415786	-0.0140541
1647	B cell	0	0	0	1	3	5	8	13	14	14	0.438653	0.0134294
1648	luminal epithelial cell of mammary gland	5	9	13	19	33	42	53	65	77	88	0.348826	0.0912291
1649	endothelial cell of lymphatic vessel	2	5	8	15	23	32	37	45	55	69	0.26351	-0.0697366
1650	endothelial cell of vascular tree	6	8	12	14	19	23	26	34	37	38	0.350526	0.0678547
1651	luminal epithelial cell of mammary gland	2	5	9	15	20	26	33	39	42	47	0.278431	-0.0397537
1652	endothelial cell of lymphatic vessel	3	9	15	22	29	36	43	53	61	68	0.280858	0.0599883
1653	fibroblast	0	4	12	19	31	45	57	69	82	94	0.227359	0.0223736
1654	mammary gland epithelial cell	2	5	13	22	27	36	44	52	62	70	0.276321	0.121815
1655	adipocyte of breast	1	1	3	4	7	7	11	12	18	22	0.552859	0.170244
1656	fibroblast	1	2	6	8	14	14	16	20	25	27	0.345911	0.0974636
1657	endothelial cell of lymphatic vessel	2	6	11	18	27	36	43	56	61	70	0.323475	0.0910849
1658	B cell	7	19	26	32	39	45	50	55	63	68	0.189667	0.114973
1659	pericyte	3	6	9	13	15	16	20	21	25	32	0.394931	0.0681126
1660	luminal epithelial cell of mammary gland	0	6	16	22	34	46	54	63	79	90	0.228744	0.413796
1661	B cell	7	10	16	22	23	29	35	46	60	71	0.304063	0.0264526
1662	luminal epithelial cell of mammary gland	6	17	31	43	57	67	79	90	109	128	0.198146	0.0798083
1663	fibroblast	0	0	3	3	7	10	14	19	23	26	0.190592	0.181868
1664	luminal epithelial cell of mammary gland	2	2	4	7	9	15	20	24	29	33	0.431282	0.306232
1665	B cell	2	6	12	18	20	27	34	38	45	52	0.254569	0.091387
1666	B cell	8	14	17	23	27	31	42	46	57	64	0.18986	0.0923585
1667	luminal epithelial cell of mammary gland	2	9	10	19	26	37	49	64	79	93	0.309197	0.380445
1668	luminal epithelial cell of mammary gland	0	0	6	7	11	21	32	40	53	59	0.333161	0.171747
1669	B cell	2	7	13	14	16	20	24	29	36	42	0.327489	0.0874802
1670	luminal epithelial cell of mammary gland	9	21	36	50	63	74	87	97	111	128	0	0.0512409
1671	luminal epithelial cell of mammary gland	6	10	15	21	24	29	32	37	40	45	0.0465906	0.383823
1672	fibroblast	6	11	21	33	44	57	65	79	92	103	0.33213	0.0812556
1673	B cell	2	3	5	7	10	13	13	13	17	22	0.333304	0.129559
1674	fibroblast	2	3	4	7	11	13	18	21	26	27	0.41432	0.0719394
1675	B cell	1	2	7	9	14	20	23	25	32	38	0.618673	0.385619
1676	luminal epithelial cell of mammary gland	2	6	16	31	46	55	69	83	105	120	0.190053	0.336595
1677	B cell	3	7	12	17	25	33	41	49	53	63	0.124624	0.0645734
1678	B cell	2	3	5	6	11	13	16	19	23	26	0.313309	0.0553068
1679	fibroblast	1	2	3	7	10	11	16	24	28	32	0.518999	0.120412
1680	luminal epithelial cell of mammary gland	6	13	26	31	38	45	50	54	64	70	0	0.238932
1681	luminal epithelial cell of mammary gland	8	16	30	42	51	62	75	82	88	95	0.13285	0.0866092
1682	B cell	1	13	17	25	35	46	55	64	74	84	0.234585	0.209862
1683	luminal epithelial cell of mammary gland	5	20	32	47	58	72	82	94	105	119	0.0536109	0.0795848
1684	B cell	4	11	17	20	28	39	43	50	60	75	0.221833	-0.0398243
1685	adipocyte of breast	0	1	2	4	7	9	13	19	21	25	0.373608	0.159837
1686	mammary gland epithelial cell	2	4	11	15	20	25	31	38	41	51	0.341107	0.0391116
1687	B cell	3	5	9	17	24	31	41	51	58	67	0.0426952	0.0507065
1688	luminal epithelial cell of mammary gland	7	11	18	22	25	26	31	32	35	40	0.354226	0.0649755
1689	fibroblast	0	7	8	13	18	22	25	31	37	43	0.199926	0.187514
1690	endothelial cell of lymphatic vessel	1	4	7	10	11	14	18	23	28	39	0.409906	0.237007
1691	endothelial cell of lymphatic vessel	2	5	11	19	28	34	37	41	42	45	0.372731	0.0766695
1692	luminal epithelial cell of mammary gland	4	12	23	33	43	55	62	75	96	113	0.186029	0.146361
1693	B cell	6	14	19	27	39	52	58	65	73	83	0.189667	0.198095
1694	pericyte	1	1	3	8	11	16	25	31	35	39	0.463775	-0.0636038
1695	mammary gland epithelial cell	2	5	10	13	15	17	19	21	23	25	0.309448	0.0455519
1696	B cell	6	13	19	29	39	54	72	89	104	118	0.283148	-0.0350408
1697	adipocyte of breast	2	5	6	9	10	13	13	14	15	17	0.37492	-0.123831
1698	endothelial cell of lymphatic vessel	1	2	4	10	13	16	23	28	31	40	0.451795	0.106145
1699	luminal epithelial cell of mammary gland	0	2	4	4	6	9	16	19	21	23	0.492443	0.0207101
1700	B cell	5	10	12	16	19	23	24	29	34	36	0.111607	0.280703
1701	fibroblast	1	6	11	23	31	41	51	61	67	79	0.326122	0.0485322
1702	fibroblast	12	19	23	29	33	36	40	46	50	53	0	-0.0698453
1703	B cell	2	7	14	19	27	33	38	44	49	61	0.326388	0.29304
1704	fibroblast	2	2	7	7	9	13	17	21	27	39	0.397087	0.0547665
1705	mammary gland epithelial cell	2	3	8	13	13	15	17	18	20	26	0.395819	0.0544169
1706	endothelial cell of vascular tree	4	5	5	7	9	15	26	31	39	48	0.190053	-0.00626654
1707	endothelial cell of lymphatic vessel	2	2	2	7	14	18	27	35	48	56	0.326918	0.0646389
1708	B cell	6	10	13	20	22	29	35	41	50	54	0.341527	0.00602884
1709	luminal epithelial cell of mammary gland	4	9	19	26	38	54	67	83	101	115	0.132988	0.0461432
1710	luminal epithelial cell of mammary gland	1	4	7	12	15	18	19	26	29	36	0.567413	0.164296
1711	luminal epithelial cell of mammary gland	0	2	2	5	8	10	12	15	17	21	0.480442	-0.194734
1712	endothelial cell of vascular tree	0	1	2	6	11	13	18	21	26	31	0.426684	0.0468258
1713	luminal epithelial cell of mammary gland	3	9	16	22	31	38	46	54	62	74	0.288577	0.108806
1714	adipocyte of breast	3	5	9	19	27	37	44	53	60	63	0.328452	-0.00638089
1715	luminal epithelial cell of mammary gland	1	4	6	8	9	11	18	21	26	32	0.355996	0.315384
1716	luminal epithelial cell of mammary gland	4	14	20	28	37	46	53	62	68	80	0.162015	0.0370884
1717	B cell	2	4	7	17	22	31	38	47	52	62	0.309197	0.0981597
1718	adipocyte of breast	4	11	13	15	16	18	21	23	26	28	0.328948	0.116875
1719	fibroblast	4	5	6	6	7	8	10	10	15	19	0.345911	0.154857
1720	B cell	1	3	4	7	11	14	16	18	21	24	0.439467	0.0352508
1721	fibroblast	2	4	7	8	13	16	19	23	26	34	0.327275	0.0160313
1722	fibroblast	1	4	8	18	23	34	39	46	52	62	0.423096	0.0107552
1723	luminal epithelial cell of mammary gland	9	13	21	29	37	48	58	66	72	79	0	0.0414821
1724	endothelial cell of lymphatic vessel	3	6	11	19	26	33	43	49	58	67	0.209968	0.0998193
1725	mammary gland epithelial cell	1	1	3	6	11	14	22	29	37	43	0.337998	-0.00172195
1726	luminal epithelial cell of mammary gland	3	10	12	17	24	28	31	40	49	56	0.429889	0.376077
1727	B cell	1	1	2	2	5	8	12	17	23	25	0.186165	0.0570751
1728	fibroblast	6	12	17	28	35	43	55	63	74	82	0.277141	0.0104314
1729	B cell	1	6	8	8	10	10	12	13	13	13	0.356021	0.0727627
1730	luminal epithelial cell of mammary gland	7	18	31	40	46	51	55	62	75	85	0.132916	0.0901207
1731	endothelial cell of vascular tree	5	10	13	20	29	36	42	53	58	67	0.319318	-0.0345898
1732	luminal epithelial cell of mammary gland	0	4	7	9	12	17	22	28	37	42	0.190998	0.317487
1733	luminal epithelial cell of mammary gland	6	8	15	21	28	36	45	55	63	72	0.252683	0.333271
1734	endothelial cell of vascular tree	4	5	5	6	8	10	12	13	16	17	0.437168	0.147153
1735	B cell	3	7	13	22	30	40	50	58	65	79	0.13307	0.117912
1736	B cell	2	4	15	23	34	44	51	65	77	88	0.464501	0.178744
1737	luminal epithelial cell of mammary gland	1	3	11	16	24	29	44	54	65	76	0.175405	0.150232
1738	B cell	2	6	13	19	27	34	40	49	62	75	0.13285	0.192966
1739	pericyte	2	5	15	24	34	42	54	62	66	70	0.586616	0.199088
1740	fibroblast	4	8	11	13	14	18	20	22	28	32	0.175405	0.0901761
1741	luminal epithelial cell of mammary gland	0	7	12	23	31	42	57	68	84	102	0.269487	0.231497
1742	adipocyte of breast	6	7	8	11	15	17	20	23	25	30	0.475539	0.114194
1743	fibroblast	2	10	13	15	18	25	32	38	44	48	0.29983	0.09511
1744	B cell	6	18	29	32	38	49	57	61	67	73	0.146888	0.165924
1745	B cell	4	12	15	18	22	29	35	43	51	59	0.333859	0.0138108
1746	B cell	5	8	10	15	18	21	26	30	34	39	0.156822	0.136527
1747	B cell	5	6	6	7	7	7	7	8	9	13	0.353149	-0.128291
1748	B cell	3	5	9	13	16	19	20	20	20	22	0.386331	-0.000289487
1749	B cell	0	1	3	7	12	17	18	21	29	37	0.302759	-0.0433932
1750	fibroblast	1	4	6	7	8	9	12	16	21	23	0.708656	0.116632
1751	adipocyte of breast	3	11	11	14	18	22	25	35	41	53	0.497002	0.171906
1752	B cell	6	8	14	23	27	34	43	49	58	66	0.360179	0.0652659
1753	fibroblast	1	2	4	5	6	10	11	16	20	27	0.435752	0.0504781
1754	fibroblast	2	4	6	7	9	9	10	12	15	15	0.450454	-0.137084
1755	fibroblast	3	9	13	18	26	35	39	54	64	74	0.311701	0.13305
1756	fibroblast	0	1	2	8	10	15	22	26	29	38	0.379533	0.0135603
1757	fibroblast	4	12	17	27	38	44	50	59	61	69	0.368694	0.253874
1758	luminal epithelial cell of mammary gland	3	8	13	20	31	39	51	64	74	83	0.348826	0.0319453
1759	endothelial cell of vascular tree	1	4	5	5	11	15	18	27	29	41	0.270457	0.000755147
1760	adipocyte of breast	0	2	2	4	7	12	12	16	24	30	0.538882	0.183921
1761	endothelial cell of vascular tree	1	3	3	4	5	7	9	10	14	20	0.454459	-0.0962144
1762	luminal epithelial cell of mammary gland	1	1	2	4	4	5	7	10	11	13	0.479469	0.0332512
1763	B cell	8	17	22	28	36	43	56	69	86	97	0.303346	0.0487702
1764	B cell	8	14	16	23	31	42	51	60	63	77	0.273082	0.181352
1765	endothelial cell of vascular tree	1	3	4	7	16	19	26	31	35	38	0.479372	0.038088
1766	luminal epithelial cell of mammary gland	9	20	33	43	48	58	67	78	91	102	0.132988	0.106483
1767	B cell	2	4	6	8	9	9	10	12	12	15	0.318294	0.0804599
1768	B cell	5	6	6	7	7	7	7	8	9	9	0.309592	0.102271
1769	fibroblast	6	10	18	26	33	43	54	62	69	76	0.309197	0.0829382
1770	luminal epithelial cell of mammary gland	2	7	12	20	29	36	46	54	62	72	0.18338	0.0905013
1771	luminal epithelial cell of mammary gland	7	15	30	46	59	70	85	101	116	131	0	0.121886
1772	fibroblast	2	4	9	15	19	23	29	38	45	55	0.325207	0.0434728
1773	fibroblast	2	6	9	13	22	27	33	39	43	49	0.201541	0.184951
1774	mammary gland epithelial cell	2	2	6	7	10	14	19	23	28	31	0.58482	-0.0441729
1775	fibroblast	3	8	15	19	29	39	46	54	62	68	0.13285	0.0200389
1776	B cell	3	10	15	21	26	33	34	41	47	56	0.288084	0.264075
1777	fibroblast	3	7	13	19	29	42	53	62	77	94	0.333376	0.0550606
1778	luminal epithelial cell of mammary gland	10	14	20	26	31	36	41	50	54	61	0.160281	0.0315627
1779	B cell	1	3	3	4	4	4	6	6	10	10	0.399291	0.0632096
1780	endothelial cell of lymphatic vessel	8	10	16	21	27	35	39	47	58	67	0.174696	0.0471838
1781	luminal epithelial cell of mammary gland	2	4	8	11	15	21	26	32	37	42	0.0423681	0.331378
1782	fibroblast	0	2	4	10	17	24	30	39	48	55	0.434037	0.0296601
1783	fibroblast	0	2	6	8	12	14	22	31	37	48	0.54862	0.048783
1784	adipocyte of breast	3	10	18	25	33	45	55	60	66	74	0.335952	0.0108131
1785	B cell	5	8	11	15	16	17	18	22	28	34	0.162015	0.216514
1786	mammary gland epithelial cell	9	21	31	43	65	80	94	108	122	136	0.14585	0.0899886
1787	fibroblast	1	1	7	11	15	25	33	44	48	53	0.472601	0.0917599
1788	B cell	3	9	14	26	37	50	59	68	81	100	0.246577	-0.0249406
1789	fibroblast	8	15	26	34	37	41	42	48	53	60	0.228744	-0.063199
1790	fibroblast	4	9	15	20	28	34	42	53	61	66	0.331217	0.181684
1791	fibroblast	2	3	3	5	5	8	12	17	24	30	0.286288	-0.00554834
1792	luminal epithelial cell of mammary gland	3	13	26	34	45	53	65	76	93	103	0.198146	0.0855484
1793	luminal epithelial cell of mammary gland	4	9	15	20	26	37	47	56	67	76	0.282868	-0.0130648
1794	fibroblast	7	9	13	17	20	22	25	26	33	36	0.313845	0.160055
1795	B cell	1	6	11	17	21	28	42	49	58	70	0.331464	0.153946
1796	luminal epithelial cell of mammary gland	1	4	11	16	25	28	35	41	52	66	0.23902	0.386841
1797	adipocyte of breast	3	8	14	18	22	24	28	33	39	51	0.376201	0.150412
1798	fibroblast	2	5	10	18	22	29	35	41	51	55	0.133266	0.0689835
1799	fibroblast	4	9	13	16	23	29	36	42	52	65	0.432878	0.171702
1800	endothelial cell of vascular tree	3	7	13	19	30	42	53	70	80	88	0.49627	0.00272135
1801	B cell	1	2	3	5	6	6	7	9	11	13	0.434037	0.0201499
1802	endothelial cell of vascular tree	0	0	0	0	1	3	4	7	7	10	0.455701	0.166731
1803	B cell	3	5	7	9	11	12	12	13	13	15	0.271921	0.0198552
1804	fibroblast	0	3	3	4	5	8	10	17	21	27	0.405225	0.0161403
1805	B cell	0	2	6	9	13	15	16	23	30	39	0.458251	-0.000557784
1806	luminal epithelial cell of mammary gland	7	19	31	46	54	72	91	110	128	147	0.119349	0.113375
1807	fibroblast	1	2	2	5	7	12	15	21	24	31	0.492315	0.041615
1808	B cell	4	5	6	8	11	12	18	21	24	29	0.47898	0.0244836
1809	B cell	11	22	30	41	47	57	71	83	91	99	0.120554	0.0943577
1810	endothelial cell of lymphatic vessel	1	1	2	2	4	5	9	12	15	21	0.52572	0.166611
1811	fibroblast	3	9	18	24	38	42	48	55	64	74	0.296349	0.119687
1812	B cell	4	11	15	27	35	44	50	60	70	80	0.302149	0.109575
1813	fibroblast	4	10	18	25	32	40	47	60	69	75	0.189667	0.0261502
1814	mammary gland epithelial cell	5	8	12	19	23	31	42	54	69	79	0.212616	0.0646781
1815	pericyte	4	8	10	11	14	15	24	28	32	38	0.483846	0.0796289
1816	B cell	2	4	8	12	15	18	26	32	38	49	0.159271	0.33099
1817	B cell	3	5	5	8	9	10	11	14	18	24	0.486986	-0.0268801
1818	luminal epithelial cell of mammary gland	2	3	10	13	20	29	35	45	56	67	0.228744	0.386947
1819	luminal epithelial cell of mammary gland	1	3	4	5	6	11	17	19	27	32	0.404841	0.297816
1820	fibroblast	1	2	4	8	10	15	20	22	23	29	0.398501	0.153934
1821	luminal epithelial cell of mammary gland	3	5	13	19	27	39	53	65	74	86	0.347835	0.0451314
1822	B cell	0	2	3	6	11	19	20	29	36	45	0.208076	0.367489
1823	luminal epithelial cell of mammary gland	5	14	19	30	42	50	65	74	85	93	0.31008	0.0804203
1824	B cell	3	7	9	13	18	27	35	40	51	62	0.147549	0.244526
1825	luminal epithelial cell of mammary gland	1	8	14	17	19	24	25	29	34	38	0.478743	0.1364
1826	B cell	1	3	4	6	6	7	7	9	12	15	0.714223	0.244398
1827	luminal epithelial cell of mammary gland	7	13	17	22	28	37	46	52	56	65	0.199346	0.1789
1828	adipocyte of breast	3	6	7	14	17	22	29	36	47	55	0.45218	0.180449
1829	B cell	6	10	20	27	38	44	50	56	65	78	0.0536109	-0.0213577
1830	mammary gland epithelial cell	11	22	38	52	65	83	98	118	134	150	0.16204	0.0867778
1831	B cell	0	1	2	5	6	8	10	15	20	28	0.335223	0.0313857
1832	fibroblast	0	1	3	5	12	14	21	26	34	44	0.161748	0.0306166
1833	endothelial cell of lymphatic vessel	0	3	7	10	14	19	23	28	31	36	0.376105	0.0490553
1834	B cell	2	8	19	24	34	46	55	59	66	73	0.150976	0.235178
1835	luminal epithelial cell of mammary gland	1	3	11	14	21	25	30	39	47	54	0.149029	-0.0177627
1836	luminal epithelial cell of mammary gland	4	8	15	23	31	38	48	60	68	79	0.13285	0.407285
1837	luminal epithelial cell of mammary gland	1	5	8	15	24	32	42	51	64	74	0.398033	0.388669
1838	luminal epithelial cell of mammary gland	5	11	13	17	20	25	32	41	46	55	0.0465906	0.274719
1839	luminal epithelial cell of mammary gland	4	7	9	12	15	21	22	24	27	28	0.432083	-0.0136025
1840	B cell	0	4	13	21	25	29	34	40	50	54	0.44845	0.0428018
1841	B cell	0	2	2	3	4	4	4	5	7	7	0.439832	0.110585
1842	luminal epithelial cell of mammary gland	7	17	26	37	47	55	64	78	96	108	0.18338	0.268645
1843	mammary gland epithelial cell	1	1	2	3	5	7	9	10	15	17	0.530225	-0.0438991
1844	endothelial cell of vascular tree	5	7	13	17	23	28	32	39	48	58	0.310094	0.0924096
1845	B cell	0	0	1	5	6	7	7	8	9	11	0.54256	0.0259896
1846	B cell	2	2	2	2	2	3	3	4	4	5	0.398138	0.0301588
1847	B cell	2	7	14	18	24	31	38	49	53	67	0.43485	0.118428
1848	fibroblast	0	1	1	1	2	4	4	6	8	9	0.494064	0.0964059
1849	fibroblast	1	2	2	6	9	12	18	21	26	31	0.36476	0.169111
1850	fibroblast	0	1	1	1	2	4	5	6	8	9	0.596411	0.160869
1851	B cell	3	6	6	8	9	13	13	14	14	16	0.423384	0.0387849
1852	mammary gland epithelial cell	4	10	17	22	29	37	48	59	68	73	0.231636	0.363344
1853	fibroblast	6	15	22	29	32	38	41	45	52	58	0	-0.0941499
1854	B cell	2	5	7	13	17	21	22	28	34	38	0.286245	0.193803
1855	fibroblast	2	13	21	28	39	48	55	64	70	73	0.234585	-0.0192703
1856	luminal epithelial cell of mammary gland	1	6	15	25	40	51	62	76	90	101	0.234585	0.410797
1857	B cell	5	7	7	8	9	11	13	14	16	16	0.34808	0.0505733
1858	luminal epithelial cell of mammary gland	3	7	13	20	27	36	50	62	79	92	0.141483	0.283542
1859	B cell	2	11	18	32	48	60	73	80	93	108	0.0818644	0.293858
1860	B cell	2	6	10	15	23	32	39	47	53	64	0.302455	-0.00360155
1861	pericyte	0	1	4	10	14	19	25	28	31	35	0.585139	-0.0224215
1862	luminal epithelial cell of mammary gland	3	9	22	34	44	55	67	79	99	116	0.0709498	0.0775267
1863	fibroblast	3	11	16	22	32	42	52	61	69	80	0.189667	0.0317851
1864	B cell	3	11	18	26	34	38	48	59	66	72	0.25334	0.0874608
1865	luminal epithelial cell of mammary gland	1	3	4	6	8	12	17	22	24	29	0.251571	-0.0463112
1866	luminal epithelial cell of mammary gland	0	4	8	23	35	47	53	59	72	80	0.313656	0.198561
1867	B cell	4	10	16	29	39	51	63	77	93	111	0.290689	0.356248
1868	luminal epithelial cell of mammary gland	4	8	11	14	16	25	32	45	51	62	0.324862	0.268784
1869	B cell	4	9	15	18	26	35	40	43	50	57	0.132988	0.0681429
1870	B cell	1	5	8	10	11	11	11	11	11	15	0.332995	0.0566889
1871	mammary gland epithelial cell	9	13	16	25	34	47	53	67	75	83	0.207731	0.0270813
1872	fibroblast	1	5	8	12	18	24	29	33	44	49	0.448942	0.00966724
1873	B cell	1	6	15	21	25	30	35	41	49	61	0.0722422	0.361349
1874	fibroblast	3	5	7	9	14	20	25	32	38	44	0.399697	0.058614
1875	luminal epithelial cell of mammary gland	4	13	20	25	28	37	46	54	69	82	0.186692	0.0983425
1876	endothelial cell of vascular tree	4	9	11	18	20	30	42	50	67	74	0.286993	0.00780365
1877	B cell	2	2	2	5	5	5	5	6	9	12	0.434611	0.00798184
1878	mammary gland epithelial cell	1	1	1	3	3	3	6	6	9	12	0.407124	-0.0424724
1879	luminal epithelial cell of mammary gland	7	16	30	40	51	61	70	75	84	91	0.189667	0.0460213
1880	B cell	5	11	16	23	34	40	50	57	66	77	0.300307	0.0617424
1881	fibroblast	3	12	18	22	27	32	33	37	43	48	0.186165	-0.098682
1882	fibroblast	1	2	5	6	8	10	10	14	16	22	0.501048	0.0500591
1883	fibroblast	0	1	5	10	14	23	33	43	50	61	0.225137	0.0723813
1884	adipocyte of breast	3	8	13	20	29	39	43	57	70	79	0.37417	0.174192
1885	B cell	6	12	17	20	25	32	42	47	53	59	0.217085	0.0361562
1886	luminal epithelial cell of mammary gland	2	9	15	21	24	28	33	39	47	57	0.0465906	0.370894
1887	fibroblast	2	2	2	3	5	7	9	12	16	20	0.484775	0.0236783
1888	fibroblast	2	3	11	15	21	27	32	37	52	64	0.23806	0.106589
1889	B cell	2	9	12	19	27	34	47	61	68	81	0.13285	0.285563
1890	luminal epithelial cell of mammary gland	2	8	27	43	57	68	81	93	103	117	0.20563	-0.00686122
1891	B cell	13	21	27	34	38	43	48	49	52	54	0.107507	0.00115574
1892	B cell	3	11	18	28	36	45	53	63	69	79	0.127973	0.184608
1893	endothelial cell of lymphatic vessel	1	1	1	3	4	8	15	20	26	34	0.159181	-0.111112
1894	fibroblast	1	3	7	12	19	32	39	47	60	73	0.293853	0.166159
1895	luminal epithelial cell of mammary gland	4	9	9	10	13	18	23	31	40	44	0.393085	0.0495698
1896	luminal epithelial cell of mammary gland	3	10	13	20	23	32	38	45	54	60	0.335952	0.237102
1897	luminal epithelial cell of mammary gland	3	8	10	13	15	21	30	39	41	54	0.232324	0.0458022
1898	B cell	2	12	16	20	21	24	30	36	41	44	0.337105	-0.0103116
1899	luminal epithelial cell of mammary gland	4	6	8	12	14	22	25	27	37	45	0	0.0359832
1900	B cell	1	3	5	10	14	17	24	27	34	42	0.325189	0.0572458
1901	B cell	0	4	16	26	35	49	57	63	72	85	0.263883	0.0895056
1902	endothelial cell of lymphatic vessel	2	3	4	6	6	9	11	14	16	20	0.287255	0.123567
1903	B cell	3	5	5	7	8	10	17	18	24	26	0.348124	0.145308
1904	adipocyte of breast	3	6	7	10	12	15	18	21	26	29	0.478375	0.115292
1905	fibroblast	0	2	6	12	19	23	32	37	47	60	0.277817	0.0715432
1906	B cell	4	9	16	24	32	41	55	71	82	95	0.285699	-0.00330595
1907	mammary gland epithelial cell	3	7	11	14	14	16	19	23	27	27	0.174659	0.0410615
1908	fibroblast	3	7	11	18	26	31	35	43	49	57	0.402007	0.0686617
1909	adipocyte of breast	7	8	8	12	12	19	24	27	27	29	0.345071	0.237649
1910	B cell	3	5	8	9	11	12	13	14	16	18	0.348306	-0.0735698
1911	B cell	4	9	15	24	31	40	49	57	64	79	0.290255	-0.0457583
1912	B cell	7	14	21	29	37	41	44	51	57	62	0.284377	0.17405
1913	mammary gland epithelial cell	5	7	12	20	34	43	53	64	73	85	0.190998	0.107185
1914	luminal epithelial cell of mammary gland	3	7	13	25	34	43	62	76	90	95	0.342457	0.354165
1915	fibroblast	7	19	25	37	48	56	69	81	89	100	0.17099	0.0184871
1916	endothelial cell of vascular tree	3	8	12	19	25	35	41	48	60	70	0.309573	-0.101972
1917	fibroblast	5	8	14	26	36	48	58	68	79	91	0.20563	0.131467
1918	adipocyte of breast	3	5	5	8	11	14	14	15	16	18	0.682245	-0.00295389
1919	luminal epithelial cell of mammary gland	1	6	12	16	22	25	34	43	53	61	0.14825	0.089043
1920	luminal epithelial cell of mammary gland	6	14	20	27	37	49	57	63	69	79	0.271921	0.384838
1921	fibroblast	0	1	3	4	4	6	6	6	8	11	0.429636	-0.0445557
1922	B cell	5	14	20	29	38	50	56	65	76	85	0.278431	0.0924383
1923	luminal epithelial cell of mammary gland	6	14	23	32	40	49	57	64	72	82	0.165261	0.213807
1924	mammary gland epithelial cell	3	5	7	10	13	15	21	27	31	34	0.316672	0.0277062
1925	pericyte	2	8	11	15	21	24	32	39	49	56	0.300095	0.0786134
1926	endothelial cell of vascular tree	4	8	16	21	28	39	49	62	71	82	0.17168	0.119941
1927	fibroblast	3	4	5	8	12	16	20	24	33	40	0.325418	0.0204851
1928	B cell	2	6	8	12	20	24	31	37	46	58	0.272434	0.300679
1929	endothelial cell of lymphatic vessel	4	14	26	34	37	43	52	55	63	70	0.29206	0.0140378
1930	luminal epithelial cell of mammary gland	1	3	4	8	9	11	17	24	32	35	0.160558	0.226492
1931	luminal epithelial cell of mammary gland	1	4	11	19	26	31	36	40	45	53	0.466521	0.0961158
1932	luminal epithelial cell of mammary gland	0	2	4	10	17	22	26	35	41	50	0.23604	0.163978
1933	B cell	5	10	19	25	41	47	62	75	91	104	0.198146	0.186112
1934	luminal epithelial cell of mammary gland	4	8	16	20	28	32	35	42	45	54	0.0887711	0.378666
1935	luminal epithelial cell of mammary gland	6	16	34	49	62	75	92	109	125	140	0.0365251	0.0909458
1936	mammary gland epithelial cell	0	0	1	7	11	14	18	20	24	25	0.472741	0.145203
1937	luminal epithelial cell of mammary gland	2	2	2	7	8	11	13	17	20	28	0.460001	0.0950907
1938	adipocyte of breast	3	9	14	21	25	29	33	37	45	52	0.32327	0.132569
1939	luminal epithelial cell of mammary gland	7	16	29	41	56	68	81	99	119	135	0.0998318	0.115448
1940	luminal epithelial cell of mammary gland	3	14	22	31	43	56	68	76	87	104	0.309197	0.0427321
1941	endothelial cell of lymphatic vessel	1	5	7	13	25	28	35	42	55	69	0.429017	0.0585825
1942	fibroblast	0	1	2	5	10	12	16	20	23	29	0.201465	0.179177
1943	fibroblast	0	4	8	10	15	21	29	39	48	53	0.28588	0.0350085
1944	B cell	1	1	7	16	30	45	51	56	63	72	0.497183	0.258267
1945	luminal epithelial cell of mammary gland	7	18	30	42	52	60	69	73	81	87	0.13285	0.123234
1946	luminal epithelial cell of mammary gland	6	15	26	36	50	61	71	78	88	101	0.344012	-0.0099362
1947	B cell	2	6	10	18	23	34	41	50	58	67	0	0.353919
1948	B cell	6	11	19	24	30	37	45	49	56	62	0.225554	0.0822435
1949	B cell	5	12	23	31	43	58	69	76	93	105	0.183908	0.00917405
1950	endothelial cell of vascular tree	0	2	5	12	19	27	41	51	61	71	0.33439	0.0633247
1951	fibroblast	0	4	8	18	23	29	36	46	54	61	0.390865	0.164998
1952	B cell	1	4	12	14	19	27	33	42	54	64	0.372686	0.252341
1953	endothelial cell of lymphatic vessel	1	3	10	18	23	29	34	39	42	52	0.441118	0.0707718
1954	B cell	1	4	5	5	7	9	10	13	16	16	0.282257	0.0413324
1955	fibroblast	1	3	5	15	35	45	49	53	58	66	0.361562	0.284261
1956	luminal epithelial cell of mammary gland	2	11	15	20	32	44	56	66	79	93	0.189667	0.402544
1957	endothelial cell of vascular tree	4	7	14	23	36	47	61	74	87	100	0.148662	0.131687
1958	B cell	3	7	9	14	16	22	26	29	38	42	0.0677152	0.123089
1959	B cell	2	3	4	5	6	7	7	7	8	8	0.338932	-0.136434
1960	luminal epithelial cell of mammary gland	1	4	6	12	18	24	34	40	49	59	0.277445	0.0221851
1961	endothelial cell of vascular tree	2	7	8	11	19	27	37	49	57	65	0.363711	-0.00532607
1962	luminal epithelial cell of mammary gland	2	4	6	15	22	28	36	45	54	64	0.119349	0.36631
1963	adipocyte of breast	4	8	13	19	24	36	40	46	52	60	0.260491	0.00440527
1964	fibroblast	0	2	4	5	5	7	13	19	23	30	0.383506	0.0367543
1965	B cell	1	3	6	8	13	16	20	27	33	42	0.398276	0.0919405
1966	endothelial cell of lymphatic vessel	1	2	5	6	7	9	10	13	14	17	0.501973	0.147196
1967	fibroblast	3	8	11	13	18	25	30	35	42	51	0.499875	0.0541723
1968	fibroblast	1	1	1	3	5	5	5	7	9	10	0.444277	0.114322
1969	luminal epithelial cell of mammary gland	6	13	22	28	35	39	43	44	47	53	0.290051	0.136726
1970	endothelial cell of vascular tree	1	2	3	8	16	27	36	43	54	63	0.311076	0.0722855
1971	B cell	9	21	30	39	55	62	75	85	96	103	0.182599	0.0950365
1972	B cell	0	4	6	8	15	20	26	30	34	41	0.447525	0.159968
1973	luminal epithelial cell of mammary gland	0	1	2	2	2	2	2	2	2	3	0.464454	0.12247
1974	fibroblast	4	9	17	21	27	33	44	47	55	64	0.326027	0.00220227
1975	mammary gland epithelial cell	0	3	8	15	24	33	41	50	63	75	0.331562	0.108701
1976	fibroblast	0	1	6	10	12	17	30	40	47	56	0.358876	0.181595
1977	B cell	2	5	8	14	17	26	34	42	50	60	0.361673	0.147975
1978	endothelial cell of lymphatic vessel	1	2	4	7	13	16	21	26	36	43	0.443725	0.232623
1979	mammary gland epithelial cell	7	11	15	16	18	22	29	35	38	43	0.13285	0.0380388
1980	luminal epithelial cell of mammary gland	1	4	9	12	16	20	23	27	34	38	0.414442	-0.000468246
1981	B cell	3	5	15	24	35	43	53	62	72	82	0.299769	0.0649677
1982	fibroblast	3	7	13	19	20	25	33	40	52	62	0.18986	0.0325607
1983	B cell	4	10	15	23	35	49	64	81	97	111	0.216468	-0.022317
1984	fibroblast	2	5	8	15	28	34	41	50	62	74	0.274711	0.146263
1985	fibroblast	3	4	7	12	17	23	27	33	38	43	0.23059	0.0896943
1986	luminal epithelial cell of mammary gland	2	9	13	18	23	28	33	41	49	55	0.43522	0.133004
1987	endothelial cell of vascular tree	2	3	10	15	18	27	34	43	54	67	0.487247	0.111156
1988	fibroblast	0	1	1	2	3	4	4	5	6	7	0.701871	0.00874895
1989	fibroblast	3	3	3	3	5	5	6	7	14	16	0.175405	-0.0481335
1990	fibroblast	0	4	10	17	25	30	36	38	47	54	0.342457	0.191911
1991	luminal epithelial cell of mammary gland	11	18	32	40	54	64	75	89	102	112	0.13285	0.263493
1992	luminal epithelial cell of mammary gland	1	7	12	12	13	14	17	19	20	23	0.462261	-0.0117561
1993	fibroblast	2	5	6	8	10	12	20	28	35	46	0.509126	0.157732
1994	fibroblast	1	4	8	10	15	18	26	34	42	58	0.286334	-0.0372704
1995	B cell	1	5	10	15	20	28	36	47	56	71	0.343775	0.0841594
1996	fibroblast	0	5	21	28	30	34	38	47	58	68	0.428905	0.0437179
1997	fibroblast	1	3	9	13	18	23	34	46	60	69	0.553533	0.0448984
1998	fibroblast	5	8	12	16	27	35	43	50	57	63	0	0.0122125
[truncated: 802 more rows]

## Sheet: SageNet
test cell index	cell type	hit neighbors with k=20	hit neighbors with k=40	hit neighbors with k=60	hit neighbors with k=80	hit neighbors with k=100	hit neighbors with k=120	hit neighbors with k=140	hit neighbors with k=160	hit neighbors with k=180	hit neighbors with k=200	jsd	spearman corr
0	fibroblast	2	6	15	21	32	43	49	53	58	64	0.235372	-0.328438
1	fibroblast	0	2	4	12	21	29	35	42	49	56	0.407533	-0.31354
2	fibroblast	0	0	0	0	0	0	2	2	2	5	0.465196	-0.0509017
3	luminal epithelial cell of mammary gland	0	0	0	0	1	1	2	3	5	8	0.378774	0.202897
4	fibroblast	0	0	2	4	6	9	14	18	23	33	0.261896	0.320302
5	fibroblast	0	2	5	10	17	25	33	43	54	60	0.393672	0.405437
6	B cell	0	1	2	2	3	5	7	9	10	15	0.407479	0.271929
7	luminal epithelial cell of mammary gland	0	1	2	4	4	9	11	16	25	32	0.457467	0.361643
8	fibroblast	0	1	4	7	11	17	21	24	27	29	0.504943	0.308561
9	fibroblast	1	5	13	23	27	34	38	40	43	49	0.407533	-0.376731
10	B cell	0	0	2	4	5	6	8	10	11	14	0.200989	0.11971
11	fibroblast	0	2	5	9	16	23	24	34	41	48	0.345882	0.31317
12	B cell	1	1	1	2	3	5	7	11	16	20	0.239833	0.0817606
13	adipocyte of breast	0	0	1	2	4	5	5	5	6	6	0.490655	-0.0463754
14	luminal epithelial cell of mammary gland	0	3	3	3	4	7	9	11	13	19	0.563963	0.142499
15	B cell	1	1	1	1	3	5	8	14	16	23	0.278556	0.229392
16	fibroblast	1	2	3	7	8	12	13	15	17	19	0.309197	-0.186623
17	luminal epithelial cell of mammary gland	0	0	0	0	0	1	2	2	2	2	0.372493	0.109117
18	fibroblast	0	3	6	11	16	24	32	38	44	49	0.513549	0.354447
19	adipocyte of breast	0	2	2	2	2	4	5	7	15	21	0.53056	-0.040113
20	luminal epithelial cell of mammary gland	1	4	7	14	24	34	46	58	68	78	0.242975	0.32736
21	B cell	1	1	2	4	9	13	15	18	22	30	0.309197	0.174092
22	B cell	0	1	2	4	9	15	21	27	36	43	0.343123	0.333693
23	fibroblast	0	1	4	6	6	6	6	7	7	7	0.53664	0.00425955
24	fibroblast	0	1	4	9	12	19	22	23	28	34	0.342457	-0.364492
25	endothelial cell of vascular tree	1	1	2	3	7	9	11	13	18	22	0.358165	0.235595
26	endothelial cell of lymphatic vessel	4	5	7	9	9	14	16	19	27	34	0.280065	0.256489
27	B cell	1	1	4	12	24	29	35	41	52	65	0.228744	0.307166
28	B cell	0	0	1	2	4	5	6	8	10	15	0.362527	0.288159
29	luminal epithelial cell of mammary gland	0	0	3	6	7	8	10	12	15	21	0.16617	0.0267078
30	endothelial cell of vascular tree	0	2	2	6	9	12	19	27	30	39	0.199812	0.293824
31	B cell	0	1	2	4	5	5	7	14	19	23	0.416815	0.250938
32	fibroblast	0	0	5	6	11	14	22	28	35	41	0.335361	0.417176
33	luminal epithelial cell of mammary gland	0	0	0	0	1	1	3	3	5	7	0.328174	0.116076
34	fibroblast	0	2	3	8	12	18	22	25	28	32	0.303769	-0.27742
35	mammary gland epithelial cell	0	3	5	7	10	15	20	26	33	39	0.272669	0.0974142
36	endothelial cell of vascular tree	0	0	0	0	0	1	3	3	4	6	0.406339	0.258921
37	fibroblast	1	2	3	4	5	6	9	12	15	20	0.463801	0.196489
38	luminal epithelial cell of mammary gland	0	2	6	12	21	29	38	47	58	71	0.273082	0.376805
39	adipocyte of breast	0	0	0	3	5	6	6	6	7	10	0.726663	-0.181675
40	luminal epithelial cell of mammary gland	1	3	4	7	8	11	17	24	33	39	0.402621	0.370926
41	luminal epithelial cell of mammary gland	0	4	7	10	18	32	42	58	71	91	0.156513	0.384712
42	fibroblast	0	0	5	10	17	19	24	26	32	42	0.365507	0.409383
43	mammary gland epithelial cell	0	2	4	14	26	40	55	72	91	111	0.186165	0.416243
44	endothelial cell of vascular tree	0	0	3	4	8	15	20	28	33	41	0.331464	0.327137
45	luminal epithelial cell of mammary gland	1	2	3	6	8	8	10	12	12	13	0.28609	-0.0621183
46	B cell	0	1	1	2	2	3	3	4	6	7	0.409112	0.0273057
47	luminal epithelial cell of mammary gland	3	5	18	30	37	47	56	75	84	95	0.249258	0.350235
48	B cell	0	0	0	0	1	6	7	12	16	19	0.361673	0.0455131
49	adipocyte of breast	0	0	2	3	3	4	5	5	5	5	0.630608	-0.0800548
50	fibroblast	2	5	6	7	8	10	12	15	15	16	0.348987	-0.182715
51	fibroblast	0	0	0	1	1	1	3	3	6	10	0.554984	-0.280269
52	luminal epithelial cell of mammary gland	1	5	9	13	19	27	36	45	57	69	0.422343	0.300326
53	fibroblast	0	2	3	5	9	13	19	27	40	51	0.443241	0.433091
54	endothelial cell of vascular tree	0	3	5	8	11	11	11	12	15	17	0.404705	-0.0591059
55	endothelial cell of lymphatic vessel	1	2	5	11	16	20	23	24	30	35	0.22327	0.286126
56	B cell	0	2	5	8	12	18	23	28	35	41	0.277711	0.372183
57	pericyte	1	4	8	9	12	15	21	21	24	26	0.393304	0.332576
58	fibroblast	2	2	2	2	4	4	4	5	7	10	0.4644	0.183268
59	B cell	2	10	14	19	23	30	37	50	58	64	0.189667	0.316523
60	endothelial cell of lymphatic vessel	0	0	0	0	0	1	1	1	1	1	0.554664	0.089067
61	adipocyte of breast	0	0	1	2	2	5	7	8	8	8	0.263893	-0.267112
62	fibroblast	0	0	4	7	10	13	15	18	29	33	0.489462	0.364112
63	endothelial cell of vascular tree	0	3	9	13	22	26	35	42	46	51	0.409765	0.256194
64	luminal epithelial cell of mammary gland	0	0	0	2	2	3	4	5	5	6	0.505633	-0.0407918
65	fibroblast	0	0	0	0	0	0	0	0	0	0	0.378005	0.038079
66	luminal epithelial cell of mammary gland	0	1	3	4	4	6	9	12	13	19	0.444075	0.152859
67	pericyte	0	3	5	9	13	18	22	27	32	38	0.226314	0.405003
68	B cell	0	2	8	10	14	19	24	28	31	36	0.234218	0.399791
69	luminal epithelial cell of mammary gland	0	1	3	4	6	10	16	19	22	28	0.462638	0.26429
70	luminal epithelial cell of mammary gland	0	0	0	2	3	6	8	8	10	18	0.412164	0.194448
71	pericyte	1	2	9	16	19	26	30	39	48	58	0.2112	0.349486
72	luminal epithelial cell of mammary gland	2	3	6	10	12	16	19	21	24	30	0.235431	0.369079
73	endothelial cell of vascular tree	0	0	0	1	1	1	1	3	7	8	0.371548	-0.427925
74	endothelial cell of vascular tree	1	2	8	15	23	33	45	55	66	76	0.3633	0.421094
75	B cell	0	1	3	12	19	23	27	34	39	46	0.342644	0.285332
76	B cell	0	0	0	0	0	0	0	1	1	2	0.663903	-0.197138
77	fibroblast	0	2	3	6	8	12	16	22	28	32	0.31228	0.376903
78	adipocyte of breast	1	3	3	3	3	5	5	8	11	13	0.397112	0.177375
79	mammary gland epithelial cell	0	1	1	2	5	8	8	8	8	10	0.510555	-0.182999
80	endothelial cell of lymphatic vessel	0	0	2	3	5	9	13	17	22	31	0.19135	0.209936
81	B cell	0	0	0	5	10	19	28	38	48	57	0.430131	0.380729
82	adipocyte of breast	0	0	0	0	0	0	1	1	2	4	0.688747	-0.251975
83	mammary gland epithelial cell	0	0	2	4	8	14	21	28	30	34	0.287384	0.225356
84	mammary gland epithelial cell	0	0	0	0	1	3	8	12	13	15	0.522396	-0.129194
85	endothelial cell of vascular tree	3	6	10	19	22	28	34	42	48	55	0.374906	0.398705
86	endothelial cell of lymphatic vessel	0	1	2	2	3	4	7	8	9	12	0.479394	-0.261811
87	luminal epithelial cell of mammary gland	0	0	1	3	6	8	11	18	22	29	0.295097	0.197461
88	adipocyte of breast	0	2	3	4	7	7	10	13	18	22	0.501048	0.350778
89	B cell	2	3	5	7	9	11	14	16	17	22	0.258565	0.218159
90	luminal epithelial cell of mammary gland	1	1	4	6	8	11	13	14	17	22	0.407021	0.192427
91	luminal epithelial cell of mammary gland	0	0	0	4	6	10	10	10	12	17	0.309312	0.181151
92	endothelial cell of vascular tree	0	1	2	3	5	6	11	18	25	31	0.385323	0.329847
93	luminal epithelial cell of mammary gland	0	0	2	9	17	23	34	46	59	69	0.324307	0.385102
94	luminal epithelial cell of mammary gland	0	0	0	1	5	6	7	9	12	14	0.313018	0.156372
95	B cell	3	5	7	14	18	22	30	34	40	47	0.353462	0.270918
96	luminal epithelial cell of mammary gland	0	0	1	10	22	33	46	55	62	71	0.435406	0.258431
97	fibroblast	2	3	8	14	21	32	40	50	58	68	0.322447	0.429555
98	luminal epithelial cell of mammary gland	0	3	8	16	25	33	45	56	71	88	0.372021	0.346284
99	mammary gland epithelial cell	0	0	2	4	5	5	6	7	9	12	0.60536	0.0530425
100	B cell	1	1	2	2	3	6	8	9	12	13	0.266336	0.216888
101	luminal epithelial cell of mammary gland	0	0	0	0	1	1	1	3	5	7	0.701815	0.0100172
102	luminal epithelial cell of mammary gland	1	3	9	13	24	33	39	50	64	79	0.38422	0.401699
103	B cell	2	4	11	16	21	33	42	49	58	65	0.228744	0.305241
104	luminal epithelial cell of mammary gland	0	0	1	4	4	5	6	9	13	16	0.374407	0.279777
105	B cell	0	0	1	6	6	8	13	16	20	25	0.406675	0.399359
106	B cell	0	3	3	5	7	15	26	34	41	48	0.246588	0.376716
107	B cell	0	0	0	2	4	6	8	9	10	11	0.449056	0.0194683
108	fibroblast	0	1	1	4	5	8	14	21	27	34	0.453618	0.286617
109	luminal epithelial cell of mammary gland	4	7	14	25	28	37	48	61	76	94	0.273645	0.367765
110	endothelial cell of lymphatic vessel	0	1	2	3	5	6	6	7	8	13	0.395344	0.0216551
111	luminal epithelial cell of mammary gland	2	3	3	7	20	29	43	58	72	92	0.265903	0.355667
112	luminal epithelial cell of mammary gland	0	0	0	1	1	1	2	2	4	5	0.399015	-0.141246
113	B cell	0	0	0	2	3	5	8	10	15	19	0.275473	0.138353
114	fibroblast	1	2	5	6	10	14	19	25	29	34	0.288597	0.263346
115	fibroblast	0	1	6	13	16	23	27	38	47	56	0.462506	0.402061
116	adipocyte of breast	0	0	0	0	0	0	1	4	9	12	0.734308	-0.0349216
117	luminal epithelial cell of mammary gland	0	0	0	0	1	1	1	3	4	5	0.453802	-0.0983735
118	B cell	1	2	3	7	8	14	21	28	36	41	0.275538	0.260528
119	fibroblast	0	3	5	11	18	21	25	31	41	48	0.428848	0.341208
120	luminal epithelial cell of mammary gland	2	5	11	23	31	42	55	69	86	106	0	0.382358
121	endothelial cell of lymphatic vessel	0	1	1	6	9	13	18	24	27	31	0.321019	0.318026
122	fibroblast	0	1	1	1	2	2	3	3	5	5	0.40742	0.0382417
123	fibroblast	0	2	5	7	12	17	25	30	36	40	0.212314	0.354424
124	B cell	0	0	1	2	2	4	7	9	13	18	0.46545	0.198154
125	luminal epithelial cell of mammary gland	0	1	2	2	4	7	10	14	20	24	0.69055	-0.337209
126	luminal epithelial cell of mammary gland	0	3	5	9	18	27	30	39	43	50	0.347868	0.406589
127	endothelial cell of vascular tree	2	4	8	13	19	28	30	36	43	50	0.275538	0.411716
128	luminal epithelial cell of mammary gland	3	6	17	26	35	48	63	79	93	112	0.151545	0.347323
129	B cell	0	1	1	1	1	1	3	3	4	5	0.311517	0.0316393
130	luminal epithelial cell of mammary gland	0	1	3	6	8	9	15	19	26	32	0.186905	0.353336
131	adipocyte of breast	2	4	6	6	7	11	18	26	33	42	0.27111	0.389654
132	luminal epithelial cell of mammary gland	0	1	1	2	7	14	20	24	31	39	0.289938	0.263345
133	adipocyte of breast	0	0	1	2	2	3	4	5	5	5	0.334446	-0.215867
134	adipocyte of breast	0	2	2	6	7	11	13	19	26	31	0.287603	-0.299132
135	fibroblast	2	3	10	11	16	23	30	35	46	52	0.325925	0.388661
136	B cell	0	0	4	4	5	7	9	9	11	11	0.338628	-0.159131
137	luminal epithelial cell of mammary gland	3	7	13	18	26	35	51	61	78	96	0.133161	0.323133
138	endothelial cell of lymphatic vessel	1	1	2	8	9	15	22	30	36	47	0.394672	0.468289
139	mammary gland epithelial cell	0	1	3	5	6	9	12	14	17	21	0.325119	0.172516
140	B cell	3	3	7	7	10	12	16	22	31	39	0.413906	0.296496
141	endothelial cell of vascular tree	3	5	8	11	16	21	25	34	40	52	0.409652	0.346772
142	pericyte	0	0	5	8	11	14	18	21	28	35	0.49763	0.220494
143	fibroblast	0	1	1	1	1	4	5	7	11	19	0.609188	0.140918
144	fibroblast	1	8	12	14	19	23	29	36	43	45	0.234585	-0.269733
145	adipocyte of breast	0	0	1	2	3	5	5	6	7	10	0.674407	-0.133072
146	B cell	3	4	5	6	13	15	19	24	32	43	0.132916	0.310204
147	luminal epithelial cell of mammary gland	0	0	0	0	0	1	3	3	3	4	0.319752	-0.202008
148	mammary gland epithelial cell	0	0	0	0	0	2	2	3	3	4	0.644697	-0.198898
149	B cell	0	0	0	3	4	5	7	8	13	17	0.597052	0.198252
150	luminal epithelial cell of mammary gland	1	4	11	16	23	28	33	41	49	56	0.404841	0.38128
151	B cell	0	1	2	5	13	17	25	42	56	75	0.239328	0.335947
152	fibroblast	0	3	5	10	13	19	24	27	33	38	0.465388	0.341263
153	mammary gland epithelial cell	0	0	2	4	7	10	12	14	16	22	0.406675	0.246395
154	B cell	0	3	4	11	17	21	27	32	39	48	0.355255	0.261943
155	endothelial cell of lymphatic vessel	0	0	0	2	4	5	7	10	12	14	0.311647	-0.270108
156	fibroblast	0	0	4	8	9	10	11	12	13	13	0.284997	-0.227233
157	B cell	2	3	10	15	22	24	28	35	39	45	0.265903	0.244228
158	B cell	1	1	2	4	5	7	7	7	8	10	0.482163	0.291191
159	mammary gland epithelial cell	1	2	5	8	10	12	15	18	19	21	0.564542	0.122483
160	fibroblast	2	2	4	5	8	9	11	12	14	15	0.315436	-0.191714
161	endothelial cell of vascular tree	0	1	2	2	4	5	8	8	10	12	0.338593	-0.338219
162	B cell	0	1	1	2	2	2	4	9	12	14	0.367522	0.061866
163	B cell	0	0	1	3	4	8	12	14	18	21	0.565608	0.200408
164	B cell	0	3	8	13	18	24	34	43	55	66	0.265903	0.327147
165	B cell	0	0	1	4	6	9	13	21	32	38	0.582528	0.264765
166	fibroblast	0	2	4	7	10	15	20	30	37	44	0.424233	0.325837
167	adipocyte of breast	0	2	3	5	7	9	11	15	17	22	0.358002	-0.196922
168	B cell	2	6	9	10	11	12	12	14	14	14	0.228744	0.0510245
169	fibroblast	2	3	3	5	6	8	10	11	12	16	0.345071	-0.17139
170	endothelial cell of lymphatic vessel	0	1	2	5	9	15	23	27	34	40	0.384093	-0.251429
171	fibroblast	2	3	3	7	12	15	21	27	37	45	0.231551	0.287798
172	luminal epithelial cell of mammary gland	1	1	3	7	7	14	18	22	26	33	0.492992	0.37074
173	B cell	0	0	4	9	12	18	23	30	38	50	0.324094	0.361275
174	luminal epithelial cell of mammary gland	1	2	3	6	10	15	16	19	23	28	0.498542	0.394389
175	adipocyte of breast	0	2	2	4	4	5	6	6	10	10	0.270598	-0.418688
176	luminal epithelial cell of mammary gland	0	0	2	5	9	13	16	20	23	27	0.266828	0.199811
177	fibroblast	0	1	3	4	6	10	14	16	20	25	0.498666	0.342812
178	B cell	0	3	5	6	8	15	25	37	43	50	0.265903	0.357156
179	B cell	0	0	1	5	6	7	8	10	11	14	0.259688	0.258792
180	fibroblast	1	3	5	11	15	20	26	34	41	53	0.26314	0.421911
181	B cell	0	2	4	5	8	12	12	15	21	21	0.204708	0.13778
182	endothelial cell of vascular tree	0	1	2	7	12	18	27	37	48	60	0.51188	0.374
183	B cell	0	4	8	13	16	23	25	33	40	44	0.327119	0.280618
184	adipocyte of breast	1	1	1	1	2	2	2	4	5	8	0.474772	-0.26248
185	fibroblast	0	0	0	2	2	4	4	7	10	16	0.37471	0.0341978
186	B cell	0	0	0	2	2	5	7	8	10	13	0.60365	-0.087165
187	luminal epithelial cell of mammary gland	0	1	1	6	12	16	21	29	31	36	0.435053	0.208019
188	endothelial cell of vascular tree	0	0	1	2	5	8	9	14	17	23	0.455265	0.259058
189	luminal epithelial cell of mammary gland	0	0	3	4	7	9	10	13	14	15	0.412084	0.185729
190	endothelial cell of vascular tree	0	0	1	8	10	12	18	27	38	47	0.345364	0.425813
191	luminal epithelial cell of mammary gland	0	1	1	1	4	4	8	10	13	19	0.356197	0.308883
192	fibroblast	2	5	6	9	9	13	16	26	36	46	0.2051	0.397558
193	fibroblast	0	0	2	3	6	12	17	23	26	36	0.28588	0.377556
194	fibroblast	1	3	3	8	11	16	23	33	47	54	0.211461	0.280652
195	endothelial cell of vascular tree	0	2	2	2	4	6	11	20	25	27	0.399155	0.418212
196	luminal epithelial cell of mammary gland	0	1	2	4	5	5	7	11	17	25	0.324495	0.31558
197	adipocyte of breast	0	0	0	4	11	16	23	29	34	40	0.535171	-0.105747
198	endothelial cell of vascular tree	0	3	9	20	30	38	44	47	50	52	0.343683	-0.311254
199	fibroblast	0	1	1	1	2	2	3	3	4	4	0.643064	-0.217256
200	B cell	0	2	4	5	13	18	25	30	38	45	0.234585	0.26526
201	fibroblast	0	0	0	2	2	2	3	4	6	8	0.324307	0.221195
202	luminal epithelial cell of mammary gland	0	0	0	1	1	4	5	6	7	10	0.276468	0.287389
203	luminal epithelial cell of mammary gland	0	1	2	6	10	13	16	22	32	38	0.341333	0.311733
204	B cell	2	2	3	3	5	11	16	21	25	30	0.494064	0.217549
205	endothelial cell of vascular tree	0	0	5	10	11	18	28	39	47	60	0.200487	0.335089
206	adipocyte of breast	0	0	1	2	3	4	5	5	7	12	0.352377	-0.336742
207	B cell	1	1	4	11	14	32	41	48	59	69	0.347569	0.345715
208	B cell	1	3	8	20	33	45	58	69	83	98	0.46936	0.299937
209	B cell	0	1	1	1	2	3	4	4	6	6	0.0680171	-0.159929
210	B cell	2	2	2	5	7	7	7	7	7	10	0.293853	-0.0283384
211	fibroblast	0	0	2	4	6	6	7	8	9	9	0.587614	-0.041856
212	endothelial cell of lymphatic vessel	1	5	9	13	17	24	32	37	47	52	0.479473	0.342962
213	luminal epithelial cell of mammary gland	0	0	3	5	6	9	10	16	19	28	0.181997	0.411167
214	fibroblast	2	2	5	8	12	16	21	29	35	51	0.529027	0.319391
215	luminal epithelial cell of mammary gland	0	0	0	1	2	4	5	5	7	10	0.435513	0.200676
216	B cell	1	2	2	2	2	3	4	6	8	10	0.409652	0.393539
217	fibroblast	0	2	5	8	11	17	25	32	39	47	0.510285	0.300116
218	endothelial cell of lymphatic vessel	0	1	2	2	2	4	5	7	11	15	0.438207	-0.110436
219	luminal epithelial cell of mammary gland	1	2	4	4	8	12	16	16	16	17	0.190905	0.146737
220	fibroblast	0	0	0	1	4	8	10	12	12	17	0.321273	-0.306198
221	endothelial cell of lymphatic vessel	1	3	4	8	11	17	23	34	42	48	0.397846	0.366113
222	luminal epithelial cell of mammary gland	0	2	5	8	10	17	20	25	31	34	0.173755	0.439105
223	fibroblast	3	11	17	26	36	43	45	51	53	58	0.0677152	-0.33259
224	B cell	0	1	2	3	3	3	3	3	4	5	0.218492	0.107467
225	endothelial cell of lymphatic vessel	0	2	3	7	11	18	26	37	41	50	0.349565	0.411682
226	luminal epithelial cell of mammary gland	1	1	2	10	20	37	50	67	83	98	0.441024	0.382336
227	luminal epithelial cell of mammary gland	2	7	13	17	28	38	51	62	77	97	0.240219	0.340528
228	B cell	2	5	11	16	22	26	32	43	48	54	0.291876	0.267298
229	endothelial cell of lymphatic vessel	0	0	0	0	1	4	9	14	21	32	0.407947	0.428042
230	endothelial cell of lymphatic vessel	0	1	2	3	5	9	11	14	15	16	0.0855008	0.202639
231	B cell	0	1	3	4	6	9	10	12	16	22	0.362915	0.367069
232	mammary gland epithelial cell	3	4	6	6	6	6	7	9	12	17	0.383634	0.10772
233	B cell	0	0	0	2	5	5	9	12	15	19	0.350275	-0.127701
234	B cell	0	0	1	4	9	19	27	37	47	51	0.234872	0.278419
235	luminal epithelial cell of mammary gland	2	2	3	7	12	18	28	41	49	60	0.266649	0.420991
236	fibroblast	0	2	7	11	18	25	33	37	50	57	0.440665	0.311183
237	B cell	1	2	3	4	11	16	24	32	40	44	0.309195	0.387594
238	luminal epithelial cell of mammary gland	0	1	2	6	11	13	16	21	24	29	0.552859	0.153935
239	adipocyte of breast	0	0	1	4	4	4	5	6	6	8	0.56223	0.0550213
240	fibroblast	1	3	4	7	13	19	26	30	31	35	0.189667	-0.22972
241	luminal epithelial cell of mammary gland	0	0	0	0	0	0	1	1	1	2	0.510555	-0.0770712
242	luminal epithelial cell of mammary gland	0	0	0	0	0	1	2	2	3	4	0.686121	0.0170328
243	fibroblast	0	0	1	4	7	16	19	23	27	33	0.369017	0.181742
244	endothelial cell of vascular tree	2	3	5	6	8	9	15	19	24	34	0.311781	0.476976
245	fibroblast	1	2	5	7	13	20	29	33	41	51	0.348826	0.411371
246	endothelial cell of lymphatic vessel	0	0	0	2	4	7	10	12	14	15	0.364506	0.0751929
247	B cell	1	2	3	6	9	14	21	30	36	42	0.384293	0.201194
248	fibroblast	0	1	1	3	10	18	29	37	46	53	0.309722	0.352293
249	luminal epithelial cell of mammary gland	1	3	5	15	30	36	48	60	70	79	0.288162	0.264573
250	fibroblast	0	0	1	6	10	19	33	39	49	66	0.281749	0.415787
251	B cell	0	0	2	4	4	5	5	6	7	9	0.505374	-0.280874
252	luminal epithelial cell of mammary gland	3	5	7	12	19	27	42	59	71	85	0.166548	0.398138
253	fibroblast	0	0	0	1	1	1	3	3	5	7	0.321479	0.0199563
254	fibroblast	0	3	6	12	17	25	30	39	47	53	0.221563	0.335767
255	fibroblast	1	2	2	4	6	9	10	13	18	19	0.263827	0.0740512
256	endothelial cell of vascular tree	1	3	6	10	11	18	23	30	36	45	0.481917	0.44273
257	fibroblast	1	2	2	5	7	13	15	17	20	24	0.133525	0.277669
258	fibroblast	2	3	4	5	8	10	10	13	15	17	0.494064	-0.165392
259	fibroblast	1	1	2	6	10	13	17	17	24	31	0.312302	-0.303508
260	fibroblast	1	1	4	8	10	13	20	23	31	39	0.31292	0.358348
261	mammary gland epithelial cell	0	0	2	8	17	34	53	68	90	112	0.471815	0.361758
262	fibroblast	0	3	6	9	13	19	24	27	30	34	0.146888	-0.210566
263	luminal epithelial cell of mammary gland	0	0	1	3	3	4	5	6	7	7	0.253855	-0.0352235
264	luminal epithelial cell of mammary gland	1	4	9	12	16	18	20	20	28	34	0.322855	-0.0235716
265	mammary gland epithelial cell	0	1	2	3	4	4	7	9	11	12	0.217574	0.342282
266	B cell	0	0	3	4	6	10	14	20	31	35	0.234585	0.22438
267	endothelial cell of vascular tree	0	1	1	1	1	2	2	2	3	5	0.583108	0.19336
268	luminal epithelial cell of mammary gland	1	2	4	8	14	22	28	30	36	42	0.399561	0.322199
269	B cell	1	2	2	3	4	7	8	11	13	15	0.322447	0.318676
270	B cell	0	0	1	1	4	12	20	29	37	49	0.305652	0.291177
271	B cell	1	3	7	14	22	28	37	48	55	63	0.189667	0.253955
272	B cell	0	1	5	5	9	11	13	16	19	24	0.246577	0.312095
273	luminal epithelial cell of mammary gland	0	0	1	2	2	2	4	4	5	7	0.516625	-0.375931
274	fibroblast	8	17	20	27	30	35	40	45	52	54	0	-0.345498
275	B cell	0	0	0	0	0	1	2	2	4	6	0.193786	0.0640483
276	luminal epithelial cell of mammary gland	0	0	3	3	6	8	12	14	19	23	0.629734	0.136365
277	adipocyte of breast	0	0	1	3	4	7	10	14	19	27	0.368446	0.173682
278	endothelial cell of lymphatic vessel	2	3	4	11	16	31	38	45	51	61	0.120295	0.310922
279	B cell	0	0	3	6	12	21	28	35	44	53	0.189667	0.258406
280	B cell	1	3	5	6	7	9	15	20	25	32	0.231088	0.178952
281	fibroblast	0	4	6	7	10	13	16	21	22	27	0.274246	-0.22402
282	B cell	0	0	0	2	2	3	3	5	6	6	0.569941	0.0122975
283	B cell	1	2	2	3	6	6	6	9	13	19	0.245804	0.419843
284	endothelial cell of vascular tree	0	0	0	0	0	1	1	1	3	5	0.60947	-0.2698
285	luminal epithelial cell of mammary gland	1	8	16	26	37	52	70	83	98	114	0.13307	0.341226
286	luminal epithelial cell of mammary gland	1	2	6	13	16	24	31	39	42	52	0.437556	0.181299
287	fibroblast	0	2	2	2	3	5	6	7	11	14	0.414349	0.172534
288	endothelial cell of lymphatic vessel	2	6	9	11	15	20	24	29	33	42	0.301279	0.293368
289	B cell	2	2	2	3	5	5	6	7	8	9	0.204039	-0.11196
290	fibroblast	0	3	7	18	27	36	48	56	60	64	0.353578	-0.305266
291	fibroblast	0	0	0	0	3	3	5	9	15	19	0.433702	-0.225623
292	luminal epithelial cell of mammary gland	1	2	3	5	10	13	20	22	32	36	0.263184	0.290464
293	B cell	0	1	3	4	5	8	8	11	15	19	0.141483	0.355039
294	fibroblast	0	0	0	0	0	0	0	0	0	0	0.707189	-0.113767
295	B cell	1	1	2	5	8	9	11	11	17	20	0.222982	0.266426
296	luminal epithelial cell of mammary gland	0	0	1	4	9	11	15	19	24	29	0.38863	0.0288761
297	fibroblast	0	0	3	8	12	17	19	21	28	34	0.374906	0.380186
298	B cell	1	1	7	9	13	21	29	31	35	39	0.452089	0.169911
299	B cell	0	0	1	2	3	3	3	4	5	5	0.517771	0.00670471
300	B cell	1	1	1	1	3	5	7	7	8	9	0.45256	-0.0193238
301	fibroblast	0	3	5	8	8	10	10	13	17	22	0.497386	-0.158398
302	B cell	1	1	5	14	28	44	58	68	84	99	0.290099	0.316074
303	B cell	1	4	5	9	13	16	24	32	40	49	0.142316	0.235303
304	pericyte	2	2	7	9	13	16	22	26	37	46	0.14838	0.388288
305	B cell	2	2	5	5	8	11	17	26	32	38	0.275694	0.34927
306	fibroblast	1	4	6	14	23	31	34	42	53	57	0.234585	0.406414
307	luminal epithelial cell of mammary gland	3	10	15	24	33	44	54	69	91	105	0.186165	0.38652
308	luminal epithelial cell of mammary gland	1	3	7	11	17	29	40	51	69	86	0.142316	0.438992
309	endothelial cell of lymphatic vessel	1	1	3	4	6	9	14	15	21	26	0.524933	0.409562
310	luminal epithelial cell of mammary gland	0	0	0	1	2	2	3	4	6	9	0.646837	-0.0338561
311	luminal epithelial cell of mammary gland	0	0	0	2	3	8	10	14	19	23	0.469142	0.0873231
312	mammary gland epithelial cell	0	1	5	16	28	41	59	69	87	105	0.505415	0.26431
313	mammary gland epithelial cell	0	0	0	4	7	10	17	29	37	40	0.337493	0.133856
314	B cell	0	1	7	13	21	30	42	50	60	67	0.228786	0.318532
315	fibroblast	2	4	7	9	11	14	21	28	35	45	0.186165	0.254733
316	luminal epithelial cell of mammary gland	1	1	1	2	3	4	5	8	10	10	0.482131	-0.372317
317	endothelial cell of lymphatic vessel	1	2	4	5	9	11	18	24	34	39	0.41169	0.361751
318	B cell	0	1	1	2	5	10	16	19	26	31	0.558855	0.282065
319	B cell	1	1	3	5	5	7	8	13	17	19	0.320308	0.15929
320	B cell	0	0	1	1	2	3	4	6	7	11	0.653816	0.122747
321	fibroblast	1	1	4	11	17	22	29	34	45	54	0.404841	0.282617
322	luminal epithelial cell of mammary gland	0	1	6	7	8	10	12	13	14	15	0.289005	-0.120382
323	luminal epithelial cell of mammary gland	0	0	0	1	2	2	3	4	9	11	0.266908	0.0830617
324	endothelial cell of lymphatic vessel	1	4	6	10	16	24	28	32	38	45	0.23826	0.36997
325	B cell	0	1	1	2	5	15	19	25	33	36	0.205715	0.304094
326	B cell	0	2	9	27	45	61	77	94	108	121	0.191685	0.328987
327	fibroblast	0	0	1	1	1	1	4	6	10	14	0.548957	0.194062
328	fibroblast	0	2	9	13	16	21	24	31	37	47	0.309197	-0.247929
329	fibroblast	0	0	0	0	0	1	2	4	5	6	0.53495	-0.0275999
330	endothelial cell of vascular tree	0	1	3	5	6	7	7	11	12	13	0.430215	-0.211774
331	luminal epithelial cell of mammary gland	0	1	1	1	2	6	10	12	15	15	0.321765	0.131574
332	B cell	0	0	0	0	0	2	4	7	8	11	0.528855	-0.152707
333	B cell	0	2	3	3	4	8	10	14	16	18	0.377171	0.307838
334	B cell	0	1	2	4	6	8	13	17	22	28	0.280433	0.209729
335	luminal epithelial cell of mammary gland	0	0	0	1	1	1	2	4	5	8	0.236984	0.236957
336	fibroblast	1	2	3	4	7	14	18	22	25	28	0.465388	0.24851
337	B cell	0	3	5	6	7	12	16	27	37	49	0.465925	0.34138
338	B cell	0	0	1	1	4	5	5	6	8	8	0.394831	-0.323595
339	endothelial cell of lymphatic vessel	0	2	8	12	12	15	16	19	24	32	0.401478	0.377486
340	adipocyte of breast	0	2	2	2	3	7	9	9	9	12	0.364304	0.100478
341	mammary gland epithelial cell	0	3	5	9	9	10	10	11	13	15	0.627463	-0.165922
342	luminal epithelial cell of mammary gland	1	1	1	2	2	4	5	7	11	19	0.239261	0.0903186
343	B cell	0	0	0	1	3	5	6	8	8	10	0.407182	-0.230213
344	fibroblast	1	9	17	26	34	45	46	49	53	59	0	-0.326182
345	fibroblast	1	2	6	10	15	19	27	30	38	52	0.353149	0.394367
346	endothelial cell of vascular tree	0	0	1	2	3	4	7	10	12	15	0.704469	-0.0665516
347	luminal epithelial cell of mammary gland	1	2	3	3	6	7	8	10	10	11	0.454416	-0.171075
348	luminal epithelial cell of mammary gland	0	1	5	9	17	21	26	33	38	47	0.40195	0.318012
349	fibroblast	1	3	8	19	25	30	37	42	48	51	0.273645	-0.368627
350	fibroblast	0	4	6	7	8	15	17	19	20	23	0.151814	-0.191008
351	fibroblast	1	1	4	9	14	24	30	40	48	59	0.344012	0.444068
352	fibroblast	0	2	4	8	14	18	23	29	32	37	0.18986	0.367572
353	fibroblast	0	1	3	7	11	16	21	28	40	49	0.599737	0.358452
354	fibroblast	0	2	3	5	9	13	17	21	24	27	0.437089	-0.195329
355	B cell	0	1	3	4	5	6	7	10	13	14	0.49414	0.175666
356	B cell	0	2	2	2	2	3	3	3	3	3	0.336554	-0.142444
357	B cell	0	0	0	1	8	9	13	16	19	21	0.207731	0.284469
358	fibroblast	0	1	1	1	1	1	1	3	4	6	0.553947	-0.231738
359	B cell	0	4	5	5	6	9	10	16	18	24	0.286833	0.326539
360	B cell	0	0	2	3	3	4	9	12	12	14	0.402373	0.321192
361	pericyte	0	0	0	1	2	2	3	5	6	6	0.485916	0.24412
362	fibroblast	2	7	11	17	20	27	36	42	47	55	0.13285	-0.271687
363	B cell	3	8	15	24	31	38	47	54	63	70	0.186165	0.323485
364	fibroblast	2	3	7	12	16	23	28	30	34	42	0.236784	0.36806
365	fibroblast	10	17	21	24	29	33	38	42	47	54	0.13285	-0.339681
366	fibroblast	1	2	3	5	10	15	22	29	38	45	0.167387	0.356744
367	luminal epithelial cell of mammary gland	3	5	7	12	21	24	31	34	43	55	0.218313	0.397688
368	pericyte	1	1	1	1	3	7	11	15	20	25	0.235602	0.479951
369	B cell	2	7	11	19	22	31	36	49	64	71	0.0357683	0.358797
370	luminal epithelial cell of mammary gland	1	7	15	23	38	48	69	86	105	124	0.165261	0.362827
371	endothelial cell of lymphatic vessel	0	1	2	2	3	3	4	4	5	6	0.442624	-0.0593874
372	luminal epithelial cell of mammary gland	0	3	7	10	17	24	33	47	63	70	0.431282	0.399646
373	fibroblast	9	18	22	23	26	32	35	41	47	50	0.13285	-0.357279
374	fibroblast	0	1	3	5	7	10	18	21	28	37	0.395426	0.387628
375	mammary gland epithelial cell	0	0	0	1	3	6	8	8	11	12	0.551197	-0.0609294
376	fibroblast	1	1	8	12	17	21	27	34	41	50	0.347569	0.428933
377	fibroblast	3	4	7	11	17	25	34	47	57	70	0.382445	0.468005
378	mammary gland epithelial cell	1	1	2	2	3	6	11	17	22	26	0.440455	-0.150836
379	endothelial cell of vascular tree	0	0	0	1	1	1	3	6	13	17	0.534701	0.155564
380	endothelial cell of lymphatic vessel	0	0	0	1	1	1	5	7	9	14	0.400886	0.458691
381	B cell	0	0	3	4	7	8	10	11	12	12	0.233459	0.115856
382	B cell	0	0	0	0	1	1	4	5	7	11	0.18008	0.265626
383	B cell	0	1	2	7	9	13	21	23	27	32	0.625928	0.265447
384	mammary gland epithelial cell	0	0	2	2	3	7	10	12	13	16	0.204511	-0.0335416
385	mammary gland epithelial cell	0	0	1	1	1	1	3	5	7	10	0.50498	-0.0159436
386	luminal epithelial cell of mammary gland	0	1	1	2	2	5	11	13	18	19	0.348495	0.0165068
387	B cell	0	0	1	1	2	2	2	5	6	10	0.451234	-0.00110782
388	B cell	0	0	1	3	4	9	9	9	10	11	0.62428	-0.110535
389	B cell	0	0	4	8	14	16	18	21	22	33	0.34874	0.250707
390	luminal epithelial cell of mammary gland	1	4	13	19	23	39	49	59	67	77	0	0.370082
391	fibroblast	0	2	9	15	22	31	44	50	52	58	0.203076	-0.2953
392	B cell	1	1	1	5	6	7	8	10	12	13	0.572428	0.042565
393	luminal epithelial cell of mammary gland	0	0	0	2	2	3	3	3	4	6	0.549245	0.128557
394	fibroblast	0	5	12	17	20	24	30	34	42	44	0.234585	-0.192741
395	mammary gland epithelial cell	0	1	2	3	5	7	8	9	11	11	0.278724	-0.0472591
396	fibroblast	1	3	4	8	15	20	25	32	36	44	0.275733	0.254127
397	luminal epithelial cell of mammary gland	4	11	18	29	42	59	75	86	99	112	0.200496	0.356674
398	B cell	1	1	2	3	3	5	8	13	24	30	0.364915	0.256779
399	fibroblast	0	1	1	1	2	3	4	4	4	5	0.411703	-0.306631
400	luminal epithelial cell of mammary gland	0	0	3	6	6	7	11	14	17	20	0.324307	0.120489
401	luminal epithelial cell of mammary gland	0	1	2	7	10	12	21	26	31	39	0.265702	0.27216
402	fibroblast	3	3	4	11	17	20	23	31	38	42	0.265091	0.391756
403	fibroblast	3	7	11	16	23	29	34	37	42	49	0.266417	0.3361
404	B cell	0	1	1	3	6	10	14	17	19	24	0	0.169154
405	fibroblast	0	1	1	5	11	14	20	24	30	35	0.280119	0.371494
406	endothelial cell of lymphatic vessel	1	4	4	6	6	6	7	10	12	13	0.365919	0.0152986
407	luminal epithelial cell of mammary gland	0	3	3	5	7	7	9	9	9	12	0.345596	0.251844
408	luminal epithelial cell of mammary gland	0	1	4	4	8	9	10	12	14	15	0.401979	0.0951235
409	endothelial cell of vascular tree	0	0	0	3	7	13	20	27	34	46	0.422489	0.421716
410	luminal epithelial cell of mammary gland	1	4	8	16	25	34	45	56	75	96	0.246804	0.356453
411	B cell	1	4	6	12	18	23	34	38	48	57	0.141483	0.350717
412	B cell	1	3	9	22	37	54	63	74	87	99	0.175812	0.328993
413	fibroblast	0	0	1	3	6	9	15	18	28	34	0.561586	0.267984
414	fibroblast	3	5	6	10	10	15	22	29	36	45	0.100292	0.379047
415	fibroblast	0	2	6	14	23	28	34	39	48	53	0.309197	-0.298648
416	mammary gland epithelial cell	1	1	1	2	4	10	19	29	39	46	0.390616	0.310422
417	B cell	0	1	3	5	5	7	11	12	21	24	0.371781	0.25268
418	luminal epithelial cell of mammary gland	4	8	18	29	35	48	60	71	85	101	0.189667	0.34825
419	fibroblast	0	1	5	10	15	25	31	39	45	49	0.175349	0.359281
420	B cell	0	2	5	7	10	18	21	33	43	54	0.217526	0.262368
421	B cell	1	1	3	7	11	16	18	21	30	38	0.51731	0.333207
422	B cell	0	0	4	5	5	9	12	19	26	35	0.526554	0.165089
423	fibroblast	2	4	10	14	22	31	37	41	47	56	0.189667	-0.280259
424	luminal epithelial cell of mammary gland	0	1	1	2	4	7	7	11	17	22	0.239497	-0.0540856
425	B cell	0	2	2	5	10	22	32	44	55	59	0.234956	0.360642
426	adipocyte of breast	1	3	6	7	8	9	10	10	10	11	0.596862	-0.059746
427	luminal epithelial cell of mammary gland	1	2	3	9	20	38	55	70	89	113	0.427481	0.390458
428	luminal epithelial cell of mammary gland	0	1	2	9	18	30	39	52	63	74	0.353761	0.257823
429	fibroblast	0	1	3	7	8	11	17	18	24	31	0.256061	0.290434
430	B cell	0	0	5	10	10	12	13	13	15	16	0.387334	0.025049
431	fibroblast	0	2	5	7	11	13	17	22	29	40	0.473433	0.397097
432	endothelial cell of vascular tree	1	2	2	5	5	6	12	16	21	27	0.527071	0.353255
433	B cell	0	2	2	6	9	15	21	27	30	32	0.322672	0.32091
434	B cell	2	4	5	6	11	16	26	38	47	58	0.246588	0.390829
435	luminal epithelial cell of mammary gland	0	1	2	2	5	5	7	9	15	20	0.377542	0.391421
436	luminal epithelial cell of mammary gland	0	1	1	3	5	11	20	26	33	42	0.437556	0.275358
437	endothelial cell of vascular tree	1	5	11	20	25	28	34	43	44	51	0.533736	0.321663
438	mammary gland epithelial cell	3	4	4	5	8	12	15	18	23	30	0.357848	0.242606
439	B cell	1	4	6	8	10	10	12	14	14	14	0.193786	-0.0505317
440	luminal epithelial cell of mammary gland	1	3	4	6	10	11	15	19	19	25	0.24581	0.141346
441	B cell	1	4	6	9	9	12	15	19	25	27	0.444246	0.250857
442	B cell	2	5	6	9	9	9	11	13	15	18	0.325925	-0.0531488
443	B cell	0	0	0	2	3	5	6	8	15	21	0.311043	0.291582
444	fibroblast	0	0	0	0	0	1	2	5	5	7	0.498079	0.251496
445	B cell	0	0	1	1	3	5	7	9	11	12	0.539779	0.0112375
446	B cell	2	5	8	17	24	27	35	42	49	56	0.361673	0.262004
447	endothelial cell of lymphatic vessel	2	7	10	16	22	28	38	42	54	62	0.290507	0.398409
448	fibroblast	1	1	2	4	5	5	5	7	8	9	0.46832	0.29866
449	fibroblast	0	0	1	2	3	4	4	9	11	12	0.471969	-0.346147
450	mammary gland epithelial cell	0	0	0	0	1	1	1	2	2	6	0.803373	0.0761956
451	fibroblast	0	0	1	10	13	17	29	37	47	53	0.290545	0.472138
452	fibroblast	0	1	1	1	1	2	4	7	11	11	0.385396	0.0501677
453	B cell	3	3	6	9	15	22	29	36	45	52	0.266908	0.264813
454	endothelial cell of lymphatic vessel	1	6	9	11	16	23	28	34	43	49	0.353237	0.377666
455	fibroblast	0	1	1	7	10	13	23	31	40	46	0.68593	0.323361
456	B cell	2	2	2	2	3	3	3	3	4	4	0.271409	-0.227294
457	fibroblast	0	0	1	4	7	8	8	9	11	11	0.374862	-0.043058
458	fibroblast	0	0	2	6	7	9	13	18	24	30	0.478045	0.315313
459	endothelial cell of lymphatic vessel	1	3	3	5	8	14	16	16	23	32	0.269566	0.504281
460	B cell	1	2	2	4	5	7	7	8	8	8	0.400257	0.0358282
461	luminal epithelial cell of mammary gland	0	2	3	6	8	9	12	12	15	21	0.502549	0.297787
462	B cell	1	2	3	4	5	8	10	13	19	26	0.299769	0.253209
463	B cell	0	1	2	5	9	17	23	31	37	45	0.420861	0.290914
464	B cell	1	2	4	9	12	14	14	14	14	14	0.235372	-0.0847749
465	luminal epithelial cell of mammary gland	0	0	2	2	3	6	8	10	14	18	0.732238	0.395123
466	luminal epithelial cell of mammary gland	2	10	15	21	27	35	49	59	77	92	0.273645	0.363893
467	B cell	0	1	2	5	6	7	7	8	10	10	0.461232	0.0464131
468	fibroblast	0	1	2	3	5	6	8	12	15	19	0.301328	0.157305
469	luminal epithelial cell of mammary gland	0	0	0	4	8	8	12	14	14	15	0.355418	-0.0982594
470	mammary gland epithelial cell	0	5	11	23	37	54	71	94	113	132	0.409389	0.355447
471	luminal epithelial cell of mammary gland	2	5	9	16	26	33	41	46	54	66	0.265903	0.390771
472	luminal epithelial cell of mammary gland	0	0	0	0	0	0	0	0	3	5	0.409393	0.0940469
473	mammary gland epithelial cell	0	0	6	12	19	31	47	65	83	99	0.426061	0.333846
474	B cell	1	1	2	2	4	5	7	10	12	14	0.278832	0.260684
475	luminal epithelial cell of mammary gland	1	2	3	4	4	5	7	10	10	14	0.49298	-0.316142
476	endothelial cell of lymphatic vessel	0	1	1	1	2	6	8	9	10	10	0.275505	-0.345822
477	endothelial cell of vascular tree	1	2	3	3	6	8	11	12	13	14	0.459292	0.146098
478	luminal epithelial cell of mammary gland	1	3	4	6	6	6	7	9	15	17	0.436635	-0.0446897
479	fibroblast	0	3	6	10	13	22	28	31	42	52	0.553947	0.29153
480	B cell	1	3	4	4	5	6	7	10	11	14	0.361673	0.0403806
481	fibroblast	2	11	20	26	29	33	34	38	43	48	0.189667	-0.372558
482	B cell	1	2	6	9	15	21	31	40	49	59	0.466491	0.389655
483	adipocyte of breast	0	0	0	2	4	5	7	7	8	8	0.363683	-0.212801
484	luminal epithelial cell of mammary gland	0	0	0	0	0	0	0	2	3	4	0.568129	-0.281666
485	luminal epithelial cell of mammary gland	0	0	2	6	8	12	19	22	27	28	0.311666	0.117706
486	adipocyte of breast	1	1	3	4	5	8	9	10	12	12	0.652947	0.011494
487	fibroblast	1	1	4	6	10	14	20	28	38	47	0.58482	0.298814
488	fibroblast	0	2	2	5	9	13	17	22	33	39	0.325528	0.199768
489	B cell	0	1	1	3	4	5	6	6	6	7	0.365062	-0.167666
490	adipocyte of breast	0	1	4	5	7	13	19	21	28	34	0.299769	0.135196
491	luminal epithelial cell of mammary gland	1	2	3	10	18	24	28	35	39	45	0.3634	0.153635
492	adipocyte of breast	1	4	6	9	12	12	14	19	24	31	0.328984	0.425506
493	B cell	1	2	3	3	4	5	5	6	7	8	0.358339	0.0122828
494	B cell	1	2	2	4	4	6	6	7	8	10	0.356439	0.0679973
495	fibroblast	0	0	2	2	3	6	7	8	12	14	0.598814	0.324877
496	B cell	2	5	6	8	12	18	25	30	43	52	0.0818644	0.316543
497	luminal epithelial cell of mammary gland	0	1	1	2	6	12	19	29	44	55	0.423525	0.343191
498	B cell	0	4	7	9	14	21	28	39	48	57	0.249975	0.332489
499	luminal epithelial cell of mammary gland	2	8	14	26	36	54	66	86	103	122	0.26623	0.387416
500	luminal epithelial cell of mammary gland	1	1	1	2	3	5	7	9	17	20	0.373273	0.396184
501	fibroblast	0	0	0	7	11	18	28	36	45	52	0.20432	0.403611
502	endothelial cell of lymphatic vessel	2	2	3	7	9	13	19	24	30	39	0.457851	0.446982
503	endothelial cell of lymphatic vessel	0	2	3	7	16	23	31	39	47	57	0.392633	0.368787
504	adipocyte of breast	1	2	3	4	4	5	6	6	10	10	0.451703	-0.147944
505	B cell	0	1	2	2	2	2	2	2	3	4	0.437556	0.0424542
506	B cell	0	1	3	5	7	7	9	12	17	23	0.553802	0.0992143
507	endothelial cell of vascular tree	0	1	2	3	4	6	7	15	19	21	0.453611	0.262403
508	fibroblast	0	1	4	5	7	11	19	24	27	29	0.556541	0.268019
509	endothelial cell of lymphatic vessel	1	3	6	10	15	18	23	28	34	42	0.291508	0.462777
510	luminal epithelial cell of mammary gland	4	4	8	11	19	26	34	41	54	69	0	0.417559
511	luminal epithelial cell of mammary gland	0	0	0	0	2	2	6	7	9	11	0.487149	0.269476
512	B cell	0	0	1	1	3	3	3	4	5	10	0.338404	0.316018
513	B cell	0	3	8	16	23	28	35	45	51	59	0.319677	0.398539
514	luminal epithelial cell of mammary gland	0	1	3	5	8	8	8	11	13	15	0.434971	-0.0289361
515	B cell	0	1	1	2	3	10	15	21	26	33	0.609101	0.233078
516	B cell	1	1	1	4	7	12	15	22	26	34	0.36046	0.215949
517	luminal epithelial cell of mammary gland	0	1	4	4	6	9	11	11	11	12	0.422348	-0.173973
518	endothelial cell of vascular tree	2	3	11	13	18	24	32	39	45	51	0.209762	0.352739
519	fibroblast	0	1	5	8	10	15	20	23	29	38	0.534858	0.404398
520	B cell	0	1	2	3	4	5	8	12	16	18	0.255926	0.296796
521	endothelial cell of lymphatic vessel	0	0	4	7	9	11	18	25	29	38	0.302169	0.424225
522	luminal epithelial cell of mammary gland	0	0	1	2	4	5	5	5	7	9	0.664279	0.139139
523	endothelial cell of vascular tree	1	2	2	3	4	7	13	20	27	33	0.218492	0.349815
524	mammary gland epithelial cell	1	1	2	3	5	5	7	7	8	8	0.373261	-0.147412
525	mammary gland epithelial cell	0	2	2	2	2	3	3	3	5	6	0.567289	0.0219578
526	endothelial cell of lymphatic vessel	2	4	8	10	12	17	20	28	36	45	0.242359	0.304216
527	fibroblast	7	18	21	25	29	32	41	46	50	55	0	-0.343231
528	fibroblast	1	5	9	20	28	41	48	55	58	63	0.151545	-0.297609
529	adipocyte of breast	0	0	2	3	7	8	9	10	13	15	0.371206	0.134667
530	mammary gland epithelial cell	1	1	1	1	1	2	3	4	6	10	0.228466	0.10623
531	B cell	1	1	4	5	7	8	8	11	12	13	0.405225	-0.0907651
532	pericyte	0	0	1	4	7	8	8	11	14	16	0.438962	0.0177098
533	luminal epithelial cell of mammary gland	0	0	0	0	0	0	0	1	1	1	0.63079	-0.201354
534	B cell	1	1	2	5	9	11	14	17	18	22	0.453308	0.102127
535	B cell	0	2	5	8	11	15	18	20	23	25	0.51653	0.0452627
536	adipocyte of breast	1	4	9	15	19	21	28	39	47	58	0.392895	0.29971
537	adipocyte of breast	0	0	0	2	3	4	4	7	11	17	0.36198	0.255289
538	luminal epithelial cell of mammary gland	0	0	1	3	10	13	16	19	22	26	0.34025	0.244844
539	fibroblast	1	6	9	13	18	24	36	42	54	66	0.236373	0.393395
540	B cell	2	5	8	13	17	28	39	50	57	67	0.324721	0.281757
541	fibroblast	0	1	8	11	17	21	27	40	48	57	0.407479	0.442063
542	luminal epithelial cell of mammary gland	0	0	0	1	2	3	3	7	7	9	0.45843	1.74639e-05
543	mammary gland epithelial cell	0	2	4	4	4	5	5	6	10	13	0.146888	0.0952085
544	luminal epithelial cell of mammary gland	0	1	6	11	16	18	23	31	38	43	0.238283	0.277149
545	B cell	0	3	10	14	21	30	42	56	61	70	0.374423	0.321662
546	luminal epithelial cell of mammary gland	0	2	5	7	10	11	12	14	18	19	0.374646	0.104748
547	B cell	1	2	3	4	7	9	13	16	23	28	0.349276	0.224562
548	luminal epithelial cell of mammary gland	0	1	2	5	7	9	13	15	22	26	0.328174	0.305856
549	B cell	0	2	8	11	18	23	30	42	53	63	0.234585	0.300668
550	luminal epithelial cell of mammary gland	0	1	2	2	3	3	3	5	5	5	0.391003	-0.113898
551	B cell	0	0	0	2	2	3	5	7	8	9	0.715048	0.0240554
552	B cell	2	3	4	5	5	7	8	9	10	12	0.476002	-0.0665501
553	B cell	0	1	5	11	13	21	29	33	39	45	0.358481	0.290621
554	B cell	0	1	1	1	4	5	6	7	9	10	0.41939	0.110422
555	B cell	0	3	8	12	17	22	30	38	46	55	0.422178	0.287402
556	B cell	0	0	0	1	1	6	9	14	17	22	0.464416	0.290739
557	B cell	0	1	1	3	8	12	17	26	32	40	0.418276	0.275725
558	luminal epithelial cell of mammary gland	1	2	2	7	16	17	22	29	44	55	0.37417	0.237141
559	luminal epithelial cell of mammary gland	0	3	5	5	5	8	13	17	24	32	0.322442	0.240547
560	luminal epithelial cell of mammary gland	0	1	3	9	12	15	20	25	30	35	0.458912	0.265682
561	endothelial cell of lymphatic vessel	2	2	3	5	8	14	16	20	25	30	0.229443	0.304556
562	B cell	0	0	0	1	4	5	8	11	13	15	0.499287	0.0947488
563	fibroblast	0	1	2	2	3	5	10	13	17	25	0.505651	0.506672
564	pericyte	3	5	7	11	15	19	24	30	35	36	0.483533	0.272514
565	luminal epithelial cell of mammary gland	0	0	1	3	6	8	11	12	13	17	0.484517	0.0400366
566	luminal epithelial cell of mammary gland	0	0	2	4	4	5	9	15	18	22	0.482567	0.244624
567	fibroblast	0	0	3	5	7	9	17	22	32	39	0.233292	0.309266
568	adipocyte of breast	1	3	4	8	10	12	15	21	27	36	0.441075	0.322899
569	luminal epithelial cell of mammary gland	0	1	2	4	6	6	6	7	10	10	0.397846	0.125668
570	B cell	0	2	4	6	9	11	14	17	19	21	0.289758	0.15846
571	mammary gland epithelial cell	2	4	6	7	9	9	10	11	15	15	0.388012	-0.0440452
572	mammary gland epithelial cell	1	3	10	11	17	23	29	33	40	49	0.374401	-0.0245464
573	luminal epithelial cell of mammary gland	1	1	3	7	14	18	25	30	39	46	0.494028	0.459576
574	endothelial cell of vascular tree	0	1	4	7	10	13	17	22	31	37	0.36911	0.359438
575	endothelial cell of lymphatic vessel	0	1	1	5	8	11	16	19	24	31	0.381403	0.179131
576	B cell	0	0	1	5	7	12	20	32	38	43	0.312103	0.220624
577	luminal epithelial cell of mammary gland	0	1	1	3	6	7	11	12	15	20	0.278762	0.106848
578	fibroblast	0	0	4	7	11	18	21	30	44	49	0.161872	0.296363
579	endothelial cell of vascular tree	2	3	3	5	11	18	25	32	42	47	0.189891	0.40452
580	fibroblast	0	2	2	5	7	9	11	11	11	16	0.324721	-0.224102
581	B cell	0	0	3	5	8	8	10	11	15	21	0.560311	0.13793
582	B cell	2	3	4	7	10	12	18	22	25	29	0.266426	0.323763
583	endothelial cell of lymphatic vessel	0	3	7	9	12	18	21	30	37	44	0.279516	0.317442
584	luminal epithelial cell of mammary gland	1	4	6	6	8	9	12	14	16	21	0.394169	0.133782
585	fibroblast	0	3	4	4	6	9	11	13	15	17	0.248599	0.0533194
586	fibroblast	0	0	0	1	3	4	5	8	12	15	0.291766	0.1141
587	B cell	0	0	0	0	3	4	5	8	14	17	0.342963	0.368364
588	B cell	0	1	3	7	11	13	17	23	32	41	0.476093	0.22994
589	fibroblast	0	0	2	4	7	15	23	30	38	47	0.503575	0.427052
590	luminal epithelial cell of mammary gland	0	1	2	2	3	3	3	4	6	7	0.376791	0.333856
591	B cell	0	0	10	20	28	31	35	42	51	62	0.218703	0.442036
592	B cell	0	0	1	2	3	3	4	5	6	9	0.424595	0.0945956
593	adipocyte of breast	0	3	6	6	6	6	9	10	12	12	0.426359	-0.0248663
594	luminal epithelial cell of mammary gland	0	1	2	2	4	4	6	9	11	15	0.404841	-0.18069
595	pericyte	0	0	3	6	8	11	14	15	17	21	0.609966	-0.108688
596	luminal epithelial cell of mammary gland	0	0	0	5	9	12	18	21	25	32	0.33623	0.297178
597	fibroblast	1	4	8	11	14	20	25	28	29	37	0.196102	0.335519
598	fibroblast	0	1	1	2	2	2	2	4	5	6	0.652947	-0.257353
599	mammary gland epithelial cell	1	1	3	3	6	7	8	11	12	14	0.581897	0.0870969
600	adipocyte of breast	0	0	0	1	1	1	1	2	3	3	0.529027	0.168141
601	mammary gland epithelial cell	0	0	0	0	0	0	0	1	1	1	0.633961	-0.123275
602	endothelial cell of vascular tree	0	0	0	0	1	1	3	4	6	7	0.378135	0.0389647
603	endothelial cell of vascular tree	0	2	5	7	10	14	16	28	33	43	0.248648	0.35815
604	mammary gland epithelial cell	0	0	2	2	4	4	4	4	6	8	0.351814	0.0132189
605	B cell	0	0	1	4	7	10	13	22	30	36	0.517292	0.362769
606	luminal epithelial cell of mammary gland	0	0	1	3	3	3	4	4	4	5	0.381217	0.125194
607	luminal epithelial cell of mammary gland	0	1	1	1	2	4	5	5	6	10	0.193849	-0.0541243
608	adipocyte of breast	0	1	1	1	1	2	2	2	2	2	0.738847	-0.145167
609	luminal epithelial cell of mammary gland	0	1	1	3	5	7	10	11	15	18	0.222062	-0.0544758
610	luminal epithelial cell of mammary gland	0	0	0	0	2	2	4	6	7	7	0.455875	0.17308
611	fibroblast	0	3	6	8	8	9	13	18	20	22	0.237136	-0.214918
612	adipocyte of breast	0	0	1	1	2	2	5	6	7	13	0.409451	0.124461
613	luminal epithelial cell of mammary gland	0	2	2	2	3	5	5	9	11	16	0.306779	0.300467
614	luminal epithelial cell of mammary gland	0	0	0	1	1	3	3	4	6	8	0.30126	0.306143
615	luminal epithelial cell of mammary gland	0	1	1	1	4	5	10	16	19	27	0.210713	0.350945
616	endothelial cell of vascular tree	1	3	3	5	6	7	16	29	36	50	0.253029	0.434705
617	luminal epithelial cell of mammary gland	0	1	2	2	5	9	16	25	31	36	0.375282	0.408303
618	fibroblast	1	5	11	16	25	33	44	53	61	69	0.153072	0.406517
619	endothelial cell of vascular tree	0	2	4	5	6	6	8	9	10	11	0.639075	0.180245
620	luminal epithelial cell of mammary gland	0	0	0	0	0	1	3	4	4	5	0.384213	-0.241712
621	mammary gland epithelial cell	0	0	0	3	4	7	11	12	18	21	0.44109	0.168687
622	fibroblast	0	0	0	0	1	1	3	5	7	7	0.560084	-0.43408
623	luminal epithelial cell of mammary gland	3	7	15	22	32	40	50	65	87	109	0.13285	0.391373
624	endothelial cell of lymphatic vessel	0	1	1	4	8	13	20	27	33	39	0.289485	0.389393
625	B cell	0	2	2	3	3	3	3	3	3	4	0.511736	0.0629485
626	B cell	1	8	13	15	21	28	39	47	59	66	0.186165	0.312173
627	fibroblast	3	6	9	12	17	20	26	28	32	42	0.228834	0.243499
628	luminal epithelial cell of mammary gland	0	0	1	3	4	5	6	7	8	15	0.495791	-0.0260519
629	endothelial cell of vascular tree	0	1	4	8	13	17	23	28	35	43	0.376605	0.35377
630	fibroblast	1	1	3	9	14	22	27	38	44	52	0.293853	0.350532
631	luminal epithelial cell of mammary gland	0	0	5	9	16	27	38	54	66	81	0.201159	0.377708
632	luminal epithelial cell of mammary gland	0	0	0	0	3	6	7	8	8	9	0.443836	-0.0649499
633	luminal epithelial cell of mammary gland	0	1	3	4	6	8	9	10	14	21	0.495204	0.209891
634	B cell	0	0	0	1	2	2	3	6	8	12	0.449786	0.0115562
635	B cell	0	0	1	6	8	9	12	16	17	21	0.592537	0.170881
636	luminal epithelial cell of mammary gland	0	0	0	0	1	1	2	3	3	3	0.142183	0.0520556
637	adipocyte of breast	0	1	1	1	2	3	4	6	9	9	0.446597	-0.214702
638	fibroblast	1	2	9	12	17	20	32	37	41	48	0.275579	0.386534
639	luminal epithelial cell of mammary gland	0	1	3	4	5	7	10	13	15	17	0.598773	0.218442
640	luminal epithelial cell of mammary gland	1	4	6	10	21	27	37	49	60	74	0.288178	0.370941
641	B cell	1	1	5	9	14	14	20	25	32	40	0.428723	0.339267
642	pericyte	2	2	6	10	16	25	35	44	56	68	0.313732	0.397504
643	endothelial cell of vascular tree	0	0	1	2	2	6	7	12	14	20	0.430624	-0.268297
644	fibroblast	0	2	4	7	10	11	16	21	26	31	0.201465	-0.237987
645	endothelial cell of lymphatic vessel	0	1	1	2	2	4	4	4	4	5	0.331221	0.113816
646	B cell	0	2	4	6	8	15	19	26	37	47	0.344824	0.295459
647	luminal epithelial cell of mammary gland	0	2	2	4	7	8	10	14	20	25	0.200496	0.201911
648	B cell	0	1	3	3	7	10	13	17	23	27	0.726663	0.30657
649	fibroblast	1	2	9	14	23	26	33	47	59	74	0.354924	0.468746
650	luminal epithelial cell of mammary gland	0	0	2	2	5	9	11	12	16	21	0.488885	0.270405
651	fibroblast	0	1	2	7	12	18	25	35	44	51	0.265903	0.392379
652	fibroblast	0	4	13	20	23	28	34	36	47	53	0.304662	-0.214214
653	B cell	0	0	1	5	9	13	19	21	28	39	0.278944	0.304421
654	B cell	0	2	5	6	9	13	22	28	32	37	0.579154	0.272704
655	luminal epithelial cell of mammary gland	0	1	1	3	8	12	15	18	24	27	0.460388	0.409081
656	luminal epithelial cell of mammary gland	0	0	1	1	2	3	4	4	4	5	0.612346	0.10141
657	luminal epithelial cell of mammary gland	0	0	1	3	6	6	7	8	9	10	0.513709	0.165904
658	luminal epithelial cell of mammary gland	0	2	2	3	3	3	4	5	5	5	0.516099	-0.23622
659	adipocyte of breast	1	2	6	8	8	9	10	10	13	13	0.384213	-0.0707004
660	luminal epithelial cell of mammary gland	3	7	10	19	29	42	58	79	102	129	0.141483	0.404943
661	B cell	0	4	12	17	20	24	31	36	45	54	0.27073	0.374802
662	luminal epithelial cell of mammary gland	4	8	20	30	38	52	64	77	99	115	0.120295	0.311699
663	adipocyte of breast	1	1	3	5	8	12	13	14	14	17	0.395649	-0.0382324
664	adipocyte of breast	0	0	1	2	3	4	8	11	12	14	0.545166	-0.00341685
665	B cell	0	1	5	8	12	17	20	25	31	35	0.480422	0.287867
666	B cell	0	0	0	2	5	8	9	11	13	16	0.414775	0.130719
667	fibroblast	1	4	5	7	9	14	20	23	31	41	0.291926	0.457296
668	luminal epithelial cell of mammary gland	0	1	3	4	5	7	10	13	19	24	0.381114	0.156926
669	B cell	1	1	1	1	3	3	5	8	14	19	0.186165	0.270013
670	luminal epithelial cell of mammary gland	0	0	1	3	6	10	17	26	33	41	0.408536	0.207579
671	endothelial cell of lymphatic vessel	0	2	2	2	4	4	5	5	6	6	0.440722	-0.343881
672	B cell	1	3	7	13	18	26	33	44	55	64	0.299769	0.261832
673	fibroblast	4	7	11	12	15	21	28	32	39	46	0.277445	0.310707
674	B cell	0	3	4	7	12	14	25	35	39	45	0.235458	0.298954
675	mammary gland epithelial cell	1	1	1	2	3	3	3	3	4	7	0.512689	-0.17543
676	luminal epithelial cell of mammary gland	0	0	4	4	8	13	18	25	33	38	0.410261	0.361123
677	luminal epithelial cell of mammary gland	0	1	5	11	16	19	24	30	35	40	0.333647	0.307149
678	luminal epithelial cell of mammary gland	0	0	2	2	3	4	4	12	15	20	0.255845	0.219717
679	fibroblast	0	2	3	6	10	20	25	30	36	45	0.353149	0.355426
680	fibroblast	0	0	2	5	9	18	28	32	37	43	0.390865	0.33648
681	mammary gland epithelial cell	0	1	3	5	10	14	20	24	28	31	0.272992	-0.0120435
682	luminal epithelial cell of mammary gland	1	3	5	6	10	11	13	15	17	19	0.246577	0.188241
683	endothelial cell of lymphatic vessel	0	0	2	3	4	6	8	10	10	10	0.442177	-0.14586
684	B cell	2	5	7	7	8	11	12	15	17	19	0.41348	0.133972
685	mammary gland epithelial cell	2	5	5	8	10	12	15	16	19	21	0.426299	0.0102017
686	luminal epithelial cell of mammary gland	0	0	1	5	8	12	15	16	20	30	0.288622	0.296792
687	adipocyte of breast	0	0	0	0	1	1	4	6	7	8	0.51714	-0.042547
688	adipocyte of breast	0	3	5	9	10	12	14	15	17	20	0.500845	-0.159024
689	luminal epithelial cell of mammary gland	2	2	5	11	18	32	37	49	64	77	0.342457	0.418527
690	fibroblast	0	2	4	5	13	18	24	31	39	50	0.290339	0.3646
691	fibroblast	1	2	3	6	10	11	13	16	20	28	0.299809	0.338707
692	B cell	1	3	10	15	23	27	31	40	48	56	0.271921	0.292402
693	endothelial cell of vascular tree	1	2	3	4	4	5	8	9	9	9	0.366075	0.0622296
694	B cell	2	2	5	9	15	18	26	39	48	52	0.380652	0.371261
695	endothelial cell of lymphatic vessel	0	2	5	6	9	13	15	23	28	33	0.390075	0.297448
696	mammary gland epithelial cell	0	0	0	0	0	0	1	2	4	7	0.425083	0.178661
697	fibroblast	2	3	6	12	15	22	26	32	40	46	0.190416	0.346713
698	fibroblast	1	2	4	7	9	18	28	35	41	50	0.372858	0.314733
699	fibroblast	0	2	10	15	18	22	26	37	43	50	0.234956	-0.258799
700	pericyte	0	2	4	5	6	6	10	15	17	21	0.291585	0.172864
701	luminal epithelial cell of mammary gland	1	10	18	30	40	51	66	80	92	110	0.151545	0.369328
702	fibroblast	0	1	1	2	5	7	8	12	20	24	0.279398	0.252975
703	endothelial cell of lymphatic vessel	0	2	3	9	15	18	27	40	48	55	0.282373	0.469035
704	fibroblast	1	1	5	10	17	24	30	35	42	56	0.392895	0.439883
705	endothelial cell of lymphatic vessel	0	0	0	2	6	8	10	20	25	30	0.373399	0.271836
706	luminal epithelial cell of mammary gland	0	0	0	0	1	3	3	7	11	13	0.426299	0.153413
707	fibroblast	1	1	3	11	18	25	33	40	47	61	0.321495	0.386573
708	B cell	0	0	0	0	0	0	1	1	3	5	0.377207	-0.0553297
709	endothelial cell of vascular tree	0	0	0	6	11	13	18	21	26	34	0.442177	0.234496
710	B cell	1	2	3	3	6	10	11	17	22	26	0.616762	0.262384
711	luminal epithelial cell of mammary gland	2	3	5	9	18	22	29	40	51	60	0.13285	0.407469
712	luminal epithelial cell of mammary gland	0	0	0	3	6	9	10	10	10	13	0.25746	-0.218768
713	B cell	0	2	5	9	10	11	14	23	28	34	0.523361	0.262614
714	luminal epithelial cell of mammary gland	0	3	4	8	11	16	19	27	29	35	0.445783	-0.0851754
715	adipocyte of breast	0	1	1	3	4	5	6	6	6	8	0.54498	-0.127879
716	endothelial cell of lymphatic vessel	1	1	3	4	5	6	6	10	13	15	0.332842	0.134262
717	luminal epithelial cell of mammary gland	0	0	0	1	2	2	6	9	12	17	0.688533	0.151257
718	fibroblast	0	0	3	6	9	11	18	29	38	45	0.513323	0.339479
719	luminal epithelial cell of mammary gland	1	3	6	12	17	25	33	38	45	50	0.380581	0.361399
720	B cell	0	2	3	7	10	12	15	18	24	29	0.490956	0.327717
721	luminal epithelial cell of mammary gland	0	1	2	3	6	11	16	20	26	36	0.262119	0.38672
722	mammary gland epithelial cell	0	0	0	0	0	0	1	1	2	3	0.632278	-0.166031
723	pericyte	0	0	0	2	3	4	6	9	11	14	0.423469	-0.00290142
724	fibroblast	1	2	3	4	9	16	17	27	34	43	0.46558	0.432177
725	fibroblast	0	1	3	4	10	21	23	32	39	47	0.296758	0.390215
726	luminal epithelial cell of mammary gland	0	2	2	8	21	31	44	57	71	81	0.427053	0.203452
727	fibroblast	0	2	4	6	14	21	26	35	45	54	0.43485	0.408166
728	B cell	0	2	2	4	7	12	19	25	32	34	0.296773	0.240105
729	mammary gland epithelial cell	0	0	2	6	10	10	10	12	17	19	0.568129	-0.105226
730	B cell	2	4	5	5	5	13	18	27	28	38	0.236373	0.278895
731	fibroblast	0	1	4	9	11	14	21	24	30	38	0.374407	0.279267
732	B cell	0	6	9	10	15	21	26	33	44	50	0.435138	0.254654
733	luminal epithelial cell of mammary gland	0	2	2	3	5	6	8	17	24	30	0.0465906	0.178402
734	endothelial cell of lymphatic vessel	0	4	7	16	22	29	34	37	43	50	0.426061	0.316459
735	B cell	1	1	1	4	6	8	11	13	15	18	0.26946	0.244266
736	luminal epithelial cell of mammary gland	1	1	3	3	7	7	11	11	13	14	0.268874	0.118644
737	B cell	1	3	5	7	11	14	19	24	32	42	0.33355	0.348369
738	luminal epithelial cell of mammary gland	0	1	3	7	15	22	34	37	43	49	0.392411	-0.00389282
739	B cell	0	0	0	3	7	13	15	22	27	34	0.469066	0.362589
740	luminal epithelial cell of mammary gland	0	0	0	1	4	7	12	18	25	31	0.554984	0.188647
741	endothelial cell of vascular tree	0	1	3	3	4	4	5	6	8	10	0.33725	-0.0988726
742	mammary gland epithelial cell	0	1	2	2	4	6	8	10	12	15	0.694927	-0.0805084
743	adipocyte of breast	0	1	1	1	2	5	8	13	18	27	0.425178	0.311307
744	endothelial cell of vascular tree	0	0	0	0	1	1	1	1	1	1	0.654098	-0.195073
745	B cell	2	2	4	8	12	14	16	19	22	25	0.305077	0.229281
746	fibroblast	0	0	2	4	6	9	11	20	27	31	0.199227	0.283729
747	B cell	0	0	0	0	5	6	7	10	15	21	0.475513	0.272891
748	fibroblast	2	2	4	12	18	20	28	35	39	46	0.358568	0.360373
749	adipocyte of breast	1	2	4	5	7	9	11	11	15	17	0.506364	-0.130957
750	luminal epithelial cell of mammary gland	0	1	1	2	3	6	8	12	14	17	0.353127	0.404601
751	fibroblast	0	3	5	10	17	28	33	40	51	58	0.202421	0.434543
752	endothelial cell of vascular tree	1	1	3	6	6	16	20	30	39	48	0.263777	0.352442
753	luminal epithelial cell of mammary gland	1	1	5	16	24	39	48	58	66	81	0.374906	0.211493
754	luminal epithelial cell of mammary gland	0	1	3	5	8	10	16	22	30	39	0.342534	0.191133
755	endothelial cell of lymphatic vessel	0	1	3	4	9	12	17	18	23	31	0.373741	0.372553
756	B cell	0	4	7	10	11	16	19	28	34	42	0.217056	0.176208
757	fibroblast	0	0	1	3	4	8	15	19	27	37	0.326423	0.363392
758	fibroblast	1	3	5	11	18	23	29	34	39	42	0.309197	0.366347
759	B cell	1	3	4	8	11	18	22	31	38	47	0.31643	0.297702
760	luminal epithelial cell of mammary gland	0	1	7	14	23	32	43	58	69	83	0.281991	0.401874
761	B cell	0	0	4	7	12	16	18	20	26	29	0.331753	0.228227
762	luminal epithelial cell of mammary gland	0	0	0	2	2	2	2	5	9	14	0.645488	0.141029
763	B cell	0	0	0	3	3	3	4	5	6	7	0.233734	-0.0383664
764	fibroblast	1	2	5	7	17	22	30	33	41	52	0.251884	0.335776
765	luminal epithelial cell of mammary gland	0	0	4	14	23	34	47	56	66	78	0.405225	0.378396
766	B cell	0	0	0	1	1	3	8	13	14	18	0.245683	0.290149
767	endothelial cell of lymphatic vessel	1	2	3	9	11	17	24	29	35	41	0.395205	0.370401
768	luminal epithelial cell of mammary gland	0	0	2	3	8	15	23	33	40	54	0.271921	0.40833
769	luminal epithelial cell of mammary gland	0	0	1	1	4	6	8	9	16	20	0.358672	0.0926324
770	fibroblast	1	1	4	5	8	11	15	17	19	22	0.464501	-0.296151
771	endothelial cell of lymphatic vessel	0	2	3	7	10	17	21	26	28	34	0.420759	0.400587
772	adipocyte of breast	1	1	1	1	2	2	6	8	9	11	0.543834	-0.121568
773	adipocyte of breast	0	1	6	9	9	12	14	18	21	23	0.384042	-0.0744102
774	adipocyte of breast	0	2	6	6	10	13	15	17	22	32	0.206116	0.357562
775	luminal epithelial cell of mammary gland	0	1	3	9	14	18	24	31	37	46	0.324495	0.396135
776	mammary gland epithelial cell	0	3	10	11	13	20	23	30	34	38	0.373778	-0.0894208
777	luminal epithelial cell of mammary gland	0	1	2	2	2	2	4	4	5	6	0.684056	-0.18754
778	fibroblast	1	2	4	7	9	13	19	22	30	39	0.311076	0.30577
779	luminal epithelial cell of mammary gland	1	4	9	20	32	38	48	58	72	85	0.275012	0.318285
780	luminal epithelial cell of mammary gland	1	1	3	4	5	5	6	13	17	19	0.521989	-0.0082189
781	adipocyte of breast	0	1	3	4	4	5	6	9	11	14	0.468804	0.217492
782	luminal epithelial cell of mammary gland	0	2	3	5	8	9	13	15	19	21	0.269487	0.288545
783	adipocyte of breast	0	0	0	0	1	1	1	1	1	1	0.652982	-0.117791
784	mammary gland epithelial cell	0	0	0	2	4	9	10	13	18	18	0.392196	0.233659
785	fibroblast	0	1	2	3	4	6	6	8	14	17	0.220029	0.326409
786	fibroblast	0	1	4	5	12	18	19	27	34	44	0.490381	0.443318
787	mammary gland epithelial cell	1	2	3	3	4	4	4	5	7	7	0.281234	0.366838
788	luminal epithelial cell of mammary gland	0	1	1	6	11	19	24	28	31	39	0.618247	0.385008
789	luminal epithelial cell of mammary gland	0	0	1	3	8	15	18	26	33	40	0.425532	0.305907
790	luminal epithelial cell of mammary gland	1	2	2	6	10	17	24	36	45	55	0.278621	0.24671
791	endothelial cell of lymphatic vessel	0	0	0	2	5	7	8	13	19	24	0.443608	0.402473
792	B cell	0	1	2	3	6	12	18	22	26	29	0.190592	0.26134
793	luminal epithelial cell of mammary gland	0	2	2	2	4	7	10	16	19	26	0.300943	0.465491
794	pericyte	0	0	0	2	2	3	6	10	13	17	0.469009	0.289278
795	fibroblast	0	0	3	3	5	9	13	15	22	31	0.437556	0.387692
796	fibroblast	0	1	3	3	7	13	17	20	28	36	0.375839	0.412759
797	B cell	0	2	4	7	7	10	14	19	25	37	0.190053	0.426466
798	B cell	0	1	4	5	9	13	18	22	31	37	0.253211	0.19559
799	adipocyte of breast	0	1	1	3	5	9	9	12	14	18	0.538882	0.11494
800	mammary gland epithelial cell	0	0	2	6	7	10	10	13	15	17	0.340767	0.263626
801	fibroblast	0	1	2	7	14	18	26	32	43	51	0.263068	0.366173
802	pericyte	0	1	2	3	4	4	6	11	14	21	0.512733	0.415514
803	luminal epithelial cell of mammary gland	1	5	14	22	29	35	47	64	75	85	0.324862	0.32426
804	adipocyte of breast	0	0	0	0	4	5	6	9	14	15	0.727654	-0.224538
805	B cell	0	0	0	0	1	3	4	8	10	14	0.523331	0.28865
806	fibroblast	1	1	5	12	14	23	26	33	39	50	0.275824	0.412764
807	mammary gland epithelial cell	0	2	2	3	6	8	9	13	17	21	0.426412	0.0607804
808	luminal epithelial cell of mammary gland	0	1	1	1	1	2	5	8	13	16	0.494456	0.263335
809	luminal epithelial cell of mammary gland	0	3	4	7	10	16	25	34	41	47	0.425831	0.353979
810	mammary gland epithelial cell	0	2	3	7	9	13	14	19	23	25	0.368098	-0.155521
811	endothelial cell of vascular tree	0	0	1	1	2	3	3	4	5	5	0.320265	0.00312831
812	luminal epithelial cell of mammary gland	0	2	7	15	26	40	58	71	88	102	0.380652	0.309946
813	adipocyte of breast	0	2	2	6	8	8	11	12	15	18	0.520289	-0.423353
814	luminal epithelial cell of mammary gland	0	0	5	7	8	10	11	11	13	13	0.290729	-0.209547
815	B cell	0	1	1	1	2	4	6	7	12	14	0.33893	0.332406
816	endothelial cell of vascular tree	0	0	3	7	13	16	20	21	24	31	0.268946	0.254584
817	luminal epithelial cell of mammary gland	0	0	1	2	2	5	6	12	16	17	0.265791	0.214258
818	luminal epithelial cell of mammary gland	2	4	6	11	20	32	40	52	59	69	0.234585	0.403006
819	B cell	1	2	5	6	11	20	33	38	46	50	0.211461	0.267023
820	B cell	0	2	5	6	6	7	8	9	12	15	0.44384	-0.114152
821	fibroblast	0	0	0	1	3	9	12	14	15	18	0.774358	0.0832765
822	B cell	0	0	1	1	2	5	6	8	12	16	0.451669	0.0584535
823	endothelial cell of lymphatic vessel	0	0	0	0	0	0	0	0	0	2	0.784003	-0.0236582
824	B cell	0	0	1	1	5	9	12	17	21	30	0.532182	0.337451
825	B cell	0	1	2	3	4	7	9	13	19	21	0.26473	0.189602
826	fibroblast	2	2	3	4	5	9	15	18	21	24	0.264502	0.354191
827	B cell	0	2	3	4	6	8	12	17	18	22	0.223148	0.149998
828	fibroblast	1	1	1	4	4	4	5	8	14	20	0.502915	0.238277
829	luminal epithelial cell of mammary gland	0	0	0	1	5	6	7	10	12	12	0.333899	-0.145773
830	fibroblast	8	17	22	25	31	37	43	46	53	56	0	-0.333385
831	B cell	0	1	1	1	1	4	4	5	5	6	0.312528	-0.34484
832	luminal epithelial cell of mammary gland	1	1	1	6	11	14	23	27	29	32	0.186692	0.0978722
833	luminal epithelial cell of mammary gland	0	0	2	2	4	5	6	8	11	11	0.276813	0.246003
834	mammary gland epithelial cell	0	0	1	1	1	1	6	10	17	20	0.705893	0.107078
835	luminal epithelial cell of mammary gland	0	0	2	4	7	11	14	20	25	30	0.411985	0.411797
836	B cell	0	1	3	4	5	9	12	20	26	31	0.240691	0.260738
837	mammary gland epithelial cell	1	3	3	4	5	6	8	9	11	16	0.518571	0.0154475
838	mammary gland epithelial cell	0	1	1	1	5	8	14	20	28	41	0.479938	0.370496
839	fibroblast	2	3	3	7	13	19	22	27	32	36	0.361512	0.359347
840	B cell	0	0	0	0	0	0	0	0	1	3	0.304235	-0.170168
841	endothelial cell of lymphatic vessel	0	0	0	0	0	1	2	2	2	4	0.389975	0.0931922
842	B cell	2	2	5	5	7	9	11	16	19	20	0.418258	0.01119
843	fibroblast	1	2	4	6	8	11	13	21	31	39	0.155178	0.409018
844	B cell	2	3	9	16	24	29	38	48	61	71	0.448827	0.328222
845	fibroblast	0	0	5	7	12	15	20	23	28	35	0.341794	0.351066
846	fibroblast	0	1	2	5	7	9	15	16	22	24	0.323759	0.358464
847	mammary gland epithelial cell	1	1	2	3	4	7	10	13	17	22	0.272936	0.208077
848	B cell	0	2	5	7	14	21	28	37	44	55	0.333062	0.39541
849	fibroblast	0	1	1	4	6	10	13	16	20	23	0.494496	0.177219
850	endothelial cell of vascular tree	0	3	5	5	7	9	11	12	16	23	0.458394	0.242876
851	B cell	2	2	4	7	9	12	14	16	19	23	0.511634	0.307899
852	luminal epithelial cell of mammary gland	0	2	7	12	18	22	31	42	51	59	0.435739	0.195474
853	B cell	3	7	9	10	11	12	13	14	16	17	0.31008	0.108548
854	luminal epithelial cell of mammary gland	3	3	11	15	20	25	31	41	47	56	0.323971	0.158509
855	fibroblast	2	4	6	8	12	15	17	20	25	29	0.300095	0.307555
856	adipocyte of breast	0	0	0	1	1	1	1	2	2	3	0.70569	-0.0979281
857	fibroblast	0	0	0	0	1	1	2	2	2	2	0.495096	-0.0340568
858	B cell	0	0	2	2	3	4	9	13	19	25	0.297847	0.344585
859	endothelial cell of lymphatic vessel	1	2	2	3	4	7	12	15	23	30	0.375806	0.245341
860	fibroblast	0	1	3	4	5	9	13	20	25	29	0.398187	-0.244193
861	endothelial cell of vascular tree	0	5	13	17	22	29	33	40	49	55	0.406688	0.363774
862	B cell	0	2	2	3	3	5	8	8	10	14	0.464501	0.291243
863	endothelial cell of vascular tree	0	0	0	1	1	2	3	4	4	4	0.450191	0.125615
864	B cell	0	1	2	2	4	6	7	11	17	27	0.326128	0.35942
865	B cell	0	0	0	2	4	5	8	8	10	15	0.568655	-0.0129343
866	B cell	0	2	2	4	4	4	5	6	6	7	0.503226	0.113988
867	B cell	0	0	0	4	10	18	28	34	44	49	0.666868	0.206198
868	adipocyte of breast	0	1	3	4	4	5	6	6	8	8	0.533836	0.220098
869	luminal epithelial cell of mammary gland	0	0	0	0	1	1	1	1	1	1	0.327086	0.278726
870	B cell	0	0	0	1	3	5	6	11	12	14	0.353112	0.0847165
871	luminal epithelial cell of mammary gland	1	2	2	3	5	8	9	12	18	25	0.447571	0.429176
872	fibroblast	1	6	10	16	22	29	32	41	47	56	0.409906	0.417529
873	luminal epithelial cell of mammary gland	2	8	18	24	29	41	45	61	74	81	0.273645	0.321261
874	luminal epithelial cell of mammary gland	1	6	11	19	24	30	40	50	66	75	0.331464	0.343839
875	B cell	0	2	4	6	10	11	17	23	29	32	0.476563	0.339453
876	B cell	0	1	4	7	8	12	17	26	36	43	0.165167	0.325998
877	luminal epithelial cell of mammary gland	0	0	1	3	5	8	8	10	16	17	0.447571	0.200504
878	adipocyte of breast	1	3	5	9	14	18	22	30	40	51	0.45218	0.315165
879	pericyte	0	0	3	4	5	7	7	8	10	13	0.520043	-0.415428
880	luminal epithelial cell of mammary gland	0	0	1	2	2	5	5	5	7	9	0.726663	0.331432
881	fibroblast	0	0	0	1	3	3	3	3	4	5	0.503984	-0.122783
882	luminal epithelial cell of mammary gland	0	1	2	2	4	5	8	11	11	15	0.477845	0.301759
883	fibroblast	0	1	2	3	6	10	13	21	25	31	0.386817	0.301349
884	fibroblast	1	1	4	9	17	21	26	31	36	42	0.255824	0.387937
885	fibroblast	0	0	0	2	3	4	4	6	6	9	0.324063	-0.304099
886	luminal epithelial cell of mammary gland	0	0	0	1	2	4	4	4	5	9	0.449706	0.211985
887	luminal epithelial cell of mammary gland	1	1	3	4	5	7	11	15	18	21	0.27029	0.323269
888	fibroblast	0	2	5	9	14	20	27	35	51	61	0.340549	0.356183
889	luminal epithelial cell of mammary gland	1	6	15	22	29	40	54	64	78	90	0.340451	0.325478
890	B cell	1	1	1	1	2	2	2	3	4	4	0.418276	0.196449
891	adipocyte of breast	2	4	7	8	12	15	20	23	28	31	0.206788	0.178426
892	endothelial cell of vascular tree	0	0	0	1	5	10	16	20	30	35	0.391007	0.460377
893	B cell	0	3	4	5	8	11	14	17	19	21	0.395344	0.477881
894	B cell	1	2	2	5	15	18	20	29	33	39	0.260949	0.307772
895	luminal epithelial cell of mammary gland	1	1	5	10	13	20	21	23	29	32	0.274817	0.188297
896	mammary gland epithelial cell	0	0	1	2	3	5	5	6	10	11	0.539458	-0.130585
897	luminal epithelial cell of mammary gland	0	1	2	4	5	7	10	12	16	21	0.401421	0.269968
898	mammary gland epithelial cell	0	0	0	3	5	7	8	8	11	13	0.563923	-0.128737
899	B cell	0	0	1	3	4	4	8	13	18	26	0.405949	0.182287
900	fibroblast	0	2	6	9	11	18	21	26	32	42	0.463801	0.457751
901	fibroblast	0	0	0	3	3	6	9	11	16	20	0.364612	-0.31117
902	fibroblast	0	0	0	5	6	7	8	9	10	11	0.406889	0.137151
903	B cell	1	3	5	9	13	19	25	35	47	54	0.38422	0.224086
904	luminal epithelial cell of mammary gland	0	0	1	1	2	4	7	12	15	17	0.531051	0.0210825
905	endothelial cell of vascular tree	0	1	4	7	10	11	12	14	20	25	0.207731	0.334923
906	luminal epithelial cell of mammary gland	0	0	0	0	1	1	2	2	2	2	0.346968	-0.15005
907	endothelial cell of lymphatic vessel	0	1	3	4	6	6	6	7	8	8	0.4609	-0.296525
908	adipocyte of breast	0	0	2	10	17	24	31	35	45	53	0.398595	0.425596
909	fibroblast	0	1	1	2	2	3	3	4	5	6	0.480422	0.17465
910	B cell	1	3	6	12	19	27	36	41	53	60	0.198201	0.29434
911	fibroblast	0	1	3	3	5	6	8	10	14	20	0.307696	0.15015
912	endothelial cell of lymphatic vessel	1	2	4	7	11	12	19	26	31	38	0.399746	0.405017
913	fibroblast	0	1	1	1	2	2	2	4	7	7	0.426883	-0.0168387
914	mammary gland epithelial cell	0	0	1	2	2	6	10	12	18	24	0.337574	0.262206
915	endothelial cell of lymphatic vessel	0	0	0	0	1	1	1	1	2	3	0.291896	-0.0541604
916	mammary gland epithelial cell	1	2	3	3	5	10	10	15	20	23	0.554984	-0.227415
917	B cell	3	5	11	15	18	23	27	34	43	51	0.404841	0.31923
918	B cell	0	1	1	3	4	5	6	15	18	22	0.300095	0.276988
919	B cell	0	1	2	3	3	6	8	9	11	14	0.299769	0.286339
920	adipocyte of breast	0	2	4	11	17	26	34	44	48	54	0.273645	0.2779
921	luminal epithelial cell of mammary gland	1	4	6	11	17	27	36	53	66	81	0.239826	0.402185
922	B cell	0	0	1	1	2	4	5	5	5	6	0.342275	0.384742
923	luminal epithelial cell of mammary gland	0	0	0	0	0	0	0	0	1	2	0.362302	0.117177
924	fibroblast	0	0	0	0	1	2	3	5	9	12	0.629155	0.110704
925	fibroblast	1	2	7	9	17	20	27	33	38	42	0.309197	0.380201
926	fibroblast	0	0	0	3	7	10	14	19	27	34	0.37417	-0.279486
927	B cell	1	2	2	4	7	7	12	16	20	27	0.464501	0.177828
928	B cell	2	7	9	11	11	12	12	12	14	14	0.189667	0.0762073
929	fibroblast	1	3	9	18	28	35	41	46	48	50	0.146888	-0.332111
930	luminal epithelial cell of mammary gland	0	4	9	13	19	21	27	35	40	46	0.263068	0.191386
931	fibroblast	3	4	7	13	22	26	30	40	50	67	0.411518	0.451762
932	B cell	0	0	0	0	1	5	9	13	16	16	0.553947	0.0942694
933	B cell	1	7	14	20	28	37	45	55	61	71	0.186165	0.310155
934	B cell	1	1	1	1	7	12	17	20	27	31	0.217526	0.28256
935	B cell	1	1	1	1	2	2	4	5	5	5	0.567084	-0.238329
936	luminal epithelial cell of mammary gland	0	0	0	0	3	7	9	12	19	26	0.506869	0.232695
937	endothelial cell of lymphatic vessel	1	1	1	3	3	8	13	17	20	22	0.505993	-0.31014
938	endothelial cell of vascular tree	1	1	6	8	10	15	19	27	36	45	0.167012	0.39729
939	fibroblast	0	0	6	9	11	14	17	21	26	35	0.246747	0.23057
940	fibroblast	0	0	1	4	4	7	8	9	11	12	0.517001	-0.279409
941	luminal epithelial cell of mammary gland	0	5	10	17	22	28	37	49	57	67	0.363531	0.348692
942	endothelial cell of vascular tree	1	1	2	2	2	3	4	5	5	6	0.354778	-0.294445
943	luminal epithelial cell of mammary gland	3	6	11	24	34	41	49	64	77	87	0.186692	0.330505
944	endothelial cell of vascular tree	0	1	2	3	8	12	19	23	33	38	0.309197	0.338136
945	B cell	1	5	11	15	21	25	32	42	47	58	0.247186	0.238386
946	fibroblast	0	3	4	6	13	20	27	33	38	45	0.426401	-0.358015
947	fibroblast	8	15	19	20	26	29	33	38	43	48	0.13285	-0.361803
948	fibroblast	0	0	0	2	2	3	8	12	13	16	0.475571	-0.395049
949	endothelial cell of lymphatic vessel	0	2	5	7	13	18	24	36	46	58	0.249545	0.376707
950	B cell	0	1	3	5	10	16	21	28	37	46	0.350654	0.323005
951	fibroblast	2	2	3	5	9	14	21	25	27	31	0.294995	-0.335821
952	B cell	0	0	4	10	19	27	34	40	50	55	0.435124	0.268604
953	endothelial cell of lymphatic vessel	0	0	2	2	3	5	6	6	6	7	0.354395	-0.317664
954	mammary gland epithelial cell	0	2	4	4	7	11	11	13	16	18	0.6019	-0.216703
955	luminal epithelial cell of mammary gland	0	0	1	3	4	4	5	5	8	10	0.404734	-0.0965264
956	fibroblast	0	1	1	2	4	10	17	26	32	45	0.321495	0.46334
957	luminal epithelial cell of mammary gland	3	5	6	9	16	26	33	40	50	67	0.186165	0.395925
958	adipocyte of breast	0	2	3	3	3	4	5	9	13	15	0.437089	0.158734
959	B cell	4	5	7	14	22	28	36	52	64	72	0.196132	0.452173
960	endothelial cell of lymphatic vessel	0	1	1	1	1	1	1	1	2	2	0.220259	0.0424818
961	endothelial cell of lymphatic vessel	0	0	4	9	11	14	19	22	25	29	0.225805	0.238107
962	fibroblast	0	2	3	7	10	14	17	22	28	33	0.304235	-0.390407
963	luminal epithelial cell of mammary gland	0	0	1	6	7	9	12	18	22	30	0.209603	0.241437
964	fibroblast	0	2	2	7	8	16	20	32	41	50	0.362088	0.369779
965	adipocyte of breast	3	5	7	10	18	26	32	37	44	56	0.286266	0.364463
966	B cell	3	7	10	15	20	25	34	42	47	55	0.234585	0.288168
967	fibroblast	2	7	9	14	17	22	26	28	38	42	0.13285	-0.256292
968	endothelial cell of vascular tree	0	3	5	9	18	24	30	37	47	55	0.244368	0.413975
969	fibroblast	0	5	12	23	35	43	51	54	59	62	0.295403	-0.328507
970	B cell	0	1	2	2	3	6	8	8	9	10	0.50498	-0.215401
971	luminal epithelial cell of mammary gland	0	1	3	4	5	5	9	13	20	28	0.401935	0.407108
972	B cell	0	0	0	2	5	7	10	16	24	33	0.302268	0.23548
973	fibroblast	0	1	3	5	5	6	7	8	11	13	0.42794	0.125205
974	endothelial cell of vascular tree	0	2	3	12	18	29	34	39	45	54	0.359415	0.371176
975	luminal epithelial cell of mammary gland	0	2	4	6	10	12	15	18	18	19	0.361749	0.111955
976	B cell	0	0	1	1	2	5	8	10	14	18	0.377333	0.258114
977	B cell	0	0	3	7	12	18	23	30	43	51	0.309197	0.278912
978	B cell	0	1	4	4	5	6	7	8	9	9	0.355844	0.0352529
979	fibroblast	0	0	0	1	1	4	5	7	10	12	0.520835	0.17235
980	B cell	0	1	1	1	2	4	4	6	7	9	0.23228	0.0237749
981	fibroblast	2	4	5	12	15	25	30	36	40	46	0.345071	-0.312192
982	B cell	1	3	4	6	6	8	8	8	11	13	0.582528	0.172607
983	luminal epithelial cell of mammary gland	1	10	18	26	30	38	52	67	78	93	0.234585	0.355975
984	B cell	0	1	5	7	9	10	13	16	20	23	0.292192	0.255981
985	B cell	1	3	5	5	6	7	10	14	15	18	0.269542	0.253395
986	endothelial cell of lymphatic vessel	0	0	3	6	8	10	14	18	25	34	0.437065	0.284297
987	luminal epithelial cell of mammary gland	2	3	8	13	19	24	29	37	48	61	0.208813	0.432112
988	luminal epithelial cell of mammary gland	0	1	3	5	6	7	8	12	13	16	0.58482	0.287629
989	endothelial cell of lymphatic vessel	1	2	4	7	9	15	19	25	35	43	0.267465	0.402467
990	endothelial cell of vascular tree	0	1	1	2	4	4	6	10	20	28	0.350773	0.494687
991	luminal epithelial cell of mammary gland	2	4	4	7	10	15	22	36	43	48	0.460376	0.354739
992	adipocyte of breast	0	1	3	3	5	7	8	10	14	16	0.769831	-0.18324
993	fibroblast	1	2	3	4	5	8	10	14	18	21	0.438241	0.209061
994	mammary gland epithelial cell	0	0	0	0	1	2	4	8	11	18	0.575187	0.0491052
995	B cell	0	1	3	4	5	6	11	15	17	20	0.439197	0.248613
996	luminal epithelial cell of mammary gland	0	0	2	3	5	9	13	19	25	33	0.32622	0.365769
997	fibroblast	1	1	3	6	13	20	26	31	36	39	0.189667	0.375085
998	B cell	2	4	9	10	13	15	17	24	28	32	0.19013	0.388549
999	endothelial cell of vascular tree	0	0	1	1	1	1	1	1	2	2	0.491631	-0.093192
1000	luminal epithelial cell of mammary gland	0	1	3	7	12	21	23	29	30	35	0.32622	0.305
1001	B cell	0	4	8	9	12	12	13	14	15	15	0.327856	-0.162917
1002	adipocyte of breast	1	2	2	5	7	7	8	9	10	11	0.530392	0.204145
1003	B cell	0	1	2	4	6	11	14	18	22	30	0.354829	0.215811
1004	fibroblast	2	7	11	18	19	25	33	39	45	53	0.189667	-0.269435
1005	luminal epithelial cell of mammary gland	0	0	3	3	5	10	14	16	22	25	0.323334	0.256956
1006	luminal epithelial cell of mammary gland	0	2	3	4	5	11	17	23	34	44	0.299803	0.352974
1007	fibroblast	0	0	4	6	9	11	13	18	21	28	0.239481	-0.241643
1008	B cell	1	3	3	4	10	16	21	24	31	37	0.162015	0.302849
1009	luminal epithelial cell of mammary gland	0	1	2	2	3	4	6	9	14	18	0.542584	-0.221167
1010	B cell	1	2	4	6	8	10	12	13	17	20	0.335245	0.187057
1011	luminal epithelial cell of mammary gland	0	4	5	12	20	30	39	56	80	101	0.228744	0.373401
1012	luminal epithelial cell of mammary gland	0	0	0	2	3	4	5	6	9	11	0.412194	-0.0945597
1013	endothelial cell of lymphatic vessel	0	0	1	2	5	6	12	13	17	18	0.389535	0.143372
1014	adipocyte of breast	2	3	6	6	9	11	18	23	34	39	0.433115	0.319458
1015	fibroblast	0	2	2	4	4	7	10	15	21	25	0.650246	-0.11597
1016	luminal epithelial cell of mammary gland	0	2	3	4	8	8	9	9	10	12	0.465974	-0.117238
1017	B cell	1	3	3	3	5	6	8	12	14	17	0.514611	0.162832
1018	pericyte	0	0	2	3	5	6	10	11	12	18	0.307818	0.480014
1019	adipocyte of breast	0	2	5	6	7	9	11	12	15	19	0.521666	-0.153302
1020	fibroblast	0	1	3	8	10	13	20	25	31	36	0.265718	0.287418
1021	luminal epithelial cell of mammary gland	0	1	2	2	3	10	15	26	32	36	0.329174	0.24598
1022	B cell	0	0	1	1	1	2	3	3	3	4	0.648921	-0.123933
1023	luminal epithelial cell of mammary gland	0	1	1	1	1	2	2	4	6	7	0.436343	0.0869685
1024	B cell	0	2	6	8	14	18	26	32	39	45	0.448827	0.298616
1025	luminal epithelial cell of mammary gland	3	5	14	23	27	39	50	67	83	97	0.234585	0.369077
1026	luminal epithelial cell of mammary gland	0	0	0	2	2	2	3	3	4	5	0.658828	0.231497
1027	luminal epithelial cell of mammary gland	1	1	12	23	38	52	64	77	90	99	0.199838	0.348591
1028	fibroblast	0	0	0	0	0	1	1	2	3	4	0.741354	-0.305025
1029	B cell	0	2	8	17	28	37	49	59	65	69	0.261689	0.296941
1030	luminal epithelial cell of mammary gland	1	1	3	3	4	4	5	7	7	7	0.43786	0.00171605
1031	luminal epithelial cell of mammary gland	0	1	4	7	12	16	17	25	29	35	0.412164	-0.0461908
1032	luminal epithelial cell of mammary gland	0	0	3	5	5	9	12	18	20	28	0.309197	0.311838
1033	luminal epithelial cell of mammary gland	0	5	12	18	25	37	53	66	78	95	0.446295	0.300789
1034	B cell	0	0	0	1	3	4	4	4	4	6	0.372766	-0.167199
1035	endothelial cell of lymphatic vessel	0	0	3	8	11	16	24	31	38	42	0.401719	0.325656
1036	luminal epithelial cell of mammary gland	0	2	4	6	11	12	14	17	19	23	0.252471	0.0734804
1037	B cell	0	1	1	1	1	1	1	2	6	6	0.172279	0.197528
1038	adipocyte of breast	0	2	2	2	2	2	3	4	5	5	0.621242	0.111056
1039	fibroblast	0	0	0	1	3	3	4	7	10	12	0.486738	0.21065
1040	luminal epithelial cell of mammary gland	1	1	1	3	4	5	5	5	5	7	0.393817	-0.202016
1041	luminal epithelial cell of mammary gland	0	0	0	0	2	10	16	24	34	42	0.52572	0.327556
1042	B cell	0	2	3	3	3	3	8	12	15	16	0.410554	0.156869
1043	B cell	0	2	3	3	4	5	5	5	6	7	0.261896	0.0122658
1044	adipocyte of breast	0	1	3	3	4	8	8	8	12	15	0.614078	-0.128537
1045	fibroblast	0	1	1	2	3	4	5	7	8	10	0.434253	-0.018806
1046	fibroblast	6	14	22	27	31	39	42	49	54	58	0.13285	-0.3325
1047	luminal epithelial cell of mammary gland	0	0	3	10	11	14	19	22	26	31	0.453364	-0.196515
1048	fibroblast	0	1	1	4	7	13	17	25	29	35	0.322447	0.365203
1049	endothelial cell of vascular tree	1	3	5	7	8	10	11	11	12	13	0.248742	0.086323
1050	luminal epithelial cell of mammary gland	1	1	6	11	20	26	32	42	49	56	0.364216	0.365186
1051	mammary gland epithelial cell	1	1	4	6	7	7	8	9	10	11	0.420404	-0.10395
1052	luminal epithelial cell of mammary gland	2	3	4	7	10	10	14	16	20	24	0.326423	0.264097
1053	endothelial cell of lymphatic vessel	1	1	1	2	3	11	18	21	29	36	0.136559	0.341966
1054	luminal epithelial cell of mammary gland	1	6	12	20	28	32	44	58	72	82	0.304063	0.312631
1055	fibroblast	1	5	6	10	18	28	39	43	47	53	0.365398	-0.332842
1056	fibroblast	1	2	4	7	8	9	10	11	13	15	0.310142	0.0504309
1057	luminal epithelial cell of mammary gland	4	4	4	5	5	8	8	10	14	18	0.151104	0.0823687
1058	adipocyte of breast	2	3	4	6	7	9	12	15	16	18	0.47744	-0.131671
1059	luminal epithelial cell of mammary gland	1	4	9	13	22	32	39	52	71	88	0.399491	0.377792
1060	luminal epithelial cell of mammary gland	5	8	18	25	34	42	55	62	66	76	0.441024	0.337491
1061	B cell	0	3	5	6	10	13	17	21	26	31	0.234585	0.248278
1062	B cell	3	4	7	17	27	38	47	55	63	75	0.186692	0.293805
1063	B cell	0	1	1	1	2	3	3	3	4	5	0.679184	0.0381297
1064	endothelial cell of lymphatic vessel	2	6	8	12	15	15	19	21	27	30	0.16856	0.274279
1065	endothelial cell of lymphatic vessel	1	3	7	10	12	14	15	16	23	26	0.363798	0.253996
1066	fibroblast	0	0	0	0	3	4	7	9	15	18	0.409906	-0.289111
1067	B cell	0	0	0	5	6	12	21	28	34	41	0.466917	0.285362
1068	adipocyte of breast	1	1	1	4	6	8	10	13	16	21	0.453308	-0.158231
1069	fibroblast	3	5	10	13	24	29	38	44	52	59	0.13285	-0.28291
1070	luminal epithelial cell of mammary gland	0	0	0	0	1	1	2	3	3	5	0.251025	0.283823
1071	B cell	0	1	3	3	3	4	7	7	7	8	0.275538	0.0128561
1072	luminal epithelial cell of mammary gland	0	0	1	5	6	7	10	14	20	25	0.361984	0.404068
1073	fibroblast	2	4	13	23	35	46	54	58	62	68	0.121936	-0.291768
1074	fibroblast	1	2	4	7	11	15	22	30	33	39	0.295084	0.256719
1075	fibroblast	0	0	1	6	7	10	12	13	24	32	0.280377	0.370155
1076	fibroblast	0	1	3	3	4	6	10	16	22	27	0.556497	0.281907
1077	B cell	0	0	0	0	0	4	6	7	13	18	0.645923	0.0171662
1078	B cell	0	1	3	5	8	11	14	19	21	27	0	0.142828
1079	B cell	0	0	3	3	5	10	17	20	26	31	0.235165	0.344576
1080	luminal epithelial cell of mammary gland	1	1	3	9	12	20	27	34	44	54	0.464501	0.362324
1081	B cell	0	1	1	2	6	9	12	15	17	24	0.276953	0.243001
1082	fibroblast	0	1	3	7	10	13	16	18	22	25	0.39876	0.166121
1083	B cell	2	5	7	12	17	21	27	37	47	58	0.428526	0.380403
1084	luminal epithelial cell of mammary gland	0	1	4	5	8	9	10	18	24	32	0.579366	0.407721
1085	adipocyte of breast	1	1	2	2	4	5	8	11	11	12	0.532891	-0.238409
1086	fibroblast	0	2	3	7	13	18	23	31	38	43	0.326986	0.253548
1087	fibroblast	0	0	0	1	3	3	4	5	7	9	0.239296	-0.0539375
1088	luminal epithelial cell of mammary gland	0	2	2	3	4	6	7	8	8	12	0.150063	0.370956
1089	luminal epithelial cell of mammary gland	0	8	16	24	30	39	48	63	77	96	0.0677152	0.347501
1090	adipocyte of breast	0	1	1	2	4	5	6	10	13	17	0.626063	0.12945
1091	endothelial cell of vascular tree	0	1	4	7	8	10	13	14	15	15	0.479211	-0.185588
1092	mammary gland epithelial cell	2	4	8	10	12	13	14	17	17	18	0.445558	0.0712866
1093	fibroblast	0	3	4	7	12	15	21	28	32	40	0.218492	-0.172209
1094	luminal epithelial cell of mammary gland	2	3	6	10	12	19	25	28	36	44	0.368446	0.358316
1095	luminal epithelial cell of mammary gland	0	0	0	0	0	1	2	2	2	3	0.416334	0.163865
1096	B cell	0	2	6	8	9	14	20	26	31	36	0.39571	0.251501
1097	luminal epithelial cell of mammary gland	0	1	5	10	23	40	62	82	101	120	0.516781	0.283562
1098	fibroblast	0	0	1	3	3	3	4	8	11	13	0.580621	0.165056
1099	fibroblast	3	4	8	12	18	23	27	32	40	48	0.365952	0.431378
1100	fibroblast	0	4	5	8	13	18	24	29	38	41	0.424233	0.270946
1101	luminal epithelial cell of mammary gland	1	1	2	2	3	4	8	17	27	34	0.341333	0.16462
1102	luminal epithelial cell of mammary gland	0	0	1	1	2	2	3	3	6	6	0.589361	0.123381
1103	fibroblast	6	17	20	21	28	31	35	38	44	48	0.13285	-0.367794
1104	fibroblast	2	5	9	16	24	34	42	47	56	63	0.13285	-0.289523
1105	mammary gland epithelial cell	0	1	3	3	6	10	15	18	25	33	0.488049	0.0990092
1106	B cell	0	2	5	5	6	7	8	9	12	18	0.494805	0.256147
1107	B cell	2	3	8	13	18	25	38	46	51	62	0.136823	0.33347
1108	fibroblast	1	3	6	9	10	13	22	28	31	37	0.38256	0.333365
1109	adipocyte of breast	0	0	0	2	2	4	6	7	9	10	0.615675	-0.240701
1110	B cell	1	1	1	3	4	6	11	17	21	26	0.386069	0.346591
1111	fibroblast	0	0	0	0	0	0	0	1	4	6	0.478045	-0.142527
1112	B cell	0	0	1	1	1	1	2	2	2	2	0.405696	-0.0049215
1113	fibroblast	0	1	4	4	5	11	16	19	23	32	0.324191	0.332902
1114	B cell	0	1	2	3	13	17	23	30	41	55	0.381203	0.336146
1115	B cell	1	3	7	9	18	24	30	45	57	68	0.338179	0.386164
1116	fibroblast	0	4	6	11	14	18	24	28	36	42	0.313995	0.334118
1117	fibroblast	0	0	2	4	6	6	8	9	13	14	0.538926	0.290964
1118	luminal epithelial cell of mammary gland	1	3	5	8	20	29	41	50	61	72	0.43485	0.354724
1119	B cell	0	1	1	2	5	9	14	20	23	29	0.223246	0.24189
1120	luminal epithelial cell of mammary gland	0	0	1	1	2	4	8	9	13	17	0.655818	0.362037
1121	B cell	0	0	1	2	5	6	10	11	13	15	0.356716	0.365711
1122	endothelial cell of vascular tree	3	5	7	10	15	19	22	27	37	39	0.327269	0.31262
1123	B cell	2	2	3	6	9	13	17	20	23	24	0.319043	0.207898
1124	adipocyte of breast	1	2	5	6	11	13	17	23	30	35	0.0998318	0.183587
1125	mammary gland epithelial cell	0	0	1	2	5	8	9	12	16	19	0.666014	0.124432
1126	B cell	0	1	9	13	14	14	15	16	16	16	0.478148	-0.022632
1127	B cell	1	1	1	2	2	3	4	5	5	6	0.262892	0.0877034
1128	luminal epithelial cell of mammary gland	0	3	3	3	4	7	12	16	22	28	0.231457	0.332937
1129	fibroblast	1	2	2	2	2	4	7	12	15	16	0.188024	0.20611
1130	luminal epithelial cell of mammary gland	0	1	6	8	10	11	17	23	27	37	0.231638	0.425514
1131	B cell	3	4	5	10	16	25	31	37	44	52	0.190514	0.384451
1132	adipocyte of breast	0	0	2	3	5	9	10	13	16	19	0.380416	-0.0302654
1133	B cell	0	0	2	4	8	15	20	26	29	38	0.334385	0.278087
1134	B cell	1	1	3	7	8	11	18	23	30	38	0.291595	0.293143
1135	B cell	0	0	2	4	4	8	13	15	18	23	0.192773	0.309109
1136	fibroblast	1	1	3	5	10	14	21	26	29	39	0.421057	0.355042
1137	B cell	1	3	8	9	10	11	12	14	14	14	0.45014	-0.164716
1138	luminal epithelial cell of mammary gland	0	0	1	4	9	14	18	20	28	40	0.53873	0.260574
1139	endothelial cell of vascular tree	0	0	0	2	3	4	4	4	5	7	0.456059	-0.206258
1140	luminal epithelial cell of mammary gland	0	1	2	2	2	2	3	5	6	8	0.571951	0.349925
1141	fibroblast	0	1	1	2	4	6	6	10	14	18	0.297847	0.151278
1142	B cell	1	2	4	9	16	21	27	35	43	48	0.186165	0.261556
1143	luminal epithelial cell of mammary gland	1	1	2	4	4	6	8	11	14	14	0.518476	0.184056
1144	fibroblast	0	0	0	1	5	6	9	11	13	16	0.295226	0.270628
1145	fibroblast	1	1	3	3	4	4	6	8	12	15	0.528835	0.32784
1146	luminal epithelial cell of mammary gland	0	7	13	25	26	32	45	60	73	79	0.345911	0.305389
1147	B cell	3	12	17	27	34	45	46	51	60	67	0.189667	0.327889
1148	fibroblast	1	1	2	4	10	11	13	23	27	36	0.243215	0.375249
1149	luminal epithelial cell of mammary gland	0	0	1	2	3	3	3	4	5	6	0.155389	0.214455
1150	luminal epithelial cell of mammary gland	0	0	1	3	6	6	8	10	15	19	0.171584	0.0786538
1151	fibroblast	3	4	5	6	7	10	12	19	24	29	0.363641	0.284244
1152	fibroblast	0	2	3	6	8	10	13	19	26	30	0.397016	0.372777
1153	B cell	1	1	3	12	20	27	36	46	53	65	0.151676	0.42649
1154	mammary gland epithelial cell	0	1	2	3	5	9	11	12	13	16	0.476854	-0.136914
1155	endothelial cell of vascular tree	0	0	0	0	1	1	2	2	3	5	0.607392	-0.223786
1156	fibroblast	1	4	6	11	15	22	30	37	48	59	0.342644	0.392166
1157	luminal epithelial cell of mammary gland	0	1	2	2	2	4	4	7	10	12	0.542078	0.0170427
1158	fibroblast	1	1	2	3	4	5	6	9	11	13	0.367174	0.269547
1159	mammary gland epithelial cell	0	0	1	2	3	4	4	7	10	11	0.259293	-0.286488
1160	mammary gland epithelial cell	1	2	3	3	4	5	7	9	12	15	0.417687	0.224767
1161	fibroblast	1	1	3	6	7	7	11	15	18	23	0.465388	0.15794
1162	fibroblast	1	2	5	7	12	21	25	36	45	52	0.43485	0.432205
1163	B cell	1	3	7	9	16	22	29	36	39	40	0.288216	0.251951
1164	endothelial cell of vascular tree	0	1	3	5	8	14	22	30	35	41	0.518108	0.236421
1165	luminal epithelial cell of mammary gland	1	1	2	3	6	9	12	14	17	19	0.261177	0.116437
1166	B cell	2	3	4	4	11	14	20	23	27	32	0.251442	0.277321
1167	luminal epithelial cell of mammary gland	0	1	3	4	4	5	6	9	11	15	0.363251	0.204896
1168	luminal epithelial cell of mammary gland	1	3	4	7	9	15	21	28	39	53	0.190416	0.412494
1169	B cell	0	2	3	3	3	6	6	7	10	12	0.534445	0.243232
1170	B cell	0	2	2	4	5	5	8	9	9	9	0.491631	-0.0272677
1171	luminal epithelial cell of mammary gland	0	0	0	0	2	2	2	4	5	7	0.413403	-0.293174
1172	luminal epithelial cell of mammary gland	0	0	1	5	11	13	23	33	40	47	0.524953	0.18129
1173	fibroblast	0	2	4	5	5	6	12	17	23	30	0.3807	0.165712
1174	adipocyte of breast	0	0	0	1	4	4	4	4	6	7	0.534858	0.0663138
1175	fibroblast	1	1	3	3	6	10	11	15	20	24	0.45263	-0.121861
1176	luminal epithelial cell of mammary gland	1	8	20	33	43	57	76	91	100	116	0.217526	0.340946
1177	mammary gland epithelial cell	1	2	2	4	8	8	8	10	11	16	0.501351	0.061908
1178	adipocyte of breast	0	0	1	2	3	3	4	5	6	6	0.466088	-0.435879
1179	luminal epithelial cell of mammary gland	0	1	10	13	21	28	31	39	45	52	0.295446	0.183818
1180	B cell	3	5	8	9	9	9	9	9	11	14	0.186165	0.01441
1181	endothelial cell of vascular tree	0	1	2	4	4	4	5	6	9	12	0.199346	0.195919
1182	luminal epithelial cell of mammary gland	1	3	3	3	5	6	6	6	7	8	0.223316	0.0867551
1183	mammary gland epithelial cell	0	1	1	1	1	1	1	4	5	6	0.445277	-0.201438
1184	pericyte	0	1	3	5	6	7	9	9	10	10	0.394486	-0.0476002
1185	luminal epithelial cell of mammary gland	0	0	0	3	4	4	4	4	5	7	0.424592	0.19679
1186	adipocyte of breast	2	3	5	7	10	14	19	30	40	46	0.243089	0.325607
1187	B cell	0	0	1	1	3	5	9	12	13	15	0.389763	0.273191
1188	mammary gland epithelial cell	0	2	3	3	4	6	7	8	10	13	0.599147	0.0832887
1189	luminal epithelial cell of mammary gland	5	12	22	31	38	50	66	85	106	125	0.234585	0.39001
1190	luminal epithelial cell of mammary gland	0	1	2	3	3	3	5	6	8	11	0.212546	0.0580174
1191	B cell	0	1	3	5	9	18	21	28	36	44	0.525978	0.350251
1192	mammary gland epithelial cell	0	1	1	2	4	11	18	25	35	43	0.243805	0.246208
1193	mammary gland epithelial cell	0	1	2	2	3	5	7	11	13	17	0.609271	0.317942
1194	B cell	0	0	1	5	7	11	11	15	22	25	0.284474	0.1837
1195	fibroblast	0	0	0	4	9	9	15	24	31	39	0.334446	0.265611
1196	luminal epithelial cell of mammary gland	0	0	0	0	0	0	1	2	2	2	0.666238	-0.265421
1197	luminal epithelial cell of mammary gland	1	2	5	5	6	10	11	13	15	17	0.355571	0.135975
1198	B cell	0	5	8	9	10	13	20	27	30	39	0.434037	0.236543
1199	luminal epithelial cell of mammary gland	2	6	11	17	30	49	66	88	112	137	0.141483	0.405827
1200	fibroblast	0	0	1	4	10	15	24	28	38	46	0.354737	0.33173
1201	fibroblast	1	5	8	11	17	24	36	42	54	64	0.312207	0.419272
1202	luminal epithelial cell of mammary gland	2	5	9	18	25	35	47	57	70	87	0.0678577	0.369378
1203	B cell	0	0	1	2	2	3	4	5	6	9	0.484384	0.1138
1204	luminal epithelial cell of mammary gland	0	2	5	11	17	29	48	62	77	90	0.422343	0.404953
1205	fibroblast	1	3	5	9	15	19	21	27	36	47	0.37856	0.367256
1206	endothelial cell of lymphatic vessel	0	1	2	3	8	11	16	23	28	33	0.322896	0.316777
1207	endothelial cell of lymphatic vessel	1	1	1	1	3	3	3	4	4	8	0.568693	-0.302955
1208	luminal epithelial cell of mammary gland	1	2	3	3	3	5	7	10	14	18	0.297847	0.111602
1209	B cell	0	1	2	4	7	9	12	16	21	27	0.401945	0.167871
1210	endothelial cell of lymphatic vessel	0	0	0	0	0	0	0	0	0	0	0.338076	0.00495162
1211	B cell	0	1	2	4	8	13	18	23	28	29	0.216572	0.189251
1212	B cell	0	0	1	5	6	6	11	22	34	43	0.24041	0.268387
1213	luminal epithelial cell of mammary gland	0	0	2	8	12	19	31	39	46	54	0.25344	0.318642
1214	fibroblast	0	0	0	1	2	3	3	6	6	9	0.366119	-0.0735708
1215	luminal epithelial cell of mammary gland	0	1	1	2	4	6	9	11	15	15	0.262892	0.0404649
1216	adipocyte of breast	0	0	0	1	1	2	3	3	4	4	0.328065	0.0325955
1217	luminal epithelial cell of mammary gland	0	1	1	2	5	7	9	12	16	18	0.326735	0.186933
1218	endothelial cell of lymphatic vessel	0	0	0	1	2	6	9	11	18	24	0.381368	0.445356
1219	mammary gland epithelial cell	0	0	2	4	4	4	4	4	6	8	0.457599	-0.123802
1220	luminal epithelial cell of mammary gland	1	1	2	3	4	6	11	17	25	34	0.211257	0.350881
1221	B cell	1	2	3	6	8	8	10	13	17	20	0.362029	0.185881
1222	B cell	0	0	0	4	4	5	8	12	16	20	0.370872	0.245055
1223	luminal epithelial cell of mammary gland	0	4	6	8	18	30	44	65	87	114	0.228744	0.437565
1224	luminal epithelial cell of mammary gland	0	0	1	1	1	3	6	8	12	14	0.334176	0.219588
1225	B cell	0	0	0	0	0	2	4	5	7	9	0.34025	0.117516
1226	B cell	0	0	1	3	4	6	7	13	17	19	0.191265	0.252885
1227	fibroblast	1	2	4	9	16	21	26	34	39	51	0.181803	0.399783
1228	B cell	0	0	0	0	3	4	5	10	11	14	0.434847	0.227041
1229	B cell	0	3	6	6	8	15	24	35	41	48	0.235372	0.251768
1230	luminal epithelial cell of mammary gland	1	3	5	8	13	19	24	32	40	47	0.390369	0.317201
1231	fibroblast	0	3	5	6	8	10	17	21	28	34	0.338342	0.354641
1232	adipocyte of breast	1	1	2	4	6	9	11	12	13	14	0.546011	-0.195026
1233	luminal epithelial cell of mammary gland	1	4	8	13	21	28	32	40	47	55	0.37233	0.307912
1234	luminal epithelial cell of mammary gland	0	1	2	5	7	8	8	10	11	12	0.546244	-0.0497266
1235	luminal epithelial cell of mammary gland	0	0	2	4	7	7	7	9	13	16	0.425069	0.20484
1236	luminal epithelial cell of mammary gland	1	2	6	13	24	29	37	47	55	66	0.153751	0.361143
1237	B cell	0	2	2	5	6	7	10	10	12	13	0.490226	-0.0453466
1238	B cell	0	0	1	3	6	11	20	27	31	41	0.328198	0.261453
1239	luminal epithelial cell of mammary gland	0	0	2	2	4	5	6	6	9	11	0.312374	0.111947
1240	endothelial cell of vascular tree	1	1	3	4	7	10	16	19	30	39	0.498911	0.364568
1241	mammary gland epithelial cell	0	1	1	4	5	6	11	15	17	20	0.504786	-0.0908991
1242	B cell	1	3	8	9	11	14	16	23	29	33	0.400438	0.326477
1243	B cell	0	0	1	2	5	8	13	24	25	30	0.375522	0.374312
1244	luminal epithelial cell of mammary gland	0	1	2	12	19	27	31	42	53	61	0.250101	0.309112
1245	endothelial cell of vascular tree	0	1	2	2	4	11	18	25	30	35	0.588705	0.191644
1246	mammary gland epithelial cell	1	2	4	9	14	21	26	35	42	48	0.494064	0.276061
1247	B cell	0	1	1	3	5	6	8	12	16	19	0.393654	0.346543
1248	luminal epithelial cell of mammary gland	0	0	1	1	4	5	8	11	12	16	0.565801	-0.19814
1249	B cell	5	11	16	21	26	35	41	49	58	68	0.132916	0.320462
1250	mammary gland epithelial cell	3	5	6	6	6	7	8	10	13	17	0.446547	0.0742894
1251	B cell	1	1	3	5	6	6	9	10	13	13	0.465438	-0.260534
1252	luminal epithelial cell of mammary gland	2	3	5	11	20	31	43	60	73	87	0.299809	0.403308
1253	luminal epithelial cell of mammary gland	2	8	12	19	30	36	45	53	72	85	0.142799	0.325165
1254	pericyte	0	2	4	5	9	12	18	24	28	35	0.290984	0.145434
1255	fibroblast	0	0	0	1	2	2	3	5	9	17	0.375033	0.311335
1256	fibroblast	0	0	2	2	4	7	12	20	29	40	0.357534	0.446168
1257	luminal epithelial cell of mammary gland	2	7	14	23	34	43	52	60	74	84	0	0.323719
1258	B cell	0	0	0	1	3	5	7	13	15	21	0.37233	0.117543
1259	fibroblast	0	1	2	5	7	13	19	25	31	38	0.523804	0.471753
1260	luminal epithelial cell of mammary gland	0	1	4	7	12	16	20	26	33	38	0.331435	0.245336
1261	fibroblast	0	2	9	15	25	32	37	42	47	54	0.295084	-0.348116
1262	luminal epithelial cell of mammary gland	0	2	2	4	5	6	6	7	8	8	0.560827	0.249093
1263	B cell	0	0	1	1	1	1	1	4	5	5	0.557888	-0.0263241
1264	endothelial cell of lymphatic vessel	1	2	3	5	8	11	11	11	13	14	0.327534	0.0347541
1265	B cell	0	2	5	7	9	9	13	13	18	21	0.43485	0.165963
1266	luminal epithelial cell of mammary gland	1	6	10	16	19	28	40	56	68	85	0.281918	0.37443
1267	endothelial cell of lymphatic vessel	0	1	2	3	4	6	7	14	16	20	0.354283	0.30436
1268	B cell	0	1	2	4	5	5	7	8	10	11	0.273097	0.100602
1269	B cell	0	0	0	0	1	1	1	1	1	3	0.581981	0.194454
1270	luminal epithelial cell of mammary gland	0	1	1	4	6	8	12	17	22	27	0.357505	0.264715
1271	fibroblast	0	1	3	4	8	9	10	11	12	15	0.477852	-0.389028
1272	mammary gland epithelial cell	0	0	0	4	4	4	4	4	9	10	0.275538	0.0475159
1273	B cell	0	1	2	3	5	8	8	9	11	14	0.504805	0.195287
1274	endothelial cell of vascular tree	0	2	2	3	5	8	9	10	11	15	0.540803	-0.0105473
1275	B cell	0	1	1	3	7	7	9	10	12	15	0.516123	-0.10188
1276	luminal epithelial cell of mammary gland	0	0	1	1	1	1	4	5	10	12	0.362915	0.00271765
1277	mammary gland epithelial cell	0	1	1	2	3	4	7	10	11	12	0.504209	-0.00875051
1278	mammary gland epithelial cell	0	1	2	4	4	7	8	12	16	19	0.568038	-0.059696
1279	fibroblast	1	3	4	12	16	18	24	27	34	40	0.351767	0.385749
1280	B cell	0	0	5	5	6	6	6	9	9	9	0.691257	-0.152964
1281	B cell	0	0	0	1	3	3	3	5	9	13	0.210713	0.162559
1282	B cell	0	0	5	10	13	17	21	27	35	39	0.38422	0.257538
1283	fibroblast	0	1	2	5	10	15	21	25	33	38	0.342457	0.374071
1284	fibroblast	0	0	2	4	6	10	16	21	25	33	0.503492	-0.0968449
1285	luminal epithelial cell of mammary gland	0	1	3	5	5	7	7	9	9	11	0.424908	0.384429
1286	luminal epithelial cell of mammary gland	0	4	7	17	25	40	59	75	87	99	0.165167	0.346929
1287	luminal epithelial cell of mammary gland	0	0	0	2	5	8	13	16	23	29	0.592791	0.306292
1288	B cell	1	1	1	2	3	3	3	4	4	6	0.40537	0.0778012
1289	luminal epithelial cell of mammary gland	1	1	1	1	1	1	2	4	6	11	0.520938	0.150419
1290	fibroblast	1	3	7	9	11	13	17	20	24	28	0.18986	-0.196432
1291	luminal epithelial cell of mammary gland	0	1	1	3	6	9	12	19	25	30	0.339502	0.236777
1292	B cell	0	0	0	0	0	1	2	4	6	8	0.434947	0.260083
1293	mammary gland epithelial cell	0	0	0	0	1	3	6	8	9	10	0.662888	-0.155702
1294	luminal epithelial cell of mammary gland	0	0	0	0	0	3	4	11	18	20	0.620187	0.264809
1295	B cell	1	3	4	4	7	15	19	28	35	45	0.353149	0.240456
1296	luminal epithelial cell of mammary gland	0	2	7	13	22	33	44	57	68	82	0.189667	0.386081
1297	fibroblast	1	3	4	9	13	15	18	20	23	31	0.336751	0.201252
1298	luminal epithelial cell of mammary gland	0	0	9	17	24	32	42	52	64	74	0.590527	0.34323
1299	mammary gland epithelial cell	0	0	0	4	5	6	6	6	8	10	0.666051	-0.153825
1300	fibroblast	3	12	19	24	32	40	44	47	49	56	0.186165	-0.340212
1301	adipocyte of breast	0	0	0	0	2	3	5	7	10	13	0.338448	0.0234981
1302	fibroblast	1	3	8	13	16	23	27	28	31	39	0.411146	0.362769
1303	B cell	1	5	11	24	28	35	45	55	65	71	0	0.334756
1304	luminal epithelial cell of mammary gland	1	2	3	4	4	4	7	11	13	14	0.624743	0.256816
1305	B cell	0	2	4	6	7	7	9	11	11	11	0.411532	-0.127387
1306	luminal epithelial cell of mammary gland	0	0	0	0	1	3	6	8	11	12	0.782225	-0.175792
1307	luminal epithelial cell of mammary gland	1	8	19	26	33	43	55	66	78	88	0.120295	0.329779
1308	luminal epithelial cell of mammary gland	0	1	1	2	2	5	6	7	10	16	0.575295	0.334745
1309	luminal epithelial cell of mammary gland	0	0	1	4	8	13	18	27	31	38	0.328452	0.290598
1310	fibroblast	0	2	5	7	14	25	31	42	49	64	0.314686	0.46895
1311	luminal epithelial cell of mammary gland	3	5	8	13	22	32	48	62	75	88	0.284614	0.402066
1312	B cell	0	0	1	1	1	1	1	1	2	3	0.540315	-0.0435433
1313	luminal epithelial cell of mammary gland	1	4	4	4	4	4	6	8	12	14	0.464935	-0.0125725
1314	fibroblast	0	3	6	11	15	20	28	35	39	45	0.348826	0.383014
1315	fibroblast	1	2	7	12	20	29	32	35	44	52	0.207107	0.366872
1316	mammary gland epithelial cell	0	0	0	0	1	1	3	7	9	10	0.660447	-0.2624
1317	luminal epithelial cell of mammary gland	0	2	12	18	30	37	46	54	67	76	0.142316	0.293694
1318	fibroblast	0	1	3	4	9	14	18	24	29	44	0.475539	0.429626
1319	mammary gland epithelial cell	0	1	2	3	6	7	9	12	13	15	0.168789	0.0862946
1320	B cell	2	4	10	15	23	28	38	47	56	68	0.342457	0.33261
1321	fibroblast	0	2	3	5	5	8	12	19	25	31	0.342457	0.307174
1322	B cell	0	2	2	5	7	9	10	13	15	15	0.414528	0.318873
1323	luminal epithelial cell of mammary gland	0	0	2	2	4	7	9	13	17	21	0.453706	-0.16784
1324	B cell	0	0	0	0	0	1	2	4	8	11	0.649024	0.120378
1325	mammary gland epithelial cell	1	7	14	23	31	46	62	79	104	130	0.253738	0.415761
1326	adipocyte of breast	0	3	5	7	10	15	18	26	34	39	0.289294	0.353942
1327	fibroblast	3	4	4	6	6	7	8	10	20	26	0.375806	0.170269
1328	pericyte	2	3	3	3	4	5	6	7	8	8	0.446788	-0.00492476
1329	adipocyte of breast	0	0	1	3	3	3	5	6	6	10	0.439632	0.0279503
1330	adipocyte of breast	0	0	3	3	3	3	4	5	5	5	0.655543	0.0808646
1331	B cell	0	0	1	2	2	4	6	12	16	18	0.275674	0.279495
1332	fibroblast	0	0	2	4	14	19	21	28	32	42	0.37233	0.362027
1333	mammary gland epithelial cell	0	0	0	1	3	4	5	5	9	13	0.201163	-0.0625794
1334	B cell	1	2	3	6	9	12	15	18	25	30	0.287743	0.356415
1335	fibroblast	0	0	2	8	11	17	24	29	36	41	0.309197	-0.31105
1336	B cell	0	0	2	4	8	10	13	17	23	24	0.577524	0.433006
1337	fibroblast	0	0	0	2	4	6	6	8	13	15	0.536212	0.0817008
1338	fibroblast	0	5	8	13	19	22	26	31	36	43	0.168251	0.307382
1339	B cell	0	1	1	1	8	16	19	26	35	42	0.357979	0.11663
1340	luminal epithelial cell of mammary gland	0	1	3	4	7	10	13	18	24	29	0.329672	0.380486
1341	fibroblast	0	1	2	3	4	6	9	15	21	29	0.38735	0.253387
1342	B cell	1	1	3	4	4	5	5	5	8	10	0.205239	0.0294575
1343	B cell	1	1	2	5	9	14	18	24	32	37	0.342457	0.194925
1344	fibroblast	2	7	11	17	19	20	28	32	36	47	0	-0.249031
1345	B cell	0	2	2	2	3	3	3	5	5	7	0.351602	0.384888
1346	fibroblast	1	1	1	2	3	6	11	19	24	28	0.430205	0.380769
1347	endothelial cell of vascular tree	1	3	5	11	20	25	29	33	38	43	0.352343	0.328752
1348	B cell	1	2	2	2	2	4	8	10	13	16	0.407658	0.110923
1349	luminal epithelial cell of mammary gland	2	11	15	25	34	40	50	61	73	89	0.407533	0.353017
1350	B cell	0	2	2	4	8	10	14	21	23	29	0.631165	0.271754
1351	fibroblast	2	4	7	8	10	11	15	20	24	29	0.293808	0.267982
1352	B cell	1	1	2	2	4	9	12	14	16	20	0.146888	0.283362
1353	luminal epithelial cell of mammary gland	1	2	3	11	16	23	31	37	49	59	0.682267	0.236354
1354	mammary gland epithelial cell	1	5	6	7	13	20	23	28	33	36	0.335766	-0.119817
1355	B cell	0	1	1	3	4	5	5	6	6	6	0.517338	-0.128873
1356	luminal epithelial cell of mammary gland	0	1	4	6	6	7	13	19	26	33	0.300271	0.279419
1357	fibroblast	0	1	4	4	4	9	12	14	20	26	0.408802	0.331629
1358	B cell	0	2	6	8	12	14	18	28	38	49	0.119349	0.396994
1359	luminal epithelial cell of mammary gland	4	11	15	26	34	43	61	72	83	93	0.228744	0.337976
1360	B cell	1	1	2	7	7	7	11	12	14	16	0.333376	-0.0166128
1361	adipocyte of breast	2	3	5	10	13	15	22	27	30	41	0.386759	0.336203
1362	adipocyte of breast	0	1	4	6	7	14	22	27	36	42	0.362168	-0.291218
1363	fibroblast	0	1	3	3	8	13	17	23	28	31	0.228948	0.165207
1364	fibroblast	0	1	2	3	4	6	7	9	11	17	0.327158	0.0661789
1365	luminal epithelial cell of mammary gland	2	3	7	11	12	16	18	19	23	28	0.473036	-0.104438
1366	fibroblast	2	4	4	5	8	9	12	13	16	18	0.395426	-0.192263
1367	B cell	0	1	3	4	7	8	9	9	14	15	0.493454	0.00945306
1368	pericyte	0	2	4	4	7	9	10	11	14	18	0.404616	0.171849
1369	pericyte	1	3	5	5	7	10	13	17	20	23	0.416239	0.29747
1370	luminal epithelial cell of mammary gland	0	2	12	24	34	48	67	87	102	118	0.249688	0.369349
1371	B cell	1	2	3	3	5	7	10	12	20	30	0.312097	0.498886
1372	fibroblast	2	10	21	26	31	42	48	50	53	57	0	-0.336478
1373	B cell	0	0	0	1	3	5	10	13	17	20	0.336183	0.31225
1374	luminal epithelial cell of mammary gland	2	5	12	18	20	25	35	46	54	65	0.236784	0.285427
1375	endothelial cell of vascular tree	1	1	1	3	4	5	6	6	9	10	0.311136	0.305534
1376	B cell	0	0	0	1	4	4	4	7	8	11	0.573581	0.323817
1377	fibroblast	1	2	5	8	14	21	25	31	38	45	0.276554	0.370618
1378	mammary gland epithelial cell	0	1	3	4	7	9	15	16	18	20	0.219052	0.463748
1379	fibroblast	0	0	3	4	4	5	6	12	15	17	0.445749	0.207118
1380	B cell	1	1	2	3	4	5	9	15	24	33	0.408192	0.406511
1381	luminal epithelial cell of mammary gland	2	5	7	11	16	22	36	50	65	80	0.412348	0.335895
1382	B cell	0	1	4	10	11	13	15	21	30	35	0.326845	0.299923
1383	fibroblast	0	0	1	2	2	4	5	7	10	11	0.26977	0.40449
1384	luminal epithelial cell of mammary gland	0	0	1	2	3	3	4	6	10	12	0.335251	0.108804
1385	fibroblast	0	1	2	4	8	16	23	28	34	44	0.484671	0.36981
1386	B cell	0	0	0	0	4	9	11	15	18	27	0.503575	0.253274
1387	luminal epithelial cell of mammary gland	0	1	3	6	10	19	24	29	37	42	0.334342	0.247128
1388	mammary gland epithelial cell	0	3	6	12	18	26	30	42	48	56	0.43485	0.313975
1389	B cell	0	0	1	2	2	3	3	3	5	6	0.602752	-0.414382
1390	B cell	0	0	2	2	2	4	5	5	6	8	0.580194	-0.0318264
1391	mammary gland epithelial cell	1	2	2	3	5	11	14	19	22	27	0.257796	0.179605
1392	luminal epithelial cell of mammary gland	0	1	4	7	8	10	14	22	29	33	0.41241	0.239722
1393	B cell	1	4	9	12	19	26	31	45	56	65	0.286349	0.2968
1394	B cell	0	2	2	2	4	10	15	21	35	41	0.39213	0.44082
1395	B cell	1	4	7	10	14	17	20	22	26	32	0.335268	0.36124
1396	luminal epithelial cell of mammary gland	0	2	2	2	7	11	19	26	35	48	0.341951	0.400038
1397	B cell	0	1	8	13	16	21	25	32	36	40	0.37417	0.211036
1398	adipocyte of breast	1	1	1	4	7	9	13	16	21	29	0.433187	-0.346106
1399	fibroblast	2	3	3	4	10	14	19	26	30	36	0.405239	0.368892
1400	endothelial cell of lymphatic vessel	0	0	4	7	9	12	18	24	34	44	0.4188	0.43069
1401	B cell	0	0	2	5	9	11	12	18	26	34	0.31209	0.257261
1402	B cell	1	1	4	5	12	13	19	21	30	36	0.19218	0.273509
1403	B cell	0	0	1	3	4	5	9	13	18	27	0.390854	0.372601
1404	B cell	1	3	7	12	17	25	29	35	42	50	0.270575	0.342449
1405	endothelial cell of lymphatic vessel	0	1	2	6	10	15	17	23	27	31	0.458664	0.204501
1406	B cell	1	4	4	5	8	11	14	21	32	38	0.227298	0.255498
1407	endothelial cell of lymphatic vessel	1	5	6	6	8	9	9	10	10	11	0.22699	0.0644557
1408	luminal epithelial cell of mammary gland	1	1	1	2	4	7	8	10	14	16	0.35503	0.0642183
1409	adipocyte of breast	0	0	2	3	4	4	5	9	10	12	0.4238	-0.00966113
1410	luminal epithelial cell of mammary gland	1	2	5	7	9	11	15	19	25	33	0.368357	0.430598
1411	B cell	0	0	4	11	13	19	23	28	31	38	0.286481	0.25276
1412	mammary gland epithelial cell	0	0	1	1	2	3	6	9	12	14	0.572298	0.112802
1413	fibroblast	0	4	14	23	31	38	45	48	53	56	0.146888	-0.339651
1414	B cell	0	0	1	3	6	10	13	16	19	24	0.417684	0.285441
1415	B cell	0	0	1	2	3	4	5	7	10	12	0.463367	-0.123151
1416	endothelial cell of vascular tree	0	0	1	6	11	13	21	32	39	44	0.361673	0.327543
1417	B cell	0	2	3	4	5	6	6	7	7	7	0.448301	0.0454136
1418	endothelial cell of lymphatic vessel	0	0	0	0	2	2	2	4	4	6	0.602592	0.204337
1419	luminal epithelial cell of mammary gland	0	1	5	13	20	35	43	56	75	87	0.409393	0.366542
1420	luminal epithelial cell of mammary gland	0	0	0	1	2	3	7	9	9	11	0.236128	0.0123253
1421	luminal epithelial cell of mammary gland	2	2	2	3	4	7	9	12	16	25	0.384213	0.164926
1422	luminal epithelial cell of mammary gland	1	3	4	6	9	17	22	28	36	41	0.163126	0.248035
1423	luminal epithelial cell of mammary gland	0	1	5	5	5	8	10	11	12	13	0.360911	0.265224
1424	B cell	1	2	2	2	4	7	11	17	19	23	0.297762	0.121762
1425	adipocyte of breast	0	0	1	1	1	1	3	6	11	15	0.501542	0.180901
1426	fibroblast	0	1	2	5	8	10	16	22	26	32	0.27524	0.187113
1427	B cell	0	0	0	2	3	6	10	13	16	19	0.423643	0.0663269
1428	B cell	0	2	2	4	6	7	12	17	22	28	0.162505	0.178526
1429	luminal epithelial cell of mammary gland	0	1	1	3	5	7	8	12	18	24	0.199234	0.419459
1430	fibroblast	1	2	6	10	13	16	22	25	31	46	0.233975	0.353344
1431	fibroblast	0	2	3	5	11	13	19	27	35	42	0.362381	0.352117
1432	endothelial cell of lymphatic vessel	0	0	0	1	1	1	3	3	4	5	0.371016	0.0519167
1433	luminal epithelial cell of mammary gland	1	1	2	6	14	26	45	62	77	97	0.406966	0.38958
1434	luminal epithelial cell of mammary gland	0	0	0	2	2	2	4	7	12	15	0.456009	-0.0999222
1435	B cell	0	0	0	0	2	3	3	3	3	5	0.52203	0.191459
1436	B cell	0	1	3	5	6	11	12	14	18	21	0.150103	0.0691253
1437	B cell	1	3	6	9	17	22	30	37	48	50	0.234585	0.374875
1438	luminal epithelial cell of mammary gland	0	3	10	13	21	26	32	37	44	51	0.310712	0.00109911
1439	luminal epithelial cell of mammary gland	0	0	1	2	4	6	7	11	16	18	0.447858	0.206161
1440	luminal epithelial cell of mammary gland	0	0	1	3	6	9	10	11	14	21	0.0722422	0.398263
1441	fibroblast	0	0	2	2	7	9	16	21	27	35	0.237546	0.278072
1442	B cell	0	0	0	0	0	0	1	1	1	1	0.767105	-0.111392
1443	fibroblast	1	3	6	9	15	24	34	43	49	57	0.43485	0.458762
1444	B cell	0	0	1	1	2	3	3	3	5	6	0.286245	0.232701
1445	luminal epithelial cell of mammary gland	0	0	0	0	0	0	0	0	0	0	0.584993	-0.101277
1446	luminal epithelial cell of mammary gland	2	3	3	4	5	6	8	13	18	20	0.390075	0.365572
1447	fibroblast	0	3	4	7	11	18	24	31	37	38	0.263277	0.352148
1448	fibroblast	1	1	1	5	8	9	16	24	28	38	0.294537	0.381025
1449	fibroblast	0	0	3	3	4	8	12	14	16	19	0.228887	-0.340027
1450	B cell	0	1	2	7	13	15	24	30	39	49	0.441024	0.307772
1451	pericyte	0	0	1	3	6	8	11	12	15	16	0.392123	-0.231436
1452	B cell	0	0	0	2	5	5	6	8	9	11	0.276289	0.0640416
1453	B cell	0	1	1	3	4	11	14	17	22	32	0.21108	0.322955
1454	adipocyte of breast	0	1	1	1	1	3	8	9	12	16	0.701871	-0.0617492
1455	fibroblast	0	0	2	5	9	14	18	24	31	35	0.43485	0.338506
1456	adipocyte of breast	0	0	2	3	8	14	17	21	24	32	0.103682	0.138771
1457	fibroblast	0	0	1	4	4	5	7	8	13	16	0.253276	0.41431
1458	B cell	0	1	4	7	11	14	19	27	31	40	0.276302	0.355573
1459	fibroblast	1	1	3	6	8	10	12	13	14	20	0.400723	-0.401917
1460	adipocyte of breast	0	1	1	4	4	6	8	10	15	17	0.656448	-0.105743
1461	fibroblast	1	7	10	15	23	27	29	31	39	47	0.294959	0.378386
1462	mammary gland epithelial cell	0	0	2	4	5	5	5	7	9	11	0.674132	-0.176533
1463	luminal epithelial cell of mammary gland	1	1	1	2	4	5	7	10	15	16	0.512862	0.298398
1464	B cell	0	0	0	1	3	3	5	6	7	8	0.487706	0.230246
1465	B cell	3	7	12	18	20	28	37	46	57	68	0.294959	0.323376
1466	fibroblast	0	0	2	4	8	16	20	27	36	43	0.504907	0.473992
1467	luminal epithelial cell of mammary gland	0	5	11	18	29	42	57	69	81	96	0.342457	0.343278
1468	B cell	0	1	3	4	4	5	6	8	9	10	0.269682	-0.279397
1469	B cell	0	1	1	1	6	10	17	23	27	32	0.460376	0.149125
1470	B cell	0	2	3	5	6	6	7	9	12	15	0.236373	0.273893
1471	fibroblast	0	0	1	2	4	5	7	13	16	20	0.453052	0.416662
1472	B cell	1	5	9	12	17	23	29	32	40	46	0.193786	0.269176
1473	luminal epithelial cell of mammary gland	0	0	1	1	3	4	5	7	13	16	0.331104	0.0289012
1474	B cell	1	2	4	4	8	12	17	26	31	37	0.351169	0.26611
1475	luminal epithelial cell of mammary gland	0	2	5	13	25	42	60	81	99	110	0.378135	0.296876
1476	adipocyte of breast	0	0	0	2	2	2	3	3	3	3	0.803373	-0.130469
1477	B cell	0	1	2	4	7	9	12	16	18	22	0.387084	0.278422
1478	B cell	1	1	3	3	7	9	12	13	16	20	0.407533	0.200309
1479	fibroblast	1	4	8	10	15	19	29	31	37	44	0.146888	-0.218846
1480	B cell	0	0	0	0	1	2	3	5	7	11	0.481704	0.18086
1481	adipocyte of breast	1	3	4	4	6	7	9	11	12	14	0.525521	-0.0493253
1482	B cell	1	1	1	1	3	6	7	13	16	23	0.5323	0.264765
1483	B cell	0	1	1	2	7	15	21	29	37	47	0.361673	0.295748
1484	luminal epithelial cell of mammary gland	1	9	16	22	31	43	54	68	83	98	0.0677152	0.330549
1485	adipocyte of breast	0	1	1	2	4	5	6	7	7	7	0.640942	-0.0954863
1486	luminal epithelial cell of mammary gland	0	0	0	1	2	3	5	5	6	7	0.4663	0.0856982
1487	fibroblast	2	6	8	16	24	29	36	41	46	55	0.224656	0.310379
1488	luminal epithelial cell of mammary gland	0	1	1	1	3	3	3	3	5	5	0.371292	-0.0831854
1489	B cell	0	2	6	11	17	24	32	39	51	55	0.132916	0.186335
1490	B cell	0	0	0	1	3	4	4	4	4	6	0.411164	-0.0336348
1491	luminal epithelial cell of mammary gland	0	0	4	7	9	10	10	10	13	16	0.193849	-0.0831833
1492	B cell	0	1	2	3	4	5	6	9	14	15	0.240219	0.288968
1493	luminal epithelial cell of mammary gland	1	1	4	12	19	29	36	46	58	70	0.510746	0.327322
1494	endothelial cell of lymphatic vessel	0	1	2	2	2	2	5	6	7	13	0.227412	-0.0930336
1495	luminal epithelial cell of mammary gland	0	0	0	1	1	3	3	4	5	5	0.472956	-0.0920916
1496	luminal epithelial cell of mammary gland	0	1	3	3	4	6	7	10	11	12	0.515217	0.0717102
1497	B cell	0	1	3	10	14	17	26	34	42	47	0.390865	0.285643
1498	mammary gland epithelial cell	0	0	1	1	1	1	1	6	8	12	0.62692	-0.0489843
1499	fibroblast	0	0	1	2	4	7	8	13	17	23	0.426587	0.145037
1500	B cell	2	6	11	22	24	32	42	49	57	68	0.404841	0.319072
1501	B cell	2	2	2	2	5	5	7	9	11	11	0.33038	0.302578
1502	fibroblast	0	1	3	3	6	8	11	20	25	30	0.608994	0.276255
1503	mammary gland epithelial cell	1	2	10	17	29	42	62	87	112	137	0.319922	0.382045
1504	fibroblast	0	0	0	0	0	0	1	1	1	2	0.575295	0.231624
1505	fibroblast	0	1	4	6	9	16	21	29	34	38	0.321495	0.35994
1506	endothelial cell of lymphatic vessel	0	1	5	11	11	15	19	22	26	33	0.321901	0.325049
1507	luminal epithelial cell of mammary gland	3	7	15	22	25	34	43	55	68	87	0.228786	0.355936
1508	luminal epithelial cell of mammary gland	1	1	2	4	8	13	17	23	26	35	0.218326	0.235176
1509	B cell	0	0	0	0	2	4	8	10	11	14	0.392933	0.150183
1510	fibroblast	0	0	0	0	2	5	9	11	14	19	0.322672	0.0248239
1511	fibroblast	0	0	1	2	5	7	8	8	8	8	0.634852	-0.0540524
1512	luminal epithelial cell of mammary gland	0	0	1	3	3	3	3	6	7	9	0.410877	0.139691
1513	B cell	0	0	0	4	5	5	6	6	7	8	0.597509	-0.0367399
1514	endothelial cell of lymphatic vessel	1	2	2	4	5	12	16	21	28	35	0.193874	0.333259
1515	luminal epithelial cell of mammary gland	0	0	6	7	15	23	31	39	45	53	0.343683	0.302908
1516	fibroblast	1	2	3	4	5	8	11	13	22	29	0.444441	0.37819
1517	mammary gland epithelial cell	0	2	4	7	12	21	33	47	55	62	0.567936	0.330798
1518	mammary gland epithelial cell	0	0	0	1	3	4	5	6	8	8	0.377479	-0.15986
1519	endothelial cell of vascular tree	0	0	2	4	6	7	9	12	12	16	0.377542	0.165361
1520	mammary gland epithelial cell	3	4	9	16	25	34	47	61	70	84	0.387895	0.335106
1521	B cell	1	1	1	2	3	3	6	6	7	9	0.324099	0.178462
1522	adipocyte of breast	0	0	0	0	1	2	3	4	4	6	0.66317	0.120991
1523	fibroblast	0	2	3	3	8	12	20	24	32	35	0.407533	0.35633
1524	fibroblast	0	0	1	1	2	2	9	13	17	23	0.240219	-0.302989
1525	pericyte	0	0	1	1	3	3	5	10	15	19	0.364412	0.175705
1526	B cell	1	5	10	18	22	32	37	46	57	68	0.211461	0.294532
1527	fibroblast	0	1	1	3	6	14	19	25	32	42	0.279045	0.442707
1528	luminal epithelial cell of mammary gland	0	1	2	3	4	9	12	18	24	28	0.449092	0.414325
1529	mammary gland epithelial cell	0	0	1	3	3	3	4	5	5	8	0.464501	0.169586
1530	B cell	0	2	3	5	8	15	26	37	50	59	0.328948	0.403085
1531	luminal epithelial cell of mammary gland	0	0	0	0	4	4	10	11	15	15	0.506043	0.109686
1532	adipocyte of breast	0	2	3	4	6	11	12	18	23	26	0.47893	-0.289373
1533	fibroblast	0	1	2	3	4	7	8	12	19	26	0.417698	0.253826
1534	B cell	0	3	6	8	14	19	24	28	35	43	0.363498	0.40634
1535	B cell	0	0	1	1	1	1	3	5	6	7	0.346537	-0.288965
1536	fibroblast	0	2	6	12	17	20	22	25	27	34	0.4943	0.0179151
1537	B cell	0	1	2	4	10	11	12	20	24	34	0.279045	0.320038
1538	B cell	0	2	5	5	5	5	8	11	17	20	0.549011	0.157753
1539	luminal epithelial cell of mammary gland	1	4	6	6	8	11	12	17	20	24	0.349771	0.350733
1540	adipocyte of breast	0	1	1	2	2	2	3	4	4	7	0.51115	-0.0493354
1541	B cell	0	0	0	2	2	3	5	6	7	7	0.198201	-0.105889
1542	luminal epithelial cell of mammary gland	0	2	3	5	6	6	6	8	11	16	0.513636	0.133428
1543	B cell	0	3	6	11	20	26	34	44	50	61	0.265903	0.224966
1544	luminal epithelial cell of mammary gland	0	1	2	4	4	4	5	7	9	11	0.464019	-0.139665
1545	luminal epithelial cell of mammary gland	1	5	11	17	25	33	39	49	58	71	0.120295	0.352614
1546	adipocyte of breast	0	0	0	1	6	9	11	14	15	20	0.249451	-0.218198
1547	fibroblast	0	0	0	0	2	4	6	8	9	11	0.424265	-0.420369
1548	mammary gland epithelial cell	0	0	0	0	1	3	6	8	12	14	0.516634	-0.131767
1549	fibroblast	1	1	2	5	6	8	14	16	20	24	0.296627	0.148056
1550	adipocyte of breast	0	0	0	1	1	1	3	3	3	4	0.507086	-0.107978
1551	luminal epithelial cell of mammary gland	0	1	3	12	19	31	44	66	88	105	0.442512	0.347628
1552	B cell	0	0	1	2	5	5	5	5	6	9	0.485987	0.282729
1553	luminal epithelial cell of mammary gland	0	0	1	2	2	2	2	2	3	3	0.450458	-0.0693965
1554	B cell	0	0	1	1	5	8	13	17	20	23	0.440235	0.164913
1555	B cell	0	1	2	2	7	8	9	12	16	22	0.318982	0.281788
1556	B cell	0	1	1	2	2	3	4	6	7	9	0.402251	0.237384
1557	fibroblast	1	2	5	9	14	22	31	37	44	52	0.246362	0.406788
1558	luminal epithelial cell of mammary gland	0	0	4	9	19	31	47	57	75	88	0.390564	0.369715
1559	luminal epithelial cell of mammary gland	1	4	9	12	17	21	23	30	31	33	0.384127	0.112119
1560	fibroblast	9	18	23	27	30	35	42	47	52	56	0	-0.333518
1561	luminal epithelial cell of mammary gland	0	1	2	3	4	4	5	6	8	11	0.479715	0.122365
1562	B cell	1	1	3	7	7	8	10	13	20	23	0.380118	0.278039
1563	fibroblast	0	2	2	8	13	22	29	32	39	44	0.265903	0.34575
1564	B cell	2	2	2	4	8	10	16	25	31	36	0.254418	0.257158
1565	B cell	0	0	0	0	2	2	3	6	6	7	0.515373	0.254078
1566	B cell	0	0	1	1	7	13	23	30	39	48	0.241844	0.304465
1567	luminal epithelial cell of mammary gland	0	5	9	20	26	33	42	55	68	82	0.175405	0.402545
1568	pericyte	0	3	5	8	11	13	17	18	20	24	0.443701	0.177086
1569	fibroblast	0	0	2	2	2	4	5	5	7	9	0.524148	-0.245403
1570	B cell	0	2	2	2	4	4	7	8	12	14	0.582609	0.315244
1571	adipocyte of breast	0	1	2	3	3	5	6	6	8	8	0.543895	-0.0378472
1572	B cell	0	1	2	4	6	11	16	26	35	42	0.273645	0.312005
1573	luminal epithelial cell of mammary gland	0	0	1	3	4	5	5	7	11	12	0.299674	0.234778
1574	pericyte	1	2	5	7	9	10	15	20	24	33	0.394486	0.474394
1575	B cell	0	2	2	3	7	8	12	13	18	23	0.293853	0.391182
1576	B cell	0	0	0	0	0	0	0	3	5	10	0.539715	0.0709625
1577	luminal epithelial cell of mammary gland	0	0	1	1	4	5	6	9	11	14	0.619935	0.229022
1578	B cell	0	2	2	4	6	11	14	22	32	40	0.445939	0.298745
1579	adipocyte of breast	0	0	3	3	3	3	3	5	6	7	0.406243	-0.0248618
1580	luminal epithelial cell of mammary gland	2	5	11	20	26	39	56	76	92	110	0.409656	0.323203
1581	fibroblast	0	0	2	4	6	12	17	25	30	35	0.431437	0.186983
1582	adipocyte of breast	0	0	1	3	3	7	11	16	21	25	0.4291	0.254644
1583	B cell	1	3	7	12	16	28	33	39	46	58	0.327205	0.244101
1584	B cell	2	2	2	3	5	5	5	7	7	8	0.352776	-0.123675
1585	fibroblast	0	1	2	5	11	18	28	35	40	48	0.310094	0.349059
1586	luminal epithelial cell of mammary gland	1	8	15	17	24	34	44	57	70	78	0.255824	0.326113
1587	luminal epithelial cell of mammary gland	0	0	3	3	4	6	8	9	9	12	0.367197	-0.11111
1588	fibroblast	0	0	0	4	9	14	22	28	32	34	0.536131	-0.261021
1589	fibroblast	1	4	9	20	30	36	43	53	64	77	0.3487	0.43594
1590	B cell	2	4	5	9	13	21	27	35	47	60	0.345985	0.378395
1591	B cell	1	2	2	3	3	7	9	11	18	23	0.251006	0.350045
1592	endothelial cell of lymphatic vessel	0	0	1	1	2	6	6	6	7	10	0.37631	-0.287579
1593	luminal epithelial cell of mammary gland	1	4	9	17	28	34	41	51	58	70	0.234585	0.365454
1594	mammary gland epithelial cell	0	1	1	1	3	3	4	6	8	9	0.724981	-0.0895165
1595	luminal epithelial cell of mammary gland	1	7	12	19	25	31	43	52	66	81	0.186165	0.352733
1596	fibroblast	1	4	8	12	16	21	28	35	43	48	0.508226	0.360124
1597	fibroblast	1	5	7	9	17	21	25	30	33	37	0.205239	-0.240765
1598	endothelial cell of lymphatic vessel	1	3	5	7	11	16	21	30	37	44	0.213289	0.342449
1599	adipocyte of breast	1	1	3	4	5	8	11	13	17	19	0.146888	0.0234821
1600	fibroblast	0	1	2	7	15	23	24	28	33	43	0.344646	0.213082
1601	mammary gland epithelial cell	0	0	1	1	1	1	2	2	2	2	0.578554	-0.087552
1602	B cell	3	6	8	9	9	9	10	12	14	16	0.273645	-0.0712981
1603	fibroblast	0	2	5	7	10	12	15	20	24	28	0.383097	0.151218
1604	luminal epithelial cell of mammary gland	1	4	8	15	18	28	33	38	45	52	0.314707	0.412458
1605	fibroblast	0	6	8	11	13	22	28	35	43	47	0.209741	0.382316
1606	B cell	1	2	2	2	4	5	9	9	12	14	0.543307	0.180983
1607	fibroblast	1	2	4	10	17	26	35	46	52	58	0.225137	0.417304
1608	endothelial cell of lymphatic vessel	0	2	3	4	8	16	23	36	48	57	0.335471	0.352313
1609	pericyte	0	0	0	1	2	4	7	11	14	15	0.640509	0.239175
1610	luminal epithelial cell of mammary gland	0	0	1	7	9	13	16	20	28	36	0.309499	0.399529
1611	B cell	0	0	1	3	6	7	9	10	11	12	0.463801	0.130768
1612	fibroblast	0	1	1	2	4	6	11	14	19	27	0.212432	0.234522
1613	fibroblast	2	5	8	10	14	18	20	24	29	38	0.356255	0.240582
1614	endothelial cell of lymphatic vessel	1	1	4	8	11	14	17	23	27	33	0.38298	0.284119
1615	fibroblast	0	2	4	8	10	17	25	31	36	48	0.265903	0.389947
1616	fibroblast	4	15	20	23	28	32	35	40	48	51	0.13285	-0.348098
1617	luminal epithelial cell of mammary gland	0	1	2	2	2	2	3	3	4	4	0.345581	0.320017
1618	fibroblast	0	1	1	3	9	16	20	23	28	39	0.51245	0.488025
1619	fibroblast	1	5	8	8	12	16	25	34	40	42	0.190592	0.36235
1620	adipocyte of breast	0	1	8	17	32	36	44	46	50	55	0.374455	-0.334913
1621	fibroblast	0	0	1	4	8	12	18	24	27	30	0.412194	-0.305537
1622	endothelial cell of lymphatic vessel	1	3	3	6	7	12	19	28	33	38	0.500324	-0.381567
1623	B cell	1	2	3	3	5	9	12	13	15	18	0.301212	0.262207
1624	mammary gland epithelial cell	1	2	2	4	5	5	7	9	9	13	0.480442	0.198442
1625	fibroblast	2	5	12	24	34	42	47	52	57	61	0.189667	-0.308778
1626	mammary gland epithelial cell	0	1	2	4	4	5	7	11	12	17	0.528618	0.141439
1627	fibroblast	0	1	5	6	8	13	16	20	26	32	0.39085	0.398724
1628	fibroblast	1	1	2	7	14	18	22	25	31	38	0.228744	0.366466
1629	luminal epithelial cell of mammary gland	1	7	16	22	31	41	51	64	81	95	0.404841	0.317828
1630	luminal epithelial cell of mammary gland	0	1	2	3	4	9	12	20	32	39	0.318612	0.418555
1631	B cell	0	1	1	2	5	8	10	13	17	17	0.217663	0.286137
1632	fibroblast	1	2	3	6	11	16	23	29	37	40	0.357979	-0.188448
1633	B cell	0	0	3	7	8	14	19	29	37	44	0.426709	0.348762
1634	endothelial cell of vascular tree	0	0	1	1	2	2	2	3	4	4	0.393968	-0.120099
1635	fibroblast	1	3	5	5	7	8	12	15	18	24	0.332022	-0.189196
1636	B cell	0	1	2	4	8	17	23	29	32	37	0.240219	0.314382
1637	B cell	0	1	5	6	10	18	22	27	37	43	0.773091	0.111085
1638	luminal epithelial cell of mammary gland	0	0	1	2	5	5	8	13	17	20	0.412102	0.203276
1639	luminal epithelial cell of mammary gland	1	2	3	6	8	10	13	15	17	19	0.274283	0.100352
1640	B cell	0	0	0	3	4	7	10	13	18	21	0.397039	0.189882
1641	luminal epithelial cell of mammary gland	0	2	2	4	6	6	6	6	11	14	0.229723	0.299923
1642	luminal epithelial cell of mammary gland	2	3	9	14	26	47	65	86	107	131	0.407479	0.393691
1643	luminal epithelial cell of mammary gland	0	0	1	2	4	4	8	12	15	18	0.517669	0.260195
1644	fibroblast	0	1	2	5	10	13	20	28	37	46	0.400105	0.353783
1645	luminal epithelial cell of mammary gland	0	1	1	2	4	7	8	14	17	22	0.276985	0.394174
1646	B cell	0	0	0	2	3	6	9	14	19	24	0.550904	0.106072
1647	B cell	1	1	1	2	2	2	4	9	10	12	0.424651	0.177376
1648	luminal epithelial cell of mammary gland	1	3	5	9	16	28	36	45	53	64	0.555268	0.344285
1649	endothelial cell of lymphatic vessel	0	0	1	1	4	5	11	15	26	34	0.142117	0.351036
1650	endothelial cell of vascular tree	0	1	2	5	9	12	13	17	20	24	0.427407	0.235198
1651	luminal epithelial cell of mammary gland	0	0	0	1	1	1	1	4	5	7	0.527004	-0.124844
1652	endothelial cell of lymphatic vessel	2	2	5	7	9	14	16	21	23	27	0.243696	0.23069
1653	fibroblast	1	2	5	7	11	13	19	26	33	41	0.344559	0.329164
1654	mammary gland epithelial cell	0	0	0	0	1	4	5	11	19	26	0.325583	0.177755
1655	adipocyte of breast	0	0	0	1	1	1	1	2	6	10	0.512531	-0.0138989
1656	fibroblast	2	2	5	7	8	11	13	15	19	22	0.381067	-0.23073
1657	endothelial cell of lymphatic vessel	2	2	6	8	13	22	29	38	49	59	0.374849	0.447396
1658	B cell	1	4	4	6	7	14	23	30	39	46	0.13285	0.384635
1659	pericyte	2	2	3	8	12	16	17	23	27	32	0.376552	0.270952
1660	luminal epithelial cell of mammary gland	0	0	2	4	4	6	6	8	12	17	0.311076	0.154618
1661	B cell	1	2	6	7	10	13	16	18	23	29	0.353462	0.235839
1662	luminal epithelial cell of mammary gland	2	5	5	11	23	35	49	65	86	107	0.189667	0.399659
1663	fibroblast	0	1	1	2	3	7	7	8	11	14	0.24977	0.0476199
1664	luminal epithelial cell of mammary gland	0	2	3	3	5	5	6	8	10	11	0.281447	0.295009
1665	B cell	0	0	1	2	2	4	5	6	6	6	0.322447	0.0392264
1666	B cell	1	2	3	4	7	10	15	20	26	31	0.381932	0.269198
1667	luminal epithelial cell of mammary gland	0	0	1	3	6	9	12	17	20	23	0.243653	0.419626
1668	luminal epithelial cell of mammary gland	0	0	0	0	1	2	3	5	9	10	0.649885	0.168535
1669	B cell	0	2	2	5	8	10	14	21	26	31	0.263777	0.316448
1670	luminal epithelial cell of mammary gland	0	5	8	11	17	25	31	43	55	69	0.380652	0.36885
1671	luminal epithelial cell of mammary gland	1	1	1	6	10	12	15	19	26	33	0.452303	0.403486
1672	fibroblast	1	4	7	12	20	29	38	46	55	65	0.486427	0.42531
1673	B cell	0	0	0	0	1	1	4	5	6	8	0.526371	-0.0126922
1674	fibroblast	0	1	2	3	4	6	9	13	21	25	0.459697	0.361661
1675	B cell	0	0	2	2	3	7	10	13	16	21	0.488648	0.257838
1676	luminal epithelial cell of mammary gland	2	3	3	3	3	5	6	6	8	12	0.206765	0.438708
1677	B cell	0	1	1	1	3	7	15	23	31	39	0.107834	0.467022
1678	B cell	1	1	2	3	3	4	5	5	8	10	0.348977	0.138676
1679	fibroblast	1	2	3	3	3	4	7	10	11	15	0.270598	0.27305
1680	luminal epithelial cell of mammary gland	0	0	1	2	4	7	9	13	13	20	0.415639	0.25505
1681	luminal epithelial cell of mammary gland	2	7	13	16	21	30	35	40	49	61	0.348987	0.387909
1682	B cell	1	4	4	5	9	12	17	20	24	30	0.424233	0.202906
1683	luminal epithelial cell of mammary gland	0	2	10	21	27	37	51	61	74	87	0.405225	0.342894
1684	B cell	0	0	2	2	2	2	3	4	5	7	0	0.171946
1685	adipocyte of breast	1	2	4	5	6	10	15	20	25	29	0.306384	0.140504
1686	mammary gland epithelial cell	1	2	2	5	8	9	10	11	13	13	0.60383	0.036825
1687	B cell	0	2	3	5	8	11	15	29	36	48	0.173539	0.394218
1688	luminal epithelial cell of mammary gland	1	1	1	1	1	1	2	2	3	5	0.357979	0.179307
1689	fibroblast	0	1	2	6	8	11	15	23	24	29	0.375806	0.192108
1690	endothelial cell of lymphatic vessel	0	0	2	2	3	4	6	6	8	8	0.557888	0.104841
1691	endothelial cell of lymphatic vessel	0	0	2	5	7	8	10	11	18	22	0.347834	0.161145
1692	luminal epithelial cell of mammary gland	0	3	6	11	20	30	41	54	70	82	0.0471483	0.409678
1693	B cell	1	5	10	19	24	34	42	49	54	60	0.300095	0.262427
1694	pericyte	0	0	1	1	2	5	8	10	15	16	0.473664	0.146449
1695	mammary gland epithelial cell	0	0	0	0	2	2	2	4	5	7	0.621045	-0.0599664
1696	B cell	0	0	0	1	2	2	4	5	6	7	0.17833	0.308536
1697	adipocyte of breast	0	0	2	5	7	8	11	14	17	20	0.412284	0.103097
1698	endothelial cell of lymphatic vessel	1	1	4	6	6	8	10	11	16	20	0.364428	0.303207
1699	luminal epithelial cell of mammary gland	0	0	0	1	1	4	5	8	12	15	0.560444	0.214816
1700	B cell	2	3	4	6	7	8	9	10	10	12	0.308254	0.183569
1701	fibroblast	1	1	4	5	9	13	15	22	30	36	0.205121	0.379437
1702	fibroblast	9	16	21	24	29	33	39	46	50	54	0.13285	-0.342975
1703	B cell	0	1	3	7	12	17	19	26	37	50	0.475513	0.314126
1704	fibroblast	1	3	5	5	7	10	18	21	26	34	0.439927	0.351655
1705	mammary gland epithelial cell	1	3	4	6	13	20	24	33	44	53	0.302843	0.297586
1706	endothelial cell of vascular tree	0	0	1	1	1	2	4	6	9	14	0.360104	0.225961
1707	endothelial cell of lymphatic vessel	0	0	3	5	14	17	24	33	37	44	0.406977	0.472094
1708	B cell	1	2	3	4	5	6	9	13	18	26	0.489809	0.250855
1709	luminal epithelial cell of mammary gland	0	0	2	8	12	18	23	33	47	55	0.469224	0.252738
1710	luminal epithelial cell of mammary gland	0	1	2	3	5	7	12	15	18	25	0.442489	0.352676
1711	luminal epithelial cell of mammary gland	0	0	2	2	4	4	7	12	15	15	0.449029	0.106556
1712	endothelial cell of vascular tree	1	2	2	4	8	12	12	17	20	27	0.403187	0.405251
1713	luminal epithelial cell of mammary gland	0	0	0	0	0	1	4	6	7	7	0.219927	-0.137381
1714	adipocyte of breast	1	2	3	4	6	7	11	13	15	20	0.393467	-0.340225
1715	luminal epithelial cell of mammary gland	1	1	2	2	2	4	4	4	6	7	0.520521	0.0388812
1716	luminal epithelial cell of mammary gland	0	3	6	12	18	20	28	37	39	50	0.186692	0.408163
1717	B cell	1	3	6	7	13	20	24	30	35	41	0.199926	0.289229
1718	adipocyte of breast	1	3	3	5	7	10	14	16	18	21	0.565986	0.124717
1719	fibroblast	0	2	3	3	5	7	8	9	10	11	0.463801	-0.130842
1720	B cell	0	0	0	0	0	1	3	5	8	9	0.275012	-0.0739994
1721	fibroblast	1	2	4	7	9	16	19	30	40	49	0.440558	0.333355
1722	fibroblast	0	1	2	3	6	9	14	17	21	32	0.509111	0.271173
1723	luminal epithelial cell of mammary gland	0	4	7	10	16	20	29	37	44	52	0.348987	0.350803
1724	endothelial cell of lymphatic vessel	1	4	5	6	7	8	10	16	20	24	0.299573	0.234202
1725	mammary gland epithelial cell	0	0	2	7	11	14	19	21	23	30	0.287748	0.091018
1726	luminal epithelial cell of mammary gland	0	0	0	1	1	1	2	4	5	5	0.551427	0.227693
1727	B cell	0	2	3	5	11	17	24	31	38	46	0.242975	0.259807
1728	fibroblast	0	1	2	4	9	14	18	27	33	41	0.381344	0.308278
1729	B cell	1	1	2	2	2	2	4	4	6	7	0.43787	-0.0305024
1730	luminal epithelial cell of mammary gland	1	7	17	24	32	43	49	60	67	78	0.146888	0.344659
1731	endothelial cell of vascular tree	0	0	2	3	3	3	4	4	5	8	0.453444	-0.394296
1732	luminal epithelial cell of mammary gland	0	0	3	3	3	7	11	16	22	30	0.494469	0.346424
1733	luminal epithelial cell of mammary gland	1	2	2	4	6	11	13	18	21	27	0.278318	0.218285
1734	endothelial cell of vascular tree	0	0	0	0	1	1	1	1	3	4	0.416761	-0.183038
1735	B cell	2	5	5	6	9	11	16	25	35	43	0.0822461	0.306677
1736	B cell	0	2	5	7	12	18	23	32	38	46	0.464501	0.244596
1737	luminal epithelial cell of mammary gland	0	0	0	1	4	6	7	9	13	18	0.495436	0.0890452
1738	B cell	1	4	6	8	11	18	21	28	34	39	0.529027	0.20133
1739	pericyte	0	1	2	4	5	5	6	9	10	11	0.502567	0.125637
1740	fibroblast	0	2	5	10	14	16	18	20	26	32	0.620187	-0.165772
1741	luminal epithelial cell of mammary gland	1	1	2	2	2	4	5	8	11	17	0.22634	0.342425
1742	adipocyte of breast	1	2	4	7	7	7	8	9	11	14	0.560887	0.0786237
1743	fibroblast	0	0	1	1	2	6	7	14	17	21	0.287697	0.162287
1744	B cell	0	2	6	8	12	18	23	31	39	43	0.544617	0.301075
1745	B cell	0	0	2	4	8	12	17	22	29	34	0.27024	0.286473
1746	B cell	2	2	2	4	7	9	13	20	27	31	0.272741	0.25846
1747	B cell	0	0	0	0	1	1	2	5	7	10	0.331464	0.0954736
1748	B cell	1	2	2	3	6	6	6	7	7	8	0.211483	0.341947
1749	B cell	1	1	2	4	7	7	10	11	15	21	0.366119	0.17582
1750	fibroblast	0	1	2	5	7	8	9	12	15	20	0.630309	-0.123798
1751	adipocyte of breast	0	1	5	8	10	13	16	23	32	41	0.516705	0.306406
1752	B cell	1	1	1	2	6	6	6	7	9	9	0.264408	0.0491159
1753	fibroblast	0	2	2	4	6	8	10	12	18	25	0.482103	0.424778
1754	fibroblast	1	2	2	8	10	10	10	12	12	14	0.330999	0.121017
1755	fibroblast	1	4	4	7	10	15	17	20	27	41	0.443608	0.373285
1756	fibroblast	1	2	3	6	7	10	10	13	17	25	0.278324	0.0892858
1757	fibroblast	0	0	2	3	3	5	6	9	12	16	0.609966	0.178725
1758	luminal epithelial cell of mammary gland	0	5	12	20	25	33	43	51	58	70	0.388602	0.197493
1759	endothelial cell of vascular tree	0	0	2	9	13	16	22	27	38	51	0.333636	0.377384
1760	adipocyte of breast	0	1	2	7	7	12	17	21	23	30	0.161872	0.176901
1761	endothelial cell of vascular tree	0	0	1	1	2	6	10	10	13	19	0.300271	0.442382
1762	luminal epithelial cell of mammary gland	0	0	1	1	1	1	1	1	4	6	0.347694	0.223171
1763	B cell	2	5	8	16	22	34	42	54	70	84	0.3021	0.444818
1764	B cell	1	1	3	12	16	20	31	41	49	57	0.288216	0.341089
1765	endothelial cell of vascular tree	0	0	0	0	0	1	1	1	1	1	0.364329	0.123501
1766	luminal epithelial cell of mammary gland	0	1	5	12	21	31	43	55	67	82	0.345071	0.378563
1767	B cell	3	7	9	12	12	14	16	16	18	21	0.308544	-0.125686
1768	B cell	0	3	5	6	7	9	9	9	9	11	0.390865	0.0572053
1769	fibroblast	0	0	2	6	11	18	28	33	39	47	0.156513	0.370064
1770	luminal epithelial cell of mammary gland	0	0	4	9	12	21	27	35	40	47	0.467073	0.276418
1771	luminal epithelial cell of mammary gland	1	4	11	19	27	40	53	72	84	107	0.434037	0.390145
1772	fibroblast	1	2	4	4	10	13	15	17	19	29	0.27832	0.472677
1773	fibroblast	1	2	6	8	11	12	18	22	28	32	0.291876	0.176992
1774	mammary gland epithelial cell	0	1	5	8	9	11	11	14	16	17	0.298721	0.0403287
1775	fibroblast	2	5	13	17	21	30	37	45	52	64	0.13285	-0.276554
1776	B cell	0	1	2	10	14	16	20	27	32	43	0.413916	0.348297
1777	fibroblast	0	0	1	2	5	10	12	18	23	33	0.412001	0.499353
1778	luminal epithelial cell of mammary gland	0	0	2	3	4	6	7	10	13	16	0.383046	0.242585
1779	B cell	0	2	3	3	4	4	6	10	14	16	0.528531	0.175971
1780	endothelial cell of lymphatic vessel	1	1	4	4	6	8	14	21	28	35	0.211899	0.353307
1781	luminal epithelial cell of mammary gland	0	0	1	1	1	3	4	8	11	13	0.540913	0.206274
1782	fibroblast	0	2	5	6	11	15	22	26	35	48	0.422054	0.401628
1783	fibroblast	1	3	7	10	13	16	21	23	33	38	0.486377	0.331745
1784	adipocyte of breast	0	1	3	4	12	20	26	35	39	44	0.59682	-0.241996
1785	B cell	1	2	5	5	10	13	14	16	16	21	0.13703	0.176692
1786	mammary gland epithelial cell	1	1	3	7	18	31	46	59	72	86	0.352804	0.337138
1787	fibroblast	1	1	4	7	11	16	19	23	28	31	0.075393	0.279673
1788	B cell	0	0	1	3	3	4	5	7	9	12	0.208813	0.283019
1789	fibroblast	2	12	21	22	23	29	32	36	41	46	0.189667	-0.372279
1790	fibroblast	0	3	8	11	18	23	31	41	44	56	0.224824	0.330796
1791	fibroblast	2	3	3	6	11	14	20	24	28	31	0.209741	0.15602
1792	luminal epithelial cell of mammary gland	1	5	6	12	17	28	37	39	50	61	0.263068	0.409202
1793	luminal epithelial cell of mammary gland	0	1	1	1	2	2	6	10	12	17	0.361913	0.289874
1794	fibroblast	0	0	1	2	2	5	8	10	12	15	0.355255	0.0489458
1795	B cell	0	0	1	1	6	11	14	22	26	35	0.441351	0.162373
1796	luminal epithelial cell of mammary gland	0	0	0	0	1	2	3	3	3	4	0.641168	-0.0377881
1797	adipocyte of breast	1	3	8	9	11	15	18	25	34	41	0.553947	0.322333
1798	fibroblast	0	0	2	5	9	15	20	31	38	46	0.41054	0.472659
1799	fibroblast	2	5	8	10	17	18	23	30	39	49	0.452371	0.335526
1800	endothelial cell of vascular tree	1	2	3	3	9	17	26	33	47	56	0.478431	0.487784
1801	B cell	0	0	0	0	3	4	4	4	7	10	0.570677	-0.0332857
1802	endothelial cell of vascular tree	2	3	5	6	7	8	11	12	13	15	0.438118	-0.0813309
1803	B cell	0	0	2	3	3	4	4	4	5	6	0.321886	0.11618
1804	fibroblast	0	1	3	3	4	4	5	9	15	16	0.310804	0.148168
1805	B cell	0	0	0	1	3	5	8	8	10	14	0.457706	0.218382
1806	luminal epithelial cell of mammary gland	1	1	2	2	9	18	25	39	54	70	0.679168	0.254112
1807	fibroblast	1	2	4	4	4	5	6	7	12	16	0.392222	0.451327
1808	B cell	0	1	3	3	5	6	10	11	15	20	0.312699	0.276189
1809	B cell	1	2	6	9	14	19	25	28	35	40	0.286813	0.260973
1810	endothelial cell of lymphatic vessel	0	1	1	3	4	5	7	9	9	10	0.39994	-0.0162584
1811	fibroblast	0	1	1	3	3	5	10	14	19	29	0.494496	0.373492
1812	B cell	1	2	5	5	13	20	28	34	45	51	0.251795	0.297072
1813	fibroblast	2	4	11	15	19	25	33	41	48	58	0.132988	-0.271871
1814	mammary gland epithelial cell	0	1	1	1	1	1	3	3	6	7	0.378274	0.356618
1815	pericyte	1	2	4	9	13	17	22	26	32	34	0.375403	0.385731
1816	B cell	0	2	3	4	6	15	22	32	43	56	0.300911	0.370926
1817	B cell	0	1	4	7	7	11	14	17	20	25	0.462437	0.201955
1818	luminal epithelial cell of mammary gland	1	2	3	5	8	12	14	20	23	26	0.447525	-0.03299
1819	luminal epithelial cell of mammary gland	0	0	2	2	2	6	7	11	12	14	0.264887	0.264814
1820	fibroblast	1	4	6	8	9	18	22	24	28	30	0.297461	0.266783
1821	luminal epithelial cell of mammary gland	1	5	9	13	17	22	33	45	56	65	0.281991	0.361337
1822	B cell	0	0	0	1	1	1	1	1	2	4	0.298198	-0.0489196
1823	luminal epithelial cell of mammary gland	2	2	4	9	16	26	36	47	61	75	0.205239	0.409906
1824	B cell	0	1	2	2	2	3	3	3	6	8	0.542307	0.107875
1825	luminal epithelial cell of mammary gland	0	0	0	0	0	1	2	3	4	6	0.504537	0.0120514
1826	B cell	0	0	0	1	3	3	3	4	6	7	0.574317	0.0922548
1827	luminal epithelial cell of mammary gland	0	2	3	7	10	16	19	23	32	39	0.324613	0.241076
1828	adipocyte of breast	1	5	7	8	11	15	20	24	33	42	0.45218	0.319995
1829	B cell	0	1	2	3	3	4	4	5	6	6	0.322447	0.057022
1830	mammary gland epithelial cell	1	3	9	17	31	47	65	88	106	127	0.44169	0.351362
1831	B cell	0	0	0	1	1	4	7	10	12	17	0.501063	0.279856
1832	fibroblast	1	3	5	8	13	16	18	24	28	32	0.343528	0.331323
1833	endothelial cell of lymphatic vessel	0	0	0	0	0	0	1	2	3	3	0.301837	0.015739
1834	B cell	0	3	5	6	8	16	22	32	41	50	0.249328	0.264968
1835	luminal epithelial cell of mammary gland	0	1	3	4	4	8	8	8	9	13	0.554331	-0.213155
1836	luminal epithelial cell of mammary gland	1	4	8	10	13	14	22	26	30	42	0.37417	0.172616
1837	luminal epithelial cell of mammary gland	0	0	1	1	2	2	3	6	6	10	0.351814	0.361399
1838	luminal epithelial cell of mammary gland	0	0	0	2	5	8	10	10	13	17	0.453143	0.347947
1839	luminal epithelial cell of mammary gland	0	1	2	2	5	13	17	26	31	35	0.428902	0.205873
1840	B cell	0	1	3	4	10	13	14	18	21	26	0.523792	0.164107
1841	B cell	0	0	1	1	2	4	5	7	7	7	0.356016	-0.28132
1842	luminal epithelial cell of mammary gland	0	1	2	2	5	5	7	10	12	14	0.38422	0.330994
1843	mammary gland epithelial cell	0	2	3	3	5	5	7	10	11	11	0.560974	0.25881
1844	endothelial cell of vascular tree	0	1	3	4	8	15	21	26	29	38	0.272224	0.297838
1845	B cell	0	0	1	2	2	5	6	8	11	15	0.244881	0.139926
1846	B cell	1	1	1	1	4	4	4	4	6	7	0.353691	-0.239825
1847	B cell	0	0	1	7	9	13	21	30	36	44	0.0410071	0.281019
1848	fibroblast	0	1	4	4	6	6	11	13	13	16	0.454193	-0.230533
1849	fibroblast	0	0	0	4	9	13	18	21	24	28	0.394777	0.216425
1850	fibroblast	0	1	1	1	1	3	3	4	5	7	0.418676	-0.0251952
1851	B cell	1	2	3	5	6	6	6	7	7	9	0.318387	-0.0146173
1852	mammary gland epithelial cell	0	0	1	3	4	4	5	7	8	11	0.344646	0.277492
1853	fibroblast	5	18	21	25	28	32	35	39	46	50	0.13285	-0.356226
1854	B cell	0	2	3	7	7	9	14	21	27	31	0.42023	0.226631
1855	fibroblast	2	6	12	19	29	38	44	49	55	58	0.322447	-0.315669
1856	luminal epithelial cell of mammary gland	0	0	1	4	12	21	23	31	39	45	0.366771	0.372902
1857	B cell	0	0	1	1	1	2	2	3	6	8	0.32327	0.0038691
1858	luminal epithelial cell of mammary gland	1	3	3	5	6	7	11	17	25	28	0.304569	0.413875
1859	B cell	1	1	2	4	5	8	13	18	21	25	0.246059	0.338516
1860	B cell	0	0	2	4	6	11	14	16	22	25	0.435506	0.379323
1861	pericyte	0	3	8	10	12	14	16	20	21	26	0.447742	0.300321
1862	luminal epithelial cell of mammary gland	1	2	5	9	17	31	41	51	58	67	0.40006	0.30879
1863	fibroblast	1	5	9	14	20	26	37	44	53	63	0.17099	-0.288074
1864	B cell	1	2	6	8	12	19	25	35	39	45	0.278242	0.280696
1865	luminal epithelial cell of mammary gland	0	1	1	1	2	3	3	6	8	13	0.409906	0.0210052
1866	luminal epithelial cell of mammary gland	0	1	1	3	3	3	4	6	7	8	0.35732	0.0443392
1867	B cell	0	0	1	1	3	4	5	7	9	10	0.165927	0.239381
1868	luminal epithelial cell of mammary gland	0	1	3	3	4	4	5	5	10	12	0.496369	0.0207478
1869	B cell	0	2	3	4	7	10	17	22	29	33	0.0677152	0.193514
1870	B cell	0	1	1	2	2	4	5	10	14	14	0.592015	-0.0990761
1871	mammary gland epithelial cell	0	0	1	1	2	2	2	2	3	3	0.547686	-0.116843
1872	fibroblast	0	0	1	3	6	12	18	25	33	39	0.364508	0.466115
1873	B cell	0	3	4	6	8	9	14	17	23	28	0.194398	0.377036
1874	fibroblast	0	1	1	2	3	6	7	9	12	15	0.474106	0.047106
1875	luminal epithelial cell of mammary gland	0	1	2	4	7	12	22	29	40	57	0.186692	0.396845
1876	endothelial cell of vascular tree	0	0	1	5	10	18	29	37	46	59	0.487225	0.320094
1877	B cell	1	2	4	5	7	8	11	11	13	17	0.391653	0.377855
1878	mammary gland epithelial cell	0	1	2	5	6	8	10	11	12	15	0.586852	0.226398
1879	luminal epithelial cell of mammary gland	0	3	4	12	19	27	32	40	48	60	0.494064	0.372114
1880	B cell	1	1	4	8	13	15	17	20	24	31	0.402566	0.424819
1881	fibroblast	4	15	18	21	24	30	32	35	38	43	0.228744	-0.380103
1882	fibroblast	0	2	3	3	7	10	14	19	22	24	0.301106	0.456611
1883	fibroblast	0	1	2	5	9	20	28	38	49	60	0.298988	0.468094
1884	adipocyte of breast	1	6	8	15	20	27	33	37	43	55	0.402483	0.304281
1885	B cell	0	1	3	4	8	11	17	27	38	45	0.234298	0.325132
1886	luminal epithelial cell of mammary gland	1	1	3	4	6	7	9	12	14	19	0.378568	0.352918
1887	fibroblast	0	0	0	1	2	2	2	3	3	8	0.512862	0.204293
1888	fibroblast	1	1	3	4	10	13	17	18	23	28	0.153072	0.360298
1889	B cell	0	1	6	10	17	24	33	39	50	58	0.437556	0.194198
1890	luminal epithelial cell of mammary gland	2	7	16	26	38	51	62	72	85	95	0.141483	0.313379
1891	B cell	2	5	8	9	9	10	13	14	16	16	0.449284	0.120805
1892	B cell	0	2	3	5	9	12	21	30	41	49	0.0818644	0.392561
1893	endothelial cell of lymphatic vessel	0	1	2	3	5	10	17	22	38	46	0.201623	0.336377
1894	fibroblast	1	3	7	9	14	22	25	29	34	44	0.269654	0.318438
1895	luminal epithelial cell of mammary gland	0	0	0	1	1	2	2	2	2	2	0.709697	-0.251084
1896	luminal epithelial cell of mammary gland	0	1	3	6	10	10	12	13	16	19	0.25334	0.14251
1897	luminal epithelial cell of mammary gland	0	0	3	5	5	6	12	13	16	19	0.276306	0.23111
1898	B cell	0	1	1	5	8	8	12	15	19	22	0.355177	0.220577
1899	luminal epithelial cell of mammary gland	0	0	1	1	5	6	15	24	31	38	0.384248	0.29599
1900	B cell	0	0	1	2	3	4	5	11	13	19	0.421753	0.381437
1901	B cell	0	0	4	9	11	19	26	32	41	50	0.475692	0.315752
1902	endothelial cell of lymphatic vessel	0	1	2	3	3	6	7	9	13	17	0.315019	0.0421694
1903	B cell	2	4	8	9	9	11	13	18	25	30	0.31398	0.295976
1904	adipocyte of breast	0	0	0	0	0	0	1	1	1	2	0.716893	-0.150055
1905	fibroblast	0	2	4	6	8	16	28	39	52	59	0.133525	0.430893
1906	B cell	0	0	0	1	1	1	4	6	6	10	0.146319	0.0903329
1907	mammary gland epithelial cell	0	1	1	2	5	6	8	8	9	11	0.443836	-0.129706
1908	fibroblast	0	1	4	5	11	13	17	24	31	36	0.55408	0.328006
1909	adipocyte of breast	0	2	6	7	8	8	11	13	14	15	0.674723	-0.0380132
1910	B cell	1	1	1	2	3	3	3	5	7	9	0.136823	0.0954677
1911	B cell	0	0	3	6	10	16	26	37	45	56	0.324692	0.355897
1912	B cell	0	0	1	1	4	4	6	8	9	10	0.479007	0.135016
1913	mammary gland epithelial cell	0	1	3	9	14	25	28	39	48	60	0.198413	0.332206
1914	luminal epithelial cell of mammary gland	0	1	4	9	12	22	29	35	39	44	0.358464	0.0500472
1915	fibroblast	0	1	1	7	13	20	33	40	50	62	0.438364	0.42945
1916	endothelial cell of vascular tree	0	1	4	8	12	20	24	28	36	47	0.30883	0.3212
1917	fibroblast	0	0	4	6	10	11	22	28	37	44	0.32409	0.41957
1918	adipocyte of breast	0	0	0	1	2	3	6	7	9	10	0.387685	-0.0736767
1919	luminal epithelial cell of mammary gland	0	0	1	2	8	12	21	29	39	43	0.410088	0.286237
1920	luminal epithelial cell of mammary gland	0	1	2	4	11	20	25	30	38	44	0.329876	0.337772
1921	fibroblast	0	0	1	1	1	2	2	3	4	5	0.281578	-0.427705
1922	B cell	1	2	7	11	16	23	30	43	58	71	0.342597	0.417341
1923	luminal epithelial cell of mammary gland	0	0	1	1	3	7	7	13	18	27	0.577892	0.301003
1924	mammary gland epithelial cell	0	1	2	3	6	8	13	17	21	28	0.153038	0.286795
1925	pericyte	1	1	1	4	7	10	14	19	24	28	0.50723	0.186172
1926	endothelial cell of vascular tree	0	0	1	1	4	11	21	29	39	45	0.495685	0.170251
1927	fibroblast	1	2	3	6	9	15	18	24	27	29	0.424592	0.265975
1928	B cell	0	0	0	1	4	4	4	5	6	7	0.31226	-0.0400692
1929	endothelial cell of lymphatic vessel	0	0	2	3	5	7	9	10	11	16	0.369283	0.0453662
1930	luminal epithelial cell of mammary gland	1	4	5	7	11	13	14	16	19	20	0.155178	0.16241
1931	luminal epithelial cell of mammary gland	0	1	2	2	4	6	7	10	12	16	0.499287	-0.0505723
1932	luminal epithelial cell of mammary gland	1	2	3	7	15	23	27	33	39	42	0.34047	0.331908
1933	B cell	0	0	7	13	19	31	45	54	64	72	0.146888	0.386098
1934	luminal epithelial cell of mammary gland	1	1	1	1	1	3	4	5	8	10	0.277557	0.0807826
1935	luminal epithelial cell of mammary gland	2	6	11	21	29	41	55	71	90	109	0.426548	0.390112
1936	mammary gland epithelial cell	0	0	2	3	6	7	9	13	15	19	0.310361	0.198974
1937	luminal epithelial cell of mammary gland	0	0	0	1	2	2	3	4	6	7	0.48902	0.0341172
1938	adipocyte of breast	1	3	6	11	16	25	34	42	46	50	0.376473	0.39009
1939	luminal epithelial cell of mammary gland	2	5	13	17	24	40	51	65	79	97	0.0998318	0.360425
1940	luminal epithelial cell of mammary gland	0	2	10	17	28	39	50	60	73	86	0.23902	0.331731
1941	endothelial cell of lymphatic vessel	0	2	4	7	10	16	19	27	34	43	0.424708	0.432163
1942	fibroblast	0	0	0	3	6	11	13	13	15	21	0.287047	0.131718
1943	fibroblast	1	3	6	9	20	26	33	41	51	59	0.452095	0.315213
1944	B cell	0	0	0	1	1	3	4	5	5	6	0.592097	-0.377832
1945	luminal epithelial cell of mammary gland	2	7	14	22	27	41	55	61	73	84	0	0.392569
1946	luminal epithelial cell of mammary gland	4	8	16	23	31	37	45	57	70	82	0.37417	0.363948
1947	B cell	0	1	1	2	8	9	15	17	20	24	0.19197	0.308413
1948	B cell	0	0	1	1	5	10	15	18	25	33	0.24385	0.251255
1949	B cell	0	0	1	3	6	7	9	13	18	20	0.428795	0.336984
1950	endothelial cell of vascular tree	0	1	3	9	16	21	31	40	52	60	0.311701	0.442118
1951	fibroblast	0	0	3	12	19	26	29	36	43	54	0.390865	0.291399
1952	B cell	0	1	1	2	5	8	9	13	21	27	0.325528	0.267723
1953	endothelial cell of lymphatic vessel	1	1	2	2	2	2	3	3	3	5	0.409506	0.0710453
1954	B cell	0	0	3	5	5	6	7	10	10	12	0.328071	-0.244326
1955	fibroblast	0	1	3	5	7	8	8	9	11	11	0.42294	-0.131904
1956	luminal epithelial cell of mammary gland	1	2	6	11	16	24	31	36	42	52	0.409393	0.0666375
1957	endothelial cell of vascular tree	0	3	6	16	23	27	33	38	46	55	0.243019	0.289349
1958	B cell	0	0	0	2	2	7	10	12	19	26	0.17099	0.126753
1959	B cell	0	0	0	0	1	6	8	11	12	15	0.227101	-0.0723074
1960	luminal epithelial cell of mammary gland	1	1	4	9	19	26	35	44	54	67	0.29227	0.359533
1961	endothelial cell of vascular tree	1	2	3	4	4	6	8	11	18	24	0.190416	0.232153
1962	luminal epithelial cell of mammary gland	0	0	1	4	6	8	12	14	17	18	0.594648	0.181436
1963	adipocyte of breast	0	2	8	16	26	35	44	50	56	61	0.494298	-0.310581
1964	fibroblast	0	0	0	0	1	2	3	6	11	18	0.364129	0.360499
1965	B cell	1	1	1	1	2	3	5	14	18	21	0.350275	0.303744
1966	endothelial cell of lymphatic vessel	0	1	2	3	4	6	9	11	12	19	0.263927	0.154492
1967	fibroblast	0	2	4	4	4	8	11	14	16	18	0.495096	0.323499
1968	fibroblast	0	2	2	3	3	4	4	4	5	7	0.24018	-0.177302
1969	luminal epithelial cell of mammary gland	0	5	7	16	25	35	48	56	67	79	0.394929	0.212786
1970	endothelial cell of vascular tree	2	2	3	6	13	17	22	26	32	38	0.311076	0.37866
1971	B cell	0	0	0	1	4	11	20	30	36	43	0.262938	0.327334
1972	B cell	0	1	1	4	7	9	16	23	29	35	0.385729	0.218168
1973	luminal epithelial cell of mammary gland	0	1	3	4	5	5	5	6	7	9	0.383642	0.0856365
1974	fibroblast	0	0	1	2	3	4	5	5	6	7	0.505051	-0.38523
1975	mammary gland epithelial cell	0	1	1	2	7	13	15	19	24	28	0.207229	0.150269
1976	fibroblast	0	2	6	9	14	18	24	32	36	43	0.151243	0.326776
1977	B cell	0	0	3	4	6	9	15	19	27	33	0.380652	0.352759
1978	endothelial cell of lymphatic vessel	0	0	0	0	0	1	1	1	1	1	0.534465	-0.0414335
1979	mammary gland epithelial cell	0	0	0	0	1	2	7	7	9	12	0.788275	-0.0596016
1980	luminal epithelial cell of mammary gland	0	0	0	1	5	7	9	11	14	16	0.248989	0.245347
1981	B cell	0	1	1	6	9	17	24	30	36	46	0.463801	0.293244
1982	fibroblast	1	3	9	11	14	20	25	32	37	47	0.357979	0.331446
1983	B cell	1	1	2	2	2	3	5	7	10	13	0.320382	0.342574
1984	fibroblast	0	2	4	9	12	15	19	26	30	36	0.342457	0.364167
1985	fibroblast	1	1	3	3	6	7	9	11	14	17	0.398149	0.338129
1986	luminal epithelial cell of mammary gland	0	2	4	5	8	11	15	20	22	24	0.202545	0.0757533
1987	endothelial cell of vascular tree	0	1	5	7	15	19	24	32	39	46	0.307693	0.360024
1988	fibroblast	0	0	1	1	1	1	2	4	4	5	0.412642	0.0405064
1989	fibroblast	0	2	4	5	7	10	14	19	24	29	0.553971	-0.183691
1990	fibroblast	0	1	2	6	9	12	18	22	28	39	0.214784	0.202123
1991	luminal epithelial cell of mammary gland	0	0	0	0	0	2	7	11	12	18	0.58482	0.38273
1992	luminal epithelial cell of mammary gland	0	1	3	11	22	31	44	60	72	89	0.261811	0.335013
1993	fibroblast	0	2	6	8	12	18	24	28	38	48	0.541101	0.364096
1994	fibroblast	0	1	2	4	4	6	8	11	14	16	0.449447	0.217229
1995	B cell	1	1	2	3	10	17	22	32	42	48	0.523331	0.337677
1996	fibroblast	0	0	0	1	1	3	4	5	6	8	0.622668	-0.0369658
1997	fibroblast	0	1	1	1	2	2	2	3	3	6	0.617562	0.14913
1998	fibroblast	3	5	8	14	24	32	40	47	55	62	0	-0.277465
[truncated: 802 more rows]

## Sheet: CeLEry
						test cell index	cell type	hit neighbors with k=20	hit neighbors with k=40	hit neighbors with k=60	hit neighbors with k=80	hit neighbors with k=100	hit neighbors with k=120	hit neighbors with k=140	hit neighbors with k=160	hit neighbors with k=180	hit neighbors with k=200	jsd	spearman corr
						0	fibroblast	0	1	2	3	9	11	12	17	19	24	0.440665	-0.0315101
						1	fibroblast	0	0	1	3	8	8	10	11	12	17	0.58681	-0.052449
						2	fibroblast	0	0	0	0	1	2	5	7	14	18	0.633168	0.185272
						3	luminal epithelial cell of mammary gland	0	0	2	2	2	3	5	7	9	11	0.444441	0.0636897
						4	fibroblast	1	1	1	3	6	14	17	21	25	30	0.383474	0.183859
						5	fibroblast	0	2	3	9	15	21	25	28	34	38	0.381403	0.139001
						6	B cell	0	0	2	5	6	7	9	10	15	17	0.426846	0.140657
						7	luminal epithelial cell of mammary gland	0	1	1	1	6	9	11	12	14	15	0.452869	-0.038999
						8	fibroblast	0	1	1	2	6	10	14	16	18	23	0.306258	0.312565
						9	fibroblast	0	1	2	6	7	8	13	15	18	19	0.581641	0.037026
						10	B cell	1	1	3	5	5	7	7	13	15	20	0.205971	0.0639657
						11	fibroblast	0	0	0	1	3	4	7	9	11	15	0.732238	0.252147
						12	B cell	0	0	0	5	8	12	15	22	28	33	0.381892	0.267528
						13	adipocyte of breast	0	2	2	5	7	12	15	17	17	22	0.384119	0.113398
						14	luminal epithelial cell of mammary gland	0	0	0	3	4	6	10	13	17	19	0.424022	0.298614
						15	B cell	1	3	5	9	11	14	16	19	22	27	0.450095	0.103428
						16	fibroblast	1	1	3	5	6	10	10	16	18	22	0.407674	0.081735
						17	luminal epithelial cell of mammary gland	0	0	0	0	0	1	2	4	5	6	0.364674	-0.0370391
						18	fibroblast	0	2	4	8	10	13	17	19	22	22	0.335245	0.31441
						19	adipocyte of breast	0	0	2	3	6	6	10	13	16	22	0.327953	-0.00786523
						20	luminal epithelial cell of mammary gland	0	0	1	2	2	2	4	6	9	13	0.711163	0.089589
						21	B cell	0	0	1	3	6	9	11	13	18	28	0.43787	0.205531
						22	B cell	1	4	5	8	13	17	22	27	32	41	0.343123	0.168189
						23	fibroblast	1	1	2	2	5	6	7	10	17	23	0.309895	-0.00798993
						24	fibroblast	0	1	1	1	4	5	6	10	10	12	0.464501	-0.0611324
						25	endothelial cell of vascular tree	1	3	5	7	11	16	20	23	28	34	0.311493	0.141375
						26	endothelial cell of lymphatic vessel	1	2	3	3	9	9	17	19	24	30	0.379561	0.110942
						27	B cell	0	0	1	2	4	8	14	19	24	27	0.531934	0.118199
						28	B cell	0	0	1	2	2	2	5	6	8	9	0.538965	-0.0381505
						29	luminal epithelial cell of mammary gland	0	0	3	4	6	8	11	15	17	20	0.49657	0.0755956
						30	endothelial cell of vascular tree	0	0	3	5	8	12	16	22	25	28	0.425776	0.309955
						31	B cell	0	1	3	3	5	11	13	18	23	31	0.463801	0.0674095
						32	fibroblast	0	1	2	4	4	4	5	7	8	11	0.705412	-0.176709
						33	luminal epithelial cell of mammary gland	0	2	2	4	6	11	16	20	22	28	0.383296	0.0981125
						34	fibroblast	0	0	1	2	2	2	2	3	5	8	0.634713	-0.0414709
						35	mammary gland epithelial cell	0	1	1	2	4	7	13	13	14	17	0.356121	0.0325417
						36	endothelial cell of vascular tree	1	2	2	3	4	7	9	15	19	19	0.581853	-0.0398896
						37	fibroblast	0	0	1	3	5	8	10	14	18	24	0.496387	0.0228155
						38	luminal epithelial cell of mammary gland	0	0	0	1	1	3	5	8	9	14	0.568817	-0.0369172
						39	adipocyte of breast	0	1	1	1	2	4	6	9	12	19	0.770642	-0.0306229
						40	luminal epithelial cell of mammary gland	0	0	3	3	6	9	14	16	19	26	0.451224	0.107122
						41	luminal epithelial cell of mammary gland	0	0	2	3	3	5	8	12	15	18	0.443387	0.0385234
						42	fibroblast	0	1	3	5	8	11	13	19	24	29	0.311063	0.147686
						43	mammary gland epithelial cell	0	0	1	1	1	4	5	7	13	15	0.4679	-0.0271843
						44	endothelial cell of vascular tree	0	0	2	5	7	10	12	20	22	25	0.648366	0.16717
						45	luminal epithelial cell of mammary gland	0	1	1	2	3	5	8	10	14	18	0.31894	0.113063
						46	B cell	0	4	6	9	10	15	19	27	29	34	0.44623	0.114359
						47	luminal epithelial cell of mammary gland	1	3	4	8	13	16	23	23	25	28	0.726663	0.10332
						48	B cell	2	3	6	13	15	18	21	26	27	29	0.437556	0.227077
						49	adipocyte of breast	1	6	9	11	14	17	20	21	25	33	0.694113	0.266113
						50	fibroblast	0	1	2	2	5	12	16	19	22	23	0.637685	0.07377
						51	fibroblast	0	0	1	1	2	4	5	10	14	16	0.728427	-0.0267518
						52	luminal epithelial cell of mammary gland	0	0	1	5	8	10	14	15	16	19	0.646409	0.0127718
						53	fibroblast	1	1	1	1	2	2	4	5	7	9	0.596445	-0.0490489
						54	endothelial cell of vascular tree	0	0	1	1	6	6	9	12	15	17	0.660538	0.132948
						55	endothelial cell of lymphatic vessel	0	1	3	6	9	13	17	23	27	31	0.254922	0.0796922
						56	B cell	0	0	1	2	2	3	7	10	10	12	0.513006	0.143432
						57	pericyte	0	1	2	4	5	8	10	15	17	20	0.313656	0.2808
						58	fibroblast	1	1	2	2	3	4	6	11	13	16	0.419434	0.0258285
						59	B cell	0	0	0	0	2	4	6	10	11	13	0.630645	0.180822
						60	endothelial cell of lymphatic vessel	0	1	2	4	6	12	16	20	23	29	0.533033	0.221688
						61	adipocyte of breast	0	0	0	1	2	2	3	5	9	10	0.53519	0.0424762
						62	fibroblast	0	0	0	2	4	6	7	9	12	17	0.402068	-0.0589275
						63	endothelial cell of vascular tree	1	2	5	9	14	17	21	28	31	32	0.433703	0.209152
						64	luminal epithelial cell of mammary gland	0	0	1	2	3	3	4	5	7	7	0.412102	-0.177257
						65	fibroblast	0	2	5	5	10	10	13	18	24	31	0.543373	0.152642
						66	luminal epithelial cell of mammary gland	0	0	0	0	3	7	10	14	21	28	0.235372	0.228809
						67	pericyte	1	2	2	4	5	8	11	11	14	18	0.568011	0.23259
						68	B cell	0	0	1	3	6	8	10	12	14	20	0.455931	0.112776
						69	luminal epithelial cell of mammary gland	0	0	3	4	7	8	9	11	13	18	0.483272	0.0774437
						70	luminal epithelial cell of mammary gland	0	2	2	3	4	9	13	17	25	31	0.476152	0.0307796
						71	pericyte	0	0	0	0	2	6	8	11	12	16	0.441118	0.102358
						72	luminal epithelial cell of mammary gland	0	1	2	3	5	5	7	9	14	14	0.519657	0.0682365
						73	endothelial cell of vascular tree	0	1	5	6	7	11	16	21	24	29	0.556019	0.197581
						74	endothelial cell of vascular tree	1	4	9	15	18	23	28	32	35	42	0.335459	0.174734
						75	B cell	0	2	5	8	11	14	22	30	36	45	0.342644	0.19071
						76	B cell	0	0	1	2	4	6	8	11	17	21	0.381892	0.136956
						77	fibroblast	0	1	3	6	8	12	17	19	23	26	0.608151	0.239099
						78	adipocyte of breast	0	0	0	1	1	1	1	1	1	1	0.5228	-0.210737
						79	mammary gland epithelial cell	1	2	8	9	13	14	17	20	21	22	0.454416	0.214279
						80	endothelial cell of lymphatic vessel	0	1	2	2	3	3	6	7	11	12	0.513547	-0.0175277
						81	B cell	2	3	4	6	6	8	14	15	18	21	0.465388	0.0143117
						82	adipocyte of breast	2	6	9	11	13	16	19	23	29	34	0.634415	0.287863
						83	mammary gland epithelial cell	0	0	1	1	1	3	4	6	7	9	0.588365	0.0338448
						84	mammary gland epithelial cell	0	1	1	1	4	8	12	14	15	17	0.491809	0.0173393
						85	endothelial cell of vascular tree	0	1	1	1	3	5	8	12	13	15	0.479362	0.254449
						86	endothelial cell of lymphatic vessel	1	3	4	6	7	8	12	15	16	19	0.332354	0.0505464
						87	luminal epithelial cell of mammary gland	1	3	4	10	10	10	12	16	21	28	0.374455	0.0643948
						88	adipocyte of breast	2	4	6	8	10	15	17	20	24	34	0.315005	0.157717
						89	B cell	0	2	5	6	6	6	9	14	15	18	0.314137	0.0347721
						90	luminal epithelial cell of mammary gland	0	0	2	5	6	10	14	20	24	29	0.392823	0.202126
						91	luminal epithelial cell of mammary gland	0	1	1	2	3	5	5	5	7	8	0.456166	-0.0227423
						92	endothelial cell of vascular tree	0	1	1	4	4	9	11	15	21	27	0.437986	0.0776131
						93	luminal epithelial cell of mammary gland	0	0	0	2	4	7	10	11	14	18	0.449423	0.00595602
						94	luminal epithelial cell of mammary gland	1	2	4	4	5	7	11	12	13	20	0.465974	0.136525
						95	B cell	0	1	4	6	7	11	13	17	20	23	0.467929	0.136923
						96	luminal epithelial cell of mammary gland	0	0	0	0	2	5	5	8	12	16	0.609521	0.155282
						97	fibroblast	1	2	3	6	8	14	19	23	27	32	0.412231	0.144135
						98	luminal epithelial cell of mammary gland	0	0	2	3	4	6	9	10	14	19	0.652617	0.10707
						99	mammary gland epithelial cell	0	2	2	4	8	12	14	18	24	32	0.439977	0.0842602
						100	B cell	0	0	1	1	6	8	11	13	18	21	0.550067	0.18907
						101	luminal epithelial cell of mammary gland	0	0	2	3	4	8	14	17	21	32	0.623355	0.212673
						102	luminal epithelial cell of mammary gland	0	1	1	1	1	1	1	6	8	12	0.637569	-0.0198203
						103	B cell	0	0	0	3	7	8	11	13	25	31	0.390564	0.146491
						104	luminal epithelial cell of mammary gland	0	0	0	0	0	0	1	3	7	11	0.538713	-0.110594
						105	B cell	0	0	1	4	6	9	14	15	18	20	0.207846	0.246279
						106	B cell	1	2	3	7	9	12	16	21	26	28	0.473479	0.0746593
						107	B cell	0	1	1	2	5	5	9	13	18	21	0.363128	0.0629576
						108	fibroblast	0	0	1	4	9	17	24	31	37	43	0.354996	0.11338
						109	luminal epithelial cell of mammary gland	0	1	3	3	6	8	11	15	17	18	0.645495	0.103533
						110	endothelial cell of lymphatic vessel	0	3	5	5	6	10	12	15	17	20	0.410244	-0.0139986
						111	luminal epithelial cell of mammary gland	0	2	3	5	9	11	14	16	18	22	0.626752	0.0626031
						112	luminal epithelial cell of mammary gland	0	1	1	2	3	5	5	6	10	11	0.49033	0.00356346
						113	B cell	0	0	1	1	4	7	13	17	23	27	0.385783	0.223381
						114	fibroblast	1	1	3	6	10	11	12	16	18	18	0.399847	0.0585561
						115	fibroblast	0	0	1	2	4	8	10	11	14	20	0.267041	0.0846793
						116	adipocyte of breast	0	0	1	1	2	4	9	13	18	24	0.58614	0.10485
						117	luminal epithelial cell of mammary gland	0	2	4	5	6	6	7	10	11	14	0.292454	0.149529
						118	B cell	1	2	3	5	6	15	18	24	28	41	0.443241	0.20157
						119	fibroblast	0	2	6	9	16	20	27	29	38	45	0.343858	0.145034
						120	luminal epithelial cell of mammary gland	0	1	2	2	3	6	7	10	11	15	0.724981	0.171654
						121	endothelial cell of lymphatic vessel	0	1	1	3	3	4	5	9	13	16	0.352525	0.270418
						122	fibroblast	0	1	1	5	6	9	12	15	18	23	0.498238	0.0279783
						123	fibroblast	0	0	1	1	2	3	7	9	11	12	0.686177	0.238454
						124	B cell	0	0	2	4	5	5	8	10	12	14	0.531503	0.0157279
						125	luminal epithelial cell of mammary gland	1	2	4	4	5	11	13	15	19	23	0.268734	0.0454354
						126	luminal epithelial cell of mammary gland	0	1	2	2	7	8	11	15	20	23	0.488562	-0.0101619
						127	endothelial cell of vascular tree	1	1	3	7	7	10	13	16	21	23	0.510166	0.0731343
						128	luminal epithelial cell of mammary gland	0	2	4	6	9	11	13	16	18	19	0.747818	0.0479408
						129	B cell	2	2	2	2	3	5	5	8	9	11	0.438162	0.293549
						130	luminal epithelial cell of mammary gland	0	1	3	4	6	7	11	15	18	26	0.413732	0.0941819
						131	adipocyte of breast	0	0	2	4	6	10	15	19	20	25	0.439197	0.178153
						132	luminal epithelial cell of mammary gland	0	2	4	9	13	15	17	20	22	30	0.361379	0.18027
						133	adipocyte of breast	0	1	3	7	11	15	16	22	23	32	0.464929	0.290199
						134	adipocyte of breast	0	0	0	0	1	2	4	7	10	12	0.708426	0.0774388
						135	fibroblast	0	0	1	3	6	9	13	17	20	25	0.403361	0.111237
						136	B cell	0	1	4	5	7	7	8	11	13	18	0.377775	0.0477981
						137	luminal epithelial cell of mammary gland	0	1	2	4	5	7	10	12	18	21	0.53701	0.179201
						138	endothelial cell of lymphatic vessel	0	0	0	0	0	1	1	2	2	6	0.674635	-0.0322383
						139	mammary gland epithelial cell	0	0	2	3	3	4	6	7	7	8	0.453774	-0.0670876
						140	B cell	1	2	4	5	8	8	12	14	18	24	0.382122	0.0951991
						141	endothelial cell of vascular tree	0	0	1	3	5	7	10	12	15	23	0.554484	0.263054
						142	pericyte	0	0	2	4	5	6	10	16	18	22	0.499694	0.315393
						143	fibroblast	0	0	1	3	5	6	9	12	15	19	0.385298	-0.0075802
						144	fibroblast	0	0	2	2	5	8	11	13	17	20	0.58482	0.000604197
						145	adipocyte of breast	0	0	2	2	4	6	10	13	16	18	0.790925	0.0222748
						146	B cell	1	1	1	1	2	4	6	7	8	8	0.652947	0.0172306
						147	luminal epithelial cell of mammary gland	0	1	7	9	15	16	22	27	35	40	0.476563	0.353329
						148	mammary gland epithelial cell	0	0	0	3	7	9	14	18	20	22	0.555387	0.00673904
						149	B cell	0	0	0	0	0	0	2	4	5	7	0.539411	-0.112466
						150	luminal epithelial cell of mammary gland	0	2	3	4	4	5	8	11	13	16	0.404841	-0.0111262
						151	B cell	0	1	5	5	7	7	12	15	19	21	0.68358	0.0980131
						152	fibroblast	0	1	4	6	7	12	14	15	17	20	0.492546	0.305181
						153	mammary gland epithelial cell	2	2	2	4	6	12	17	22	23	28	0.376401	0.029063
						154	B cell	0	1	3	7	12	17	25	28	32	39	0.251954	0.236354
						155	endothelial cell of lymphatic vessel	0	0	1	2	4	6	8	12	16	20	0.319594	-0.00855855
						156	fibroblast	0	2	5	9	13	17	22	27	34	41	0.385457	0.37277
						157	B cell	0	0	4	8	13	18	20	24	25	33	0.295368	0.141879
						158	B cell	0	0	1	1	1	3	4	5	8	11	0.329446	0.171716
						159	mammary gland epithelial cell	0	1	1	2	4	6	9	11	12	18	0.613714	0.03373
						160	fibroblast	0	0	0	0	0	0	1	3	7	8	0.667559	-0.0539376
						161	endothelial cell of vascular tree	0	3	5	9	12	18	23	29	36	44	0.411069	0.401253
						162	B cell	0	0	1	4	7	12	14	16	18	19	0.459918	0.187828
						163	B cell	0	0	1	1	3	5	10	12	15	15	0.509776	0.134355
						164	B cell	0	0	1	1	2	4	6	6	9	12	0.560827	0.0660861
						165	B cell	0	1	1	1	3	3	4	6	9	9	0.592829	-0.0203148
						166	fibroblast	0	0	3	7	9	14	22	24	30	33	0.419886	0.232258
						167	adipocyte of breast	0	0	1	1	1	3	3	5	7	10	0.593495	0.0436096
						168	B cell	0	0	0	1	3	8	11	15	18	20	0.501048	0.0112064
						169	fibroblast	0	0	3	4	8	10	13	14	15	21	0.430908	0.096108
						170	endothelial cell of lymphatic vessel	0	0	0	1	5	5	7	11	14	17	0.777824	0.0669055
						171	fibroblast	0	0	1	2	5	7	10	15	19	24	0.607802	0.0910486
						172	luminal epithelial cell of mammary gland	0	0	0	1	1	4	5	8	15	17	0.34449	0.160149
						173	B cell	0	0	0	0	2	4	4	5	12	18	0.529027	0.0638081
						174	luminal epithelial cell of mammary gland	0	2	2	2	5	6	8	10	15	17	0.398501	0.012342
						175	adipocyte of breast	0	1	2	2	4	6	6	9	14	18	0.336857	0.336151
						176	luminal epithelial cell of mammary gland	0	1	1	2	4	5	6	9	9	9	0.446597	-0.0183115
						177	fibroblast	0	0	0	0	1	1	2	3	6	8	0.693265	-0.035063
						178	B cell	0	0	0	2	3	5	6	7	10	11	0.560415	-0.046254
						179	B cell	0	0	0	0	2	2	2	2	2	4	0.533811	-0.226263
						180	fibroblast	0	0	1	2	8	10	15	20	24	28	0.345464	0.0938288
						181	B cell	0	1	2	2	6	13	15	20	22	24	0.408068	0.136361
						182	endothelial cell of vascular tree	0	0	0	1	5	7	7	8	13	16	0.441229	0.0828422
						183	B cell	0	3	6	8	13	13	17	24	29	38	0.31819	0.132182
						184	adipocyte of breast	1	1	1	1	1	3	3	7	12	17	0.418424	-0.0293936
						185	fibroblast	0	1	2	2	3	5	7	9	11	14	0.666937	-0.0663181
						186	B cell	0	1	1	2	4	7	7	8	9	13	0.520397	-0.0333917
						187	luminal epithelial cell of mammary gland	1	2	3	6	7	10	13	16	22	25	0.320889	0.319628
						188	endothelial cell of vascular tree	0	0	3	4	6	7	8	11	12	12	0.49214	0.0894026
						189	luminal epithelial cell of mammary gland	1	2	3	4	9	13	16	18	24	31	0.554631	0.171635
						190	endothelial cell of vascular tree	1	1	2	3	4	6	11	14	18	21	0.534445	0.262197
						191	luminal epithelial cell of mammary gland	0	2	5	6	7	10	13	17	18	23	0.242264	0.0158966
						192	fibroblast	0	1	1	3	5	6	7	10	13	15	0.479944	0.232477
						193	fibroblast	0	0	0	2	4	6	11	14	18	24	0.626587	0.212615
						194	fibroblast	0	0	2	3	6	6	10	13	19	23	0.485271	0.111669
						195	endothelial cell of vascular tree	1	2	4	5	5	5	6	7	9	13	0.354105	-0.000129945
						196	luminal epithelial cell of mammary gland	0	1	3	3	6	9	13	18	22	25	0.38863	0.0283586
						197	adipocyte of breast	0	1	1	1	2	6	7	8	13	15	0.488947	0.137114
						198	endothelial cell of vascular tree	0	0	1	1	1	4	8	9	9	12	0.560415	-0.0911417
						199	fibroblast	0	0	1	1	1	1	3	4	4	6	0.6984	0.00512903
						200	B cell	0	0	4	5	5	10	12	15	18	21	0.422195	0.116649
						201	fibroblast	1	2	3	6	10	13	20	25	34	39	0.334203	0.111738
						202	luminal epithelial cell of mammary gland	0	0	0	1	3	6	9	9	12	15	0.2712	0.0122292
						203	luminal epithelial cell of mammary gland	0	0	1	1	6	8	10	11	12	19	0.534303	-0.00469516
						204	B cell	0	0	3	5	7	9	10	14	16	19	0.464501	0.104687
						205	endothelial cell of vascular tree	1	2	3	3	6	6	9	9	12	14	0.509501	0.0107189
						206	adipocyte of breast	0	3	7	9	14	16	17	19	21	22	0.308104	0.218202
						207	B cell	0	1	4	7	8	10	13	14	14	16	0.478946	0.0624549
						208	B cell	0	0	0	0	5	10	12	16	19	24	0.60536	0.0563055
						209	B cell	0	0	0	1	1	2	2	4	6	8	0.488885	0.22751
						210	B cell	1	2	4	7	9	13	18	24	27	30	0.46799	0.105212
						211	fibroblast	0	1	1	1	2	2	4	4	8	10	0.515761	-0.0438404
						212	endothelial cell of lymphatic vessel	0	0	1	2	3	7	11	15	16	21	0.67259	0.236261
						213	luminal epithelial cell of mammary gland	0	1	1	1	2	2	4	5	10	12	0.39401	-0.0109307
						214	fibroblast	1	1	2	4	7	8	11	12	16	19	0.435692	0.299745
						215	luminal epithelial cell of mammary gland	0	1	1	1	1	2	3	5	6	6	0.285589	-0.177429
						216	B cell	0	0	0	0	1	3	4	4	4	4	0.615258	-0.268913
						217	fibroblast	2	3	4	6	9	12	16	23	30	38	0.348199	0.103217
						218	endothelial cell of lymphatic vessel	0	0	0	4	9	11	17	21	25	26	0.250346	0.0455674
						219	luminal epithelial cell of mammary gland	1	1	1	2	4	5	6	12	12	13	0.4306	-0.0169555
						220	fibroblast	0	0	1	3	7	8	11	15	18	24	0.466738	0.0650845
						221	endothelial cell of lymphatic vessel	2	4	6	8	10	17	22	26	30	32	0.316214	0.200741
						222	luminal epithelial cell of mammary gland	1	3	3	3	4	4	4	4	4	5	0.433032	-0.112514
						223	fibroblast	1	5	6	7	7	7	10	12	12	14	0.344012	-0.116998
						224	B cell	0	0	0	0	0	0	0	1	1	7	0.630608	-0.135894
						225	endothelial cell of lymphatic vessel	0	0	1	1	4	6	7	11	12	16	0.643451	0.238646
						226	luminal epithelial cell of mammary gland	0	2	4	5	6	9	12	15	18	22	0.471392	0.0239282
						227	luminal epithelial cell of mammary gland	0	1	2	5	6	8	12	14	15	21	0.659643	0.188829
						228	B cell	0	1	1	4	8	13	15	18	27	29	0.346971	0.21318
						229	endothelial cell of lymphatic vessel	0	0	2	4	6	8	12	15	18	20	0.407333	0.160587
						230	endothelial cell of lymphatic vessel	0	1	1	2	4	5	8	10	14	15	0.627463	0.000430215
						231	B cell	1	1	2	2	6	11	13	17	21	28	0.397177	0.163304
						232	mammary gland epithelial cell	0	0	3	6	6	7	10	11	13	17	0.45295	0.0956849
						233	B cell	2	3	3	5	6	7	10	13	14	14	0.315964	-0.0187962
						234	B cell	1	3	7	10	10	13	17	20	25	27	0.341325	0.0880664
						235	luminal epithelial cell of mammary gland	0	2	2	2	3	3	3	5	6	13	0.410937	-0.028013
						236	fibroblast	0	3	6	9	12	13	15	19	23	25	0.282737	0.319162
						237	B cell	0	0	2	2	4	8	12	14	17	18	0.579499	0.066573
						238	luminal epithelial cell of mammary gland	0	3	6	7	9	13	19	25	28	33	0.465008	0.0980632
						239	adipocyte of breast	0	2	4	8	13	16	16	17	20	27	0.425349	0.0691337
						240	fibroblast	1	2	3	3	4	7	8	11	14	19	0.380652	0.0118585
						241	luminal epithelial cell of mammary gland	1	2	5	7	10	12	13	19	22	30	0.46236	0.262078
						242	luminal epithelial cell of mammary gland	0	0	1	3	4	6	6	6	6	6	0.502471	-0.192088
						243	fibroblast	0	0	1	1	2	3	3	4	6	9	0.594131	0.0640046
						244	endothelial cell of vascular tree	0	0	3	5	9	10	13	15	19	26	0.319202	0.16901
						245	fibroblast	2	3	4	8	12	15	18	22	28	32	0.448827	0.165465
						246	endothelial cell of lymphatic vessel	0	0	1	2	3	6	8	11	11	12	0.433521	-0.0285231
						247	B cell	0	0	0	1	4	10	15	16	18	26	0.551197	0.198197
						248	fibroblast	0	2	3	3	6	7	8	12	14	19	0.37886	0.0676483
						249	luminal epithelial cell of mammary gland	0	1	1	2	4	5	9	11	16	17	0.44109	-0.0212434
						250	fibroblast	0	1	2	3	6	11	18	20	24	32	0.292749	0.186205
						251	B cell	0	0	1	3	6	9	13	17	23	29	0.392997	0.0444998
						252	luminal epithelial cell of mammary gland	1	1	1	4	4	6	6	7	10	14	0.385815	0.143143
						253	fibroblast	0	0	1	3	4	9	10	13	16	17	0.441034	-0.022467
						254	fibroblast	1	2	3	4	6	8	12	17	18	22	0.358273	0.0846903
						255	fibroblast	0	0	1	2	5	7	8	8	10	12	0.354737	0.156899
						256	endothelial cell of vascular tree	0	0	2	4	9	12	15	20	29	32	0.534303	0.180796
						257	fibroblast	0	0	1	2	2	4	6	7	12	17	0.589407	-0.00821276
						258	fibroblast	0	1	2	3	6	7	11	15	18	24	0.395846	0.0671827
						259	fibroblast	0	1	1	2	3	3	5	6	7	7	0.602623	-0.0730685
						260	fibroblast	0	0	1	4	5	10	11	13	14	16	0.522558	0.254587
						261	mammary gland epithelial cell	0	0	2	5	7	7	8	14	17	21	0.707434	0.111839
						262	fibroblast	0	0	3	4	5	6	10	11	13	15	0.434037	0.0122751
						263	luminal epithelial cell of mammary gland	0	0	2	2	3	5	10	16	17	18	0.237913	0.0833165
						264	luminal epithelial cell of mammary gland	0	2	2	4	7	9	13	19	25	27	0.460405	-0.0189332
						265	mammary gland epithelial cell	0	1	3	7	14	20	25	29	34	40	0.505607	0.238797
						266	B cell	0	1	3	3	8	14	17	23	26	31	0.426433	0.195244
						267	endothelial cell of vascular tree	0	2	2	5	8	10	18	22	24	29	0.426416	0.115987
						268	luminal epithelial cell of mammary gland	2	3	4	5	9	13	17	22	25	29	0.414369	0.230879
						269	B cell	0	1	1	1	3	4	5	6	8	12	0.319639	0.28554
						270	B cell	1	1	1	3	4	4	6	6	8	10	0.464283	-0.0480642
						271	B cell	1	4	4	5	10	14	18	22	30	37	0.322896	0.131935
						272	B cell	0	1	2	3	6	7	10	15	15	18	0.354778	0.169507
						273	luminal epithelial cell of mammary gland	0	0	1	2	4	8	8	9	10	12	0.57725	-0.0869415
						274	fibroblast	0	1	4	5	7	9	12	17	19	22	0.650239	-0.0442939
						275	B cell	0	1	2	2	2	4	4	6	7	10	0.403645	-0.110318
						276	luminal epithelial cell of mammary gland	0	0	0	1	1	2	4	6	7	8	0.430215	-0.2205
						277	adipocyte of breast	0	0	1	1	3	5	7	7	9	11	0.442482	0.111986
						278	endothelial cell of lymphatic vessel	0	0	0	2	2	3	3	5	5	8	0.529027	-0.0291794
						279	B cell	0	0	2	4	5	5	6	11	16	19	0.40157	0.113538
						280	B cell	0	1	1	3	4	5	5	7	7	10	0.500321	-0.058684
						281	fibroblast	0	0	0	4	6	6	8	11	16	20	0.561045	0.065392
						282	B cell	0	0	0	1	3	7	10	14	18	21	0.610438	0.115171
						283	B cell	0	1	2	3	5	8	13	17	19	20	0.419522	0.0717851
						284	endothelial cell of vascular tree	1	2	6	10	12	14	16	19	22	28	0.290173	0.124451
						285	luminal epithelial cell of mammary gland	0	0	2	3	4	5	10	12	16	17	0.610061	0.178293
						286	luminal epithelial cell of mammary gland	1	1	3	3	5	7	8	8	12	13	0.564375	-0.0948143
						287	fibroblast	0	0	2	6	7	9	10	13	18	24	0.354226	0.252483
						288	endothelial cell of lymphatic vessel	0	0	0	2	3	6	8	10	15	18	0.561851	0.0312351
						289	B cell	0	0	2	9	12	17	18	20	22	24	0.452372	0.0946623
						290	fibroblast	1	1	2	4	5	6	10	13	14	18	0.610846	-0.00117685
						291	fibroblast	0	0	0	2	3	4	8	10	11	15	0.613162	-0.00521455
						292	luminal epithelial cell of mammary gland	0	1	3	9	11	11	14	17	21	26	0.215901	0.107549
						293	B cell	0	0	4	7	10	13	19	25	31	36	0.501048	0.133158
						294	fibroblast	0	0	0	0	1	1	1	4	6	7	0.40505	-0.0994634
						295	B cell	0	0	1	2	5	6	8	11	17	21	0.434858	-0.00574589
						296	luminal epithelial cell of mammary gland	0	3	4	6	12	16	19	21	23	33	0.325119	0.175872
						297	fibroblast	0	2	5	6	9	12	16	17	19	22	0.478955	-0.0129815
						298	B cell	0	0	0	2	2	3	3	4	7	9	0.406512	-0.0428418
						299	B cell	0	1	1	1	1	5	7	9	12	17	0.554209	0.00234116
						300	B cell	0	0	0	1	4	7	10	14	17	23	0.386397	0.246458
						301	fibroblast	0	1	3	6	10	13	16	21	24	30	0.514252	0.0694166
						302	B cell	0	3	4	5	5	5	8	15	18	21	0.501988	0.171524
						303	B cell	1	1	2	2	2	4	7	7	15	23	0.249179	0.0672503
						304	pericyte	0	2	3	7	7	10	14	21	27	27	0.421713	0.226821
						305	B cell	0	0	1	2	3	4	8	9	14	15	0.515181	-0.0297583
						306	fibroblast	0	0	2	6	10	14	18	21	26	29	0.553947	0.220746
						307	luminal epithelial cell of mammary gland	0	0	1	2	6	8	9	16	20	22	0.717915	0.0634056
						308	luminal epithelial cell of mammary gland	0	0	0	1	2	3	3	5	8	8	0.567238	0.113471
						309	endothelial cell of lymphatic vessel	0	0	1	2	4	6	7	9	10	15	0.659855	0.204436
						310	luminal epithelial cell of mammary gland	0	0	2	4	7	8	12	16	21	25	0.473036	0.110005
						311	luminal epithelial cell of mammary gland	0	0	0	2	2	3	3	4	4	6	0.490047	-0.110196
						312	mammary gland epithelial cell	0	0	1	1	2	3	6	9	11	15	0.616883	0.0271237
						313	mammary gland epithelial cell	0	1	2	3	5	8	14	18	21	25	0.282641	0.0280297
						314	B cell	0	1	2	6	9	13	14	18	22	28	0.386518	0.12561
						315	fibroblast	0	0	0	1	3	3	3	4	5	7	0.710151	0.244775
						316	luminal epithelial cell of mammary gland	0	2	2	2	4	6	8	10	13	17	0.549671	0.0433587
						317	endothelial cell of lymphatic vessel	0	0	3	3	7	7	11	11	14	15	0.392732	0.288093
						318	B cell	0	0	0	3	6	9	14	22	30	38	0.319449	0.111943
						319	B cell	0	1	2	3	4	8	9	10	11	19	0.277141	0.0837126
						320	B cell	1	1	3	3	3	4	4	7	8	9	0.626752	-0.0220638
						321	fibroblast	0	1	2	4	7	9	12	17	21	22	0.357608	0.289178
						322	luminal epithelial cell of mammary gland	0	2	3	3	5	6	8	11	13	17	0.310243	-0.0465785
						323	luminal epithelial cell of mammary gland	0	2	3	5	6	7	11	18	23	25	0.312224	0.146232
						324	endothelial cell of lymphatic vessel	0	1	1	3	5	7	11	13	15	19	0.432288	0.2802
						325	B cell	0	0	0	1	1	3	5	6	7	12	0.430066	-0.044899
						326	B cell	0	1	2	2	6	8	10	11	15	18	0.556023	0.0707983
						327	fibroblast	0	2	3	6	7	9	11	11	15	21	0.362609	0.0695673
						328	fibroblast	0	0	0	1	2	4	5	7	10	16	0.58482	-0.0248697
						329	fibroblast	0	2	4	4	4	6	7	10	18	22	0.467565	0.207165
						330	endothelial cell of vascular tree	2	3	4	8	12	20	25	28	35	44	0.204511	0.225486
						331	luminal epithelial cell of mammary gland	1	2	3	6	9	14	17	23	27	32	0.43787	0.233586
						332	B cell	0	1	1	2	4	6	6	6	8	10	0.622145	-0.185514
						333	B cell	0	0	2	2	2	3	8	15	18	25	0.400997	0.269254
						334	B cell	1	1	1	1	3	6	7	8	15	17	0.359702	-0.0207285
						335	luminal epithelial cell of mammary gland	0	0	0	1	2	2	3	3	3	4	0.586506	-0.175921
						336	fibroblast	0	4	6	8	12	14	14	15	16	19	0.384446	0.105448
						337	B cell	0	1	1	1	2	5	6	8	9	11	0.468401	0.0285337
						338	B cell	0	0	3	4	6	6	9	12	18	21	0.268129	0.0148413
						339	endothelial cell of lymphatic vessel	0	0	0	0	2	3	6	9	11	13	0.785998	0.248779
						340	adipocyte of breast	2	2	2	4	5	5	7	7	10	11	0.393911	-0.13219
						341	mammary gland epithelial cell	0	1	1	4	5	6	8	8	11	17	0.628838	-0.00376421
						342	luminal epithelial cell of mammary gland	1	1	2	3	5	8	8	9	16	18	0.460048	0.0439748
						343	B cell	0	1	1	2	4	8	11	17	19	25	0.381211	0.0836669
						344	fibroblast	0	0	1	1	3	6	12	16	18	22	0.560415	0.0413259
						345	fibroblast	2	2	3	5	5	8	10	12	16	22	0.485629	0.198901
						346	endothelial cell of vascular tree	0	0	0	3	4	7	8	10	11	12	0.72939	0.0105088
						347	luminal epithelial cell of mammary gland	0	0	0	1	3	4	5	5	8	11	0.447599	0.0318806
						348	luminal epithelial cell of mammary gland	0	0	2	4	8	8	9	11	15	19	0.476523	-0.140806
						349	fibroblast	0	1	1	3	3	4	4	7	9	12	0.464501	-0.15023
						350	fibroblast	0	0	1	1	1	3	6	11	15	17	0.62884	0.00569003
						351	fibroblast	0	0	0	2	4	7	12	16	19	25	0.58681	0.131818
						352	fibroblast	1	1	3	5	5	7	11	13	17	20	0.592829	0.202485
						353	fibroblast	1	1	3	3	4	5	7	12	16	21	0.560444	0.0867424
						354	fibroblast	0	1	1	3	4	7	8	9	13	17	0.41613	0.0155856
						355	B cell	0	0	2	6	10	13	15	17	19	21	0.287404	-0.0971197
						356	B cell	0	0	1	1	2	5	7	11	13	17	0.326649	0.31578
						357	B cell	0	0	1	3	3	5	9	10	12	14	0.407764	0.0241744
						358	fibroblast	0	0	0	1	3	4	5	5	8	10	0.494064	-0.02919
						359	B cell	0	3	4	6	8	14	18	24	32	41	0.326585	0.153281
						360	B cell	0	1	2	3	4	5	6	9	10	12	0.373661	0.050142
						361	pericyte	0	0	0	0	3	4	6	6	7	12	0.406339	-0.0809027
						362	fibroblast	1	1	5	11	13	15	20	26	29	35	0.404841	-0.0337054
						363	B cell	1	5	7	10	15	22	27	31	33	40	0.390865	0.131481
						364	fibroblast	0	1	3	4	6	9	13	15	21	25	0.524148	0.0777328
						365	fibroblast	2	4	6	8	13	15	16	21	23	29	0.31008	-0.0684122
						366	fibroblast	1	1	3	5	6	8	11	14	18	24	0.37674	0.00994654
						367	luminal epithelial cell of mammary gland	0	0	0	2	6	6	11	13	17	21	0.392895	0.029234
						368	pericyte	0	0	0	2	4	5	6	8	9	13	0.485754	0.0821829
						369	B cell	0	1	3	8	10	11	16	18	22	26	0.312322	0.193239
						370	luminal epithelial cell of mammary gland	1	2	4	6	8	11	16	17	20	23	0.563664	0.0347723
						371	endothelial cell of lymphatic vessel	1	1	2	3	4	5	6	11	15	20	0.311533	0.164069
						372	luminal epithelial cell of mammary gland	0	1	2	2	2	4	8	10	14	19	0.621372	0.0239238
						373	fibroblast	0	0	0	1	1	1	2	2	2	2	0.616228	-0.13406
						374	fibroblast	0	2	3	5	6	8	12	15	22	27	0.53363	0.0349267
						375	mammary gland epithelial cell	0	3	5	9	15	20	27	29	36	45	0.35354	0.0853637
						376	fibroblast	0	0	3	5	6	9	12	18	25	29	0.673891	0.09499
						377	fibroblast	0	0	1	4	6	7	10	14	16	20	0.43672	0.0816547
						378	mammary gland epithelial cell	0	0	1	2	2	3	6	9	12	12	0.645923	-0.0282075
						379	endothelial cell of vascular tree	0	1	2	3	4	8	10	14	19	20	0.686107	0.045705
						380	endothelial cell of lymphatic vessel	0	0	1	1	1	4	5	8	10	14	0.646601	0.0383237
						381	B cell	0	0	3	7	10	14	19	25	28	35	0.468152	0.101679
						382	B cell	0	0	1	3	5	6	7	7	12	16	0.374207	0.12533
						383	B cell	0	0	1	3	6	9	11	13	15	15	0.578183	0.0411957
						384	mammary gland epithelial cell	0	0	2	2	2	2	3	4	5	5	0.300559	-0.184034
						385	mammary gland epithelial cell	0	0	0	3	4	5	6	12	17	22	0.516824	0.0512716
						386	luminal epithelial cell of mammary gland	0	0	1	3	5	6	10	12	18	20	0.588145	0.0971241
						387	B cell	0	1	1	2	4	4	4	5	7	9	0.325267	-0.0134785
						388	B cell	0	1	1	1	2	3	3	5	8	12	0.457733	-0.14393
						389	B cell	0	0	0	0	2	3	3	4	7	11	0.61606	-0.0204097
						390	luminal epithelial cell of mammary gland	0	0	1	1	2	4	5	9	13	16	0.616762	0.0795845
						391	fibroblast	1	1	4	6	10	15	18	21	25	27	0.438162	-0.052651
						392	B cell	0	1	5	8	9	13	16	22	27	32	0.489306	0.248924
						393	luminal epithelial cell of mammary gland	0	0	1	4	6	12	19	25	29	42	0.494469	0.23193
						394	fibroblast	0	0	1	1	3	6	7	10	11	12	0.68593	-0.00551491
						395	mammary gland epithelial cell	0	1	1	2	6	8	10	14	17	19	0.306176	0.233532
						396	fibroblast	0	0	3	8	10	15	20	26	32	36	0.437897	0.0862593
						397	luminal epithelial cell of mammary gland	0	0	2	4	5	8	10	13	16	16	0.388664	0.150667
						398	B cell	0	0	1	1	4	6	8	10	13	17	0.380706	0.160999
						399	fibroblast	0	2	7	13	14	23	29	33	35	44	0.214258	0.296029
						400	luminal epithelial cell of mammary gland	0	1	1	1	1	2	3	6	7	9	0.401597	-0.134565
						401	luminal epithelial cell of mammary gland	0	0	0	2	2	2	3	4	6	8	0.47454	-0.110203
						402	fibroblast	1	2	2	2	4	11	14	21	27	32	0.406262	0.17216
						403	fibroblast	0	3	6	8	10	12	15	16	19	21	0.316832	0.301424
						404	B cell	0	0	1	1	2	2	5	7	9	9	0.553947	0.0104394
						405	fibroblast	0	1	4	5	7	8	10	13	18	23	0.568109	0.212197
						406	endothelial cell of lymphatic vessel	1	1	3	4	4	5	7	10	13	15	0.396121	0.27479
						407	luminal epithelial cell of mammary gland	1	2	3	5	10	14	18	22	24	31	0.526837	0.0868485
						408	luminal epithelial cell of mammary gland	0	0	1	1	2	2	2	5	8	11	0.374371	0.0682556
						409	endothelial cell of vascular tree	0	0	1	3	4	10	11	12	15	18	0.448355	0.300834
						410	luminal epithelial cell of mammary gland	0	1	4	5	6	10	12	21	22	25	0.682737	0.0930275
						411	B cell	0	1	4	8	13	18	22	24	29	33	0.341276	0.140282
						412	B cell	0	0	4	9	10	14	21	26	29	34	0.389018	0.121426
						413	fibroblast	0	0	4	8	9	16	21	24	32	38	0.194835	0.0925678
						414	fibroblast	0	0	3	5	8	8	11	15	18	22	0.548957	0.0752155
						415	fibroblast	0	1	4	6	9	10	12	15	17	19	0.404841	-0.0470483
						416	mammary gland epithelial cell	2	4	5	6	7	10	13	15	17	20	0.347976	0.113919
						417	B cell	0	2	4	7	9	11	13	13	16	20	0.447496	0.0660095
						418	luminal epithelial cell of mammary gland	0	3	5	6	9	12	16	20	25	30	0.650239	0.112996
						419	fibroblast	1	2	3	4	7	9	12	16	19	20	0.545924	-0.00698662
						420	B cell	0	1	2	2	2	2	2	3	4	9	0.452254	-0.112561
						421	B cell	0	2	5	6	8	12	14	15	19	21	0.364646	0.103663
						422	B cell	1	3	5	9	13	18	23	30	38	43	0.392739	0.253458
						423	fibroblast	1	1	2	3	4	5	5	7	9	11	0.464501	-0.0408399
						424	luminal epithelial cell of mammary gland	0	0	3	5	9	10	14	15	16	19	0.291681	0.244394
						425	B cell	0	1	1	1	3	5	10	13	19	24	0.511195	0.0621328
						426	adipocyte of breast	1	2	5	9	10	13	15	19	22	26	0.608222	0.205722
						427	luminal epithelial cell of mammary gland	0	0	0	0	1	2	4	7	12	14	0.478148	-0.02641
						428	luminal epithelial cell of mammary gland	0	2	3	3	4	5	6	8	12	13	0.392903	0.0389055
						429	fibroblast	0	1	1	3	6	7	10	15	19	24	0.62884	0.302653
						430	B cell	0	0	2	5	5	10	11	14	15	17	0.544473	-0.0972413
						431	fibroblast	0	0	0	1	3	3	5	8	11	16	0.50024	0.256349
						432	endothelial cell of vascular tree	0	0	0	2	5	9	12	17	18	25	0.467735	0.244339
						433	B cell	0	0	2	4	8	11	13	16	22	26	0.178874	0.044454
						434	B cell	0	1	2	4	4	7	9	13	18	21	0.460709	0.0567713
						435	luminal epithelial cell of mammary gland	0	0	0	0	0	1	3	6	7	7	0.35181	-0.0430895
						436	luminal epithelial cell of mammary gland	0	0	1	4	7	9	10	12	12	13	0.626752	0.0558067
						437	endothelial cell of vascular tree	0	1	2	3	5	5	7	9	12	17	0.523074	0.304576
						438	mammary gland epithelial cell	0	0	0	0	5	8	13	16	20	26	0.610064	0.104438
						439	B cell	0	0	1	3	5	5	8	10	11	12	0.542584	-0.129132
						440	luminal epithelial cell of mammary gland	1	3	4	5	5	6	9	10	13	21	0.28883	0.202144
						441	B cell	0	0	0	0	1	2	3	5	5	7	0.581691	0.0562138
						442	B cell	0	0	0	0	2	5	9	11	12	15	0.447604	-0.056935
						443	B cell	0	1	4	7	8	10	17	24	28	33	0.326423	0.150515
						444	fibroblast	0	2	3	4	7	10	15	19	22	24	0.489836	0.0296731
						445	B cell	0	0	0	3	4	4	6	6	7	9	0.608318	-0.010181
						446	B cell	0	1	1	3	3	4	6	8	9	13	0.611444	0.135938
						447	endothelial cell of lymphatic vessel	0	0	4	7	15	20	24	26	30	35	0.466517	0.170614
						448	fibroblast	0	0	0	0	0	1	6	7	9	10	0.52172	0.267493
						449	fibroblast	0	2	5	7	7	8	10	13	17	18	0.540434	-0.0334347
						450	mammary gland epithelial cell	0	1	1	1	2	5	11	14	15	21	0.714223	-0.0235995
						451	fibroblast	0	0	3	6	9	11	17	20	23	26	0.481589	0.185287
						452	fibroblast	0	1	2	3	5	8	11	16	20	28	0.358818	0.0881176
						453	B cell	1	3	7	11	14	20	26	31	38	42	0.21374	0.188867
						454	endothelial cell of lymphatic vessel	0	2	2	2	4	7	10	13	24	29	0.590009	0.201874
						455	fibroblast	0	0	1	4	6	10	15	24	27	31	0.315005	0.153912
						456	B cell	0	1	3	3	4	8	10	16	22	28	0.367932	0.04818
						457	fibroblast	0	0	0	2	6	9	14	15	18	21	0.256183	0.190117
						458	fibroblast	0	0	2	6	10	12	17	22	24	27	0.523186	0.167902
						459	endothelial cell of lymphatic vessel	0	1	2	2	2	4	5	8	11	12	0.56391	-0.0449906
						460	B cell	0	0	2	2	2	3	3	5	6	8	0.457706	-0.0765436
						461	luminal epithelial cell of mammary gland	0	0	1	2	2	2	3	7	10	14	0.488288	-0.0300262
						462	B cell	0	2	2	3	7	10	14	14	19	25	0.450134	0.0345463
						463	B cell	1	2	3	7	10	19	21	24	31	37	0.348482	0.150339
						464	B cell	0	0	1	1	2	5	10	12	13	16	0.420759	0.220146
						465	luminal epithelial cell of mammary gland	2	4	5	5	8	9	14	17	20	23	0.447751	0.0618214
						466	luminal epithelial cell of mammary gland	0	0	0	4	7	10	16	19	23	27	0.553947	0.207644
						467	B cell	0	1	1	1	3	5	6	9	11	14	0.447042	-0.112651
						468	fibroblast	1	2	4	6	6	8	11	15	20	23	0.536576	0.0202769
						469	luminal epithelial cell of mammary gland	0	2	2	2	5	5	6	7	8	11	0.368641	0.121681
						470	mammary gland epithelial cell	0	0	0	1	3	4	7	13	18	25	0.575819	0.138027
						471	luminal epithelial cell of mammary gland	0	0	1	2	3	3	3	6	7	9	0.472601	-0.0428552
						472	luminal epithelial cell of mammary gland	0	0	2	3	5	8	12	13	14	17	0.464501	-0.0778823
						473	mammary gland epithelial cell	0	1	1	2	6	7	7	11	13	17	0.689695	0.0485183
						474	B cell	0	1	1	3	6	6	7	8	10	12	0.653845	-0.0128299
						475	luminal epithelial cell of mammary gland	1	1	1	1	2	2	4	7	9	11	0.325124	-0.0569985
						476	endothelial cell of lymphatic vessel	0	0	0	1	5	6	8	11	14	16	0.636112	0.0654071
						477	endothelial cell of vascular tree	0	1	2	3	4	6	7	9	11	13	0.251884	0.21065
						478	luminal epithelial cell of mammary gland	0	0	1	2	3	4	7	10	12	14	0.509454	0.0117531
						479	fibroblast	1	1	3	5	5	8	10	13	17	20	0.455521	0.302087
						480	B cell	0	0	2	2	3	5	9	10	13	18	0.593399	0.182895
						481	fibroblast	0	0	0	3	5	6	8	9	10	10	0.523792	-0.191723
						482	B cell	1	3	5	10	11	14	17	23	25	28	0.396535	0.141332
						483	adipocyte of breast	0	1	1	1	2	2	3	4	7	9	0.50854	0.0107338
						484	luminal epithelial cell of mammary gland	1	2	2	3	7	11	12	17	20	23	0.521171	0.137359
						485	luminal epithelial cell of mammary gland	0	2	5	6	10	11	15	17	23	28	0.381611	0.109398
						486	adipocyte of breast	1	3	8	9	13	16	21	21	25	32	0.747818	0.272071
						487	fibroblast	0	2	6	10	12	13	14	18	20	22	0.379033	0.317126
						488	fibroblast	0	0	1	5	5	8	8	11	13	19	0.313143	0.284643
						489	B cell	0	1	1	2	4	5	7	8	11	12	0.303803	-0.0291677
						490	adipocyte of breast	2	3	3	5	9	11	12	14	16	20	0.526552	0.0581168
						491	luminal epithelial cell of mammary gland	0	2	3	6	10	12	14	14	16	18	0.36697	-0.0654399
						492	adipocyte of breast	0	2	4	5	6	10	11	15	20	21	0.439468	0.244899
						493	B cell	0	0	1	3	5	9	10	17	20	22	0.474694	0.244242
						494	B cell	0	0	3	3	5	7	10	12	13	17	0.425265	-0.101359
						495	fibroblast	1	2	9	14	16	20	23	28	33	40	0.348837	0.351344
						496	B cell	0	0	1	2	2	4	4	5	9	11	0.481917	0.163309
						497	luminal epithelial cell of mammary gland	0	1	3	4	4	6	8	11	12	15	0.516516	0.0908735
						498	B cell	0	0	0	0	0	1	1	2	4	4	0.501134	0.0264661
						499	luminal epithelial cell of mammary gland	2	3	5	8	10	11	12	16	19	26	0.539458	0.0231124
						500	luminal epithelial cell of mammary gland	0	2	3	3	8	11	16	19	23	28	0.417483	0.0288368
						501	fibroblast	0	0	2	4	5	7	10	12	17	20	0.329328	0.169497
						502	endothelial cell of lymphatic vessel	1	1	1	2	4	6	7	8	8	8	0.697338	-0.230887
						503	endothelial cell of lymphatic vessel	0	0	0	0	1	4	8	10	15	18	0.489023	0.0379026
						504	adipocyte of breast	0	0	1	3	5	7	8	12	14	23	0.505004	0.139222
						505	B cell	0	0	0	2	3	5	6	9	13	15	0.366863	0.0885707
						506	B cell	0	0	0	2	3	7	7	9	15	21	0.315061	0.0218184
						507	endothelial cell of vascular tree	0	0	4	7	10	15	16	19	23	28	0.269902	0.0978174
						508	fibroblast	3	3	4	4	7	8	16	20	23	29	0.474566	0.282331
						509	endothelial cell of lymphatic vessel	0	1	3	5	6	6	8	9	11	12	0.599628	-0.00705445
						510	luminal epithelial cell of mammary gland	0	0	1	2	7	8	13	17	20	22	0.564375	0.00540933
						511	luminal epithelial cell of mammary gland	1	2	5	7	11	12	15	21	27	32	0.536807	0.268315
						512	B cell	0	0	3	5	6	7	9	13	17	18	0.490965	0.0472717
						513	B cell	0	0	3	3	5	8	10	10	14	18	0.560444	0.0872167
						514	luminal epithelial cell of mammary gland	0	0	5	9	11	16	21	27	31	36	0.304338	0.0698481
						515	B cell	0	1	1	4	8	9	12	15	17	20	0.631643	0.042199
						516	B cell	0	0	1	1	1	2	6	7	12	16	0.477742	-0.0514244
						517	luminal epithelial cell of mammary gland	1	1	2	4	7	9	11	16	16	17	0.34025	0.0438138
						518	endothelial cell of vascular tree	0	0	1	2	4	5	10	11	15	18	0.454957	0.286586
						519	fibroblast	1	2	3	5	6	9	11	14	16	17	0.571513	0.265973
						520	B cell	1	1	2	2	2	3	4	7	11	13	0.475752	-0.071989
						521	endothelial cell of lymphatic vessel	0	1	2	4	7	13	18	20	23	30	0.335847	0.251397
						522	luminal epithelial cell of mammary gland	0	0	1	5	9	12	14	20	23	27	0.685642	0.0280733
						523	endothelial cell of vascular tree	0	1	2	2	2	4	9	11	13	18	0.444659	0.0396949
						524	mammary gland epithelial cell	0	0	0	1	2	2	5	8	9	14	0.372958	-0.0322109
						525	mammary gland epithelial cell	0	0	2	2	3	3	3	3	3	5	0.582653	-0.137814
						526	endothelial cell of lymphatic vessel	1	3	6	8	9	9	11	18	20	23	0.357877	0.288067
						527	fibroblast	3	5	8	9	12	17	20	25	27	28	0.37417	-0.0814318
						528	fibroblast	2	4	5	7	8	14	22	24	28	32	0.37649	-0.0388249
						529	adipocyte of breast	0	1	2	5	6	7	8	11	18	23	0.667802	0.148112
						530	mammary gland epithelial cell	0	0	1	1	1	2	3	5	5	6	0.419512	-0.112985
						531	B cell	0	3	4	6	7	11	12	14	21	24	0.58076	0.273734
						532	pericyte	0	0	4	7	10	11	14	19	20	23	0.486684	0.227202
						533	luminal epithelial cell of mammary gland	0	0	1	5	11	14	16	17	22	26	0.435109	0.102147
						534	B cell	0	0	1	5	5	10	12	14	17	20	0.497908	0.219345
						535	B cell	0	1	2	4	6	11	13	15	17	20	0.306575	0.110958
						536	adipocyte of breast	1	2	2	2	3	4	7	9	15	19	0.587614	0.179173
						537	adipocyte of breast	0	3	6	7	9	11	16	21	28	33	0.463367	0.0507534
						538	luminal epithelial cell of mammary gland	0	1	2	3	6	10	11	14	19	25	0.257119	0.210246
						539	fibroblast	0	0	0	0	0	1	1	1	1	1	0.581592	-0.0210732
						540	B cell	1	2	3	5	9	15	18	22	24	29	0.313504	0.108934
						541	fibroblast	1	1	2	4	6	8	12	15	16	21	0.457733	0.263938
						542	luminal epithelial cell of mammary gland	0	2	2	3	6	9	12	17	24	26	0.385323	0.0319452
						543	mammary gland epithelial cell	0	2	2	2	5	9	12	18	22	24	0.38863	0.0881681
						544	luminal epithelial cell of mammary gland	0	0	2	4	7	14	19	28	31	37	0.274976	0.247347
						545	B cell	2	2	6	13	17	23	26	32	34	37	0.314028	0.165623
						546	luminal epithelial cell of mammary gland	0	1	2	4	4	8	11	17	21	25	0.455128	0.0518477
						547	B cell	0	0	1	2	5	7	12	14	17	21	0.342223	0.032522
						548	luminal epithelial cell of mammary gland	0	1	4	6	10	13	18	26	30	34	0.322765	0.0833485
						549	B cell	1	1	1	3	6	9	11	12	18	20	0.342518	0.0178834
						550	luminal epithelial cell of mammary gland	1	1	2	2	3	7	8	10	12	18	0.304945	0.24854
						551	B cell	0	1	1	5	7	9	13	15	17	21	0.397644	0.160706
						552	B cell	0	0	0	1	2	3	4	6	7	13	0.390109	-0.0322039
						553	B cell	1	1	1	1	4	7	10	13	17	19	0.432001	0.2327
						554	B cell	0	0	0	1	1	2	2	4	8	11	0.244002	-0.0888714
						555	B cell	0	1	3	5	9	10	16	19	23	29	0.270819	0.189256
						556	B cell	1	1	1	2	2	3	4	6	8	12	0.349478	-0.0587455
						557	B cell	0	0	1	3	3	6	7	10	13	14	0.558179	-0.0568416
						558	luminal epithelial cell of mammary gland	1	1	2	4	5	5	5	5	9	12	0.494064	0.062707
						559	luminal epithelial cell of mammary gland	1	2	3	7	9	11	13	15	23	24	0.257656	0.0371323
						560	luminal epithelial cell of mammary gland	0	1	1	3	4	7	10	10	12	19	0.309679	0.0306018
						561	endothelial cell of lymphatic vessel	0	2	5	7	9	12	16	21	28	31	0.504537	0.18583
						562	B cell	0	0	2	2	4	4	5	6	8	9	0.44978	-0.0250216
						563	fibroblast	0	0	3	4	4	5	6	7	12	14	0.597891	-0.120856
						564	pericyte	1	2	2	4	6	7	9	13	15	16	0.402409	0.235456
						565	luminal epithelial cell of mammary gland	0	1	3	5	5	6	10	15	18	23	0.287079	0.0853579
						566	luminal epithelial cell of mammary gland	0	0	1	3	3	5	8	12	17	20	0.506164	-0.0836766
						567	fibroblast	1	1	3	6	7	11	14	20	31	37	0.210805	0.19927
						568	adipocyte of breast	0	1	2	2	2	4	5	5	8	11	0.631622	-0.00618901
						569	luminal epithelial cell of mammary gland	0	1	2	3	4	6	9	13	16	23	0.471936	0.0771704
						570	B cell	0	1	3	7	10	15	18	23	23	31	0.376249	0.136515
						571	mammary gland epithelial cell	0	0	0	0	0	0	1	1	3	3	0.630059	-0.0850381
						572	mammary gland epithelial cell	0	2	3	5	8	10	11	15	18	22	0.499318	0.181735
						573	luminal epithelial cell of mammary gland	0	0	0	0	1	1	2	4	5	9	0.680457	-0.120272
						574	endothelial cell of vascular tree	0	0	0	1	2	3	5	7	9	9	0.369482	-0.0701528
						575	endothelial cell of lymphatic vessel	0	0	1	5	7	7	8	10	15	20	0.597195	-0.00715215
						576	B cell	0	0	0	0	2	4	5	8	9	9	0.490455	0.0101112
						577	luminal epithelial cell of mammary gland	0	0	0	1	2	2	4	5	5	5	0.250893	-0.208733
						578	fibroblast	1	2	5	10	14	16	22	26	29	30	0.247365	0.210644
						579	endothelial cell of vascular tree	0	1	3	4	7	7	7	8	13	13	0.614994	0.244884
						580	fibroblast	0	0	0	1	4	9	12	14	17	23	0.680695	0.096726
						581	B cell	1	3	3	4	6	8	9	9	13	15	0.499366	0.0275618
						582	B cell	0	1	2	4	6	6	10	13	13	18	0.528973	0.0292574
						583	endothelial cell of lymphatic vessel	0	0	0	2	5	6	9	11	16	18	0.622248	0.192522
						584	luminal epithelial cell of mammary gland	0	1	3	4	4	6	7	7	10	12	0.456007	-0.107784
						585	fibroblast	0	0	1	5	5	7	9	12	13	18	0.620537	0.100769
						586	fibroblast	0	0	0	2	2	3	5	5	7	7	0.454849	-0.0136195
						587	B cell	0	0	2	4	7	8	12	13	20	24	0.44347	0.132602
						588	B cell	0	1	1	3	3	8	10	13	17	20	0.43124	0.0825232
						589	fibroblast	0	0	0	1	1	4	4	8	10	11	0.525456	0.160765
						590	luminal epithelial cell of mammary gland	0	4	5	5	11	17	20	27	34	42	0.433407	0.298192
						591	B cell	0	0	2	3	6	7	9	11	15	20	0.318294	0.162189
						592	B cell	0	1	1	1	1	1	1	2	5	6	0.348769	-0.0376666
						593	adipocyte of breast	0	0	1	2	2	2	2	2	4	5	0.509501	-0.172383
						594	luminal epithelial cell of mammary gland	0	0	2	2	3	3	5	7	13	16	0.523792	-0.00729185
						595	pericyte	1	2	2	4	5	6	7	8	16	20	0.450313	0.0303528
						596	luminal epithelial cell of mammary gland	0	1	2	4	12	14	20	24	31	35	0.286266	0.105558
						597	fibroblast	0	1	2	3	6	9	11	14	17	21	0.330399	0.274036
						598	fibroblast	0	1	1	2	8	10	11	14	14	19	0.447525	-0.0185073
						599	mammary gland epithelial cell	1	1	2	3	4	4	5	5	7	10	0.521869	0.00551078
						600	adipocyte of breast	0	0	0	0	0	0	1	3	5	6	0.534888	-0.222104
						601	mammary gland epithelial cell	1	1	3	3	5	7	10	15	18	23	0.376208	0.145173
						602	endothelial cell of vascular tree	0	1	1	2	3	8	8	11	13	16	0.567575	0.0635334
						603	endothelial cell of vascular tree	0	1	1	3	4	6	10	12	19	27	0.43437	0.0783837
						604	mammary gland epithelial cell	1	1	2	2	2	3	3	3	6	8	0.40403	-0.120912
						605	B cell	0	0	0	1	2	3	6	8	13	19	0.550772	0.064848
						606	luminal epithelial cell of mammary gland	0	0	1	4	9	10	14	15	20	22	0.329372	0.0647922
						607	luminal epithelial cell of mammary gland	0	0	1	2	2	6	7	8	9	14	0.516807	0.14541
						608	adipocyte of breast	0	0	0	1	4	5	6	8	9	12	0.716307	0.112624
						609	luminal epithelial cell of mammary gland	0	0	1	2	2	2	2	3	4	6	0.401879	-0.0764604
						610	luminal epithelial cell of mammary gland	0	2	4	6	7	9	13	15	17	18	0.404926	-0.0670895
						611	fibroblast	0	0	1	1	2	5	7	9	14	16	0.437427	-8.22847e-05
						612	adipocyte of breast	0	0	1	5	8	11	17	20	21	23	0.487431	0.167277
						613	luminal epithelial cell of mammary gland	0	0	0	2	2	3	3	5	6	7	0.48101	-0.0579583
						614	luminal epithelial cell of mammary gland	1	3	4	8	9	12	15	22	27	30	0.351805	0.197859
						615	luminal epithelial cell of mammary gland	0	1	5	6	11	14	19	23	24	30	0.418686	0.102396
						616	endothelial cell of vascular tree	1	1	1	3	6	10	15	21	27	30	0.299609	0.0997117
						617	luminal epithelial cell of mammary gland	0	5	7	8	8	10	10	16	17	22	0.286426	0.113448
						618	fibroblast	0	4	5	5	5	8	10	13	20	22	0.377245	0.157318
						619	endothelial cell of vascular tree	0	1	1	3	9	11	14	24	26	30	0.571358	0.104623
						620	luminal epithelial cell of mammary gland	0	1	2	3	5	7	7	10	11	12	0.358792	-0.0361995
						621	mammary gland epithelial cell	0	0	1	2	6	8	11	13	15	17	0.32551	0.112563
						622	fibroblast	0	0	0	4	5	9	13	16	21	26	0.385488	0.140139
						623	luminal epithelial cell of mammary gland	0	1	2	4	4	5	6	10	12	18	0.560827	0.0753542
						624	endothelial cell of lymphatic vessel	0	1	2	6	8	12	18	24	31	36	0.424708	0.188052
						625	B cell	1	1	1	2	2	3	3	3	3	5	0.379195	-0.183079
						626	B cell	3	4	8	9	13	18	20	25	27	31	0.299769	0.212756
						627	fibroblast	0	1	3	3	5	10	14	17	19	19	0.44973	0.0626996
						628	luminal epithelial cell of mammary gland	0	0	0	0	1	2	5	6	7	10	0.425118	-0.0489622
						629	endothelial cell of vascular tree	0	0	0	2	6	8	13	18	25	32	0.543947	0.233167
						630	fibroblast	2	8	9	11	13	18	21	28	35	42	0.366479	0.185436
						631	luminal epithelial cell of mammary gland	1	2	3	6	6	8	8	10	14	15	0.576407	0.0652467
						632	luminal epithelial cell of mammary gland	1	4	5	6	8	12	14	18	21	31	0.491527	0.159582
						633	luminal epithelial cell of mammary gland	0	1	2	4	5	8	10	14	18	19	0.307367	0.0672631
						634	B cell	0	0	1	4	6	7	8	10	11	15	0.606427	0.165064
						635	B cell	1	1	1	3	4	8	10	14	17	21	0.430298	0.220942
						636	luminal epithelial cell of mammary gland	1	2	4	4	6	6	10	11	13	16	0.315083	-0.104167
						637	adipocyte of breast	0	1	2	4	4	6	10	11	14	20	0.375741	0.126113
						638	fibroblast	1	2	2	3	3	5	7	12	14	19	0.674373	-0.0161693
						639	luminal epithelial cell of mammary gland	0	0	4	4	7	10	11	17	20	23	0.367802	0.00594633
						640	luminal epithelial cell of mammary gland	0	0	0	0	0	0	0	0	1	3	0.437615	-0.155126
						641	B cell	0	0	1	3	7	14	14	19	24	28	0.476535	0.181308
						642	pericyte	0	0	3	5	10	13	18	24	32	38	0.294569	0.125097
						643	endothelial cell of vascular tree	0	1	4	8	12	12	15	19	21	24	0.423553	0.178408
						644	fibroblast	0	0	0	0	3	8	14	17	19	23	0.560928	0.0213397
						645	endothelial cell of lymphatic vessel	0	1	3	7	9	11	17	22	28	31	0.618111	0.138563
						646	B cell	0	2	3	6	8	11	12	17	20	22	0.420889	0.0708064
						647	luminal epithelial cell of mammary gland	1	1	3	4	4	6	8	8	13	17	0.455866	0.0377742
						648	B cell	1	1	2	2	8	12	16	20	25	29	0.480751	0.161987
						649	fibroblast	0	1	1	4	6	10	17	17	19	26	0.429601	0.196403
						650	luminal epithelial cell of mammary gland	0	0	1	2	2	2	2	2	4	6	0.404421	-0.254291
						651	fibroblast	0	0	2	2	2	5	8	10	10	12	0.726663	0.215831
						652	fibroblast	0	0	1	1	3	6	7	9	11	17	0.498916	-0.0126061
						653	B cell	0	0	0	0	2	2	4	7	7	12	0.359856	0.0234535
						654	B cell	1	1	2	3	4	5	7	9	11	15	0.452676	0.114099
						655	luminal epithelial cell of mammary gland	1	2	2	3	4	8	13	15	20	27	0.455265	0.131093
						656	luminal epithelial cell of mammary gland	0	0	0	0	1	3	4	7	10	12	0.423384	0.102886
						657	luminal epithelial cell of mammary gland	0	1	2	3	4	4	7	7	13	17	0.425069	-0.125916
						658	luminal epithelial cell of mammary gland	1	2	3	6	8	10	13	14	16	18	0.187117	-0.0215509
						659	adipocyte of breast	0	0	2	7	11	15	19	22	26	34	0.414981	0.228603
						660	luminal epithelial cell of mammary gland	0	1	3	3	6	9	16	16	20	22	0.621045	0.0802649
						661	B cell	1	1	1	3	5	9	9	14	15	17	0.394865	0.0657076
						662	luminal epithelial cell of mammary gland	0	0	1	4	6	9	12	15	21	25	0.592829	0.0706036
						663	adipocyte of breast	1	1	3	3	5	7	9	10	14	15	0.647917	0.19071
						664	adipocyte of breast	0	1	2	4	8	10	16	18	21	25	0.380416	0.125752
						665	B cell	0	1	2	3	5	7	9	11	13	19	0.505127	0.0227573
						666	B cell	0	0	1	2	3	3	3	3	9	9	0.535614	-0.0391386
						667	fibroblast	0	0	1	3	4	6	7	13	15	23	0.3995	0.154562
						668	luminal epithelial cell of mammary gland	0	1	1	1	1	2	5	7	9	12	0.390855	-0.117598
						669	B cell	0	0	1	1	4	5	7	10	12	17	0.345527	0.302324
						670	luminal epithelial cell of mammary gland	0	0	0	3	3	3	4	4	5	7	0.483808	-0.0963483
						671	endothelial cell of lymphatic vessel	0	0	0	0	3	3	5	7	7	12	0.446794	-0.0312226
						672	B cell	0	0	2	3	5	5	7	14	17	20	0.376081	0.0951228
						673	fibroblast	0	2	5	10	13	16	19	23	24	26	0.626167	0.320147
						674	B cell	0	3	6	6	10	14	22	27	30	35	0.346318	0.22004
						675	mammary gland epithelial cell	1	2	3	3	3	4	7	9	9	11	0.506214	0.0180689
						676	luminal epithelial cell of mammary gland	0	2	4	6	7	10	16	19	23	27	0.345299	0.117868
						677	luminal epithelial cell of mammary gland	1	1	2	3	8	13	21	27	29	36	0.54363	0.328319
						678	luminal epithelial cell of mammary gland	0	2	3	6	7	9	10	14	20	24	0.376401	-0.0223574
						679	fibroblast	0	0	2	5	8	12	19	25	29	33	0.448031	0.217788
						680	fibroblast	0	1	4	7	12	13	17	24	28	34	0.475017	0.164763
						681	mammary gland epithelial cell	0	1	3	6	10	14	17	22	26	29	0.449557	0.0975129
						682	luminal epithelial cell of mammary gland	0	0	0	2	2	3	3	5	6	8	0.441217	-0.088695
						683	endothelial cell of lymphatic vessel	0	2	4	6	10	11	17	21	23	25	0.410336	0.0918653
						684	B cell	1	1	3	4	6	8	11	13	17	18	0.509252	0.030663
						685	mammary gland epithelial cell	0	1	1	4	4	6	9	16	17	21	0.468715	0.0342118
						686	luminal epithelial cell of mammary gland	1	2	2	2	3	4	5	7	12	16	0.294544	-0.016924
						687	adipocyte of breast	1	1	2	8	11	11	13	15	21	23	0.234142	0.213072
						688	adipocyte of breast	0	1	2	6	14	14	18	21	26	29	0.607373	0.0668601
						689	luminal epithelial cell of mammary gland	0	0	2	3	4	5	6	8	9	9	0.724981	0.0876465
						690	fibroblast	0	1	1	2	5	8	8	11	16	24	0.423525	0.297356
						691	fibroblast	0	0	1	4	5	8	11	12	18	21	0.506176	0.152335
						692	B cell	0	2	3	5	7	11	16	21	26	36	0.202634	0.193287
						693	endothelial cell of vascular tree	2	2	4	5	8	9	10	14	15	21	0.517525	0.0521963
						694	B cell	0	2	3	6	6	9	11	14	17	19	0.342605	0.109566
						695	endothelial cell of lymphatic vessel	0	2	2	7	12	14	18	24	30	38	0.455131	0.215426
						696	mammary gland epithelial cell	0	0	2	3	6	7	9	16	16	19	0.488922	0.0562128
						697	fibroblast	1	2	3	4	5	7	12	15	18	21	0.607802	0.101341
						698	fibroblast	0	0	1	1	2	2	5	6	7	8	0.598601	-0.0237464
						699	fibroblast	0	0	1	3	4	6	9	11	13	15	0.503575	-0.0208413
						700	pericyte	1	1	2	2	4	5	9	11	15	21	0.529419	-0.00586164
						701	luminal epithelial cell of mammary gland	0	2	3	5	9	11	14	18	20	24	0.654687	0.0962866
						702	fibroblast	1	1	2	2	5	6	9	15	19	21	0.449394	0.145805
						703	endothelial cell of lymphatic vessel	1	1	3	6	7	11	19	23	27	30	0.482394	0.125008
						704	fibroblast	1	2	4	5	8	12	16	21	23	29	0.503217	0.110513
						705	endothelial cell of lymphatic vessel	0	3	3	5	5	6	8	10	12	14	0.448045	-0.00189828
						706	luminal epithelial cell of mammary gland	0	2	2	3	5	10	15	17	22	22	0.36496	0.111572
						707	fibroblast	0	0	2	3	4	8	8	11	12	14	0.652349	0.0856604
						708	B cell	0	0	1	2	3	5	8	11	12	12	0.375453	-0.0356073
						709	endothelial cell of vascular tree	0	0	0	0	1	2	4	4	5	7	0.745216	-0.299444
						710	B cell	0	1	2	5	7	8	10	11	14	16	0.616762	-0.0282961
						711	luminal epithelial cell of mammary gland	0	1	1	2	5	9	13	15	19	23	0.371118	-0.000395402
						712	luminal epithelial cell of mammary gland	0	0	0	1	2	3	7	11	12	13	0.503613	-0.0162328
						713	B cell	0	0	3	3	3	4	9	13	17	18	0.374213	0.0347238
						714	luminal epithelial cell of mammary gland	0	0	0	1	2	4	8	12	20	24	0.374289	0.135237
						715	adipocyte of breast	0	2	3	5	7	7	8	9	13	14	0.537546	0.17977
						716	endothelial cell of lymphatic vessel	0	0	0	1	4	6	11	11	15	19	0.423381	0.224357
						717	luminal epithelial cell of mammary gland	0	2	5	8	13	14	17	21	25	29	0.374185	0.0337756
						718	fibroblast	0	1	1	6	9	12	14	21	25	36	0.436041	0.165007
						719	luminal epithelial cell of mammary gland	0	0	2	2	2	3	7	9	13	17	0.492704	0.0833544
						720	B cell	0	1	1	3	5	5	5	8	11	13	0.530697	0.0217668
						721	luminal epithelial cell of mammary gland	1	1	1	2	3	4	8	10	12	12	0.344174	-0.0296877
						722	mammary gland epithelial cell	0	0	0	0	3	5	5	7	9	9	0.532891	-0.0350625
						723	pericyte	0	0	2	3	7	10	14	16	21	27	0.427763	0.382369
						724	fibroblast	0	0	0	1	2	5	7	11	13	15	0.542912	0.215624
						725	fibroblast	0	0	2	3	4	5	9	12	18	20	0.65239	0.0961775
						726	luminal epithelial cell of mammary gland	1	1	1	1	3	5	9	11	14	16	0.524023	0.138088
						727	fibroblast	1	1	2	4	7	8	13	13	18	20	0.616762	0.0559064
						728	B cell	0	0	0	0	4	6	7	9	12	15	0.380635	0.0594514
						729	mammary gland epithelial cell	0	2	2	4	4	6	10	12	19	22	0.694794	0.00915037
						730	B cell	0	0	1	2	3	6	6	8	9	10	0.548649	0.00546069
						731	fibroblast	1	3	5	5	8	10	15	19	24	32	0.407918	0.145371
						732	B cell	0	1	3	3	6	8	9	9	13	16	0.277141	0.0724191
						733	luminal epithelial cell of mammary gland	1	1	2	3	4	5	8	15	17	21	0.436596	0.0805697
						734	endothelial cell of lymphatic vessel	0	2	6	8	10	12	14	18	21	22	0.458659	0.310036
						735	B cell	1	2	3	3	5	6	6	8	9	11	0.427481	-0.0307368
						736	luminal epithelial cell of mammary gland	0	0	1	2	2	3	3	4	5	8	0.398441	-0.134189
						737	B cell	0	0	3	5	7	10	12	14	17	17	0.446287	0.0218331
						738	luminal epithelial cell of mammary gland	0	0	0	3	5	6	10	14	21	30	0.339517	0.242374
						739	B cell	0	0	1	1	1	3	3	5	7	9	0.451088	0.0293554
						740	luminal epithelial cell of mammary gland	1	2	2	5	8	11	13	17	20	24	0.446608	0.0169027
						741	endothelial cell of vascular tree	0	0	2	3	5	7	9	13	19	20	0.489663	0.278952
						742	mammary gland epithelial cell	0	1	4	7	12	15	20	22	26	30	0.553099	0.0324343
						743	adipocyte of breast	2	2	3	5	9	14	16	21	25	30	0.537901	0.239635
						744	endothelial cell of vascular tree	0	0	0	0	0	0	1	2	2	2	0.65295	-0.238125
						745	B cell	2	2	5	7	8	10	15	18	21	23	0.357588	0.0253564
						746	fibroblast	0	0	1	2	4	6	9	9	12	13	0.444149	0.0485306
						747	B cell	0	0	0	0	1	1	1	1	2	3	0.747818	-0.223847
						748	fibroblast	1	2	3	4	6	7	8	8	14	18	0.52555	0.237585
						749	adipocyte of breast	0	0	2	5	6	6	9	12	17	23	0.571666	0.100378
						750	luminal epithelial cell of mammary gland	1	1	1	1	4	9	10	15	17	19	0.288044	0.0487971
						751	fibroblast	0	1	4	4	6	11	17	20	26	33	0.532938	0.14606
						752	endothelial cell of vascular tree	1	1	1	5	7	11	17	26	33	37	0.366075	0.182678
						753	luminal epithelial cell of mammary gland	0	1	3	5	9	11	11	13	17	20	0.469486	0.0818181
						754	luminal epithelial cell of mammary gland	0	0	0	2	3	6	12	15	22	27	0.4005	0.202586
						755	endothelial cell of lymphatic vessel	0	0	2	3	5	7	11	12	16	17	0.52983	0.0235092
						756	B cell	0	1	4	6	11	16	20	23	30	36	0.390903	0.244494
						757	fibroblast	1	1	1	1	3	4	9	13	15	18	0.526998	0.222323
						758	fibroblast	0	1	1	1	3	5	8	10	11	17	0.724981	0.103834
						759	B cell	1	2	2	3	5	6	8	11	14	15	0.346436	0.0528457
						760	luminal epithelial cell of mammary gland	0	0	0	0	1	4	7	11	13	17	0.552454	0.137939
						761	B cell	0	0	2	3	4	7	13	16	23	26	0.368087	0.155186
						762	luminal epithelial cell of mammary gland	1	1	1	1	1	2	2	2	3	4	0.486965	-0.123271
						763	B cell	0	0	0	0	1	3	3	7	9	12	0.344069	-0.161698
						764	fibroblast	0	0	0	0	1	1	2	2	3	6	0.491849	-0.0189254
						765	luminal epithelial cell of mammary gland	0	1	1	4	5	7	7	9	10	13	0.716893	0.0792927
						766	B cell	0	0	0	2	5	6	9	12	15	18	0.551792	0.00379346
						767	endothelial cell of lymphatic vessel	0	0	1	1	2	3	4	6	7	8	0.384089	-0.141722
						768	luminal epithelial cell of mammary gland	0	1	2	4	5	11	13	17	20	23	0.478796	0.0655157
						769	luminal epithelial cell of mammary gland	0	0	0	0	0	0	0	0	1	1	0.38438	-0.268224
						770	fibroblast	0	2	2	2	3	4	7	8	10	10	0.650239	-0.0181109
						771	endothelial cell of lymphatic vessel	0	1	2	3	3	5	6	7	9	13	0.424053	-0.156862
						772	adipocyte of breast	1	3	8	9	12	14	16	22	26	35	0.550677	0.254731
						773	adipocyte of breast	0	0	1	1	5	6	7	10	12	12	0.425122	-0.00187006
						774	adipocyte of breast	2	2	2	3	5	8	8	14	17	21	0.521743	0.203212
						775	luminal epithelial cell of mammary gland	0	1	1	2	3	3	7	11	12	14	0.528835	0.00918047
						776	mammary gland epithelial cell	0	1	3	4	4	7	7	13	19	23	0.522088	0.191881
						777	luminal epithelial cell of mammary gland	2	2	4	8	11	15	21	27	31	34	0.20686	0.309131
						778	fibroblast	0	1	2	5	11	16	19	26	31	36	0.36824	0.139914
						779	luminal epithelial cell of mammary gland	1	1	2	5	7	10	12	17	22	24	0.58355	0.143374
						780	luminal epithelial cell of mammary gland	0	0	0	1	3	8	14	20	25	32	0.528758	0.201549
						781	adipocyte of breast	0	0	0	0	0	0	0	2	6	8	0.832555	0.0453506
						782	luminal epithelial cell of mammary gland	0	0	2	4	6	9	10	13	18	24	0.411393	0.000322852
						783	adipocyte of breast	0	1	1	2	3	4	6	6	8	11	0.719309	-0.202747
						784	mammary gland epithelial cell	1	1	4	4	6	8	12	14	16	19	0.319117	-0.0140872
						785	fibroblast	1	1	2	3	5	11	18	22	27	29	0.353358	0.151372
						786	fibroblast	0	0	2	5	6	8	10	13	13	15	0.753689	-0.0500615
						787	mammary gland epithelial cell	1	2	3	3	3	4	4	4	5	7	0.473634	-0.106573
						788	luminal epithelial cell of mammary gland	0	0	1	1	4	6	7	9	12	16	0.626744	0.0808276
						789	luminal epithelial cell of mammary gland	0	0	0	0	1	4	5	9	13	16	0.555967	0.0921094
						790	luminal epithelial cell of mammary gland	0	0	1	1	1	1	2	5	7	9	0.279311	-0.0928547
						791	endothelial cell of lymphatic vessel	1	2	2	4	6	9	9	10	12	13	0.620329	0.158182
						792	B cell	0	0	0	3	3	6	9	11	15	19	0.412194	0.17225
						793	luminal epithelial cell of mammary gland	0	2	4	6	11	16	24	32	37	48	0.436693	0.256975
						794	pericyte	0	1	1	2	3	3	4	5	6	9	0.488275	-0.017862
						795	fibroblast	0	0	2	5	9	13	16	22	31	37	0.447525	0.153093
						796	fibroblast	0	0	0	0	1	1	2	4	5	8	0.603524	-0.0732437
						797	B cell	0	0	1	4	5	8	9	14	15	20	0.366181	-0.037301
						798	B cell	0	0	0	1	2	2	3	3	4	6	0.445338	0.00971831
						799	adipocyte of breast	0	0	2	2	3	3	4	4	4	6	0.581594	-0.186304
						800	mammary gland epithelial cell	1	1	1	1	1	1	5	7	7	9	0.50167	-0.0562076
						801	fibroblast	0	1	2	3	4	9	12	18	23	29	0.410525	0.235201
						802	pericyte	0	0	1	4	5	5	7	7	9	10	0.47324	0.153445
						803	luminal epithelial cell of mammary gland	0	0	4	4	7	11	13	17	20	23	0.686749	0.102724
						804	adipocyte of breast	0	1	1	4	4	8	9	11	13	15	0.607392	0.00785078
						805	B cell	0	0	0	0	0	0	0	0	0	0	0.545395	-0.164191
						806	fibroblast	0	0	2	4	7	10	11	16	22	26	0.29003	0.124156
						807	mammary gland epithelial cell	0	1	2	2	4	4	5	8	10	13	0.444028	0.0710116
						808	luminal epithelial cell of mammary gland	0	2	3	6	8	10	10	16	18	26	0.374455	0.225964
						809	luminal epithelial cell of mammary gland	0	2	2	3	4	6	7	9	15	17	0.508337	0.0275703
						810	mammary gland epithelial cell	0	3	5	6	8	9	13	19	20	24	0.434078	0.076569
						811	endothelial cell of vascular tree	0	2	2	5	6	8	9	10	12	18	0.320526	-0.0356023
						812	luminal epithelial cell of mammary gland	0	1	3	8	9	12	16	19	23	30	0.602541	0.170596
						813	adipocyte of breast	0	0	1	1	5	7	11	14	19	24	0.249688	0.233062
						814	luminal epithelial cell of mammary gland	1	2	2	4	7	9	12	13	15	18	0.276278	-0.0286881
						815	B cell	0	0	2	5	6	10	10	14	16	22	0.337989	0.0356839
						816	endothelial cell of vascular tree	3	4	5	5	9	14	16	19	22	25	0.334822	0.282246
						817	luminal epithelial cell of mammary gland	0	1	2	4	5	8	10	12	13	15	0.554893	-0.0674927
						818	luminal epithelial cell of mammary gland	0	0	0	2	7	10	13	13	16	22	0.616762	0.0252314
						819	B cell	2	2	6	11	14	18	22	29	32	34	0.219134	0.153364
						820	B cell	0	0	2	4	8	11	15	19	24	29	0.564121	0.155114
						821	fibroblast	0	1	2	3	5	9	15	20	22	23	0.669268	0.0364912
						822	B cell	0	1	3	4	8	12	18	22	24	27	0.588089	0.114514
						823	endothelial cell of lymphatic vessel	0	0	0	0	0	2	2	2	2	4	0.782225	-0.061845
						824	B cell	1	2	2	2	4	6	9	13	18	21	0.46936	0.0797785
						825	B cell	0	0	2	3	3	4	5	7	12	12	0.383797	-0.14399
						826	fibroblast	1	2	3	3	6	9	13	15	15	19	0.374436	0.0369407
						827	B cell	0	0	2	3	5	6	6	7	11	13	0.362198	-0.0241548
						828	fibroblast	1	3	4	7	7	10	16	16	16	20	0.311285	-0.00531923
						829	luminal epithelial cell of mammary gland	2	2	4	5	7	10	13	15	18	20	0.372238	0.0993484
						830	fibroblast	0	2	3	4	6	6	8	8	9	10	0.404841	-0.138906
						831	B cell	0	0	0	2	4	7	9	14	16	19	0.32549	-0.00199914
						832	luminal epithelial cell of mammary gland	0	0	1	1	1	2	2	4	4	4	0.424328	-0.142313
						833	luminal epithelial cell of mammary gland	0	0	0	1	3	4	5	5	6	9	0.416547	-0.0762604
						834	mammary gland epithelial cell	2	3	4	5	7	10	13	16	20	25	0.648077	0.0381386
						835	luminal epithelial cell of mammary gland	0	0	1	2	5	11	13	18	24	32	0.291181	0.242912
						836	B cell	1	1	2	2	4	8	13	14	20	28	0.362684	0.0591136
						837	mammary gland epithelial cell	0	0	0	0	2	2	2	7	10	15	0.297931	-0.0168305
						838	mammary gland epithelial cell	0	1	1	1	3	5	6	11	14	17	0.435602	-0.019207
						839	fibroblast	0	0	2	2	6	8	13	18	21	27	0.397709	0.191009
						840	B cell	0	1	4	4	7	9	13	15	18	22	0.400663	0.0234354
						841	endothelial cell of lymphatic vessel	0	2	2	4	7	11	15	21	28	33	0.364158	0.101334
						842	B cell	0	1	1	3	5	5	6	8	13	18	0.328193	0.019481
						843	fibroblast	0	0	0	0	2	3	4	8	12	17	0.529681	0.17704
						844	B cell	0	0	2	3	5	6	6	10	15	22	0.594799	0.114119
						845	fibroblast	0	0	1	1	4	5	8	11	12	16	0.500515	0.2471
						846	fibroblast	0	0	2	3	4	5	6	8	9	10	0.587274	-0.15908
						847	mammary gland epithelial cell	0	0	1	2	4	6	10	12	14	17	0.373095	0.104892
						848	B cell	0	0	0	0	0	0	0	3	6	8	0.482518	0.0561755
						849	fibroblast	0	0	2	4	4	5	6	8	9	13	0.475156	0.0271246
						850	endothelial cell of vascular tree	0	3	3	5	6	7	7	12	14	23	0.239328	0.0700878
						851	B cell	0	1	2	2	4	4	7	11	16	19	0.442556	0.155394
						852	luminal epithelial cell of mammary gland	1	1	2	2	2	4	5	6	6	8	0.334076	-0.129732
						853	B cell	1	3	6	7	8	9	12	12	13	14	0.373237	-0.00625062
						854	luminal epithelial cell of mammary gland	0	2	3	5	10	18	22	25	33	38	0.290503	0.304057
						855	fibroblast	1	2	3	4	8	13	15	18	22	27	0.373778	0.167167
						856	adipocyte of breast	1	3	6	11	12	17	21	23	27	32	0.644425	0.281084
						857	fibroblast	0	0	1	2	3	4	6	8	12	15	0.385357	0.112069
						858	B cell	0	1	1	2	2	5	9	12	14	15	0.244576	0.218896
						859	endothelial cell of lymphatic vessel	1	2	3	5	9	11	16	22	27	32	0.390865	0.0886582
						860	fibroblast	0	1	1	3	5	6	9	11	12	13	0.558746	-0.0410075
						861	endothelial cell of vascular tree	0	4	8	11	12	15	16	19	20	20	0.38258	0.315221
						862	B cell	0	0	0	2	4	7	12	13	13	17	0.495839	0.25231
						863	endothelial cell of vascular tree	0	0	1	4	5	6	9	12	15	18	0.656639	0.118442
						864	B cell	0	0	2	2	2	4	6	10	14	17	0.398838	0.151972
						865	B cell	0	0	1	2	4	9	14	16	18	21	0.600046	0.0400341
						866	B cell	0	0	1	2	2	6	10	16	17	20	0.273183	0.235825
						867	B cell	0	1	4	6	7	11	18	19	24	28	0.616709	0.11034
						868	adipocyte of breast	0	3	5	11	15	16	20	29	36	43	0.335182	0.351376
						869	luminal epithelial cell of mammary gland	1	1	5	6	9	10	15	18	21	24	0.271847	0.200277
						870	B cell	0	1	2	3	6	6	9	11	12	15	0.381466	-0.0857351
						871	luminal epithelial cell of mammary gland	0	0	1	1	3	4	6	8	11	14	0.321855	0.0329296
						872	fibroblast	1	2	5	5	8	13	19	21	24	31	0.572428	0.202104
						873	luminal epithelial cell of mammary gland	0	0	2	5	6	8	10	11	11	14	0.451556	-0.0278473
						874	luminal epithelial cell of mammary gland	1	2	3	4	4	5	7	12	15	16	0.590527	0.091206
						875	B cell	0	0	2	4	7	11	17	23	27	29	0.460485	0.162984
						876	B cell	0	3	5	8	9	13	18	22	28	37	0.286135	0.131323
						877	luminal epithelial cell of mammary gland	1	2	5	5	6	6	8	13	14	18	0.505127	-0.0871784
						878	adipocyte of breast	0	1	2	2	3	4	8	9	11	17	0.576901	0.253105
						879	pericyte	0	0	2	4	8	12	16	23	26	26	0.375887	0.264551
						880	luminal epithelial cell of mammary gland	0	3	7	10	12	15	17	21	25	31	0.450134	0.0296721
						881	fibroblast	1	1	3	4	7	9	11	13	18	22	0.653672	0.120637
						882	luminal epithelial cell of mammary gland	1	4	5	8	10	10	10	12	14	16	0.53622	-0.0703525
						883	fibroblast	3	5	7	8	9	15	19	24	27	33	0.335313	0.200235
						884	fibroblast	0	0	2	3	8	12	19	24	28	34	0.496828	0.195867
						885	fibroblast	0	0	0	0	1	2	2	3	6	7	0.616909	0.0377094
						886	luminal epithelial cell of mammary gland	0	1	1	2	2	3	4	6	8	8	0.457377	-0.00402154
						887	luminal epithelial cell of mammary gland	0	1	3	5	9	10	12	17	23	29	0.364478	0.114114
						888	fibroblast	0	0	0	0	0	1	1	1	2	4	0.664168	-0.113832
						889	luminal epithelial cell of mammary gland	0	0	1	3	5	8	16	19	22	25	0.690715	0.144773
						890	B cell	0	0	0	1	2	2	3	4	6	9	0.502858	-0.0324484
						891	adipocyte of breast	0	1	1	2	2	2	2	8	10	13	0.60485	0.103356
						892	endothelial cell of vascular tree	0	1	3	4	5	9	13	15	22	25	0.435567	0.255782
						893	B cell	0	0	0	2	5	8	8	10	13	14	0.349811	0.238199
						894	B cell	0	0	0	1	3	7	10	15	16	22	0.385173	-0.00857385
						895	luminal epithelial cell of mammary gland	1	2	5	6	10	12	14	15	20	23	0.339038	0.0119101
						896	mammary gland epithelial cell	1	5	6	9	15	18	21	27	34	39	0.243083	0.0884404
						897	luminal epithelial cell of mammary gland	0	2	3	8	9	12	17	22	25	30	0.508351	0.127151
						898	mammary gland epithelial cell	0	0	0	0	1	1	4	7	9	11	0.780398	0.0173944
						899	B cell	1	4	5	6	8	10	13	15	19	26	0.420829	0.264659
						900	fibroblast	0	0	1	4	5	6	8	13	14	18	0.716896	0.205325
						901	fibroblast	0	0	0	2	3	4	5	8	10	11	0.672344	0.0576656
						902	fibroblast	1	1	2	4	5	8	10	11	13	15	0.360005	0.126074
						903	B cell	3	3	7	8	12	16	20	23	28	32	0.246577	0.147336
						904	luminal epithelial cell of mammary gland	0	1	1	2	2	3	5	7	10	12	0.520472	-0.0320307
						905	endothelial cell of vascular tree	0	1	1	1	3	5	6	7	13	18	0.29884	0.314364
						906	luminal epithelial cell of mammary gland	0	0	0	4	8	11	12	15	19	22	0.533754	0.0115287
						907	endothelial cell of lymphatic vessel	0	0	0	4	7	10	11	13	13	17	0.330585	0.0147924
						908	adipocyte of breast	0	1	3	5	6	7	11	12	14	20	0.568521	0.116365
						909	fibroblast	0	1	3	7	10	15	20	27	33	39	0.102934	0.363433
						910	B cell	0	0	0	1	2	3	4	7	7	7	0.575139	0.0146716
						911	fibroblast	0	0	1	2	4	5	8	12	13	16	0.618388	0.0044913
						912	endothelial cell of lymphatic vessel	0	1	2	2	4	8	13	16	20	23	0.588403	0.254854
						913	fibroblast	0	0	3	3	5	5	6	10	14	18	0.348649	0.223774
						914	mammary gland epithelial cell	0	1	2	3	3	6	8	11	14	21	0.618571	0.00578091
						915	endothelial cell of lymphatic vessel	1	1	1	5	7	11	15	20	28	33	0.309602	0.242259
						916	mammary gland epithelial cell	0	0	1	2	4	9	14	19	24	29	0.590122	0.0261463
						917	B cell	0	0	0	0	1	3	6	10	15	21	0.433428	0.17906
						918	B cell	0	1	2	2	2	3	8	11	13	13	0.481592	-0.0571765
						919	B cell	1	2	5	6	11	17	21	25	30	35	0.424169	0.13243
						920	adipocyte of breast	2	3	3	6	9	12	16	21	27	29	0.266426	0.215174
						921	luminal epithelial cell of mammary gland	0	0	1	6	8	11	12	12	17	21	0.465442	0.114904
						922	B cell	0	3	7	11	13	18	21	24	33	36	0.437986	0.193068
						923	luminal epithelial cell of mammary gland	0	1	1	2	2	5	10	11	13	15	0.396053	0.0581347
						924	fibroblast	0	0	0	1	2	2	2	5	7	9	0.701921	-0.127085
						925	fibroblast	0	3	5	7	14	15	19	24	27	32	0.404841	0.200538
						926	fibroblast	0	2	2	3	5	6	6	8	11	14	0.724981	0.00221869
						927	B cell	0	0	2	4	6	7	7	10	13	17	0.616762	0.00133106
						928	B cell	0	2	4	4	7	8	8	9	13	17	0.481589	0.245648
						929	fibroblast	0	0	1	2	2	4	5	5	9	12	0.554984	-0.0988127
						930	luminal epithelial cell of mammary gland	1	1	2	4	7	10	13	16	20	23	0.602541	0.127288
						931	fibroblast	0	1	2	5	9	13	19	22	29	36	0.429729	0.183649
						932	B cell	0	0	0	0	1	2	2	4	6	6	0.479372	0.00705925
						933	B cell	0	0	3	5	6	8	9	12	16	20	0.626752	0.0322286
						934	B cell	0	0	1	3	6	9	11	11	12	14	0.540822	0.159106
						935	B cell	0	1	1	4	7	8	10	15	18	19	0.404984	0.195174
						936	luminal epithelial cell of mammary gland	1	2	3	4	9	12	16	20	24	30	0.522399	0.122659
						937	endothelial cell of lymphatic vessel	0	1	2	3	5	6	9	11	14	22	0.658825	0.0335961
						938	endothelial cell of vascular tree	0	4	4	6	8	17	22	28	33	38	0.500236	0.182567
						939	fibroblast	0	1	2	2	2	5	5	8	10	14	0.535193	0.298064
						940	fibroblast	0	1	2	3	4	5	6	7	8	9	0.664168	0.0950306
						941	luminal epithelial cell of mammary gland	0	1	2	3	3	5	5	7	12	13	0.494167	0.0145985
						942	endothelial cell of vascular tree	1	3	6	7	9	11	16	20	23	26	0.461796	0.174427
						943	luminal epithelial cell of mammary gland	0	1	4	5	9	10	14	23	26	30	0.462638	0.146402
						944	endothelial cell of vascular tree	0	0	3	5	7	12	15	21	25	33	0.487706	0.202917
						945	B cell	0	0	2	4	6	10	11	15	17	24	0.620517	0.0971259
						946	fibroblast	0	0	1	5	7	7	8	10	13	15	0.770642	0.0161173
						947	fibroblast	0	0	1	2	3	5	5	6	7	9	0.498294	-0.141319
						948	fibroblast	2	2	2	2	5	9	11	16	20	22	0.312383	0.0338639
						949	endothelial cell of lymphatic vessel	0	0	0	0	1	1	2	2	3	4	0.690624	-0.259227
						950	B cell	0	1	2	4	4	6	7	9	10	13	0.445338	0.00916505
						951	fibroblast	0	0	1	3	5	8	11	13	14	18	0.542036	-0.0030933
						952	B cell	1	3	7	11	15	18	20	23	29	34	0.24366	0.149003
						953	endothelial cell of lymphatic vessel	0	0	0	1	3	5	9	14	17	21	0.475826	0.0428936
						954	mammary gland epithelial cell	0	0	0	2	2	5	6	7	7	9	0.614671	0.00104767
						955	luminal epithelial cell of mammary gland	0	0	0	1	1	5	6	8	10	14	0.420584	0.0290498
						956	fibroblast	0	0	0	2	6	10	10	13	14	15	0.670213	0.111607
						957	luminal epithelial cell of mammary gland	0	0	2	3	4	5	6	8	11	13	0.54862	0.0545998
						958	adipocyte of breast	0	0	0	2	3	5	6	8	12	14	0.650636	-0.0358139
						959	B cell	0	1	2	3	6	10	17	20	25	35	0.433135	0.113165
						960	endothelial cell of lymphatic vessel	0	0	5	7	9	11	15	22	24	30	0.521102	0.134734
						961	endothelial cell of lymphatic vessel	0	1	1	1	3	6	8	11	15	19	0.408678	0.0372095
						962	fibroblast	0	1	2	2	5	6	9	12	13	15	0.442446	-0.0223247
						963	luminal epithelial cell of mammary gland	0	3	5	5	5	7	10	11	17	18	0.592922	0.0608301
						964	fibroblast	0	0	1	3	6	8	10	16	17	21	0.27369	0.135091
						965	adipocyte of breast	0	0	0	2	5	5	9	14	15	18	0.565804	-0.00990931
						966	B cell	0	0	1	5	7	9	11	12	14	16	0.396008	0.141799
						967	fibroblast	0	1	2	7	12	14	18	21	22	22	0.404841	-0.0186561
						968	endothelial cell of vascular tree	0	3	6	8	9	14	19	23	28	32	0.353011	0.12566
						969	fibroblast	0	1	1	3	5	8	9	12	15	19	0.614266	-0.0107454
						970	B cell	0	1	1	2	6	7	8	13	17	20	0.344827	0.0363969
						971	luminal epithelial cell of mammary gland	0	0	1	3	6	6	9	13	18	21	0.363621	0.0232696
						972	B cell	2	4	6	10	10	11	15	16	22	25	0.333707	0.103419
						973	fibroblast	1	1	2	3	4	6	9	12	14	18	0.612897	0.309516
						974	endothelial cell of vascular tree	0	1	2	5	7	10	15	17	20	25	0.488885	0.174283
						975	luminal epithelial cell of mammary gland	0	1	3	5	6	12	15	20	25	27	0.42917	0.0292273
						976	B cell	1	4	4	5	5	7	8	9	12	13	0.365193	0.159523
						977	B cell	2	4	7	10	13	16	18	24	28	33	0.219134	0.136168
						978	B cell	0	1	1	4	4	6	9	11	12	18	0.467489	0.0329553
						979	fibroblast	0	0	1	2	3	7	9	12	14	18	0.477857	0.0348175
						980	B cell	0	1	3	5	7	8	8	10	12	17	0.322521	0.0245191
						981	fibroblast	0	0	2	3	4	4	5	6	7	7	0.657549	-0.0536364
						982	B cell	1	1	1	2	3	4	6	8	14	16	0.422343	-0.0924909
						983	luminal epithelial cell of mammary gland	0	0	0	1	1	4	4	5	7	10	0.476249	0.0500345
						984	B cell	2	2	3	4	5	8	10	12	15	19	0.410204	-0.0142964
						985	B cell	0	1	2	4	5	10	13	15	18	24	0.502947	0.0194146
						986	endothelial cell of lymphatic vessel	0	0	2	2	2	4	6	8	8	9	0.588601	-0.00524814
						987	luminal epithelial cell of mammary gland	1	1	2	7	10	14	17	22	27	31	0.4306	0.126631
						988	luminal epithelial cell of mammary gland	0	0	3	4	7	9	10	12	15	20	0.424701	0.0270338
						989	endothelial cell of lymphatic vessel	0	1	3	7	9	14	21	25	31	37	0.557888	0.203704
						990	endothelial cell of vascular tree	0	0	1	2	3	6	8	9	9	11	0.607847	-0.0867948
						991	luminal epithelial cell of mammary gland	0	1	2	3	5	8	11	13	15	18	0.657549	0.0266467
						992	adipocyte of breast	0	0	2	5	6	11	12	15	18	19	0.665133	0.0998769
						993	fibroblast	0	0	0	1	5	6	7	10	13	16	0.361464	0.0526384
						994	mammary gland epithelial cell	0	1	1	3	8	15	15	21	28	32	0.481565	0.0752215
						995	B cell	0	0	0	3	8	12	17	21	25	31	0.347208	0.0672524
						996	luminal epithelial cell of mammary gland	0	0	1	5	8	10	13	15	18	23	0.382556	0.0546034
						997	fibroblast	0	2	6	10	16	20	20	23	29	36	0.43485	0.18815
						998	B cell	0	0	0	1	1	2	3	5	7	8	0.555833	-0.0965626
						999	endothelial cell of vascular tree	0	0	2	3	3	6	8	11	17	19	0.505651	0.145484
						1000	luminal epithelial cell of mammary gland	0	1	2	2	6	10	11	14	19	21	0.440201	-0.0130916
						1001	B cell	2	3	4	5	7	8	8	9	11	12	0.434482	0.0816686
						1002	adipocyte of breast	0	0	1	1	3	4	6	10	14	14	0.434219	-0.0422183
						1003	B cell	0	0	1	1	2	4	10	13	18	25	0.446711	-0.0329203
						1004	fibroblast	0	2	6	9	12	16	21	25	28	31	0.43485	-0.0288473
						1005	luminal epithelial cell of mammary gland	0	0	0	0	0	1	1	6	7	7	0.229885	-0.096465
						1006	luminal epithelial cell of mammary gland	0	0	0	2	2	4	7	10	12	13	0.281749	-0.0775926
						1007	fibroblast	1	1	2	4	5	10	10	13	17	19	0.560974	0.0564741
						1008	B cell	0	0	4	4	5	9	13	14	19	25	0.415463	0.202734
						1009	luminal epithelial cell of mammary gland	0	0	0	0	1	1	3	4	6	7	0.66784	-0.140452
						1010	B cell	0	1	3	4	7	7	10	12	15	17	0.429138	-0.00644756
						1011	luminal epithelial cell of mammary gland	0	0	0	2	5	7	12	16	18	19	0.531934	0.116131
						1012	luminal epithelial cell of mammary gland	0	2	2	5	9	13	15	19	31	35	0.358697	0.245115
						1013	endothelial cell of lymphatic vessel	0	0	1	2	4	6	10	16	19	22	0.38441	0.274089
						1014	adipocyte of breast	0	0	0	0	0	1	3	4	4	6	0.780398	0.154949
						1015	fibroblast	1	2	2	4	7	9	11	14	18	19	0.61312	0.0105309
						1016	luminal epithelial cell of mammary gland	0	0	1	3	4	6	9	11	13	16	0.442159	0.0815663
						1017	B cell	0	0	0	5	5	5	6	7	8	9	0.593199	-0.0432976
						1018	pericyte	0	1	3	4	7	10	14	16	18	23	0.198529	0.188407
						1019	adipocyte of breast	0	0	1	3	6	8	12	16	22	24	0.638122	0.114726
						1020	fibroblast	0	0	0	1	1	1	1	1	1	2	0.721588	-0.312164
						1021	luminal epithelial cell of mammary gland	0	0	1	3	6	8	12	15	20	25	0.443744	0.120109
						1022	B cell	0	1	1	3	7	11	16	18	20	24	0.559858	0.0188583
						1023	luminal epithelial cell of mammary gland	0	3	4	6	9	15	19	23	32	42	0.295138	0.197092
						1024	B cell	1	1	3	5	7	8	11	14	18	19	0.6019	-0.0061391
						1025	luminal epithelial cell of mammary gland	0	0	0	2	4	4	8	10	14	17	0.650239	0.101982
						1026	luminal epithelial cell of mammary gland	0	1	4	5	8	9	12	16	19	24	0.55934	0.221206
						1027	luminal epithelial cell of mammary gland	0	0	1	3	5	7	11	13	16	20	0.617538	-0.00506023
						1028	fibroblast	0	0	0	2	2	4	6	7	7	10	0.533931	-0.0307277
						1029	B cell	0	1	1	1	1	1	2	9	10	13	0.627743	-0.0235557
						1030	luminal epithelial cell of mammary gland	0	0	1	2	2	4	5	9	12	17	0.497456	0.0203828
						1031	luminal epithelial cell of mammary gland	0	0	1	1	1	2	5	8	13	15	0.574343	0.0280295
						1032	luminal epithelial cell of mammary gland	1	3	5	8	9	12	17	18	22	27	0.342963	0.116313
						1033	luminal epithelial cell of mammary gland	0	0	1	2	3	3	5	6	8	10	0.604091	0.0888716
						1034	B cell	0	0	0	0	0	1	2	2	5	5	0.291503	-0.320433
						1035	endothelial cell of lymphatic vessel	0	0	0	1	1	2	2	2	2	5	0.481351	-0.0365289
						1036	luminal epithelial cell of mammary gland	0	0	0	0	0	1	2	5	5	8	0.354038	-0.0850906
						1037	B cell	0	2	2	4	7	7	14	23	33	39	0.438302	0.129494
						1038	adipocyte of breast	0	0	0	0	1	3	6	11	14	18	0.549844	-0.0591178
						1039	fibroblast	1	1	2	2	3	6	9	15	20	24	0.345921	0.0488002
						1040	luminal epithelial cell of mammary gland	2	3	5	7	8	9	11	15	20	26	0.435297	0.0422755
						1041	luminal epithelial cell of mammary gland	0	3	7	8	9	9	9	10	13	16	0.349623	0.12258
						1042	B cell	0	0	1	3	4	7	13	17	22	25	0.267426	0.250539
						1043	B cell	0	0	0	0	1	3	3	5	7	8	0.291766	-0.0364107
						1044	adipocyte of breast	0	1	3	6	7	10	11	13	16	22	0.571071	0.134575
						1045	fibroblast	0	0	1	2	3	4	4	5	5	8	0.486913	0.0956148
						1046	fibroblast	0	0	0	0	2	3	3	5	5	5	0.553947	-0.110045
						1047	luminal epithelial cell of mammary gland	0	2	3	8	9	10	14	18	21	23	0.37471	0.277519
						1048	fibroblast	0	0	1	3	3	5	9	13	19	25	0.496828	0.256469
						1049	endothelial cell of vascular tree	0	1	1	1	3	6	8	12	16	21	0.479372	0.219063
						1050	luminal epithelial cell of mammary gland	0	0	1	5	9	11	12	16	22	28	0.459843	0.162582
						1051	mammary gland epithelial cell	1	4	6	7	8	11	13	15	17	21	0.449889	-0.0184084
						1052	luminal epithelial cell of mammary gland	0	0	0	3	5	6	7	9	11	14	0.234594	0.131297
						1053	endothelial cell of lymphatic vessel	1	1	3	3	6	8	13	17	22	29	0.386397	0.222634
						1054	luminal epithelial cell of mammary gland	0	1	4	6	8	10	13	15	20	24	0.600005	0.142959
						1055	fibroblast	0	1	2	6	7	7	9	11	13	18	0.469762	0.0344865
						1056	fibroblast	0	0	1	1	2	4	8	10	13	16	0.654172	-0.125426
						1057	luminal epithelial cell of mammary gland	0	1	1	1	2	2	4	7	7	11	0.59104	0.0680928
						1058	adipocyte of breast	0	1	1	2	4	6	8	11	13	18	0.552084	0.118828
						1059	luminal epithelial cell of mammary gland	0	0	1	1	4	4	4	7	13	16	0.631165	0.116805
						1060	luminal epithelial cell of mammary gland	1	1	1	2	2	4	5	9	11	13	0.381501	-0.0345672
						1061	B cell	0	0	1	3	4	9	12	13	17	24	0.426433	0.185767
						1062	B cell	0	0	2	3	5	7	7	7	9	9	0.319131	0.0493434
						1063	B cell	3	6	7	11	16	18	19	27	32	37	0.596445	0.267987
						1064	endothelial cell of lymphatic vessel	0	0	2	5	6	12	13	16	20	24	0.43402	0.0835008
						1065	endothelial cell of lymphatic vessel	4	4	8	11	14	19	23	25	29	35	0.316214	0.172649
						1066	fibroblast	0	0	0	2	3	4	6	9	12	12	0.488288	-0.0654876
						1067	B cell	0	0	1	2	3	4	8	11	14	17	0.424169	0.18921
						1068	adipocyte of breast	0	0	0	1	1	1	2	2	3	6	0.55831	0.0907739
						1069	fibroblast	0	2	4	8	9	12	19	22	27	35	0.523792	-0.0273882
						1070	luminal epithelial cell of mammary gland	0	1	1	3	4	6	7	9	14	15	0.397437	-0.0268288
						1071	B cell	0	1	1	1	2	3	3	4	7	8	0.463801	-0.15585
						1072	luminal epithelial cell of mammary gland	0	1	2	2	4	8	11	16	23	28	0.374475	0.108858
						1073	fibroblast	0	1	2	4	4	7	8	11	13	18	0.553191	0.00898287
						1074	fibroblast	0	0	0	2	2	2	4	4	4	5	0.609631	-0.10719
						1075	fibroblast	0	0	0	5	7	13	19	24	27	33	0.463282	0.0583901
						1076	fibroblast	2	4	4	5	10	13	16	21	25	28	0.441433	0.13115
						1077	B cell	0	0	1	1	3	4	5	6	8	9	0.585975	-0.0827829
						1078	B cell	0	0	1	3	3	5	6	9	15	16	0.398156	0.144148
						1079	B cell	0	0	1	3	4	8	14	17	22	29	0.572668	0.028987
						1080	luminal epithelial cell of mammary gland	0	1	2	2	3	6	6	10	11	14	0.58482	0.0485302
						1081	B cell	0	0	1	5	6	10	18	19	22	25	0.383506	-0.0241089
						1082	fibroblast	0	2	2	2	2	6	9	12	17	22	0.36403	0.0172036
						1083	B cell	0	1	2	3	5	9	15	17	24	29	0.273313	0.113928
						1084	luminal epithelial cell of mammary gland	0	0	0	2	4	11	13	13	17	18	0.422077	-0.0599066
						1085	adipocyte of breast	1	1	1	1	2	2	4	6	9	9	0.639155	0.0237782
						1086	fibroblast	0	1	1	3	6	11	13	16	18	18	0.572585	0.130261
						1087	fibroblast	0	0	1	1	2	4	7	7	11	16	0.348301	-0.035488
						1088	luminal epithelial cell of mammary gland	0	0	1	5	9	12	14	17	19	23	0.400255	0.0174982
						1089	luminal epithelial cell of mammary gland	2	3	4	4	5	8	9	12	14	18	0.567936	0.0860609
						1090	adipocyte of breast	0	0	0	3	5	8	10	14	17	19	0.702636	0.0999448
						1091	endothelial cell of vascular tree	0	0	0	1	3	4	7	10	10	11	0.340109	-0.0497385
						1092	mammary gland epithelial cell	0	0	2	3	4	5	7	10	14	14	0.581981	0.0764083
						1093	fibroblast	1	1	4	5	6	7	9	12	15	17	0.584924	0.0426536
						1094	luminal epithelial cell of mammary gland	0	1	1	1	2	3	3	6	7	10	0.404551	-0.134657
						1095	luminal epithelial cell of mammary gland	0	0	0	1	1	2	2	3	3	5	0.345305	-0.174021
						1096	B cell	0	0	1	2	4	6	6	9	10	13	0.464441	-0.0357134
						1097	luminal epithelial cell of mammary gland	0	0	0	4	4	6	6	7	9	12	0.678137	0.158552
						1098	fibroblast	1	2	5	5	13	17	19	23	24	28	0.616264	0.0697857
						1099	fibroblast	0	0	0	0	0	0	0	0	1	1	0.711884	-0.0535063
						1100	fibroblast	1	1	2	3	7	12	15	16	17	21	0.653537	0.12403
						1101	luminal epithelial cell of mammary gland	1	1	4	7	10	13	17	22	25	27	0.360825	0.105665
						1102	luminal epithelial cell of mammary gland	1	2	2	6	10	13	13	17	23	28	0.445838	0.212014
						1103	fibroblast	2	4	5	6	9	13	13	17	22	26	0.406966	-0.0715505
						1104	fibroblast	1	1	2	2	4	5	5	6	8	11	0.43485	-0.0506762
						1105	mammary gland epithelial cell	0	0	1	1	2	4	7	15	20	22	0.504537	0.0974421
						1106	B cell	0	1	1	1	2	3	4	6	10	15	0.507456	-0.149064
						1107	B cell	0	0	0	5	6	7	14	20	23	29	0.385173	0.180006
						1108	fibroblast	0	1	2	6	7	10	14	19	23	27	0.41054	0.241671
						1109	adipocyte of breast	0	1	1	1	1	3	4	5	12	14	0.594131	0.0732578
						1110	B cell	0	1	3	5	7	8	10	12	14	19	0.461841	-0.0221022
						1111	fibroblast	1	1	1	1	2	2	3	7	13	15	0.30206	0.101548
						1112	B cell	0	0	1	1	1	3	5	6	8	9	0.418732	-0.0860989
						1113	fibroblast	1	1	2	2	4	6	9	12	13	14	0.684261	-0.0198697
						1114	B cell	0	1	2	4	5	5	7	8	10	15	0.235507	0.027601
						1115	B cell	0	1	2	3	5	7	8	12	12	14	0.431185	0.117819
						1116	fibroblast	0	2	5	6	10	12	17	21	24	32	0.499366	0.231286
						1117	fibroblast	1	2	3	4	5	8	9	12	14	16	0.396584	0.22732
						1118	luminal epithelial cell of mammary gland	0	3	3	3	5	7	7	9	12	15	0.494064	0.0445713
						1119	B cell	1	3	7	8	11	12	16	18	20	23	0.361469	0.127194
						1120	luminal epithelial cell of mammary gland	0	0	0	2	5	7	7	13	20	27	0.464501	0.263843
						1121	B cell	0	0	0	0	1	3	5	10	12	14	0.268217	0.00988397
						1122	endothelial cell of vascular tree	0	0	2	5	6	8	11	16	19	22	0.432167	0.075433
						1123	B cell	0	0	1	1	1	1	1	1	1	3	0.420829	-0.180599
						1124	adipocyte of breast	0	1	1	1	2	3	5	5	9	10	0.608994	-0.193575
						1125	mammary gland epithelial cell	0	1	1	2	2	3	6	9	10	10	0.633619	-0.0351448
						1126	B cell	0	3	3	4	5	8	10	11	13	15	0.407731	0.231602
						1127	B cell	1	5	7	7	9	11	12	14	15	19	0.190764	0.106645
						1128	luminal epithelial cell of mammary gland	1	2	3	9	12	15	19	21	26	28	0.479257	0.0715669
						1129	fibroblast	0	0	1	4	6	7	10	11	15	21	0.660707	0.0384562
						1130	luminal epithelial cell of mammary gland	0	1	3	4	5	10	13	18	24	32	0.356427	0.139313
						1131	B cell	0	0	0	0	0	0	0	1	1	1	0.621038	-0.152607
						1132	adipocyte of breast	0	2	5	7	8	14	16	21	25	30	0.294537	0.335685
						1133	B cell	0	0	1	1	2	4	7	10	12	15	0.437727	0.0578503
						1134	B cell	0	1	4	8	10	10	12	14	17	22	0.323475	0.233579
						1135	B cell	0	0	1	3	5	10	12	15	19	27	0.465401	0.0520557
						1136	fibroblast	0	2	2	3	5	9	10	14	19	19	0.394369	0.299272
						1137	B cell	0	1	3	4	5	6	8	8	11	11	0.388886	0.0712658
						1138	luminal epithelial cell of mammary gland	0	2	8	13	16	20	22	24	27	29	0.282869	0.127107
						1139	endothelial cell of vascular tree	0	0	0	1	2	4	6	9	12	13	0.480203	-0.0564432
						1140	luminal epithelial cell of mammary gland	2	2	3	6	10	13	16	18	22	26	0.450963	0.10239
						1141	fibroblast	0	0	3	5	6	9	9	15	17	21	0.478669	0.275803
						1142	B cell	0	0	0	2	3	3	4	5	6	6	0.501243	-0.092271
						1143	luminal epithelial cell of mammary gland	0	0	0	2	3	5	6	8	9	10	0.426433	-0.0673659
						1144	fibroblast	0	1	4	6	11	14	26	28	34	41	0.537359	0.257061
						1145	fibroblast	0	0	0	0	1	2	6	10	14	17	0.282372	0.135977
						1146	luminal epithelial cell of mammary gland	0	1	2	4	8	10	11	15	21	24	0.564375	0.148211
						1147	B cell	0	0	1	1	1	1	1	3	3	3	0.531106	-0.137458
						1148	fibroblast	1	2	4	6	10	11	16	21	26	33	0.503637	0.113399
						1149	luminal epithelial cell of mammary gland	0	0	0	0	1	5	6	9	12	21	0.433545	0.0697801
						1150	luminal epithelial cell of mammary gland	0	0	0	0	2	2	3	6	8	15	0.264972	0.0990546
						1151	fibroblast	0	3	5	9	13	16	19	23	31	40	0.386528	0.137053
						1152	fibroblast	0	0	0	1	3	5	7	7	7	7	0.699849	-0.114355
						1153	B cell	0	0	1	3	4	5	7	8	10	11	0.503291	0.0905453
						1154	mammary gland epithelial cell	0	0	2	3	6	8	11	12	14	18	0.431327	0.0956589
						1155	endothelial cell of vascular tree	0	0	2	2	5	7	8	9	15	20	0.437815	0.130322
						1156	fibroblast	0	2	3	8	10	14	18	19	24	29	0.275824	0.199635
						1157	luminal epithelial cell of mammary gland	0	0	0	0	4	5	9	17	22	23	0.450386	0.0199337
						1158	fibroblast	1	1	2	3	4	7	10	10	13	18	0.254418	0.174857
						1159	mammary gland epithelial cell	2	2	3	6	11	17	20	27	32	37	0.275824	0.227219
						1160	mammary gland epithelial cell	1	2	2	2	3	8	13	17	22	28	0.20462	0.104449
						1161	fibroblast	0	0	1	3	4	5	10	12	15	16	0.411422	-0.00717468
						1162	fibroblast	0	0	0	3	6	9	11	13	18	19	0.616762	0.145813
						1163	B cell	0	1	2	4	4	5	5	6	8	10	0.531934	-0.0187758
						1164	endothelial cell of vascular tree	0	1	1	3	5	6	6	8	11	13	0.578464	-0.195282
						1165	luminal epithelial cell of mammary gland	1	2	3	4	4	7	9	12	14	16	0.316248	-0.10026
						1166	B cell	0	1	2	7	10	16	22	26	32	38	0.469472	0.217885
						1167	luminal epithelial cell of mammary gland	0	0	1	1	3	8	8	14	18	21	0.543154	-0.0309227
						1168	luminal epithelial cell of mammary gland	0	1	3	4	9	13	17	24	27	31	0.415639	0.0425312
						1169	B cell	0	0	0	2	3	5	6	13	14	17	0.549815	0.0428303
						1170	B cell	0	1	2	2	2	2	2	3	5	5	0.662115	-0.126667
						1171	luminal epithelial cell of mammary gland	0	0	1	2	3	4	6	6	7	12	0.374734	-0.0555286
						1172	luminal epithelial cell of mammary gland	0	2	4	7	10	10	14	16	21	26	0.694512	0.106427
						1173	fibroblast	0	1	2	3	5	6	8	12	15	19	0.556019	0.318273
						1174	adipocyte of breast	1	3	8	10	13	16	25	28	32	41	0.449026	0.223433
						1175	fibroblast	0	1	3	3	4	9	11	17	21	25	0.263322	0.0409304
						1176	luminal epithelial cell of mammary gland	0	1	3	4	5	6	7	12	20	21	0.620517	0.104862
						1177	mammary gland epithelial cell	0	0	0	0	0	2	2	3	3	6	0.391514	-0.109533
						1178	adipocyte of breast	0	1	3	3	4	4	5	7	9	12	0.425181	0.0685284
						1179	luminal epithelial cell of mammary gland	0	2	3	3	4	4	6	6	6	7	0.455215	-0.199027
						1180	B cell	0	0	0	0	1	7	9	12	16	21	0.464021	0.155038
						1181	endothelial cell of vascular tree	1	1	2	2	4	4	4	4	4	9	0.528502	-0.0340439
						1182	luminal epithelial cell of mammary gland	1	2	4	7	10	10	12	14	17	18	0.199668	0.113659
						1183	mammary gland epithelial cell	0	1	6	8	11	14	18	23	28	33	0.427331	0.0817053
						1184	pericyte	0	1	3	4	9	11	14	17	24	30	0.38863	0.244795
						1185	luminal epithelial cell of mammary gland	0	0	0	4	5	9	11	16	22	26	0.355253	0.324279
						1186	adipocyte of breast	0	1	2	2	5	8	9	12	15	17	0.611032	0.296017
						1187	B cell	0	0	3	3	3	5	5	8	11	14	0.399851	-0.0477587
						1188	mammary gland epithelial cell	1	1	2	5	6	7	10	14	15	17	0.364915	0.146375
						1189	luminal epithelial cell of mammary gland	0	0	0	0	0	0	1	1	3	4	0.602592	-0.0894561
						1190	luminal epithelial cell of mammary gland	0	0	1	2	3	4	4	6	7	9	0.431621	0.125085
						1191	B cell	0	0	1	3	7	11	12	15	19	23	0.396353	0.106284
						1192	mammary gland epithelial cell	1	1	2	2	5	7	9	12	16	19	0.393566	0.103644
						1193	mammary gland epithelial cell	1	4	5	7	7	8	11	11	14	16	0.341681	-0.0638966
						1194	B cell	0	0	1	1	1	3	3	4	6	6	0.518476	0.00305346
						1195	fibroblast	0	0	1	1	3	7	11	17	23	25	0.503602	0.214675
						1196	luminal epithelial cell of mammary gland	1	3	5	5	6	6	10	12	17	20	0.572496	0.0435339
						1197	luminal epithelial cell of mammary gland	0	2	5	6	8	12	17	20	24	28	0.405365	0.140469
						1198	B cell	0	1	2	3	5	6	8	12	14	19	0.521171	0.0462219
						1199	luminal epithelial cell of mammary gland	0	1	2	3	6	9	12	15	18	19	0.615675	0.00486162
						1200	fibroblast	1	1	2	5	7	13	17	25	34	38	0.271924	0.185098
						1201	fibroblast	0	0	3	5	7	9	14	16	18	20	0.346654	0.0564602
						1202	luminal epithelial cell of mammary gland	0	0	0	2	2	5	6	7	11	16	0.637233	0.153223
						1203	B cell	0	0	2	3	6	7	11	13	16	23	0.537901	0.233507
						1204	luminal epithelial cell of mammary gland	0	2	5	5	5	8	9	11	13	19	0.516516	0.00599271
						1205	fibroblast	1	2	4	8	9	12	19	25	31	35	0.419597	0.186858
						1206	endothelial cell of lymphatic vessel	0	1	2	7	10	13	15	18	23	25	0.511655	0.273059
						1207	endothelial cell of lymphatic vessel	0	0	1	1	2	4	4	6	8	10	0.542447	-0.0547172
						1208	luminal epithelial cell of mammary gland	0	0	1	3	4	6	7	9	13	15	0.236146	0.224308
						1209	B cell	0	0	1	3	7	9	11	14	16	20	0.359177	0.194535
						1210	endothelial cell of lymphatic vessel	0	2	3	3	3	3	7	9	10	15	0.362296	-0.0995835
						1211	B cell	0	0	3	3	8	9	12	14	17	20	0.613162	0.249123
						1212	B cell	1	1	2	4	6	7	8	8	8	8	0.563923	-0.0234592
						1213	luminal epithelial cell of mammary gland	0	1	6	9	11	12	17	21	26	30	0.446601	0.208864
						1214	fibroblast	0	2	3	6	7	11	18	20	22	28	0.344719	0.0784683
						1215	luminal epithelial cell of mammary gland	0	0	0	1	3	8	10	12	16	19	0.242934	0.0202455
						1216	adipocyte of breast	1	3	4	4	5	9	9	11	17	19	0.606294	0.108029
						1217	luminal epithelial cell of mammary gland	0	1	3	8	12	15	19	21	27	29	0.49129	0.16287
						1218	endothelial cell of lymphatic vessel	0	0	4	6	7	9	13	15	19	19	0.620274	0.0390735
						1219	mammary gland epithelial cell	2	3	5	9	9	9	11	12	12	13	0.395548	0.0292875
						1220	luminal epithelial cell of mammary gland	0	1	3	5	6	8	10	15	20	24	0.403309	0.0416924
						1221	B cell	0	2	3	7	9	14	17	25	28	33	0.515978	0.0998836
						1222	B cell	0	0	0	0	6	10	12	17	19	25	0.383115	0.0783585
						1223	luminal epithelial cell of mammary gland	0	0	0	1	3	5	6	8	10	14	0.728427	0.0717083
						1224	luminal epithelial cell of mammary gland	0	0	0	2	3	4	10	15	20	23	0.405177	0.149046
						1225	B cell	0	0	0	1	3	6	7	8	8	10	0.293985	0.0531568
						1226	B cell	0	0	0	1	3	4	8	10	13	15	0.378758	0.197155
						1227	fibroblast	0	0	2	5	7	11	19	23	26	35	0.446827	0.232271
						1228	B cell	0	2	4	5	6	10	13	15	16	19	0.321381	0.0777076
						1229	B cell	0	0	0	2	3	4	8	10	12	14	0.532818	-0.0121867
						1230	luminal epithelial cell of mammary gland	1	2	3	8	10	14	17	18	24	25	0.306021	0.134686
						1231	fibroblast	0	0	1	2	3	4	7	12	18	20	0.511905	0.268119
						1232	adipocyte of breast	0	0	3	3	5	8	10	12	17	19	0.511751	0.0946675
						1233	luminal epithelial cell of mammary gland	0	0	1	1	2	3	6	9	10	17	0.6408	0.137989
						1234	luminal epithelial cell of mammary gland	2	2	6	7	8	11	13	16	20	22	0.443621	-0.034088
						1235	luminal epithelial cell of mammary gland	0	2	5	9	13	14	16	19	21	25	0.427295	-0.0128821
						1236	luminal epithelial cell of mammary gland	0	1	3	4	7	9	12	15	24	32	0.348376	0.139671
						1237	B cell	0	1	2	4	7	10	13	16	20	20	0.525192	0.04918
						1238	B cell	0	1	2	3	3	4	6	6	9	11	0.530106	0.00957433
						1239	luminal epithelial cell of mammary gland	1	5	6	6	9	14	17	24	28	32	0.508935	0.201174
						1240	endothelial cell of vascular tree	1	1	1	4	5	6	11	14	17	20	0.497177	0.233117
						1241	mammary gland epithelial cell	1	1	1	1	1	1	1	2	3	3	0.566755	-0.127109
						1242	B cell	0	1	2	2	2	4	7	11	13	18	0.332695	0.0583658
						1243	B cell	0	0	0	1	1	2	2	2	6	8	0.599653	0.155411
						1244	luminal epithelial cell of mammary gland	0	1	1	1	3	6	9	14	18	22	0.540645	0.157911
						1245	endothelial cell of vascular tree	0	1	1	3	5	7	9	12	14	14	0.560665	0.0164293
						1246	mammary gland epithelial cell	0	0	1	2	4	5	8	10	11	13	0.651889	0.197914
						1247	B cell	1	1	1	3	5	5	7	10	14	17	0.434563	0.236542
						1248	luminal epithelial cell of mammary gland	0	0	0	2	3	5	6	7	10	16	0.425911	-0.000330114
						1249	B cell	0	1	3	4	4	11	12	15	21	26	0.508226	0.0691336
						1250	mammary gland epithelial cell	0	2	4	7	9	9	10	11	18	20	0.484034	0.138007
						1251	B cell	0	1	2	3	5	5	9	12	17	23	0.401879	0.0336453
						1252	luminal epithelial cell of mammary gland	0	0	0	0	4	5	9	13	18	22	0.449498	-0.0303287
						1253	luminal epithelial cell of mammary gland	0	0	2	3	4	6	7	9	12	15	0.450386	0.176154
						1254	pericyte	0	1	2	5	6	8	13	16	17	21	0.557888	0.174462
						1255	fibroblast	0	3	3	3	7	10	12	16	17	23	0.420769	0.0371788
						1256	fibroblast	0	0	0	1	1	3	3	3	4	5	0.720388	-0.21371
						1257	luminal epithelial cell of mammary gland	0	0	1	2	3	6	6	8	14	19	0.620195	0.0763349
						1258	B cell	0	0	2	4	9	9	15	18	27	32	0.309197	0.16994
						1259	fibroblast	0	0	0	1	4	6	6	9	9	12	0.573503	0.164839
						1260	luminal epithelial cell of mammary gland	1	1	2	6	8	12	15	18	23	27	0.46201	0.178685
						1261	fibroblast	0	1	1	2	4	6	10	13	20	23	0.626461	0.0490748
						1262	luminal epithelial cell of mammary gland	0	0	0	0	2	3	4	6	8	13	0.702411	-0.00212965
						1263	B cell	1	1	3	7	9	11	16	22	28	34	0.534297	0.202625
						1264	endothelial cell of lymphatic vessel	1	2	6	8	10	12	14	16	18	19	0.487706	0.219731
						1265	B cell	0	1	2	4	7	8	9	11	16	18	0.449003	0.0442884
						1266	luminal epithelial cell of mammary gland	2	3	3	4	5	6	7	10	15	17	0.56427	0.0674221
						1267	endothelial cell of lymphatic vessel	1	1	7	7	8	12	12	19	20	27	0.321823	0.294774
						1268	B cell	1	3	5	7	8	12	15	20	28	36	0.523451	0.192601
						1269	B cell	0	1	2	4	8	11	17	20	23	31	0.330764	0.0857295
						1270	luminal epithelial cell of mammary gland	1	1	2	2	3	5	7	12	20	23	0.38438	0.223711
						1271	fibroblast	0	0	1	4	4	4	6	10	11	12	0.47778	0.0491696
						1272	mammary gland epithelial cell	0	0	0	1	1	3	5	5	6	8	0.426709	-0.111579
						1273	B cell	0	0	0	1	1	1	2	2	5	8	0.364014	0.0695693
						1274	endothelial cell of vascular tree	0	0	2	3	4	5	5	10	16	20	0.576335	0.28959
						1275	B cell	1	1	2	3	4	6	7	8	10	15	0.73681	-0.0484308
						1276	luminal epithelial cell of mammary gland	0	1	1	2	5	8	10	10	11	12	0.36268	0.25297
						1277	mammary gland epithelial cell	0	0	2	2	4	5	8	9	15	21	0.62718	0.0116017
						1278	mammary gland epithelial cell	0	0	3	3	3	4	6	9	15	17	0.690367	-0.0127668
						1279	fibroblast	0	0	1	2	2	4	7	9	10	11	0.661451	0.0676098
						1280	B cell	1	1	2	6	8	11	14	21	23	25	0.483741	0.14169
						1281	B cell	0	0	2	4	7	9	11	13	17	24	0.600781	0.0723978
						1282	B cell	0	0	0	3	3	3	6	9	12	18	0.641504	0.189354
						1283	fibroblast	0	0	1	5	6	7	9	12	14	23	0.523792	0.0956875
						1284	fibroblast	0	1	2	4	5	7	12	15	17	20	0.538713	-0.0170031
						1285	luminal epithelial cell of mammary gland	0	0	1	1	1	2	3	4	5	8	0.245804	-0.215365
						1286	luminal epithelial cell of mammary gland	0	2	2	5	7	8	8	12	17	22	0.515807	0.189194
						1287	luminal epithelial cell of mammary gland	1	3	4	6	13	15	21	26	31	34	0.390822	0.27752
						1288	B cell	0	2	3	7	9	10	12	12	15	19	0.59041	-0.00944478
						1289	luminal epithelial cell of mammary gland	1	1	1	2	3	7	8	11	14	16	0.469222	0.0127761
						1290	fibroblast	0	0	3	4	6	6	10	11	14	19	0.575295	0.0576186
						1291	luminal epithelial cell of mammary gland	0	0	0	1	1	5	8	10	13	16	0.644894	0.228447
						1292	B cell	0	1	1	1	2	3	3	5	6	7	0.357146	-0.011283
						1293	mammary gland epithelial cell	0	2	2	3	4	4	7	9	12	13	0.722578	0.0137093
						1294	luminal epithelial cell of mammary gland	0	0	1	1	1	2	2	2	2	5	0.554984	-0.0486502
						1295	B cell	0	1	1	1	1	4	6	8	9	9	0.694886	-0.0538421
						1296	luminal epithelial cell of mammary gland	0	2	3	4	7	8	10	11	12	16	0.58482	-0.020542
						1297	fibroblast	1	2	4	6	7	9	15	17	19	21	0.46057	0.0501864
						1298	luminal epithelial cell of mammary gland	0	0	2	2	3	5	6	11	13	15	0.715974	0.196978
						1299	mammary gland epithelial cell	0	0	0	1	2	3	3	3	5	8	0.483945	-0.063084
						1300	fibroblast	0	0	1	4	4	6	9	12	14	17	0.531934	-0.038243
						1301	adipocyte of breast	0	0	1	4	4	4	7	9	11	17	0.832555	0.239183
						1302	fibroblast	0	1	2	5	8	10	10	12	14	16	0.553971	0.220751
						1303	B cell	0	0	0	0	0	0	1	1	1	3	0.662888	-0.0250531
						1304	luminal epithelial cell of mammary gland	0	0	0	1	1	2	2	5	8	9	0.492704	-0.0804811
						1305	B cell	0	2	2	4	4	6	11	15	16	17	0.575747	0.0342476
						1306	luminal epithelial cell of mammary gland	0	0	0	1	3	3	7	10	12	17	0.593399	-0.0126045
						1307	luminal epithelial cell of mammary gland	0	0	1	1	4	5	9	12	14	17	0.652947	0.0146957
						1308	luminal epithelial cell of mammary gland	1	3	5	9	10	14	20	23	30	37	0.553971	0.242481
						1309	luminal epithelial cell of mammary gland	1	1	1	2	2	3	3	5	7	7	0.466706	-0.206701
						1310	fibroblast	0	0	1	3	6	10	11	14	22	29	0.300867	0.109321
						1311	luminal epithelial cell of mammary gland	0	0	0	0	1	1	3	6	7	11	0.467619	-0.0579592
						1312	B cell	2	3	4	4	5	9	12	16	20	24	0.448274	0.112194
						1313	luminal epithelial cell of mammary gland	0	1	2	5	6	8	12	17	22	24	0.406512	-0.0962551
						1314	fibroblast	2	2	4	5	11	15	19	22	25	34	0.321495	0.20806
						1315	fibroblast	2	3	5	8	11	14	21	27	30	37	0.332771	0.202083
						1316	mammary gland epithelial cell	0	2	3	3	4	5	6	8	8	12	0.672819	0.0128123
						1317	luminal epithelial cell of mammary gland	1	1	3	5	7	9	10	14	17	19	0.548192	0.180468
						1318	fibroblast	0	0	0	1	2	4	4	6	7	9	0.691833	-0.17086
						1319	mammary gland epithelial cell	0	0	0	0	1	2	2	3	4	4	0.264948	-0.149727
						1320	B cell	1	1	2	3	6	8	11	15	19	22	0.315673	0.200921
						1321	fibroblast	0	0	1	3	4	8	12	17	22	28	0.3634	0.149766
						1322	B cell	1	3	4	9	13	15	16	18	19	24	0.475674	0.234563
						1323	luminal epithelial cell of mammary gland	0	1	4	5	5	6	8	9	9	11	0.662888	-0.15222
						1324	B cell	0	2	2	4	7	9	11	14	16	26	0.380553	0.0917743
						1325	mammary gland epithelial cell	0	0	1	1	1	2	7	9	14	16	0.528023	-0.0375144
						1326	adipocyte of breast	0	1	1	1	2	3	3	5	5	5	0.700282	-0.219039
						1327	fibroblast	0	0	1	2	3	7	9	15	17	19	0.472867	0.311414
						1328	pericyte	0	0	0	1	3	4	5	8	11	13	0.478793	-0.016837
						1329	adipocyte of breast	0	0	4	4	5	6	8	9	9	11	0.40101	-0.109507
						1330	adipocyte of breast	1	1	2	4	4	5	6	9	13	18	0.576399	-0.039284
						1331	B cell	0	1	1	3	5	10	12	19	26	29	0.3478	0.053055
						1332	fibroblast	2	2	3	6	14	15	20	23	27	35	0.383097	0.194517
						1333	mammary gland epithelial cell	0	0	0	2	3	6	7	9	13	16	0.188102	-0.0193992
						1334	B cell	0	1	2	2	4	6	9	14	16	17	0.398149	0.0554415
						1335	fibroblast	0	0	0	2	4	5	8	9	12	15	0.68593	0.0293277
						1336	B cell	0	1	1	6	9	13	14	16	20	21	0.27051	0.316175
						1337	fibroblast	1	2	4	4	4	8	11	11	14	21	0.385879	-0.012708
						1338	fibroblast	1	1	3	6	9	13	16	20	27	30	0.35308	0.146565
						1339	B cell	2	2	4	5	7	8	12	14	18	23	0.437079	0.105809
						1340	luminal epithelial cell of mammary gland	0	1	2	2	6	8	9	11	14	17	0.492363	0.0426976
						1341	fibroblast	0	2	2	2	4	7	9	10	10	13	0.428265	0.0313241
						1342	B cell	0	2	6	8	12	13	16	21	28	32	0.512337	0.130733
						1343	B cell	0	1	1	2	2	3	4	4	6	9	0.650239	-0.0521775
						1344	fibroblast	0	2	3	4	5	7	9	14	17	21	0.464501	-0.0208398
						1345	B cell	0	0	1	1	1	2	6	9	14	17	0.390457	-0.0289356
						1346	fibroblast	0	0	0	3	5	9	12	13	17	22	0.603252	0.00238136
						1347	endothelial cell of vascular tree	1	2	4	7	9	16	21	25	29	30	0.475039	0.0865035
						1348	B cell	2	3	3	4	6	6	7	10	15	17	0.292352	0.0774929
						1349	luminal epithelial cell of mammary gland	0	1	1	3	4	5	6	11	13	16	0.321107	0.0658688
						1350	B cell	0	0	0	0	1	4	5	5	6	8	0.355454	-0.0646304
						1351	fibroblast	0	1	1	3	6	10	14	19	21	26	0.471436	0.141283
						1352	B cell	1	1	1	1	1	3	5	8	10	11	0.394453	-0.058948
						1353	luminal epithelial cell of mammary gland	0	1	2	3	5	7	15	22	26	28	0.593399	0.218569
						1354	mammary gland epithelial cell	0	0	0	3	5	8	11	16	21	23	0.261805	0.0306712
						1355	B cell	0	0	0	1	3	6	11	15	22	27	0.531149	0.183469
						1356	luminal epithelial cell of mammary gland	1	1	2	4	4	5	9	12	18	21	0.370377	0.077755
						1357	fibroblast	0	0	0	1	2	4	9	15	17	20	0.500645	0.0934854
						1358	B cell	0	0	0	2	3	5	8	11	14	20	0.341333	0.0794236
						1359	luminal epithelial cell of mammary gland	0	3	3	3	5	10	13	16	18	23	0.578933	0.103499
						1360	B cell	1	1	3	5	6	10	13	18	19	29	0.469412	0.284596
						1361	adipocyte of breast	0	1	2	2	3	3	4	4	6	7	0.602189	0.119397
						1362	adipocyte of breast	0	0	0	1	3	3	3	8	11	17	0.65524	-0.00472845
						1363	fibroblast	0	2	2	2	4	5	11	12	16	19	0.6254	0.198956
						1364	fibroblast	0	0	1	1	2	5	6	9	10	12	0.603524	-0.0954382
						1365	luminal epithelial cell of mammary gland	0	1	3	5	7	9	12	18	22	24	0.402491	-0.108267
						1366	fibroblast	0	1	2	5	5	6	7	10	12	14	0.358464	0.0361695
						1367	B cell	0	0	1	2	5	6	8	9	12	17	0.384512	-0.047758
						1368	pericyte	0	0	2	4	6	6	8	11	12	13	0.514644	0.00191179
						1369	pericyte	0	1	2	3	4	9	12	13	15	18	0.468767	0.164022
						1370	luminal epithelial cell of mammary gland	0	1	2	2	2	5	5	10	16	20	0.494267	0.179362
						1371	B cell	0	0	2	3	3	4	8	10	15	19	0.51176	0.0399109
						1372	fibroblast	0	0	1	3	3	6	8	11	16	22	0.68593	0.0110949
						1373	B cell	0	2	2	3	6	9	10	14	20	25	0.448221	0.270018
						1374	luminal epithelial cell of mammary gland	0	0	0	0	0	0	0	0	1	2	0.303769	-0.094514
						1375	endothelial cell of vascular tree	0	1	2	2	2	4	4	5	5	8	0.393828	-0.168647
						1376	B cell	0	1	1	3	5	9	13	15	18	25	0.617473	0.0760957
						1377	fibroblast	0	0	0	0	0	1	5	7	8	8	0.636387	0.167833
						1378	mammary gland epithelial cell	0	2	4	6	9	12	18	25	33	39	0.289825	0.199409
						1379	fibroblast	0	0	0	1	3	5	7	7	10	12	0.504105	-0.0469689
						1380	B cell	0	1	2	6	8	11	16	21	24	28	0.385815	0.0937143
						1381	luminal epithelial cell of mammary gland	3	4	5	5	8	12	14	17	21	23	0.630132	0.0400802
						1382	B cell	0	1	1	4	5	8	9	12	13	16	0.583037	-0.0129823
						1383	fibroblast	0	1	2	4	6	7	11	13	18	22	0.576513	0.0964138
						1384	luminal epithelial cell of mammary gland	0	0	3	6	8	10	14	17	26	30	0.21918	0.0852042
						1385	fibroblast	0	2	2	2	3	6	8	12	17	22	0.349662	0.168956
						1386	B cell	0	0	0	0	1	3	4	6	6	10	0.362059	-0.00464354
						1387	luminal epithelial cell of mammary gland	0	0	2	2	2	2	4	4	4	4	0.353112	-0.201986
						1388	mammary gland epithelial cell	0	0	5	9	13	16	18	24	28	32	0.494064	0.132107
						1389	B cell	0	0	1	5	7	11	15	19	21	23	0.455291	0.333507
						1390	B cell	0	0	0	1	2	4	6	7	10	11	0.462635	-0.117138
						1391	mammary gland epithelial cell	0	0	0	3	3	5	10	11	12	16	0.464094	-0.0316859
						1392	luminal epithelial cell of mammary gland	0	4	5	8	12	16	18	22	29	37	0.37139	0.290092
						1393	B cell	0	3	3	3	6	6	9	13	20	27	0.304994	0.107044
						1394	B cell	0	1	1	3	4	6	13	17	22	27	0.458342	0.207714
						1395	B cell	0	0	0	0	2	3	4	7	8	11	0.444428	0.0214299
						1396	luminal epithelial cell of mammary gland	0	0	0	0	1	3	4	8	10	12	0.300724	0.00937603
						1397	B cell	0	1	4	6	10	13	15	20	24	31	0.58482	0.188792
						1398	adipocyte of breast	0	0	0	0	1	1	2	5	5	6	0.607043	0.0419916
						1399	fibroblast	0	0	0	0	0	1	3	8	10	11	0.549399	-0.113365
						1400	endothelial cell of lymphatic vessel	0	2	5	6	9	14	15	16	24	29	0.317937	0.153075
						1401	B cell	0	0	1	2	4	5	6	9	11	17	0.315108	0.170768
						1402	B cell	0	1	2	4	4	5	6	9	11	15	0.408072	0.0358692
						1403	B cell	1	3	7	10	11	14	16	19	25	31	0.288312	0.0701967
						1404	B cell	0	1	6	8	13	17	24	29	34	36	0.385173	0.195977
						1405	endothelial cell of lymphatic vessel	0	0	0	1	1	2	3	3	7	9	0.585715	-0.0373738
						1406	B cell	0	0	0	0	0	1	2	4	5	5	0.562472	0.0538016
						1407	endothelial cell of lymphatic vessel	0	2	3	3	6	9	12	19	19	25	0.378934	0.0745172
						1408	luminal epithelial cell of mammary gland	0	1	6	8	8	9	14	17	23	30	0.289294	0.194449
						1409	adipocyte of breast	1	2	2	4	5	6	12	14	16	18	0.549926	0.045046
						1410	luminal epithelial cell of mammary gland	0	1	1	1	3	4	5	6	9	10	0.419866	-0.0230475
						1411	B cell	0	0	0	0	0	1	1	3	6	8	0.451059	-0.149901
						1412	mammary gland epithelial cell	0	1	1	1	2	7	10	12	15	15	0.378963	0.0562059
						1413	fibroblast	0	1	1	4	5	8	11	12	17	18	0.596445	0.0378793
						1414	B cell	0	0	0	1	2	4	4	6	8	10	0.338373	0.0952736
						1415	B cell	0	0	1	1	1	1	3	5	5	6	0.427536	-0.02683
						1416	endothelial cell of vascular tree	1	1	4	5	7	11	18	24	30	39	0.456009	0.145806
						1417	B cell	0	1	4	5	6	9	15	17	21	25	0.301298	0.247633
						1418	endothelial cell of lymphatic vessel	1	1	3	4	6	12	18	25	31	36	0.498893	0.0965199
						1419	luminal epithelial cell of mammary gland	0	0	0	0	3	4	5	5	5	6	0.28628	-0.0826613
						1420	luminal epithelial cell of mammary gland	0	0	2	3	4	5	5	6	7	10	0.632848	-0.0325832
						1421	luminal epithelial cell of mammary gland	1	1	4	4	5	9	11	17	21	24	0.333304	0.195297
						1422	luminal epithelial cell of mammary gland	0	2	2	9	14	15	18	21	26	32	0.376104	0.195834
						1423	luminal epithelial cell of mammary gland	1	2	3	5	13	18	21	26	29	34	0.501372	0.376247
						1424	B cell	0	1	1	2	4	6	9	10	11	16	0.381859	0.0924492
						1425	adipocyte of breast	0	0	0	3	3	4	5	8	11	14	0.442257	-0.0181534
						1426	fibroblast	0	1	3	3	7	9	13	15	17	20	0.52871	0.0547373
						1427	B cell	0	1	2	2	2	2	2	3	3	3	0.578933	-0.0856032
						1428	B cell	1	1	3	5	8	10	11	14	17	18	0.325693	0.00173515
						1429	luminal epithelial cell of mammary gland	1	2	2	8	10	14	19	22	25	29	0.417805	0.0639415
						1430	fibroblast	0	0	0	0	3	3	4	4	7	10	0.582693	-0.0758229
						1431	fibroblast	0	4	8	12	14	16	23	30	34	38	0.335774	0.168611
						1432	endothelial cell of lymphatic vessel	0	0	0	1	2	3	6	10	12	14	0.481765	-0.0525294
						1433	luminal epithelial cell of mammary gland	0	1	3	4	8	11	12	15	20	22	0.54862	0.0636462
						1434	luminal epithelial cell of mammary gland	0	1	2	4	9	13	15	18	21	25	0.411703	0.0831423
						1435	B cell	0	2	4	6	11	13	20	27	34	40	0.447014	0.118543
						1436	B cell	0	1	3	5	12	14	21	24	28	31	0.419807	0.253511
						1437	B cell	1	1	1	3	5	5	7	12	17	21	0.464501	0.0772576
						1438	luminal epithelial cell of mammary gland	0	1	3	5	5	8	10	15	18	23	0.540822	0.131526
						1439	luminal epithelial cell of mammary gland	0	1	2	5	7	12	18	24	32	37	0.342518	0.185174
						1440	luminal epithelial cell of mammary gland	2	2	3	7	9	13	14	18	21	26	0.338624	0.0275723
						1441	fibroblast	0	1	1	3	3	5	9	10	11	16	0.441597	0.0646531
						1442	B cell	0	0	4	7	9	9	12	15	22	26	0.351335	0.164408
						1443	fibroblast	1	1	2	5	7	9	11	15	18	23	0.650239	0.0643517
						1444	B cell	1	2	2	2	4	5	6	8	9	10	0.35654	0.294259
						1445	luminal epithelial cell of mammary gland	1	1	2	2	3	3	5	5	6	7	0.391081	-0.154856
						1446	luminal epithelial cell of mammary gland	0	0	1	2	4	6	9	16	22	27	0.481187	0.148068
						1447	fibroblast	1	2	2	5	7	10	14	18	23	32	0.494167	0.100173
						1448	fibroblast	0	0	2	5	9	12	16	20	23	27	0.377751	0.247119
						1449	fibroblast	0	0	1	1	2	4	6	7	10	13	0.798069	0.117158
						1450	B cell	0	0	1	4	5	7	10	14	17	18	0.444428	0.0722405
						1451	pericyte	0	1	2	4	4	5	10	15	21	26	0.569774	0.170503
						1452	B cell	0	0	0	1	1	1	3	3	4	4	0.408959	-0.226772
						1453	B cell	1	4	4	6	8	13	14	21	28	35	0.259096	0.133313
						1454	adipocyte of breast	0	0	1	2	3	5	7	7	8	11	0.504212	-0.0661637
						1455	fibroblast	0	0	2	3	6	11	21	27	30	36	0.579608	0.202197
						1456	adipocyte of breast	0	1	5	6	9	11	13	15	20	23	0.573938	0.153022
						1457	fibroblast	1	2	3	3	3	6	9	12	14	19	0.322335	0.0798289
						1458	B cell	0	0	0	4	4	6	8	13	14	19	0.406497	0.0418194
						1459	fibroblast	0	0	0	1	2	5	7	7	10	13	0.557909	0.13609
						1460	adipocyte of breast	0	0	2	3	6	8	14	19	23	27	0.541175	0.114975
						1461	fibroblast	0	2	3	7	11	12	18	26	30	34	0.495096	0.150563
						1462	mammary gland epithelial cell	1	1	2	5	6	10	14	18	23	26	0.352128	0.12906
						1463	luminal epithelial cell of mammary gland	0	0	1	3	4	5	6	7	11	16	0.637568	-0.0492751
						1464	B cell	0	1	1	1	1	1	3	5	6	10	0.491069	-0.128049
						1465	B cell	0	0	1	1	1	2	4	7	9	15	0.548782	0.140112
						1466	fibroblast	0	1	1	3	6	7	12	15	20	27	0.66065	0.118718
						1467	luminal epithelial cell of mammary gland	0	0	2	3	3	5	6	9	12	17	0.724981	0.195782
						1468	B cell	0	2	2	3	4	8	13	15	19	21	0.352271	0.0512585
						1469	B cell	0	0	0	0	0	0	2	5	9	12	0.55494	0.106537
						1470	B cell	0	4	7	7	13	17	19	23	29	35	0.501988	0.194972
						1471	fibroblast	0	0	0	2	2	3	4	4	5	8	0.370981	-0.284321
						1472	B cell	0	3	6	9	10	16	22	25	29	36	0.309036	0.202699
						1473	luminal epithelial cell of mammary gland	1	3	3	4	4	5	7	9	12	15	0.351271	0.0480668
						1474	B cell	0	1	1	1	1	1	3	5	11	15	0.441065	0.0403498
						1475	luminal epithelial cell of mammary gland	0	1	1	2	4	5	8	12	16	19	0.361913	0.194646
						1476	adipocyte of breast	0	0	0	3	5	7	8	13	17	21	0.626863	0.194932
						1477	B cell	0	0	0	0	3	6	6	9	17	21	0.436977	0.313868
						1478	B cell	1	2	3	4	5	6	9	10	13	13	0.609126	0.0101579
						1479	fibroblast	1	2	2	3	6	8	13	15	15	18	0.460376	-0.00610133
						1480	B cell	0	0	0	1	3	4	5	9	9	16	0.385879	0.0591905
						1481	adipocyte of breast	1	2	3	4	6	9	9	14	17	20	0.567575	0.0956272
						1482	B cell	0	0	1	1	6	7	10	18	23	27	0.436381	0.274283
						1483	B cell	0	1	2	2	4	12	13	14	25	26	0.390564	0.123587
						1484	luminal epithelial cell of mammary gland	0	0	1	2	2	3	5	6	6	10	0.581691	-0.080273
						1485	adipocyte of breast	0	0	1	1	4	8	9	11	15	17	0.567181	-0.120694
						1486	luminal epithelial cell of mammary gland	1	1	1	1	3	5	5	5	7	8	0.457132	-0.202991
						1487	fibroblast	1	2	2	3	4	5	9	11	16	22	0.501821	0.182958
						1488	luminal epithelial cell of mammary gland	0	2	6	8	14	18	22	29	33	46	0.387276	0.322671
						1489	B cell	0	1	1	2	2	2	2	2	2	4	0.616951	-0.0773088
						1490	B cell	0	0	0	0	0	2	7	13	18	22	0.701995	0.226833
						1491	luminal epithelial cell of mammary gland	0	0	1	2	4	5	8	8	9	13	0.371597	0.205914
						1492	B cell	0	1	3	4	4	8	11	13	18	20	0.531658	-0.0581998
						1493	luminal epithelial cell of mammary gland	0	0	2	3	3	4	5	6	7	13	0.506043	-0.0495279
						1494	endothelial cell of lymphatic vessel	0	1	1	1	2	4	4	6	7	11	0.329056	0.0293717
						1495	luminal epithelial cell of mammary gland	0	3	5	10	13	16	17	20	26	28	0.318416	0.108379
						1496	luminal epithelial cell of mammary gland	0	0	3	4	7	9	11	13	16	20	0.509126	0.00217913
						1497	B cell	0	2	2	3	5	6	11	13	16	18	0.626752	0.0811828
						1498	mammary gland epithelial cell	1	2	5	8	12	16	22	27	32	35	0.442988	0.0451639
						1499	fibroblast	0	0	3	4	6	10	11	14	16	20	0.411752	0.0623654
						1500	B cell	2	3	9	11	12	16	20	24	26	27	0.389501	0.191629
						1501	B cell	0	0	3	5	8	9	12	15	19	19	0.371379	0.251033
						1502	fibroblast	1	3	6	10	14	14	17	20	22	26	0.313661	0.123978
						1503	mammary gland epithelial cell	1	2	3	5	6	10	12	14	20	24	0.533268	0.00937887
						1504	fibroblast	0	0	1	1	3	4	10	14	17	20	0.356828	0.245863
						1505	fibroblast	2	2	6	7	7	8	13	15	18	20	0.45943	0.204016
						1506	endothelial cell of lymphatic vessel	1	1	3	4	6	8	9	14	18	25	0.325583	0.176752
						1507	luminal epithelial cell of mammary gland	0	2	2	3	3	5	5	6	8	12	0.657549	0.0975115
						1508	luminal epithelial cell of mammary gland	0	1	2	3	3	4	8	11	16	16	0.378588	0.0306854
						1509	B cell	0	1	2	4	6	10	14	19	20	26	0.368337	-0.0314993
						1510	fibroblast	0	1	1	2	3	6	7	9	13	14	0.54326	0.0996637
						1511	fibroblast	0	1	3	4	7	7	9	9	13	15	0.411559	-0.00199353
						1512	luminal epithelial cell of mammary gland	1	1	1	1	1	1	4	7	9	15	0.445838	0.0953847
						1513	B cell	1	2	2	5	7	9	13	19	25	29	0.316709	0.134306
						1514	endothelial cell of lymphatic vessel	0	0	5	6	6	8	9	11	11	17	0.375613	0.0648137
						1515	luminal epithelial cell of mammary gland	0	0	2	2	4	5	8	13	16	20	0.469472	-0.000451956
						1516	fibroblast	1	1	3	3	6	8	8	12	16	22	0.636563	0.119922
						1517	mammary gland epithelial cell	0	3	4	5	7	10	10	13	18	21	0.554984	0.00696443
						1518	mammary gland epithelial cell	0	0	2	3	5	9	11	12	15	16	0.475432	0.0171648
						1519	endothelial cell of vascular tree	0	0	1	2	5	10	13	19	24	25	0.330007	-0.0704503
						1520	mammary gland epithelial cell	0	0	1	3	6	9	11	14	17	21	0.565054	0.102623
						1521	B cell	0	0	2	2	4	6	8	9	11	11	0.256561	0.134343
						1522	adipocyte of breast	1	2	5	8	9	13	16	18	23	25	0.608222	0.141419
						1523	fibroblast	1	3	6	9	10	12	18	22	29	34	0.434947	0.208304
						1524	fibroblast	0	1	3	3	5	6	10	12	15	19	0.471832	-0.0581119
						1525	pericyte	2	2	4	4	5	10	10	14	21	23	0.364412	0.200223
						1526	B cell	0	1	1	2	3	3	5	8	8	13	0.554622	0.180464
						1527	fibroblast	0	0	2	4	4	5	10	12	17	18	0.510166	0.222434
						1528	luminal epithelial cell of mammary gland	1	2	3	5	10	11	16	17	18	21	0.496934	0.083248
						1529	mammary gland epithelial cell	0	1	1	2	3	6	9	9	14	21	0.302884	0.274393
						1530	B cell	0	1	4	7	10	12	17	21	28	33	0.340767	0.155059
						1531	luminal epithelial cell of mammary gland	0	0	3	5	8	11	19	20	27	27	0.3934	0.114272
						1532	adipocyte of breast	0	1	1	1	3	4	7	8	8	8	0.64908	0.0848925
						1533	fibroblast	3	3	4	5	9	13	16	18	20	25	0.357146	0.273119
						1534	B cell	1	3	5	12	13	15	17	21	26	32	0.327406	0.121787
						1535	B cell	0	0	1	2	6	8	11	13	18	21	0.487121	0.0399425
						1536	fibroblast	0	1	1	2	2	6	9	10	13	17	0.458088	-0.0154165
						1537	B cell	0	0	0	1	2	5	8	11	12	16	0.531789	-0.0309929
						1538	B cell	0	0	0	1	2	4	5	8	10	15	0.366151	0.0919071
						1539	luminal epithelial cell of mammary gland	0	0	0	0	1	2	3	4	5	9	0.465633	-0.0772156
						1540	adipocyte of breast	2	2	4	6	8	12	16	18	20	23	0.411095	0.207501
						1541	B cell	1	1	3	5	6	6	8	9	9	10	0.321886	0.221393
						1542	luminal epithelial cell of mammary gland	0	0	0	2	3	5	8	9	10	12	0.307367	0.00989098
						1543	B cell	0	1	2	6	9	13	16	19	22	29	0.376249	0.126536
						1544	luminal epithelial cell of mammary gland	0	0	0	0	0	0	2	3	8	9	0.328648	-0.0996224
						1545	luminal epithelial cell of mammary gland	0	2	4	5	7	8	10	10	12	14	0.604091	0.0132178
[truncated: 1,255 more rows]

## Sheet: CytoSpace
test cell index	cell type	hit neighbors with k=20	hit neighbors with k=40	hit neighbors with k=60	hit neighbors with k=80	hit neighbors with k=100	hit neighbors with k=120	hit neighbors with k=140	hit neighbors with k=160	hit neighbors with k=180	hit neighbors with k=200	jsd	spearman corr
[truncated: 2,801 more rows]

[truncated: 2 more sheets: Tangram, NovoSpaRc]
