# Supplementary material for: CellContrast: Reconstructing spatial relationships in single-cell RNA sequencing data via deep contrastive learning
Source: Patterns (N Y). 2024 Jul 9;5(8):101022. doi: 10.1016/j.patter.2024.101022 (PMC11368686; doi:10.1016/j.patter.2024.101022)
Supplement: Data S8. Benchmarking results of mouse brain cells [file mmc9.xlsx]

## Sheet: ours
test cell index	hit neighbors with k=20	hit neighbors with k=40	hit neighbors with k=60	hit neighbors with k=80	hit neighbors with k=100	hit neighbors with k=120	hit neighbors with k=140	hit neighbors with k=160	hit neighbors with k=180	hit neighbors with k=200	spearman corr
0	4	13	21	34	42	50	68	87	106	124	0.929093
1	1	4	16	18	24	37	44	58	71	85	0.918064
2	2	4	11	15	21	28	37	45	56	67	0.908246
3	3	7	15	19	24	30	39	46	60	67	0.882398
4	4	7	13	19	24	39	50	65	86	105	0.924204
5	4	13	25	29	40	57	67	77	90	104	0.932591
6	2	6	9	16	23	35	45	57	69	88	0.908364
7	2	4	9	15	23	33	42	57	71	87	0.924386
8	2	9	15	20	23	32	35	45	56	69	0.915847
9	0	6	11	23	31	44	55	72	85	102	0.922458
10	1	5	12	17	27	39	57	74	89	111	0.928573
11	4	7	11	15	23	31	42	54	73	90	0.926495
12	1	4	7	10	11	18	26	34	44	64	0.934852
13	1	3	3	5	14	26	39	55	70	79	0.92439
14	0	2	5	10	17	23	29	41	50	61	0.907656
15	2	5	8	10	15	21	28	41	47	60	0.916203
16	4	10	14	20	28	32	38	53	67	85	0.919857
17	2	3	8	8	11	17	27	45	55	70	0.919789
18	2	8	13	18	22	32	38	46	60	73	0.896898
19	2	8	13	15	23	26	35	49	57	68	0.915694
20	3	6	8	11	15	24	36	51	66	75	0.922362
21	4	9	16	21	30	34	44	54	67	80	0.934737
22	7	18	31	39	49	57	62	65	72	75	0.923252
23	9	19	28	31	34	38	43	53	58	63	0.939898
24	7	19	28	28	30	30	33	39	46	49	-0.200116
25	7	20	30	33	45	53	61	68	74	79	0.939941
26	5	15	26	36	42	47	56	65	73	77	0.939864
27	7	14	19	27	34	47	58	67	76	83	0.940012
28	0	0	0	2	2	3	4	6	6	6	-0.295965
29	9	18	26	29	29	29	31	35	43	46	0.939652
30	7	22	30	33	34	34	36	38	43	46	-0.489312
31	0	0	4	13	26	36	43	56	65	75	0.930708
32	3	18	32	34	40	44	45	46	47	53	0.591214
33	4	9	13	18	19	24	26	28	31	35	0.900827
34	4	16	38	51	57	63	68	76	79	84	0.932628
35	0	1	4	8	11	11	13	16	18	20	-0.144312
36	3	17	34	50	60	66	71	77	80	86	0.942265
37	11	21	32	41	54	69	77	84	91	99	0.943293
38	11	18	24	37	48	62	77	97	112	126	0.939954
39	12	21	32	40	52	65	74	89	102	115	0.941682
40	13	25	28	39	49	63	80	95	105	117	0.942863
41	1	4	8	15	20	35	43	51	62	74	0.888279
42	10	20	28	38	52	66	83	104	119	140	0.939792
43	4	12	21	31	50	61	76	85	99	111	0.945877
44	3	5	13	18	27	39	51	57	62	73	0.903566
45	6	13	23	33	42	57	71	90	103	114	0.944936
46	8	15	22	31	40	55	69	81	94	109	0.944079
47	8	16	24	31	40	61	74	88	100	114	0.940903
48	0	9	16	25	39	56	70	81	93	103	0.923276
49	7	13	27	35	48	58	71	87	95	105	0.934721
50	7	18	27	32	40	46	53	65	78	88	0.932492
51	6	13	21	25	36	43	56	66	77	87	0.917953
52	8	14	19	30	41	55	69	82	97	111	0.940099
53	0	0	0	1	1	2	4	6	10	12	0.654993
54	4	16	22	31	40	44	49	60	74	79	0.925237
55	0	0	0	0	3	3	5	5	9	14	0.664203
56	1	2	9	10	16	26	35	41	49	59	0.770695
57	0	1	5	5	12	14	20	23	28	34	0.67077
58	7	9	14	18	24	29	37	47	56	64	0.864817
59	0	0	2	5	5	7	11	16	19	24	0.778995
60	7	11	14	18	29	32	39	46	51	56	0.927922
61	5	9	14	19	21	32	37	49	56	63	0.922963
62	1	1	2	2	5	5	9	9	10	11	0.644717
63	2	7	13	18	22	28	35	46	54	63	0.923722
64	0	1	1	3	4	7	9	12	18	26	0.83156
65	0	1	1	4	7	10	14	22	29	38	0.845444
66	1	1	5	12	17	22	30	40	48	57	0.914762
67	6	11	15	21	27	36	43	52	64	75	0.925317
68	0	2	4	6	6	8	10	14	19	23	0.688451
69	3	3	5	7	10	13	15	17	20	26	0.925486
70	0	0	1	5	9	14	24	27	30	35	0.884621
71	1	1	4	5	8	13	21	25	34	38	0.818012
72	2	3	4	5	7	9	13	17	21	23	0.918389
73	2	3	3	7	11	15	20	27	35	40	0.913175
74	2	3	4	5	8	9	10	14	20	24	0.821009
75	1	2	3	3	6	6	12	14	19	20	0.864839
76	2	6	8	10	13	16	20	28	37	44	0.920927
77	0	4	8	11	14	20	29	35	43	52	0.873522
78	3	6	7	10	12	16	24	31	40	43	0.918391
79	0	0	2	4	6	9	16	18	19	23	0.615919
80	0	0	1	1	1	3	5	6	8	8	0.691392
81	1	5	6	10	13	14	18	26	36	43	0.874022
82	5	7	9	10	14	18	25	29	36	41	0.916026
83	4	8	10	11	12	16	20	27	40	45	0.917669
84	0	0	1	1	1	2	4	7	8	9	0.738667
85	2	5	7	10	15	22	33	40	43	52	0.918516
86	2	8	9	13	18	20	21	29	37	43	0.904171
87	1	4	8	17	21	28	35	40	46	50	0.61759
88	2	2	2	3	3	6	9	12	16	21	0.753786
89	1	2	7	11	13	20	26	33	40	52	0.906226
90	3	3	4	8	10	14	14	16	18	20	0.764127
91	1	4	4	7	10	11	20	28	28	31	0.912235
92	3	5	8	11	15	19	25	34	43	46	0.889302
93	1	4	9	16	22	29	40	49	63	74	0.91391
94	0	1	2	2	2	3	3	3	5	7	0.76802
95	2	4	5	12	15	20	30	35	48	55	0.900944
96	0	1	1	4	7	9	14	16	23	26	0.556936
97	2	3	4	7	14	18	24	34	39	46	0.474089
98	0	0	2	6	9	16	21	26	30	35	0.619068
99	2	3	3	11	17	24	32	42	49	60	0.912519
100	0	0	0	1	4	10	16	22	26	31	0.902965
101	1	3	3	5	7	8	11	15	21	24	0.851108
102	0	0	1	2	3	5	5	8	12	13	0.776095
103	2	3	4	6	11	18	22	31	38	46	0.481058
104	0	1	1	4	5	10	17	21	27	35	0.888253
105	1	2	11	15	20	22	24	30	34	38	0.570919
106	1	3	6	13	17	24	35	40	50	59	0.910249
107	0	0	0	1	2	5	5	9	11	16	0.740594
108	2	5	8	14	19	24	34	40	50	59	0.907531
109	2	3	5	6	9	13	23	29	38	46	0.897954
110	1	3	6	11	22	30	38	47	56	66	0.902335
111	1	1	5	10	16	22	27	40	51	61	0.679484
112	1	2	3	4	7	13	17	26	37	43	0.890866
113	2	3	8	13	22	34	46	52	61	69	0.902908
114	3	5	11	15	21	33	39	45	55	65	0.889303
115	1	3	6	15	20	30	41	50	56	63	0.900845
116	1	3	11	18	26	34	44	52	66	75	0.901792
117	0	0	1	1	5	8	13	20	24	32	0.89029
118	1	5	9	13	23	32	43	50	58	69	0.893557
119	4	7	13	18	25	30	33	45	53	60	0.882774
120	3	11	14	20	31	35	43	52	61	72	0.891929
121	2	5	10	14	20	29	32	44	54	64	0.891907
122	1	7	12	15	25	36	44	59	70	80	0.885301
123	1	6	9	13	21	25	31	41	52	65	0.882225
124	1	1	4	4	7	9	10	13	15	17	0.471618
125	0	1	2	5	7	13	16	24	32	41	0.871577
126	5	10	12	20	31	37	46	52	59	70	0.894437
127	4	4	4	6	9	16	20	25	34	42	0.884076
128	3	5	6	8	13	17	23	27	33	45	0.852579
129	0	1	5	11	15	22	29	34	34	39	0.847233
130	1	4	9	16	25	35	45	58	68	74	0.885379
131	1	6	13	20	26	32	39	45	54	60	0.867464
132	2	4	7	13	15	22	30	33	44	51	0.867048
133	1	1	3	4	5	6	6	8	12	12	0.556413
134	1	4	6	15	20	27	40	53	69	79	0.885701
135	0	2	3	7	11	15	27	36	54	64	0.861855
136	4	8	14	21	27	34	41	51	64	74	0.882169
137	0	3	5	10	14	20	29	39	49	57	0.874901
138	3	7	10	15	24	32	43	59	69	78	0.882033
139	2	5	12	17	28	37	43	58	72	81	0.877221
140	0	4	7	14	19	24	33	35	41	46	0.530401
141	0	3	5	9	16	25	39	47	53	63	0.846183
142	0	3	4	9	11	13	19	27	33	48	0.860887
143	2	2	4	8	10	15	21	27	29	36	0.871203
144	0	2	4	6	11	18	21	23	25	30	0.839587
145	1	6	7	14	18	23	32	38	44	49	0.875938
146	1	3	6	11	18	23	31	39	47	51	0.84162
147	2	2	5	8	12	13	18	21	26	28	0.637234
148	2	5	9	12	18	25	33	41	49	57	0.8742
149	0	0	4	8	9	10	12	22	29	38	0.86595
150	0	4	4	6	13	15	19	28	37	43	0.85696
151	0	0	2	5	9	18	26	29	38	48	0.867623
152	0	0	1	3	8	13	15	20	27	30	0.743799
153	1	2	4	8	13	13	18	21	22	22	0.325221
154	2	2	6	11	12	14	21	27	30	34	0.705075
155	0	5	7	10	16	21	26	31	36	42	0.847032
156	0	2	3	6	10	16	24	26	34	40	0.821274
157	0	1	3	7	10	15	18	25	29	35	0.867677
158	1	3	5	7	9	14	21	26	34	36	0.866877
159	1	1	1	3	7	9	11	18	21	22	0.832885
160	0	1	2	4	5	6	7	9	11	16	0.855093
161	0	4	8	12	17	19	26	41	55	62	0.862765
162	0	1	4	5	7	8	11	18	21	25	0.842753
163	0	1	3	6	11	14	19	25	32	39	0.866714
164	0	1	1	1	1	1	2	2	2	3	-0.112339
165	2	3	3	7	13	16	22	30	37	40	0.851527
166	0	1	9	10	15	19	25	37	50	60	0.855328
167	2	3	6	12	19	22	25	27	31	34	0.858114
168	0	0	4	5	6	10	14	19	27	34	0.859005
169	0	2	5	5	8	8	10	14	18	23	0.857681
170	1	4	8	10	16	21	28	35	39	45	0.845889
171	2	2	5	5	9	13	18	24	29	34	0.828696
172	0	3	6	8	15	23	27	38	42	49	0.843008
173	0	1	3	5	11	15	20	28	35	45	0.851951
174	2	2	6	8	8	13	19	25	30	34	0.823279
175	1	3	5	13	19	24	29	32	41	51	0.830795
176	1	1	1	2	3	4	6	12	13	19	0.851427
177	2	5	5	11	18	25	33	39	45	54	0.840581
178	2	5	9	12	17	23	28	37	43	51	0.820731
179	0	0	0	0	0	0	0	0	1	1	-0.0370287
180	2	2	2	3	4	9	13	15	23	27	0.8391
181	0	0	5	14	23	30	39	46	54	64	0.836428
182	1	1	5	12	15	20	28	32	38	48	0.826531
183	0	2	8	14	20	29	37	43	53	61	0.841601
184	1	2	3	4	4	5	10	14	15	16	0.840462
185	1	3	7	16	21	27	37	43	52	62	0.840683
186	0	1	3	6	13	20	21	28	36	47	0.840686
187	1	1	5	12	17	22	28	36	46	54	0.841698
188	1	2	5	10	15	19	23	30	38	46	0.836307
189	1	6	10	15	21	29	39	42	47	58	0.840318
190	2	7	14	19	25	30	38	47	57	63	0.834401
191	1	4	7	10	14	19	29	40	51	59	0.825029
192	0	3	12	17	23	30	38	49	60	65	0.833322
193	0	6	9	13	16	19	25	31	44	53	0.822495
194	0	4	9	13	17	25	28	38	43	53	0.802436
195	4	10	15	21	23	28	33	37	41	49	0.780238
196	5	11	13	14	19	24	29	34	41	46	0.821744
197	2	7	14	18	20	25	32	39	46	48	0.817283
198	3	6	12	16	16	18	19	20	25	27	0.816439
199	1	6	15	21	30	42	47	51	59	65	0.789989
200	3	7	10	14	17	20	21	21	22	23	-0.356902
201	3	9	13	16	22	28	32	37	44	49	0.828286
202	2	5	9	19	23	27	36	45	53	62	0.817651
203	0	4	9	11	21	32	43	56	66	76	0.833735
204	0	3	10	15	26	32	41	53	60	68	0.816594
205	1	5	8	15	26	38	50	58	66	77	0.838854
206	1	3	8	12	18	29	35	48	59	69	0.819243
207	2	3	4	8	12	16	23	28	33	39	0.784349
208	2	7	8	13	15	20	24	29	38	50	0.820781
209	3	9	16	23	30	34	44	55	67	79	0.832189
210	1	4	7	12	16	20	27	38	46	56	0.827486
211	2	5	10	16	30	43	52	61	66	79	0.834348
212	1	6	9	14	19	25	33	45	60	72	0.828119
213	0	4	6	9	21	27	34	43	52	60	0.83182
214	0	1	4	9	13	20	23	29	33	38	0.812405
215	2	7	12	17	21	27	34	43	52	66	0.830682
216	1	3	4	8	16	23	34	38	48	56	0.833775
217	1	6	14	17	23	34	41	49	61	72	0.83301
218	3	3	9	11	15	17	23	25	33	38	0.794683
219	2	3	9	15	30	40	47	57	63	74	0.838603
220	1	3	3	4	4	8	17	22	23	26	0.800954
221	0	4	11	13	20	30	37	45	54	64	0.828623
222	0	0	3	9	10	16	23	27	33	39	0.312554
223	1	2	6	12	21	27	33	37	44	53	0.821196
224	1	2	5	12	20	26	31	38	43	54	0.781477
225	0	2	5	13	21	30	35	44	52	65	0.829309
226	0	2	4	8	12	16	19	23	30	41	0.824527
227	4	8	16	27	31	41	51	59	67	78	0.83493
228	5	6	13	17	23	29	36	40	52	64	0.843608
229	1	4	11	16	20	26	36	43	49	53	0.83946
230	2	6	11	15	19	22	29	37	44	48	0.834684
231	0	1	1	2	3	5	7	9	13	17	0.839396
232	0	4	8	14	18	21	29	36	39	45	0.835578
233	0	1	6	12	18	22	31	36	48	60	0.828634
234	1	2	6	9	13	19	25	34	41	54	0.847677
235	0	3	5	10	17	24	31	37	44	57	0.846658
236	0	0	0	4	6	11	14	18	23	30	0.819984
237	0	3	4	10	13	17	20	26	29	35	0.846578
238	0	1	2	2	2	3	7	8	13	16	0.84558
239	0	0	0	0	0	1	1	2	2	2	-0.30683
240	1	1	1	1	2	2	2	2	4	5	0.380505
241	1	1	2	2	2	3	5	6	7	9	0.406313
242	1	1	2	2	3	4	5	5	8	8	0.700519
243	1	3	5	8	11	13	17	20	24	26	0.863313
244	0	0	0	0	2	3	4	5	7	10	0.840752
245	0	0	1	2	4	7	11	17	18	21	0.843374
246	0	0	0	0	0	1	3	4	4	5	-0.206581
247	0	0	2	5	6	9	12	12	13	16	0.0748279
248	0	2	4	7	10	12	17	25	31	33	0.836888
249	0	1	4	6	8	15	18	21	27	32	0.54798
250	0	2	6	9	12	13	13	15	16	17	0.494803
251	0	1	5	8	13	14	23	29	40	51	0.867408
252	2	3	4	5	9	10	10	12	14	16	0.813452
253	0	1	2	3	4	6	6	8	13	18	0.851192
254	2	2	2	3	4	6	10	10	17	21	0.842152
255	1	2	2	3	6	8	14	16	25	34	0.630938
256	0	0	1	4	5	7	9	11	13	21	0.824144
257	5	6	7	9	11	13	16	19	25	30	0.787577
258	1	2	4	8	10	12	18	21	23	28	0.860055
259	0	1	3	5	8	11	12	13	17	24	0.849171
260	0	0	1	1	2	4	6	8	9	11	0.44486
261	1	5	15	21	26	31	38	49	55	70	0.884767
262	0	3	5	11	15	18	23	32	40	47	0.827158
263	1	3	5	7	10	13	19	23	28	32	0.855832
264	0	2	4	9	13	17	27	35	44	55	0.411678
265	2	3	8	10	17	25	35	45	57	72	0.883721
266	2	3	9	14	20	25	31	38	44	51	0.875853
267	0	0	0	1	1	1	1	3	4	4	0.0607155
268	0	2	6	12	19	27	34	40	47	59	0.881553
269	1	1	1	2	6	12	17	20	25	32	0.844781
270	0	3	7	9	18	29	39	51	61	75	0.87856
271	2	3	8	13	21	24	29	33	40	52	0.876704
272	0	0	7	12	16	19	23	29	34	42	0.84135
273	0	4	7	10	11	17	22	27	36	45	0.129198
274	0	2	7	15	23	29	38	45	56	68	0.875932
275	2	5	12	19	25	32	44	52	63	72	0.887236
276	2	7	14	17	22	28	32	42	50	58	0.87545
277	2	4	12	15	18	22	28	33	43	50	0.867379
278	2	8	14	24	34	43	54	61	71	83	0.893428
279	1	7	15	18	21	29	32	47	50	66	0.884955
280	0	2	3	5	7	9	13	14	16	21	0.791612
281	2	3	5	8	12	16	20	26	35	43	0.737597
282	3	4	9	16	22	28	39	53	62	70	0.879427
283	0	3	11	21	29	42	47	52	64	75	0.894356
284	0	0	2	3	4	9	10	13	15	16	0.804138
285	2	7	11	19	24	34	41	47	52	58	0.840932
286	2	5	12	15	22	32	43	56	63	76	0.456136
287	2	2	4	8	14	16	21	23	25	28	0.714787
288	4	6	12	14	26	31	37	41	45	56	0.864425
289	1	4	7	11	19	28	37	46	57	66	0.87483
290	2	3	6	7	9	12	18	21	21	25	0.857077
291	0	3	4	9	12	15	20	28	32	36	0.790045
292	1	1	6	11	15	20	22	27	30	34	0.860447
293	3	6	12	16	26	32	38	43	48	55	0.880588
294	0	3	8	11	16	27	33	50	63	73	0.886153
295	3	8	14	19	28	33	47	55	72	77	0.890564
296	2	8	15	18	22	27	34	44	54	64	0.897254
297	2	7	13	16	28	34	44	53	64	74	0.894031
298	0	0	1	3	5	6	8	9	11	13	0.708728
299	5	12	15	27	35	42	51	61	70	81	0.899627
300	1	4	8	11	19	23	30	38	45	58	0.883079
301	0	6	13	23	36	44	58	71	84	97	0.897617
302	1	4	10	15	22	30	39	52	66	73	0.884727
303	0	3	7	11	19	22	31	38	43	49	0.899045
304	3	7	14	20	28	35	44	51	56	68	0.896356
305	0	0	0	0	0	0	0	0	2	2	-0.465252
306	1	5	9	15	23	30	43	57	67	83	0.88319
307	2	3	3	3	3	4	4	5	7	8	0.0914958
308	2	9	12	16	19	21	27	27	38	49	0.880342
309	2	4	6	9	10	15	20	24	33	39	0.874632
310	1	9	13	19	27	33	36	45	54	64	0.895701
311	1	1	3	4	5	5	10	12	14	17	0.816137
312	0	3	6	12	19	27	34	36	46	48	0.905182
313	0	1	2	2	3	4	5	8	9	10	0.0699672
314	1	1	2	4	5	5	7	8	9	9	0.601513
315	0	1	1	1	4	7	11	12	13	16	0.0800353
316	3	6	12	19	26	31	39	44	54	66	0.90298
317	2	4	5	5	6	6	6	6	7	9	0.124113
318	3	5	9	14	20	25	31	37	42	50	0.910119
319	1	2	3	3	3	6	6	7	12	17	0.564631
320	0	1	2	4	6	12	13	19	26	33	0.693199
321	0	1	1	1	1	1	3	4	4	6	0.337916
322	3	6	9	12	17	20	25	29	37	45	0.49277
323	1	4	12	18	28	36	43	51	57	65	0.91584
324	1	1	1	2	3	3	4	6	6	10	0.675429
325	7	15	20	27	32	39	46	51	58	64	0.912211
326	2	5	8	14	16	19	27	31	36	37	0.467376
327	5	11	15	22	32	39	45	52	58	61	0.915511
328	0	0	0	1	5	8	12	17	24	32	0.895158
329	0	1	3	4	4	5	5	6	9	11	0.514855
330	0	0	4	6	8	9	15	22	30	35	0.825796
331	0	1	5	9	12	15	21	27	31	37	0.818486
332	3	4	8	14	16	20	27	33	40	43	0.910977
333	0	0	3	9	12	17	23	28	34	39	0.898052
334	1	2	2	6	12	20	29	36	39	47	0.909028
335	1	3	5	7	9	11	14	19	25	33	0.905125
336	0	1	2	3	5	10	13	18	23	30	0.706906
337	1	1	2	4	5	7	8	8	10	11	0.56505
338	2	7	11	18	22	25	31	35	40	47	0.872243
339	1	3	5	6	7	11	15	20	28	38	0.908767
340	1	3	3	3	6	7	12	15	23	29	0.599677
341	1	3	5	7	11	18	25	32	37	46	0.883949
342	1	3	6	9	10	11	16	17	21	27	0.652185
343	2	3	6	11	15	19	23	28	34	40	0.909582
344	0	0	0	0	0	1	4	6	7	9	-0.0263667
345	0	1	2	4	5	8	10	12	15	19	0.908634
346	3	3	4	9	15	18	23	30	34	43	0.562623
347	0	0	2	2	4	5	6	9	10	13	0.419562
348	1	6	11	15	19	27	35	41	50	57	0.92334
349	1	3	3	6	10	22	24	28	35	41	0.877382
350	1	3	5	9	13	18	27	34	40	48	0.881068
351	1	3	6	8	11	15	21	24	26	31	0.745824
352	0	1	2	2	3	4	8	13	17	22	0.736705
353	1	1	1	1	3	5	8	8	12	21	0.771685
354	2	5	7	14	17	23	26	33	37	41	0.827713
355	2	4	5	9	13	15	18	21	27	31	0.523391
356	4	7	8	11	15	18	24	27	32	37	0.695254
357	0	0	2	3	5	7	10	12	12	16	0.810393
358	1	1	1	2	4	6	8	8	14	16	0.698176
359	1	4	7	9	11	14	20	24	32	42	0.860069
360	5	7	11	13	17	20	20	23	24	29	0.717505
361	0	2	3	7	10	13	16	19	22	23	0.819845
362	4	10	11	13	14	14	16	18	20	26	0.832837
363	0	0	1	2	4	7	11	17	22	30	0.907751
364	4	9	10	10	13	15	17	19	20	23	0.685881
365	1	3	4	8	9	11	13	17	20	22	0.590487
366	5	8	10	12	15	16	18	20	24	27	0.724014
367	1	2	3	4	6	7	7	8	14	15	0.740717
368	3	5	6	6	8	10	15	17	19	21	0.722253
369	5	7	10	12	14	15	18	21	23	25	0.721796
370	3	4	5	6	9	17	23	29	33	37	0.85431
371	1	3	3	6	9	14	15	23	26	34	0.876209
372	1	8	9	11	15	15	21	27	28	36	0.853946
373	3	3	4	6	10	14	19	23	28	37	0.862521
374	1	3	4	7	10	12	15	16	17	23	0.803058
375	0	0	0	0	1	1	1	1	1	2	-0.0480658
376	2	5	11	14	17	21	23	28	32	40	0.691531
377	5	8	13	13	14	16	20	21	24	28	0.636369
378	0	1	3	4	5	8	9	12	13	18	0.852277
379	6	10	13	14	15	17	17	21	23	27	0.747328
380	3	6	12	17	18	21	25	32	36	42	0.843904
381	2	3	5	10	10	15	22	27	36	40	0.692764
382	1	1	3	10	15	18	21	24	33	42	0.797733
383	0	2	5	10	14	18	21	27	35	38	0.924767
384	6	9	13	18	22	31	44	51	60	68	0.924351
385	0	4	11	20	24	33	46	51	61	67	0.911686
386	3	7	11	16	17	17	19	22	27	30	0.541615
387	0	1	3	5	8	13	15	17	20	21	0.795484
388	0	1	7	15	21	33	42	48	53	60	0.909611
389	0	2	4	7	10	13	17	23	32	38	0.795266
390	1	2	7	11	14	15	19	23	28	35	0.679499
391	3	7	11	16	22	25	28	31	35	40	0.798633
392	2	6	8	10	13	14	15	19	20	23	0.516758
393	7	12	18	18	18	22	25	31	33	37	0.431527
394	1	2	6	10	14	16	22	26	30	37	0.793671
395	8	14	16	19	23	25	29	31	39	42	0.577851
396	2	5	14	22	31	40	52	62	75	88	0.932341
397	3	9	14	18	30	37	50	58	64	70	0.914316
398	2	4	8	13	18	24	33	42	47	55	0.801593
399	2	3	6	10	11	19	24	29	35	39	0.757353
400	3	4	7	12	13	17	20	26	32	37	0.911607
401	5	11	17	22	30	34	42	50	53	57	0.847936
402	2	5	7	12	15	26	34	37	45	50	0.853768
403	2	7	8	13	18	19	27	30	38	48	0.837412
404	1	5	9	17	27	37	47	58	71	83	0.92977
405	1	1	5	8	15	20	25	29	36	40	0.841105
406	4	7	14	23	33	40	50	61	74	84	0.892851
407	7	13	15	28	33	41	49	57	68	80	0.927886
408	0	1	2	2	2	3	4	5	7	13	0.593426
409	3	6	12	16	21	26	36	48	54	62	0.850732
410	5	12	22	31	37	43	51	58	63	73	0.912457
411	1	5	13	18	29	31	37	44	52	66	0.839371
412	5	15	28	34	39	44	49	56	63	72	0.920275
413	7	13	25	31	37	46	53	68	81	90	0.92659
414	0	0	1	3	8	12	17	22	23	26	0.652644
415	1	4	8	12	18	25	33	42	51	66	0.758638
416	6	12	18	23	28	36	36	40	51	58	0.864672
417	6	8	20	24	30	32	40	50	59	68	0.938672
418	5	14	20	28	37	48	58	75	83	94	0.911666
419	3	10	17	21	27	33	38	43	46	49	0.912408
420	4	11	18	24	33	40	48	59	65	78	0.930044
421	3	11	21	28	37	51	64	75	87	101	0.938439
422	5	16	22	28	38	47	58	71	78	87	0.937591
423	3	8	17	23	30	39	49	57	67	77	0.913059
424	6	11	18	27	32	38	48	56	65	72	0.901387
425	0	1	2	4	5	7	8	13	16	24	0.837543
426	5	14	20	30	40	55	66	77	85	95	0.907303
427	5	13	20	31	45	60	67	81	93	104	0.911505
428	1	5	10	14	18	22	25	32	37	40	0.591354
429	5	13	24	34	48	61	74	87	104	115	0.946193
430	0	1	4	7	9	14	16	20	24	26	0.919082
431	5	13	19	28	44	58	65	70	79	90	0.944657
432	14	19	28	41	53	67	75	89	109	121	0.942081
433	4	11	20	40	55	67	81	90	106	119	0.924838
434	4	11	23	31	51	65	80	96	105	120	0.925934
435	11	21	28	41	53	69	82	99	122	144	0.942057
436	4	9	16	24	35	41	51	59	70	81	0.930044
437	3	8	21	34	51	70	83	95	112	123	0.935354
438	14	19	22	31	41	49	62	76	88	98	0.942546
439	12	22	33	41	51	60	75	92	106	122	0.942542
440	12	25	30	40	53	64	79	96	116	132	0.942615
441	14	19	28	34	46	59	73	86	103	116	0.928314
442	11	19	24	36	46	52	70	81	92	98	0.922309
443	12	23	30	39	55	69	84	100	113	132	0.943026
444	13	23	29	40	52	71	81	99	115	133	0.942683
445	11	22	32	44	54	66	81	90	101	113	0.942507
446	15	21	29	42	53	65	83	101	117	133	0.942101
447	10	22	32	37	51	62	73	90	104	118	0.942282
448	0	7	19	33	45	63	83	102	123	135	0.938062
449	4	8	16	23	32	45	63	76	89	104	0.937367
450	6	19	27	38	49	59	77	87	105	113	0.941367
451	3	6	11	16	31	43	54	66	78	94	0.93613
452	8	16	21	30	44	52	57	68	76	85	0.933909
453	3	12	24	44	57	66	78	87	102	115	0.941284
454	7	13	24	36	55	63	70	73	83	93	0.939233
455	2	14	24	42	61	75	87	98	112	119	0.93952
456	7	15	19	25	33	38	46	50	54	58	0.937598
457	3	9	16	28	42	55	66	81	96	111	0.94141
458	7	16	21	30	34	37	40	46	55	59	0.909716
459	2	7	12	19	31	44	57	66	82	94	0.93793
460	2	7	10	17	24	33	41	48	56	60	0.925319
461	5	14	26	47	61	70	78	87	99	108	0.939055
462	6	16	24	33	40	47	55	62	69	77	0.939089
463	10	18	28	35	44	51	55	60	68	77	0.937121
464	5	13	16	20	30	34	40	47	52	64	0.937519
465	11	16	24	27	31	34	44	50	52	55	0.890367
466	5	16	27	33	38	43	47	57	65	75	0.935116
467	9	13	15	20	22	27	34	39	46	50	0.938877
468	8	14	19	30	33	39	42	47	48	50	-0.176127
469	7	13	19	23	25	30	35	39	47	57	0.938299
470	6	12	18	27	35	43	50	55	66	74	0.938448
471	6	10	11	13	14	17	22	28	32	37	0.905333
472	9	19	25	32	38	50	64	71	82	91	0.939191
473	5	21	29	30	34	38	44	48	60	66	0.935811
474	9	16	20	29	38	40	46	53	66	72	-0.240784
475	7	17	27	30	36	38	41	44	50	56	0.93247
476	6	10	18	26	33	41	53	68	77	90	0.938919
477	7	13	19	25	28	32	33	41	48	51	-0.292142
478	9	18	23	31	38	45	53	63	65	72	0.935585
479	2	8	21	31	38	49	63	73	83	98	0.93262
480	10	16	21	29	32	40	52	65	72	83	0.922545
481	1	3	6	8	10	15	20	23	26	29	-0.187159
482	4	7	15	29	40	53	61	65	74	90	0.935153
483	10	19	27	34	37	38	43	50	59	68	0.93398
484	7	16	19	26	30	36	46	50	59	69	0.939052
485	4	11	15	24	31	40	42	54	64	76	0.933785
486	3	14	23	30	36	48	52	65	72	83	0.934224
487	2	3	11	21	24	35	41	50	57	70	0.888002
488	5	14	20	28	36	42	49	60	70	77	0.933669
489	6	14	24	29	38	45	55	64	70	84	0.935839
490	4	10	16	23	30	37	43	47	54	68	0.933884
491	0	1	5	9	18	20	32	47	58	76	0.917428
492	1	4	4	10	22	31	44	54	60	67	0.936386
493	1	3	11	20	28	45	53	63	73	87	0.932602
494	3	7	8	13	17	22	35	42	51	58	0.895613
495	3	5	15	24	34	43	60	71	79	99	0.922426
496	1	4	9	20	30	38	51	65	74	83	0.918588
497	1	4	8	16	25	35	44	48	56	70	0.93169
498	2	9	19	25	34	42	55	67	73	85	0.902181
499	1	4	8	17	28	34	42	51	58	68	0.919158
500	2	4	9	15	26	35	48	67	83	101	0.929073
501	0	1	7	18	27	40	57	69	84	99	0.92266
502	3	4	13	18	23	35	50	64	78	94	0.929005
503	1	5	10	13	19	28	39	50	59	68	0.915136
504	1	8	15	26	35	48	56	74	84	95	0.93107
505	2	6	12	21	30	45	56	68	84	97	0.932724
506	3	8	22	31	38	44	52	59	69	78	0.892501
507	2	9	17	28	31	41	47	58	73	84	0.914494
508	0	3	4	8	11	18	28	37	47	63	0.909501
509	1	4	11	22	30	38	52	60	74	87	0.897543
510	0	2	3	13	25	33	49	61	74	86	0.926632
511	1	2	4	12	21	34	51	60	76	98	0.924977
512	1	5	15	23	38	52	63	80	89	102	0.931182
513	1	2	6	8	14	18	24	36	47	58	0.897561
514	2	5	7	13	20	31	42	58	78	102	0.920982
515	2	5	6	8	14	20	31	38	56	69	0.901407
516	1	3	6	8	13	18	34	47	62	77	0.905096
517	1	6	6	7	9	17	24	36	48	64	0.896052
518	0	6	11	20	30	44	61	83	102	121	0.924155
519	0	0	0	0	0	0	0	1	3	5	0.873485
520	2	8	16	30	46	61	72	89	109	127	0.924316
521	2	7	16	25	44	64	73	91	107	130	0.927337
522	4	14	26	37	51	67	79	92	110	132	0.923629
523	2	12	19	36	49	67	79	96	109	126	0.929829
524	1	12	26	42	53	71	89	107	120	138	0.92839
525	4	15	31	44	59	74	90	112	130	150	0.927676
526	6	17	25	38	54	73	90	103	113	136	0.93068
527	1	4	12	17	23	36	50	61	83	104	0.921499
528	2	8	26	42	53	73	91	106	119	142	0.926666
529	6	20	34	51	62	77	97	109	123	143	0.92929
530	3	3	17	25	41	58	73	93	109	126	0.928818
531	1	5	15	23	35	49	61	72	88	107	0.919718
532	5	10	19	31	41	59	71	87	107	126	0.9302
533	3	16	31	43	58	77	98	111	129	150	0.927612
534	4	9	20	34	55	70	83	97	117	140	0.928418
535	5	8	13	21	29	36	47	64	81	107	0.928934
536	3	15	34	45	63	78	95	117	134	146	0.927828
537	3	13	29	46	61	75	91	109	132	150	0.927474
538	0	1	6	13	17	21	35	47	59	74	0.916978
539	7	15	30	45	56	76	97	113	123	140	0.928208
540	2	6	12	18	29	43	59	76	97	121	0.927452
541	1	10	21	30	48	65	85	99	112	132	0.924483
542	2	5	14	25	42	61	76	91	110	125	0.927294
543	4	11	13	15	19	23	31	42	54	67	0.90202
544	6	16	29	40	55	75	90	102	120	137	0.92951
545	6	13	29	44	60	73	87	109	130	147	0.925484
546	5	14	30	47	62	76	98	121	141	166	0.923157
547	5	18	34	48	69	83	106	125	145	167	0.922994
548	3	9	16	28	40	57	78	95	117	132	0.924889
549	4	11	25	43	53	75	99	121	138	154	0.925478
550	7	18	36	48	63	80	93	111	128	144	0.92618
551	0	5	6	15	25	35	57	75	101	120	0.923124
552	6	20	31	46	59	77	100	121	139	153	0.92551
553	2	10	20	39	52	72	91	110	128	145	0.92597
554	4	16	28	41	54	69	92	109	128	148	0.926095
555	9	17	32	47	63	82	106	128	146	169	0.92527
556	6	17	31	49	68	81	97	111	125	149	0.9284
557	6	19	33	48	66	82	103	122	145	162	0.924937
558	7	16	27	44	68	83	99	120	141	163	0.923624
559	4	16	29	41	58	76	98	117	137	154	0.925937
560	8	16	29	43	62	78	101	125	148	165	0.924275
561	9	20	32	43	60	81	101	126	148	163	0.925086
562	8	14	27	43	58	77	100	121	137	152	0.924366
563	1	6	14	25	42	58	73	93	115	133	0.925511
564	4	20	35	46	59	80	100	123	149	162	0.92509
565	8	14	28	46	62	77	102	123	141	162	0.924856
566	8	22	35	51	69	83	105	123	136	157	0.926212
567	7	16	32	49	64	79	97	120	137	155	0.92615
568	7	19	29	43	65	88	102	118	140	160	0.923638
569	1	4	15	26	37	48	66	85	102	118	0.927684
570	2	5	12	21	34	52	67	84	100	125	0.927036
571	8	18	29	37	57	76	98	122	141	163	0.926071
572	4	15	22	41	58	80	95	114	131	146	0.922093
573	5	15	20	31	48	68	93	109	128	151	0.926172
574	5	17	26	39	56	71	89	106	126	148	0.927583
575	4	12	27	43	56	77	87	101	123	138	0.926123
576	8	17	34	45	61	79	105	128	149	165	0.924078
577	6	18	30	40	59	74	90	107	120	132	0.926352
578	3	10	25	37	52	64	80	100	117	138	0.924281
579	3	16	29	45	61	75	95	111	133	152	0.924951
580	4	14	24	33	44	60	77	96	111	124	0.927892
581	7	14	27	47	61	79	93	108	120	136	0.92676
582	6	15	28	40	58	75	93	110	129	145	0.924991
583	2	6	18	30	45	59	72	87	108	124	0.926238
584	2	13	25	43	57	72	90	110	126	140	0.927554
585	7	15	32	51	65	82	99	117	137	154	0.926858
586	1	6	12	22	34	44	60	81	104	118	0.922901
587	7	16	27	40	53	71	88	105	118	134	0.926166
588	2	9	17	24	43	61	71	84	98	117	0.923151
589	5	14	24	36	53	72	86	107	126	139	0.926644
590	4	10	25	40	54	65	78	95	108	123	0.926495
591	7	12	26	42	59	75	96	112	127	147	0.927019
592	3	12	17	28	41	58	74	83	104	124	0.923123
593	4	11	21	39	58	74	92	109	124	140	0.928253
594	4	12	25	36	52	67	85	102	122	139	0.92767
595	2	6	18	32	46	59	74	92	108	130	0.923996
596	2	6	16	24	38	53	72	89	102	120	0.925879
597	2	8	17	28	40	54	66	80	104	124	0.9308
598	1	7	11	17	26	32	44	55	68	74	0.909012
599	2	4	7	12	16	24	38	49	64	78	0.924831
600	1	3	10	16	27	34	42	52	63	75	0.931404
601	2	7	14	24	34	47	61	75	88	111	0.92509
602	1	8	22	31	45	59	77	93	115	130	0.929103
603	3	13	20	27	35	45	56	69	78	90	0.932685
604	1	1	7	14	17	23	29	40	54	67	0.916776
605	1	4	13	18	26	34	43	56	66	82	0.918008
606	2	4	14	25	38	53	67	82	99	113	0.929386
607	4	10	21	29	47	61	72	85	99	111	0.925461
608	4	8	18	28	39	46	57	65	77	88	0.930265
609	4	11	19	26	31	41	56	67	77	91	0.931545
610	4	9	16	24	33	45	53	62	74	93	0.933911
611	5	16	20	28	35	43	52	62	72	87	0.931361
612	0	0	0	2	6	10	14	16	20	23	0.924712
613	7	13	17	21	29	40	52	59	71	82	0.930815
614	3	9	18	28	35	46	59	68	81	95	0.931134
615	2	7	17	26	29	42	55	61	74	88	0.933342
616	4	7	13	18	23	26	33	39	54	70	0.916835
617	3	10	18	27	36	42	54	66	73	86	0.933678
618	6	14	21	29	37	45	51	62	73	84	0.932004
619	7	12	18	24	34	41	48	59	72	85	0.933821
620	4	9	15	29	37	50	65	80	92	106	0.9195
621	2	8	16	20	22	25	36	44	54	63	0.932041
622	4	9	18	27	35	49	65	77	91	103	0.931815
623	1	5	11	19	29	37	50	62	74	86	0.92419
624	4	12	17	25	32	41	50	65	76	89	0.931391
625	1	7	10	16	24	32	39	49	60	74	0.935011
626	7	8	13	22	26	39	44	51	57	65	0.930604
627	10	16	21	27	35	44	54	66	71	82	0.934349
628	11	16	20	26	32	39	48	56	68	75	0.934597
629	11	17	22	27	34	47	57	66	78	93	0.934641
630	4	9	12	14	24	28	36	42	48	60	0.932371
631	0	0	0	0	1	2	2	2	2	6	0.229459
632	8	18	23	30	39	46	59	67	79	97	0.935784
633	6	9	12	24	31	35	40	52	58	68	0.935222
634	11	15	20	28	38	48	59	75	86	101	0.934679
635	7	11	12	14	20	21	24	27	31	34	0.934463
636	0	0	0	0	1	1	2	3	3	6	0.924084
637	9	16	21	28	33	38	46	57	71	81	0.935112
638	10	14	20	25	31	36	41	50	56	64	0.934463
639	8	14	24	34	48	63	78	91	102	110	0.935604
640	4	8	17	27	45	62	75	86	101	110	0.933387
641	9	16	22	35	52	66	77	87	103	115	0.936322
642	7	18	25	36	50	61	74	92	106	118	0.936843
643	1	3	9	20	26	42	56	67	74	79	0.935184
644	3	5	10	13	19	26	30	36	42	45	0.936428
645	5	10	19	30	47	58	70	76	90	101	0.935643
646	6	13	18	23	33	39	46	56	68	82	0.936104
647	8	18	24	32	51	63	73	87	99	116	0.936211
648	4	6	13	24	38	48	60	75	87	102	0.935815
649	0	2	9	13	19	27	40	50	63	78	0.933283
650	1	1	1	8	9	12	16	21	24	34	0.913697
651	1	1	1	1	2	3	4	5	7	9	0.243339
652	1	10	18	28	43	53	69	81	95	110	0.938767
653	5	13	25	31	42	55	77	98	109	127	0.942529
654	1	5	16	25	33	46	58	64	80	95	0.934423
655	0	0	0	0	0	0	0	0	0	2	0.0612788
656	8	14	21	27	41	57	76	91	115	129	0.935112
657	1	4	12	18	27	34	42	53	64	78	0.929318
658	6	15	26	35	44	56	68	79	98	110	0.939404
659	3	9	13	18	26	37	49	61	71	81	0.93358
660	7	17	31	35	49	60	78	92	107	128	0.930598
661	0	9	12	19	23	29	39	42	48	54	0.938997
662	4	8	12	18	24	32	38	49	57	69	0.941721
663	6	18	32	44	53	68	89	101	115	125	0.934767
664	4	10	22	31	39	52	70	89	109	121	0.939294
665	5	7	10	20	28	40	52	67	84	101	0.941648
666	6	11	20	33	52	60	72	84	95	111	0.927482
667	4	10	17	32	42	54	67	78	86	94	0.936629
668	2	4	19	27	41	52	67	76	85	95	0.916392
669	5	10	13	25	39	54	67	80	90	107	0.929133
670	0	1	3	3	5	7	9	13	19	23	0.551665
671	0	2	5	6	14	24	33	44	55	70	0.926923
672	4	9	15	23	34	41	54	64	75	86	0.937109
673	3	14	20	28	33	42	45	55	60	67	0.911964
674	0	0	0	0	0	0	0	0	2	3	0.7525
675	3	11	20	27	41	54	62	72	79	97	0.940772
676	1	4	9	12	18	22	29	38	49	62	0.933225
677	3	5	14	22	35	48	55	68	77	92	0.912924
678	0	0	1	3	4	4	5	6	8	10	0.802221
679	2	5	11	18	25	39	48	59	73	84	0.906709
680	4	10	20	25	33	48	58	65	77	83	0.911344
681	2	6	16	20	29	35	40	43	51	57	0.921003
682	7	12	24	32	44	54	63	71	83	95	0.941914
683	0	3	6	12	16	23	28	31	36	40	0.872318
684	1	4	14	19	27	31	37	48	54	62	0.939681
685	8	13	26	35	45	58	67	80	92	101	0.940038
686	6	10	24	32	41	49	59	72	84	89	0.944663
687	8	16	28	37	48	60	73	88	98	107	0.942349
688	3	16	22	29	41	49	63	72	88	103	0.942685
689	0	0	1	1	3	6	6	7	8	9	0.48678
690	6	10	25	32	42	54	67	76	89	101	0.942069
691	0	1	3	4	5	7	10	10	10	13	0.696141
692	4	10	17	24	33	43	54	66	76	90	0.940896
693	2	4	5	5	7	10	17	23	29	33	0.652685
694	7	14	26	34	43	55	66	79	96	106	0.92941
695	2	5	6	8	9	10	15	18	21	22	0.319683
696	7	16	21	30	41	47	55	64	76	86	0.942617
697	3	5	11	22	31	38	44	48	55	61	0.939734
698	0	1	4	6	8	10	12	16	19	24	0.704875
699	0	0	0	1	2	6	7	10	13	16	-0.512638
700	1	5	7	11	14	18	28	37	47	51	0.806491
701	4	14	22	31	42	50	60	67	73	82	0.938954
702	4	5	9	16	24	31	38	42	49	56	0.92842
703	3	5	10	18	23	29	36	41	49	58	0.884789
704	3	9	12	19	24	28	31	38	43	48	0.888922
705	4	6	11	17	19	22	27	31	39	45	0.80223
706	5	10	16	21	35	51	58	72	77	86	0.936971
707	7	9	12	16	23	30	34	39	45	49	0.739397
708	2	7	11	18	21	30	41	47	58	66	0.913553
709	0	0	1	1	2	6	9	12	19	25	0.855921
710	3	11	17	24	33	45	60	70	84	98	0.93493
711	1	1	2	4	6	7	10	15	20	23	0.838303
712	2	6	10	14	21	24	29	39	47	54	0.913292
713	3	6	10	12	15	19	21	24	26	35	0.678339
714	1	4	6	8	13	17	26	31	37	45	0.900455
715	1	5	6	12	16	22	30	36	41	46	0.888401
716	2	2	7	12	18	26	33	41	49	57	0.908029
717	0	1	1	1	3	6	10	13	17	22	0.900519
718	1	2	4	6	16	22	26	34	42	53	0.792345
719	0	2	3	7	7	10	12	15	20	28	0.684932
720	1	6	7	8	9	12	16	20	27	31	0.820933
721	1	6	11	17	25	34	43	49	59	66	0.928931
722	2	4	12	14	14	19	25	32	43	51	0.927191
723	2	4	7	12	19	24	34	38	43	48	0.85589
724	1	2	2	4	5	11	18	23	33	40	0.857974
725	0	0	1	4	6	10	18	24	30	33	0.897524
726	0	2	3	4	5	8	10	13	17	17	0.755707
727	3	5	6	11	13	18	23	28	32	38	0.875672
728	2	6	12	13	21	24	32	41	43	52	0.883298
729	0	1	3	5	6	6	8	12	16	16	0.704832
730	1	5	8	9	17	24	28	33	38	42	0.89119
731	1	4	8	10	17	19	22	27	35	40	0.886315
732	4	9	18	21	26	32	36	46	54	60	0.925879
733	1	5	8	9	10	11	14	16	21	23	0.66733
734	0	2	5	12	14	22	27	33	42	52	0.871202
735	0	2	4	8	9	10	15	17	18	19	0.672764
736	1	2	6	7	10	11	14	17	18	21	0.773989
737	0	1	2	2	5	8	13	17	19	22	0.841977
738	1	3	7	10	14	20	31	39	44	53	0.924462
739	2	3	3	3	3	4	7	10	14	22	0.742579
740	2	6	8	10	12	19	24	30	36	45	0.919754
741	1	1	1	3	3	4	4	5	8	14	0.758147
742	0	2	8	13	18	26	31	35	40	50	0.863412
743	2	6	7	9	11	12	14	17	18	21	0.526651
744	0	3	6	12	17	20	21	27	29	36	0.580748
745	4	7	10	13	13	14	19	21	28	33	0.922389
746	3	5	7	9	11	15	20	24	27	31	0.89444
747	0	3	4	8	10	13	18	21	29	33	0.885407
748	0	0	2	3	8	8	9	10	13	15	0.900437
749	0	1	4	8	12	15	18	22	25	31	0.839107
750	4	10	15	21	24	28	33	42	49	54	0.91708
751	0	4	7	17	22	29	36	42	50	61	0.911445
752	3	5	9	13	16	19	23	27	35	44	0.912564
753	0	0	0	0	1	2	4	5	6	7	-0.32766
754	5	12	16	20	28	30	39	49	56	65	0.913375
755	1	3	6	6	9	12	16	22	28	32	0.897652
756	4	6	16	18	23	25	34	46	50	57	0.918852
757	6	14	23	26	30	40	46	54	60	72	0.915892
758	1	3	8	9	13	20	20	22	29	32	0.914773
759	6	13	17	24	28	31	36	42	49	59	0.916099
760	3	4	8	11	14	18	24	30	36	40	0.621045
761	8	12	16	20	28	34	40	44	55	65	0.893365
762	8	20	24	28	31	36	43	52	60	68	0.522455
763	1	2	7	8	12	17	28	32	39	45	0.915592
764	2	5	10	20	23	27	34	44	52	62	0.915969
765	7	14	18	21	28	34	40	44	56	69	0.915263
766	0	2	3	6	8	13	18	21	26	30	0.75292
767	6	12	18	20	24	30	38	45	50	56	0.917115
768	9	15	17	23	25	33	40	46	52	61	0.917822
769	3	3	7	10	14	18	23	27	35	39	0.9148
770	2	5	11	17	24	28	33	41	48	51	0.916641
771	2	5	11	11	12	18	20	25	28	38	0.91488
772	1	5	6	10	11	19	23	28	37	44	0.91371
773	1	2	3	4	4	6	9	16	22	25	0.809956
774	5	11	18	22	25	31	33	42	54	63	0.916069
775	2	8	13	16	21	27	29	36	44	54	0.911411
776	2	4	6	10	10	14	17	20	22	29	0.459925
777	0	1	1	1	4	6	8	11	13	20	0.865426
778	1	2	4	5	9	12	19	24	25	30	0.879611
779	9	16	20	27	31	37	47	53	59	71	0.916949
780	7	19	22	24	30	36	44	53	62	68	0.91348
781	0	3	4	5	8	11	12	14	15	19	0.910761
782	2	4	7	13	21	27	35	40	52	62	0.566569
783	1	4	8	16	23	25	26	29	36	48	0.909668
784	1	4	10	12	17	21	29	39	42	44	0.75285
785	1	5	10	14	19	26	30	35	40	47	0.421639
786	0	3	7	7	9	12	14	19	28	33	0.660703
787	1	6	14	16	17	21	26	33	39	49	0.911001
788	4	10	12	19	25	31	40	46	49	52	0.593838
789	0	1	3	8	17	25	32	42	50	63	0.906543
790	0	0	0	0	1	2	5	7	7	11	0.413904
791	2	10	18	24	30	39	49	60	64	75	0.913889
792	4	8	17	22	34	39	45	54	60	67	0.914775
793	0	3	13	21	24	33	40	45	54	63	0.913225
794	3	7	13	17	27	37	44	50	55	62	0.912839
795	1	2	7	15	21	30	33	42	50	57	0.736913
796	2	7	14	21	26	34	41	51	59	66	0.909132
797	3	9	11	13	18	21	24	28	29	35	0.907484
798	3	7	14	21	29	38	42	48	53	59	0.910626
799	5	12	14	18	25	31	37	42	44	49	0.914943
800	0	5	10	20	23	34	44	49	64	74	0.910933
801	0	0	1	2	3	4	6	7	9	10	0.881246
802	1	4	8	13	24	34	44	51	56	69	0.90589
803	1	5	12	21	24	35	46	55	68	79	0.904669
804	4	5	9	19	25	37	42	51	63	75	0.903362
805	4	7	14	21	31	41	49	53	57	64	0.906809
806	2	6	13	18	27	35	49	53	62	70	0.909259
807	0	1	1	3	12	18	27	33	39	46	0.880523
808	4	8	15	21	28	37	42	55	66	79	0.907624
809	2	4	9	13	15	17	24	31	40	49	0.905208
810	2	3	7	9	14	24	31	37	39	47	0.907783
811	4	7	10	17	19	27	35	45	57	70	0.904063
812	2	7	14	14	18	26	32	44	55	63	0.902812
813	4	10	19	24	30	39	46	54	59	67	0.908737
814	2	7	7	14	21	27	35	42	49	54	0.909251
815	1	5	14	17	24	31	34	41	51	61	0.894479
816	4	9	15	18	26	32	36	48	57	65	0.889864
817	4	9	13	19	26	35	43	48	55	68	0.907733
818	5	10	14	18	21	33	42	53	57	65	0.907683
819	2	3	8	14	25	35	45	56	70	90	0.898443
820	0	1	9	13	21	27	36	45	59	70	0.880389
821	2	6	9	16	25	34	42	48	62	74	0.898707
822	1	3	7	16	23	33	48	62	73	86	0.890392
823	0	3	7	9	13	17	21	29	38	46	0.890358
824	1	4	7	9	16	18	24	29	38	46	0.783307
825	1	3	12	19	26	35	45	60	68	81	0.900093
826	2	4	9	17	23	30	37	48	57	70	0.899543
827	1	3	6	11	18	24	30	36	46	51	0.358354
828	0	3	6	10	15	22	32	42	51	66	0.894153
829	2	4	8	17	28	39	47	53	63	77	0.898125
830	0	4	8	15	26	39	45	54	66	82	0.896228
831	0	2	6	12	20	22	34	39	50	66	0.883337
832	1	2	3	4	7	12	23	27	33	38	0.790063
833	0	0	1	3	5	10	12	22	30	35	0.848519
834	1	7	11	17	24	34	47	56	66	78	0.900846
835	0	0	0	0	1	1	1	1	1	1	0.773535
836	0	1	2	3	6	10	13	15	18	22	0.814595
837	1	3	5	11	14	20	28	35	43	54	0.890778
838	0	0	1	5	10	18	25	32	36	45	0.877263
839	1	4	7	11	21	30	39	52	65	81	0.888979
840	2	8	11	16	25	35	52	70	82	99	0.888309
841	0	1	2	7	11	17	22	27	35	43	0.887841
842	1	2	7	8	12	14	17	22	24	31	0.859583
843	1	4	12	17	24	28	39	47	60	74	0.890066
844	2	3	4	9	10	20	32	40	51	64	0.881487
845	1	2	9	17	25	40	51	63	74	88	0.895527
846	0	2	3	4	9	14	22	26	30	35	0.872603
847	1	4	7	8	17	22	31	39	44	52	0.895562
848	1	1	1	3	3	6	9	11	17	22	0.883983
849	2	6	8	10	16	17	24	32	36	41	0.873314
850	0	0	4	6	10	14	16	23	32	33	0.837473
851	1	2	3	8	13	17	21	27	37	43	0.857605
852	1	3	9	12	19	30	36	43	51	54	0.888583
853	1	2	7	11	14	17	26	28	38	49	0.888518
854	2	3	8	14	23	34	46	53	67	77	0.891106
855	1	2	6	15	23	28	42	55	75	85	0.888759
856	1	1	7	10	16	19	21	27	36	46	0.877473
857	1	1	4	9	13	17	22	29	36	46	0.888566
858	0	4	6	9	14	15	20	24	29	32	0.852213
859	0	1	3	9	13	21	33	42	51	66	0.882812
860	2	6	12	17	24	27	36	46	59	72	0.887237
861	0	4	4	6	10	15	23	33	45	56	0.86726
862	1	3	7	12	20	26	37	48	61	70	0.889538
863	0	0	3	8	12	15	21	25	31	35	0.293108
864	0	5	8	12	19	28	34	46	56	64	0.872986
865	0	3	5	12	21	27	34	44	53	67	0.884744
866	3	5	6	9	11	13	17	25	34	40	0.833651
867	0	5	12	20	29	42	51	64	77	85	0.881568
868	1	3	8	16	24	31	42	53	68	82	0.886491
869	3	8	11	16	25	32	40	52	63	76	0.881479
870	1	5	12	19	24	31	36	43	51	61	0.842312
871	0	0	0	1	1	2	5	7	9	9	0.829866
872	2	3	6	11	14	19	27	33	37	44	0.625765
873	2	3	8	12	17	25	30	35	41	52	0.865678
874	3	5	9	17	25	36	46	57	74	87	0.887622
875	0	0	1	3	3	4	6	7	9	9	0.704279
876	1	4	5	10	16	22	26	33	45	53	0.872452
877	2	4	11	16	19	26	39	50	58	66	0.849925
878	1	7	13	20	24	28	42	57	73	83	0.88528
879	0	1	3	7	10	13	16	23	26	31	0.836493
880	0	1	5	8	12	17	20	29	35	38	0.873761
881	1	2	8	17	23	31	39	50	58	67	0.882442
882	1	7	15	20	29	39	46	57	71	81	0.881384
883	0	2	4	13	21	37	43	49	60	74	0.881593
884	0	0	3	6	7	9	11	13	14	17	0.798475
885	2	6	8	13	20	24	31	36	42	51	0.81626
886	1	2	2	4	8	8	13	18	21	30	0.607376
887	0	1	1	3	4	4	4	5	9	13	0.796048
888	1	3	3	5	5	9	13	18	21	28	0.835345
889	1	2	6	10	16	23	31	38	47	59	0.873215
890	0	0	1	4	14	19	27	33	43	47	0.857976
891	0	0	1	3	6	12	14	21	23	29	0.78395
892	0	0	3	3	8	9	9	15	17	24	0.84873
893	2	4	8	17	22	31	41	48	58	67	0.870222
894	0	0	1	4	7	8	11	14	17	19	0.835706
895	0	0	0	1	4	5	5	11	11	16	0.79833
896	2	3	4	8	15	22	27	34	41	49	0.866124
897	0	3	9	14	22	29	35	43	50	55	0.875161
898	1	2	3	4	10	11	12	17	23	27	0.785277
899	0	1	2	4	7	10	15	19	22	25	0.787603
900	2	4	7	17	24	30	36	43	51	62	0.87216
901	0	1	1	1	2	4	6	7	9	12	0.813175
902	1	1	1	2	3	6	6	9	9	13	0.339575
903	1	1	4	8	12	15	19	23	25	31	0.844061
904	1	3	4	4	7	10	14	17	22	28	0.863121
905	1	4	7	10	13	17	23	27	31	34	0.86203
906	1	3	6	9	16	23	27	39	47	54	0.859508
907	0	2	3	6	9	10	15	19	23	30	0.857839
908	0	4	6	9	13	19	22	26	35	50	0.839617
909	0	0	1	3	6	8	10	11	14	17	0.851178
910	0	0	0	1	2	3	8	13	16	18	0.831293
911	2	2	3	7	9	11	13	18	21	25	0.799068
912	0	4	10	14	18	20	23	33	35	42	0.869892
913	1	1	1	2	4	5	7	9	15	20	0.804472
914	3	5	7	15	21	25	31	39	42	50	0.863263
915	0	2	5	8	12	16	26	32	42	45	0.856744
916	1	2	3	8	13	16	23	31	41	53	0.869111
917	0	1	3	8	14	22	30	39	49	58	0.860228
918	1	4	7	9	11	16	21	30	39	46	0.867487
919	2	4	8	15	28	32	40	45	55	64	0.87507
920	4	4	7	9	11	14	17	19	29	32	0.248232
921	1	1	2	3	5	7	9	11	12	14	-0.230451
922	0	2	3	6	7	7	10	11	12	12	0.810919
923	1	2	5	7	12	16	20	28	40	49	0.853135
924	1	3	7	9	15	20	25	30	34	39	0.775189
925	3	6	11	18	24	32	34	48	56	67	0.860093
926	0	0	1	3	6	10	15	22	25	28	0.826307
927	2	5	6	8	11	19	27	35	42	48	0.857323
928	1	6	11	14	15	25	29	36	46	59	0.86097
929	3	5	7	11	13	19	26	34	43	51	0.860042
930	0	0	0	1	2	5	7	9	11	17	0.801583
931	0	1	2	4	9	12	13	18	24	31	0.830678
932	1	3	5	8	12	15	23	29	37	45	0.853988
933	2	2	3	5	7	8	12	17	22	28	0.604891
934	0	4	9	15	24	33	40	49	55	63	0.833753
935	0	3	4	4	7	10	13	20	27	31	0.846175
936	0	2	5	7	9	11	13	14	16	22	0.832323
937	0	1	3	4	10	16	25	29	34	42	0.853413
938	1	1	5	11	14	22	29	32	38	50	0.850217
939	0	1	2	6	9	15	18	24	35	43	0.853666
940	1	3	3	6	11	16	20	27	32	40	0.846232
941	3	6	9	14	19	25	34	39	50	62	0.851922
942	0	1	5	14	19	26	36	47	53	62	0.858131
943	2	3	6	10	15	18	22	30	32	39	0.859444
944	0	5	7	11	15	22	31	38	44	52	0.736352
945	0	3	5	8	14	17	26	30	36	49	0.863805
946	0	3	8	11	17	26	32	38	49	61	0.842815
947	2	7	17	26	30	40	53	59	67	80	0.844183
948	2	9	14	14	17	19	27	31	38	41	0.850979
949	0	0	0	2	5	5	7	10	12	14	0.849875
950	0	1	2	3	6	9	15	19	23	32	0.837952
951	3	6	15	20	33	38	47	54	68	74	0.848966
952	3	8	10	14	22	30	39	54	61	70	0.848958
953	3	6	14	19	25	35	44	52	64	72	0.849661
954	2	11	15	17	28	34	43	53	67	75	0.842452
955	0	1	1	7	12	15	22	31	40	48	0.839653
956	3	6	12	14	15	22	29	40	53	58	0.837618
957	3	3	3	5	9	10	11	13	13	13	-0.296659
958	1	5	8	14	16	24	30	36	47	56	0.847936
959	2	5	8	13	16	22	30	39	48	65	0.84724
960	3	6	12	18	26	35	41	51	63	74	0.843276
961	2	5	10	15	22	32	42	47	61	74	0.84932
962	4	6	9	16	24	29	48	58	62	73	0.851787
963	2	4	10	14	17	22	27	32	41	48	0.823335
964	0	1	3	5	9	20	30	36	44	52	0.845259
965	2	12	17	23	33	38	48	59	65	73	0.844801
966	4	7	12	19	21	30	38	47	60	68	0.843521
967	1	5	14	18	27	36	42	55	70	74	0.843301
968	3	6	10	15	21	24	32	42	55	60	0.8446
969	2	6	9	12	17	20	26	36	47	57	0.847686
970	0	2	3	6	8	16	23	32	38	47	0.82875
971	0	0	1	6	9	16	18	23	28	36	0.840323
972	6	12	17	27	37	41	46	52	64	78	0.841775
973	5	11	18	26	34	41	49	56	64	80	0.843656
974	1	2	2	3	7	10	12	16	22	30	0.837468
975	4	9	17	25	33	41	46	53	61	74	0.841387
976	3	5	10	16	22	28	37	47	55	67	0.836278
977	5	9	18	23	33	41	50	59	68	78	0.839258
978	2	8	9	12	20	25	29	39	45	54	0.834451
979	4	5	8	12	21	28	32	40	48	54	0.839034
980	0	2	4	7	10	16	24	32	42	53	0.838386
981	0	3	5	6	18	24	29	44	57	69	0.820664
982	2	7	12	18	29	35	45	51	57	70	0.84357
983	0	2	4	13	22	27	36	50	63	72	0.833105
984	1	7	10	18	29	34	39	48	64	73	0.842159
985	0	0	4	8	15	20	29	37	50	62	0.839571
986	1	6	11	16	21	30	39	50	61	73	0.822936
987	2	3	6	12	18	26	36	46	58	71	0.83745
988	0	1	2	8	12	16	19	24	26	31	0.77981
989	5	10	15	24	32	43	48	55	59	77	0.841234
990	3	11	17	23	34	40	49	56	67	75	0.843304
991	2	4	11	20	27	34	44	54	66	80	0.834455
992	4	4	5	9	14	22	26	35	46	60	0.834289
993	1	1	4	8	13	14	21	31	44	57	0.798998
994	0	2	6	10	18	24	33	48	60	69	0.832318
995	0	5	8	13	22	34	46	60	73	88	0.831675
996	0	2	6	13	20	25	33	45	52	61	0.818762
997	1	4	7	16	27	32	40	51	61	70	0.815734
998	1	4	7	11	22	29	39	47	62	79	0.829656
999	1	2	7	13	25	34	42	51	61	70	0.831563
1000	0	4	13	16	19	25	34	46	55	71	0.824687
1001	1	3	9	17	30	38	43	51	69	83	0.83498
1002	1	4	9	15	20	27	34	41	53	63	0.832541
1003	1	1	1	2	4	6	9	10	15	19	0.836889
1004	1	2	7	14	19	28	42	56	70	85	0.834425
1005	2	5	11	12	18	25	30	39	51	60	0.831698
1006	2	6	11	16	26	34	40	51	63	77	0.82168
1007	0	0	5	13	20	32	39	54	65	80	0.834904
1008	0	2	7	13	24	32	43	58	72	85	0.833708
1009	3	4	8	11	17	30	46	59	72	89	0.828241
1010	1	3	7	19	28	38	45	54	66	79	0.832423
1011	0	0	0	1	2	4	7	8	11	15	0.826247
1012	3	7	12	15	19	29	37	47	61	72	0.835858
1013	1	3	8	17	22	34	43	56	68	85	0.833359
1014	2	5	11	16	25	28	36	45	55	74	0.80129
1015	1	5	7	14	19	28	40	53	64	77	0.832259
1016	1	6	13	17	25	37	48	66	76	93	0.827687
1017	3	6	9	12	16	19	24	27	34	37	-0.372295
1018	0	4	10	18	27	38	46	54	65	79	0.82057
1019	2	4	11	15	21	30	37	50	62	77	0.812765
1020	3	6	13	16	24	29	31	36	43	47	0.828865
1021	2	5	10	19	23	27	34	38	49	58	0.828439
1022	2	6	12	14	21	26	31	37	46	54	0.827734
1023	1	5	10	15	20	30	38	44	61	71	0.82866
1024	2	5	11	21	28	37	50	61	72	80	0.823515
1025	1	3	5	10	16	24	29	36	43	51	0.830162
1026	3	6	9	13	17	20	25	31	36	44	0.828138
1027	3	6	14	17	23	25	29	40	48	54	0.813768
1028	0	6	9	19	28	35	43	53	61	69	0.822638
1029	2	10	13	21	26	32	46	56	66	77	0.827977
1030	3	6	12	17	27	34	41	54	70	86	0.831283
1031	1	3	9	12	18	28	38	48	60	73	0.835464
1032	0	2	8	16	23	30	43	55	69	87	0.836241
1033	2	3	7	15	21	31	45	52	65	80	0.83376
1034	3	8	13	18	25	33	43	51	64	77	0.832662
1035	1	5	11	16	29	38	44	53	60	73	0.824449
1036	4	6	14	19	27	36	45	57	64	78	0.830972
1037	1	4	9	16	18	25	36	48	58	69	0.831099
1038	0	3	5	12	22	37	43	56	72	87	0.835089
1039	1	3	4	9	12	17	25	29	32	43	0.836
1040	1	3	4	11	19	30	39	50	60	79	0.835539
1041	2	6	12	17	24	34	45	52	66	71	0.826402
1042	1	6	10	17	23	32	45	58	70	82	0.832333
1043	1	2	4	8	14	22	25	39	47	58	0.828517
1044	1	3	7	12	16	21	27	35	41	52	0.82
1045	1	4	8	16	18	27	35	48	60	75	0.835724
1046	5	7	11	15	25	35	46	61	70	81	0.834049
1047	1	7	9	14	22	26	41	54	65	80	0.82976
1048	0	0	2	4	7	11	14	20	25	31	0.831448
1049	1	2	4	9	13	22	31	42	55	71	0.832957
1050	0	0	0	1	1	2	3	3	5	9	0.78681
1051	0	1	4	8	16	26	33	45	56	73	0.831156
1052	3	10	18	22	31	38	45	56	68	83	0.842962
1053	3	9	14	19	28	34	44	55	69	82	0.841976
1054	0	4	11	14	24	34	45	56	71	80	0.837453
1055	0	5	8	13	23	31	40	52	64	76	0.842204
1056	4	11	16	23	29	37	45	54	66	78	0.843939
1057	2	7	17	23	28	35	45	53	66	75	0.842208
1058	0	6	7	14	18	27	33	41	48	58	0.829659
1059	0	3	6	14	19	28	36	45	55	63	0.83873
1060	0	0	4	11	21	22	34	38	46	53	0.841922
1061	2	4	9	12	19	28	34	40	46	59	0.837192
1062	4	8	12	20	26	37	46	56	63	73	0.843257
1063	0	1	2	3	4	6	9	12	15	23	0.813011
1064	3	7	15	23	34	43	51	63	71	76	0.845183
1065	2	4	7	10	22	29	42	51	60	71	0.844429
1066	5	9	15	21	27	35	42	48	57	69	0.841771
1067	0	0	2	2	7	9	17	28	34	36	-0.287481
1068	1	6	11	17	24	31	43	52	64	75	0.826171
1069	1	3	10	18	28	32	38	47	54	72	0.83689
1070	0	2	3	13	16	26	38	48	58	68	0.837489
1071	1	10	14	20	29	39	47	54	71	82	0.841016
1072	2	7	14	17	27	30	43	50	62	75	0.836563
1073	0	2	7	10	17	27	37	48	63	79	0.836584
1074	0	6	13	18	27	31	40	48	61	72	0.840178
1075	1	1	3	6	7	9	12	13	14	16	-0.267243
1076	1	1	8	17	23	35	43	53	59	67	0.8333
1077	3	13	16	21	28	36	45	56	70	83	0.840066
1078	2	7	17	24	27	33	43	54	67	75	0.84045
1079	1	6	11	19	26	38	49	60	76	91	0.837808
1080	1	5	11	14	17	23	29	38	43	50	0.836465
1081	1	1	2	4	12	17	25	33	45	58	0.844215
1082	3	6	8	14	20	33	43	47	58	65	0.843454
1083	2	9	14	20	28	38	43	48	58	70	0.845099
1084	0	0	0	0	0	0	0	1	2	3	-0.255423
1085	0	3	6	12	18	26	36	45	52	64	-0.227475
1086	2	5	9	11	16	19	24	27	30	40	0.848596
1087	3	5	16	23	29	37	44	56	68	80	0.85331
1088	0	2	5	8	11	16	20	23	27	34	0.798089
1089	1	3	7	12	16	20	25	30	39	43	0.304431
1090	1	5	9	17	25	30	34	42	48	59	0.79009
1091	2	4	10	18	26	41	51	61	73	85	0.845069
1092	2	10	15	21	34	40	49	63	72	83	0.853642
1093	1	6	10	18	27	40	50	59	71	82	0.837593
1094	0	7	13	19	28	41	50	59	71	82	0.848757
1095	3	8	14	23	34	41	49	53	64	74	0.843967
1096	1	3	6	9	11	16	23	28	35	41	0.823916
1097	1	2	7	16	29	37	42	53	64	73	0.851915
1098	1	5	6	11	20	32	40	51	62	72	0.839586
1099	1	1	4	9	14	22	29	34	41	50	0.846764
1100	0	0	5	9	19	30	39	43	54	67	0.845708
1101	0	0	1	1	1	2	3	7	10	12	0.841538
1102	2	6	9	17	23	30	41	58	76	90	0.854056
1103	3	3	4	5	6	11	14	17	19	20	0.746669
1104	0	0	2	9	12	21	27	34	44	54	0.846133
1105	0	4	7	7	10	12	18	28	33	41	0.832579
1106	0	0	2	4	7	12	16	20	24	28	0.780252
1107	1	5	7	14	21	26	35	45	52	65	0.842864
1108	1	2	2	7	11	16	19	26	31	37	0.783707
1109	3	6	11	15	23	30	37	45	56	66	0.863129
1110	1	4	8	13	21	28	34	41	48	55	0.861216
1111	0	0	3	7	8	13	16	25	38	41	0.845414
1112	3	5	8	12	17	23	29	35	43	52	0.850407
1113	2	6	10	16	18	23	31	44	55	61	0.856812
1114	0	0	2	2	6	8	12	17	22	27	0.853739
1115	1	2	5	9	16	23	32	40	47	60	0.825879
1116	0	2	5	7	10	12	19	26	33	40	0.833448
1117	1	4	6	11	13	16	20	25	27	33	0.859075
1118	1	2	6	10	19	23	30	37	41	51	0.848405
1119	1	3	6	8	13	17	21	23	30	35	0.780928
1120	1	1	4	11	19	29	35	46	52	60	0.86099
1121	1	4	5	6	14	21	28	34	45	54	0.821952
1122	5	10	17	23	28	35	46	54	58	66	0.857854
1123	0	1	1	2	2	5	6	7	8	12	0.527961
1124	0	1	1	4	7	12	16	23	27	36	0.852594
1125	0	2	3	7	14	18	23	33	41	46	0.84902
1126	3	4	7	12	18	23	32	35	47	59	0.855939
1127	0	0	4	8	10	17	24	32	39	46	0.857229
1128	0	2	11	16	23	29	36	42	49	60	0.861664
1129	1	3	5	11	15	19	22	29	38	39	0.854514
1130	3	5	11	18	23	30	39	51	61	71	0.856313
1131	0	0	3	3	10	15	21	28	28	35	0.851233
1132	1	3	6	8	13	16	24	25	33	43	0.858991
1133	0	0	1	6	10	14	16	21	32	40	0.843308
1134	3	9	16	21	29	32	48	61	72	80	0.854719
1135	2	10	13	20	26	34	44	51	64	72	0.856002
1136	4	8	13	21	26	33	42	53	62	73	0.874799
1137	0	2	6	8	11	13	16	25	29	36	0.871324
1138	1	3	3	5	9	10	12	14	18	21	0.82307
1139	1	2	5	11	17	24	31	37	44	59	0.863062
1140	1	3	9	16	20	28	35	41	49	54	0.862763
1141	0	1	2	3	3	3	5	7	9	11	-0.644879
1142	1	5	13	22	29	36	42	51	59	70	0.864401
1143	0	1	9	14	17	21	26	34	43	50	0.862703
1144	1	2	4	5	11	16	25	29	37	43	0.853651
1145	0	6	8	12	17	22	27	38	47	57	0.851768
1146	0	0	2	6	6	8	11	12	16	19	-0.0250383
1147	4	10	13	16	25	34	41	45	58	68	0.868298
1148	3	6	8	13	18	24	27	34	42	47	0.869427
1149	4	7	11	15	17	22	29	36	45	52	0.869904
1150	1	6	9	17	25	32	40	51	61	74	0.86551
1151	0	2	8	14	20	26	32	38	46	57	0.86483
1152	3	7	14	23	33	41	49	57	67	73	0.873478
1153	4	6	10	17	26	37	46	51	61	70	0.865033
1154	1	5	6	11	17	25	31	36	48	56	0.864323
1155	2	5	8	12	14	22	28	36	42	51	0.859713
1156	2	4	12	18	26	32	41	49	60	71	0.870003
1157	0	4	9	15	23	32	41	49	59	64	0.873985
1158	1	4	8	10	20	26	36	45	54	62	0.870605
1159	0	0	3	9	18	26	39	47	52	61	0.866733
1160	3	7	12	17	27	35	43	50	58	68	0.867277
1161	3	7	12	16	19	25	33	44	54	61	0.869855
1162	5	10	17	26	34	39	51	59	69	81	0.870728
1163	0	2	4	9	16	24	28	36	44	51	0.845454
1164	3	6	11	12	18	31	40	46	55	62	0.870692
1165	0	2	10	15	22	32	41	49	59	71	0.885439
1166	0	1	5	9	12	16	19	28	32	38	0.87634
1167	3	6	12	19	25	32	46	58	70	84	0.886964
1168	0	0	3	9	13	15	17	21	30	39	0.863812
1169	3	5	8	10	17	19	31	38	50	59	0.878776
1170	1	4	5	11	18	26	33	47	55	62	0.884653
1171	0	5	7	9	21	28	33	40	49	60	0.877458
1172	2	5	7	19	28	43	55	62	68	78	0.878461
1173	2	8	15	22	27	39	53	61	75	85	0.877888
1174	0	0	0	0	4	5	8	8	9	11	0.00343822
1175	0	6	10	14	23	28	37	49	56	62	0.874627
1176	0	4	7	12	20	29	38	45	53	60	0.87403
1177	1	5	10	14	22	31	37	43	56	66	0.872491
1178	1	1	6	12	18	21	28	36	44	50	0.879325
1179	1	1	5	11	19	25	38	48	54	64	0.86763
1180	0	3	10	12	17	27	31	39	45	56	0.868755
1181	2	3	9	18	28	38	48	59	74	89	0.882218
1182	3	6	11	21	29	38	50	57	70	80	0.879034
1183	0	0	1	5	8	12	14	17	22	28	0.866686
1184	1	6	11	21	27	30	45	55	64	75	0.870931
1185	0	1	1	2	3	3	6	12	20	24	0.877796
1186	1	6	10	17	27	35	46	56	67	76	0.883187
1187	0	0	0	2	4	4	6	9	10	13	0.809354
1188	2	6	12	16	26	32	43	49	61	65	0.880159
1189	2	4	10	20	31	44	55	63	74	83	0.880089
1190	1	2	2	6	13	18	29	41	53	65	0.875609
1191	1	3	4	6	9	11	14	19	27	31	0.835921
1192	2	7	10	20	27	37	49	56	63	72	0.877618
1193	1	7	13	19	35	43	57	67	75	80	0.8774
1194	0	2	7	17	30	39	52	69	76	89	0.878067
1195	1	4	8	13	16	21	33	41	50	60	0.872975
1196	2	5	9	10	16	26	35	45	57	62	0.888067
1197	1	6	10	17	28	37	44	54	65	77	0.894147
1198	1	6	12	22	28	39	48	60	68	76	0.886981
1199	0	2	5	7	12	15	22	28	37	42	0.842996
1200	2	8	11	18	28	36	45	52	63	77	0.894297
1201	1	6	9	11	20	26	32	41	50	59	0.890295
1202	1	2	5	18	24	35	48	64	77	89	0.88909
1203	1	7	13	18	27	35	42	53	63	74	0.897168
1204	2	4	9	18	25	37	47	52	62	73	0.88533
1205	3	3	12	19	29	39	50	57	73	84	0.88588
1206	1	3	13	23	36	44	58	65	74	82	0.887573
1207	0	1	4	8	14	19	23	28	32	34	0.886783
1208	2	5	8	14	18	26	32	40	48	55	0.875543
1209	0	2	4	10	14	21	31	37	48	62	0.886938
1210	2	6	14	20	27	37	44	53	64	78	0.895703
1211	3	9	13	20	27	36	43	54	63	70	0.878471
1212	3	7	16	21	26	31	39	44	54	65	0.897183
1213	3	4	9	12	17	25	34	42	52	58	0.893145
1214	1	4	7	17	23	30	37	45	54	63	0.886431
1215	0	4	11	21	34	44	55	64	77	88	0.885167
1216	2	7	10	16	21	30	32	39	43	52	0.436395
1217	0	0	0	0	1	2	2	3	3	3	0.806819
1218	2	6	13	22	31	39	46	54	63	77	0.905398
1219	0	1	1	2	6	6	8	10	12	16	0.38958
1220	0	3	5	9	15	18	22	32	43	55	0.897559
1221	2	6	8	15	22	27	33	39	48	55	0.898204
1222	0	3	9	12	20	22	33	42	51	60	0.888404
1223	0	0	0	0	0	0	0	0	0	0	0.595687
1224	2	5	7	13	18	23	32	40	50	54	0.897412
1225	0	0	2	4	7	14	17	23	27	32	0.675575
1226	0	1	3	4	6	9	11	11	14	17	0.793605
1227	0	5	16	20	30	37	43	53	62	70	0.902168
1228	3	8	20	24	31	41	49	58	72	85	0.903278
1229	3	7	15	20	26	34	39	55	63	71	0.899387
1230	1	5	17	21	27	40	42	45	54	60	0.893115
1231	1	4	8	14	26	31	40	49	54	61	0.897123
1232	2	11	17	23	34	42	45	58	70	81	0.903964
1233	1	7	12	15	26	35	45	60	68	79	0.901039
1234	3	9	16	22	32	37	49	57	70	80	0.905096
1235	3	11	16	25	37	48	57	66	79	89	0.903111
1236	0	2	3	8	12	16	24	29	34	40	0.85069
1237	3	11	17	25	35	45	54	61	70	85	0.900638
1238	0	3	5	8	11	15	19	23	31	35	0.83483
1239	3	10	14	21	28	39	47	59	71	78	0.903186
1240	2	5	8	14	14	19	22	28	32	42	0.89682
1241	1	1	3	11	13	18	24	33	43	50	0.879792
1242	3	8	10	14	23	29	38	48	53	62	0.903181
1243	1	3	7	19	24	30	37	44	52	59	0.873674
1244	0	3	8	13	15	22	29	38	45	50	0.902725
1245	2	6	13	21	30	41	47	53	64	79	0.902463
1246	0	2	3	8	12	20	28	37	47	56	0.89562
1247	3	9	13	16	22	29	38	51	57	71	0.891241
1248	1	4	8	17	21	28	35	42	57	65	0.89386
1249	4	7	11	16	22	31	41	48	65	82	0.903481
1250	0	4	10	14	20	23	34	48	59	68	0.896675
1251	3	10	16	23	27	35	45	56	66	78	0.898699
1252	1	8	14	19	23	26	34	46	56	65	0.874531
1253	2	5	10	16	25	34	39	45	57	67	0.898602
1254	2	8	13	21	25	38	40	48	59	65	0.904164
1255	0	2	4	6	12	18	28	36	44	56	0.903624
1256	3	7	10	12	13	18	22	25	28	35	0.898451
1257	3	5	9	12	17	18	25	30	37	38	0.910605
1258	0	4	4	8	10	15	19	23	26	32	0.809124
1259	2	6	13	21	26	33	39	46	55	65	0.908477
1260	2	7	11	15	25	33	36	44	49	59	0.909342
1261	1	10	18	24	28	35	42	52	61	67	0.910495
1262	1	8	15	20	24	27	32	44	52	59	0.912217
1263	1	5	15	22	32	39	47	55	63	71	0.909749
1264	3	3	9	12	17	27	33	39	42	46	0.903793
1265	6	12	15	17	29	37	49	56	61	66	0.908398
1266	4	8	13	21	23	28	39	48	57	65	0.910519
1267	5	10	18	25	32	43	53	56	60	73	0.907721
1268	0	0	3	7	10	16	21	27	33	39	0.907954
1269	5	9	14	20	27	30	35	39	49	60	0.9039
1270	2	11	16	21	33	42	54	59	68	79	0.900677
1271	1	3	6	13	16	20	28	38	46	53	0.904522
1272	2	5	7	10	15	20	28	35	42	49	0.909335
1273	3	6	12	20	27	31	41	51	66	72	0.908879
1274	0	4	9	19	28	35	50	55	63	69	0.908657
1275	0	4	10	15	21	25	26	32	39	44	0.90239
1276	4	7	15	24	33	42	46	52	63	69	0.909476
1277	0	0	0	0	1	1	2	3	5	7	0.878707
1278	2	4	7	15	22	31	40	48	53	58	0.905715
1279	3	10	13	18	25	33	44	50	62	67	0.902583
1280	4	7	16	22	31	35	45	56	66	72	0.909188
1281	4	12	16	22	32	41	50	56	67	78	0.909768
1282	3	4	7	9	14	16	21	25	32	41	0.900764
1283	0	1	6	9	12	14	19	28	33	39	0.904439
1284	2	7	12	18	26	37	45	50	58	63	0.902248
1285	1	7	12	18	26	35	39	44	55	64	0.90791
1286	1	3	6	7	10	17	22	25	34	36	0.776922
1287	0	2	5	7	14	16	22	26	34	40	0.901842
1288	4	6	8	11	20	28	33	37	47	56	0.913645
1289	1	3	5	17	27	37	44	59	64	70	0.912738
1290	1	7	12	20	30	37	43	51	58	68	0.912846
1291	0	0	0	0	1	1	2	3	6	11	0.852151
1292	0	3	8	9	12	13	17	20	33	41	0.85353
1293	0	5	7	11	15	19	23	28	35	39	0.911168
1294	2	4	9	12	18	28	33	42	47	56	0.911772
1295	0	3	9	13	16	20	29	38	48	53	0.913533
1296	0	2	2	3	3	4	4	4	5	5	0.906536
1297	3	6	11	20	30	40	51	60	68	73	0.91492
1298	1	4	10	16	22	32	41	48	56	66	0.913761
1299	0	0	1	7	8	10	15	25	27	35	0.910719
1300	0	2	2	3	4	5	8	10	11	14	0.812319
1301	2	4	9	17	27	34	47	54	64	73	0.911888
1302	1	3	3	8	13	16	20	27	34	39	0.828199
1303	1	2	7	10	19	25	28	31	41	43	0.90844
1304	0	3	9	14	25	32	44	52	58	65	0.901577
1305	0	3	7	9	13	14	17	21	27	30	0.912236
1306	1	1	2	6	11	19	23	27	33	37	0.681414
1307	1	1	4	6	8	15	17	24	27	30	0.829454
1308	0	2	5	7	13	24	34	42	50	57	0.910449
1309	0	1	2	2	3	3	3	4	5	6	0.654039
1310	4	9	15	20	29	34	38	48	58	66	0.91267
1311	2	7	11	15	21	27	34	45	51	56	0.916689
1312	1	4	8	10	11	14	18	28	31	35	0.883948
1313	0	0	0	3	6	8	10	17	23	28	0.811231
1314	3	6	13	19	22	28	35	41	46	50	0.914835
1315	0	1	3	6	7	9	11	13	16	22	0.334452
1316	2	2	9	16	20	25	33	38	49	54	0.915659
1317	0	3	5	9	12	14	18	24	29	33	0.914897
1318	3	7	11	13	16	19	31	36	42	50	0.907207
1319	1	2	7	14	22	28	35	42	48	58	0.910167
1320	1	2	8	14	19	23	29	39	48	60	0.913503
1321	1	2	4	7	12	18	23	30	37	46	0.916304
1322	0	0	1	2	3	4	4	6	8	11	0.860148
1323	1	4	10	13	19	22	26	31	37	42	0.870104
1324	0	0	2	7	8	15	20	29	34	39	0.915101
1325	0	2	5	11	13	20	29	42	49	61	0.914612
1326	1	4	5	6	10	17	20	28	34	41	0.861644
1327	0	0	2	2	3	3	4	5	7	9	0.720144
1328	0	0	1	6	11	12	17	19	26	34	0.8262
1329	0	0	0	1	1	2	5	6	6	8	0.830264
1330	0	1	1	3	3	4	4	5	9	11	-0.480483
1331	0	0	2	3	3	5	6	8	11	11	0.870245
1332	1	2	10	18	28	38	43	50	56	69	0.922843
1333	1	8	14	21	27	37	46	54	61	69	0.902264
1334	0	2	4	6	12	14	19	25	28	31	0.736506
1335	2	5	5	6	8	16	18	27	33	41	0.90283
1336	2	7	10	12	16	30	36	45	49	59	0.918764
1337	3	4	9	14	17	26	33	44	52	59	0.91854
1338	1	3	8	12	18	23	28	35	44	50	0.906393
1339	1	3	6	8	13	18	25	28	36	41	0.920647
1340	0	1	5	9	14	18	27	32	34	44	0.916413
1341	2	5	9	11	17	22	31	37	42	50	0.920638
1342	1	7	9	18	24	34	44	51	60	65	0.917619
1343	1	7	11	14	22	30	45	52	62	69	0.91996
1344	0	1	2	3	3	3	5	6	10	13	0.498007
1345	0	1	3	7	10	15	19	28	32	44	0.919913
1346	0	1	2	2	3	4	7	13	17	20	0.82454
1347	1	2	6	8	20	26	30	34	40	46	0.906373
1348	0	3	8	13	19	25	36	45	53	54	0.839443
1349	0	0	0	0	2	3	3	6	8	8	0.495478
1350	2	6	7	12	16	24	27	35	39	44	0.907866
1351	5	11	14	24	32	38	48	52	60	67	0.931421
1352	1	2	4	10	11	15	20	24	34	40	0.909239
1353	5	6	9	12	17	21	24	29	34	41	0.933144
1354	0	4	8	14	19	23	28	34	39	45	0.921476
1355	3	7	9	12	17	26	30	32	37	44	0.931879
1356	1	9	18	30	39	50	64	75	87	101	0.927094
1357	0	1	3	5	9	14	18	28	38	45	0.934552
1358	3	6	12	23	26	35	43	54	65	74	0.928268
1359	4	11	15	26	37	49	57	65	74	81	0.93162
1360	1	3	6	13	21	27	34	42	49	57	0.867928
1361	2	5	15	26	34	44	50	65	79	92	0.919634
1362	4	10	16	27	37	45	55	60	73	84	0.93359
1363	0	2	2	2	4	6	10	17	22	30	0.821195
1364	2	8	13	23	37	47	57	69	77	87	0.881093
1365	1	2	4	10	12	15	19	22	26	33	0.524225
1366	4	8	15	23	31	41	50	62	71	80	0.933113
1367	1	3	9	16	25	35	44	50	61	70	0.906733
1368	4	13	20	27	41	46	54	59	68	82	0.931658
1369	5	16	31	41	54	62	72	85	93	104	0.941045
1370	5	19	36	48	55	63	77	89	98	109	0.940231
1371	9	19	29	43	53	63	72	81	89	103	0.940562
1372	4	15	29	38	53	60	70	80	87	95	0.928618
1373	1	5	8	10	19	23	28	41	51	58	0.932008
1374	0	1	3	8	14	25	28	43	46	51	0.848184
1375	4	15	27	36	45	59	67	75	83	91	0.939957
1376	9	17	34	49	63	67	76	86	100	109	0.941799
1377	8	24	37	49	62	71	76	81	92	99	0.938345
1378	3	11	19	27	31	40	49	54	69	77	0.936177
1379	3	16	23	31	37	45	56	66	72	82	0.940728
1380	4	15	23	28	33	37	45	53	62	67	0.939218
1381	1	5	15	20	29	40	56	68	83	96	0.932181
1382	0	2	9	19	29	34	41	54	71	83	0.942876
1383	1	6	10	19	27	35	45	62	74	87	0.929284
1384	6	14	25	30	36	43	54	70	80	87	0.934771
1385	0	4	11	18	23	32	38	48	58	62	0.932037
1386	1	2	2	4	7	12	20	27	35	46	0.921616
1387	2	4	16	25	35	44	55	67	82	96	0.936509
1388	2	10	20	30	40	48	58	74	85	99	0.939135
1389	3	9	21	32	43	53	65	80	88	103	0.935097
1390	0	0	1	3	4	9	10	12	16	18	0.566655
1391	0	0	2	5	10	11	17	21	24	31	0.903742
1392	2	3	4	6	8	12	15	21	27	34	0.88824
1393	0	1	1	5	7	10	13	18	23	30	0.341094
1394	5	16	25	35	43	52	65	80	93	105	0.940058
1395	2	4	6	6	11	16	23	30	35	44	0.848998
1396	4	10	17	29	40	50	61	75	84	100	0.932768
1397	9	15	19	28	33	41	48	59	62	74	0.935136
1398	10	19	25	34	41	49	63	72	88	101	0.935696
1399	1	7	14	26	31	42	55	67	80	95	0.927872
1400	1	4	13	23	27	37	45	54	65	80	0.934551
1401	8	15	24	31	39	53	68	84	94	111	0.936684
1402	5	18	23	36	46	62	70	84	100	119	0.935934
1403	9	21	26	36	49	59	68	80	101	120	0.936354
1404	9	15	28	31	35	45	58	70	84	101	0.937123
1405	6	13	21	25	35	49	64	75	90	107	0.934415
1406	9	19	21	32	40	49	57	71	85	104	0.936091
1407	2	5	11	21	28	42	57	68	79	96	0.933885
1408	4	13	20	30	39	50	64	75	92	114	0.929592
1409	1	3	8	19	21	31	41	51	64	78	0.912597
1410	0	0	0	2	3	4	6	6	6	6	0.442021
1411	2	5	14	28	42	58	70	86	99	112	0.934835
1412	6	12	23	34	43	55	72	88	97	117	0.936177
1413	0	7	12	19	27	36	45	55	70	86	0.928506
1414	5	11	18	23	36	46	57	71	85	101	0.915623
1415	9	19	24	32	41	57	71	89	105	121	0.93613
1416	1	5	10	16	23	36	46	59	70	85	0.937232
1417	1	9	13	19	30	42	47	58	65	75	0.933573
1418	6	10	15	19	30	39	52	63	72	87	0.930008
1419	3	3	5	8	12	18	22	26	31	35	0.935133
1420	2	7	9	14	20	27	36	42	49	58	0.934353
1421	2	4	11	20	28	40	53	64	70	75	0.923125
1422	1	1	2	2	2	3	5	8	8	9	-0.171869
1423	7	11	13	18	19	30	36	45	52	60	0.931039
1424	0	10	20	34	48	67	84	97	108	117	0.929288
1425	0	0	0	5	6	13	18	23	30	35	0.932512
1426	5	11	16	19	20	28	33	38	48	54	0.929228
1427	7	14	17	24	31	42	52	61	68	74	0.932355
1428	6	10	13	16	19	25	29	36	41	54	0.929273
1429	2	9	11	21	31	41	51	64	75	92	0.920899
1430	4	6	10	18	31	41	51	60	74	83	0.920134
1431	3	4	13	20	28	34	45	56	71	85	0.927356
1432	5	23	37	49	63	72	85	101	115	124	0.92388
1433	4	17	29	41	53	68	80	93	111	129	0.924815
1434	5	13	28	38	48	59	75	87	100	115	0.925397
1435	6	15	32	43	52	66	80	97	110	126	0.924535
1436	0	9	15	27	45	57	70	77	91	102	0.911218
1437	4	17	34	47	58	72	88	101	116	131	0.924616
1438	5	13	27	42	56	63	78	87	105	124	0.924983
1439	1	5	10	14	22	33	41	50	65	84	0.917063
1440	5	16	29	39	50	56	72	84	101	118	0.922711
1441	4	10	16	28	41	54	65	76	90	103	0.926557
1442	0	3	8	12	21	31	43	55	67	81	0.923691
1443	5	13	27	37	47	62	73	86	101	116	0.925699
1444	1	10	20	30	45	55	66	77	89	101	0.924139
1445	1	5	11	22	30	39	53	70	83	96	0.919959
1446	0	3	10	20	33	42	50	65	76	97	0.923993
1447	4	16	32	42	54	68	83	97	113	128	0.926247
1448	6	19	35	47	61	77	89	99	110	124	0.923991
1449	1	3	8	13	16	21	36	46	61	75	0.924128
1450	4	14	29	44	54	69	81	94	113	126	0.925149
1451	4	13	18	25	41	56	67	80	93	109	0.920468
1452	4	13	24	36	49	61	71	86	98	110	0.922215
1453	5	13	24	39	52	61	70	82	100	110	0.926656
1454	0	9	18	31	39	52	64	80	88	107	0.925676
1455	9	21	31	44	63	71	82	101	118	134	0.924159
1456	9	20	33	46	63	79	90	108	129	144	0.924536
1457	5	13	22	31	45	57	81	99	124	147	0.923378
1458	1	4	8	13	18	31	44	63	82	103	0.919698
1459	7	16	22	36	51	66	81	99	122	139	0.922933
1460	9	20	29	41	57	69	87	99	116	136	0.92357
1461	6	16	23	34	47	59	71	84	92	107	0.920591
1462	7	20	32	45	59	76	92	106	119	133	0.924071
1463	7	14	21	29	44	55	77	96	111	133	0.921881
1464	5	11	18	23	38	59	74	97	113	132	0.921055
1465	7	20	31	43	56	72	89	106	122	144	0.924516
1466	7	23	34	51	63	75	90	104	115	130	0.925191
1467	5	20	30	41	56	68	81	97	116	132	0.923037
1468	3	6	17	32	43	63	78	103	122	148	0.922172
1469	8	19	29	42	58	66	85	99	117	140	0.922732
1470	2	2	6	10	17	28	37	58	77	95	0.921387
1471	1	4	11	28	37	53	72	89	114	132	0.923973
1472	8	17	25	35	54	67	85	96	114	130	0.921854
1473	2	4	13	22	36	51	66	86	98	122	0.916599
1474	0	5	13	19	27	32	48	66	79	98	0.922998
1475	4	10	18	27	39	59	71	85	106	128	0.920945
1476	0	3	14	26	38	57	75	95	111	136	0.921331
1477	5	22	31	42	59	69	79	90	99	118	0.922405
1478	5	14	28	37	52	72	94	111	131	151	0.924121
1479	6	13	23	33	48	65	81	102	116	134	0.924747
1480	3	5	8	22	33	54	69	86	106	120	0.922052
1481	2	13	30	42	57	72	88	106	122	148	0.92424
1482	3	9	20	41	60	78	98	120	139	159	0.922372
1483	2	9	21	31	53	73	95	117	137	159	0.922274
1484	5	11	21	36	50	69	89	111	129	152	0.922147
1485	5	14	28	45	60	77	95	123	143	162	0.923406
1486	5	14	25	33	43	56	68	86	102	124	0.917536
1487	3	8	17	27	45	60	82	105	127	151	0.922947
1488	1	6	18	23	35	45	63	78	97	116	0.919867
1489	7	19	34	47	57	74	91	109	133	154	0.918948
1490	3	13	24	41	56	71	95	112	137	155	0.922944
1491	8	18	33	50	61	72	95	114	133	158	0.920451
1492	6	13	22	35	47	67	91	109	129	154	0.922336
1493	5	21	33	46	65	78	94	112	135	149	0.919053
1494	2	9	20	30	41	54	69	84	108	133	0.920184
1495	8	20	32	50	66	77	93	114	135	156	0.919327
1496	4	15	29	43	56	75	93	114	135	154	0.921881
1497	9	20	35	48	66	80	97	112	133	157	0.918739
1498	4	14	28	45	66	82	96	113	133	161	0.919339
1499	9	21	38	48	62	76	94	111	126	149	0.918487
1500	4	8	17	26	48	64	87	109	126	148	0.92213
1501	1	6	13	28	47	62	83	106	125	149	0.923181
1502	1	14	30	46	61	77	97	116	138	158	0.919343
1503	1	5	17	31	42	59	74	93	114	128	0.915671
1504	1	10	23	33	50	62	75	94	109	132	0.919686
1505	3	14	25	44	62	79	95	118	139	157	0.922207
1506	8	16	30	43	59	75	88	108	129	147	0.919197
1507	0	6	16	31	43	60	77	98	119	139	0.924615
1508	7	18	32	47	67	82	100	113	134	157	0.920423
1509	2	10	21	35	50	73	95	116	140	159	0.923552
1510	6	15	27	43	59	74	94	109	130	146	0.920708
1511	5	15	32	46	62	81	93	114	137	157	0.920529
1512	2	8	25	39	57	77	88	105	118	138	0.92126
1513	8	18	32	45	53	72	87	107	128	148	0.918131
1514	5	15	29	46	66	82	99	114	134	156	0.921681
1515	6	17	27	43	60	72	90	112	127	150	0.918291
1516	2	11	23	36	49	66	85	102	120	147	0.920432
1517	3	8	22	39	57	74	93	113	130	151	0.917348
1518	4	13	30	48	63	81	100	119	140	164	0.921526
1519	4	9	19	32	50	62	73	90	112	132	0.918396
1520	1	3	11	20	31	45	63	84	106	126	0.918384
1521	2	9	18	35	52	65	82	105	126	143	0.919149
1522	4	14	24	37	48	60	77	94	113	135	0.919305
1523	4	15	26	46	62	76	92	109	127	148	0.919628
1524	3	10	24	37	53	69	87	112	127	141	0.919138
1525	4	12	25	43	62	83	101	121	140	163	0.92212
1526	8	11	26	42	58	76	98	115	132	153	0.921724
1527	2	8	23	39	57	78	98	118	139	158	0.921488
1528	3	16	31	46	64	83	102	116	135	161	0.919806
1529	3	11	23	35	48	66	78	102	122	142	0.919372
1530	2	9	20	36	51	64	85	100	117	135	0.915519
1531	0	2	4	10	14	21	38	59	72	99	0.911635
1532	4	13	25	37	53	65	79	97	121	144	0.916211
1533	4	11	20	34	45	57	73	87	108	128	0.915574
1534	3	11	25	45	63	79	94	112	128	144	0.913414
1535	6	17	33	49	57	70	81	102	125	142	0.915293
1536	2	9	16	24	34	45	56	69	90	110	0.912452
1537	2	11	22	31	45	58	77	90	106	125	0.91707
1538	3	9	19	35	45	57	71	90	108	124	0.909554
1539	3	12	21	32	47	64	79	94	108	124	0.914342
1540	2	7	17	32	41	55	70	84	106	123	0.916196
1541	3	7	18	28	39	51	65	85	108	124	0.91538
1542	4	16	28	46	58	76	89	102	121	134	0.915831
1543	2	9	19	30	39	47	67	84	100	119	0.915124
1544	1	13	21	33	56	66	82	96	109	123	0.918597
1545	8	17	26	38	56	73	88	104	118	138	0.917585
1546	2	13	19	27	41	54	70	92	112	130	0.915744
1547	5	11	26	35	54	70	81	94	110	130	0.91319
1548	4	12	19	28	45	58	72	91	106	123	0.911592
1549	1	5	12	19	29	42	63	83	101	120	0.912718
1550	2	20	29	43	57	72	90	107	126	146	0.918127
1551	6	18	26	39	50	61	74	97	109	132	0.917407
1552	6	17	30	42	57	75	88	106	126	146	0.918614
1553	5	12	22	37	55	73	90	103	122	138	0.913916
1554	4	13	27	42	57	74	91	107	127	143	0.918602
1555	5	15	35	48	56	78	95	107	125	138	0.914978
1556	4	19	31	40	57	69	82	97	109	132	0.917096
1557	2	9	18	31	47	64	80	96	116	137	0.917537
1558	4	10	23	33	46	65	84	102	113	137	0.914552
1559	0	2	7	14	19	29	43	60	79	100	0.915681
1560	5	21	34	48	57	75	89	105	125	142	0.917246
1561	6	11	20	36	49	62	80	100	114	132	0.914507
1562	3	9	26	35	47	60	78	99	116	133	0.915467
1563	2	5	12	18	34	44	61	74	92	109	0.914074
1564	3	15	32	45	60	72	88	104	123	138	0.915734
1565	2	13	25	40	54	70	83	95	109	124	0.916163
1566	3	10	15	20	30	41	52	63	78	94	0.916314
1567	1	5	13	20	31	41	51	60	76	89	0.913089
1568	2	5	15	21	35	49	63	80	95	114	0.916891
1569	5	10	18	25	39	50	62	77	93	111	0.917148
1570	4	14	21	31	42	53	64	80	91	108	0.921034
1571	3	12	26	39	51	66	84	97	113	133	0.915688
1572	2	9	17	30	39	47	63	77	92	110	0.915949
1573	2	9	16	29	38	49	60	74	92	110	0.915925
1574	3	11	22	40	50	65	78	93	107	125	0.915431
1575	2	10	15	25	43	57	67	88	111	127	0.920809
1576	5	10	17	28	40	55	73	86	98	114	0.917767
1577	3	11	19	30	39	54	70	90	111	131	0.918956
1578	6	15	26	40	54	66	77	87	102	118	0.921298
1579	3	10	12	22	36	53	70	86	99	120	0.91431
1580	0	5	10	15	31	49	64	83	96	112	0.918072
1581	6	16	25	37	52	63	71	85	96	116	0.914349
1582	5	12	24	36	47	60	72	87	100	116	0.916826
1583	3	11	22	31	39	53	61	78	93	114	0.916051
1584	0	6	11	18	31	39	53	64	85	103	0.917155
1585	4	10	19	36	46	60	76	92	106	123	0.921034
1586	2	8	19	31	42	57	68	83	94	112	0.919556
1587	0	0	0	1	1	1	2	3	5	5	-0.48768
1588	0	3	12	17	32	42	56	71	89	103	0.918135
1589	3	10	25	39	51	63	77	94	112	130	0.923187
1590	2	5	17	27	36	48	59	72	85	106	0.920603
1591	2	14	24	34	46	57	72	87	110	128	0.919164
1592	2	3	9	20	28	37	44	54	69	78	0.919413
1593	3	7	17	26	37	50	63	78	88	105	0.919072
1594	3	4	14	27	42	54	66	76	94	109	0.919965
1595	3	6	11	22	33	47	60	75	92	111	0.920822
1596	3	10	16	30	41	59	77	93	108	122	0.91863
1597	2	3	8	16	23	36	54	69	83	100	0.909607
1598	1	7	13	25	39	52	69	88	100	115	0.915274
1599	2	10	22	36	47	61	71	84	104	118	0.921278
1600	2	9	17	28	37	55	69	83	96	114	0.919393
1601	2	2	2	2	4	5	6	8	9	12	0.893
1602	10	15	21	24	27	33	39	43	51	59	0.926388
1603	8	11	13	18	19	21	21	25	31	37	0.925499
1604	6	11	15	23	29	43	52	62	67	83	0.924834
1605	0	1	11	19	24	30	35	40	50	57	0.913453
1606	10	12	13	21	24	29	32	39	47	59	0.928238
1607	9	11	14	15	18	21	23	23	29	36	0.928509
1608	0	0	2	10	18	27	35	40	57	70	0.928381
1609	10	10	14	19	27	32	37	44	50	56	0.925268
1610	7	9	14	18	25	34	46	56	69	78	0.929433
1611	1	6	8	18	26	35	47	62	71	84	0.929304
1612	2	3	4	11	16	24	32	43	51	63	0.919445
1613	5	6	11	18	22	32	40	47	59	75	0.923816
1614	0	0	0	3	5	11	17	19	23	30	0.774684
1615	2	5	5	9	16	25	33	41	56	64	0.909329
1616	2	7	11	12	14	17	22	30	37	45	0.926617
1617	3	6	10	22	29	37	49	56	63	70	0.920843
1618	1	5	8	17	30	35	44	55	63	70	0.929886
1619	1	5	8	16	25	27	36	41	45	51	0.930852
1620	1	2	7	12	17	27	33	44	56	66	0.925831
1621	0	0	4	8	11	14	18	22	34	42	0.921629
1622	0	1	6	10	16	25	36	53	63	75	0.932459
1623	2	4	11	22	28	39	47	57	66	75	0.934383
1624	2	7	16	22	31	36	43	57	72	83	0.93174
1625	1	3	9	21	31	45	58	75	88	103	0.927203
1626	1	1	1	1	2	2	2	3	4	4	0.497896
1627	0	1	2	9	17	28	34	48	61	75	0.911924
1628	0	4	8	12	13	16	28	37	44	57	0.921676
1629	2	3	11	21	31	40	52	61	68	80	0.934052
1630	1	1	2	3	5	5	8	10	14	16	0.488368
1631	2	3	9	20	30	34	43	57	73	83	0.923643
1632	2	3	6	13	20	31	42	47	62	77	0.923057
1633	0	1	3	8	15	22	31	41	56	64	0.923657
1634	0	3	6	9	12	15	20	25	35	39	0.927072
1635	1	5	10	17	25	30	39	51	62	74	0.933061
1636	2	8	15	23	34	40	53	63	71	79	0.928813
1637	1	2	2	4	6	9	16	24	33	45	0.919216
1638	5	10	16	27	35	44	54	59	68	78	0.937066
1639	3	7	10	20	29	38	46	55	65	79	0.93148
1640	5	12	18	24	33	42	55	68	73	82	0.933164
1641	1	2	3	6	8	13	18	23	31	35	0.916862
1642	3	9	13	23	31	42	48	53	63	73	0.934358
1643	1	4	8	11	15	22	27	28	34	39	0.904487
1644	11	16	25	29	38	54	68	83	93	105	0.935527
1645	11	24	31	38	41	47	53	61	70	92	0.939938
1646	7	19	33	46	56	65	77	90	100	114	0.938509
1647	10	21	31	40	47	53	68	78	90	102	0.938183
1648	11	16	22	32	38	46	55	69	84	93	0.930628
1649	11	21	28	32	38	48	60	70	84	97	0.936921
1650	6	19	26	33	41	50	59	69	78	92	0.93721
1651	6	18	27	35	44	46	52	63	67	75	0.939961
1652	10	20	25	29	41	54	74	84	92	101	0.934959
1653	9	19	26	32	40	49	58	69	80	90	0.936935
1654	8	22	35	46	52	65	78	88	101	110	0.938149
1655	12	19	25	35	40	54	63	77	85	99	0.934633
1656	10	16	21	29	36	47	58	74	84	94	0.935266
1657	3	6	10	14	19	22	29	35	37	44	0.928008
1658	2	9	17	33	46	57	73	93	101	114	0.921537
1659	3	12	20	28	44	55	71	84	98	117	0.927679
1660	7	18	27	36	46	54	67	85	100	113	0.937528
1661	0	2	4	5	7	9	11	14	18	28	0.899606
1662	2	5	10	18	27	29	34	45	53	62	0.935983
1663	7	20	33	47	60	70	83	91	99	107	0.938386
1664	1	5	5	9	15	22	24	27	34	38	0.934831
1665	0	4	7	14	18	24	31	44	56	68	0.933263
1666	3	6	11	21	26	34	42	53	67	80	0.927099
1667	6	18	28	37	49	64	79	92	108	122	0.933981
1668	1	5	11	20	31	42	58	71	84	101	0.928592
1669	1	5	9	14	23	33	42	55	67	80	0.892242
1670	1	7	20	29	44	57	72	85	100	106	0.938469
1671	6	12	19	29	36	49	63	77	91	104	0.931375
1672	3	6	12	22	29	36	49	63	76	90	0.934397
1673	0	1	3	6	10	14	18	26	30	38	0.767783
1674	0	2	6	13	23	30	42	53	65	76	0.896389
1675	1	4	12	15	23	27	36	45	51	57	0.929129
1676	3	5	10	19	28	38	47	61	73	83	0.92995
1677	3	8	20	24	35	46	64	77	90	99	0.930308
1678	4	6	11	20	28	37	41	48	59	70	0.902642
1679	3	5	10	19	34	46	61	76	93	108	0.922269
1680	2	6	12	20	25	39	46	57	64	74	0.932612
1681	0	2	6	11	17	27	36	44	49	58	0.916049
1682	4	6	12	15	25	31	49	59	67	83	0.929454
1683	2	4	12	19	29	35	45	61	71	87	0.926515
1684	4	5	13	21	33	44	50	57	66	74	0.888799
1685	0	6	7	11	20	30	49	62	76	89	0.926305
1686	0	1	3	4	5	6	9	9	14	18	0.610211
1687	3	5	11	19	29	37	48	60	75	86	0.89979
1688	1	3	6	11	17	26	37	47	59	69	0.924241
1689	3	6	8	11	16	24	31	37	41	53	0.927432
1690	2	6	9	12	21	26	38	44	54	62	0.905648
1691	2	5	9	14	17	19	23	27	30	38	0.61096
1692	2	3	4	5	7	13	13	16	19	21	0.368779
1693	1	6	13	16	27	40	50	62	75	88	0.927984
1694	1	8	12	18	25	33	35	46	54	60	0.882357
1695	1	5	14	19	25	34	39	45	57	66	0.925617
1696	5	7	11	15	21	25	29	36	46	52	0.920559
1697	4	9	14	24	31	38	44	53	60	74	0.926695
1698	2	4	5	5	11	12	15	18	21	28	0.930832
1699	1	7	9	16	20	31	43	53	60	68	0.907924
1700	0	1	2	3	3	3	3	5	5	6	0.702307
1701	0	4	9	17	26	35	45	59	69	82	0.90679
1702	3	4	9	12	18	21	30	37	46	55	0.92981
1703	1	2	4	6	10	14	18	23	27	34	0.609311
1704	3	4	5	8	11	13	14	19	25	34	0.514649
1705	3	9	14	22	33	39	48	53	62	69	0.922803
1706	0	2	7	11	14	18	26	32	42	52	0.914974
1707	3	7	10	12	20	25	29	37	46	57	0.916649
1708	2	6	7	11	20	22	28	38	47	57	0.803809
1709	4	6	8	12	20	24	28	36	37	42	0.899475
1710	1	3	5	7	11	14	17	24	28	35	0.409313
1711	2	4	9	14	16	22	30	36	45	51	0.888476
1712	1	5	8	14	17	23	38	46	53	62	0.923247
1713	1	2	9	14	22	29	37	46	54	61	0.902719
1714	0	0	0	1	1	4	6	10	14	16	0.686755
1715	0	0	0	1	2	2	5	7	9	12	0.519905
1716	2	5	14	21	31	36	40	48	57	68	0.913874
1717	2	6	9	17	20	24	28	35	44	46	0.902189
1718	2	4	12	20	25	29	33	41	47	58	0.913578
1719	0	2	5	7	10	14	15	20	24	30	0.635883
1720	1	5	9	15	20	24	26	28	35	40	0.776652
1721	0	1	3	5	8	15	21	23	29	33	0.86986
1722	0	0	3	9	14	17	21	26	30	33	0.886098
1723	0	1	5	13	14	18	26	30	41	51	0.850167
1724	2	7	12	18	22	25	34	39	42	46	0.905025
1725	1	2	10	18	20	27	32	42	46	54	0.897231
1726	0	1	2	5	8	13	16	22	30	37	0.864833
1727	1	6	10	13	16	18	23	31	37	44	0.903767
1728	1	7	11	19	25	32	35	40	46	56	0.904363
1729	0	3	8	14	21	28	36	43	50	62	0.904248
1730	2	4	4	5	10	12	17	23	25	30	0.842255
1731	0	1	2	4	9	16	22	34	39	49	0.911087
1732	1	6	11	17	26	29	38	48	52	64	0.89512
1733	0	2	2	3	9	12	20	26	29	36	0.909274
1734	0	2	3	6	9	13	14	22	33	40	0.866913
1735	1	4	7	13	24	30	35	40	45	52	0.894443
1736	0	4	8	14	18	21	32	34	42	49	0.916515
1737	2	5	6	9	10	15	18	21	24	30	0.908268
1738	0	0	0	0	1	1	2	2	5	5	0.686416
1739	2	3	4	8	12	17	30	36	44	54	0.904467
1740	0	0	3	6	9	14	16	22	31	35	0.896986
1741	1	6	7	8	14	20	27	35	43	55	0.910999
1742	2	5	9	11	16	20	26	31	38	48	0.91299
1743	1	1	2	2	5	9	12	14	18	19	0.878142
1744	1	1	4	7	11	12	17	24	27	32	0.860986
1745	2	4	7	8	9	12	19	23	28	36	0.676254
1746	1	1	3	11	15	20	30	36	46	56	0.913362
1747	2	4	5	8	10	12	20	24	31	34	0.91229
1748	0	3	10	13	19	22	25	30	39	44	0.848792
1749	1	3	9	11	14	16	23	26	35	40	0.913504
1750	0	0	4	7	16	21	28	33	37	39	0.897591
1751	1	1	4	9	11	14	18	19	20	22	0.912784
1752	0	3	5	8	14	25	32	41	48	51	0.910728
1753	0	1	3	5	6	7	10	11	12	16	0.709259
1754	2	6	9	16	19	23	32	39	44	55	0.913708
1755	1	3	3	4	5	9	12	14	18	23	0.868089
1756	0	0	1	5	8	12	18	21	23	27	0.887153
1757	0	0	0	0	1	3	6	10	12	19	0.853676
1758	0	1	2	4	7	13	18	24	30	37	0.911548
1759	0	1	2	5	5	7	12	18	20	28	0.909702
1760	0	3	5	8	9	12	14	17	19	22	0.830756
1761	0	0	0	0	0	1	2	4	4	6	0.884207
1762	2	3	5	10	21	27	34	40	49	59	0.909488
1763	0	2	7	11	15	21	28	34	40	47	0.915762
1764	0	1	2	5	10	17	22	29	38	43	0.905959
1765	2	3	7	10	11	20	22	31	45	54	0.912642
1766	0	0	0	2	5	9	14	20	28	30	0.896032
1767	2	4	4	11	14	19	29	34	39	49	0.897749
1768	1	1	6	10	16	18	23	29	40	53	0.892677
1769	0	0	1	4	9	14	22	31	38	51	0.903988
1770	1	1	1	2	3	6	6	9	9	11	0.909305
1771	2	3	7	12	17	22	28	33	43	48	0.904262
1772	0	2	4	6	13	21	26	36	41	51	0.907925
1773	0	1	4	10	13	21	29	37	47	59	0.89997
1774	3	5	6	9	15	17	18	24	30	32	0.904476
1775	0	1	4	8	14	16	23	27	32	39	0.909044
1776	1	3	5	6	8	12	19	23	29	32	0.814651
1777	1	2	3	4	5	8	10	13	14	21	0.905451
1778	0	0	2	6	10	18	26	34	39	43	0.894573
1779	0	0	1	5	7	11	16	22	30	35	0.898004
1780	1	3	5	9	12	14	18	22	26	31	0.888884
1781	2	8	13	18	23	29	37	51	62	69	0.903972
1782	0	2	4	8	9	12	15	20	28	34	0.708442
1783	1	6	17	27	35	41	50	61	69	77	0.909013
1784	3	5	9	11	15	20	24	29	36	41	0.898818
1785	2	5	6	12	19	26	35	42	50	53	0.903436
1786	2	6	12	17	26	34	44	52	61	77	0.911044
1787	1	2	7	9	14	18	22	27	34	40	0.907244
1788	0	0	0	0	3	4	9	15	21	29	0.875341
1789	0	4	11	20	32	43	49	57	67	76	0.903914
1790	0	0	0	0	3	6	7	8	8	11	0.405409
1791	0	2	5	12	18	22	29	38	48	52	0.907169
1792	1	3	7	9	17	24	30	37	43	48	0.908748
1793	3	7	13	21	26	31	38	42	53	62	0.91235
1794	1	1	2	8	14	19	26	32	38	44	0.884696
1795	5	8	13	19	22	30	36	40	45	52	0.904293
1796	1	5	11	16	20	26	32	43	53	64	0.898616
1797	1	2	7	10	21	30	35	42	50	60	0.893795
1798	0	2	5	7	9	12	15	20	25	30	0.89725
1799	0	2	4	7	13	18	25	33	40	52	0.893488
1800	2	3	5	5	5	10	14	20	25	32	0.891643
1801	0	0	1	2	3	5	9	14	17	19	0.599585
1802	1	3	4	7	14	21	33	43	50	66	0.900267
1803	0	2	3	4	10	14	16	25	29	36	0.897956
1804	0	0	0	0	2	2	2	2	4	8	0.801401
1805	2	6	8	9	15	19	25	31	36	48	0.886037
1806	0	1	3	8	11	16	28	33	41	50	0.895021
1807	0	3	4	6	7	11	16	23	26	31	0.886658
1808	1	3	7	12	21	26	32	41	46	57	0.859324
1809	0	2	7	13	21	26	30	36	40	45	0.899876
1810	3	8	14	19	30	40	46	52	62	69	0.900637
1811	2	10	18	27	33	39	49	58	70	79	0.901754
1812	0	5	10	18	20	23	27	31	36	42	0.901657
1813	0	0	2	6	16	24	34	42	53	63	0.887834
1814	0	5	12	18	26	31	41	49	54	65	0.888823
1815	0	1	1	2	5	9	15	17	22	28	0.851093
1816	2	8	16	25	31	38	46	53	63	72	0.90103
1817	0	4	10	17	24	27	29	36	46	52	0.891682
1818	0	2	3	4	7	12	14	17	27	32	0.902046
1819	1	2	5	8	12	18	24	35	39	45	0.901512
1820	2	3	11	17	24	33	45	51	61	74	0.897642
1821	6	11	18	25	30	35	46	56	67	71	0.904441
1822	2	4	13	20	22	29	35	41	47	58	0.904094
1823	0	0	0	2	2	2	3	5	9	14	0.89424
1824	0	0	1	3	4	9	13	18	21	26	0.876567
1825	0	1	6	7	10	15	21	25	34	39	0.879747
1826	0	1	7	12	22	29	39	50	55	67	0.883851
1827	0	1	1	1	2	3	3	3	4	6	0.378152
1828	1	2	4	5	8	18	22	27	37	41	0.887316
1829	0	0	0	2	2	6	11	12	13	14	0.673581
1830	0	2	4	10	15	20	23	25	34	41	0.88461
1831	2	4	10	14	20	24	32	43	56	65	0.880485
1832	0	0	1	3	4	5	7	7	8	11	0.88533
1833	3	6	10	16	24	32	39	56	68	76	0.889416
1834	0	1	1	2	4	5	7	9	14	18	0.873138
1835	2	8	14	20	23	28	37	38	45	54	0.849282
1836	0	3	8	10	13	17	22	23	27	32	0.852475
1837	1	2	6	17	25	32	39	47	57	67	0.896792
1838	1	2	3	6	9	14	20	27	33	38	0.863262
1839	1	2	6	10	22	29	36	47	59	70	0.88884
1840	2	6	9	12	16	20	26	33	48	55	0.889817
1841	2	6	10	14	18	28	34	47	55	62	0.881327
1842	0	1	4	11	15	19	23	31	38	44	0.889028
1843	0	1	8	12	17	23	27	35	45	54	0.873386
1844	1	3	5	13	18	25	28	33	39	45	0.850315
1845	0	0	1	2	3	5	9	11	14	15	0.137261
1846	1	6	10	13	21	27	33	42	52	61	0.875133
1847	0	2	6	9	18	26	30	35	43	52	0.842224
1848	2	4	11	18	26	35	43	57	63	77	0.875105
1849	3	6	12	17	22	30	40	47	54	65	0.88447
1850	1	1	4	5	5	6	9	16	23	29	0.810588
1851	2	6	11	14	22	30	41	51	62	73	0.882533
1852	2	7	9	20	24	30	40	50	64	75	0.884131
1853	4	5	11	16	20	35	45	50	56	71	0.880445
1854	1	1	8	12	14	17	19	25	36	46	0.879912
1855	2	8	11	19	27	34	45	59	74	88	0.878067
1856	0	0	0	1	2	4	8	10	14	20	0.85687
1857	1	4	8	13	21	30	36	48	55	66	0.85439
1858	3	3	7	14	21	26	34	41	50	59	0.860206
1859	1	6	9	13	18	22	28	31	36	42	0.875302
1860	4	5	9	18	21	28	38	50	58	64	0.884495
1861	1	3	6	9	10	14	19	26	31	36	0.872071
1862	0	4	8	12	17	21	31	43	51	57	0.875332
1863	4	8	12	15	23	31	40	53	62	75	0.881998
1864	1	3	6	6	7	8	11	16	20	26	0.853323
1865	2	7	11	19	24	29	33	37	42	51	0.874055
1866	1	2	6	13	19	26	32	39	45	56	0.873316
1867	2	6	11	19	31	38	49	59	70	82	0.884623
1868	0	4	9	17	23	29	36	46	55	65	0.878313
1869	3	7	9	12	19	24	33	47	58	71	0.864606
1870	0	0	2	4	7	14	20	26	29	37	0.858124
1871	1	5	7	13	22	29	37	46	51	58	0.882753
1872	1	3	5	10	14	20	26	33	40	46	0.856027
1873	0	0	0	0	0	1	1	2	3	3	0.709314
1874	0	4	5	10	13	21	28	33	40	48	0.860232
1875	2	4	10	14	20	27	30	39	45	51	0.853477
1876	4	5	7	10	16	21	27	36	42	46	0.8501
1877	0	2	6	8	14	18	21	25	29	34	0.823967
1878	0	1	2	10	17	23	31	40	48	57	0.836768
1879	2	9	13	17	24	29	38	45	52	59	0.869934
1880	2	7	12	18	24	37	47	53	62	77	0.871554
1881	5	7	14	21	26	34	40	50	62	71	0.869909
1882	0	1	1	4	6	9	13	15	18	21	0.784591
1883	3	8	12	21	28	38	47	55	66	77	0.870347
1884	3	8	15	22	28	32	40	50	65	72	0.866722
1885	0	3	9	15	19	29	35	45	50	53	0.855235
1886	2	4	10	17	22	27	34	46	57	67	0.862993
1887	2	5	13	16	20	30	34	39	48	57	0.858722
1888	0	1	1	1	3	7	10	12	14	15	0.655641
1889	3	4	6	15	16	23	26	34	40	53	0.862805
1890	1	4	7	13	17	21	29	36	44	53	0.857037
1891	2	6	16	23	29	36	49	60	66	79	0.867333
1892	2	4	8	16	21	28	35	42	51	56	0.865964
1893	1	4	6	8	13	21	25	30	35	41	0.861355
1894	1	2	6	11	15	20	28	34	45	55	0.838586
1895	1	1	3	4	9	15	18	24	29	35	0.845288
1896	0	2	3	7	15	23	31	38	47	57	0.862347
1897	1	5	7	8	10	15	17	26	33	40	0.874536
1898	2	8	10	14	19	29	38	45	55	63	0.868197
1899	0	0	2	4	6	9	14	17	23	26	0.870264
1900	1	4	6	9	15	21	26	35	45	63	0.853772
1901	2	4	6	9	14	19	22	28	34	40	0.832778
1902	1	9	12	14	20	26	35	47	55	67	0.853073
1903	2	5	9	14	25	31	40	51	58	68	0.857918
1904	0	3	11	19	24	25	32	39	47	52	0.836259
1905	1	6	9	11	17	25	31	35	42	51	0.853573
1906	0	2	4	6	8	11	15	22	30	35	0.857132
1907	0	2	7	8	17	22	28	35	43	51	0.842678
1908	1	4	8	12	17	25	32	40	46	56	0.835781
1909	0	2	8	19	25	33	44	52	65	76	0.858261
1910	1	1	2	2	6	8	13	16	21	28	-0.492284
1911	0	5	7	15	24	34	39	41	55	64	0.859593
1912	2	9	14	17	26	33	38	50	57	65	0.861426
1913	0	4	8	14	21	28	36	47	57	67	0.849682
1914	3	8	13	18	26	31	39	51	63	75	0.856011
1915	1	2	3	3	6	9	13	13	18	27	0.791997
1916	0	5	6	12	17	21	29	36	50	58	0.858773
1917	1	4	7	9	12	14	21	29	33	39	0.838577
1918	3	8	10	17	26	35	41	52	60	69	0.862108
1919	1	1	2	5	9	11	13	15	16	17	0.779637
1920	1	1	1	2	6	8	8	10	10	15	0.730749
1921	0	1	5	9	10	11	17	20	22	27	0.803861
1922	0	0	1	2	2	4	7	10	12	19	0.780919
1923	4	8	14	18	23	30	38	48	55	61	0.847401
1924	1	10	17	25	28	38	46	55	68	81	0.844393
1925	1	7	9	13	20	30	42	52	65	77	0.842601
1926	0	5	9	15	25	27	36	46	58	68	0.84922
1927	5	8	16	22	27	31	43	52	60	69	0.84386
1928	1	8	15	19	28	36	46	53	60	72	0.845891
1929	3	8	13	17	27	32	40	48	54	59	0.847603
1930	0	0	0	0	0	1	1	2	2	4	0.748004
1931	0	2	7	12	16	27	33	39	47	54	0.840921
1932	2	4	9	15	18	25	37	50	60	66	0.846796
1933	0	0	1	3	9	16	23	32	40	49	0.844889
1934	3	10	14	21	30	38	48	56	68	83	0.842331
1935	1	8	17	19	27	33	38	50	56	66	0.847941
1936	1	5	10	21	27	34	41	46	56	65	0.847589
1937	2	4	8	13	21	28	32	40	49	57	0.850025
1938	2	5	7	14	21	31	40	48	62	71	0.845842
1939	1	5	9	14	15	23	36	47	53	66	0.754786
1940	3	9	15	23	31	34	43	55	64	76	0.842908
1941	2	8	12	14	23	30	37	39	51	57	0.84689
1942	2	4	9	14	20	27	34	45	50	58	0.846543
1943	0	3	8	17	25	31	37	44	51	61	0.850034
1944	0	0	2	3	5	6	12	17	18	21	0.814268
1945	2	2	2	8	10	15	20	24	27	35	0.818804
1946	0	4	6	8	15	25	31	38	45	55	0.849386
1947	2	7	12	23	29	35	45	57	63	73	0.84423
1948	1	4	9	15	26	34	43	53	65	80	0.851114
1949	0	3	7	8	14	17	21	33	39	46	0.852093
1950	3	9	16	20	28	35	39	47	53	68	0.845747
1951	1	2	7	11	16	23	24	27	34	44	0.758106
1952	0	5	9	17	27	34	44	59	65	75	0.847738
1953	2	6	11	20	24	32	41	53	63	77	0.846408
1954	0	4	6	14	24	32	42	54	61	70	0.844649
1955	1	4	8	14	20	26	37	48	56	63	0.849104
1956	0	1	7	10	16	26	33	40	52	66	0.84349
1957	2	3	5	12	19	21	30	39	51	62	0.846288
1958	2	9	14	20	29	38	52	62	73	82	0.826503
1959	0	4	12	19	29	35	45	49	53	63	0.831866
1960	2	6	13	18	20	25	34	43	53	69	0.841085
1961	3	6	11	18	28	36	47	55	64	72	0.835398
1962	1	4	14	20	25	31	45	58	69	82	0.839193
1963	1	4	10	18	27	36	49	58	72	82	0.835987
1964	1	1	5	10	24	37	44	52	61	70	0.83608
1965	2	6	12	21	28	37	48	54	61	76	0.840218
1966	6	7	16	22	29	39	45	55	71	80	0.840285
1967	0	4	12	15	19	25	35	43	53	66	0.838671
1968	2	6	10	15	27	37	52	69	81	92	0.832743
1969	0	2	7	10	12	16	20	25	28	31	0.821904
1970	2	7	13	19	32	44	60	64	74	85	0.838679
1971	1	7	11	17	28	41	52	66	76	86	0.834387
1972	2	7	12	18	25	34	40	53	64	75	0.830686
1973	1	3	6	13	19	23	30	44	57	73	0.835623
1974	1	8	12	19	24	34	45	57	69	86	0.841063
1975	4	9	12	21	26	34	41	50	60	70	0.831294
1976	2	7	13	18	26	33	44	56	64	76	0.840936
1977	0	0	2	6	13	18	30	37	42	51	0.826348
1978	3	8	15	20	32	42	50	59	71	85	0.839803
1979	3	11	17	25	32	39	49	60	71	80	0.83355
1980	1	5	12	18	27	39	49	66	75	83	0.840043
1981	1	2	2	6	8	15	23	26	32	40	0.836928
1982	0	4	8	17	30	43	58	72	83	95	0.835586
1983	0	0	0	1	1	1	1	1	1	2	-0.285537
1984	0	6	10	16	23	34	46	56	69	82	0.836747
1985	1	4	14	21	29	35	47	56	71	87	0.839561
1986	0	5	7	12	20	29	40	52	72	82	0.835764
1987	0	2	6	9	23	28	39	49	61	73	0.832444
1988	3	5	15	23	33	41	52	67	75	85	0.835108
1989	2	4	10	13	24	33	48	63	75	88	0.835911
1990	2	6	15	21	30	39	51	64	76	86	0.834424
1991	1	3	7	15	26	41	50	62	73	87	0.835711
1992	1	10	14	21	33	42	56	64	75	87	0.832455
1993	1	6	10	21	30	42	53	65	78	90	0.833116
1994	2	4	13	22	26	29	43	51	64	73	0.831974
1995	0	3	5	10	17	24	40	50	60	71	0.823203
1996	0	1	1	3	8	12	13	15	16	18	0.814671
1997	3	8	12	20	28	38	47	58	67	78	0.83002
1998	0	0	0	3	4	5	5	5	9	9	-0.356626
[truncated: 7,420 more rows]

## Sheet: SageNet
test cell index	hit neighbors with k=20	hit neighbors with k=40	hit neighbors with k=60	hit neighbors with k=80	hit neighbors with k=100	hit neighbors with k=120	hit neighbors with k=140	hit neighbors with k=160	hit neighbors with k=180	hit neighbors with k=200	spearman corr
0	4	8	14	18	33	49	59	78	92	111	0.432091
1	4	12	27	42	52	67	85	104	117	131	0.51002
2	2	6	13	19	27	39	48	60	73	92	0.362998
3	1	4	6	9	12	17	18	25	37	46	0.519851
4	2	5	8	11	16	23	25	33	46	63	0.0720072
5	1	6	23	38	53	71	82	100	117	134	0.400075
6	2	5	12	21	27	39	52	67	79	92	0.336814
7	1	8	16	27	40	56	68	83	95	108	0.225075
8	1	8	15	24	33	41	58	73	85	102	0.344217
9	0	3	7	14	25	40	55	78	89	105	0.466427
10	1	5	5	9	14	16	23	30	47	56	0.475887
11	0	5	12	26	39	52	69	83	100	117	0.289827
12	0	2	2	7	9	15	21	24	31	40	0.117065
13	2	7	12	23	33	41	47	55	68	82	0.271173
14	0	0	3	5	13	15	18	22	26	28	0.120311
15	1	6	14	20	30	39	47	58	69	90	0.348411
16	2	8	11	17	24	36	51	66	82	97	0.363519
17	4	5	9	16	23	33	46	61	75	90	0.366221
18	3	7	16	23	30	38	44	54	63	76	0.34123
19	2	6	13	23	29	35	46	58	64	72	0.386731
20	1	1	4	10	15	23	34	49	66	82	0.275537
21	3	6	15	26	34	41	45	53	72	82	0.225547
22	3	9	17	22	28	32	38	43	46	52	0.508951
23	4	8	11	20	23	28	31	35	41	46	0.64659
24	0	0	2	3	4	4	4	5	7	7	0.573673
25	3	12	18	23	29	39	45	53	57	63	0.612627
26	1	3	5	5	11	11	15	20	25	27	0.582456
27	5	13	20	21	26	35	43	49	57	66	0.672889
28	2	5	12	15	27	37	49	64	74	85	0.482275
29	2	4	9	14	16	19	21	24	24	28	0.634878
30	0	0	0	2	2	2	2	3	3	3	0.623265
31	2	4	12	21	34	42	56	67	78	87	0.416901
32	3	12	21	25	27	29	33	36	38	43	0.56272
33	0	1	1	1	3	5	6	6	7	9	0.591908
34	4	15	26	35	39	45	48	58	64	74	0.636667
35	0	2	3	4	5	5	8	9	9	9	0.626741
36	3	9	13	22	32	38	44	53	68	85	0.563429
37	11	16	18	26	35	48	60	65	76	88	0.528582
38	1	4	13	25	40	54	72	92	109	123	0.732995
39	5	12	19	32	48	62	72	89	103	115	0.693661
40	9	12	15	22	33	40	48	60	67	74	0.490103
41	2	7	15	25	37	48	63	77	90	99	0.706454
42	4	12	18	25	38	49	59	74	92	105	0.634487
43	4	10	20	28	46	57	69	80	94	105	0.719345
44	3	5	17	30	43	57	68	72	84	96	0.741795
45	6	13	23	36	45	56	72	82	92	103	0.784301
46	6	14	25	36	42	55	65	77	89	97	0.754618
47	5	14	23	35	44	56	66	81	91	100	0.732622
48	3	10	22	34	44	57	74	84	93	110	0.776965
49	4	15	28	36	44	56	62	72	84	93	0.794531
50	1	9	21	32	39	47	52	60	69	74	0.786911
51	5	10	22	29	38	47	54	60	68	79	0.777378
52	6	13	24	30	44	51	60	68	81	89	0.779884
53	0	1	3	4	5	6	8	12	16	20	0.728343
54	2	11	23	26	33	41	48	55	63	71	0.80245
55	0	0	1	2	2	2	2	3	4	8	0.826718
56	2	6	8	11	14	18	21	26	30	35	0.815534
57	2	3	9	13	15	17	20	22	31	36	0.689109
58	1	3	6	10	12	16	22	33	39	46	0.797758
59	0	0	1	3	3	5	6	9	16	19	0.812376
60	1	1	3	5	7	11	14	24	29	35	0.764282
61	1	5	8	14	16	20	25	31	35	39	0.785297
62	1	2	4	5	10	13	19	24	31	38	0.781283
63	1	2	5	8	9	11	15	17	20	31	0.825897
64	0	1	5	8	14	18	26	34	42	54	0.804172
65	0	3	4	6	8	12	15	19	23	34	0.825233
66	0	2	4	7	11	15	18	23	27	39	0.807032
67	0	3	8	12	17	30	37	43	52	58	0.788467
68	0	1	2	7	9	10	12	17	20	22	0.757868
69	0	1	1	1	1	6	10	11	14	15	0.782486
70	2	3	7	10	17	22	29	36	39	45	0.809596
71	1	4	6	12	17	24	29	38	43	48	0.78164
72	1	1	1	3	5	8	13	19	24	28	0.814639
73	2	4	5	11	15	18	21	31	42	50	0.774882
74	0	3	7	9	15	18	22	29	33	39	0.817543
75	0	0	0	0	1	2	3	5	10	10	0.796021
76	0	4	5	8	9	15	17	22	28	35	0.795047
77	1	1	6	9	13	20	27	34	38	46	0.807809
78	1	2	3	5	6	10	12	20	26	28	0.81487
79	1	4	6	9	10	11	16	24	29	33	0.79818
80	0	0	0	0	2	3	3	4	4	6	0.782488
81	1	1	1	2	4	5	8	13	18	23	0.836742
82	2	5	7	12	14	18	22	24	34	38	0.783959
83	1	2	3	6	9	12	16	21	26	27	0.783454
84	1	4	8	10	13	19	23	28	31	37	0.787634
85	1	2	3	3	5	7	8	11	15	22	0.817915
86	0	5	5	11	16	21	24	32	36	42	0.749859
87	0	3	6	11	13	18	25	30	37	42	0.79968
88	0	2	4	7	7	8	9	11	15	22	0.816611
89	0	2	3	3	8	9	16	24	30	43	0.825975
90	2	5	9	13	15	17	19	25	29	38	0.800645
91	0	1	3	6	7	9	15	21	25	31	0.813208
92	1	1	5	5	6	9	12	13	19	23	0.821475
93	0	0	1	1	3	8	12	14	16	23	0.740182
94	0	1	2	7	8	10	11	17	19	25	0.750251
95	1	3	5	7	9	10	12	17	22	25	0.711587
96	0	1	3	5	7	9	11	16	18	22	0.73334
97	2	4	5	8	8	13	18	25	27	33	0.692249
98	0	1	2	9	16	20	26	33	35	43	0.723379
99	1	2	5	9	12	16	18	23	30	38	0.673052
100	0	2	7	9	17	19	22	31	38	47	0.732615
101	0	2	7	12	18	22	23	28	30	38	0.745617
102	0	0	0	0	0	0	0	0	0	0	0.704634
103	1	4	6	10	15	17	21	24	33	40	0.705269
104	1	2	5	7	8	11	14	18	24	32	0.709199
105	1	3	3	5	6	12	15	17	23	26	0.67334
106	0	0	1	3	5	9	13	17	27	37	0.733639
107	0	1	1	2	3	5	6	7	12	17	0.747167
108	1	2	4	6	10	13	21	24	30	38	0.663112
109	0	0	0	0	0	0	0	1	3	7	0.7084
110	0	0	3	7	9	13	20	25	31	38	0.630223
111	1	4	9	15	18	25	31	38	50	58	0.752987
112	0	0	0	1	1	2	5	10	13	18	0.762723
113	1	1	7	18	25	35	47	58	63	75	0.638185
114	4	7	14	20	28	41	45	56	66	79	0.677749
115	1	2	7	16	23	30	43	52	59	70	0.65749
116	1	6	12	21	29	38	49	63	72	81	0.637105
117	0	2	2	4	7	10	12	16	19	24	0.758004
118	1	6	11	17	30	39	49	65	79	93	0.647835
119	2	3	7	11	15	27	39	53	60	66	0.717263
120	5	12	17	25	37	45	58	71	81	94	0.665712
121	4	10	16	23	32	44	55	66	79	89	0.680878
122	2	9	17	25	34	47	59	71	78	89	0.697737
123	1	1	3	3	10	12	15	19	28	39	0.660206
124	0	2	2	2	5	8	9	14	17	23	0.714584
125	0	2	9	14	20	30	43	52	68	81	0.613678
126	3	8	17	25	36	46	59	73	86	92	0.676977
127	1	5	8	16	22	33	49	55	64	68	0.681589
128	1	1	2	5	9	14	18	22	29	37	0.639995
129	0	0	1	5	8	12	18	20	25	31	0.651241
130	2	4	12	18	28	39	51	61	72	83	0.670204
131	2	5	13	19	30	45	54	65	74	86	0.649031
132	1	1	2	5	8	10	21	27	33	38	0.696517
133	0	0	0	0	0	0	0	0	1	1	0.603944
134	1	2	8	15	25	34	48	60	75	81	0.551741
135	1	2	6	14	20	31	41	49	63	74	0.590067
136	1	2	4	8	12	19	23	25	30	35	0.571433
137	0	1	2	4	6	9	14	18	24	31	0.738109
138	4	7	16	23	30	41	52	66	78	92	0.673394
139	0	3	7	15	26	41	50	62	73	82	0.592518
140	0	1	2	8	8	13	18	27	32	37	0.653255
141	0	1	2	7	13	20	28	39	47	60	0.585656
142	1	2	4	7	9	11	16	20	27	35	0.653236
143	0	1	2	3	5	11	18	22	26	34	0.653815
144	0	0	2	2	4	6	7	14	17	20	0.697409
145	0	0	0	0	1	1	1	3	3	4	0.589789
146	1	3	6	10	13	19	25	30	36	47	0.538671
147	0	1	3	4	4	5	6	8	8	10	0.561665
148	2	5	7	9	13	19	28	39	47	58	0.667481
149	0	1	2	6	8	12	17	20	24	28	0.629578
150	0	2	4	5	9	13	18	19	24	29	0.629909
151	0	0	3	7	12	14	18	22	29	40	0.624599
152	1	2	6	9	10	10	11	14	16	17	0.55877
153	1	2	2	4	6	7	9	11	12	14	0.631804
154	0	1	2	3	4	5	7	10	12	13	0.591571
155	1	2	2	6	7	7	10	11	12	16	0.63244
156	0	1	4	6	7	11	13	16	19	24	0.680861
157	0	2	4	5	8	14	17	22	25	28	0.586114
158	1	1	3	4	6	9	15	19	29	31	0.6974
159	0	0	1	2	5	6	8	11	17	18	0.665082
160	1	1	1	1	1	1	2	2	2	3	0.551171
161	1	1	3	4	8	12	16	21	28	31	0.623706
162	1	3	4	6	7	12	16	18	19	24	0.678887
163	1	2	4	6	10	14	15	21	25	27	0.68405
164	0	1	1	2	2	2	2	3	3	3	0.323246
165	1	2	8	11	15	20	29	34	41	47	0.627118
166	0	1	4	9	13	19	25	30	36	43	0.596009
167	0	1	1	1	2	2	3	4	4	5	0.58472
168	1	2	4	4	8	10	13	19	26	31	0.667233
169	1	1	1	2	2	6	7	9	16	21	0.57502
170	1	1	4	7	12	18	26	33	41	49	0.638691
171	0	1	2	4	6	10	14	18	22	27	0.656898
172	0	3	4	8	11	17	23	31	37	41	0.574667
173	1	2	4	7	14	18	21	26	32	36	0.568651
174	0	2	3	4	6	7	13	20	23	29	0.64711
175	1	4	6	12	16	23	28	31	38	44	0.687947
176	0	0	0	3	5	8	13	19	26	31	0.670432
177	2	7	9	11	16	19	28	36	45	55	0.606884
178	1	4	4	8	9	15	19	23	27	36	0.516317
179	0	0	0	0	0	0	2	3	5	6	0.437947
180	0	0	3	6	7	10	13	15	19	24	0.541106
181	1	3	5	11	14	22	31	38	47	57	0.628911
182	1	3	8	10	17	21	27	33	44	54	0.551977
183	2	4	5	11	17	21	29	38	46	55	0.541239
184	0	2	2	3	6	9	16	17	20	24	0.521694
185	1	2	12	13	18	25	32	38	47	58	0.584965
186	0	0	5	9	13	18	22	28	34	44	0.533419
187	1	3	4	8	17	20	26	37	44	55	0.500598
188	1	2	3	6	12	14	18	22	27	32	0.563977
189	2	3	6	12	16	21	31	38	42	51	0.662282
190	2	4	9	12	19	25	32	45	48	63	0.425338
191	2	3	6	11	17	22	33	45	58	64	0.571526
192	1	5	8	13	20	27	36	45	56	65	0.567035
193	0	1	2	5	12	23	31	38	49	55	0.476694
194	0	1	7	11	21	26	36	44	55	69	0.507352
195	2	5	11	14	23	32	40	47	54	65	0.444943
196	2	6	8	14	20	26	33	38	46	54	0.398892
197	1	2	6	11	21	29	39	53	63	76	0.357159
198	2	5	10	15	20	28	37	44	52	65	0.352362
199	0	3	6	10	20	31	40	49	59	65	0.310496
200	0	1	1	1	2	2	2	2	3	4	0.190065
201	1	5	11	19	24	30	38	46	55	63	0.391772
202	0	1	3	3	6	8	15	18	22	30	0.306468
203	1	2	5	12	18	28	45	59	68	78	0.546158
204	1	2	6	13	27	35	44	56	67	74	0.495387
205	0	0	3	8	20	31	43	57	68	81	0.515693
206	2	2	10	20	25	31	42	54	74	84	0.483169
207	1	3	5	8	17	26	33	43	54	59	0.364129
208	0	2	6	10	12	17	28	39	42	52	0.494033
209	1	6	9	16	26	34	41	49	58	68	0.554229
210	2	3	7	11	16	30	36	45	52	62	0.601338
211	1	4	7	13	15	26	37	42	50	60	0.548291
212	1	4	9	15	20	24	33	46	53	66	0.588372
213	0	4	12	16	21	27	34	48	61	70	0.576014
214	1	4	5	8	15	23	33	38	48	59	0.418763
215	1	7	9	16	22	36	43	55	66	76	0.58111
216	2	6	6	10	17	26	30	37	44	55	0.530855
217	1	6	10	12	20	32	43	52	59	74	0.566457
218	2	9	15	20	26	33	40	50	55	62	0.417473
219	1	3	5	9	19	33	44	53	61	76	0.535658
220	0	1	2	3	6	7	17	19	25	30	0.397026
221	0	3	6	11	18	26	33	47	56	64	0.400168
222	0	2	5	10	17	22	31	45	53	60	0.531686
223	2	4	7	12	18	23	33	41	51	61	0.375103
224	2	5	10	13	16	20	31	41	50	60	0.462462
225	2	5	8	12	22	31	41	54	62	74	0.558655
226	0	2	3	6	12	24	33	39	48	60	0.496202
227	0	3	10	17	24	35	44	56	67	83	0.542572
228	0	4	10	14	17	24	33	38	47	60	0.514735
229	2	4	10	15	24	29	35	41	45	53	0.501352
230	1	3	6	8	15	19	22	27	39	45	0.507362
231	1	2	4	12	18	22	27	33	37	44	0.496978
232	1	2	7	11	20	26	32	40	49	58	0.592566
233	2	4	11	14	15	20	30	34	44	51	0.550788
234	0	5	7	10	18	25	34	39	49	54	0.614322
235	0	2	6	12	19	25	31	38	43	51	0.586555
236	0	0	3	9	16	25	32	36	43	49	0.515054
237	1	2	2	4	6	12	17	24	29	34	0.631795
238	0	1	1	2	3	3	5	6	7	11	0.573856
239	0	0	0	0	0	0	0	0	0	0	-0.326801
240	0	0	1	1	1	1	1	3	4	8	0.428735
241	1	1	2	2	6	8	8	10	14	16	0.5049
242	1	1	1	2	2	2	2	3	4	4	0.484986
243	0	0	1	2	2	4	5	7	8	8	0.462433
244	1	1	2	4	8	11	17	23	27	35	0.633415
245	0	0	0	1	2	3	7	10	15	17	0.534192
246	0	1	1	1	2	2	2	4	4	4	0.535739
247	0	1	4	9	15	18	24	29	36	43	0.666743
248	1	1	2	4	7	9	16	22	26	32	0.605411
249	0	2	3	4	7	11	14	16	16	17	0.617269
250	1	1	2	5	9	11	14	14	16	20	0.588702
251	0	0	3	8	11	15	22	28	36	44	0.548602
252	0	0	0	1	1	3	4	5	5	5	0.61747
253	1	1	2	4	10	12	14	19	25	28	0.6163
254	0	0	2	2	4	6	10	13	15	17	0.641183
255	0	2	2	2	6	9	13	19	23	26	0.662488
256	1	1	2	6	6	7	7	7	12	17	0.562818
257	0	3	4	7	8	13	16	20	25	30	0.636761
258	1	1	4	8	11	12	16	18	22	26	0.601199
259	1	1	1	4	11	15	21	24	29	35	0.52696
260	0	0	0	1	2	5	6	8	8	9	0.630556
261	1	3	10	17	20	28	38	52	67	79	0.53399
262	2	5	7	11	16	24	30	40	47	57	0.637994
263	1	2	4	5	6	6	6	7	9	11	0.528213
264	0	2	3	8	13	17	21	23	28	38	0.509399
265	1	2	6	13	21	29	40	50	62	74	0.579465
266	1	3	4	5	8	12	18	24	27	30	0.513764
267	0	1	1	1	1	1	2	3	3	4	0.510849
268	1	3	3	6	11	16	19	26	32	42	0.68913
269	0	0	0	0	0	1	4	4	4	6	0.629532
270	0	1	3	7	8	16	22	28	39	44	0.702871
271	0	1	3	9	13	18	24	31	37	44	0.605464
272	0	1	5	8	14	20	25	32	43	55	0.600147
273	0	1	1	3	3	4	4	6	7	9	0.556885
274	0	1	5	9	19	22	28	34	40	43	0.562965
275	1	5	8	13	21	32	44	54	65	72	0.661328
276	0	6	17	26	34	43	49	60	72	91	0.572794
277	2	6	10	16	21	29	37	42	53	59	0.52829
278	5	13	17	23	34	44	57	70	80	91	0.530447
279	3	9	17	24	35	45	53	66	71	87	0.57011
280	0	1	6	12	19	24	32	39	47	51	0.596143
281	0	2	3	3	4	6	12	13	19	20	0.570746
282	0	0	1	6	12	19	24	29	41	51	0.613202
283	0	6	19	27	35	49	59	69	84	98	0.608176
284	0	1	1	4	6	9	9	12	15	15	0.60061
285	1	2	7	12	20	34	48	55	66	79	0.538404
286	1	8	14	20	27	39	49	62	70	89	0.554167
287	1	3	5	6	7	8	9	10	11	14	0.545902
288	3	5	13	19	26	35	46	53	62	77	0.523308
289	2	4	6	14	25	36	48	59	68	75	0.663695
290	1	5	7	12	18	23	30	42	50	59	0.605195
291	0	0	0	0	0	1	4	6	9	10	0.558379
292	0	0	0	0	0	0	0	1	1	4	0.569064
293	0	2	5	7	12	18	26	36	46	55	0.573832
294	0	3	6	9	11	20	28	36	53	61	0.678408
295	0	1	1	6	7	8	12	15	19	22	0.666965
296	0	5	6	10	22	34	46	57	67	78	0.720507
297	2	11	19	29	40	48	61	72	91	103	0.63294
298	0	0	1	3	7	11	13	16	19	23	0.707248
299	4	11	16	24	34	45	55	66	77	87	0.696259
300	1	7	17	23	34	43	62	75	86	101	0.645874
301	3	8	18	30	40	48	63	76	90	106	0.599082
302	3	10	18	25	34	46	60	68	78	92	0.672789
303	1	3	5	6	7	10	16	19	26	32	0.630176
304	3	11	18	22	37	48	58	70	81	94	0.711515
305	0	0	1	1	1	1	1	2	2	2	-0.105745
306	3	14	19	26	40	49	60	70	86	100	0.645865
307	1	1	1	1	2	3	4	4	4	4	0.543221
308	1	10	16	27	36	47	58	66	80	91	0.672009
309	0	0	2	3	6	9	13	15	17	22	0.632779
310	2	4	10	15	23	30	39	47	59	70	0.675655
311	0	0	0	0	0	1	2	3	5	6	0.778434
312	0	5	8	16	26	34	42	55	67	77	0.809016
313	0	2	2	2	2	3	3	3	3	3	0.713255
314	2	2	3	5	6	6	6	6	8	9	0.0517643
315	1	1	2	3	3	4	4	5	6	8	0.490704
316	0	1	1	3	6	8	14	20	23	33	0.704529
317	0	0	0	0	0	0	1	1	1	1	-0.540859
318	0	0	1	4	4	6	10	13	14	16	0.702652
319	1	2	6	6	7	8	10	14	17	21	0.661463
320	0	0	0	0	1	2	3	8	12	18	0.738017
321	0	1	1	4	6	12	18	21	25	32	0.730708
322	0	2	4	6	7	11	12	20	22	26	0.689482
323	1	3	4	6	10	16	21	27	34	42	0.696248
324	0	1	1	1	1	1	3	5	6	10	0.71043
325	1	4	5	8	9	12	20	25	30	38	0.661218
326	1	3	6	14	21	27	33	43	54	61	0.632339
327	1	1	3	4	5	5	7	12	12	15	0.679084
328	0	6	13	24	27	31	40	46	55	65	0.775477
329	0	1	2	2	2	4	4	5	9	12	0.690756
330	1	6	10	10	14	16	22	29	35	42	0.727431
331	1	3	5	6	8	12	16	22	25	35	0.768066
332	2	4	7	14	24	36	43	51	65	75	0.772107
333	1	1	3	6	10	17	21	29	36	41	0.714396
334	0	3	5	10	17	23	30	39	46	55	0.818723
335	1	1	1	5	8	10	14	15	17	19	0.741353
336	1	2	4	6	13	16	27	30	38	49	0.787481
337	0	0	0	2	4	7	12	14	19	26	0.689942
338	1	3	7	11	16	22	30	39	53	66	0.691896
339	1	1	2	2	4	7	13	19	27	35	0.735764
340	0	1	1	1	2	3	4	4	8	10	0.708682
341	2	3	7	7	12	18	21	28	32	39	0.71272
342	1	1	2	4	7	9	13	16	19	21	0.676338
343	0	0	1	2	5	6	10	12	13	16	0.773061
344	0	0	0	2	2	2	2	6	9	10	0.668295
345	0	2	5	13	20	26	31	41	47	55	0.737652
346	0	4	7	10	13	22	35	37	44	50	0.785015
347	0	0	2	3	8	9	11	16	18	25	0.7949
348	0	1	4	5	10	13	16	20	26	31	0.833091
349	0	0	1	6	10	19	22	30	41	51	0.720904
350	1	3	6	9	9	10	16	21	30	41	0.801103
351	0	0	3	4	8	12	21	30	36	47	0.806454
352	0	1	2	5	6	8	13	16	24	28	0.727432
353	1	3	8	12	17	23	30	36	42	52	0.721198
354	0	1	2	2	8	14	19	26	31	38	0.7803
355	1	2	4	5	8	8	10	12	13	16	0.784531
356	2	4	12	14	23	27	30	41	49	54	0.724207
357	1	5	6	9	13	21	22	26	34	38	0.694195
358	0	0	0	0	0	0	0	1	1	1	0.795718
359	1	2	3	4	8	12	13	16	20	26	0.752052
360	4	6	10	13	18	21	26	32	36	42	0.704983
361	0	1	3	4	5	5	6	9	12	16	0.794989
362	0	1	1	1	4	4	7	9	15	22	0.750064
363	0	2	6	9	13	18	21	27	33	47	0.777987
364	0	2	4	5	7	11	14	18	24	28	0.668445
365	0	0	0	1	2	4	6	8	13	18	0.754613
366	4	8	10	12	18	25	31	35	39	49	0.711396
367	0	1	1	1	1	3	4	6	7	11	0.800353
368	1	2	3	5	7	14	19	24	28	31	0.756079
369	0	2	5	8	10	12	13	15	18	22	0.70672
370	0	2	2	4	9	11	12	14	20	25	0.784411
371	1	5	9	12	17	22	25	30	36	41	0.765624
372	1	3	4	8	9	13	21	26	33	40	0.730141
373	1	2	3	7	9	13	21	27	38	49	0.739677
374	1	1	5	6	12	14	16	22	28	35	0.763436
375	0	0	0	2	2	6	6	6	9	11	0.650612
376	0	1	3	4	6	8	10	14	20	24	0.785293
377	1	6	9	11	16	20	23	26	28	35	0.73907
378	1	2	3	4	6	6	7	10	13	15	0.794288
379	2	7	11	16	27	36	45	49	54	66	0.725806
380	2	7	16	18	22	26	33	44	49	55	0.759561
381	0	0	0	3	9	12	13	20	26	32	0.749424
382	1	5	6	10	18	24	30	38	45	53	0.797551
383	1	2	3	4	7	12	15	19	25	31	0.817913
384	1	2	4	10	15	21	26	33	43	52	0.796148
385	1	3	6	8	10	12	16	19	25	28	0.81269
386	1	3	8	13	18	28	33	37	51	56	0.749037
387	0	0	1	3	5	6	8	10	12	19	0.72695
388	1	1	3	4	10	22	28	33	41	54	0.817956
389	2	2	3	4	8	16	22	26	35	43	0.803119
390	0	0	3	6	7	8	9	12	14	20	0.781517
391	1	5	10	12	17	20	23	29	32	40	0.785207
392	1	3	5	7	9	13	13	16	22	23	0.780762
393	4	7	14	16	18	22	30	32	34	46	0.724535
394	0	0	0	1	2	4	5	6	10	14	0.806441
395	5	9	12	14	16	20	27	31	34	41	0.736599
396	2	6	9	13	20	24	31	33	41	51	0.796384
397	0	2	4	5	15	18	25	31	35	40	0.801675
398	2	6	12	16	21	27	33	37	40	50	0.82152
399	1	3	4	6	6	13	17	22	24	27	0.754532
400	0	0	0	1	1	5	10	13	16	17	0.766011
401	5	6	10	15	19	24	33	38	42	46	0.799514
402	0	1	3	4	8	11	14	20	25	30	0.780735
403	1	3	4	9	16	23	33	40	43	46	0.801444
404	1	3	6	9	13	19	24	32	42	50	0.813095
405	0	0	0	4	7	12	12	16	21	26	0.798556
406	3	8	17	27	32	35	42	47	61	68	0.801933
407	3	5	7	12	17	19	25	34	38	48	0.690342
408	0	3	6	8	11	18	24	35	41	49	0.766497
409	1	11	15	22	33	39	44	50	61	69	0.759722
410	4	10	20	26	31	40	44	52	57	69	0.826682
411	1	7	16	25	32	37	42	48	57	64	0.778571
412	0	5	7	13	18	21	24	29	35	42	0.803997
413	2	2	3	5	8	12	15	26	30	40	0.81154
414	0	0	0	0	0	0	1	1	1	1	0.665673
415	2	5	5	9	16	20	26	32	40	50	0.835264
416	5	6	10	15	16	21	27	33	43	48	0.75708
417	1	1	2	5	9	13	16	19	21	28	0.757342
418	4	14	26	33	46	56	66	80	86	97	0.7627
419	5	10	20	28	39	52	65	73	80	87	0.806744
420	0	4	11	18	32	40	51	65	79	86	0.807656
421	3	13	22	29	39	48	62	68	78	86	0.818386
422	1	2	7	18	28	36	48	65	74	84	0.79499
423	2	14	23	28	40	51	63	71	76	85	0.779862
424	0	1	5	8	13	18	26	30	36	39	0.795469
425	0	0	1	2	4	6	10	16	26	36	0.759057
426	3	10	16	32	49	60	68	74	85	97	0.76641
427	4	10	15	28	50	60	70	78	86	100	0.771237
428	0	3	10	17	22	33	45	54	65	75	0.744026
429	4	10	21	36	49	65	70	80	94	103	0.764923
430	1	10	15	30	44	58	73	84	95	113	0.752216
431	4	10	17	31	49	60	66	76	86	101	0.715122
432	7	14	20	34	45	65	78	90	110	122	0.636333
433	1	7	13	30	43	49	67	78	93	108	0.704137
434	3	6	18	28	43	61	72	86	98	116	0.737199
435	0	6	14	23	39	56	72	88	109	125	0.692662
436	1	4	12	22	37	46	57	78	96	115	0.705906
437	1	6	15	28	44	60	73	88	104	118	0.745283
438	9	16	24	32	44	61	77	95	113	126	0.687219
439	7	9	16	20	26	31	35	36	42	45	0.618787
440	6	17	28	38	53	70	85	99	115	130	0.696716
441	10	14	22	31	44	60	75	93	107	115	0.65246
442	5	12	23	38	50	66	87	100	119	131	0.653389
443	8	17	27	39	50	64	76	87	100	115	0.672949
444	6	12	24	35	48	67	80	96	111	130	0.693781
445	8	14	25	36	44	53	65	72	78	86	0.618593
446	6	12	23	32	46	63	83	99	114	134	0.718598
447	3	11	26	40	54	66	78	95	113	130	0.688793
448	1	4	8	22	34	46	65	84	100	112	0.668099
449	5	9	15	21	27	37	47	68	76	86	0.577309
450	9	16	25	32	43	51	66	77	84	89	0.615232
451	1	10	17	34	49	55	64	76	89	103	0.314275
452	5	12	22	33	41	49	58	73	82	94	0.5075
453	3	5	15	29	40	53	63	75	88	99	0.622235
454	5	13	24	34	44	48	57	70	79	89	0.575172
455	4	7	14	21	30	38	50	65	80	96	0.640786
456	1	3	7	10	12	16	19	24	27	29	0.410679
457	0	4	11	20	29	45	60	72	90	104	0.455518
458	0	1	6	8	9	12	13	14	15	15	0.440961
459	2	12	22	33	47	63	77	92	109	117	0.560108
460	0	1	2	6	8	12	16	18	21	24	0.685842
461	2	7	12	21	28	33	38	45	58	68	0.608486
462	3	7	11	21	31	38	43	49	65	76	0.596868
463	0	2	2	4	8	10	16	17	17	18	0.658153
464	1	4	13	17	26	36	45	57	66	76	0.581992
465	5	7	13	17	22	24	28	33	40	49	0.493682
466	3	11	19	26	33	40	47	51	59	69	0.660303
467	1	3	4	6	9	14	16	27	33	41	0.555254
468	2	8	11	21	26	38	44	51	56	61	0.392568
469	2	10	18	23	29	33	39	42	48	53	0.569099
470	6	9	16	22	27	36	41	45	48	53	0.56901
471	3	10	14	21	23	31	40	46	51	60	0.481713
472	5	10	18	25	31	37	38	46	59	70	0.552072
473	3	14	27	31	42	47	50	53	56	61	0.530633
474	5	10	17	22	29	36	41	46	51	52	0.604616
475	3	5	8	8	12	18	21	22	23	27	0.646455
476	0	2	4	10	15	18	24	34	43	53	0.50008
477	3	5	10	15	21	26	28	32	33	38	0.583475
478	6	10	13	21	24	27	32	38	41	54	0.649141
479	3	6	16	22	32	37	46	56	68	78	0.650526
480	3	5	11	17	20	23	31	41	54	63	0.474114
481	1	6	11	12	13	19	21	24	28	36	0.610683
482	3	11	20	26	31	44	55	63	69	86	0.521113
483	4	10	15	21	30	33	38	46	55	61	0.5883
484	3	19	26	27	32	35	38	43	46	51	0.484741
485	9	14	18	26	33	43	50	59	73	83	-0.00376113
486	6	13	17	26	40	44	52	63	74	83	0.155895
487	1	5	11	16	22	30	38	45	48	55	0.323746
488	3	11	17	26	35	42	52	62	72	78	0.196378
489	7	14	19	29	41	45	53	64	75	89	0.138778
490	2	3	7	12	17	24	28	32	38	49	0.404201
491	3	14	20	29	41	47	54	67	77	94	0.303531
492	0	1	3	4	7	14	20	27	33	36	0.401234
493	1	4	6	10	18	19	26	34	41	52	0.131796
494	1	4	4	9	12	15	22	22	26	36	0.000534001
495	2	4	12	25	34	47	67	84	94	104	0.302502
496	0	2	8	17	27	39	44	51	67	74	0.231903
497	2	3	5	10	22	39	51	59	73	87	0.183592
498	4	10	21	29	37	45	55	73	80	90	0.113179
499	1	2	6	12	15	17	19	22	27	34	-0.236342
500	2	4	8	17	32	44	58	78	92	106	0.163106
501	3	11	19	31	40	51	62	73	84	101	0.337204
502	3	4	6	17	25	42	59	78	88	103	0.336209
503	0	3	8	13	17	21	25	30	35	40	0.0517344
504	1	7	12	30	42	54	65	79	93	105	0.256466
505	0	3	13	21	31	48	72	87	97	112	0.223861
506	2	12	26	33	39	44	56	66	77	91	0.0791759
507	1	7	13	24	34	43	51	63	76	91	0.385076
508	0	2	4	5	9	12	15	22	29	33	-0.0917006
509	3	5	13	28	35	44	55	64	78	90	0.0495704
510	0	2	3	9	21	35	48	63	79	99	0.226547
511	1	2	8	17	29	46	66	75	96	117	0.301416
512	3	9	21	33	50	69	84	100	118	134	0.324524
513	1	2	4	5	6	11	15	21	27	36	0.170468
514	0	3	10	18	26	34	47	62	75	95	0.176941
515	1	4	5	8	11	16	19	24	32	47	0.126088
516	1	1	2	2	3	7	16	22	29	39	0.164883
517	1	1	5	7	10	12	16	22	29	37	-0.0765645
518	0	8	19	31	50	63	82	100	118	127	0.0864684
519	0	0	0	0	0	0	0	0	0	0	0.483244
520	0	6	24	39	55	71	84	103	121	137	0.240861
521	4	16	33	50	70	87	101	108	125	146	0.157603
522	3	10	29	46	62	81	100	116	122	136	0.340665
523	2	15	25	49	67	79	95	116	129	142	0.133959
524	3	13	29	49	64	80	103	114	125	139	0.408989
525	4	15	38	57	69	84	104	120	128	143	0.267944
526	7	18	31	50	67	81	100	116	126	142	0.187613
527	3	14	38	55	68	83	99	117	128	141	0.0798757
528	5	15	34	50	71	82	102	117	128	144	0.166265
529	4	17	36	52	65	83	103	115	126	140	0.125028
530	1	5	11	23	38	52	65	82	98	117	0.0394669
531	1	6	13	25	37	51	65	87	103	123	0.267883
532	5	17	36	54	69	85	103	115	130	143	0.187365
533	4	15	27	44	66	84	94	107	123	142	0.266009
534	4	17	37	54	69	86	102	113	127	146	0.105506
535	1	7	20	41	62	78	98	110	125	141	0.421616
536	5	19	40	59	71	84	101	114	127	144	0.222448
537	5	19	40	57	73	83	99	114	129	146	0.192787
538	3	7	17	36	55	72	91	102	121	138	0.364582
539	8	19	37	54	67	87	102	117	131	142	0.269912
540	0	0	1	8	14	20	28	43	62	82	0.130401
541	4	16	36	50	65	81	101	115	125	140	0.0737212
542	0	8	20	37	49	64	85	105	125	142	0.405164
543	1	4	7	9	15	21	33	50	66	79	0.185778
544	7	19	37	56	68	85	100	114	130	146	0.268077
545	7	23	38	54	65	79	96	114	127	144	0.0833739
546	6	17	28	39	49	69	88	103	121	138	0.00245716
547	6	16	26	36	48	64	83	106	121	137	0.141251
548	6	17	33	43	57	73	89	102	123	143	0.135379
549	0	5	15	27	39	50	65	82	105	123	0.0845571
550	2	13	24	41	51	64	80	100	115	132	0.196643
551	0	2	6	9	13	22	34	48	62	78	0.00015034
552	4	19	30	48	69	82	94	111	122	137	0.24302
553	1	7	12	17	25	37	52	66	80	94	0.109407
554	2	20	36	56	68	74	93	112	125	139	0.0317197
555	4	15	28	43	57	73	90	110	125	137	0.0258221
556	4	13	36	52	72	84	95	113	128	148	0.315055
557	4	12	26	44	61	75	91	111	123	136	0.10063
558	3	12	25	39	55	70	86	107	123	135	-0.122948
559	4	9	22	37	55	76	90	105	119	135	0.261843
560	4	15	29	43	57	75	90	111	126	136	0.157601
561	3	13	30	39	53	72	90	107	126	139	0.141946
562	4	12	31	43	57	77	90	109	121	132	0.119974
563	0	2	5	7	14	27	39	54	69	87	0.170914
564	7	21	38	45	57	79	96	107	126	142	-0.0361997
565	6	18	29	45	57	74	93	110	125	138	0.162689
566	7	19	39	56	66	78	97	113	128	142	-0.0242054
567	5	18	33	46	64	78	98	112	123	138	-0.26446
568	1	10	16	27	48	65	82	102	119	135	0.175606
569	0	1	3	4	8	19	36	46	65	87	0.20317
570	4	10	25	35	57	77	89	103	123	140	0.157281
571	1	3	10	18	25	41	57	72	83	103	0.192927
572	2	13	33	47	64	84	95	114	126	137	0.115358
573	6	18	34	55	70	79	94	111	124	141	0.186874
574	2	6	12	22	37	53	59	76	94	117	0.117832
575	4	16	35	55	67	82	101	117	129	147	0.0676757
576	3	14	34	45	59	73	92	111	126	141	0.0883477
577	4	14	29	38	52	62	77	96	111	130	0.219386
578	3	10	21	31	49	61	81	97	105	122	0.123028
579	6	16	29	46	65	78	91	112	126	139	-0.19832
580	0	3	6	15	22	32	43	54	73	94	0.103604
581	4	6	15	26	37	53	66	78	91	109	0.334457
582	1	7	18	31	44	61	74	97	115	135	0.275842
583	7	13	30	49	63	77	95	114	131	150	0.172297
584	5	15	28	38	51	63	85	103	123	147	0.0869609
585	2	9	20	29	39	52	66	83	94	113	0.0822838
586	2	12	24	42	52	69	85	101	120	141	0.0593488
587	5	13	18	30	43	69	82	102	120	135	0.132515
588	4	11	15	29	42	64	78	98	116	137	0.188241
589	5	12	19	30	42	64	81	102	122	137	0.320933
590	3	9	19	31	43	54	63	76	90	107	0.312423
591	6	15	23	33	49	59	79	100	119	139	0.256699
592	6	13	24	40	58	72	92	107	128	142	0.0747901
593	5	13	23	35	45	64	82	100	112	128	0.204007
594	5	13	27	45	60	73	89	111	128	149	0.0925289
595	6	11	20	32	41	56	72	96	111	127	0.130406
596	4	11	20	33	49	67	87	106	122	137	0.219368
597	1	6	14	28	46	59	69	86	105	120	-0.101795
598	1	2	7	8	14	16	20	24	29	38	0.193
599	2	5	6	10	14	16	22	31	41	47	0.187502
600	0	0	1	6	7	13	18	24	30	35	0.0258492
601	1	7	16	28	45	63	83	95	111	128	0.206349
602	1	7	18	32	45	62	80	97	110	129	0.313864
603	2	6	17	25	35	44	51	59	70	86	0.0845954
604	1	5	9	13	17	18	20	26	35	40	0.0438475
605	1	4	8	12	17	24	34	42	54	67	0.203676
606	3	4	8	9	14	21	27	35	46	54	-0.0458655
607	1	6	13	27	44	59	73	94	106	123	0.265602
608	6	14	21	34	45	56	63	75	88	101	0.12585
609	6	13	21	29	34	46	57	65	74	85	0.249568
610	5	13	21	32	41	50	59	68	80	91	0.127683
611	8	17	22	31	41	50	57	66	77	89	0.355868
612	0	1	3	10	17	22	30	38	43	47	0.566548
613	6	13	22	28	36	48	58	67	76	86	-0.0279371
614	4	15	24	35	47	54	66	77	89	103	0.174325
615	5	15	20	28	39	50	57	67	77	91	0.329891
616	0	1	2	3	4	8	13	17	18	27	0.0561236
617	7	13	20	29	36	43	53	64	73	85	0.0263671
618	9	16	25	33	42	49	60	68	79	89	0.0640714
619	8	15	17	24	36	43	51	67	74	86	0.209192
620	1	9	23	38	49	63	77	92	105	124	0.111794
621	0	3	9	12	15	16	21	26	29	34	0.0254318
622	2	12	25	37	46	56	66	78	95	111	0.304675
623	3	5	15	24	31	38	47	55	63	82	-0.058672
624	3	8	16	26	31	39	49	60	74	87	0.154996
625	0	1	3	6	14	18	22	27	35	43	0.683232
626	6	12	21	29	38	52	64	77	89	102	0.413243
627	7	16	19	25	33	43	52	61	67	78	0.478368
628	1	4	7	12	20	25	32	40	50	58	0.574245
629	5	12	18	21	28	36	48	56	66	78	0.520937
630	2	7	13	20	28	36	41	45	52	62	0.590727
631	1	1	1	1	1	2	6	9	11	12	0.400488
632	2	9	16	25	31	46	51	59	64	77	0.449602
633	2	4	13	24	34	38	40	46	49	54	0.666971
634	4	7	8	14	21	26	34	48	56	65	0.661332
635	2	9	19	29	35	40	49	60	66	75	0.298779
636	0	0	1	3	4	5	6	7	7	8	0.564329
637	5	15	18	25	34	40	50	57	65	73	0.422184
638	0	3	8	12	17	20	25	28	35	36	0.333976
639	1	4	10	16	25	35	47	57	66	80	0.463788
640	2	4	5	12	19	28	46	63	80	94	0.622313
641	4	7	14	20	30	43	51	64	85	99	0.513993
642	1	5	8	17	26	32	45	60	81	96	0.520052
643	1	1	3	4	6	6	6	6	6	6	0.390394
644	1	1	2	3	3	3	3	3	3	4	0.474008
645	1	2	9	14	25	33	50	63	81	95	0.66378
646	1	6	14	29	41	59	71	84	99	108	0.537194
647	4	12	21	26	42	54	62	74	88	103	0.40104
648	2	6	10	22	28	37	49	59	75	88	0.618803
649	0	1	7	20	30	38	51	68	85	102	0.649006
650	2	6	9	16	19	25	33	42	50	58	0.547814
651	2	4	8	11	25	38	48	59	69	84	0.656879
652	3	9	19	33	43	61	80	92	107	122	0.711575
653	5	13	22	34	42	55	70	90	108	126	0.640774
654	2	10	18	26	40	52	75	89	104	124	0.630713
655	0	0	0	0	0	1	1	1	1	2	0.489137
656	3	10	17	21	35	52	67	81	101	119	0.663205
657	0	1	6	9	18	24	35	43	57	70	0.679178
658	2	9	16	23	36	53	73	89	105	119	0.710655
659	5	12	19	27	45	62	79	93	110	127	0.709576
660	3	10	27	37	46	63	78	88	102	124	0.696228
661	2	12	15	26	36	48	64	77	92	106	0.71734
662	4	11	20	29	39	51	60	78	93	107	0.634056
663	2	11	20	25	39	58	80	94	112	125	0.696613
664	4	10	18	23	36	52	74	92	109	123	0.732595
665	3	12	20	30	40	50	61	77	93	113	0.630381
666	5	10	17	34	47	63	83	94	105	122	0.758072
667	4	11	15	26	33	48	59	76	88	100	0.646308
668	4	11	23	32	49	62	75	82	97	103	0.706459
669	4	11	17	30	48	61	79	91	104	117	0.74635
670	1	3	4	6	8	8	12	15	21	24	0.722156
671	0	5	15	24	38	52	68	85	96	110	0.745243
672	4	10	13	23	31	45	62	68	82	89	0.796946
673	3	11	17	28	37	47	58	68	76	85	0.780094
674	0	0	0	0	0	0	0	0	0	1	0.650185
675	4	9	18	24	35	50	61	70	79	89	0.784246
676	0	1	4	7	12	18	22	29	35	46	0.696252
677	6	10	16	28	35	55	66	76	88	98	0.723762
678	0	0	0	0	0	0	1	2	2	2	0.773314
679	6	10	16	25	31	45	61	69	77	89	0.745315
680	4	11	19	28	35	49	57	69	78	83	0.81349
681	6	15	25	33	45	57	70	79	89	95	0.761864
682	3	8	16	21	32	39	47	54	65	72	0.75906
683	0	0	0	0	0	0	0	0	2	3	0.690342
684	0	3	7	10	16	18	22	27	30	35	0.726757
685	4	6	16	22	30	36	41	53	57	68	0.7669
686	4	7	16	19	31	35	41	50	60	67	0.736449
687	3	5	14	23	31	39	47	54	63	71	0.76861
688	1	2	7	13	21	23	30	36	45	52	0.803478
689	1	1	4	5	9	13	16	18	25	29	0.729024
690	2	6	9	18	23	34	43	48	55	70	0.784901
691	0	0	1	1	1	2	4	5	6	6	0.778764
692	0	1	2	5	8	15	21	26	33	43	0.820942
693	0	0	0	1	1	2	3	9	16	20	0.793224
694	4	7	13	18	25	34	41	52	60	70	0.778659
695	1	1	2	2	3	4	7	7	11	13	0.77076
696	0	1	4	9	14	18	24	28	37	42	0.833252
697	0	2	2	2	2	2	2	2	2	3	0.766265
698	0	0	2	4	7	12	17	22	28	37	0.812237
699	0	0	0	1	3	7	11	12	19	23	0.631999
700	0	2	2	5	9	13	16	23	29	34	0.79774
701	1	3	3	4	6	7	7	8	9	10	0.771474
702	0	0	1	2	2	3	3	6	12	16	0.787756
703	4	6	9	18	22	26	36	45	53	62	0.777026
704	4	7	11	17	22	25	31	34	42	50	0.779675
705	3	4	6	8	11	19	22	28	42	50	0.798784
706	2	7	12	16	19	24	28	38	45	56	0.834618
707	1	2	5	7	12	19	26	36	44	54	0.781601
708	2	8	11	13	16	26	31	38	48	55	0.804006
709	0	0	1	3	7	8	12	16	25	30	0.804277
710	2	6	9	11	21	26	30	32	48	56	0.814905
711	0	2	3	7	8	11	15	19	22	23	0.790434
712	0	1	4	10	14	19	29	37	50	56	0.820506
713	0	2	5	7	10	13	19	25	30	35	0.754313
714	1	2	4	8	10	14	20	30	43	56	0.761838
715	1	3	3	5	9	14	20	27	36	47	0.808162
716	0	3	4	6	8	15	23	31	36	44	0.793418
717	1	2	2	2	4	9	15	22	29	38	0.800859
718	0	0	2	4	9	14	18	23	32	38	0.794358
719	0	3	4	5	6	12	14	27	32	40	0.790603
720	0	3	5	12	13	18	26	34	46	55	0.808837
721	1	3	5	6	9	19	21	22	23	29	0.730855
722	1	1	2	2	4	8	14	19	25	31	0.817817
723	1	2	4	6	13	23	29	40	47	52	0.783882
724	0	2	6	9	13	16	19	21	28	36	0.778217
725	0	0	1	4	5	9	10	14	14	18	0.79698
726	0	1	3	4	4	5	7	9	12	14	0.792758
727	0	1	1	4	4	7	9	9	11	14	0.794402
728	0	2	4	9	11	15	22	25	29	34	0.769007
729	0	0	0	0	0	0	0	0	2	2	0.712686
730	0	0	1	1	6	14	20	22	27	37	0.798972
731	0	1	3	6	8	11	17	22	31	40	0.786541
732	0	2	4	9	11	17	23	32	39	46	0.832804
733	0	1	3	9	13	15	20	28	31	36	0.803887
734	0	1	5	8	12	20	28	36	43	54	0.81544
735	1	2	4	5	5	8	10	12	15	25	0.813343
736	0	1	2	2	6	8	14	20	24	30	0.793547
737	0	2	2	5	6	10	12	14	17	20	0.802787
738	0	1	2	5	10	13	19	30	34	45	0.741484
739	0	3	5	9	14	18	23	29	34	40	0.775762
740	0	1	6	11	15	19	27	35	43	50	0.763885
741	0	2	2	2	3	5	6	7	9	12	0.804108
742	0	0	0	0	1	2	3	3	4	6	0.811772
743	0	1	3	4	4	5	6	7	8	11	0.802475
744	1	2	3	3	5	7	9	10	11	11	0.801747
745	0	1	3	3	7	9	12	18	22	29	0.819802
746	1	1	2	2	3	6	7	8	10	10	0.779273
747	2	3	4	10	12	14	15	18	24	32	0.749485
748	0	0	1	2	7	9	13	16	19	25	0.777374
749	1	3	3	3	5	6	9	11	16	25	0.711535
750	2	2	2	4	8	12	15	20	26	32	0.757118
751	1	3	8	10	16	24	27	36	46	54	0.677383
752	3	8	11	14	19	24	32	39	46	55	0.775619
753	0	1	1	1	1	1	2	2	3	3	0.301849
754	0	3	9	13	15	21	27	40	50	56	0.678774
755	1	2	5	7	8	14	20	25	36	45	0.739557
756	0	0	2	3	8	10	13	16	19	28	0.762031
757	2	3	6	7	8	12	21	27	36	52	0.734819
758	0	4	6	8	11	14	15	17	19	22	0.680557
759	0	0	1	5	7	11	15	24	25	35	0.689994
760	1	2	4	4	9	12	18	21	26	30	0.667752
761	4	5	9	13	22	28	39	45	53	61	0.693414
762	1	2	3	7	9	13	19	24	32	41	0.761112
763	2	3	4	8	12	14	22	31	42	53	0.751257
764	2	3	4	8	9	13	17	27	36	49	0.763523
765	2	3	7	10	14	20	26	35	39	47	0.731255
766	1	2	4	6	11	15	19	23	24	28	0.7276
767	0	1	2	4	9	11	14	17	19	27	0.689793
768	1	2	2	3	3	10	12	17	23	27	0.661699
769	1	3	6	11	13	17	24	28	33	36	0.683537
770	0	1	3	4	8	12	16	20	27	31	0.698145
771	1	4	7	10	11	17	22	28	37	48	0.811226
772	0	2	3	4	13	17	21	30	36	47	0.761413
773	0	0	0	1	1	1	2	2	2	3	0.751528
774	1	3	3	5	9	13	14	27	39	48	0.742381
775	0	0	3	4	8	17	23	31	39	48	0.728985
776	1	2	3	4	4	8	10	12	12	19	0.7675
777	0	1	3	7	9	16	24	31	36	43	0.730796
778	0	1	6	12	17	22	27	32	35	43	0.796141
779	1	3	5	9	13	17	19	23	33	40	0.728867
780	0	5	8	13	17	24	32	39	43	47	0.645638
781	0	0	0	0	0	1	1	2	2	2	0.703763
782	1	4	7	10	15	19	25	37	47	52	0.673886
783	1	3	5	7	14	19	22	28	34	42	0.715803
784	0	2	7	11	15	19	22	27	30	34	0.696649
785	0	1	1	2	4	6	10	13	16	20	0.609651
786	1	1	1	1	1	2	4	9	12	16	0.634448
787	1	1	1	1	2	5	6	10	11	13	0.653372
788	0	0	0	2	5	8	9	11	14	14	0.667101
789	0	1	3	8	11	16	22	26	38	48	0.691227
790	1	3	6	11	13	19	23	28	30	39	0.658324
791	1	4	8	12	15	23	33	42	45	55	0.732978
792	0	2	6	12	15	24	27	35	41	45	0.715777
793	1	5	6	10	16	25	30	34	43	53	0.657177
794	3	7	9	14	19	23	27	30	35	37	0.664441
795	1	1	5	6	8	9	12	18	20	26	0.667242
796	1	2	5	7	15	21	24	34	37	46	0.680875
797	1	4	5	10	15	16	22	28	34	42	0.786379
798	0	2	4	5	7	7	14	18	27	33	0.704521
799	0	3	6	11	17	24	28	33	40	43	0.714934
800	1	4	6	13	14	24	30	37	44	52	0.651465
801	0	0	0	0	0	1	1	2	5	8	0.729084
802	0	0	3	8	17	23	28	32	35	41	0.748954
803	3	6	13	18	30	41	52	64	70	86	0.641484
804	0	4	15	23	36	42	55	64	75	86	0.654201
805	2	5	7	20	31	37	48	59	69	78	0.67038
806	0	2	4	9	14	19	28	35	45	53	0.700463
807	0	4	5	11	19	28	35	49	62	69	0.688179
808	3	7	16	19	30	42	55	62	74	89	0.611575
809	0	0	3	6	11	15	22	30	40	45	0.739593
810	0	3	6	9	13	22	29	36	41	49	0.728677
811	1	5	8	14	19	29	33	38	51	64	0.703258
812	2	4	12	15	20	30	38	45	56	70	0.62519
813	1	4	7	13	17	28	32	42	49	58	0.658268
814	0	0	1	4	6	9	9	13	20	26	0.744861
815	2	4	7	13	17	25	34	38	44	52	0.645283
816	1	5	11	18	28	41	49	59	69	74	0.633614
817	1	3	12	15	23	35	42	52	64	78	0.616733
818	2	6	12	17	26	37	48	61	69	82	0.617189
819	2	9	14	25	34	47	63	71	89	109	0.605747
820	0	2	9	13	24	35	51	66	79	93	0.679838
821	3	6	13	22	31	45	56	69	81	99	0.648944
822	1	6	12	23	29	46	63	77	93	101	0.640954
823	0	0	6	13	24	34	37	50	63	76	0.601466
824	0	0	0	3	4	7	7	10	14	19	0.682203
825	0	7	16	28	39	49	58	67	77	99	0.682346
826	3	10	13	27	33	42	56	69	80	97	0.687531
827	4	7	16	21	40	49	58	68	82	97	0.647001
828	0	3	9	21	29	38	49	63	75	89	0.68668
829	1	9	18	24	32	41	54	69	81	93	0.673665
830	2	8	13	23	36	48	58	67	77	92	0.61937
831	2	7	18	24	34	45	57	66	81	92	0.667816
832	0	1	6	12	15	19	30	41	50	68	0.6727
833	0	1	1	3	4	6	7	9	11	15	0.667758
834	3	9	16	24	34	43	57	73	89	107	0.637575
835	0	0	0	0	0	0	0	0	0	0	0.688662
836	0	0	1	3	4	5	6	13	15	15	0.674568
837	1	4	5	6	7	9	13	18	25	31	0.668656
838	1	6	13	18	26	36	49	65	79	93	0.707596
839	0	3	10	13	23	33	42	53	68	83	0.633429
840	1	2	4	9	17	22	29	37	47	57	0.694651
841	0	0	0	1	3	5	6	9	11	14	0.697917
842	0	1	2	5	11	17	22	26	31	37	0.620394
843	0	1	1	3	5	5	6	7	12	21	0.673283
844	2	7	14	23	31	40	55	72	80	92	0.575873
845	1	2	5	16	22	32	45	60	70	77	0.744094
846	1	1	2	9	11	16	19	24	30	34	0.651638
847	2	6	15	22	36	46	54	66	76	89	0.643127
848	0	3	3	4	8	12	21	26	31	39	0.63092
849	1	3	9	17	27	37	50	59	69	87	0.619366
850	0	0	0	0	0	0	0	1	4	4	0.65624
851	0	0	3	8	13	21	28	36	45	52	0.661515
852	0	1	6	13	18	20	27	36	46	50	0.537403
853	0	0	2	5	8	13	24	34	45	50	0.579905
854	0	1	2	5	9	12	21	33	41	55	0.585775
855	2	5	11	17	22	28	41	52	68	83	0.604279
856	1	4	8	12	17	30	40	50	59	66	0.496012
857	0	1	4	7	14	20	28	38	47	57	0.641367
858	0	2	3	8	13	17	26	36	46	57	0.628905
859	1	5	11	18	26	38	50	59	75	88	0.603353
860	1	4	13	21	32	38	47	61	71	85	0.659937
861	0	1	3	5	9	13	19	30	38	45	0.569613
862	0	3	7	13	21	33	43	57	69	81	0.611195
863	1	4	9	14	20	23	29	36	45	54	0.539082
864	0	3	9	11	17	21	26	33	45	54	0.677382
865	0	4	9	13	23	33	44	55	64	73	0.607734
866	0	0	0	0	3	5	5	6	9	12	0.568198
867	0	3	8	14	22	30	43	56	66	75	0.689226
868	1	5	8	14	24	34	44	52	61	75	0.511186
869	0	3	10	16	27	32	43	49	59	72	0.687267
870	1	1	3	5	8	12	17	19	26	33	0.554222
871	0	0	0	2	2	5	8	13	18	26	0.586728
872	1	2	4	10	16	19	28	34	38	42	0.57452
873	1	3	7	10	13	16	23	28	38	47	0.604518
874	1	6	8	12	24	37	41	52	66	74	0.581863
875	0	1	1	1	1	1	2	3	3	5	0.604084
876	3	6	8	10	16	24	41	48	64	79	0.69551
877	0	0	6	13	22	26	35	43	53	67	0.676601
878	1	4	9	14	20	26	34	42	55	68	0.662484
879	0	2	3	14	20	28	36	47	58	62	0.591377
880	0	0	1	2	3	5	6	11	16	19	0.689829
881	2	7	10	14	21	30	40	51	59	72	0.612425
882	1	2	5	6	10	14	18	21	29	37	0.607263
883	0	0	3	5	8	12	13	19	27	32	0.676641
884	2	4	10	15	19	23	34	48	60	71	0.551484
885	0	1	1	5	8	9	15	22	27	32	0.622535
886	2	2	3	7	9	14	17	25	34	40	0.731215
887	1	1	2	2	2	4	9	11	12	13	0.616052
888	0	0	0	1	4	6	8	10	15	20	0.579728
889	1	2	5	12	22	29	34	40	46	62	0.547442
890	0	1	3	5	6	9	21	27	31	37	0.557699
891	1	1	3	6	10	17	25	39	46	53	0.7126
892	0	0	0	1	1	1	2	2	3	4	0.634149
893	1	1	5	12	17	21	30	37	44	51	0.502203
894	0	0	0	0	0	0	2	6	7	9	0.637154
895	1	2	2	3	5	9	10	13	17	20	0.442375
896	0	0	0	4	10	17	21	25	31	37	0.495598
897	0	1	3	5	8	8	10	18	21	27	0.593774
898	0	0	0	1	4	6	7	8	8	10	0.464967
899	1	1	1	1	1	1	4	6	8	10	0.579139
900	1	2	3	4	7	12	16	19	23	29	0.592729
901	0	0	1	1	1	1	1	1	1	2	0.706075
902	0	1	1	2	2	3	3	5	9	9	0.564618
903	1	3	5	6	10	16	21	25	31	42	0.683851
904	0	1	1	3	7	8	11	13	19	23	0.539882
905	0	1	2	6	8	9	12	14	18	24	0.612606
906	1	4	11	18	26	30	33	40	45	53	0.579446
907	0	0	3	5	8	10	15	18	23	32	0.543773
908	1	3	4	7	7	10	17	22	26	32	0.622628
909	1	2	3	3	5	5	5	6	8	9	0.627099
910	0	0	1	1	2	2	6	7	9	11	0.531166
911	0	1	4	8	11	13	16	19	22	23	0.638576
912	0	0	0	0	0	0	0	0	0	1	0.556551
913	0	0	4	5	7	11	20	31	39	43	0.58353
914	0	1	2	4	10	12	16	20	25	30	0.464229
915	0	0	2	5	7	7	14	18	25	31	0.546421
916	1	1	1	5	10	15	23	31	38	47	0.607348
917	0	2	5	10	14	23	28	37	46	50	0.681126
918	1	3	5	9	13	17	25	30	42	47	0.636801
919	1	2	2	6	11	17	20	28	33	42	0.569305
920	0	2	4	6	7	11	15	20	28	35	0.584321
921	1	1	2	2	2	4	7	9	10	12	0.543461
922	0	0	0	0	0	0	1	1	2	3	0.492445
923	2	6	9	17	23	27	38	44	53	61	0.494353
924	0	0	1	3	4	4	5	5	5	7	0.48068
925	0	1	4	4	4	4	5	6	7	12	0.504848
926	0	0	1	3	3	8	12	14	16	22	0.508596
927	2	8	13	13	20	25	32	41	51	63	0.58865
928	0	4	7	11	16	26	34	45	53	66	0.6751
929	0	3	4	8	12	15	22	26	30	37	0.611778
930	0	2	3	4	5	8	15	19	27	32	0.616877
931	1	5	7	11	15	18	20	26	29	31	0.55966
932	0	1	6	9	16	17	24	32	36	44	0.64599
933	0	0	0	0	1	2	4	5	5	6	0.547619
934	0	3	7	12	17	22	29	36	42	51	0.55725
935	0	0	2	2	3	4	7	8	8	12	0.657346
936	0	0	3	6	11	17	22	27	34	39	0.588705
937	0	1	3	5	7	10	14	21	23	27	0.612573
938	1	2	6	10	14	19	24	34	44	55	0.588704
939	0	0	1	4	6	11	17	18	24	28	0.548027
940	1	3	6	9	17	21	27	33	43	49	0.627868
941	0	0	4	8	12	13	19	27	33	37	0.562258
942	0	3	7	13	17	25	31	39	49	60	0.579082
943	0	1	1	3	5	7	9	17	25	33	0.622804
944	0	2	3	7	12	20	27	35	44	52	0.635016
945	2	5	7	13	18	27	35	43	49	58	0.556034
946	3	6	10	13	20	23	27	34	42	56	0.580498
947	2	3	9	13	15	21	31	35	43	55	0.540245
948	0	2	5	8	10	13	16	20	26	30	0.493262
949	0	1	2	4	6	7	10	14	19	24	0.596638
950	2	2	2	5	12	16	21	26	33	43	0.589224
951	1	2	5	9	16	22	29	31	42	47	0.502717
952	0	4	6	10	15	25	36	45	52	59	0.580897
953	1	2	4	9	11	16	24	33	41	50	0.621751
954	3	7	13	17	21	29	42	52	59	63	0.465332
955	1	2	4	7	13	18	25	33	44	51	0.565535
956	0	0	4	7	12	15	22	28	38	46	0.494994
957	0	0	0	1	5	6	6	8	9	10	0.48154
958	0	1	2	7	10	14	24	28	34	43	0.515889
959	1	5	10	14	21	26	39	53	58	74	0.492327
960	1	3	5	12	17	24	34	45	53	65	0.613227
961	4	8	9	14	19	26	33	42	53	61	0.514971
962	2	4	8	15	20	23	33	39	45	50	0.594335
963	1	5	9	15	20	25	35	45	56	66	0.47966
964	0	2	3	10	18	28	37	41	46	51	0.576412
965	1	4	7	12	19	28	40	47	56	60	0.526944
966	0	3	7	11	15	18	27	33	39	46	0.452233
967	1	5	10	15	21	26	29	41	46	55	0.546336
968	1	5	10	15	20	27	29	33	48	52	0.497163
969	0	5	8	14	22	27	34	44	56	63	0.564408
970	0	3	5	9	15	22	27	36	44	53	0.492662
971	0	0	0	0	0	0	0	0	0	0	0.371066
972	1	6	9	16	23	28	36	48	58	73	0.557599
973	3	5	8	12	20	31	36	47	61	75	0.548205
974	0	0	0	0	0	0	0	0	3	6	0.45926
975	1	5	7	14	25	33	37	46	53	60	0.589883
976	1	1	2	4	4	4	4	6	7	9	0.464451
977	1	5	15	16	22	30	39	47	59	73	0.552603
978	0	0	3	5	11	15	22	29	36	41	0.534276
979	0	4	6	10	16	24	29	38	49	59	0.44658
980	1	3	6	11	21	28	34	43	52	63	0.397462
981	2	3	7	13	22	33	41	52	65	79	0.547344
982	1	6	9	14	23	34	43	49	53	62	0.556855
983	2	3	7	11	18	27	33	45	50	59	0.523388
984	1	3	7	11	17	22	34	43	56	69	0.553242
985	1	1	5	8	10	18	26	38	46	59	0.494248
986	0	0	3	10	17	24	36	44	50	59	0.496584
987	0	1	5	12	17	27	33	43	51	63	0.585108
988	0	0	3	3	4	9	13	18	21	26	0.401633
989	1	2	8	16	22	29	33	44	54	72	0.558113
990	2	4	9	11	16	21	33	46	63	73	0.556246
991	2	2	4	6	10	12	19	25	33	38	0.540105
992	0	1	1	1	6	7	11	15	23	29	0.453685
993	1	2	10	17	23	26	35	46	60	79	0.509795
994	1	1	6	6	14	20	29	39	48	63	0.460536
995	0	1	6	9	18	29	44	57	70	83	0.476728
996	1	4	7	11	17	23	28	41	46	54	0.379677
997	0	2	5	6	15	21	27	37	50	65	0.511315
998	0	4	7	13	27	36	45	56	74	86	0.516271
999	1	3	8	15	26	37	45	56	72	87	0.406544
1000	1	2	3	8	11	23	29	40	51	64	0.408629
1001	0	3	8	10	11	15	19	26	43	49	0.525522
1002	1	2	4	12	19	28	41	52	66	80	0.436595
1003	0	0	3	6	6	6	6	8	10	11	0.323117
1004	0	1	5	11	17	24	34	48	61	75	0.504012
1005	1	1	5	11	13	20	27	39	50	64	0.412973
1006	4	5	10	15	25	34	46	61	75	85	0.376469
1007	1	1	5	11	20	31	42	54	66	84	0.502308
1008	2	6	11	17	25	30	46	62	78	90	0.436337
1009	1	1	4	7	13	18	25	30	37	47	0.390684
1010	2	9	12	19	30	39	46	59	76	87	0.40565
1011	0	0	1	1	3	4	6	6	9	12	0.253022
1012	1	2	3	12	17	27	39	47	61	77	0.388968
1013	1	7	11	17	27	37	50	59	72	86	0.465143
1014	1	5	7	12	23	31	46	55	65	76	0.398161
1015	1	4	6	12	18	29	43	53	63	82	0.419111
1016	1	6	9	19	29	37	44	56	66	77	0.404524
1017	2	2	6	9	11	18	22	25	32	40	0.275396
1018	0	4	8	12	19	30	42	56	67	85	0.376727
1019	1	2	8	12	18	26	38	51	65	84	0.350895
1020	1	4	9	13	25	34	47	55	66	76	0.272523
1021	0	3	6	15	23	35	46	54	66	75	0.302366
1022	3	6	9	15	20	23	29	38	47	60	0.342741
1023	0	4	10	13	17	22	29	44	58	66	0.438056
1024	1	3	10	19	28	38	54	61	72	87	0.480333
1025	0	2	3	5	9	18	23	27	34	43	0.528215
1026	1	4	8	14	17	25	29	32	39	47	0.261414
1027	3	6	9	19	24	29	35	47	56	67	0.267879
1028	0	2	10	19	26	34	39	49	62	69	0.340901
1029	2	3	7	13	18	28	40	50	66	72	0.367225
1030	2	4	6	12	21	27	42	54	66	75	0.398358
1031	1	5	7	9	16	23	29	36	47	56	0.495769
1032	3	7	13	22	27	41	50	64	72	84	0.426575
1033	1	4	7	11	17	29	44	52	67	79	0.381175
1034	0	2	7	10	20	29	37	46	58	67	0.422295
1035	1	5	11	13	18	32	39	49	57	69	0.376012
1036	0	5	11	19	23	31	40	52	60	71	0.406303
1037	0	1	2	4	6	8	14	17	21	29	0.407758
1038	1	3	7	15	23	30	42	56	70	81	0.414034
1039	0	3	5	8	12	21	29	34	42	51	0.449843
1040	1	3	8	19	26	38	45	58	69	80	0.563405
1041	2	6	9	15	20	29	40	50	61	73	0.461487
1042	1	3	6	15	25	31	41	53	66	77	0.409913
1043	2	2	6	20	29	34	44	52	63	76	0.388807
1044	0	0	0	0	4	6	7	14	21	29	0.383845
1045	2	3	10	16	27	34	40	54	62	77	0.532316
1046	0	4	7	10	19	34	45	58	68	75	0.425054
1047	0	2	7	14	20	27	40	50	66	73	0.407667
1048	0	0	0	3	6	7	9	13	14	22	0.492052
1049	0	3	7	13	19	30	41	49	63	75	0.417679
1050	0	0	1	5	8	10	12	17	20	24	0.543992
1051	1	1	2	6	14	21	33	42	53	63	0.4859
1052	1	5	7	10	12	20	29	40	56	69	0.58628
1053	1	5	10	15	22	32	38	47	55	71	0.59098
1054	0	2	7	11	14	19	27	35	45	51	0.523098
1055	3	5	11	16	22	28	37	48	59	70	0.472312
1056	0	3	7	14	17	22	28	39	49	65	0.495339
1057	1	5	9	13	17	27	32	41	55	72	0.483086
1058	1	1	9	14	18	26	38	49	62	76	0.424393
1059	0	1	3	9	15	21	28	34	41	49	0.563102
1060	0	0	2	5	6	7	7	8	8	10	0.379528
1061	1	3	3	9	12	20	27	35	40	50	0.538107
1062	3	6	9	17	22	28	40	51	62	76	0.546902
1063	0	0	0	0	0	0	5	7	11	12	0.408545
1064	0	1	7	14	23	29	36	42	55	70	0.573801
1065	2	5	6	10	13	21	29	37	53	65	0.610062
1066	1	3	7	12	20	25	33	42	51	67	0.613384
1067	0	0	0	0	0	0	0	2	3	3	0.335719
1068	1	3	5	10	17	20	24	37	49	61	0.602446
1069	0	0	4	9	15	22	28	32	42	45	0.505909
1070	1	2	5	11	17	23	36	48	59	70	0.423951
1071	4	7	8	12	23	32	41	53	67	78	0.530029
1072	1	2	5	6	9	14	20	22	31	40	0.396821
1073	1	5	10	18	27	38	47	56	65	76	0.505837
1074	0	3	5	12	17	25	35	44	58	68	0.467348
1075	1	2	3	6	9	11	15	20	23	29	0.421998
1076	0	3	9	14	23	33	42	57	64	79	0.458184
1077	1	5	8	15	23	30	39	52	65	78	0.470263
1078	1	4	9	14	22	27	39	50	68	76	0.441456
1079	0	3	9	13	22	32	42	54	65	80	0.5141
1080	1	2	8	13	20	32	42	49	59	72	0.49576
1081	0	5	7	10	14	19	25	37	50	64	0.550738
1082	0	2	3	3	7	10	14	20	22	31	0.449051
1083	0	1	6	10	15	26	34	40	50	66	0.528986
1084	0	0	0	0	0	1	1	1	1	2	0.279438
1085	0	5	7	15	18	25	30	39	50	60	0.554159
1086	0	2	4	6	9	11	14	19	25	29	0.52481
1087	1	5	9	18	24	35	42	46	55	62	0.471181
1088	0	1	1	3	9	14	19	22	29	32	0.446541
1089	0	1	3	5	7	8	10	11	15	18	0.490397
1090	0	3	8	10	14	20	24	28	30	39	0.489929
1091	1	1	5	8	14	18	26	30	36	45	0.478014
1092	2	5	13	20	28	33	45	51	59	70	0.479051
1093	1	4	8	14	23	32	40	55	60	67	0.53781
1094	1	3	7	10	16	23	32	38	42	50	0.512299
1095	1	2	4	8	13	18	27	34	47	61	0.567847
1096	0	1	4	6	12	19	27	33	46	55	0.470274
1097	0	4	9	17	27	36	45	54	63	72	0.453012
1098	0	0	0	3	4	6	10	13	19	29	0.53399
1099	1	4	7	13	17	20	28	38	50	59	0.564973
1100	0	0	1	2	2	3	4	8	13	19	0.453767
1101	0	2	5	6	12	17	21	25	33	39	0.448598
1102	0	1	4	5	9	16	20	27	36	43	0.493113
1103	0	0	0	1	2	3	3	4	6	7	0.422811
1104	0	0	0	2	3	6	9	12	15	18	0.43015
1105	1	1	3	6	8	9	14	22	29	37	0.504791
1106	3	3	8	10	19	28	36	41	51	57	0.524677
1107	1	1	3	5	8	12	16	21	25	34	0.600076
1108	0	1	4	6	10	14	22	30	36	39	0.47469
1109	0	2	3	5	10	15	19	24	34	41	0.498919
1110	1	2	3	6	11	15	21	24	30	35	0.57795
1111	2	3	8	14	22	29	34	41	53	61	0.529397
1112	0	1	3	4	7	10	11	16	20	28	0.557454
1113	1	7	9	14	22	29	36	42	52	58	0.564813
1114	0	1	2	2	3	6	8	9	12	16	0.61845
1115	2	7	9	18	25	36	47	54	64	74	0.606193
1116	4	6	10	16	23	34	41	54	65	72	0.606917
1117	0	1	2	2	4	4	5	8	9	10	0.509154
1118	0	0	4	8	11	15	20	28	36	44	0.552891
1119	0	0	0	3	8	13	18	22	32	33	0.507812
1120	2	5	9	14	25	32	42	55	64	77	0.571459
1121	0	1	1	5	9	13	18	23	27	34	0.5762
1122	0	0	0	2	4	6	6	7	11	12	0.479827
1123	0	0	0	1	1	1	1	2	3	3	0.507962
1124	0	2	7	12	18	22	29	34	44	56	0.606138
1125	0	0	5	13	19	27	37	47	54	62	0.588891
1126	0	0	0	1	3	4	9	12	17	25	0.494903
1127	0	1	3	9	14	21	30	35	45	55	0.683144
1128	3	4	7	16	23	33	43	47	55	66	0.538997
1129	0	1	2	4	7	8	12	18	24	30	0.528181
1130	2	5	13	18	24	31	40	52	60	72	0.506613
1131	1	2	3	6	11	17	23	26	36	44	0.590506
1132	0	0	0	1	3	3	3	4	8	10	0.497584
1133	0	0	0	2	3	4	7	8	9	10	0.506622
1134	2	8	13	16	24	34	40	46	55	66	0.528974
1135	2	7	10	16	21	29	39	47	61	69	0.54403
1136	0	1	9	16	22	33	40	54	65	77	0.608422
1137	1	1	1	4	7	11	17	25	26	30	0.664928
1138	0	4	12	16	22	27	33	42	53	65	0.698944
1139	1	5	6	13	17	26	32	40	53	60	0.570362
1140	3	6	12	19	26	30	33	36	41	51	0.527483
1141	0	1	2	4	6	7	8	9	10	13	0.434962
1142	2	5	13	19	26	31	36	47	58	65	0.603787
1143	0	1	1	4	5	6	9	17	21	26	0.599903
1144	2	4	10	14	22	27	31	42	48	56	0.534665
1145	1	8	13	21	27	34	44	53	65	76	0.625554
1146	0	0	8	13	19	26	28	35	37	48	0.642511
1147	2	7	10	17	25	37	45	52	62	70	0.648268
1148	1	4	9	17	23	28	35	42	48	54	0.524197
1149	1	4	8	11	18	28	33	43	52	64	0.601819
1150	2	6	12	18	25	32	39	49	60	69	0.518058
1151	3	5	12	19	24	27	38	49	64	79	0.565683
1152	0	4	7	10	21	27	37	49	56	66	0.655382
1153	0	3	8	8	14	20	26	33	40	51	0.600199
1154	0	1	4	5	11	14	18	23	29	35	0.614706
1155	1	3	8	16	18	26	33	44	57	64	0.624587
1156	0	4	10	19	24	29	38	47	62	70	0.602124
1157	0	1	6	12	18	27	36	47	56	62	0.676973
1158	0	6	9	11	14	23	31	37	45	53	0.588583
1159	3	5	11	18	25	34	39	51	62	77	0.631662
1160	2	5	8	9	15	22	28	31	36	40	0.55292
1161	1	4	9	16	19	23	29	37	42	47	0.512942
1162	0	3	11	15	20	30	44	52	65	78	0.623242
1163	0	0	0	3	7	12	16	20	25	31	0.55524
1164	0	4	9	12	19	29	38	45	53	70	0.48117
1165	1	3	11	16	27	34	40	50	62	71	0.529487
1166	0	2	3	7	11	16	18	26	33	45	0.558518
1167	0	0	4	8	14	19	24	31	40	53	0.738497
1168	0	1	4	5	9	14	15	18	25	36	0.683162
1169	0	1	2	4	6	7	8	14	23	31	0.66712
1170	0	1	1	3	5	6	7	10	15	17	0.648919
1171	0	1	2	6	10	15	20	24	33	38	0.642111
1172	1	2	3	7	13	19	24	32	44	49	0.549425
1173	0	1	3	6	7	9	10	13	16	20	0.54522
1174	0	0	1	3	3	4	6	9	12	14	0.502132
1175	2	7	14	22	28	41	57	67	79	87	0.631218
1176	1	2	5	5	7	9	12	15	18	23	0.613877
1177	0	0	0	0	1	3	4	4	7	12	0.600879
1178	1	6	11	18	23	31	41	48	55	63	0.632637
1179	1	6	10	19	24	31	40	51	60	69	0.596437
1180	0	1	1	3	8	14	17	25	32	43	0.501417
1181	3	5	10	12	20	29	35	49	58	73	0.58594
1182	0	2	4	8	10	11	18	21	31	38	0.544336
1183	1	1	3	8	14	19	27	36	42	49	0.641469
1184	0	2	5	10	16	22	28	41	46	55	0.650747
1185	0	1	1	3	7	8	10	12	17	25	0.640694
1186	1	2	6	11	20	27	36	49	62	69	0.665639
1187	0	0	0	2	2	4	7	9	11	13	0.564671
1188	0	2	6	7	12	14	21	30	40	51	0.533926
1189	3	7	10	15	19	24	37	47	62	67	0.689589
1190	0	4	12	19	27	40	47	59	70	81	0.673593
1191	0	1	2	3	7	9	13	19	28	33	0.727454
1192	2	5	11	14	23	34	37	48	57	63	0.5725
1193	1	1	5	8	11	16	22	34	39	48	0.575488
1194	2	6	8	18	23	29	32	39	44	54	0.574876
1195	0	1	3	4	7	10	15	20	28	37	0.513649
1196	0	0	0	2	5	10	12	19	24	28	0.668546
1197	0	5	6	15	23	35	45	54	65	75	0.607239
1198	1	2	5	12	20	31	40	49	58	69	0.616865
1199	0	0	1	3	3	4	4	6	6	7	0.637762
1200	1	4	10	19	29	34	50	54	65	84	0.676044
1201	2	3	5	10	15	23	31	37	48	55	0.70078
1202	2	4	5	7	15	18	23	31	39	45	0.635497
1203	2	8	11	18	23	30	34	41	55	64	0.674249
1204	0	5	10	19	32	43	48	56	68	75	0.61558
1205	1	5	14	20	29	37	43	52	67	79	0.688997
1206	1	3	10	18	29	38	47	57	67	78	0.620734
1207	0	1	2	3	5	5	7	12	15	20	0.655792
1208	0	5	9	16	24	28	37	44	55	63	0.644813
1209	0	1	3	8	13	19	28	36	47	53	0.678967
1210	1	2	5	14	18	28	36	45	60	68	0.657221
1211	0	2	4	4	12	17	21	26	32	37	0.667887
1212	3	5	8	13	15	21	32	42	52	69	0.64713
1213	0	3	6	12	17	24	32	45	54	68	0.63881
1214	0	1	2	6	8	9	14	21	33	39	0.756492
1215	0	2	4	11	13	22	26	33	38	45	0.691677
1216	1	1	11	17	23	29	33	46	59	67	0.607655
1217	0	0	1	2	4	5	6	6	12	14	0.688737
1218	0	3	9	19	30	38	54	62	69	83	0.640654
1219	0	0	0	0	0	0	0	1	2	2	0.647325
1220	0	0	0	1	4	5	8	10	13	16	0.671479
1221	3	5	12	16	31	35	44	53	64	78	0.678466
1222	0	2	3	5	10	14	20	28	43	54	0.62805
1223	0	0	0	0	2	2	2	2	3	5	0.628776
1224	0	0	1	2	3	5	5	5	8	8	0.656654
1225	0	0	1	1	1	1	3	5	7	8	0.683245
1226	0	1	3	3	6	9	12	13	17	17	0.641636
1227	1	4	8	17	27	33	43	51	61	73	0.660715
1228	3	6	11	15	24	33	41	53	69	75	0.669188
1229	0	1	5	10	12	14	20	23	30	33	0.71587
1230	1	3	9	14	22	31	43	53	66	77	0.67845
1231	0	3	7	12	19	27	39	49	65	77	0.661051
1232	1	3	7	17	29	39	48	56	67	79	0.693927
1233	1	3	8	17	25	33	41	55	64	76	0.662491
1234	1	2	6	8	15	19	23	29	37	48	0.744308
1235	2	4	11	20	28	41	52	65	71	84	0.655784
1236	0	2	3	5	9	12	17	21	31	38	0.72177
1237	1	4	11	20	27	36	42	51	65	74	0.626835
1238	1	2	4	6	8	13	15	19	26	31	0.676368
1239	1	1	3	3	6	8	10	13	21	26	0.695449
1240	0	0	0	2	4	6	9	12	14	16	0.73217
1241	0	2	2	4	8	18	26	31	38	42	0.708605
1242	0	3	4	6	15	16	22	32	41	50	0.637342
1243	2	2	7	17	25	33	45	58	67	75	0.657034
1244	0	2	6	9	13	23	29	35	43	52	0.674679
1245	0	0	8	14	19	30	42	49	62	76	0.703047
1246	0	2	6	14	18	29	33	39	49	61	0.640684
1247	1	5	9	12	18	25	36	45	57	73	0.705711
1248	0	5	9	17	20	29	40	49	54	65	0.652087
1249	4	7	11	20	28	34	43	55	70	79	0.654527
1250	0	3	10	17	27	40	54	65	76	86	0.68035
1251	1	2	5	8	16	23	30	41	50	61	0.676578
1252	1	2	4	11	15	18	25	36	45	56	0.739523
1253	0	1	3	9	15	21	22	28	37	48	0.739647
1254	1	7	12	18	23	40	51	61	75	82	0.667875
1255	2	5	9	15	22	27	38	50	57	66	0.676117
1256	0	2	4	7	13	20	26	31	38	45	0.70292
1257	1	4	9	16	22	30	39	48	55	58	0.696935
1258	0	0	0	4	7	11	19	25	32	37	0.669741
1259	2	6	13	21	26	37	45	53	62	76	0.625413
1260	3	8	11	15	22	34	46	52	59	69	0.630839
1261	2	7	12	18	29	35	42	47	55	63	0.688254
1262	2	9	13	16	23	27	33	40	49	53	0.696939
1263	1	3	5	10	20	23	36	41	45	51	0.698671
1264	0	0	1	2	2	4	6	9	10	14	0.775366
1265	0	0	0	3	7	10	13	16	22	26	0.697179
1266	2	6	9	15	21	29	39	50	56	61	0.631536
1267	1	2	6	12	18	23	34	39	50	63	0.651322
1268	1	3	4	7	13	19	26	34	40	47	0.704078
1269	1	2	6	9	13	19	22	27	39	49	0.620389
1270	1	6	14	21	30	39	48	59	70	80	0.673897
1271	1	3	5	13	18	26	32	43	49	56	0.625746
1272	1	4	6	7	11	17	21	25	35	42	0.626748
1273	1	2	3	9	15	21	28	36	45	55	0.690669
1274	0	6	9	12	20	29	34	37	47	53	0.678163
1275	1	1	1	1	1	2	2	2	5	6	0.674967
1276	3	5	16	24	30	38	47	56	64	72	0.708043
1277	0	0	0	0	0	0	3	4	7	8	0.743293
1278	2	5	9	15	21	29	37	49	61	70	0.665556
1279	0	1	1	3	11	13	20	25	30	36	0.739901
1280	1	4	7	13	22	26	32	41	45	57	0.670648
1281	1	4	8	16	20	26	33	37	44	57	0.686299
1282	2	3	4	6	12	15	22	26	32	38	0.729457
1283	0	2	4	7	15	24	33	40	49	56	0.635043
1284	0	4	9	13	21	28	39	45	50	57	0.640202
1285	2	5	10	15	28	32	37	45	50	57	0.627788
1286	1	1	3	5	11	14	17	20	22	25	0.637174
1287	0	0	4	10	15	19	26	29	37	45	0.669036
1288	1	2	5	9	13	18	26	32	40	50	0.740249
1289	0	0	2	4	8	12	18	22	33	42	0.786444
1290	1	7	11	17	20	29	36	45	48	59	0.654677
1291	0	0	0	0	2	2	2	3	4	6	0.722389
1292	1	2	6	10	14	20	24	34	39	46	0.703435
1293	0	0	0	0	1	5	8	14	15	20	0.680027
1294	0	1	4	5	12	16	24	35	37	42	0.723028
1295	1	1	3	5	9	12	15	20	26	36	0.646464
1296	0	4	5	6	11	12	16	16	16	17	0.707309
1297	1	1	4	8	11	16	18	25	36	47	0.703573
1298	1	3	5	7	11	18	24	26	35	46	0.711655
1299	1	1	2	3	7	10	13	16	18	25	0.686305
1300	1	1	1	5	6	7	8	13	17	20	0.720124
1301	1	4	6	7	10	18	27	30	42	49	0.669368
1302	1	3	4	9	15	20	24	30	39	43	0.6733
1303	1	2	3	6	9	14	18	23	32	35	0.680367
1304	0	1	4	7	16	19	24	25	29	37	0.651169
1305	0	2	5	8	11	13	20	23	27	31	0.688728
1306	2	5	8	13	17	22	33	38	48	55	0.695798
1307	0	0	0	1	6	8	10	13	16	21	0.741653
1308	1	3	7	10	15	24	30	36	38	45	0.775497
1309	0	1	2	5	7	8	8	13	17	20	0.803167
1310	2	6	10	13	15	18	25	28	33	43	0.704434
1311	0	0	5	8	15	20	23	27	30	37	0.653341
1312	0	0	2	5	5	10	10	11	17	26	0.658592
1313	0	0	0	1	1	7	11	15	20	23	0.733561
1314	0	0	4	6	10	13	15	20	25	36	0.752136
1315	0	3	6	10	12	15	19	22	29	30	0.691444
1316	1	5	7	10	13	18	21	26	34	39	0.682161
1317	0	2	4	6	9	15	19	25	36	41	0.767111
1318	0	0	5	12	15	20	23	33	39	45	0.775696
1319	0	1	6	11	18	22	27	34	46	50	0.761781
1320	0	1	5	7	9	13	15	20	26	35	0.611896
1321	1	4	6	9	15	21	31	38	44	51	0.74974
1322	0	1	1	1	1	1	1	4	7	9	0.470473
1323	0	2	5	9	13	24	39	48	55	62	0.708502
1324	1	2	7	12	16	22	28	35	40	52	0.753948
1325	2	2	9	15	21	27	31	38	42	52	0.678964
1326	0	1	6	14	24	31	37	42	53	61	0.814068
1327	1	2	6	6	6	7	8	12	17	21	0.703451
1328	0	1	1	6	12	18	23	27	40	45	0.786124
1329	0	1	2	2	3	4	4	4	5	6	0.729991
1330	0	0	1	4	7	10	12	18	20	24	0.751283
1331	0	2	5	11	21	28	33	45	53	60	0.767002
1332	0	1	9	12	16	24	32	41	48	60	0.791675
1333	1	4	8	11	17	23	29	40	52	58	0.734557
1334	0	5	9	15	21	27	35	44	51	59	0.796724
1335	0	3	6	8	15	23	28	35	42	51	0.767592
1336	2	3	5	9	15	25	29	40	43	54	0.720391
1337	1	3	7	13	22	29	34	48	55	60	0.798241
1338	0	4	8	15	22	28	33	42	54	60	0.807006
1339	0	1	2	6	13	24	31	37	45	53	0.794961
1340	0	2	4	7	12	16	22	32	40	53	0.748919
1341	0	0	3	5	8	14	20	25	29	35	0.763737
1342	1	5	7	9	12	23	38	46	57	65	0.81597
1343	2	5	7	11	17	25	33	41	52	61	0.771305
1344	0	1	1	6	7	10	13	18	23	27	0.797954
1345	0	2	5	8	10	14	21	30	33	41	0.810453
1346	0	0	0	0	1	3	3	3	9	10	0.719209
1347	0	3	9	16	19	25	30	39	47	57	0.774845
1348	0	4	5	9	15	18	22	28	33	36	0.774086
1349	1	1	1	2	5	8	10	17	19	21	0.770756
1350	1	6	10	12	17	22	23	30	36	40	0.762491
1351	2	9	12	15	23	30	35	41	50	58	0.809995
1352	0	1	1	4	7	11	12	17	19	24	0.777193
1353	0	1	3	7	15	20	23	27	33	39	0.781898
1354	1	1	3	6	12	18	31	40	50	62	0.791549
1355	3	6	13	19	22	28	36	45	55	60	0.810937
1356	2	7	14	16	19	27	34	39	50	60	0.818645
1357	0	2	6	9	13	16	17	21	24	29	0.786897
1358	4	9	13	18	20	25	33	41	51	60	0.814438
1359	0	0	1	6	13	15	25	32	41	50	0.824734
1360	2	4	11	14	20	28	38	46	50	57	0.813428
1361	2	8	12	19	23	28	39	51	56	68	0.795448
1362	2	7	13	17	22	28	31	40	49	60	0.817746
1363	0	1	1	1	2	2	5	8	13	14	0.782482
1364	2	4	11	21	26	30	37	45	51	56	0.793316
1365	0	2	5	7	8	10	13	14	16	19	0.801853
1366	1	8	11	17	25	33	46	54	58	66	0.798776
1367	0	2	9	14	17	21	29	35	42	48	0.758047
1368	1	2	7	14	20	30	37	42	53	68	0.798097
1369	2	6	9	14	21	27	31	40	47	60	0.760129
1370	1	3	8	17	22	29	34	43	48	51	0.75156
1371	2	7	11	14	24	28	38	43	48	56	0.769578
1372	0	1	3	7	11	14	18	24	33	41	0.761477
1373	0	0	0	0	1	1	4	7	12	16	0.765853
1374	0	1	2	4	6	8	12	19	22	26	0.761576
1375	2	3	12	18	24	31	38	47	51	52	0.791141
1376	5	8	11	21	30	38	44	49	58	71	0.741497
1377	0	7	16	23	31	38	42	50	59	70	0.724807
1378	6	12	21	32	37	40	53	62	66	72	0.670135
1379	4	14	19	27	36	39	43	50	56	61	0.762528
1380	6	14	24	33	38	45	51	59	62	72	0.686685
1381	0	7	16	21	28	40	49	55	68	76	0.730316
1382	0	5	17	23	33	44	55	69	83	96	0.760189
1383	0	0	4	5	10	22	29	39	51	64	0.700455
1384	2	7	20	24	30	38	55	68	83	93	0.724661
1385	0	7	16	31	43	51	65	77	92	107	0.727175
1386	0	0	0	0	0	5	8	11	21	29	0.692486
1387	2	4	13	22	34	49	62	76	90	101	0.670457
1388	3	11	24	29	42	54	70	82	100	116	0.715683
1389	3	8	17	25	42	55	73	84	98	109	0.699414
1390	1	1	1	2	3	6	11	17	22	31	0.793006
1391	0	1	2	3	5	10	14	22	25	31	0.621444
1392	0	0	2	5	11	13	14	18	25	37	0.705427
1393	1	6	13	24	34	45	56	64	76	89	0.76024
1394	3	9	22	34	43	53	66	77	93	110	0.641089
1395	0	0	2	3	5	6	9	11	14	16	0.712043
1396	5	8	12	16	29	41	54	72	89	103	0.594209
1397	4	10	19	29	39	50	68	81	92	108	0.640802
1398	0	0	1	2	4	5	6	6	9	11	0.607624
1399	2	3	9	21	32	51	59	75	94	109	0.624213
1400	6	10	13	23	31	45	64	75	90	109	0.691916
1401	2	7	13	22	31	48	58	75	91	106	0.624744
1402	1	3	14	23	36	46	51	58	71	81	0.587485
1403	2	9	18	25	40	51	67	84	99	119	0.69173
1404	6	11	16	19	27	43	54	65	84	102	0.636478
1405	3	8	14	24	36	44	61	79	92	110	0.705313
1406	1	4	11	17	25	33	45	57	77	91	0.720405
1407	2	4	11	24	38	48	66	81	99	113	0.711087
1408	3	10	20	26	37	52	68	78	97	110	0.718377
1409	1	6	17	29	43	55	69	85	98	116	0.611758
1410	1	3	3	4	6	7	8	11	15	18	0.609106
1411	2	10	17	37	50	63	72	83	98	118	0.541728
1412	2	5	14	23	32	49	68	82	100	120	0.669356
1413	0	3	7	14	23	32	45	60	75	90	0.632858
1414	2	8	16	24	41	52	64	77	87	103	0.568544
1415	5	12	19	33	44	57	71	83	100	113	0.706264
1416	2	6	11	17	25	41	54	67	81	89	0.68528
1417	1	6	15	29	43	61	75	90	108	124	0.466877
1418	4	7	14	22	33	44	58	70	86	104	0.593944
1419	1	1	1	1	2	2	2	2	2	2	0.398323
1420	1	8	15	24	36	49	59	72	86	100	0.397455
1421	0	0	0	0	0	0	2	3	4	6	0.490081
1422	2	2	4	8	9	13	20	24	30	36	0.625473
1423	6	10	16	25	30	42	55	64	74	88	0.518287
1424	1	7	18	27	45	66	82	89	105	118	0.484689
1425	1	1	1	5	9	11	13	15	16	18	0.464918
1426	1	6	10	14	16	24	33	40	48	59	0.668828
1427	3	7	13	16	19	26	30	40	54	65	0.55258
1428	4	9	14	14	20	30	36	46	57	67	0.658509
1429	2	3	6	9	17	32	46	63	80	95	0.208751
1430	2	8	20	32	42	49	62	74	88	99	0.261196
1431	1	3	6	12	15	19	28	40	54	65	0.163901
1432	3	12	23	41	55	68	77	90	106	121	0.148905
1433	1	8	21	31	41	59	74	91	109	131	0.16881
1434	2	4	13	18	30	48	67	89	104	120	0.207894
1435	5	17	29	40	50	62	79	94	105	128	0.285107
1436	3	6	15	23	37	57	74	92	105	120	0.197062
1437	5	15	27	38	46	61	84	98	111	129	0.202196
1438	3	12	28	39	51	63	78	95	112	133	0.192867
1439	0	0	3	4	7	8	15	18	28	39	0.220271
1440	5	13	23	31	40	60	79	95	113	129	0.227813
1441	1	3	6	8	14	24	31	41	51	66	0.0647591
1442	1	2	4	11	15	23	30	42	56	72	0.378114
1443	4	8	11	22	38	55	72	92	109	123	0.223974
1444	3	10	23	37	50	65	85	103	115	130	0.313189
1445	2	6	9	14	19	30	44	60	80	94	0.431866
1446	1	3	6	14	26	38	52	71	91	110	0.119315
1447	2	14	28	45	56	65	80	98	110	130	0.159917
1448	6	15	23	36	48	57	76	85	104	119	0.180571
1449	1	2	8	14	29	45	64	82	98	114	0.0818014
1450	5	15	28	41	47	65	83	100	113	129	0.351861
1451	1	2	3	6	13	20	30	44	56	74	0.0737567
1452	4	13	21	37	48	62	81	99	116	136	0.0257708
1453	5	13	24	34	50	63	82	99	114	127	0.18593
1454	1	8	16	27	42	60	80	96	105	126	0.033524
1455	5	12	23	36	54	64	77	95	107	122	0.220159
1456	2	9	21	31	39	50	64	71	86	104	0.187794
1457	1	3	12	17	26	38	51	66	78	97	0.0318613
1458	1	5	9	12	16	27	37	48	61	76	0.042155
1459	4	13	26	38	52	61	70	75	92	107	0.225515
1460	5	13	29	44	51	68	83	91	104	115	0.306488
1461	1	7	14	27	33	46	64	77	90	106	-0.07213
1462	1	7	18	34	47	53	62	76	89	108	0.0705742
1463	4	10	20	31	41	52	67	72	89	101	0.14956
1464	0	6	13	19	30	41	56	68	86	102	0.16385
1465	3	11	25	33	41	52	65	73	83	104	0.151646
1466	8	17	30	42	54	66	74	80	103	123	0.146121
1467	5	15	27	41	54	65	72	78	92	110	0.177693
1468	2	8	13	21	28	36	50	58	71	88	-0.0268242
1469	4	9	22	33	48	60	75	87	99	112	0.203228
1470	0	2	7	8	12	17	28	39	49	63	-0.0285523
1471	0	1	3	11	19	37	54	73	90	109	0.229887
1472	4	8	16	30	44	54	60	74	86	102	0.199642
1473	2	5	13	18	27	38	47	57	65	83	0.12548
1474	2	6	11	21	31	40	54	69	84	97	0.0261069
1475	5	11	16	22	33	47	56	65	79	97	0.184422
1476	0	2	7	9	19	34	46	67	83	106	-0.0176685
1477	2	12	23	28	38	48	58	71	87	110	0.178447
1478	3	11	19	28	41	55	70	91	108	127	0.13086
1479	6	13	21	36	51	63	81	98	112	126	0.193343
1480	1	2	4	6	11	21	30	37	52	69	-0.105362
1481	2	6	12	21	34	53	68	88	103	127	0.169863
1482	2	5	11	26	36	49	72	92	108	128	0.0230734
1483	1	3	9	19	32	46	68	88	105	127	0.0956713
1484	2	5	9	19	31	42	51	63	71	85	0.0890702
1485	5	12	18	28	42	61	77	98	117	135	0.129468
1486	1	3	10	18	26	37	45	62	76	93	0.0140467
1487	1	3	8	20	33	46	62	77	91	110	-0.0317672
1488	2	5	6	11	19	23	30	42	48	58	-0.0677975
1489	0	3	9	15	24	32	40	50	65	80	-0.0842667
1490	1	7	11	16	24	32	40	52	63	79	0.138999
1491	0	9	13	20	27	40	48	60	71	86	-0.0878801
1492	2	12	17	26	37	59	76	94	111	129	-0.0203465
1493	4	10	17	25	31	44	56	74	89	103	-0.0519085
1494	2	10	17	27	38	45	54	67	82	102	-0.0172567
1495	1	5	11	20	30	37	47	64	77	93	-0.1294
1496	3	8	15	23	33	42	53	66	82	94	0.0307885
1497	1	8	14	25	35	44	54	71	90	101	0.143755
1498	2	3	10	13	17	23	33	40	48	60	-0.0544821
1499	3	8	17	25	38	50	58	76	94	110	-0.0850602
1500	1	1	5	13	25	42	53	74	91	108	0.234889
1501	0	3	7	12	21	32	48	59	71	88	0.157682
1502	4	8	15	23	35	47	55	67	80	97	0.0223549
1503	1	2	8	11	18	28	33	45	57	73	0.0254022
1504	2	5	8	16	18	25	35	44	52	65	-0.226973
1505	1	9	21	28	42	54	71	97	112	130	-0.119707
1506	2	7	21	31	38	48	63	78	94	111	0.106761
1507	0	1	5	10	15	21	27	39	53	72	0.281605
1508	3	9	14	24	34	48	57	65	77	95	0.0479688
1509	0	9	18	23	39	56	77	92	109	129	-0.0705268
1510	4	16	23	33	48	64	81	100	116	139	0.0932525
1511	4	10	16	27	41	49	59	70	83	101	0.0947205
1512	2	9	15	28	36	48	54	64	77	89	-0.0942821
1513	6	14	20	25	38	47	60	75	92	107	-0.00939748
1514	4	10	21	31	45	57	73	92	111	131	-0.0289457
1515	6	15	23	26	38	48	62	81	94	111	0.0184912
1516	2	5	11	19	26	30	38	49	60	73	-0.0129747
1517	3	11	21	32	44	60	73	86	102	119	0.0518408
1518	2	8	21	29	36	51	69	89	107	130	-0.0255869
1519	4	9	20	32	40	48	60	74	85	97	0.13557
1520	5	10	24	32	40	56	64	80	101	111	0.000146535
1521	3	5	16	26	33	45	58	76	87	100	-0.0511992
1522	4	5	15	24	33	43	52	70	84	97	0.0552756
1523	2	12	18	28	48	58	68	80	97	112	-0.0543368
1524	2	8	15	23	34	47	65	82	101	115	0.246237
1525	4	10	20	32	46	61	78	98	112	136	0.0854172
1526	4	11	16	23	34	47	53	68	82	99	-0.0399595
1527	2	9	22	29	35	52	70	90	109	131	-0.108416
1528	4	4	9	23	29	40	50	66	79	92	-0.272818
1529	5	12	17	28	40	49	59	71	81	99	-0.0267341
1530	1	14	26	38	53	69	84	99	108	122	0.0771471
1531	2	6	21	29	48	63	82	98	123	136	-0.0753118
1532	1	8	17	29	45	57	70	80	99	119	-0.0571133
1533	4	11	21	36	49	65	72	88	106	121	0.0188385
1534	5	16	30	48	62	75	88	101	122	138	-0.00468486
1535	0	9	22	37	52	65	78	91	106	121	0.0125471
1536	3	16	24	42	61	74	84	96	113	128	-0.10237
1537	4	11	19	30	46	55	66	83	100	114	-0.0878518
1538	4	12	27	46	65	85	97	110	124	139	0.0383871
1539	5	16	27	39	59	75	90	104	125	147	-0.0849695
1540	1	9	23	40	51	67	76	95	112	127	-0.0690033
1541	2	10	25	42	56	72	84	101	118	139	-0.0887228
1542	2	8	18	33	45	59	72	89	114	133	-0.0575086
1543	1	3	6	12	14	26	42	54	70	86	-0.0144303
1544	2	6	11	13	21	29	39	47	58	79	0.155142
1545	1	6	11	17	22	34	46	65	79	95	-0.0478732
1546	3	9	21	33	51	64	83	102	121	140	-0.0322902
1547	7	15	31	43	62	77	86	100	122	139	0.0621
1548	3	7	17	21	34	51	66	83	98	116	0.0454744
1549	0	2	6	16	30	39	50	65	83	102	-0.0439699
1550	2	8	13	27	37	50	62	79	99	119	-0.0476539
1551	1	8	11	15	27	38	47	63	78	103	0.0298841
1552	3	3	9	18	27	43	54	66	83	102	-0.0769361
1553	0	7	17	33	51	64	83	103	129	148	0.0247799
1554	2	4	13	22	32	42	57	71	92	105	-0.0840006
1555	3	11	29	44	59	75	84	101	119	138	-0.00267696
1556	3	11	23	33	46	59	69	86	101	121	0.138896
1557	3	13	18	27	39	52	64	79	100	117	0.0840588
1558	4	11	21	34	43	57	74	92	109	127	-0.0324765
1559	2	5	15	26	40	49	67	84	107	123	0.234335
1560	4	10	19	25	33	51	68	84	103	124	-0.0532591
1561	3	5	10	24	38	54	68	91	105	123	0.036672
1562	3	14	28	42	58	70	77	95	112	126	0.11102
1563	1	2	4	12	19	30	42	57	72	87	0.156627
1564	1	12	28	44	56	65	79	93	115	130	-0.0321432
1565	0	0	0	2	5	11	19	29	45	64	0.20036
1566	4	11	14	21	28	37	46	55	69	87	0.022844
1567	1	4	11	20	32	40	50	61	75	93	0.141945
1568	1	3	4	8	12	17	26	42	62	79	-0.0663042
1569	2	7	11	20	29	40	52	64	78	99	0.320413
1570	4	10	17	29	37	49	58	75	87	100	0.13365
1571	2	11	21	28	39	45	54	70	85	105	0.124354
1572	3	8	16	22	31	42	50	61	74	91	0.0699812
1573	4	8	13	25	36	43	52	68	81	99	0.061478
1574	1	3	14	22	31	44	61	79	97	108	-0.0578904
1575	2	7	12	24	35	46	60	76	88	103	0.158699
1576	1	6	11	14	19	29	45	56	72	89	0.0297179
1577	3	10	15	27	32	41	51	62	77	92	0.168484
1578	1	9	16	27	39	51	61	78	91	109	0.207089
1579	1	4	7	9	13	21	32	41	55	69	0.212113
1580	0	5	8	16	28	38	53	73	96	113	-0.0932873
1581	1	5	15	29	44	60	74	92	115	131	0.084365
1582	2	7	13	21	32	46	60	77	96	115	0.206277
1583	6	9	20	27	38	45	56	69	83	99	-0.000924512
1584	0	3	6	9	15	19	26	38	51	69	-0.100473
1585	4	7	10	24	35	44	53	69	88	99	0.129361
1586	3	10	19	24	39	50	65	82	98	114	0.377258
1587	0	0	0	0	0	0	0	0	0	0	0.40288
1588	0	5	16	22	33	47	60	79	97	108	0.365943
1589	5	13	22	33	46	57	69	85	109	127	0.10016
1590	1	7	22	33	45	59	70	83	100	113	0.156812
1591	1	5	9	19	32	42	52	65	81	102	0.0798262
1592	0	0	3	6	14	20	26	38	53	69	0.263287
1593	3	6	15	28	39	50	64	83	96	112	0.244964
1594	2	8	12	23	34	47	63	79	96	113	0.366867
1595	0	2	9	15	27	36	52	70	88	108	0.0680965
1596	4	8	12	18	29	44	60	72	87	106	0.195995
1597	2	6	11	20	29	41	59	75	93	112	0.11253
1598	2	9	13	20	29	41	57	78	96	112	0.317906
1599	2	5	19	29	38	54	72	88	103	114	0.173705
1600	2	5	15	26	38	52	72	86	98	115	0.381979
1601	2	3	4	4	6	8	8	11	13	18	0.382218
1602	1	5	13	16	18	22	28	33	38	46	0.550278
1603	3	12	14	18	25	29	34	41	47	53	0.542569
1604	4	7	13	20	31	38	52	65	76	91	0.506248
1605	0	3	11	22	28	36	42	49	55	68	0.450527
1606	7	11	13	19	27	33	42	54	63	79	0.594234
1607	3	7	14	20	26	31	39	50	56	65	0.597636
1608	1	2	3	5	10	13	19	21	22	23	0.5489
1609	5	6	10	17	23	29	38	44	57	69	0.617447
1610	2	7	12	21	29	40	52	64	77	91	0.682224
1611	1	6	9	18	26	32	39	42	51	59	0.489835
1612	1	3	4	9	15	23	35	45	55	66	0.583458
1613	2	6	12	16	26	44	53	63	82	92	0.590994
1614	0	0	0	0	0	0	1	1	1	1	0.557433
1615	0	2	3	4	7	10	17	20	24	29	0.552202
1616	0	2	3	5	8	10	14	17	22	25	0.611839
1617	2	5	13	23	33	40	55	63	70	82	0.577143
1618	4	8	16	24	35	44	53	70	82	93	0.648495
1619	3	5	13	26	37	46	55	70	86	102	0.550253
1620	2	3	8	11	18	23	27	32	42	50	0.672123
1621	2	7	11	18	23	33	42	50	63	80	0.679826
1622	0	2	8	18	30	36	50	64	73	85	0.690557
1623	3	5	14	22	31	38	49	65	76	87	0.706433
1624	2	8	13	17	22	32	41	52	62	77	0.63752
1625	2	7	13	22	29	41	50	64	75	84	0.614826
1626	1	2	6	8	12	16	22	34	42	46	0.760142
1627	2	6	9	17	20	29	41	55	68	78	0.496591
1628	0	4	12	14	20	29	40	50	61	74	0.664567
1629	3	5	9	18	29	40	53	63	70	81	0.638073
1630	1	2	2	5	6	9	11	14	14	21	0.775634
1631	1	4	11	19	27	35	46	58	74	83	0.69138
1632	1	4	5	8	17	27	40	52	65	80	0.704029
1633	0	6	10	16	25	39	53	62	78	96	0.619356
1634	3	10	14	23	29	41	48	60	70	80	0.741231
1635	0	5	13	21	26	35	46	58	70	83	0.633329
1636	5	10	16	25	33	41	49	53	61	66	0.665635
1637	0	0	0	0	0	1	2	2	2	4	0.65489
1638	4	13	19	30	38	48	58	63	66	74	0.653712
1639	3	7	12	20	26	35	46	54	68	79	0.641391
1640	4	15	22	29	41	48	55	65	67	73	0.721901
1641	1	1	1	2	2	5	9	14	18	19	0.662809
1642	5	11	18	28	35	42	49	58	61	67	0.714983
1643	2	8	17	26	33	38	49	53	61	67	0.704504
1644	10	15	21	30	34	44	55	62	73	81	0.687334
1645	12	22	28	36	41	53	61	67	73	88	0.659569
1646	3	7	13	18	24	34	44	56	65	70	0.719532
1647	8	14	24	30	39	46	52	61	66	77	0.675002
1648	9	16	25	36	41	49	57	63	79	84	0.68971
1649	11	18	29	34	37	49	57	67	75	82	0.688335
1650	6	18	27	34	40	44	49	58	65	72	0.753376
1651	0	3	7	12	20	21	31	40	49	54	0.732798
1652	8	16	22	31	38	48	61	73	79	90	0.695444
1653	10	17	24	36	41	53	60	74	80	89	0.731379
1654	3	5	12	17	23	34	45	53	62	69	0.747575
1655	11	15	26	35	42	47	54	64	75	84	0.745814
1656	9	14	18	26	33	40	50	58	67	77	0.72531
1657	0	0	0	1	2	2	5	5	9	12	0.665871
1658	0	6	14	19	33	42	52	60	72	82	0.757094
1659	4	6	10	16	23	29	34	42	51	60	0.776782
1660	5	14	22	30	36	45	59	65	75	88	0.708652
1661	0	0	1	4	10	14	18	22	31	40	0.779585
1662	0	1	1	3	5	6	10	14	18	25	0.723562
1663	1	6	13	20	25	34	44	49	57	66	0.707514
1664	1	1	5	9	14	24	29	32	38	47	0.763099
1665	0	1	2	6	14	16	23	31	37	56	0.791406
1666	2	4	7	11	19	22	27	34	46	53	0.741387
1667	2	11	17	26	37	46	56	63	77	89	0.724151
1668	2	9	12	19	28	37	49	62	75	90	0.719195
1669	0	2	4	15	21	29	41	53	65	77	0.793517
1670	0	4	7	12	19	26	35	37	44	52	0.733021
1671	3	5	9	15	20	29	38	47	57	72	0.759481
1672	1	3	3	6	10	13	19	27	34	48	0.793507
1673	0	1	4	5	9	15	22	30	38	48	0.776495
1674	2	6	9	16	21	29	36	45	54	65	0.768404
1675	2	4	9	20	31	39	45	53	67	76	0.736061
1676	0	3	6	8	11	19	30	32	42	51	0.763281
1677	0	0	1	3	4	8	12	15	19	23	0.755816
1678	0	1	2	2	3	7	11	17	23	28	0.72374
1679	2	6	12	15	24	31	42	48	57	69	0.740303
1680	1	2	7	11	19	24	31	44	53	66	0.772096
1681	0	2	7	11	19	26	30	43	52	63	0.773679
1682	1	2	6	10	20	28	39	47	54	66	0.771796
1683	1	2	4	9	15	21	33	38	49	62	0.723038
1684	2	8	14	20	30	37	43	57	67	73	0.718216
1685	0	3	6	12	21	30	37	46	59	68	0.806491
1686	0	1	4	9	13	16	23	29	36	40	0.796935
1687	2	4	9	12	22	31	40	46	57	67	0.797523
1688	2	4	7	11	18	25	32	47	58	69	0.81375
1689	2	4	5	13	16	21	30	41	49	62	0.777555
1690	0	3	8	11	16	19	25	27	34	42	0.764927
1691	0	1	4	7	13	16	25	29	35	41	0.73988
1692	0	0	0	0	0	0	1	1	1	1	0.663024
1693	1	4	8	14	18	27	35	49	61	74	0.788032
1694	0	4	7	10	15	23	32	42	52	59	0.735225
1695	0	1	2	3	4	8	12	18	20	22	0.778285
1696	0	1	1	2	5	9	13	16	23	26	0.777053
1697	0	0	0	1	2	2	2	5	8	10	0.739572
1698	0	0	0	0	1	1	1	2	2	2	0.764931
1699	0	0	1	7	10	16	26	38	44	59	0.781559
1700	0	0	0	0	0	0	1	1	2	3	0.714933
1701	0	3	7	14	21	29	35	46	67	86	0.815799
1702	1	3	7	15	20	27	39	44	52	60	0.798279
1703	0	2	4	7	11	17	24	33	43	54	0.775986
1704	0	2	4	4	8	9	13	18	22	29	0.772158
1705	0	3	5	11	15	28	38	46	54	64	0.749577
1706	0	0	3	5	12	14	20	25	34	42	0.760671
1707	0	1	4	12	14	19	27	36	44	51	0.744243
1708	1	1	2	4	7	12	17	23	30	34	0.768005
1709	0	0	1	3	6	7	8	11	14	18	0.687259
1710	0	0	3	7	8	11	14	16	19	26	0.764915
1711	0	0	2	6	7	8	12	18	24	25	0.776797
1712	1	5	10	13	20	23	30	45	60	67	0.771252
1713	0	2	5	5	18	23	29	37	46	59	0.758132
1714	0	0	2	4	8	9	12	17	22	31	0.747057
1715	1	1	1	2	3	6	9	9	9	11	0.789792
1716	1	6	9	13	21	30	33	43	51	60	0.774969
1717	0	1	1	6	9	15	21	24	31	36	0.699612
1718	1	4	7	14	22	28	33	43	50	57	0.75238
1719	1	2	2	6	9	11	19	20	23	30	0.695972
1720	1	4	9	10	14	20	24	32	38	43	0.656822
1721	1	1	3	5	7	12	13	16	18	22	0.725654
1722	0	0	7	11	16	18	24	33	41	51	0.679852
1723	1	4	7	11	15	25	29	37	46	52	0.745783
1724	1	1	4	6	10	11	18	25	30	40	0.704308
1725	0	2	8	11	18	22	29	34	35	40	0.716798
1726	1	4	8	13	16	22	31	37	42	50	0.73215
1727	1	4	7	12	16	23	27	33	43	51	0.740601
1728	0	1	6	7	13	15	19	26	32	36	0.71155
1729	1	4	9	13	17	22	28	38	49	58	0.743694
1730	0	3	7	10	17	22	26	35	47	56	0.714338
1731	1	1	4	5	8	13	19	26	31	39	0.755343
1732	0	3	4	7	10	14	20	27	29	41	0.713529
1733	1	3	6	8	12	18	25	30	33	40	0.748325
1734	1	3	10	15	17	20	26	28	39	43	0.752389
1735	1	2	5	7	8	12	16	22	24	33	0.736141
1736	2	5	10	13	16	25	34	41	53	62	0.698842
1737	0	2	6	8	13	16	22	25	28	34	0.776879
1738	0	0	0	1	1	1	2	2	4	5	0.769397
1739	0	1	2	3	4	6	9	12	17	22	0.747184
1740	1	3	3	4	4	6	7	10	14	21	0.771466
1741	0	2	2	3	8	11	12	19	23	28	0.689985
1742	2	5	8	10	13	19	21	25	29	32	0.733786
1743	2	3	5	8	11	18	22	26	37	42	0.690413
1744	0	0	1	1	2	5	8	14	17	22	0.657123
1745	1	2	6	12	16	24	29	40	47	52	0.700731
1746	1	3	4	7	11	14	19	24	29	34	0.694281
1747	0	0	3	4	8	13	15	21	26	35	0.7398
1748	1	2	3	3	8	12	14	19	25	33	0.70024
1749	2	3	5	8	12	13	16	19	28	34	0.705302
1750	0	1	3	7	10	14	22	27	35	39	0.662568
1751	1	1	3	6	7	7	15	21	29	33	0.752036
1752	0	1	2	5	7	11	15	19	25	31	0.673887
1753	0	0	4	6	8	13	18	24	26	34	0.735932
1754	0	2	3	5	12	18	30	38	47	56	0.707226
1755	0	2	4	10	12	18	25	31	36	42	0.695358
1756	0	0	0	1	3	8	9	16	18	23	0.70409
1757	2	4	6	13	16	23	29	33	38	45	0.694426
1758	0	0	1	2	2	3	4	4	6	10	0.685976
1759	0	0	1	2	2	5	8	16	22	27	0.729983
1760	1	4	5	9	13	18	20	24	30	38	0.700557
1761	0	1	1	1	4	5	5	5	6	8	0.630796
1762	0	0	2	4	8	12	16	19	22	31	0.697725
1763	1	1	1	5	8	12	15	17	21	28	0.679411
1764	0	2	5	9	15	18	25	30	34	43	0.729396
1765	0	1	1	3	4	5	5	9	11	12	0.737848
1766	1	2	3	6	12	18	24	32	43	47	0.747857
1767	0	1	2	5	6	14	16	23	31	38	0.687884
1768	0	2	2	4	5	6	8	8	9	15	0.66248
1769	0	0	0	4	10	15	22	29	39	47	0.669122
1770	0	0	1	1	2	2	2	2	4	5	0.739831
1771	0	0	2	3	3	4	5	6	7	9	0.679913
1772	0	2	3	6	10	15	19	25	32	36	0.67207
1773	0	1	2	2	3	7	10	14	19	27	0.601341
1774	1	3	3	5	7	9	11	14	17	21	0.730149
1775	0	1	5	9	18	25	31	34	37	47	0.716447
1776	0	0	2	5	6	11	16	18	22	26	0.755439
1777	0	4	5	8	13	14	16	22	27	31	0.70409
1778	0	0	0	2	4	8	9	10	16	24	0.62798
1779	1	2	4	10	12	19	24	35	41	51	0.672338
1780	0	1	1	1	2	7	11	17	21	26	0.725619
1781	3	7	9	16	25	32	36	46	56	62	0.75494
1782	0	4	6	11	14	15	17	23	31	35	0.655405
1783	1	3	9	18	28	36	42	48	57	64	0.726599
1784	1	3	4	7	10	16	19	25	33	39	0.741416
1785	0	1	4	7	12	14	19	26	33	38	0.636908
1786	1	5	8	13	16	21	30	37	42	52	0.667919
1787	0	0	0	0	0	0	1	2	3	5	0.670164
1788	0	2	3	6	8	13	17	23	30	39	0.732884
1789	1	4	7	14	19	24	27	34	44	55	0.667561
1790	0	0	0	3	3	3	5	6	8	11	0.622216
1791	2	4	6	11	16	22	24	34	41	46	0.745835
1792	0	1	3	4	8	10	16	17	19	22	0.688227
1793	0	2	5	6	10	17	21	27	32	38	0.753816
1794	2	4	7	13	18	22	31	36	47	55	0.698032
1795	1	2	3	4	7	7	9	14	16	20	0.730442
1796	0	3	7	12	18	21	27	33	41	51	0.621223
1797	0	2	6	10	12	17	23	32	36	50	0.635499
1798	0	0	0	1	1	1	3	5	7	8	0.653581
1799	2	4	9	14	21	32	36	43	57	68	0.70964
1800	0	1	2	5	8	11	15	16	19	24	0.568754
1801	0	0	1	2	2	4	8	9	11	12	0.622549
1802	0	2	5	15	18	24	27	32	34	44	0.66196
1803	1	4	5	9	12	16	19	27	32	38	0.691944
1804	0	1	3	8	12	14	16	19	26	33	0.682078
1805	1	4	4	6	11	15	20	25	32	39	0.661912
1806	3	4	7	12	20	30	36	43	52	62	0.717283
1807	0	0	1	3	4	7	9	17	20	25	0.592648
1808	0	0	1	4	8	9	16	22	28	31	0.738384
1809	2	3	8	12	13	16	21	23	28	34	0.700833
1810	1	3	4	11	15	20	31	38	45	55	0.63432
1811	0	0	3	9	11	17	24	32	40	49	0.723182
1812	1	3	6	6	6	13	19	25	28	32	0.71314
1813	1	2	7	9	18	23	31	35	47	58	0.662999
1814	2	6	7	14	21	25	33	38	48	55	0.674248
1815	1	2	5	7	10	14	18	22	25	32	0.6964
1816	2	6	10	15	23	30	32	37	44	52	0.681328
1817	0	0	4	5	10	15	17	25	27	33	0.646529
1818	0	0	0	2	3	4	4	5	8	10	0.654489
1819	0	1	1	4	4	6	11	12	18	23	0.648134
1820	1	6	11	16	20	30	35	43	49	57	0.718709
1821	2	5	9	13	16	18	23	26	30	36	0.734595
1822	5	8	11	16	24	32	40	47	54	64	0.713821
1823	0	1	1	1	2	2	2	2	5	6	0.613094
1824	2	2	3	3	6	13	19	21	26	28	0.621109
1825	2	5	9	15	18	25	33	38	46	56	0.75553
1826	0	2	8	13	18	25	33	36	46	60	0.68849
1827	0	0	0	0	0	1	2	2	2	2	0.26619
1828	0	0	1	3	5	6	11	13	20	23	0.636396
1829	0	0	0	0	0	0	0	0	0	1	0.55366
1830	0	0	3	6	7	13	16	21	27	32	0.678193
1831	0	1	6	10	11	22	29	38	46	52	0.605137
1832	0	0	1	3	4	9	10	12	17	23	0.661531
1833	1	3	9	12	16	20	30	39	47	56	0.71191
1834	0	0	1	1	2	3	3	3	3	3	0.596397
1835	2	5	8	12	17	25	29	32	41	49	0.608994
1836	3	7	10	13	19	28	35	37	51	59	0.661672
1837	1	5	13	17	22	29	33	45	51	58	0.713994
1838	1	4	8	14	20	26	32	40	46	54	0.682405
1839	1	5	8	13	20	25	30	39	43	53	0.600296
1840	1	1	1	1	2	6	9	15	19	27	0.580117
1841	0	2	2	3	5	11	16	23	33	38	0.616454
1842	2	4	6	8	15	23	32	38	47	56	0.618648
1843	1	3	7	14	21	28	37	43	54	65	0.669831
1844	2	8	14	21	28	33	40	50	59	66	0.634118
1845	0	0	1	1	3	5	11	15	20	22	0.512948
1846	2	6	14	18	21	30	40	48	58	68	0.652372
1847	0	1	6	13	19	26	32	42	51	60	0.615945
1848	2	6	13	22	31	39	46	59	68	82	0.628659
1849	0	2	4	8	16	24	30	37	49	62	0.609595
1850	0	0	1	3	8	11	15	26	34	40	0.613982
1851	1	3	9	16	21	29	41	47	57	66	0.687911
1852	2	5	12	16	24	31	38	45	58	67	0.676395
1853	0	1	4	10	15	21	25	30	37	46	0.569914
1854	1	8	12	23	26	31	38	45	55	67	0.628674
1855	0	3	9	14	22	32	42	51	62	75	0.646917
1856	0	1	1	2	3	6	9	16	23	29	0.553913
1857	0	2	4	8	13	18	27	33	43	53	0.59676
1858	0	3	6	12	20	27	35	48	62	71	0.646188
1859	0	0	1	4	7	8	11	13	18	26	0.571603
1860	3	8	12	23	28	39	48	57	64	72	0.599108
1861	3	4	10	16	24	32	35	43	48	57	0.676755
1862	0	1	3	5	7	8	11	14	19	20	0.509092
1863	5	7	9	19	26	37	45	59	67	80	0.626396
1864	0	0	0	3	6	10	13	15	19	24	0.58242
1865	0	0	1	1	1	3	3	5	7	10	0.630275
1866	1	7	11	20	31	36	43	55	66	75	0.623438
1867	1	1	5	13	18	23	35	40	49	58	0.577916
1868	1	4	8	15	18	22	34	43	50	55	0.588681
1869	3	8	11	18	29	38	50	60	71	80	0.605106
1870	0	0	3	5	10	15	19	25	36	46	0.56318
1871	0	0	3	6	10	14	21	25	28	34	0.519148
1872	0	2	5	8	15	19	27	34	36	43	0.521593
1873	0	0	2	2	2	3	3	3	4	6	0.457825
1874	0	1	3	6	10	14	18	29	40	50	0.593426
1875	0	0	0	0	0	1	1	3	3	3	0.535061
1876	0	0	1	1	1	3	4	8	8	11	0.51438
1877	0	0	0	2	5	7	10	14	20	24	0.653723
1878	0	3	5	5	12	16	26	33	43	55	0.586393
1879	2	6	12	19	28	34	45	53	64	75	0.639411
1880	1	4	8	17	31	38	46	57	65	77	0.667313
1881	3	5	11	20	27	37	40	50	56	58	0.571902
1882	0	0	1	1	2	3	3	4	4	5	0.515613
1883	0	5	7	15	19	26	34	42	54	68	0.610405
1884	1	1	4	10	14	19	25	31	39	44	0.652732
1885	0	3	12	15	27	38	48	61	75	83	0.490139
1886	0	3	3	8	15	24	35	45	57	71	0.547315
1887	2	5	6	10	16	27	36	48	62	72	0.511459
1888	0	0	1	1	1	1	2	2	4	7	0.47842
1889	0	1	2	3	5	9	12	22	27	34	0.58952
1890	0	1	3	4	7	11	12	14	19	24	0.553543
1891	2	5	13	21	29	36	45	56	63	73	0.562418
1892	2	6	11	15	23	31	38	51	64	74	0.614903
1893	1	9	12	16	21	26	34	40	48	60	0.634747
1894	1	4	7	14	17	22	38	53	64	76	0.606826
1895	0	0	0	0	2	4	7	10	14	15	0.474381
1896	0	2	5	5	8	12	15	22	24	30	0.534364
1897	0	3	8	13	22	34	41	49	57	67	0.576736
1898	0	0	1	1	4	6	8	9	14	20	0.490672
1899	0	1	2	3	7	9	14	19	21	30	0.56499
1900	2	4	6	9	18	27	35	48	55	65	0.606657
1901	1	1	6	8	12	19	23	31	38	48	0.541512
1902	0	3	7	12	21	25	31	35	46	55	0.563246
1903	1	5	8	12	26	37	49	56	61	69	0.590327
1904	0	1	1	3	6	6	9	10	15	23	0.533155
1905	1	1	2	9	13	17	21	32	45	49	0.552244
1906	0	2	4	6	8	13	18	23	26	31	0.53698
1907	0	1	2	6	14	20	25	33	40	46	0.468816
1908	0	3	5	9	14	18	26	31	39	47	0.48005
1909	2	4	6	10	16	22	31	40	54	59	0.500038
1910	0	0	0	0	0	0	1	1	2	2	0.363538
1911	0	4	6	8	11	17	22	26	35	42	0.574143
1912	1	4	10	17	24	32	39	49	55	70	0.558326
1913	0	2	5	12	16	19	28	34	45	53	0.52658
1914	3	7	11	14	24	31	37	53	63	75	0.463227
1915	0	0	1	2	2	5	7	8	9	10	0.420309
1916	2	4	9	15	22	32	38	40	47	57	0.519435
1917	0	2	2	3	5	5	10	17	21	28	0.527072
1918	2	4	10	16	21	27	34	45	57	67	0.627945
1919	1	1	2	3	3	4	5	6	6	7	0.51608
1920	0	0	0	0	0	1	2	3	4	6	0.512621
1921	0	1	5	5	8	13	19	23	28	34	0.509485
1922	0	0	1	4	6	8	14	17	18	26	0.544584
1923	1	3	5	6	12	21	25	29	38	44	0.521442
1924	2	4	9	14	18	29	35	46	56	68	0.42545
1925	1	4	8	14	19	25	35	45	61	73	0.51549
1926	0	0	0	0	0	0	2	4	6	6	0.43711
1927	1	2	7	12	21	27	36	44	54	59	0.468214
1928	1	1	4	5	8	15	20	29	38	47	0.502093
1929	2	6	6	8	16	22	30	38	42	46	0.541331
1930	0	0	1	3	7	9	11	13	20	23	0.504251
1931	1	2	3	9	12	14	17	23	32	40	0.358267
1932	0	0	2	4	7	11	13	18	23	24	0.479333
1933	0	2	5	6	8	10	14	21	33	38	0.413729
1934	1	5	7	15	22	29	39	49	60	74	0.462519
1935	1	4	9	12	18	28	34	39	46	53	0.518818
1936	0	1	4	10	12	17	24	30	39	53	0.515625
1937	0	0	1	3	8	13	19	26	31	33	0.402988
1938	0	1	1	4	7	15	19	24	28	38	0.491979
1939	0	0	3	7	14	22	25	36	40	51	0.451281
1940	2	3	9	12	19	28	36	44	52	64	0.520083
1941	0	3	6	7	15	20	27	35	46	53	0.508986
1942	0	3	4	5	9	18	23	26	34	43	0.516835
1943	0	2	5	9	13	16	20	29	36	46	0.496873
1944	0	0	0	1	2	4	5	9	13	19	0.554365
1945	1	2	5	10	12	17	23	28	36	43	0.472916
1946	1	1	1	2	6	9	15	21	28	33	0.434064
1947	2	5	9	17	20	27	33	42	52	63	0.502671
1948	1	3	8	10	14	27	34	38	49	60	0.496848
1949	1	2	4	5	7	11	15	21	26	33	0.482855
1950	0	5	6	8	11	17	24	29	43	59	0.457502
1951	0	1	3	4	5	6	11	19	27	32	0.414883
1952	0	6	8	15	23	29	35	47	53	64	0.510258
1953	3	4	10	12	19	25	31	39	51	67	0.529966
1954	1	2	4	10	17	27	34	39	51	65	0.620496
1955	1	3	6	13	17	21	28	40	49	59	0.553908
1956	0	2	4	8	13	18	28	39	48	57	0.544689
1957	0	1	3	5	11	18	24	27	32	40	0.544055
1958	1	4	5	14	21	31	39	56	71	81	0.392271
1959	1	6	8	16	23	31	42	54	62	75	0.345725
1960	1	5	9	13	20	25	35	43	52	58	0.527251
1961	1	1	2	6	14	23	35	45	57	73	0.47921
1962	0	3	7	11	18	29	38	53	68	76	0.479617
1963	1	2	9	13	22	30	39	51	63	77	0.578978
1964	0	2	6	13	20	32	39	52	64	76	0.509765
1965	2	8	12	18	21	34	47	51	60	71	0.359291
1966	2	4	9	15	23	30	35	43	55	63	0.424075
1967	1	1	5	7	11	17	25	33	39	51	0.59059
1968	0	3	3	4	10	19	29	41	55	67	0.512486
1969	0	1	6	7	11	17	28	37	43	47	0.446257
1970	1	2	8	17	27	36	48	59	65	78	0.46985
1971	2	7	10	16	24	30	40	50	59	69	0.347033
1972	1	4	10	17	25	30	37	48	62	75	0.348536
1973	0	2	7	12	15	17	25	30	36	48	0.490207
1974	0	3	7	10	21	32	45	53	67	74	0.540541
1975	2	4	6	6	11	14	19	21	25	32	0.470573
1976	3	5	11	17	23	34	44	53	64	77	0.425982
1977	0	0	1	3	3	3	7	11	18	23	0.417005
1978	2	5	8	12	23	26	33	42	49	61	0.5004
1979	2	7	9	17	24	30	38	46	59	74	0.401826
1980	0	0	0	0	1	1	3	5	7	10	0.398347
1981	2	3	8	15	19	27	34	45	55	67	0.367502
1982	0	1	6	14	27	36	50	63	76	86	0.526763
1983	0	0	0	0	0	1	3	5	5	7	0.112265
1984	3	3	8	12	22	29	39	54	65	76	0.540322
1985	2	4	7	16	26	33	42	55	65	82	0.509379
1986	2	4	6	9	18	32	42	53	74	83	0.453315
1987	1	2	6	11	19	31	41	48	55	67	0.399367
1988	1	3	6	11	16	23	29	37	42	48	0.47722
1989	1	2	3	8	16	20	34	44	61	76	0.495487
1990	1	4	7	7	16	24	30	45	55	68	0.487613
1991	0	5	9	14	21	30	36	55	68	81	0.519439
1992	1	5	8	15	23	29	37	47	57	70	0.417799
1993	2	4	8	13	21	28	35	47	65	81	0.47438
1994	2	6	10	14	23	28	37	45	57	65	0.408824
1995	1	5	7	11	16	27	36	45	52	61	0.370543
1996	1	3	5	8	14	17	23	29	35	40	0.304212
1997	1	3	9	14	21	27	33	45	57	64	0.434626
1998	0	4	6	13	18	24	31	42	50	62	0.441816
[truncated: 7,420 more rows]

## Sheet: CeLEry
						test cell index	hit neighbors with k=20	hit neighbors with k=40	hit neighbors with k=60	hit neighbors with k=80	hit neighbors with k=100	hit neighbors with k=120	hit neighbors with k=140	hit neighbors with k=160	hit neighbors with k=180	hit neighbors with k=200	spearman corr
						0	0	2	3	8	13	20	26	36	45	59	0.868359
						1	1	4	6	8	9	18	23	29	40	49	0.896128
						2	0	3	5	11	14	20	26	34	42	54	0.898793
						3	0	3	11	20	27	38	51	63	75	86	0.879305
						4	1	4	4	9	14	20	28	41	53	60	0.876439
						5	0	0	0	0	0	0	0	0	0	0	0.839145
						6	0	1	2	7	15	20	28	39	54	67	0.898194
						7	1	3	9	13	17	26	32	42	56	67	0.893491
						8	2	3	8	12	15	24	37	46	53	64	0.885918
						9	0	1	5	8	16	24	35	45	55	71	0.894595
						10	0	2	4	12	18	29	40	56	75	95	0.890303
						11	1	3	7	12	14	20	27	33	47	58	0.898887
						12	1	3	9	13	19	26	32	39	48	61	0.896781
						13	2	8	12	17	20	24	35	46	56	71	0.895019
						14	3	3	3	5	10	17	29	43	60	74	0.888425
						15	2	6	12	16	21	26	36	48	55	66	0.895135
						16	1	6	13	18	23	32	45	54	67	83	0.886837
						17	1	2	6	9	14	22	32	40	50	61	0.896438
						18	1	3	7	17	28	35	41	51	60	67	0.897048
						19	0	2	8	13	21	30	42	52	61	68	0.885735
						20	2	5	9	12	17	23	32	41	47	59	0.898428
						21	1	3	12	21	26	33	39	51	56	64	0.897237
						22	0	2	6	9	13	17	19	23	26	30	0.885437
						23	3	4	8	10	11	14	16	18	22	29	0.859889
						24	0	1	1	1	2	2	4	4	4	5	0.72743
						25	2	4	5	8	8	12	14	16	20	28	0.851258
						26	0	2	6	7	8	9	10	13	14	16	0.858639
						27	0	0	0	1	2	2	2	4	8	12	0.661258
						28	0	0	0	0	0	1	2	2	2	2	0.0365707
						29	0	0	2	2	2	3	6	8	12	13	0.744912
						30	1	3	6	8	8	10	12	13	15	21	0.843902
						31	0	0	1	2	5	6	6	6	7	8	0.812912
						32	1	4	7	10	13	22	31	36	46	54	0.87392
						33	0	0	1	5	6	7	10	10	13	15	0.78543
						34	0	0	0	0	0	0	0	0	1	1	0.388391
						35	0	0	0	0	1	2	2	2	2	2	0.485145
						36	0	1	1	2	2	2	2	3	5	8	0.768644
						37	1	4	9	14	20	22	29	39	49	61	0.900345
						38	0	2	4	8	19	28	37	46	56	64	0.870953
						39	1	2	4	5	8	9	12	17	21	28	0.800115
						40	2	2	3	5	6	6	8	14	18	21	0.893138
						41	0	0	2	7	12	15	19	28	37	44	0.873889
						42	1	3	9	19	24	34	43	60	71	82	0.898813
						43	1	7	11	19	30	37	45	55	64	78	0.889715
						44	1	4	8	14	25	35	45	60	67	79	0.901548
						45	4	6	14	19	26	37	46	56	64	74	0.879
						46	0	2	4	12	19	26	34	42	55	63	0.905328
						47	4	7	14	19	27	41	47	54	64	72	0.892952
						48	0	3	4	6	10	16	16	18	25	31	0.905397
						49	0	2	2	5	12	15	21	28	32	40	0.851154
						50	2	4	7	9	15	17	21	24	32	45	0.898509
						51	0	1	5	14	20	26	30	38	44	57	0.876258
						52	4	9	11	16	27	36	45	50	63	74	0.891105
						53	0	1	2	3	5	9	14	20	27	30	0.814515
						54	0	4	9	15	21	30	37	47	55	60	0.89478
						55	0	2	4	8	11	15	22	27	35	43	0.867281
						56	0	0	2	6	13	17	26	35	39	40	0.888176
						57	0	0	0	0	0	0	0	0	0	0	-0.197051
						58	0	0	2	4	5	10	10	12	13	15	0.826299
						59	2	2	2	3	4	6	10	16	20	23	0.81147
						60	2	2	2	2	4	8	11	15	19	21	0.79736
						61	0	1	2	5	9	14	17	22	30	38	0.855141
						62	1	3	8	8	9	10	11	13	14	18	0.861427
						63	0	2	3	6	9	17	21	22	26	33	0.86465
						64	0	0	4	9	15	17	21	26	31	37	0.885492
						65	0	0	4	4	5	9	13	17	20	29	0.857731
						66	0	0	0	1	2	4	6	13	16	17	0.836675
						67	0	3	4	5	8	10	14	15	17	19	0.847397
						68	0	0	1	1	3	3	7	9	10	11	0.809609
						69	1	5	8	11	17	18	25	27	32	42	0.883377
						70	0	0	0	1	7	10	13	21	26	31	0.822151
						71	1	2	6	6	7	8	10	13	14	16	0.857062
						72	0	0	0	2	3	6	7	11	16	21	0.867545
						73	0	0	3	3	6	9	14	20	25	27	0.87563
						74	0	0	1	4	6	7	12	13	14	19	0.853779
						75	0	0	0	1	1	2	2	2	2	3	0.716571
						76	0	0	1	2	3	3	3	3	5	5	0.331562
						77	1	2	7	11	16	23	30	33	38	44	0.883499
						78	0	2	5	6	8	9	11	12	12	13	0.869299
						79	0	0	1	1	5	5	6	7	7	7	0.845742
						80	0	0	1	1	2	3	3	3	3	4	0.691267
						81	0	1	6	9	11	13	14	17	19	23	0.875603
						82	0	1	2	7	10	11	15	20	24	30	0.880923
						83	0	0	3	4	10	12	20	24	31	38	0.871804
						84	0	0	1	5	10	15	20	29	34	37	0.882108
						85	0	0	0	0	2	3	5	6	13	17	0.870225
						86	0	0	1	1	3	4	4	5	5	6	0.474055
						87	0	0	0	0	3	4	6	8	10	13	0.800019
						88	0	0	2	3	3	3	6	6	8	9	0.592661
						89	1	2	5	9	16	20	27	33	38	41	0.882281
						90	0	0	1	1	1	1	1	4	4	5	0.746789
						91	0	0	1	1	2	2	2	3	8	11	0.742261
						92	0	0	1	1	1	1	2	3	4	7	0.822669
						93	0	0	0	5	5	7	12	14	17	19	0.762315
						94	0	1	1	5	5	9	11	15	17	20	0.767453
						95	0	1	3	7	11	12	15	18	21	25	0.847168
						96	0	0	1	2	4	7	8	8	10	14	0.832597
						97	1	1	1	1	2	3	3	5	5	6	0.44529
						98	0	1	1	1	2	3	4	4	5	10	0.831394
						99	0	0	0	0	0	0	1	4	6	6	0.609682
						100	0	2	5	7	8	11	13	16	19	23	0.875127
						101	0	0	0	0	3	7	8	14	19	24	0.868779
						102	0	0	0	0	1	1	1	1	1	1	-0.55154
						103	0	0	1	5	6	9	10	11	15	16	0.702245
						104	0	3	3	7	9	13	14	16	23	25	0.829159
						105	0	0	1	5	6	9	11	14	15	17	0.7907
						106	0	1	1	4	5	6	6	7	9	12	0.811217
						107	0	1	2	3	7	10	15	20	21	30	0.857747
						108	0	2	3	6	9	11	15	23	27	35	0.854287
						109	0	0	2	3	5	5	6	7	9	13	0.611528
						110	0	1	3	4	5	6	6	8	10	14	0.837097
						111	0	0	1	1	1	2	4	7	11	14	0.857154
						112	1	2	2	2	2	2	2	3	6	8	0.78037
						113	0	0	0	1	1	2	4	6	8	9	0.387079
						114	0	0	0	0	2	3	5	10	12	17	0.845304
						115	0	1	2	2	4	6	7	7	10	10	0.817099
						116	0	0	0	0	1	1	1	1	2	4	-0.169278
						117	1	3	4	5	8	15	22	26	32	39	0.855044
						118	0	1	3	5	6	9	15	20	27	33	0.837913
						119	0	0	1	2	7	9	15	20	28	30	0.848615
						120	0	0	3	4	10	14	23	28	33	39	0.849995
						121	1	2	3	6	12	17	24	28	33	40	0.853922
						122	0	0	1	2	4	7	9	12	17	20	0.847103
						123	0	0	0	0	0	1	2	2	5	9	0.840567
						124	1	4	5	9	12	14	18	27	33	43	0.841114
						125	0	1	3	4	4	6	9	19	21	25	0.817646
						126	0	1	2	3	4	7	10	12	15	17	0.807531
						127	2	3	6	8	11	15	20	26	35	41	0.843451
						128	0	1	4	8	11	17	19	28	37	44	0.825737
						129	1	4	4	4	11	15	23	26	35	40	0.825872
						130	0	1	4	5	10	13	19	25	35	39	0.829273
						131	1	4	4	6	11	16	21	29	34	41	0.830041
						132	0	1	3	4	5	9	12	17	25	32	0.838392
						133	0	1	1	3	5	6	8	9	10	10	0.679727
						134	1	1	2	2	4	4	4	5	8	9	0.732504
						135	0	0	4	8	12	17	20	24	30	36	0.83376
						136	0	4	5	5	10	17	21	24	34	41	0.812561
						137	0	0	3	6	8	11	14	19	23	25	0.818654
						138	0	1	1	4	4	9	16	22	27	35	0.841469
						139	0	1	5	10	13	20	21	26	32	40	0.834066
						140	0	1	4	6	9	13	18	27	32	40	0.81309
						141	0	2	7	7	8	10	16	19	22	23	0.805267
						142	0	1	1	1	1	1	2	4	8	10	0.823794
						143	1	2	6	10	13	17	21	25	27	36	0.823323
						144	0	2	6	8	8	12	18	20	24	26	0.805336
						145	0	1	2	6	9	13	16	22	25	31	0.774528
						146	1	6	7	9	11	15	20	28	32	38	0.821235
						147	0	0	0	0	1	1	2	3	4	4	0.787104
						148	2	3	6	10	13	14	20	26	32	37	0.824731
						149	0	3	3	5	12	17	22	26	31	33	0.816048
						150	0	1	5	6	8	14	19	26	37	41	0.809821
						151	0	1	4	6	7	8	11	13	18	23	0.809493
						152	1	1	4	5	7	8	10	14	18	27	0.775515
						153	0	1	3	5	5	8	11	14	14	16	0.802946
						154	0	0	0	3	6	8	13	16	21	25	0.81316
						155	0	0	1	7	12	13	14	17	23	26	0.793431
						156	0	0	0	0	0	0	0	0	0	0	0.709319
						157	0	0	1	1	1	2	3	6	6	6	0.806224
						158	0	0	1	2	4	5	9	14	18	20	0.761638
						159	0	0	0	1	9	14	17	23	29	35	0.804055
						160	0	1	2	2	4	7	8	10	11	14	0.813058
						161	0	3	5	5	8	10	12	17	21	24	0.80112
						162	0	0	2	5	8	15	19	23	26	32	0.807745
						163	0	2	5	7	9	10	13	16	21	26	0.816633
						164	0	0	0	1	1	1	3	3	6	6	0.661624
						165	0	3	5	9	13	17	22	30	36	43	0.797317
						166	0	2	6	9	12	17	22	29	37	39	0.798462
						167	0	2	4	5	8	11	12	19	21	27	0.802789
						168	0	0	0	1	3	4	6	6	11	21	0.763552
						169	0	0	2	3	5	5	7	7	10	11	0.768484
						170	1	1	2	2	5	10	16	18	20	24	0.78481
						171	1	5	5	8	11	20	24	27	31	38	0.800905
						172	0	2	4	9	14	17	23	32	39	41	0.794995
						173	0	4	6	9	10	15	18	26	31	33	0.797171
						174	0	0	1	2	5	9	11	12	13	14	0.789942
						175	1	1	1	3	6	8	10	14	21	22	0.784448
						176	0	0	0	0	0	0	0	0	0	0	0.282018
						177	0	3	3	7	10	18	24	30	33	41	0.792929
						178	0	2	3	6	12	17	21	24	27	35	0.792897
						179	0	0	0	0	0	1	1	1	1	1	0.068563
						180	0	3	7	10	14	18	25	33	39	46	0.792983
						181	0	1	2	4	4	7	9	13	18	25	0.780978
						182	1	4	6	11	17	20	25	33	40	45	0.789367
						183	0	0	0	0	0	0	1	1	2	4	0.671501
						184	1	4	5	7	12	20	29	34	39	46	0.794188
						185	1	2	4	8	12	19	25	33	42	48	0.788356
						186	1	1	6	7	8	12	16	21	24	29	0.788811
						187	1	2	4	6	7	9	11	16	24	28	0.786557
						188	0	0	1	1	3	4	6	8	11	15	0.750069
						189	0	0	0	1	2	2	4	8	13	16	0.778542
						190	0	2	2	6	10	12	15	20	22	27	0.77506
						191	0	0	0	0	2	4	6	6	6	6	0.697881
						192	0	3	9	14	19	21	28	33	37	42	0.789224
						193	0	0	2	2	5	6	9	10	12	14	0.716336
						194	2	6	9	10	14	21	26	34	39	51	0.780974
						195	0	0	1	1	1	2	3	5	8	8	0.673292
						196	0	0	0	0	3	3	4	5	5	8	0.644676
						197	0	1	1	2	4	7	10	14	18	22	0.75941
						198	0	0	0	2	2	2	2	2	4	6	0.389678
						199	0	0	0	0	1	2	2	2	4	6	0.546239
						200	1	2	7	9	12	15	20	21	26	30	0.746113
						201	2	2	5	7	12	14	20	25	32	36	0.758077
						202	0	0	0	0	0	1	1	1	1	2	0.0558758
						203	0	3	5	12	17	22	31	39	48	55	0.769738
						204	0	0	2	3	7	11	17	21	23	34	0.77674
						205	0	2	4	11	14	20	24	34	41	48	0.776335
						206	0	2	4	7	12	17	21	29	36	44	0.767307
						207	0	0	0	0	1	1	3	3	4	4	0.571962
						208	0	4	6	9	13	20	27	36	43	56	0.786247
						209	0	2	3	8	15	16	22	29	37	44	0.778158
						210	4	6	9	13	19	21	24	30	39	46	0.784612
						211	1	4	10	16	18	21	26	31	34	44	0.776538
						212	0	1	3	11	14	23	30	37	43	54	0.782196
						213	0	3	5	8	14	20	30	33	40	49	0.781689
						214	0	0	0	0	0	0	1	1	1	3	0.680734
						215	0	0	5	11	16	22	30	35	47	55	0.78398
						216	0	2	5	6	8	11	13	18	21	27	0.781129
						217	0	3	4	7	12	17	24	25	31	37	0.778311
						218	0	1	3	7	15	22	27	40	46	55	0.77887
						219	1	2	9	11	19	22	26	30	38	45	0.778427
						220	0	0	0	0	0	0	0	1	1	1	0.512315
						221	0	5	8	9	15	19	25	30	35	37	0.77861
						222	2	4	9	12	16	22	25	29	38	50	0.785136
						223	2	5	9	12	15	20	24	31	37	43	0.779946
						224	0	1	2	5	6	14	25	31	39	46	0.781127
						225	4	5	7	9	16	20	24	28	32	36	0.782303
						226	0	2	2	4	11	12	16	21	28	36	0.784843
						227	0	2	2	3	4	6	6	7	8	8	0.710306
						228	1	4	6	10	16	21	26	30	42	48	0.788756
						229	0	1	1	1	3	4	6	8	11	14	0.757363
						230	0	2	4	5	6	8	10	14	16	21	0.781835
						231	2	2	5	6	14	21	27	34	36	47	0.794393
						232	0	0	1	1	2	2	3	4	4	5	0.689902
						233	0	0	1	3	5	11	18	23	24	29	0.785494
						234	0	2	5	10	14	17	23	28	30	39	0.799129
						235	0	1	5	8	10	12	13	19	26	30	0.773587
						236	0	1	1	2	3	6	9	14	16	24	0.784021
						237	1	2	3	7	9	11	17	21	25	32	0.802632
						238	1	1	1	1	1	2	4	5	9	13	0.799639
						239	0	0	0	0	0	0	0	1	1	1	0.174644
						240	0	0	1	3	4	4	5	11	13	19	0.747768
						241	0	0	3	5	8	11	13	20	23	31	0.803297
						242	0	2	2	2	5	5	8	13	16	21	0.765809
						243	0	2	4	6	11	15	19	24	32	36	0.7933
						244	0	0	1	2	3	4	5	7	9	11	0.753464
						245	1	1	2	6	10	12	14	18	23	30	0.80391
						246	0	0	0	0	0	0	0	0	0	0	-0.132934
						247	0	0	0	0	0	1	1	1	3	5	0.521194
						248	1	2	2	2	6	9	13	18	21	26	0.783123
						249	2	6	6	7	12	20	20	27	33	36	0.812209
						250	0	1	2	5	7	13	16	18	20	21	0.782284
						251	0	0	0	0	1	1	2	4	5	8	0.771061
						252	0	0	0	0	0	3	3	3	3	5	0.628283
						253	1	2	3	5	6	8	11	14	20	23	0.771909
						254	0	0	0	0	0	0	2	5	6	9	0.80699
						255	1	4	5	9	13	16	22	29	33	40	0.809363
						256	1	1	1	1	1	2	2	4	5	9	0.807031
						257	0	1	2	5	6	9	9	13	18	24	0.7342
						258	1	1	2	3	5	9	10	12	18	21	0.81212
						259	1	2	4	7	8	10	14	16	21	23	0.799202
						260	0	0	3	3	5	8	10	12	15	17	0.794711
						261	0	0	1	2	8	10	14	21	28	33	0.825369
						262	0	0	0	0	2	4	6	8	13	18	0.810129
						263	0	0	0	4	4	6	9	12	15	15	0.78261
						264	0	0	3	3	6	8	11	14	17	19	0.711209
						265	0	1	3	4	7	14	18	21	23	26	0.813359
						266	0	0	0	0	3	3	3	4	5	6	0.413126
						267	0	0	0	0	0	1	1	1	2	3	0.694555
						268	0	0	0	7	11	15	18	26	31	39	0.818165
						269	0	0	2	4	10	13	16	22	29	35	0.830295
						270	0	0	1	3	5	8	12	18	23	28	0.818374
						271	1	4	5	8	13	14	19	23	32	37	0.817865
						272	0	0	1	2	3	4	4	6	7	9	0.637017
						273	0	0	2	2	4	6	9	10	12	17	0.779983
						274	2	3	7	9	14	17	21	25	31	38	0.817341
						275	2	2	6	9	14	18	21	24	30	38	0.829577
						276	1	1	2	4	6	8	10	12	16	18	0.812737
						277	0	1	3	6	11	12	18	22	24	27	0.762703
						278	0	0	0	0	1	3	3	6	6	6	0.461712
						279	0	1	1	3	7	8	9	16	22	25	0.742104
						280	0	2	2	4	9	14	19	28	32	36	0.817838
						281	0	0	0	2	3	8	9	11	16	18	0.764214
						282	1	3	4	7	11	12	22	24	33	35	0.827946
						283	0	0	0	0	0	1	1	2	2	2	0.772811
						284	0	0	1	4	11	14	18	19	23	27	0.784385
						285	0	1	1	2	2	2	3	3	5	5	0.453009
						286	0	1	2	3	3	6	7	7	9	9	0.65402
						287	1	1	1	3	3	5	6	7	8	10	0.711843
						288	0	3	4	7	9	15	21	30	35	42	0.825566
						289	1	3	5	8	12	16	21	24	29	35	0.828799
						290	0	0	2	2	2	2	3	4	7	9	0.79495
						291	0	0	0	1	2	4	6	9	11	13	0.765741
						292	0	0	2	6	7	7	7	9	11	13	0.643838
						293	0	1	2	3	3	10	15	19	20	22	0.800339
						294	0	2	6	9	12	19	19	22	27	35	0.826951
						295	0	0	2	2	3	3	4	6	6	6	0.81213
						296	0	1	2	4	6	10	12	18	21	27	0.852378
						297	0	0	2	4	9	13	16	25	30	37	0.812203
						298	0	0	0	1	1	1	1	1	1	1	0.733272
						299	0	2	2	3	6	10	11	17	21	23	0.828383
						300	0	0	4	6	7	9	12	14	15	20	0.718484
						301	0	0	3	5	8	15	22	27	39	48	0.8266
						302	1	4	5	8	11	16	21	28	35	44	0.846112
						303	0	1	3	3	6	9	12	15	20	24	0.834718
						304	0	0	0	4	6	6	6	6	9	11	0.796333
						305	0	0	0	0	0	0	0	0	0	0	0.676975
						306	1	1	3	3	9	12	15	18	21	23	0.839912
						307	0	0	0	0	0	0	0	0	0	0	0.683304
						308	0	3	4	6	8	12	18	24	32	39	0.852082
						309	0	1	1	3	4	4	4	5	5	5	0.794484
						310	0	1	1	3	5	7	10	15	19	23	0.808426
						311	1	2	2	2	2	4	7	8	8	10	0.798201
						312	0	0	1	2	3	3	3	4	4	6	0.797061
						313	0	0	0	0	0	1	1	1	1	1	-0.468991
						314	0	0	0	0	0	0	0	0	0	0	0.549053
						315	2	2	3	5	8	11	13	14	16	18	0.783193
						316	0	0	1	1	2	4	7	10	14	14	0.854924
						317	0	0	1	1	1	1	1	1	1	1	0.71843
						318	0	0	0	1	3	4	5	7	8	12	0.644132
						319	0	0	3	3	4	5	8	10	14	15	0.702408
						320	0	1	2	4	7	7	7	13	14	19	0.830821
						321	0	1	2	4	5	7	8	8	10	10	0.617305
						322	0	0	2	5	7	10	13	17	17	20	0.775482
						323	0	1	1	3	7	7	9	11	12	15	0.848979
						324	1	1	2	5	8	10	16	16	19	26	0.80692
						325	0	0	1	4	7	8	8	10	14	14	0.717491
						326	0	2	3	4	5	8	11	15	17	21	0.800222
						327	0	1	2	3	3	4	7	11	16	24	0.780332
						328	1	2	4	6	7	13	16	21	31	35	0.85437
						329	0	1	2	2	2	3	3	4	4	4	0.371101
						330	0	0	0	2	3	3	3	3	4	5	0.736916
						331	0	0	1	1	4	5	7	8	12	18	0.829222
						332	0	2	3	7	13	16	18	21	27	36	0.876537
						333	0	1	1	5	8	14	16	20	25	31	0.87872
						334	0	1	1	1	7	13	20	27	34	37	0.840752
						335	0	0	2	3	4	5	6	7	9	9	0.581303
						336	0	1	2	4	6	8	12	13	16	22	0.815247
						337	0	0	0	1	2	4	6	9	13	15	0.747566
						338	0	2	2	7	9	13	23	28	32	38	0.879777
						339	0	0	0	0	2	6	9	11	15	16	0.762273
						340	0	0	2	4	6	6	9	14	18	24	0.765632
						341	0	1	1	1	4	6	9	9	9	10	0.717117
						342	0	3	4	6	11	16	23	29	33	44	0.87243
						343	0	0	0	2	2	6	10	13	18	22	0.859073
						344	0	0	1	2	2	2	2	2	2	2	0.697289
						345	0	2	6	10	12	20	26	31	37	42	0.877067
						346	0	2	4	9	12	20	26	31	36	41	0.876865
						347	1	3	4	4	6	8	15	15	18	23	0.837641
						348	2	4	4	6	8	10	10	13	15	18	0.862536
						349	0	0	0	0	0	2	3	5	9	14	0.849746
						350	0	0	0	1	3	4	5	7	9	13	0.800407
						351	0	0	2	3	6	6	6	9	15	20	0.833165
						352	0	0	2	4	4	8	10	12	14	21	0.801172
						353	0	1	2	5	10	12	14	18	21	25	0.805778
						354	1	5	5	7	9	11	17	21	28	31	0.871373
						355	0	0	2	6	8	9	11	12	14	16	0.757778
						356	2	2	2	6	8	9	11	17	23	27	0.853145
						357	0	1	3	4	5	8	9	12	18	19	0.730526
						358	0	2	3	5	6	8	11	11	15	16	0.867533
						359	0	0	1	4	6	9	13	15	24	27	0.836474
						360	0	0	0	5	6	9	11	13	13	18	0.785662
						361	0	0	1	4	9	13	17	21	27	33	0.868283
						362	0	1	4	6	6	8	12	16	22	31	0.838354
						363	0	2	5	6	10	15	21	25	28	34	0.861731
						364	1	6	7	10	13	19	27	34	39	41	0.879999
						365	1	5	9	12	18	24	26	32	38	45	0.882142
						366	0	0	4	5	8	10	12	14	16	18	0.7943
						367	1	1	2	2	4	4	6	7	13	14	0.85048
						368	0	2	5	6	15	19	20	25	31	35	0.881633
						369	0	0	1	2	2	3	5	8	9	10	0.760356
						370	0	1	3	4	9	13	14	19	22	28	0.874382
						371	1	2	4	4	7	8	11	14	16	22	0.859265
						372	1	8	9	10	14	21	24	29	34	42	0.879238
						373	0	0	0	0	0	0	1	2	5	7	0.574131
						374	0	0	0	1	1	1	1	2	4	4	0.687292
						375	0	0	1	1	1	1	2	2	2	2	0.646786
						376	2	3	6	10	13	18	21	28	36	40	0.877498
						377	0	3	5	7	8	13	15	22	27	33	0.883786
						378	0	1	2	2	5	8	14	16	22	29	0.880573
						379	0	0	0	1	1	1	3	4	6	8	0.703896
						380	1	4	6	12	15	17	23	29	38	45	0.874355
						381	0	1	2	3	4	6	7	9	12	15	0.858246
						382	0	1	1	2	7	8	11	17	24	30	0.877565
						383	1	1	1	1	4	9	17	19	27	36	0.85038
						384	2	2	2	2	5	7	9	15	20	22	0.809966
						385	0	0	1	2	6	7	13	19	27	29	0.885561
						386	0	1	3	7	9	12	16	20	29	35	0.858652
						387	1	1	1	3	5	10	16	18	26	34	0.851309
						388	1	2	2	3	5	6	6	7	12	16	0.850914
						389	0	1	1	4	5	5	6	8	9	13	0.859159
						390	0	0	2	2	2	4	6	9	12	14	0.791874
						391	1	2	4	6	13	21	26	35	41	47	0.882483
						392	1	2	3	5	9	16	20	32	37	45	0.885114
						393	0	1	1	1	1	1	2	4	6	9	0.766071
						394	0	0	1	2	4	5	8	10	15	19	0.875994
						395	0	0	0	2	2	2	4	4	4	4	0.620444
						396	0	0	0	2	4	8	9	11	12	16	0.872739
						397	0	2	8	12	20	28	37	43	48	56	0.888484
						398	0	1	2	3	7	13	18	20	25	35	0.888462
						399	0	0	0	1	2	3	4	4	4	5	0.717288
						400	0	1	3	4	4	4	7	10	15	16	0.882342
						401	0	1	2	4	7	7	9	11	14	16	0.887239
						402	0	0	2	2	4	7	11	17	21	27	0.886186
						403	0	1	2	3	7	11	19	25	31	40	0.881252
						404	0	2	2	9	14	16	23	28	39	45	0.889245
						405	0	1	4	5	7	8	8	10	15	17	0.882094
						406	2	6	9	15	22	28	37	44	57	70	0.89297
						407	0	2	3	4	5	6	6	8	9	11	0.879271
						408	0	0	1	2	7	11	15	19	20	25	0.865136
						409	0	3	6	11	16	19	27	33	48	60	0.895086
						410	2	6	11	13	21	29	40	45	56	65	0.894333
						411	2	5	8	11	12	16	21	26	38	50	0.895918
						412	0	1	2	4	4	4	5	8	11	12	0.871961
						413	0	0	0	1	3	7	8	12	13	15	0.842567
						414	0	0	0	0	1	1	1	2	3	3	0.493935
						415	1	4	5	6	9	18	29	34	35	43	0.868319
						416	0	1	2	3	7	10	11	14	20	22	0.86795
						417	0	1	2	6	11	15	21	30	41	47	0.875403
						418	1	3	12	12	17	29	38	51	60	69	0.895388
						419	0	3	5	8	13	17	23	30	37	45	0.895409
						420	2	10	13	19	24	34	44	56	68	80	0.884509
						421	0	3	10	16	26	31	42	52	61	75	0.894522
						422	0	1	7	8	11	21	31	40	56	66	0.882966
						423	0	2	5	8	12	17	23	26	30	34	0.883835
						424	0	4	8	17	23	30	41	54	64	75	0.900546
						425	1	4	6	10	18	26	29	32	38	46	0.898837
						426	0	0	0	1	4	9	14	16	21	26	0.887116
						427	1	3	7	9	14	22	30	39	46	57	0.861123
						428	0	0	1	2	5	6	8	9	16	18	0.798583
						429	0	2	6	11	14	19	27	34	43	48	0.84083
						430	0	0	0	0	0	0	1	3	5	6	0.679815
						431	1	2	6	9	14	22	27	33	44	51	0.89879
						432	0	0	0	2	3	5	8	10	13	18	0.746152
						433	1	4	10	16	27	33	43	52	62	73	0.859833
						434	1	2	4	7	16	20	29	35	42	48	0.858364
						435	0	1	2	7	10	13	14	22	29	34	0.904853
						436	3	4	6	11	17	23	32	40	46	57	0.90084
						437	0	4	13	15	21	32	38	46	57	66	0.89407
						438	0	1	2	2	3	3	5	8	14	18	0.831284
						439	0	1	3	3	3	4	9	9	11	13	0.702402
						440	0	1	2	2	3	4	7	9	10	12	0.673804
						441	0	0	0	2	3	6	10	17	22	24	0.787352
						442	0	1	2	6	8	12	14	19	23	30	0.81312
						443	0	2	2	2	2	2	3	6	8	9	0.893229
						444	1	3	3	6	9	11	15	21	24	30	0.801663
						445	0	0	0	1	1	1	2	2	3	3	0.557467
						446	0	0	1	3	3	4	5	7	9	9	0.691302
						447	0	1	1	2	6	6	8	11	17	23	0.806792
						448	1	3	5	12	16	24	29	39	43	50	0.898512
						449	0	0	0	0	0	0	0	1	7	13	0.908838
						450	0	1	3	3	5	8	10	14	19	24	0.754155
						451	0	0	0	0	0	0	0	0	0	0	-0.00286209
						452	0	2	5	11	17	17	21	27	32	39	0.880478
						453	0	0	0	4	4	5	6	6	6	8	0.656028
						454	0	0	0	1	1	1	1	1	1	1	0.529123
						455	1	3	4	10	16	17	31	36	46	55	0.882481
						456	0	0	2	4	7	10	12	16	17	22	0.853726
						457	0	1	5	9	16	26	32	41	58	66	0.874494
						458	0	0	0	0	0	0	0	0	0	0	0.445124
						459	0	1	4	8	14	21	30	40	51	58	0.842994
						460	0	2	3	4	8	11	12	15	18	25	0.891514
						461	0	1	2	2	7	9	12	14	17	19	0.812426
						462	0	0	1	1	1	2	4	4	4	5	0.653498
						463	0	1	5	8	11	15	18	20	23	26	0.862518
						464	1	4	6	7	8	12	15	21	22	25	0.83907
						465	0	0	3	8	15	29	36	47	57	69	0.884874
						466	0	2	5	9	10	10	15	20	22	27	0.868793
						467	1	2	5	8	12	16	23	27	31	37	0.890347
						468	0	1	3	5	7	11	11	14	15	18	0.799476
						469	1	3	7	10	12	12	14	18	20	26	0.854949
						470	0	0	1	2	2	2	4	6	9	13	0.73219
						471	1	4	6	10	10	11	14	16	21	24	0.876862
						472	2	3	6	7	11	11	12	13	14	16	0.862747
						473	1	3	6	8	9	12	17	18	21	22	0.870297
						474	0	0	2	3	4	6	8	8	11	13	0.811393
						475	0	1	2	9	12	17	25	32	42	47	0.892797
						476	0	3	5	5	7	9	12	16	20	27	0.840666
						477	0	0	0	1	2	2	3	4	4	4	0.591104
						478	1	2	6	7	9	12	13	15	16	16	0.863938
						479	0	1	4	7	8	11	15	17	27	36	0.833755
						480	0	0	0	1	4	8	10	14	16	22	0.783022
						481	0	0	0	1	1	1	5	5	5	7	0.777193
						482	0	0	0	0	2	2	2	3	3	3	0.258046
						483	0	0	0	1	2	2	2	6	9	12	0.685163
						484	1	2	3	8	9	11	14	15	19	23	0.827468
						485	0	0	0	1	1	1	2	2	4	4	0.735989
						486	0	5	13	17	23	30	37	46	54	68	0.879544
						487	2	5	12	16	20	29	34	41	52	70	0.890456
						488	0	1	3	7	8	14	21	29	41	51	0.898516
						489	1	2	6	10	18	23	28	35	45	61	0.863552
						490	2	4	8	16	26	34	40	53	65	80	0.867826
						491	0	1	2	4	9	15	17	24	38	48	0.900073
						492	0	3	4	6	9	10	21	29	34	41	0.88268
						493	1	3	8	15	30	40	47	60	71	85	0.864372
						494	1	2	5	10	11	20	26	35	43	48	0.893545
						495	0	3	6	12	16	26	33	43	48	55	0.898018
						496	1	4	6	10	21	26	32	38	45	57	0.897669
						497	1	3	6	15	23	32	39	49	58	74	0.881498
						498	4	6	15	24	28	38	47	56	68	83	0.879613
						499	1	3	9	14	19	32	39	46	51	58	0.892681
						500	1	2	6	9	16	23	40	53	71	83	0.880124
						501	2	3	6	10	15	21	28	36	45	56	0.898462
						502	0	1	8	13	21	31	41	54	66	84	0.884364
						503	5	8	13	18	21	27	37	48	58	68	0.88989
						504	3	5	15	23	27	37	46	55	70	90	0.880374
						505	1	3	8	16	26	37	45	62	74	89	0.852364
						506	1	5	10	15	22	29	39	44	55	64	0.891338
						507	0	5	10	15	18	19	25	36	45	54	0.901459
						508	1	4	9	12	25	37	48	56	66	78	0.880693
						509	3	7	12	21	27	38	44	59	77	92	0.878783
						510	0	2	4	7	17	22	32	47	67	84	0.877674
						511	1	3	9	13	24	36	51	64	83	99	0.874762
						512	0	4	9	21	30	46	58	77	91	108	0.861445
						513	2	2	6	10	16	19	25	37	51	61	0.894947
						514	1	4	8	12	15	20	29	40	52	66	0.891966
						515	0	1	5	10	14	18	23	31	45	59	0.898948
						516	0	3	4	4	7	15	28	39	56	74	0.889358
						517	1	4	7	12	16	21	28	39	44	53	0.895617
						518	2	4	12	18	26	41	53	65	92	111	0.881986
						519	1	4	7	9	14	19	20	34	45	50	0.893501
						520	4	13	22	31	36	48	61	78	101	123	0.869296
						521	0	3	14	27	39	47	67	81	97	121	0.8534
						522	0	3	7	11	20	34	48	67	82	101	0.877124
						523	2	5	13	21	29	44	54	71	94	113	0.881882
						524	0	0	0	2	4	9	15	19	22	31	0.778087
						525	4	11	26	41	54	69	78	95	113	135	0.861402
						526	2	9	17	30	50	65	75	92	109	129	0.865076
						527	1	6	17	22	35	52	65	79	100	120	0.867693
						528	2	7	18	22	29	45	61	77	94	116	0.879132
						529	1	2	3	4	7	11	18	26	38	50	0.893124
						530	1	7	11	19	28	40	56	69	89	107	0.846176
						531	0	1	2	2	8	12	17	28	41	51	0.890337
						532	1	5	17	29	42	58	78	94	112	131	0.856672
						533	2	10	24	38	55	70	82	92	113	135	0.859368
						534	0	4	6	16	23	33	44	63	78	101	0.851939
						535	0	1	1	5	11	24	29	45	63	83	0.890779
						536	4	9	25	40	50	69	78	93	113	133	0.861757
						537	1	6	12	20	34	45	59	76	92	112	0.863885
						538	0	1	2	8	12	18	35	52	70	90	0.866799
						539	1	5	9	15	20	28	44	63	80	97	0.845628
						540	1	7	21	30	43	59	76	94	110	129	0.851936
						541	2	8	24	35	47	65	79	91	107	129	0.868835
						542	1	3	9	21	31	49	66	79	101	118	0.867397
						543	0	0	0	0	0	0	0	0	0	0	0.688756
						544	0	4	21	35	45	59	74	91	112	132	0.86607
						545	6	12	25	38	56	70	85	101	119	133	0.858899
						546	1	5	21	35	46	60	77	99	116	132	0.845129
						547	0	2	7	15	28	44	61	78	98	124	0.830365
						548	2	10	19	36	49	70	86	99	118	137	0.840908
						549	0	0	2	2	5	11	16	24	35	50	0.847837
						550	1	10	19	24	35	48	67	88	100	118	0.832296
						551	2	4	8	17	24	37	56	73	91	111	0.811683
						552	1	8	14	26	42	53	69	89	107	124	0.850635
						553	2	5	18	31	46	65	81	101	114	133	0.847869
						554	2	4	9	14	28	49	65	80	94	114	0.854427
						555	3	13	22	33	48	58	79	97	112	133	0.856905
						556	5	14	22	35	45	60	78	94	109	131	0.860878
						557	2	7	22	36	54	71	91	105	120	139	0.850626
						558	1	4	6	13	19	27	37	51	69	88	0.867865
						559	1	7	13	24	38	54	76	93	109	124	0.831118
						560	1	10	19	29	38	51	65	84	106	127	0.858243
						561	2	6	19	34	52	69	84	103	118	135	0.833478
						562	5	13	23	34	47	61	78	99	113	129	0.861249
						563	1	8	15	25	44	64	78	95	109	122	0.831508
						564	3	13	22	35	52	74	88	103	122	138	0.844658
						565	2	5	20	38	54	67	89	103	121	138	0.844838
						566	2	8	13	22	33	45	66	80	97	117	0.828723
						567	4	13	18	28	43	55	74	90	110	125	0.862471
						568	2	11	23	36	51	64	77	96	118	135	0.855204
						569	2	12	20	30	42	61	77	98	113	126	0.843254
						570	4	9	17	28	37	53	69	84	104	120	0.864068
						571	2	7	15	21	34	49	67	85	99	118	0.857441
						572	5	10	18	26	43	59	72	91	107	128	0.865441
						573	4	12	27	39	60	71	86	101	119	137	0.854722
						574	0	1	5	8	19	27	40	62	80	99	0.863221
						575	3	11	21	30	40	56	66	83	101	125	0.866521
						576	3	12	22	40	50	66	83	104	121	136	0.853215
						577	1	9	13	19	31	43	53	66	86	103	0.863262
						578	2	10	19	32	47	57	72	88	106	122	0.853806
						579	4	14	20	31	46	59	74	90	113	130	0.865222
						580	0	1	5	7	10	20	31	41	55	74	0.825391
						581	0	6	16	27	37	50	66	82	95	110	0.857846
						582	5	11	22	31	43	57	72	88	104	121	0.836072
						583	4	10	23	31	43	59	76	95	112	131	0.85918
						584	3	7	17	27	35	52	63	80	98	118	0.867852
						585	0	6	21	38	52	72	88	101	119	137	0.851975
						586	0	3	5	10	16	26	41	57	79	94	0.868176
						587	2	5	11	16	25	37	44	59	78	97	0.869769
						588	2	7	17	25	36	47	67	82	101	119	0.848534
						589	0	1	5	18	26	36	56	72	82	100	0.847229
						590	1	4	7	16	24	38	48	63	80	99	0.863452
						591	1	4	13	23	34	46	65	81	93	113	0.865995
						592	4	9	19	29	45	56	72	86	105	125	0.865601
						593	3	9	20	29	36	51	66	84	102	120	0.838741
						594	4	10	18	32	45	59	76	91	108	128	0.862305
						595	1	6	13	23	33	46	62	81	100	120	0.859393
						596	4	11	19	27	41	57	71	93	107	126	0.860308
						597	3	7	12	18	24	34	46	62	77	98	0.874912
						598	1	4	9	16	22	30	43	54	65	77	0.882413
						599	0	1	7	13	16	25	38	52	64	77	0.881975
						600	1	3	5	8	12	21	29	39	50	64	0.894016
						601	2	5	14	21	23	31	44	61	78	97	0.872443
						602	2	5	11	20	26	31	45	63	82	98	0.875476
						603	0	4	11	15	21	33	41	49	57	71	0.885886
						604	1	2	5	14	18	21	28	44	54	69	0.891908
						605	0	4	11	17	28	43	58	74	87	105	0.868392
						606	3	4	10	16	23	33	44	53	69	79	0.877468
						607	0	3	12	19	30	40	52	63	75	87	0.867264
						608	0	4	8	18	23	28	36	42	51	64	0.889778
						609	3	5	9	14	21	28	40	53	68	83	0.840753
						610	1	4	11	20	26	32	45	53	68	79	0.879721
						611	1	5	12	17	26	33	45	56	67	74	0.879082
						612	0	0	0	1	1	1	3	3	3	3	0.0481114
						613	1	2	6	10	14	25	36	47	58	70	0.872055
						614	0	5	12	20	30	41	52	64	75	85	0.868485
						615	2	5	8	14	20	28	40	51	67	79	0.86106
						616	0	1	3	8	14	18	23	32	35	42	0.885804
						617	1	3	10	15	22	29	38	45	53	65	0.888358
						618	0	2	4	11	14	22	29	36	47	59	0.840275
						619	2	4	9	13	15	22	30	42	53	66	0.834701
						620	2	7	11	16	20	28	38	47	56	73	0.876189
						621	1	1	10	12	18	23	31	35	48	58	0.885436
						622	0	1	10	18	25	33	45	54	66	77	0.870131
						623	1	7	11	16	20	26	32	44	57	66	0.88247
						624	1	3	8	14	19	25	30	38	48	60	0.881631
						625	0	0	1	1	4	7	15	23	34	46	0.868399
						626	0	1	2	2	3	5	7	8	9	11	0.818052
						627	0	4	10	18	23	32	35	37	51	59	0.863593
						628	1	4	7	10	16	18	24	37	42	50	0.87841
						629	0	0	0	1	5	9	15	22	30	45	0.894747
						630	0	2	4	6	10	13	17	21	26	33	0.863767
						631	0	1	1	1	2	2	2	3	3	3	0.177064
						632	1	4	6	8	13	19	23	30	35	47	0.829722
						633	0	1	1	2	5	6	8	9	10	13	0.823259
						634	0	3	5	12	14	16	19	27	43	53	0.868168
						635	0	0	0	1	1	1	1	3	3	3	0.431713
						636	0	1	1	2	4	6	8	12	13	16	0.748436
						637	1	3	4	11	14	21	27	34	45	56	0.889355
						638	0	1	3	5	10	12	14	17	20	25	0.869222
						639	0	1	2	3	5	11	12	19	19	25	0.839491
						640	1	4	4	7	8	13	20	26	33	41	0.878146
						641	3	3	4	5	7	9	14	17	22	25	0.865093
						642	0	3	7	8	11	15	22	34	39	48	0.892087
						643	0	1	1	3	4	5	6	9	11	12	0.822124
						644	0	1	1	1	2	2	3	3	4	4	0.214571
						645	1	3	11	11	14	20	24	33	36	45	0.860518
						646	3	3	4	12	17	24	28	38	46	55	0.842721
						647	3	3	7	10	17	24	30	36	46	59	0.832178
						648	3	3	6	10	16	19	28	35	44	55	0.829713
						649	3	3	5	8	12	16	22	31	38	44	0.820359
						650	0	0	0	0	0	0	0	1	2	3	0.187547
						651	2	3	4	8	13	18	26	35	43	50	0.841711
						652	0	0	1	4	5	10	18	21	25	33	0.787572
						653	4	6	10	15	23	33	46	57	66	78	0.873606
						654	1	4	8	14	18	23	32	39	48	58	0.897049
						655	0	0	0	0	0	0	0	0	0	0	-0.211295
						656	0	0	2	4	8	9	11	13	23	27	0.889628
						657	3	6	9	16	23	31	41	50	64	75	0.866635
						658	2	8	11	13	20	31	44	58	69	76	0.862736
						659	0	0	4	13	22	32	40	49	55	65	0.887136
						660	3	8	12	16	19	28	37	48	57	68	0.845933
						661	0	0	2	3	4	7	14	15	18	27	0.872586
						662	1	2	2	4	5	6	7	8	10	16	0.840484
						663	0	1	3	4	7	9	14	22	29	31	0.850476
						664	4	9	12	14	23	29	43	54	70	75	0.857742
						665	0	1	2	8	12	19	25	33	44	55	0.797483
						666	0	0	2	2	4	5	6	7	10	14	0.900953
						667	0	4	10	17	30	38	49	60	69	77	0.88152
						668	0	3	5	7	16	21	27	38	46	53	0.829152
						669	1	2	4	9	17	24	36	47	63	73	0.816593
						670	0	0	0	1	2	4	5	8	9	10	0.714175
						671	0	1	4	8	15	19	21	26	34	38	0.893729
						672	1	4	7	11	17	26	31	36	41	47	0.894973
						673	0	2	2	2	6	7	8	9	11	13	0.879518
						674	0	0	0	0	0	1	2	4	6	7	0.653364
						675	1	6	10	13	23	37	47	58	67	78	0.881394
						676	0	0	0	3	3	3	3	3	3	6	0.78667
						677	1	6	7	14	30	35	45	56	71	83	0.879255
						678	0	0	2	2	4	7	10	13	17	23	0.819201
						679	0	4	9	10	16	25	29	36	44	52	0.895698
						680	0	0	1	5	7	12	14	17	27	37	0.814622
						681	1	4	10	11	16	30	40	48	59	69	0.893693
						682	0	1	4	6	8	13	20	22	25	29	0.852815
						683	0	0	2	3	4	5	6	9	14	18	0.798393
						684	2	5	7	12	19	22	30	40	46	51	0.849743
						685	0	0	1	3	4	7	8	8	11	11	0.770855
						686	0	5	9	14	24	29	41	48	61	65	0.883863
						687	2	5	8	12	18	21	23	30	37	44	0.851182
						688	1	6	9	11	18	26	32	37	47	59	0.884193
						689	0	0	0	0	0	0	0	0	0	0	-0.489847
						690	2	5	10	12	14	23	30	39	49	58	0.880018
						691	0	0	0	1	2	3	5	5	7	10	0.814946
						692	2	3	4	6	13	17	19	27	34	42	0.85859
						693	0	0	0	2	3	3	5	7	8	9	0.743887
						694	0	4	6	11	17	22	29	35	40	48	0.86771
						695	1	1	3	3	3	9	16	17	22	26	0.80437
						696	0	0	2	2	2	2	7	8	11	15	0.74066
						697	0	0	0	0	0	0	0	0	0	0	0.409028
						698	0	1	1	1	1	2	3	5	8	10	0.852203
						699	0	1	1	6	11	17	24	29	32	41	0.872208
						700	0	1	4	6	9	16	19	24	31	37	0.854374
						701	0	0	2	2	2	3	5	6	10	10	0.740518
						702	0	0	1	3	3	4	5	8	10	11	0.784716
						703	0	1	1	2	3	3	7	7	8	10	0.679954
						704	0	1	1	2	2	6	6	7	8	9	0.695313
						705	0	1	1	1	2	3	4	10	11	12	0.759436
						706	0	0	0	5	6	8	9	14	19	25	0.879191
						707	0	0	0	0	0	0	0	0	0	0	0.519923
						708	0	3	4	7	8	10	16	20	24	31	0.823016
						709	0	0	0	0	2	2	2	4	8	9	0.771096
						710	1	1	1	3	7	9	9	16	20	28	0.814086
						711	0	0	0	0	1	2	2	2	3	4	0.665649
						712	1	2	2	5	7	9	12	15	18	27	0.876742
						713	0	0	0	2	4	6	8	8	13	17	0.820599
						714	1	3	5	6	11	12	15	21	23	28	0.857853
						715	1	2	4	7	11	15	19	27	33	40	0.870109
						716	0	3	4	5	6	9	14	22	25	28	0.830872
						717	0	0	0	0	1	3	3	4	5	8	0.814407
						718	0	0	3	3	5	8	13	18	25	29	0.83733
						719	1	1	2	3	7	11	13	15	17	20	0.868698
						720	1	2	3	4	6	11	11	13	19	25	0.877459
						721	0	1	2	2	6	7	9	10	14	16	0.771037
						722	1	1	1	3	6	9	10	11	16	17	0.799239
						723	0	0	3	4	4	5	7	9	11	13	0.741989
						724	1	2	6	8	9	12	15	19	24	29	0.861699
						725	0	2	2	4	6	7	9	13	16	25	0.876837
						726	0	1	2	5	6	7	13	18	22	28	0.826001
						727	0	0	0	3	3	5	6	7	10	12	0.801554
						728	0	2	5	8	11	14	18	21	27	33	0.871101
						729	0	1	3	6	6	6	6	10	11	15	0.78108
						730	0	0	1	2	4	5	8	14	16	22	0.848045
						731	0	3	4	5	8	11	13	14	19	22	0.864479
						732	0	1	2	3	9	12	19	22	32	36	0.858753
						733	0	1	1	3	6	7	8	13	14	21	0.870929
						734	0	2	3	5	5	6	8	9	12	15	0.804477
						735	0	0	0	2	2	2	2	7	9	12	0.812908
						736	0	0	0	2	3	4	8	12	13	17	0.85608
						737	0	1	3	3	5	8	9	13	17	24	0.859137
						738	1	3	6	7	10	11	15	21	24	26	0.843531
						739	1	2	3	5	5	8	10	13	17	20	0.819257
						740	0	0	2	3	4	8	11	13	14	16	0.730319
						741	0	2	5	9	10	12	16	21	27	32	0.871699
						742	0	1	3	3	4	7	9	10	12	12	0.791064
						743	0	1	1	2	2	6	6	9	13	18	0.868005
						744	0	0	1	5	9	13	18	24	31	38	0.876897
						745	0	0	1	3	7	8	11	14	15	20	0.844555
						746	0	0	1	2	4	5	7	10	13	17	0.833521
						747	0	1	3	6	12	17	22	27	33	42	0.868298
						748	0	0	0	1	1	1	3	5	6	8	0.768505
						749	0	1	3	5	9	13	16	19	23	27	0.776409
						750	1	3	4	5	7	8	10	15	17	19	0.79243
						751	0	3	6	8	12	15	18	23	28	35	0.84892
						752	0	1	3	4	5	8	9	11	12	14	0.738194
						753	0	0	0	0	0	1	1	1	1	1	-0.350141
						754	1	2	2	5	5	9	12	16	23	30	0.800084
						755	1	2	4	6	11	14	19	23	29	32	0.857776
						756	0	2	4	8	11	20	25	30	36	39	0.869258
						757	0	2	2	2	5	6	11	13	17	21	0.800072
						758	0	2	4	7	9	15	17	20	26	30	0.825536
						759	0	0	0	0	3	7	11	16	19	23	0.800551
						760	0	1	1	1	2	4	4	5	8	10	0.628919
						761	1	3	4	7	12	14	17	21	23	29	0.855168
						762	1	1	2	2	7	8	12	18	21	24	0.842888
						763	1	1	1	2	3	7	10	12	15	17	0.706676
						764	0	1	2	3	5	8	9	12	17	21	0.746312
						765	0	1	3	9	12	14	19	26	30	35	0.867957
						766	0	0	0	2	5	5	7	7	9	13	0.856153
						767	1	2	3	3	6	10	16	21	26	35	0.809259
						768	0	2	3	3	6	6	7	11	16	18	0.738555
						769	1	1	2	2	3	4	8	12	19	22	0.853599
						770	0	1	4	5	7	8	11	16	17	25	0.866351
						771	0	1	3	4	5	10	13	14	16	23	0.863451
						772	1	1	4	8	11	14	15	17	22	28	0.811888
						773	0	0	0	0	0	0	0	1	1	2	0.714123
						774	1	2	3	4	8	12	14	19	24	29	0.846172
						775	0	1	1	1	1	1	2	3	5	8	0.835624
						776	0	0	1	1	3	4	6	9	9	12	0.730518
						777	1	1	1	2	4	7	9	11	14	15	0.708044
						778	0	0	0	0	2	6	10	10	13	16	0.69992
						779	0	1	1	2	6	8	12	13	18	23	0.765336
						780	0	1	2	2	3	4	7	7	9	10	0.617974
						781	0	1	1	4	7	15	20	23	30	34	0.854418
						782	0	0	1	3	4	8	10	14	15	18	0.74355
						783	0	0	0	0	1	3	8	10	10	11	0.610103
						784	0	1	2	2	2	3	5	9	15	18	0.851913
						785	0	0	0	0	0	3	4	4	4	6	0.746216
						786	0	0	1	1	2	4	6	8	11	13	0.86121
						787	0	0	0	0	0	1	1	1	1	1	-0.497594
						788	0	0	1	1	1	2	5	7	8	8	0.852713
						789	0	3	6	8	10	13	18	24	26	34	0.841173
						790	0	2	3	5	7	7	12	16	16	16	0.771738
						791	0	1	2	4	9	11	14	15	17	21	0.787363
						792	0	0	0	0	0	1	2	2	3	5	0.823904
						793	0	0	0	1	1	2	4	5	7	11	0.610962
						794	0	1	3	6	9	14	18	26	36	39	0.837071
						795	0	0	0	1	2	5	5	11	13	15	0.760785
						796	0	2	3	5	9	11	14	16	22	28	0.788718
						797	0	0	0	0	0	0	1	1	2	3	0.288706
						798	1	1	2	2	2	6	9	12	20	24	0.857363
						799	0	0	1	1	4	4	4	7	11	12	0.668039
						800	0	1	4	6	10	13	15	23	25	31	0.850475
						801	0	0	0	1	1	2	2	2	2	2	0.302089
						802	1	1	1	3	5	7	10	15	22	24	0.85521
						803	0	0	1	3	6	9	11	12	16	22	0.747909
						804	0	2	3	7	13	15	17	24	30	36	0.845718
						805	0	0	3	5	13	17	25	30	33	35	0.848495
						806	0	0	1	1	1	2	3	7	9	10	0.844088
						807	0	0	0	0	3	3	5	8	15	19	0.821736
						808	0	2	4	5	11	13	18	23	27	34	0.823771
						809	0	0	0	2	5	8	11	12	15	20	0.856602
						810	0	0	0	0	1	2	4	6	8	9	0.810279
						811	0	0	1	1	1	1	2	4	6	9	0.803652
						812	0	1	1	2	3	5	7	10	13	17	0.7698
						813	0	0	0	1	1	4	9	11	15	19	0.849801
						814	1	1	2	5	9	14	21	26	32	37	0.845628
						815	1	1	3	6	7	10	11	16	24	28	0.845007
						816	0	3	5	7	12	15	23	26	32	35	0.840545
						817	0	0	0	0	1	1	1	2	3	4	0.783073
						818	0	0	2	7	11	14	18	22	26	32	0.833691
						819	0	0	0	1	1	1	1	2	2	2	0.282615
						820	0	1	3	4	7	11	17	19	20	27	0.827227
						821	0	0	0	0	5	6	8	10	15	17	0.718345
						822	0	0	2	4	8	13	16	20	29	33	0.83557
						823	0	1	4	9	13	18	22	25	27	38	0.838807
						824	1	1	1	1	2	4	5	5	6	6	0.555246
						825	0	1	1	3	7	11	14	17	23	31	0.819256
						826	0	0	1	5	7	11	14	17	21	25	0.786299
						827	0	0	0	2	5	9	9	10	12	14	0.71676
						828	0	0	2	2	4	5	6	9	12	16	0.853516
						829	0	0	0	0	0	2	3	9	12	17	0.811835
						830	0	2	3	4	5	5	7	11	15	19	0.824501
						831	1	2	6	8	11	14	21	24	30	41	0.842432
						832	1	1	5	8	9	14	18	24	30	34	0.840701
						833	0	1	2	2	4	8	9	12	15	17	0.833897
						834	0	1	2	5	8	10	12	15	22	25	0.846739
						835	0	3	6	8	11	16	23	32	36	41	0.838577
						836	1	1	1	2	2	3	4	5	7	8	0.470477
						837	0	4	4	7	15	18	26	29	36	40	0.838028
						838	0	1	2	4	8	10	13	15	21	27	0.795766
						839	1	3	4	10	12	12	17	19	30	36	0.813405
						840	1	1	1	1	4	6	8	11	14	18	0.741316
						841	0	0	0	0	1	4	4	5	6	6	0.818094
						842	0	1	1	2	5	5	5	7	7	7	0.393804
						843	0	1	3	4	6	9	13	16	21	27	0.831663
						844	0	0	1	2	3	6	9	13	18	26	0.820056
						845	1	5	6	8	9	16	20	26	34	42	0.824669
						846	0	2	4	10	11	17	22	29	33	40	0.821997
						847	0	1	1	4	4	7	16	19	25	31	0.81357
						848	0	0	1	3	6	11	15	16	18	23	0.830559
						849	0	2	2	3	5	10	14	16	18	22	0.836403
						850	0	2	2	2	3	8	11	13	14	17	0.816845
						851	1	1	2	4	6	10	16	19	27	34	0.787557
						852	1	1	4	4	6	6	7	7	9	13	0.654122
						853	1	1	1	4	5	9	11	12	16	17	0.672667
						854	0	2	5	8	9	13	18	21	26	34	0.826705
						855	0	0	1	1	2	3	4	5	8	11	0.67731
						856	0	0	0	0	0	0	0	1	1	1	0.490156
						857	0	0	1	3	4	11	15	20	28	36	0.830721
						858	0	1	2	4	8	12	15	24	34	40	0.828743
						859	1	2	4	4	7	13	20	24	27	33	0.788555
						860	1	2	2	3	4	5	10	12	14	18	0.765033
						861	0	0	0	1	1	1	1	1	1	3	-0.18487
						862	0	0	2	4	11	13	19	32	36	48	0.81938
						863	0	1	1	3	3	4	6	7	10	11	0.610279
						864	1	3	6	7	11	14	19	21	26	35	0.771707
						865	0	1	4	8	10	12	15	18	23	32	0.820114
						866	0	1	1	6	10	13	18	24	25	31	0.825116
						867	1	1	2	4	11	15	19	26	35	44	0.814684
						868	0	2	2	3	4	9	10	16	18	24	0.718473
						869	1	2	3	4	6	13	18	24	29	35	0.796575
						870	0	0	0	0	2	3	3	4	4	5	0.669772
						871	0	0	2	4	4	5	6	8	11	14	0.815581
						872	0	2	6	6	12	13	16	21	28	35	0.785619
						873	0	2	3	4	5	7	10	11	13	17	0.686619
						874	0	1	1	3	8	11	15	22	27	36	0.820655
						875	0	0	2	6	9	13	15	17	20	22	0.802246
						876	2	3	5	5	12	14	18	23	29	34	0.811506
						877	0	0	1	1	1	3	3	4	5	5	0.63563
						878	0	1	5	5	9	11	14	14	19	22	0.824194
						879	1	2	5	6	10	15	20	25	30	35	0.772838
						880	0	0	2	2	6	8	11	15	18	20	0.820607
						881	1	3	3	6	8	9	13	15	21	27	0.81107
						882	0	0	1	1	3	5	6	10	11	16	0.782689
						883	0	0	1	3	3	4	4	4	5	5	0.74521
						884	1	1	4	5	8	10	14	24	32	41	0.803686
						885	0	3	3	5	5	7	8	12	16	23	0.806176
						886	0	1	4	5	10	14	21	27	34	44	0.81585
						887	0	0	0	0	1	2	2	3	4	6	0.669096
						888	1	1	3	4	5	8	9	13	17	21	0.807187
						889	0	2	3	5	6	7	7	11	16	19	0.790658
						890	0	0	0	1	1	2	2	4	6	9	0.708793
						891	0	0	1	3	4	8	12	19	26	34	0.784421
						892	0	0	2	6	9	10	11	13	13	15	0.793247
						893	1	3	5	5	6	7	12	15	18	24	0.745778
						894	0	0	0	1	1	1	1	1	1	1	0.529752
						895	0	1	2	2	2	7	8	8	9	10	0.670611
						896	0	1	2	4	7	13	16	18	24	34	0.802609
						897	0	0	2	4	7	13	16	18	21	24	0.812193
						898	0	0	0	0	1	2	2	2	2	3	0.497466
						899	0	0	0	0	0	0	0	0	0	0	0.154957
						900	0	0	0	0	0	0	0	1	2	2	0.104733
						901	0	0	0	0	6	9	14	21	26	30	0.809039
						902	0	0	0	0	0	2	2	3	5	10	0.796807
						903	0	0	0	0	0	0	1	1	3	3	0.709063
						904	0	0	1	2	5	5	9	10	18	22	0.772681
						905	0	1	3	6	8	11	18	26	28	35	0.79581
						906	0	0	5	6	8	10	18	22	31	34	0.801057
						907	0	1	1	2	3	5	10	13	15	19	0.731891
						908	0	1	1	1	2	4	8	10	13	16	0.745184
						909	0	0	0	0	0	0	1	1	1	1	0.425263
						910	0	1	2	5	7	8	8	8	9	10	0.646125
						911	1	4	4	4	7	11	12	14	19	22	0.795847
						912	0	0	0	0	1	2	3	4	5	6	0.58202
						913	0	1	1	1	1	3	3	3	4	5	0.565937
						914	2	3	3	4	10	14	19	25	26	30	0.759597
						915	0	0	0	2	6	13	17	21	27	30	0.784777
						916	0	1	2	4	10	13	19	22	28	36	0.782266
						917	0	0	0	0	1	1	2	4	7	11	0.803063
						918	1	1	2	4	7	7	7	8	9	14	0.790886
						919	1	2	6	8	12	13	18	20	23	32	0.757037
						920	0	0	1	2	3	4	5	7	8	8	0.605727
						921	0	0	0	1	1	2	3	3	4	5	0.565236
						922	0	1	1	2	2	2	2	2	3	3	0.542998
						923	0	0	0	2	3	6	7	8	13	18	0.76305
						924	0	0	2	3	4	7	11	13	19	27	0.785578
						925	0	1	1	3	3	3	7	9	13	14	0.724541
						926	0	1	2	2	2	6	6	10	13	17	0.78955
						927	1	3	3	6	10	14	16	19	20	28	0.772332
						928	0	2	2	4	6	9	10	12	15	17	0.788968
						929	0	0	1	5	7	11	16	22	30	38	0.787218
						930	0	1	1	1	1	1	2	3	3	4	0.772904
						931	0	2	4	5	6	7	10	16	22	24	0.791662
						932	0	0	0	0	4	4	6	9	12	12	0.670194
						933	1	2	3	7	9	13	19	24	31	35	0.778158
						934	0	0	0	1	3	5	7	10	12	15	0.785805
						935	0	2	2	3	4	7	9	12	16	22	0.793836
						936	0	0	2	2	5	9	11	15	16	19	0.729267
						937	0	1	2	4	7	10	18	23	28	33	0.794028
						938	0	1	4	6	7	11	15	21	27	29	0.763931
						939	0	2	5	5	7	14	18	25	29	33	0.766238
						940	0	0	1	4	7	13	20	20	24	31	0.79272
						941	1	1	1	1	2	2	3	3	3	3	0.770361
						942	0	0	3	4	6	10	15	19	24	30	0.793219
						943	0	0	3	3	7	10	16	19	27	33	0.800713
						944	0	0	0	0	1	1	1	3	4	4	0.751434
						945	1	2	4	6	10	14	20	24	29	34	0.772954
						946	0	3	5	7	14	20	25	36	44	56	0.787863
						947	0	2	4	6	8	12	17	21	23	32	0.767456
						948	0	0	0	1	2	2	3	7	12	17	0.765431
						949	1	1	4	4	8	10	14	17	20	24	0.785788
						950	0	3	3	4	5	8	11	15	21	24	0.767775
						951	1	1	6	10	17	18	24	32	37	46	0.783377
						952	1	2	5	8	14	18	24	30	33	43	0.784777
						953	1	1	2	4	6	10	13	15	21	24	0.787814
						954	1	5	8	15	17	25	31	36	43	48	0.785157
						955	0	2	3	5	9	17	22	29	36	44	0.7885
						956	0	1	3	4	7	13	20	33	38	47	0.787598
						957	0	1	2	2	2	3	7	8	9	10	0.721204
						958	1	2	3	7	8	11	16	17	21	28	0.760201
						959	0	0	2	4	8	9	12	12	17	22	0.764311
						960	1	3	4	6	8	12	16	22	32	40	0.781999
						961	0	3	8	11	14	19	22	27	37	45	0.790165
						962	1	2	2	5	9	10	14	17	23	26	0.784859
						963	0	0	1	4	5	6	9	13	15	20	0.746764
						964	1	1	2	7	8	10	13	17	24	28	0.782969
						965	0	1	3	6	11	16	20	27	32	47	0.776093
						966	0	2	3	5	8	11	15	18	21	22	0.755601
						967	0	3	5	9	12	18	23	25	28	39	0.786366
						968	1	2	3	4	8	9	10	15	18	25	0.783334
						969	0	0	1	2	4	9	15	17	24	31	0.789517
						970	0	0	1	1	1	3	9	11	13	17	0.779354
						971	0	2	2	3	5	11	14	20	24	27	0.754535
						972	0	0	0	1	2	4	5	7	14	21	0.767529
						973	0	4	8	12	17	24	29	33	39	49	0.775662
						974	0	0	0	0	1	2	2	3	7	7	0.587889
						975	2	3	6	12	14	19	23	33	40	46	0.781297
						976	1	2	3	5	10	22	34	40	49	56	0.775918
						977	0	1	6	12	17	22	29	36	38	46	0.771658
						978	0	0	0	0	2	2	2	3	4	4	0.704092
						979	0	1	4	11	14	17	25	31	43	53	0.762233
						980	0	0	0	0	0	0	0	2	4	6	0.602752
						981	0	0	1	3	3	3	5	7	8	8	0.721873
						982	2	3	4	5	7	11	19	26	29	33	0.77212
						983	2	3	7	11	17	22	30	38	48	52	0.773235
						984	0	1	1	1	2	2	3	4	4	8	0.602322
						985	0	2	3	4	4	5	5	6	7	11	0.716722
						986	0	0	0	2	3	3	4	9	15	18	0.749611
						987	3	6	9	13	18	25	28	33	42	47	0.781643
						988	2	3	5	9	17	25	32	40	48	53	0.772631
						989	0	1	1	4	8	13	17	21	27	30	0.767967
						990	1	3	5	5	9	11	14	15	19	22	0.762282
						991	1	1	3	5	8	11	14	22	28	34	0.763391
						992	0	0	0	0	0	0	0	0	1	1	0.450392
						993	0	0	0	0	1	2	2	2	2	2	0.129716
						994	0	0	1	2	6	8	12	19	24	32	0.736094
						995	0	1	4	7	11	20	26	32	43	50	0.760554
						996	0	0	0	1	1	2	3	4	6	7	0.659571
						997	1	1	1	5	12	16	24	32	42	53	0.760129
						998	0	0	0	2	2	2	2	3	4	4	0.45528
						999	0	1	1	3	4	7	12	12	14	18	0.731244
						1000	0	2	5	8	15	20	25	36	43	57	0.76254
						1001	1	2	2	3	9	12	17	23	28	30	0.756391
						1002	0	0	0	1	2	4	6	8	10	13	0.721261
						1003	0	2	2	4	7	10	13	16	19	20	0.747088
						1004	1	1	4	6	10	18	26	34	42	49	0.765247
						1005	0	0	0	0	0	0	0	0	2	2	0.615736
						1006	0	4	7	8	11	15	17	20	27	33	0.746565
						1007	0	2	8	11	16	21	24	29	36	42	0.769415
						1008	0	0	0	1	1	1	3	5	6	10	0.706631
						1009	0	0	6	9	13	14	20	27	35	46	0.763518
						1010	1	2	5	10	15	21	25	33	43	53	0.756998
						1011	0	0	0	0	0	0	0	0	0	0	-0.451986
						1012	0	1	3	5	9	19	26	35	44	51	0.763195
						1013	0	0	1	8	12	13	16	16	17	19	0.719088
						1014	0	0	1	4	8	9	11	13	17	21	0.722557
						1015	2	3	7	10	15	21	24	29	43	53	0.753128
						1016	0	0	0	1	3	3	4	4	5	8	0.576385
						1017	0	0	0	0	0	0	0	0	1	1	-0.317681
						1018	1	3	6	7	9	16	18	22	27	34	0.749024
						1019	0	3	6	8	9	13	19	22	26	35	0.758806
						1020	1	2	7	10	10	15	18	22	25	27	0.747819
						1021	0	0	0	0	1	1	1	2	2	2	0.35054
						1022	0	0	1	2	5	9	13	16	19	23	0.70861
						1023	0	0	0	2	6	12	12	16	18	21	0.704009
						1024	0	0	0	0	0	1	1	2	3	3	0.576594
						1025	0	3	6	10	12	18	23	31	36	45	0.744228
						1026	0	1	4	10	14	18	21	22	28	32	0.742788
						1027	0	0	0	0	2	2	2	2	3	4	0.120816
						1028	0	0	1	2	6	8	9	11	15	22	0.740281
						1029	0	0	0	0	0	1	2	5	6	6	0.699254
						1030	0	1	4	8	12	16	21	26	31	41	0.761667
						1031	0	2	4	8	9	13	18	22	35	42	0.768739
						1032	0	0	0	0	1	1	1	1	1	2	0.126465
						1033	1	2	7	8	13	19	24	32	41	48	0.743764
						1034	1	3	4	7	8	11	20	23	33	39	0.765116
						1035	0	0	4	5	9	14	17	20	28	35	0.7435
						1036	1	2	5	8	11	15	21	27	34	43	0.751186
						1037	0	0	0	0	0	1	2	4	5	8	0.680033
						1038	0	0	1	7	16	22	27	33	44	52	0.757935
						1039	0	0	1	2	5	8	10	16	22	27	0.734824
						1040	0	1	3	6	12	17	21	24	31	39	0.762301
						1041	0	1	1	2	5	6	7	9	9	11	0.59772
						1042	0	0	3	6	13	19	23	35	48	56	0.756619
						1043	0	0	0	0	2	2	4	5	6	8	0.53536
						1044	0	0	0	0	3	3	4	5	8	8	0.499115
						1045	0	0	0	0	0	2	2	2	3	4	0.425854
						1046	1	2	4	6	11	14	19	23	31	35	0.764397
						1047	0	0	1	3	4	5	6	7	9	13	0.682219
						1048	0	0	1	3	8	8	10	14	18	25	0.725548
						1049	0	2	2	8	13	18	21	31	41	46	0.741326
						1050	0	0	1	1	1	1	2	2	4	5	0.503553
						1051	0	1	1	2	8	12	17	22	23	29	0.749386
						1052	1	4	7	12	17	25	30	33	41	52	0.772517
						1053	2	2	4	9	14	20	30	35	44	52	0.766464
						1054	0	0	0	0	1	3	4	7	10	11	0.696623
						1055	1	2	2	6	7	8	10	14	19	24	0.756606
						1056	0	0	0	0	0	1	2	4	8	10	0.693296
						1057	2	5	7	10	14	17	26	33	42	51	0.77331
						1058	0	0	0	0	2	3	8	10	14	16	0.747192
						1059	0	2	3	5	7	13	18	25	40	46	0.774537
						1060	0	0	2	4	5	8	10	17	19	23	0.731884
						1061	0	0	0	1	1	1	1	1	2	2	0.62596
						1062	1	2	5	7	10	16	24	32	35	46	0.762222
						1063	0	1	1	3	3	4	4	7	11	11	0.727571
						1064	0	0	2	3	6	7	8	9	14	17	0.728965
						1065	0	0	1	2	4	5	7	14	19	25	0.777621
						1066	2	5	7	10	16	21	27	35	40	49	0.774766
						1067	0	0	0	0	0	0	1	2	3	3	0.457039
						1068	0	0	0	1	5	7	13	18	23	27	0.77481
						1069	0	0	0	0	0	0	0	1	1	1	0.187397
						1070	1	2	7	7	12	20	27	35	46	56	0.769216
						1071	3	3	4	12	17	21	26	35	46	54	0.768898
						1072	1	3	4	5	9	13	15	20	23	27	0.742869
						1073	0	0	0	0	0	0	0	0	0	0	0.688855
						1074	0	2	3	6	8	11	14	23	30	37	0.762055
						1075	0	0	0	0	0	0	0	0	3	3	0.652742
						1076	1	2	4	6	14	19	23	34	44	55	0.769694
						1077	1	4	6	10	16	26	29	36	43	52	0.769017
						1078	0	0	4	6	9	11	17	22	30	41	0.752525
						1079	1	2	3	6	10	13	14	18	24	28	0.735995
						1080	0	0	1	2	3	3	6	7	7	9	0.70464
						1081	0	0	3	6	8	9	13	16	22	24	0.739756
						1082	0	1	1	3	6	12	18	24	31	38	0.777931
						1083	0	1	2	4	9	14	20	25	33	42	0.766201
						1084	0	0	0	0	0	0	0	1	3	4	0.746755
						1085	0	0	0	0	0	0	0	0	0	0	0.583132
						1086	0	1	1	2	3	5	7	9	9	9	0.691925
						1087	0	1	1	3	5	6	7	8	12	15	0.706992
						1088	0	0	0	2	3	10	13	16	21	29	0.785282
						1089	0	1	3	4	5	5	6	7	12	13	0.715382
						1090	0	1	3	5	9	16	21	29	41	50	0.775251
						1091	0	1	3	5	9	14	21	24	27	32	0.761669
						1092	0	0	2	6	9	9	16	17	19	24	0.756851
						1093	0	3	5	12	16	18	22	31	39	49	0.779485
						1094	0	2	3	6	8	10	12	14	17	23	0.741284
						1095	0	0	0	2	3	4	7	8	13	17	0.772406
						1096	0	1	2	4	5	9	13	16	20	31	0.779883
						1097	0	0	1	2	3	5	6	8	9	10	0.57972
						1098	2	3	3	5	8	11	14	17	21	22	0.757741
						1099	0	1	1	2	3	6	7	7	7	7	0.609281
						1100	0	0	3	4	6	9	13	18	25	29	0.783832
						1101	0	0	1	1	1	2	2	2	4	5	0.465376
						1102	0	3	5	5	6	11	15	23	29	31	0.765304
						1103	0	1	4	4	7	8	10	15	17	19	0.729694
						1104	0	2	2	5	8	13	18	28	38	43	0.772882
						1105	1	3	3	5	7	9	10	15	20	21	0.761531
						1106	0	1	2	4	6	11	19	25	33	38	0.777768
						1107	1	3	3	7	8	11	12	13	16	18	0.763713
						1108	0	1	4	9	12	17	22	27	35	41	0.785053
						1109	0	0	2	2	5	5	5	10	14	15	0.725853
						1110	0	1	3	6	7	13	18	20	26	32	0.781593
						1111	0	2	2	3	5	9	13	20	26	31	0.748129
						1112	0	0	2	3	5	7	9	12	18	21	0.792004
						1113	0	1	2	5	8	11	13	16	22	27	0.736204
						1114	0	1	2	4	6	11	13	16	19	27	0.742704
						1115	0	1	2	4	6	9	13	16	18	27	0.791177
						1116	0	1	4	6	11	12	14	18	24	31	0.771555
						1117	0	2	4	5	6	9	10	13	17	21	0.729488
						1118	0	0	2	2	3	5	7	10	14	19	0.7404
						1119	0	1	3	5	7	8	13	16	21	30	0.728926
						1120	0	0	2	4	6	9	9	17	22	28	0.793921
						1121	0	0	1	2	3	6	7	8	8	10	0.636368
						1122	0	1	1	2	3	4	7	9	12	14	0.705886
						1123	0	0	0	1	1	1	3	3	3	3	0.622972
						1124	0	0	0	0	1	1	1	2	2	3	0.746404
						1125	0	0	0	2	2	3	3	3	4	5	0.631162
						1126	1	1	2	2	7	14	21	27	33	37	0.773399
						1127	0	2	2	3	3	4	5	13	15	18	0.796656
						1128	0	1	3	5	6	11	20	24	32	36	0.7841
						1129	0	0	3	4	8	13	17	21	25	28	0.745813
						1130	0	1	2	2	2	4	6	9	13	16	0.780968
						1131	0	0	0	0	0	0	1	1	1	1	0.349343
						1132	0	0	0	2	4	6	9	11	14	18	0.7599
						1133	0	0	0	1	1	2	2	3	5	5	0.680174
						1134	2	2	3	4	7	9	19	23	31	38	0.773463
						1135	1	2	3	6	13	18	18	24	30	40	0.76753
						1136	0	2	3	5	8	16	18	23	31	37	0.805292
						1137	0	0	1	1	1	1	1	1	1	1	0.570155
						1138	0	2	4	5	9	11	13	14	18	20	0.791247
						1139	0	1	3	4	7	11	15	21	28	38	0.764617
						1140	0	0	1	4	6	9	12	16	18	21	0.756444
						1141	0	0	0	0	0	0	0	0	0	0	0.202911
						1142	1	3	5	8	10	11	16	20	25	28	0.788043
						1143	0	0	1	1	1	3	5	9	13	15	0.712265
						1144	0	2	3	5	6	12	17	19	23	28	0.795628
						1145	0	2	7	7	9	12	20	26	33	43	0.783965
						1146	0	2	6	8	9	14	18	24	28	35	0.785062
						1147	1	1	3	7	10	12	14	16	21	25	0.799121
						1148	0	0	3	4	9	12	13	19	24	27	0.724404
						1149	0	0	2	4	4	7	8	10	14	19	0.796868
						1150	0	1	3	5	9	12	20	28	33	39	0.783873
						1151	0	1	2	5	7	10	12	20	30	39	0.766115
						1152	0	1	3	4	5	6	11	13	13	16	0.79592
						1153	0	1	2	7	9	13	20	28	35	42	0.791825
						1154	0	0	0	3	7	11	14	22	26	36	0.785138
						1155	0	0	0	3	8	10	15	18	24	31	0.771737
						1156	0	0	0	0	1	1	1	2	5	6	0.793231
						1157	0	1	1	2	7	9	18	21	28	36	0.778087
						1158	0	0	0	0	0	1	4	6	6	7	0.59971
						1159	0	0	0	0	2	3	6	7	11	13	0.685798
						1160	0	0	4	4	4	5	6	8	9	10	0.675943
						1161	0	1	4	5	8	14	19	22	24	29	0.743893
						1162	0	0	1	5	8	10	18	23	28	32	0.800706
						1163	0	0	3	4	11	15	18	24	31	39	0.797085
						1164	0	1	2	3	4	4	5	7	7	8	0.648577
						1165	0	0	0	0	0	0	0	0	1	1	0.47216
						1166	0	0	0	2	6	8	10	15	18	21	0.756286
						1167	0	0	0	3	6	12	17	21	27	32	0.806633
						1168	0	2	3	5	7	12	15	21	24	34	0.818468
						1169	0	1	1	2	3	4	5	7	8	11	0.795312
						1170	0	4	5	7	12	13	18	23	26	33	0.793966
						1171	0	0	0	0	0	1	2	2	3	3	0.687836
						1172	1	2	5	5	10	16	25	27	32	39	0.782549
						1173	2	4	6	6	6	9	12	19	23	28	0.812901
						1174	0	0	0	0	0	0	0	0	1	2	-0.0213164
						1175	0	0	0	0	0	0	3	4	7	10	0.744597
						1176	0	1	1	3	3	3	3	5	9	12	0.813401
						1177	0	1	1	2	3	4	9	10	14	17	0.812922
						1178	0	0	1	1	1	2	3	5	6	9	0.797182
						1179	1	5	5	11	14	18	19	23	28	29	0.805028
						1180	0	1	3	6	9	13	17	19	27	35	0.783455
						1181	0	0	0	2	4	10	13	23	27	35	0.813641
						1182	0	0	0	1	1	3	6	10	13	21	0.768171
						1183	1	2	7	8	11	20	21	24	31	37	0.808094
						1184	0	1	1	1	4	6	9	14	20	23	0.805508
						1185	0	0	0	0	1	5	7	9	12	17	0.815926
						1186	0	2	3	8	9	13	18	19	20	23	0.80367
						1187	0	0	0	0	0	0	0	0	0	0	0.306999
						1188	0	1	1	2	3	4	6	8	9	12	0.772257
						1189	1	3	4	5	8	13	15	20	24	28	0.815829
						1190	0	0	1	4	11	16	23	28	38	46	0.809211
						1191	0	2	6	8	10	13	14	19	24	28	0.804584
						1192	1	3	5	7	10	14	22	25	28	35	0.764668
						1193	0	1	4	5	8	9	12	16	20	25	0.813471
						1194	0	0	0	2	5	6	10	13	20	27	0.811292
						1195	0	1	2	2	3	6	8	9	12	15	0.690129
						1196	0	1	4	5	7	10	17	24	31	40	0.825974
						1197	1	4	5	10	13	20	25	29	36	44	0.815885
						1198	1	1	3	5	10	16	20	22	27	32	0.82725
						1199	0	1	2	4	6	8	11	12	16	18	0.818829
						1200	0	0	0	2	3	6	9	11	12	16	0.7232
						1201	0	1	2	2	4	8	11	15	18	21	0.814837
						1202	1	3	4	6	9	14	21	28	34	38	0.821693
						1203	0	0	0	0	0	3	4	8	10	13	0.834352
						1204	0	1	2	6	9	13	19	25	34	44	0.817808
						1205	1	4	4	6	10	14	18	28	34	37	0.819312
						1206	0	4	6	8	11	14	18	22	25	31	0.817202
						1207	0	0	0	1	1	2	3	3	4	5	0.0204263
						1208	0	0	0	0	2	4	8	10	13	18	0.74267
						1209	1	2	4	8	13	17	24	27	31	41	0.804904
						1210	1	2	3	4	8	13	18	21	23	28	0.830723
						1211	0	0	1	1	1	3	6	6	6	6	0.813611
						1212	1	1	1	2	3	4	4	6	7	10	0.801874
						1213	1	1	1	2	4	5	5	7	7	8	0.787724
						1214	0	0	0	0	1	1	1	1	2	3	0.785271
						1215	0	0	0	1	1	3	5	7	9	11	0.809303
						1216	0	0	1	2	3	3	5	5	6	9	0.734009
						1217	0	0	0	0	0	3	3	3	4	6	0.803529
						1218	0	0	5	5	11	16	21	26	32	38	0.830434
						1219	0	1	1	4	5	6	10	16	23	27	0.767118
						1220	0	0	0	1	3	8	12	15	18	22	0.833915
						1221	0	0	2	6	11	17	21	24	29	34	0.809697
						1222	0	0	0	2	3	5	9	10	14	20	0.840151
						1223	1	1	2	3	4	6	8	10	12	13	0.826913
						1224	0	0	0	1	2	6	10	14	15	20	0.705886
						1225	0	0	0	3	4	7	10	15	15	19	0.835286
						1226	0	0	3	3	5	12	14	18	20	24	0.8394
						1227	1	2	3	7	9	11	13	18	25	30	0.828784
						1228	0	0	1	1	1	3	14	19	24	31	0.83963
						1229	0	0	0	1	2	4	5	7	12	16	0.813084
						1230	0	4	7	13	16	20	25	33	39	42	0.830418
						1231	0	0	0	1	2	3	6	8	11	12	0.679549
						1232	0	0	0	5	7	10	18	22	25	31	0.799834
						1233	0	5	7	11	16	20	23	28	34	40	0.832994
						1234	1	5	7	9	13	15	20	26	32	40	0.83681
						1235	1	3	3	4	7	14	20	25	28	30	0.828042
						1236	0	2	3	5	7	10	16	24	27	34	0.805784
						1237	0	0	1	3	6	10	13	15	15	18	0.815591
						1238	0	3	7	9	12	18	22	27	31	33	0.826576
						1239	1	2	5	9	11	17	23	25	32	40	0.830102
						1240	0	0	1	1	4	6	8	11	15	17	0.82024
						1241	0	2	5	9	13	17	21	27	30	33	0.841494
						1242	1	3	3	4	5	11	18	23	29	36	0.83101
						1243	2	2	2	4	7	12	16	21	26	32	0.828288
						1244	0	0	0	0	2	2	3	5	7	7	0.687945
						1245	0	3	7	12	17	21	24	29	35	38	0.839017
						1246	1	1	1	3	5	7	7	8	10	12	0.821241
						1247	0	0	2	5	6	13	19	24	30	34	0.792454
						1248	1	2	4	6	7	13	20	23	28	38	0.830065
						1249	0	1	1	2	3	6	10	15	19	25	0.730953
						1250	1	4	6	6	10	15	26	30	34	40	0.83781
						1251	1	2	3	8	14	16	22	30	34	45	0.826412
						1252	0	2	2	7	12	17	22	30	38	42	0.824876
						1253	0	1	1	2	2	4	12	16	22	30	0.739065
						1254	0	0	0	1	1	1	2	4	5	5	0.685868
						1255	1	1	1	2	3	4	6	11	15	18	0.850387
						1256	0	0	0	0	2	3	5	6	8	11	0.803622
						1257	0	0	0	0	2	2	8	13	17	19	0.840357
						1258	1	2	5	6	6	11	17	23	31	37	0.828464
						1259	0	0	1	4	5	6	8	10	11	14	0.841895
						1260	1	1	3	3	6	8	14	17	23	27	0.851219
						1261	0	1	5	7	11	15	18	25	27	34	0.844039
						1262	1	2	3	4	8	11	13	15	18	20	0.767447
						1263	1	2	3	5	9	11	13	18	23	27	0.837065
						1264	0	2	3	4	5	7	8	10	12	13	0.837629
						1265	1	1	1	3	4	5	7	9	16	17	0.852424
						1266	2	2	3	5	6	10	12	15	16	19	0.757038
						1267	0	0	1	4	7	12	17	19	24	29	0.827334
						1268	1	1	2	5	6	11	12	16	18	24	0.848961
						1269	0	1	2	4	9	11	15	21	25	30	0.844682
						1270	1	2	2	5	6	12	16	19	28	38	0.838355
						1271	0	1	1	6	11	15	18	22	28	33	0.811133
						1272	0	1	1	1	3	5	8	8	13	18	0.70565
						1273	0	0	0	0	1	2	2	2	6	9	0.66275
						1274	1	2	2	8	10	14	18	24	26	35	0.804808
						1275	0	0	0	0	0	0	0	1	1	1	0.513035
						1276	1	1	2	7	9	15	19	23	27	36	0.846549
						1277	0	0	0	0	0	2	2	5	6	9	0.808556
						1278	1	2	2	5	10	15	19	24	29	37	0.848775
						1279	1	2	4	8	11	12	18	20	23	32	0.841323
						1280	1	1	1	4	6	11	17	22	26	31	0.836083
						1281	0	1	2	4	6	12	16	19	25	27	0.825785
						1282	0	1	2	7	9	12	17	22	25	28	0.808678
						1283	1	2	2	5	6	12	14	17	23	27	0.781612
						1284	0	0	2	8	12	14	18	24	29	37	0.825333
						1285	0	0	3	8	11	17	21	25	29	35	0.819602
						1286	0	0	0	0	1	2	2	3	3	3	0.449033
						1287	0	0	0	1	2	4	7	9	10	13	0.713926
						1288	1	2	2	5	9	13	15	19	26	36	0.851164
						1289	1	1	5	7	12	18	21	24	30	37	0.840217
						1290	0	0	2	3	6	9	14	19	26	29	0.856854
						1291	1	2	3	3	3	4	5	7	12	16	0.824535
						1292	0	0	0	2	2	3	5	7	10	11	0.836885
						1293	0	0	1	2	3	5	8	10	14	16	0.855359
						1294	0	0	2	3	7	12	19	26	29	38	0.843295
						1295	0	0	3	5	5	5	8	12	15	21	0.750072
						1296	0	0	0	1	2	2	3	5	7	9	0.688691
						1297	1	2	3	8	13	18	21	26	30	34	0.838358
						1298	0	1	3	5	8	15	18	23	27	30	0.809079
						1299	0	1	1	1	2	6	6	8	9	9	0.783272
						1300	0	0	1	2	2	2	2	2	2	3	0.367913
						1301	0	0	4	5	10	14	16	19	24	31	0.849188
						1302	0	0	0	1	6	8	11	13	17	18	0.692512
						1303	0	1	1	2	2	3	3	5	7	9	0.647424
						1304	0	1	3	3	3	5	8	13	17	19	0.848906
						1305	0	0	0	2	3	4	5	5	6	7	0.771347
						1306	0	0	1	1	1	2	3	6	9	11	0.794268
						1307	0	1	3	7	10	12	16	17	20	23	0.780066
						1308	0	0	0	0	1	4	5	10	17	19	0.830206
						1309	0	1	1	1	1	2	4	6	7	7	0.766605
						1310	0	1	5	6	8	13	17	23	29	36	0.848289
						1311	1	3	5	8	11	13	19	27	33	41	0.850459
						1312	0	0	0	1	1	1	2	2	5	5	0.746088
						1313	0	0	1	1	3	5	6	9	12	16	0.752826
						1314	0	1	1	1	2	3	4	5	7	10	0.772633
						1315	0	0	2	4	5	6	8	10	14	19	0.760163
						1316	1	1	1	3	7	10	12	15	21	26	0.85661
						1317	0	1	2	3	3	3	4	6	9	13	0.852399
						1318	1	3	5	6	10	11	16	20	25	32	0.828381
						1319	0	1	3	7	9	12	17	24	28	36	0.858917
						1320	0	1	1	1	1	3	3	3	3	4	0.64314
						1321	0	3	4	6	11	19	23	27	30	39	0.848797
						1322	0	0	0	0	0	0	1	1	1	1	0.662638
						1323	0	2	4	7	8	11	15	22	23	27	0.856957
						1324	0	1	3	3	6	6	8	11	14	14	0.837651
						1325	1	2	2	5	9	11	14	17	22	27	0.853869
						1326	1	3	7	9	12	18	25	28	32	37	0.855317
						1327	0	0	0	0	0	1	1	1	1	1	-0.323202
						1328	2	3	3	3	8	10	13	17	22	25	0.833746
						1329	0	0	0	0	1	3	7	9	10	12	0.80668
						1330	0	0	0	0	1	1	1	1	1	1	-0.278594
						1331	0	0	1	1	2	4	5	5	6	6	0.711113
						1332	0	0	2	4	7	8	11	15	19	22	0.859623
						1333	0	1	1	1	1	1	1	1	1	1	0.412953
						1334	2	2	2	4	5	7	11	13	16	22	0.833754
						1335	1	1	2	2	4	9	11	14	20	26	0.864798
						1336	0	2	4	10	13	16	19	26	32	35	0.855753
						1337	0	0	0	0	0	0	0	0	0	0	0.560189
						1338	0	1	2	2	3	7	11	14	18	23	0.835554
						1339	0	1	1	1	1	1	4	6	8	13	0.742171
						1340	0	2	3	6	8	12	16	21	27	32	0.855632
						1341	0	4	5	5	7	8	9	14	23	27	0.83839
						1342	0	2	4	8	10	15	16	22	22	27	0.868685
						1343	0	0	4	7	10	13	16	22	26	34	0.860604
						1344	1	2	5	5	7	9	11	17	20	23	0.862921
						1345	1	1	3	4	8	13	19	23	31	35	0.873261
						1346	0	0	0	0	0	0	0	1	1	1	0.338842
						1347	1	2	2	4	7	7	11	19	23	27	0.867974
						1348	0	0	2	3	8	13	16	20	24	28	0.858975
						1349	0	0	0	0	2	3	4	8	8	8	0.72444
						1350	0	1	2	3	4	6	8	9	9	11	0.764129
						1351	0	2	2	3	7	12	16	22	27	29	0.873525
						1352	0	1	1	1	4	8	10	14	17	22	0.866106
						1353	0	0	0	0	2	4	7	8	12	15	0.751356
						1354	0	0	1	1	1	1	3	4	6	7	0.674305
						1355	0	1	2	2	3	4	6	6	10	11	0.729057
						1356	0	0	1	1	1	2	3	4	4	7	0.677032
						1357	0	0	1	2	3	4	11	14	18	19	0.835241
						1358	0	0	1	2	9	14	19	24	28	37	0.867901
						1359	0	0	3	6	14	18	22	27	31	39	0.854799
						1360	0	0	3	4	4	7	12	19	25	30	0.859519
						1361	0	0	2	3	10	14	16	20	24	29	0.855062
						1362	0	1	2	3	4	4	4	10	15	17	0.752789
						1363	0	1	3	7	11	18	25	32	35	45	0.879328
						1364	0	0	0	1	1	2	2	4	5	6	0.729925
						1365	0	0	0	0	0	0	1	1	1	1	0.636564
						1366	0	0	0	0	3	5	8	11	12	13	0.707595
						1367	1	4	7	11	15	22	26	34	43	50	0.875514
						1368	0	1	1	1	3	6	8	10	11	12	0.826003
						1369	1	3	5	10	16	17	21	27	32	39	0.873817
						1370	0	0	1	2	4	7	9	13	15	21	0.804357
						1371	2	6	7	15	21	23	27	36	49	55	0.878972
						1372	0	0	0	2	3	4	9	12	18	21	0.830979
						1373	1	5	6	9	15	22	29	37	41	51	0.877651
						1374	1	2	4	7	12	14	16	25	36	44	0.862948
						1375	0	0	1	2	3	5	5	5	8	11	0.775174
						1376	0	0	2	3	4	7	9	10	15	19	0.759088
						1377	0	6	15	16	18	26	31	41	47	57	0.853796
						1378	0	0	2	6	9	10	17	18	23	29	0.74573
						1379	0	3	7	13	18	22	29	34	39	45	0.795649
						1380	1	4	8	10	14	20	34	40	45	57	0.809356
						1381	0	0	0	2	2	2	5	7	10	11	0.641933
						1382	0	2	7	13	21	28	37	48	59	74	0.886066
						1383	0	3	5	6	11	16	20	28	34	40	0.887083
						1384	0	1	3	6	12	12	20	25	28	29	0.88031
						1385	0	1	4	6	13	20	31	35	44	58	0.820026
						1386	0	3	4	7	9	17	20	24	32	38	0.888809
						1387	0	0	3	7	18	23	34	44	50	64	0.863879
						1388	0	1	1	5	6	10	12	15	17	18	0.89849
						1389	0	0	7	13	20	29	36	41	45	51	0.891078
						1390	0	0	5	5	10	16	19	25	32	41	0.762825
						1391	0	1	2	2	3	6	7	12	16	21	0.839791
						1392	0	0	2	3	6	8	12	15	20	27	0.831457
						1393	0	0	0	0	0	3	3	4	5	7	0.541209
						1394	0	0	1	2	2	2	2	3	5	7	0.790246
						1395	0	0	0	0	0	0	0	0	1	2	0.343397
						1396	2	6	11	14	22	27	30	37	50	63	0.836635
						1397	0	0	0	1	4	5	10	12	14	16	0.679653
						1398	0	1	2	4	6	8	11	15	16	17	0.681893
						1399	0	2	6	12	18	28	33	45	54	69	0.828311
						1400	4	5	12	17	22	29	38	44	59	73	0.852529
						1401	3	4	11	15	22	27	31	37	43	61	0.842499
						1402	0	1	7	8	14	19	25	32	41	46	0.892343
						1403	1	2	2	4	5	8	11	13	15	17	0.813518
						1404	0	2	3	6	9	9	9	12	17	24	0.709395
						1405	0	5	11	15	21	28	36	42	51	61	0.850528
						1406	1	3	6	8	10	11	17	23	31	35	0.883162
						1407	0	1	1	3	4	6	12	18	22	30	0.760092
						1408	1	4	7	9	11	12	19	25	32	38	0.882275
						1409	0	0	0	0	0	0	0	0	0	0	-0.0205197
						1410	0	0	0	1	1	1	2	7	8	12	0.715154
						1411	0	2	11	16	18	24	28	34	43	52	0.805506
						1412	0	2	8	14	20	27	37	44	57	62	0.869127
						1413	1	3	5	7	13	13	19	22	28	39	0.816477
						1414	0	3	3	6	13	19	25	35	45	56	0.883032
						1415	0	2	5	7	14	15	18	29	35	44	0.882775
						1416	0	2	2	7	9	14	16	18	21	34	0.825141
						1417	0	0	2	3	3	3	7	10	16	16	0.696338
						1418	0	4	11	16	20	25	31	37	40	55	0.856807
						1419	0	0	0	1	5	5	8	14	16	21	0.678975
						1420	0	0	1	1	1	2	2	3	3	3	0.0891435
						1421	0	0	0	0	0	0	1	1	2	2	0.180331
						1422	0	0	2	4	6	12	18	25	31	33	0.871284
						1423	0	0	0	0	0	0	0	0	0	0	-0.281594
						1424	1	2	5	9	12	19	24	32	37	46	0.799374
						1425	0	0	0	2	4	7	9	10	12	14	0.603453
						1426	1	2	7	12	22	24	29	35	45	52	0.847831
						1427	2	5	10	13	20	25	29	38	44	55	0.877067
						1428	1	4	8	13	19	24	27	36	45	53	0.874413
						1429	1	2	9	20	29	40	53	66	75	83	0.858817
						1430	1	8	14	20	27	38	46	60	68	78	0.87
						1431	1	2	7	10	16	21	28	36	46	56	0.879656
						1432	1	5	12	21	27	39	56	69	81	98	0.857253
						1433	1	7	10	15	23	34	43	56	75	90	0.869404
						1434	0	1	4	7	12	21	33	46	55	72	0.885411
						1435	0	1	8	16	23	37	51	66	77	92	0.866776
						1436	2	7	13	16	23	31	43	55	63	77	0.87619
						1437	2	5	11	23	32	42	57	72	89	102	0.85514
						1438	1	3	8	22	32	42	57	68	84	98	0.856356
						1439	0	3	6	11	13	20	31	41	49	56	0.867009
						1440	1	5	10	16	21	27	36	48	65	79	0.873761
						1441	0	1	4	13	22	28	36	45	58	76	0.879832
						1442	0	1	2	8	14	22	29	43	57	75	0.823816
						1443	2	6	9	15	21	29	46	59	70	82	0.869292
						1444	0	2	7	15	23	32	39	49	61	78	0.876259
						1445	0	0	0	0	0	1	1	2	3	3	0.696347
						1446	1	3	7	13	19	22	36	46	63	82	0.873047
						1447	0	5	17	27	37	52	62	73	85	103	0.85469
						1448	2	5	9	21	34	46	55	71	86	103	0.845776
						1449	1	3	8	12	21	32	43	52	69	83	0.838579
						1450	1	5	15	22	34	45	57	67	84	99	0.840195
						1451	1	1	4	8	12	24	32	43	51	68	0.890718
						1452	0	6	12	23	33	42	53	63	74	91	0.849042
						1453	1	4	8	17	22	37	48	61	80	97	0.868195
						1454	1	4	12	20	28	39	49	63	76	93	0.858835
						1455	2	5	8	14	30	48	64	79	97	113	0.844751
						1456	0	0	5	9	21	24	38	50	62	85	0.870517
						1457	0	5	10	14	26	39	56	73	94	117	0.84926
						1458	0	8	9	16	25	40	55	73	87	104	0.853405
						1459	3	8	18	21	36	43	54	66	87	110	0.837516
						1460	2	7	18	24	31	43	53	70	86	105	0.83379
						1461	0	0	2	14	21	36	54	68	88	104	0.848285
						1462	1	6	12	24	32	43	62	77	94	117	0.847286
						1463	3	7	12	19	29	38	58	65	82	104	0.828256
						1464	3	7	12	15	25	35	49	63	84	102	0.824032
						1465	0	8	16	26	39	50	63	86	99	119	0.844855
						1466	1	8	16	22	33	48	63	76	90	105	0.833085
						1467	4	10	15	25	34	43	52	69	86	107	0.836084
						1468	0	4	14	26	39	51	64	85	107	126	0.847954
						1469	2	6	9	15	27	37	51	67	86	100	0.860393
						1470	1	3	11	18	23	32	41	61	75	96	0.864593
						1471	1	5	9	15	27	39	57	72	88	108	0.838457
						1472	2	5	12	19	32	42	64	73	88	107	0.853201
						1473	0	3	10	21	38	50	64	79	95	115	0.848447
						1474	0	2	3	5	8	16	24	38	56	70	0.871036
						1475	2	4	7	14	28	42	56	75	93	112	0.837726
						1476	0	5	12	17	25	39	56	74	89	109	0.822853
						1477	0	3	7	11	16	22	32	45	61	76	0.866041
						1478	2	5	16	22	36	48	61	81	93	109	0.83221
						1479	0	3	10	16	27	33	48	61	78	96	0.840552
						1480	1	2	6	11	20	27	42	53	76	94	0.875442
						1481	2	9	19	30	44	55	71	84	101	121	0.836055
						1482	0	6	11	20	27	38	53	62	76	92	0.862691
						1483	1	6	18	27	35	53	68	89	107	127	0.848238
						1484	0	5	13	21	31	41	54	65	78	92	0.856374
						1485	2	8	16	32	48	64	80	98	118	136	0.83161
						1486	2	8	19	32	43	52	63	81	96	113	0.849703
						1487	1	6	17	27	41	57	75	94	109	128	0.847349
						1488	2	4	12	22	32	38	51	63	82	98	0.844705
						1489	0	2	9	18	24	42	61	77	99	118	0.830581
						1490	2	10	17	26	38	52	71	91	109	128	0.857534
						1491	3	11	22	31	38	53	72	84	99	116	0.855884
						1492	1	7	14	25	40	55	74	92	107	128	0.852341
						1493	2	5	14	23	34	39	50	68	83	101	0.843024
						1494	0	3	4	11	17	29	42	59	76	94	0.843882
						1495	2	11	18	28	37	50	67	81	100	114	0.846367
						1496	2	8	21	33	47	64	81	98	119	137	0.840006
						1497	0	6	11	19	30	37	50	64	78	100	0.866344
						1498	1	5	12	25	34	55	72	92	109	127	0.832024
						1499	1	7	18	27	41	52	67	84	101	118	0.839787
						1500	1	1	4	13	29	46	65	81	102	122	0.82466
						1501	0	4	9	17	32	49	67	85	102	120	0.847608
						1502	2	12	21	31	42	57	76	95	114	131	0.852965
						1503	1	5	10	17	25	33	44	58	80	96	0.860617
						1504	0	0	1	5	13	24	32	46	60	78	0.806223
						1505	2	11	19	31	42	53	73	94	112	128	0.851932
						1506	1	3	8	15	28	44	61	77	93	111	0.821699
						1507	0	0	4	11	18	23	34	49	69	87	0.836882
						1508	2	5	15	25	41	53	73	95	115	128	0.839155
						1509	4	10	18	26	45	62	81	96	114	133	0.838791
						1510	1	3	6	10	17	26	35	50	61	77	0.862401
						1511	1	1	6	17	28	48	64	79	103	121	0.816288
						1512	0	0	2	5	10	15	27	34	49	62	0.883347
						1513	2	7	13	23	38	48	63	81	97	110	0.836769
						1514	4	8	19	26	40	55	73	87	101	118	0.848798
						1515	1	5	11	19	31	47	63	78	95	111	0.828459
						1516	1	5	15	24	38	53	70	89	109	123	0.839278
						1517	2	3	13	21	29	37	58	71	91	109	0.804645
						1518	2	9	17	32	44	62	77	94	115	132	0.839754
						1519	2	10	17	30	39	51	65	79	98	108	0.847674
						1520	0	6	15	21	30	41	55	67	86	100	0.847363
						1521	2	10	18	28	36	51	62	79	92	110	0.862101
						1522	2	8	12	25	37	48	57	71	90	107	0.843727
						1523	3	9	19	26	41	56	71	85	99	118	0.849428
						1524	2	8	13	26	42	55	67	86	103	120	0.826328
						1525	3	8	17	31	43	60	76	93	113	132	0.825492
						1526	1	2	7	12	22	30	39	49	64	85	0.871147
						1527	1	9	18	29	40	62	75	92	112	131	0.830085
						1528	3	9	23	32	41	53	74	91	109	128	0.844047
						1529	3	9	13	24	37	49	60	74	86	107	0.84153
						1530	0	3	7	11	21	30	42	58	78	97	0.818184
						1531	2	10	20	30	39	48	61	78	96	111	0.863932
						1532	3	9	22	33	43	57	71	84	99	118	0.845889
						1533	0	2	6	10	17	26	42	65	83	99	0.811021
						1534	2	2	7	14	29	39	55	68	90	106	0.81547
						1535	0	3	7	16	26	41	54	66	88	110	0.82175
						1536	3	10	19	30	43	59	74	87	105	118	0.845388
						1537	2	6	12	22	33	48	60	76	95	113	0.829417
						1538	4	11	23	34	40	55	65	80	98	116	0.856257
						1539	1	2	3	10	15	26	40	54	71	87	0.803516
						1540	1	3	9	13	24	33	47	66	82	97	0.853457
						1541	2	5	11	21	34	49	68	86	98	111	0.834266
						1542	3	4	12	19	31	48	59	81	95	111	0.837483
						1543	2	7	14	25	40	56	71	85	100	113	0.837953
						1544	1	8	12	23	36	54	66	83	98	115	0.844385
						1545	0	0	5	12	22	38	56	73	90	107	0.849373
						1546	1	5	12	21	35	45	67	84	95	115	0.834056
						1547	1	4	13	19	28	37	44	53	63	76	0.872434
						1548	2	3	9	18	27	44	56	76	87	104	0.82741
						1549	0	1	4	6	12	19	28	42	58	73	0.828186
						1550	2	6	14	25	35	47	63	80	95	115	0.85195
						1551	0	7	18	35	42	56	69	86	100	119	0.843481
						1552	0	5	13	26	34	48	60	76	95	118	0.836092
						1553	3	7	17	29	43	59	72	88	107	122	0.844043
						1554	0	5	7	12	18	39	50	63	82	98	0.866423
						1555	1	4	12	18	29	43	51	64	76	96	0.85784
						1556	1	8	18	30	39	50	68	83	96	115	0.84662
						1557	2	3	13	21	31	44	60	71	93	112	0.854676
						1558	1	2	6	11	18	32	47	64	81	98	0.850586
						1559	0	4	13	20	31	44	55	73	93	112	0.82614
						1560	0	1	4	8	14	29	44	57	74	93	0.83499
						1561	1	4	9	20	32	47	61	78	91	109	0.824343
						1562	0	8	18	24	36	49	64	83	96	115	0.848795
						1563	3	6	16	30	45	56	73	85	102	123	0.850708
						1564	2	3	12	23	29	44	63	73	90	106	0.828508
						1565	0	0	1	4	4	9	15	19	29	47	0.790277
						1566	3	9	11	15	25	36	51	60	70	89	0.826325
						1567	1	5	10	17	28	38	47	61	77	94	0.83909
						1568	1	5	9	18	26	38	53	62	84	103	0.832108
						1569	2	5	10	18	27	35	46	65	82	99	0.829593
						1570	1	6	9	16	28	41	51	65	81	100	0.834554
						1571	1	4	8	15	24	35	47	67	83	102	0.836032
						1572	2	9	11	19	29	41	54	69	89	110	0.835779
						1573	3	7	12	16	20	26	40	52	64	80	0.827737
						1574	2	5	13	21	26	37	48	69	78	92	0.827127
						1575	2	5	13	22	30	41	56	72	89	106	0.851526
						1576	0	2	5	9	16	28	40	53	71	88	0.813708
						1577	2	4	8	17	26	32	44	56	74	91	0.825413
						1578	1	5	8	19	29	41	56	71	87	99	0.83545
						1579	2	4	9	21	32	38	52	66	78	98	0.837796
						1580	0	3	5	11	16	28	37	48	57	78	0.869949
						1581	2	5	9	18	30	39	52	67	85	104	0.825698
						1582	1	8	16	22	38	51	60	70	87	105	0.842365
						1583	0	3	13	21	29	43	57	74	89	104	0.855665
						1584	0	6	13	19	30	45	61	75	89	108	0.853335
						1585	0	2	8	12	18	29	42	60	72	84	0.865026
						1586	0	2	6	14	20	29	44	64	82	97	0.824256
						1587	0	0	0	0	0	0	0	0	0	0	0.481453
						1588	1	10	11	22	29	38	50	64	82	103	0.854696
						1589	1	5	8	14	26	34	44	61	74	93	0.865595
						1590	0	5	16	23	27	38	50	62	75	92	0.831751
						1591	0	4	13	22	30	37	50	68	84	98	0.848186
						1592	1	2	5	7	10	14	19	30	38	46	0.745493
						1593	2	6	9	16	22	31	42	55	74	93	0.852225
						1594	1	5	12	19	26	35	48	60	77	93	0.854224
						1595	1	3	10	18	31	38	51	68	83	99	0.855399
						1596	1	4	14	21	32	40	53	65	78	94	0.839973
						1597	0	4	7	11	15	19	28	42	58	74	0.792408
						1598	0	5	11	18	28	40	55	66	80	95	0.83894
						1599	0	4	10	15	24	39	45	58	71	89	0.86159
						1600	0	3	6	13	20	30	37	47	63	75	0.842183
						1601	1	7	11	15	20	30	38	46	50	63	0.871852
						1602	0	0	0	0	0	0	1	1	1	2	0.517353
						1603	0	1	4	5	8	11	14	19	22	29	0.871748
						1604	0	0	1	1	2	7	7	11	15	20	0.888367
						1605	0	3	4	5	6	10	13	15	16	20	0.689634
						1606	0	2	4	8	9	11	13	15	16	19	0.738125
						1607	0	0	0	0	2	4	7	8	9	10	0.726846
						1608	0	0	1	1	2	5	7	8	9	10	0.754689
						1609	0	0	4	9	10	16	24	33	41	54	0.853268
						1610	0	2	8	14	19	23	32	40	48	55	0.817977
						1611	0	0	0	1	4	4	7	8	11	12	0.622985
						1612	0	1	5	8	10	13	17	23	32	42	0.869894
						1613	0	2	5	7	11	16	18	24	33	41	0.738666
						1614	1	1	2	5	8	13	14	23	31	44	0.857728
						1615	0	0	0	0	0	0	0	0	0	0	0.340073
						1616	0	1	2	6	12	16	21	25	30	42	0.742141
						1617	0	0	0	0	1	1	1	1	1	1	-0.117684
						1618	1	3	5	11	17	24	32	37	49	59	0.825066
						1619	0	0	0	0	0	0	1	1	1	1	-0.158105
						1620	0	0	2	9	10	15	23	31	40	48	0.85495
						1621	1	3	7	9	16	19	22	29	37	44	0.740765
						1622	0	1	3	3	4	7	13	20	25	29	0.865485
						1623	0	4	5	10	11	15	17	26	31	40	0.802013
						1624	1	4	5	8	11	17	22	32	38	44	0.848335
						1625	1	3	6	10	13	20	25	33	41	52	0.87215
						1626	0	0	1	1	2	2	4	4	5	7	0.551574
						1627	0	0	0	0	1	3	7	10	15	16	0.731204
						1628	1	7	9	11	14	19	25	35	41	47	0.765943
						1629	0	2	4	11	15	22	31	40	53	63	0.850068
						1630	0	0	2	3	4	6	10	12	14	19	0.673563
						1631	0	2	4	6	10	13	17	23	29	31	0.875389
						1632	0	3	6	11	17	26	35	41	49	59	0.862834
						1633	0	2	5	6	8	10	14	18	22	32	0.800819
						1634	0	0	4	7	9	15	17	22	32	36	0.790505
						1635	0	3	8	8	14	19	23	34	44	48	0.754315
						1636	2	4	6	9	13	18	25	31	35	42	0.839684
						1637	0	0	0	0	1	1	1	1	2	2	-0.0589549
						1638	2	4	6	8	11	17	22	29	39	49	0.832084
						1639	0	1	4	7	11	14	17	19	20	26	0.82302
						1640	2	4	7	7	12	19	25	35	41	51	0.826985
						1641	0	0	1	1	3	5	6	7	8	9	0.601559
						1642	0	4	8	14	24	30	36	42	48	57	0.810351
						1643	0	0	1	1	3	7	9	12	14	17	0.765434
						1644	1	2	3	4	10	15	22	25	33	36	0.797214
						1645	1	4	5	12	19	25	32	39	45	51	0.85994
						1646	1	2	5	7	8	11	17	22	24	32	0.835159
						1647	0	0	1	3	5	5	7	8	13	15	0.69353
						1648	0	1	3	8	13	16	17	21	26	36	0.845657
						1649	0	0	1	2	5	7	8	10	11	12	0.646525
						1650	1	2	5	9	12	19	23	29	35	43	0.800885
						1651	0	1	3	8	9	14	15	19	28	30	0.874128
						1652	2	4	5	9	12	19	24	28	39	46	0.851605
						1653	1	5	6	9	13	18	28	34	43	47	0.851403
						1654	0	2	3	8	10	11	18	27	34	42	0.873872
						1655	0	0	2	3	4	8	11	14	17	25	0.822069
						1656	1	4	7	10	15	19	23	29	35	39	0.839715
						1657	0	0	0	3	5	7	10	13	19	19	0.810538
						1658	0	4	5	6	7	12	13	16	20	26	0.852885
						1659	1	3	5	7	14	14	23	26	28	34	0.863684
						1660	0	0	0	2	3	5	11	15	24	29	0.872983
						1661	0	0	1	2	3	3	5	6	11	16	0.687807
						1662	0	0	0	0	0	0	0	2	3	4	0.467006
						1663	0	0	0	2	2	3	8	9	12	13	0.733494
						1664	1	2	6	8	10	14	19	28	32	40	0.863322
						1665	0	0	0	3	5	7	10	15	19	29	0.795888
						1666	1	3	6	11	16	21	26	37	46	54	0.857358
						1667	0	6	8	10	11	16	21	25	31	39	0.868357
						1668	0	0	6	8	10	12	16	22	29	36	0.843883
						1669	0	1	1	2	3	6	6	8	14	20	0.863976
						1670	1	2	4	7	11	17	24	34	41	45	0.859394
						1671	0	0	5	6	6	9	14	15	22	31	0.860762
						1672	0	0	3	6	7	10	12	16	21	28	0.807694
						1673	0	0	2	4	5	11	15	20	23	31	0.857009
						1674	0	1	4	9	13	18	22	26	32	36	0.857107
						1675	1	3	7	9	14	16	22	27	31	35	0.857211
						1676	0	0	0	0	0	1	4	5	8	12	0.824052
						1677	0	1	1	2	2	2	3	3	5	5	0.594417
						1678	0	1	1	4	7	13	15	17	22	27	0.82661
						1679	0	0	1	3	4	8	11	17	24	28	0.844666
						1680	0	0	0	0	3	4	6	10	10	10	0.662753
						1681	0	0	2	3	5	9	12	14	16	21	0.810506
						1682	0	0	1	1	2	3	4	5	6	6	0.574666
						1683	0	0	0	0	0	0	0	0	0	1	0.43618
						1684	0	0	0	2	2	6	6	10	12	18	0.740933
						1685	0	0	2	2	3	7	13	17	19	21	0.784664
						1686	0	0	0	1	2	3	4	4	7	7	0.751216
						1687	0	2	5	9	12	18	19	27	30	38	0.865007
						1688	0	1	3	3	6	8	10	13	20	23	0.833695
						1689	0	1	4	5	9	13	18	21	25	29	0.839171
						1690	0	0	1	1	2	4	7	8	10	15	0.838676
						1691	0	0	2	2	5	7	12	14	17	21	0.829212
						1692	0	0	1	3	5	7	9	11	17	20	0.834393
						1693	0	1	4	5	6	6	8	12	16	24	0.839719
						1694	0	0	0	0	1	4	8	9	11	17	0.81567
						1695	0	1	1	1	2	2	4	7	10	13	0.792922
						1696	0	1	2	2	6	10	12	18	31	39	0.86253
						1697	0	1	1	2	4	5	7	10	13	14	0.807361
						1698	0	1	3	4	7	9	14	16	18	26	0.849493
						1699	0	2	6	6	8	14	17	22	24	30	0.84645
						1700	0	0	0	0	1	1	1	1	4	6	0.691714
						1701	0	1	1	3	6	7	8	10	14	15	0.751373
						1702	1	1	3	4	6	10	14	17	19	23	0.848875
						1703	0	0	0	1	4	6	7	8	10	12	0.811564
						1704	1	3	4	4	4	6	10	17	23	28	0.811395
						1705	0	1	2	4	5	10	12	14	19	22	0.822084
						1706	0	0	2	4	6	8	10	17	21	26	0.847685
						1707	0	0	2	3	5	6	13	17	20	27	0.859331
						1708	0	2	4	4	10	15	18	20	25	28	0.842512
						1709	1	2	3	3	5	8	11	15	18	25	0.811702
						1710	0	0	1	2	3	6	7	11	14	17	0.657342
						1711	0	0	0	0	1	3	3	4	8	11	0.781432
						1712	1	2	5	7	10	12	16	19	24	29	0.853623
						1713	0	0	0	1	4	5	9	12	19	23	0.827597
						1714	0	0	0	2	3	3	4	4	5	7	0.756513
						1715	0	1	1	1	1	1	1	2	3	3	0.451863
						1716	1	1	2	3	5	8	13	20	22	28	0.861881
						1717	0	0	0	1	4	6	7	14	15	17	0.857837
						1718	0	0	1	1	2	2	4	8	10	12	0.821502
						1719	0	1	1	2	2	3	5	6	10	15	0.73568
						1720	0	1	1	1	2	3	6	7	7	10	0.801848
						1721	0	0	2	6	9	13	17	20	23	27	0.836618
						1722	0	1	2	2	4	8	13	18	20	24	0.836005
						1723	0	1	3	5	7	11	14	17	21	25	0.846775
						1724	0	0	1	1	2	3	7	11	15	22	0.857067
						1725	0	3	3	3	4	8	12	17	21	28	0.816782
						1726	0	0	1	1	2	2	4	5	5	5	0.748173
						1727	0	2	4	7	11	14	15	19	26	29	0.824298
						1728	0	1	2	3	7	9	12	20	27	31	0.846494
						1729	0	1	3	7	9	15	18	23	29	33	0.819817
						1730	1	2	5	8	11	14	21	25	27	32	0.818159
						1731	0	0	1	4	6	9	12	16	23	30	0.841403
						1732	1	3	6	8	9	14	15	19	20	26	0.80504
						1733	0	0	0	1	2	3	5	6	7	7	0.768003
						1734	1	2	2	5	6	8	14	18	26	29	0.835616
						1735	0	0	0	4	6	8	9	10	14	17	0.648662
						1736	0	1	1	1	2	2	6	9	10	14	0.764311
						1737	0	1	3	5	8	9	12	15	19	25	0.759445
						1738	0	1	2	3	3	3	5	5	7	7	0.77175
						1739	0	0	0	2	5	7	9	13	16	19	0.829853
						1740	0	1	3	4	5	10	16	20	24	30	0.841111
						1741	0	1	1	2	5	6	6	10	13	14	0.48779
						1742	0	1	3	6	12	14	17	20	24	28	0.778158
						1743	0	1	2	3	5	8	9	12	13	16	0.717251
						1744	0	3	5	7	9	10	12	18	22	26	0.769485
						1745	0	0	0	0	2	2	5	9	10	13	0.811734
						1746	0	2	5	5	7	12	15	18	22	23	0.761589
						1747	0	0	0	1	1	4	7	11	12	12	0.796672
						1748	0	1	4	7	9	15	18	22	26	32	0.789843
						1749	0	1	3	6	11	12	14	17	17	25	0.772496
						1750	0	1	3	4	5	6	9	14	17	19	0.734414
						1751	0	0	2	2	3	4	6	6	7	9	0.784855
						1752	0	0	1	1	1	2	4	14	20	24	0.84514
						1753	0	0	0	2	5	6	9	10	13	17	0.729147
						1754	0	0	0	1	2	2	6	11	18	26	0.841434
						1755	0	0	1	3	3	5	7	13	21	25	0.767311
						1756	0	0	3	4	5	10	13	18	22	27	0.833096
						1757	0	0	2	2	5	9	10	14	17	21	0.848085
						1758	0	1	2	4	7	10	11	12	18	20	0.818356
						1759	0	0	1	3	5	7	8	9	12	13	0.810901
						1760	0	0	0	0	3	6	8	10	11	12	0.64293
						1761	0	1	4	5	9	12	18	20	22	26	0.772832
						1762	0	0	2	2	3	9	12	21	25	28	0.83119
						1763	0	1	1	3	4	4	5	7	10	11	0.438564
						1764	1	3	5	7	10	11	12	15	21	25	0.763521
						1765	0	1	1	4	7	12	15	18	24	26	0.81138
						1766	0	0	3	7	11	13	16	20	24	27	0.839286
						1767	0	0	2	5	9	11	12	14	18	20	0.764187
						1768	1	1	1	3	7	8	13	18	21	25	0.83848
						1769	0	0	2	5	6	9	12	19	24	31	0.83328
						1770	0	2	2	5	6	10	13	19	21	27	0.788905
						1771	0	0	2	2	4	5	9	10	13	15	0.688553
						1772	0	2	5	6	11	16	17	21	23	31	0.828941
						1773	0	1	2	5	6	9	12	19	23	28	0.814655
						1774	1	2	2	5	7	9	15	18	19	23	0.839958
						1775	0	0	1	3	8	12	15	23	26	32	0.833515
						1776	1	1	1	3	3	4	5	10	15	19	0.843693
						1777	0	0	1	2	5	11	18	24	27	33	0.814237
						1778	1	1	3	4	4	4	8	9	9	15	0.831788
						1779	1	1	1	4	7	10	12	15	19	21	0.785502
						1780	0	1	1	1	3	3	3	4	7	7	0.765011
						1781	0	1	3	5	6	9	12	14	20	24	0.837582
						1782	0	1	2	2	2	3	7	9	9	10	0.819813
						1783	0	0	1	4	7	9	12	12	14	21	0.819262
						1784	0	0	1	3	4	7	9	11	15	16	0.732065
						1785	1	2	2	2	2	4	7	8	11	18	0.84714
						1786	0	2	4	7	10	10	13	20	26	35	0.789577
						1787	0	2	3	5	7	8	9	13	14	18	0.747195
						1788	0	1	5	6	7	14	19	25	30	35	0.840654
						1789	0	1	2	3	3	4	4	7	9	11	0.827377
						1790	0	1	1	1	3	6	7	9	10	10	0.79338
						1791	1	1	2	4	6	8	8	8	10	13	0.83539
						1792	0	1	4	5	6	7	11	18	21	27	0.833145
						1793	0	2	2	6	6	10	12	14	18	23	0.743293
						1794	0	2	3	6	7	8	13	17	22	23	0.759321
						1795	0	0	0	0	0	0	2	3	3	3	0.779392
						1796	0	2	2	4	4	7	10	13	20	28	0.821605
						1797	0	0	4	7	7	14	17	22	31	38	0.822343
						1798	1	1	1	1	4	10	12	14	15	17	0.774681
						1799	1	1	2	4	7	10	13	17	20	32	0.802046
						1800	0	1	1	1	1	2	3	5	6	10	0.630314
						1801	0	0	0	0	1	1	3	5	7	8	0.732641
						1802	0	0	2	4	8	11	13	18	21	25	0.836773
						1803	0	0	0	0	3	4	7	8	11	14	0.678478
						1804	0	1	4	7	8	11	19	24	27	35	0.813137
						1805	0	1	3	5	7	8	10	15	20	24	0.794203
						1806	1	1	3	5	6	9	12	17	21	29	0.798533
						1807	0	0	2	5	8	13	14	19	23	30	0.811836
						1808	0	2	3	3	6	10	13	16	21	23	0.819238
						1809	0	0	0	1	2	5	5	6	8	10	0.806759
						1810	0	0	1	2	4	5	6	12	14	18	0.83953
						1811	0	1	5	6	10	15	21	28	34	38	0.824643
						1812	0	1	3	4	5	5	7	10	11	14	0.688299
						1813	0	1	1	5	9	15	16	18	21	27	0.791807
						1814	0	1	4	7	10	14	19	24	27	30	0.806736
						1815	0	0	2	3	4	7	9	9	11	14	0.726317
						1816	0	2	6	6	8	10	12	18	22	29	0.82517
						1817	0	1	2	3	4	5	7	10	14	15	0.802714
						1818	0	1	2	3	6	8	13	16	22	25	0.77189
						1819	0	0	2	3	5	8	9	10	13	16	0.834108
						1820	2	2	4	5	6	11	16	19	22	23	0.800976
						1821	0	2	4	9	14	17	21	25	30	37	0.825402
						1822	1	1	2	3	3	3	3	3	4	5	0.77031
						1823	0	0	0	2	4	5	5	6	7	7	0.782112
						1824	0	0	1	3	7	10	12	17	19	24	0.817516
						1825	0	1	2	3	4	9	13	18	23	27	0.824541
						1826	0	0	1	2	3	6	6	12	13	16	0.801625
						1827	0	0	0	1	1	1	1	2	2	2	0.467846
						1828	1	2	3	4	10	11	14	18	23	29	0.814317
						1829	0	0	1	2	3	5	6	10	10	11	0.708561
						1830	0	0	2	2	4	5	10	11	13	15	0.738946
						1831	0	0	0	0	0	1	2	7	7	10	0.793384
						1832	0	4	4	4	8	11	15	17	22	31	0.819747
						1833	1	3	3	7	7	9	11	16	20	29	0.809875
						1834	0	0	4	7	10	17	20	23	32	34	0.815049
						1835	0	0	1	2	2	2	2	4	6	7	0.757176
						1836	0	1	1	2	4	6	9	11	11	20	0.807119
						1837	0	0	1	2	4	8	11	12	20	24	0.828124
						1838	0	2	3	4	8	10	15	23	33	39	0.81512
						1839	1	1	3	6	8	10	15	22	27	33	0.811299
						1840	0	0	1	4	4	5	9	15	19	22	0.772925
						1841	0	0	0	1	2	6	9	10	12	13	0.73464
						1842	1	2	3	5	9	12	14	16	26	31	0.810357
						1843	0	2	3	4	6	8	12	17	25	26	0.806879
						1844	0	0	2	5	9	14	18	25	28	35	0.803474
						1845	1	1	3	3	5	11	13	15	18	25	0.809041
						1846	0	2	5	7	9	14	17	20	25	34	0.799266
						1847	0	0	1	5	10	17	20	28	33	40	0.804092
						1848	0	0	1	3	3	5	8	13	18	20	0.778602
						1849	0	0	0	1	3	4	5	8	11	13	0.66896
						1850	0	0	0	1	2	3	5	8	10	10	0.719834
						1851	0	0	1	2	4	6	8	9	11	12	0.758372
						1852	0	2	2	3	5	5	8	12	13	14	0.793946
						1853	0	2	3	3	7	12	14	18	22	25	0.77821
						1854	0	3	3	5	7	10	13	19	26	29	0.800284
						1855	0	0	1	4	7	12	16	21	30	33	0.792117
						1856	0	0	1	1	1	2	3	3	4	4	0.782217
						1857	1	2	4	6	8	11	14	18	24	27	0.795002
						1858	1	1	2	4	7	9	13	18	22	29	0.785556
						1859	0	1	1	1	1	1	1	2	3	5	0.739426
						1860	0	0	0	5	9	10	12	13	17	23	0.795337
						1861	1	1	4	6	11	15	21	26	28	38	0.802483
						1862	0	0	1	1	1	1	1	1	1	1	0.410849
						1863	0	0	0	0	0	0	0	0	1	2	0.245127
						1864	0	0	0	0	0	1	2	2	2	2	0.528231
						1865	0	0	1	3	6	7	11	14	19	26	0.801891
						1866	1	1	2	3	5	9	13	17	21	31	0.785034
						1867	1	1	2	6	10	14	23	27	32	36	0.808302
						1868	0	1	1	4	6	9	13	20	27	35	0.793192
						1869	0	1	3	5	7	9	13	16	21	26	0.766858
						1870	0	1	2	3	9	12	17	19	26	33	0.775279
						1871	0	0	0	0	1	2	4	6	13	15	0.644647
						1872	0	1	3	7	11	14	22	25	31	36	0.790393
						1873	0	0	0	0	0	0	2	2	4	6	0.620234
						1874	0	4	6	9	9	13	16	20	28	33	0.762767
						1875	0	0	1	1	1	1	1	1	2	3	0.280039
						1876	0	0	2	2	3	4	6	8	12	13	0.792216
						1877	0	0	0	1	1	1	1	3	4	6	0.792671
						1878	0	4	5	8	11	18	19	21	29	34	0.779895
						1879	1	1	1	3	7	9	11	15	18	27	0.796993
						1880	1	2	3	4	6	10	14	18	23	26	0.792493
						1881	0	1	5	8	10	15	16	23	29	35	0.78284
						1882	0	0	0	1	1	1	2	5	6	7	0.685073
						1883	1	3	5	6	11	15	21	25	30	39	0.786541
						1884	0	0	2	3	4	6	6	11	14	17	0.759142
						1885	0	3	6	6	8	12	19	20	23	31	0.787939
						1886	0	1	4	5	8	10	16	18	25	30	0.773107
						1887	1	3	4	5	9	11	14	18	23	30	0.747174
						1888	0	0	4	5	7	9	12	18	23	29	0.770972
						1889	1	1	5	7	9	9	11	13	18	26	0.785654
						1890	0	0	0	0	1	1	4	4	5	8	0.641586
						1891	0	0	0	2	3	5	8	9	11	14	0.724817
						1892	1	2	3	4	6	11	13	16	19	27	0.798541
						1893	0	0	1	1	1	1	2	2	2	3	0.788592
						1894	1	4	5	9	11	16	19	27	34	39	0.779566
						1895	0	3	6	12	13	17	19	30	35	38	0.792719
						1896	0	0	0	0	2	2	2	3	4	4	0.742765
						1897	0	1	3	9	11	16	17	22	31	38	0.797804
						1898	0	0	0	3	4	9	12	14	16	19	0.75202
						1899	0	0	1	3	7	12	16	17	18	21	0.732646
						1900	0	0	0	1	4	8	11	14	20	28	0.782654
						1901	0	0	0	3	3	4	6	6	9	12	0.678022
						1902	0	2	4	7	9	10	13	18	26	29	0.785177
						1903	0	3	3	4	6	10	13	16	22	30	0.748539
						1904	0	0	1	2	3	4	4	4	4	6	0.650122
						1905	0	1	2	4	5	7	12	17	20	20	0.744972
						1906	0	0	3	7	10	11	14	18	22	28	0.782707
						1907	0	2	3	8	16	20	22	26	29	37	0.780948
						1908	0	1	2	3	4	5	8	10	12	14	0.687319
						1909	1	2	5	5	6	8	13	18	22	27	0.729508
						1910	0	0	0	0	0	0	0	0	1	1	0.175271
						1911	0	1	2	7	9	14	19	23	26	34	0.785423
						1912	0	1	1	5	9	14	16	18	23	28	0.757022
						1913	0	0	0	2	4	7	14	25	28	30	0.783698
						1914	1	2	3	5	10	12	18	27	35	42	0.771974
						1915	2	3	9	13	17	18	22	25	35	41	0.772735
						1916	0	0	2	5	8	12	19	22	25	32	0.784849
						1917	0	3	3	6	7	12	13	16	18	24	0.774687
						1918	0	1	3	6	8	9	14	15	21	26	0.791679
						1919	2	5	7	9	13	17	22	24	31	37	0.778178
						1920	0	2	3	6	11	13	18	21	27	34	0.753249
						1921	0	1	5	6	10	13	18	24	37	41	0.764674
						1922	0	0	0	1	6	7	10	11	15	18	0.708295
						1923	1	4	5	8	15	18	23	30	34	38	0.762543
						1924	1	2	4	8	13	23	29	35	41	49	0.766146
						1925	0	2	4	6	11	17	22	30	41	52	0.768136
						1926	0	0	2	3	4	7	8	10	12	15	0.761244
						1927	0	1	1	3	3	7	10	16	22	28	0.737856
						1928	0	1	1	1	1	6	12	16	20	30	0.749733
						1929	0	1	1	12	18	25	31	38	41	48	0.770806
						1930	0	0	2	3	5	8	10	11	18	21	0.725494
						1931	0	0	1	2	3	3	3	8	9	14	0.669802
						1932	0	1	1	3	4	4	6	8	11	17	0.706689
						1933	0	4	4	6	12	16	24	28	35	42	0.767169
						1934	0	2	2	5	9	18	24	31	36	46	0.765337
						1935	0	2	4	7	11	12	15	17	18	21	0.736958
						1936	0	1	5	9	11	18	23	30	39	45	0.762623
						1937	0	1	1	1	1	3	5	5	5	5	0.542846
						1938	0	1	7	10	14	21	25	34	43	51	0.770721
						1939	0	1	1	2	2	2	4	4	6	6	0.535139
						1940	2	5	7	11	17	23	27	36	40	50	0.75854
						1941	0	3	3	3	6	7	12	14	22	25	0.775033
						1942	0	0	0	2	4	6	9	14	16	20	0.722909
						1943	0	0	5	8	13	20	25	30	32	40	0.758643
						1944	0	0	0	0	0	0	2	2	3	4	0.659324
						1945	0	0	0	0	0	1	1	1	2	2	0.410184
						1946	0	0	0	2	3	3	8	8	9	12	0.684297
						1947	0	1	2	6	8	15	18	20	22	27	0.773473
						1948	0	0	0	0	1	2	2	2	4	4	0.614132
						1949	0	0	1	4	4	4	4	5	5	6	0.682809
						1950	1	3	7	11	17	25	32	38	47	59	0.766172
						1951	0	0	2	3	3	5	8	10	13	15	0.730594
						1952	0	1	5	10	14	16	18	25	39	48	0.77959
						1953	0	0	0	1	3	4	7	8	9	13	0.680958
						1954	0	0	0	0	0	0	1	1	3	3	0.471238
						1955	0	1	3	5	6	9	12	16	20	26	0.737412
						1956	0	0	0	0	1	1	1	2	3	7	0.649607
						1957	0	0	2	2	5	6	7	13	14	17	0.775437
						1958	0	1	3	5	7	10	12	14	15	19	0.71278
						1959	0	0	2	3	10	14	21	27	35	40	0.735159
						1960	3	6	8	13	16	22	27	33	42	49	0.75679
						1961	0	2	2	3	5	6	7	7	12	12	0.666595
						1962	2	3	6	10	11	16	25	32	39	50	0.746247
						1963	0	2	5	10	15	22	29	34	45	49	0.756482
						1964	0	0	0	0	4	9	11	13	16	20	0.770007
						1965	0	1	1	4	5	6	9	11	15	19	0.725419
						1966	0	1	1	2	2	3	8	13	19	22	0.760483
						1967	1	4	7	10	16	24	30	42	47	57	0.756027
						1968	1	2	6	11	16	21	28	36	45	55	0.75766
						1969	0	1	1	1	1	1	7	9	11	13	0.547088
						1970	0	1	3	8	13	16	19	23	30	39	0.75519
						1971	0	1	1	1	1	2	2	3	6	6	0.350766
						1972	0	1	2	7	10	16	22	29	37	45	0.73264
						1973	1	2	4	11	17	25	33	41	48	56	0.761129
						1974	0	3	6	12	16	24	32	41	47	54	0.766686
						1975	0	2	3	6	7	9	14	20	26	29	0.76661
						1976	0	0	2	2	6	9	12	21	22	26	0.772892
						1977	0	2	3	6	7	8	10	15	17	22	0.736987
						1978	0	3	7	9	16	23	30	41	48	57	0.756725
						1979	1	3	5	11	16	19	25	30	40	49	0.741544
						1980	0	0	1	3	5	8	9	14	19	25	0.725242
						1981	0	0	0	0	0	1	1	2	2	2	0.530518
						1982	1	6	8	9	13	17	26	32	43	52	0.760527
						1983	0	0	1	1	1	2	2	3	4	5	0.203813
						1984	0	1	4	8	15	17	22	25	31	35	0.764724
						1985	0	1	2	3	10	19	21	31	34	39	0.748988
						1986	1	1	3	7	13	16	22	27	35	44	0.75567
						1987	0	3	5	8	11	14	22	30	35	46	0.744312
						1988	0	0	1	3	4	7	9	10	16	23	0.726843
						1989	1	3	6	8	17	22	29	36	42	50	0.761816
						1990	0	2	2	3	8	14	18	21	29	32	0.725909
						1991	0	0	0	2	2	4	7	9	14	16	0.744912
						1992	0	1	1	3	4	6	6	7	8	8	0.659172
						1993	0	1	2	6	9	12	20	22	26	30	0.734597
						1994	2	6	8	10	13	17	22	24	34	43	0.748532
						1995	0	1	3	8	10	15	22	25	32	34	0.752009
						1996	0	0	1	2	2	2	2	3	3	3	-0.43024
						1997	0	1	2	3	7	11	12	13	17	20	0.708684
						1998	0	0	0	1	1	1	1	1	1	1	0.081671
[truncated: 7,420 more rows]

## Sheet: Tangram
test cell index	hit neighbors with k=20	hit neighbors with k=40	hit neighbors with k=60	hit neighbors with k=80	hit neighbors with k=100	hit neighbors with k=120	hit neighbors with k=140	hit neighbors with k=160	hit neighbors with k=180	hit neighbors with k=200	spearman corr
0	0	0	0	0	0	0	0	0	0	0	0.405532
1	0	0	0	0	0	0	1	1	1	3	-0.233062
2	0	2	5	6	11	18	22	29	38	46	0.383939
3	0	0	0	0	0	0	1	1	1	2	-0.136423
4	0	1	2	2	2	2	2	3	3	3	-0.277107
5	0	0	1	1	1	2	4	4	4	4	-0.00973259
6	0	0	0	0	0	0	2	2	5	7	-0.000875245
7	0	1	1	1	2	2	2	2	2	3	-0.0418341
8	0	2	2	2	2	2	3	5	5	5	-0.293768
9	1	3	4	10	14	22	26	32	39	45	0.395716
10	0	2	5	10	14	21	28	34	43	54	0.38755
11	0	2	2	2	2	2	3	3	3	3	-0.285295
12	0	0	0	1	2	2	4	4	5	5	0.229732
13	0	0	0	0	0	0	0	0	0	0	-0.255698
14	0	0	0	1	1	1	1	4	4	6	0.134739
15	0	0	0	0	0	0	0	0	2	2	-0.267337
16	0	0	0	0	0	1	3	3	3	4	-0.242889
17	0	1	2	5	8	13	18	23	30	36	0.398557
18	0	0	0	0	0	1	2	2	3	3	0.00847658
19	1	3	4	6	6	10	11	17	20	23	0.373027
20	1	2	4	4	8	11	13	17	17	22	0.367835
21	0	1	3	5	7	8	9	14	19	25	0.378629
22	0	0	0	0	0	0	0	0	0	0	-0.202587
23	0	0	0	0	0	2	4	5	6	7	0.372885
24	0	1	1	2	4	7	11	14	18	21	0.398072
25	0	0	0	0	0	0	1	1	2	3	-0.190265
26	0	0	0	0	1	1	1	3	3	3	-0.310596
27	0	0	0	0	1	1	1	2	2	4	0.190459
28	0	0	0	0	0	0	0	0	3	4	-0.0505876
29	0	0	0	0	1	1	2	2	2	2	-0.250826
30	0	0	0	1	3	5	8	13	19	24	0.388005
31	0	0	0	0	0	0	0	0	0	0	-0.266808
32	0	0	0	0	0	0	0	0	2	2	0.0162393
33	0	0	0	1	1	2	2	2	3	5	-0.0230621
34	0	0	0	0	0	0	0	1	1	1	-0.319802
35	0	0	0	0	1	1	3	3	3	3	-0.0187833
36	0	0	1	1	1	1	2	3	4	5	0.0630799
37	0	0	0	0	0	0	1	2	2	3	-0.294847
38	0	1	3	6	7	12	17	26	31	35	0.448893
39	1	1	2	2	2	4	5	5	5	8	0.354829
40	0	1	3	6	11	17	22	26	35	38	0.442676
41	1	2	4	4	4	7	11	14	16	20	0.43782
42	0	1	1	2	3	3	4	6	8	9	0.366775
43	1	3	3	4	8	11	12	13	16	19	0.438431
44	0	0	0	0	0	0	0	0	0	0	-0.256089
45	0	0	0	0	0	1	2	3	4	4	0.2848
46	0	3	9	13	17	22	28	36	38	47	0.460982
47	2	9	14	16	19	25	31	36	44	47	0.461281
48	0	0	2	3	6	9	11	16	17	22	0.430075
49	0	1	1	3	8	10	13	21	29	35	0.425635
50	0	0	0	0	2	2	2	3	3	3	0.374699
51	0	1	1	1	3	4	4	4	4	5	0.266623
52	0	1	3	3	8	17	21	30	34	40	0.441926
53	0	0	0	0	0	0	0	1	1	2	-0.32708
54	0	1	1	1	3	4	6	10	16	18	0.402486
55	0	0	0	0	0	0	1	1	1	2	0.141423
56	0	0	0	0	0	4	5	7	9	12	0.316765
57	0	0	0	0	0	1	1	1	4	4	0.131956
58	0	1	1	1	1	1	2	2	2	2	0.0709489
59	0	0	0	0	0	0	0	1	1	4	0.39224
60	0	0	1	1	3	5	6	6	6	8	0.333148
61	0	0	0	0	0	1	2	2	2	3	-0.211694
62	0	0	1	2	3	4	6	7	8	10	0.317444
63	0	1	1	1	1	1	2	5	7	9	0.406979
64	0	0	1	1	2	2	2	3	4	5	-0.0241624
65	0	0	1	1	1	3	5	7	10	13	0.291934
66	0	0	0	0	0	1	1	2	2	3	0.224183
67	0	0	0	0	0	0	0	1	2	5	-0.186255
68	0	0	0	0	0	0	0	1	2	3	-0.229103
69	0	0	0	0	0	0	0	0	1	1	-0.32206
70	0	0	0	0	0	0	2	3	5	6	0.266666
71	0	0	2	2	2	2	2	2	4	5	-0.0103258
72	0	0	1	1	1	3	3	5	6	7	0.416939
73	0	0	0	2	2	2	3	4	4	5	0.427863
74	1	1	1	3	3	5	5	5	6	6	0.288583
75	0	0	1	1	1	1	1	1	2	2	0.256023
76	0	0	1	2	2	5	8	9	11	13	0.367633
77	1	1	2	5	5	8	8	9	10	12	0.328814
78	0	0	0	1	2	4	4	5	5	5	-0.0261714
79	1	1	1	3	3	5	5	5	6	6	0.284138
80	0	0	0	0	1	1	3	5	6	9	0.451793
81	1	1	1	1	2	2	3	8	8	10	0.392431
82	0	0	1	1	1	2	3	4	7	8	0.44272
83	0	0	0	0	0	1	3	4	5	7	0.373042
84	0	0	0	0	0	0	2	3	3	3	-0.236015
85	1	2	3	4	5	7	8	9	9	9	0.339145
86	0	0	0	0	0	0	1	1	1	3	-0.187403
87	0	0	0	0	0	0	0	0	3	5	0.231946
88	1	1	1	1	1	3	4	5	7	8	0.388782
89	0	0	1	1	1	1	3	3	4	4	0.24654
90	0	0	0	0	3	4	4	4	5	6	0.180866
91	0	0	1	2	2	3	7	7	9	11	0.389474
92	0	0	0	1	1	1	2	5	6	7	0.203788
93	0	0	0	0	1	4	6	7	10	12	0.426778
94	0	0	0	0	3	3	4	4	6	9	0.270685
95	0	0	0	0	0	1	5	7	10	10	0.366778
96	0	0	1	1	2	3	3	3	5	5	0.286172
97	0	0	0	0	0	0	0	0	1	1	-0.152944
98	0	0	0	1	2	2	4	7	7	8	0.166764
99	0	0	0	0	0	0	0	0	0	0	-0.0776677
100	0	0	0	1	5	7	9	11	14	14	0.290399
101	0	0	0	0	1	1	1	3	4	5	0.251784
102	0	0	1	1	1	1	2	2	2	3	-0.245942
103	0	1	1	2	2	3	4	4	6	9	0.429385
104	0	0	1	3	3	3	3	4	6	8	0.110467
105	0	0	1	1	2	3	3	4	7	10	0.420877
106	0	0	1	3	4	4	5	6	6	6	0.115958
107	0	0	1	2	2	2	2	3	3	6	0.306137
108	1	2	3	4	5	5	5	5	6	7	0.247619
109	0	0	0	0	1	1	1	3	5	5	-0.0809061
110	0	0	1	1	3	3	4	4	5	5	-0.0981283
111	0	0	1	1	1	1	1	1	1	1	-0.24327
112	1	1	3	3	4	4	5	5	6	7	0.218915
113	0	1	1	1	2	4	6	9	14	17	0.392868
114	0	0	0	1	1	2	2	4	9	10	0.353018
115	1	1	2	3	5	7	10	11	12	14	0.138805
116	0	0	0	0	0	0	1	2	4	4	-0.0337671
117	0	0	0	0	0	3	5	5	5	6	0.314803
118	0	0	0	1	2	2	2	3	3	5	0.143695
119	0	0	0	0	1	1	1	1	1	1	-0.260879
120	0	1	3	3	3	3	5	7	10	13	0.387853
121	1	2	2	2	4	6	8	11	12	16	0.122114
122	1	1	1	3	4	6	6	6	7	8	0.0400645
123	0	0	0	0	1	2	3	3	6	10	0.36775
124	0	0	0	0	0	0	1	4	7	9	0.309
125	0	0	0	2	3	4	5	6	8	9	0.168047
126	0	0	0	0	0	0	0	0	0	0	-0.0711452
127	0	0	0	0	0	0	1	1	1	1	-0.251569
128	0	0	0	0	0	1	2	2	2	2	0.234467
129	0	0	0	0	1	2	3	3	4	7	0.228947
130	0	0	1	1	1	2	4	5	6	6	0.333127
131	0	0	1	2	4	7	9	10	12	15	0.370297
132	0	0	0	0	0	0	0	1	1	1	0.00456025
133	0	0	1	1	1	1	2	2	2	3	0.288359
134	0	0	0	0	0	2	4	8	11	14	0.371703
135	0	0	0	1	3	4	4	4	4	4	0.222978
136	0	0	0	0	0	0	0	0	0	1	-0.248387
137	0	0	0	3	4	6	7	9	10	10	0.246908
138	0	0	0	0	0	0	0	1	1	1	-0.177394
139	1	1	1	1	1	2	2	6	8	9	0.310361
140	0	0	0	0	2	2	2	2	3	6	0.361791
141	0	0	0	0	0	0	0	0	1	2	-0.229607
142	0	1	1	2	2	4	5	7	7	9	0.0199625
143	0	0	0	0	0	1	1	1	2	2	-0.0155525
144	0	1	1	1	2	3	5	6	7	8	0.330247
145	0	1	1	1	2	3	7	8	9	13	0.319071
146	0	0	2	2	4	6	8	10	12	12	0.347596
147	0	1	1	1	3	3	3	5	7	8	0.360465
148	0	0	0	1	1	1	1	1	2	6	-0.183724
149	0	1	1	2	2	4	4	5	7	7	0.300936
150	0	1	1	1	1	1	2	3	3	4	0.21547
151	0	1	1	1	1	1	1	2	4	5	0.232463
152	0	0	0	1	2	2	4	5	6	12	0.311579
153	0	0	0	0	0	1	2	2	4	6	0.320774
154	0	1	1	1	2	3	3	3	4	6	0.12156
155	0	1	1	1	1	1	2	4	6	8	0.253992
156	0	0	0	1	1	2	5	6	9	9	0.334509
157	0	0	0	2	2	5	7	8	11	11	0.169645
158	0	0	0	0	0	1	2	3	3	5	0.162786
159	0	0	0	2	2	3	3	3	3	4	0.0467279
160	0	0	1	1	1	1	2	3	6	6	0.266969
161	0	0	0	0	0	0	0	0	0	0	0.13329
162	0	0	0	0	0	2	3	3	4	6	0.210902
163	0	0	0	1	1	2	3	4	6	7	0.24439
164	0	0	0	2	3	3	5	6	8	10	0.319502
165	0	0	1	2	2	3	3	4	4	4	0.0210361
166	0	0	1	2	2	4	4	5	7	8	0.273368
167	0	0	0	0	1	2	4	4	5	9	0.304289
168	0	0	1	1	1	1	1	1	1	1	0.109528
169	0	0	0	0	1	1	1	1	1	2	-0.177211
170	0	0	0	0	1	2	2	2	3	6	0.126367
171	0	1	3	4	4	7	9	11	11	11	0.283987
172	0	0	1	1	1	2	5	7	8	8	0.260973
173	0	0	1	1	2	3	4	6	7	8	0.0308644
174	0	0	0	0	0	0	0	0	0	0	-0.208461
175	0	0	1	1	1	2	2	2	2	2	-0.169677
176	0	0	0	0	0	0	0	0	1	1	-0.0451069
177	0	2	2	3	3	6	8	9	12	16	0.293357
178	0	0	0	0	0	0	2	2	3	4	-0.211214
179	0	0	2	2	4	5	5	6	8	12	0.26916
180	0	1	2	3	5	7	9	10	12	15	0.285708
181	0	0	0	0	0	0	0	1	1	1	0.179743
182	0	0	1	2	2	3	4	5	5	5	0.27658
183	0	0	0	2	4	5	6	6	6	6	-0.0112379
184	0	0	0	0	2	2	3	4	5	7	0.22755
185	0	0	0	0	0	0	0	1	1	1	0.162948
186	0	0	1	1	1	2	3	6	8	14	0.278999
187	0	0	1	1	1	3	3	3	3	3	0.0935898
188	0	0	0	0	0	0	1	3	3	4	0.197616
189	0	0	0	2	3	3	3	4	5	7	0.212763
190	0	2	3	7	8	9	9	15	18	20	0.280709
191	0	2	2	5	5	7	8	8	14	17	0.281477
192	0	0	0	2	6	6	7	7	9	12	0.305981
193	0	0	1	1	2	2	3	5	5	5	0.271749
194	0	1	1	1	1	2	2	3	4	5	0.256736
195	0	0	0	0	0	1	1	2	2	2	-0.226709
196	0	0	0	1	1	1	1	4	4	5	-0.00463634
197	0	0	2	2	3	4	4	7	11	12	0.272543
198	0	1	1	1	1	2	3	3	3	3	-0.105715
199	0	0	0	0	0	1	1	2	2	2	-0.152556
200	0	1	2	2	2	2	3	3	3	5	-0.0368317
201	0	0	1	1	1	1	1	1	1	1	0.241883
202	0	0	0	0	1	1	3	4	5	6	0.103507
203	0	0	2	3	3	4	7	11	15	20	0.282968
204	0	1	2	2	4	7	8	9	13	19	0.280696
205	0	0	1	1	1	2	3	3	5	6	0.0769223
206	0	0	0	0	1	2	4	5	7	8	0.266724
207	0	0	0	1	2	5	8	8	10	11	0.287143
208	0	0	0	1	1	3	3	3	6	8	0.206618
209	0	1	1	2	6	10	14	14	16	22	0.285308
210	0	3	4	4	6	9	10	10	12	19	0.283284
211	0	1	3	5	6	9	14	19	23	24	0.278003
212	0	0	1	1	2	2	2	2	2	2	0.121309
213	0	0	0	1	2	2	2	2	2	4	0.11766
214	0	0	2	2	3	3	5	9	10	14	0.287939
215	1	2	4	4	4	7	10	10	13	18	0.286821
216	0	0	0	0	0	2	2	4	4	4	0.0699577
217	0	0	0	1	1	1	1	1	1	3	-0.055823
218	0	0	0	0	0	0	0	1	1	1	0.260173
219	0	0	1	1	1	1	2	2	2	4	0.043736
220	0	0	0	0	0	0	3	4	5	6	0.278896
221	0	0	1	2	2	3	3	3	3	3	-0.0602961
222	0	0	1	1	1	2	2	4	4	4	0.249929
223	0	0	0	0	1	3	3	3	3	5	0.296081
224	0	0	0	0	0	0	0	0	0	1	-0.220529
225	0	0	1	1	1	1	1	3	5	6	0.249305
226	0	1	1	1	1	1	2	2	5	7	0.266505
227	0	0	2	2	2	2	2	2	2	4	0.256815
228	0	0	1	2	3	3	4	5	5	5	0.304734
229	0	0	0	0	0	0	0	2	2	3	-0.0623201
230	0	0	1	1	2	3	5	6	7	7	0.0260188
231	0	1	2	3	3	4	8	12	13	15	0.289976
232	0	0	1	1	1	2	4	5	8	14	0.301632
233	0	0	0	2	3	3	3	5	7	8	0.28465
234	0	0	1	1	1	1	5	6	6	6	0.2917
235	0	0	0	0	0	0	0	0	0	0	-0.226479
236	0	0	0	0	3	3	3	3	3	3	-0.155627
237	0	0	0	1	1	2	2	3	4	5	0.208833
238	0	0	1	2	2	2	3	4	5	6	0.224454
239	0	1	1	1	2	3	5	5	5	5	0.0571543
240	0	0	1	2	2	3	3	4	5	7	0.320412
241	0	0	0	0	0	0	0	3	4	6	0.313372
242	0	0	0	0	0	1	1	1	1	1	0.014116
243	0	0	1	1	3	3	4	6	6	7	0.324555
244	0	0	0	0	3	4	4	4	4	4	0.0687345
245	0	0	1	2	3	3	3	6	7	8	0.312704
246	0	0	0	0	0	0	0	0	1	1	0.253116
247	0	0	0	1	2	4	4	4	5	7	0.0573777
248	0	0	0	1	1	2	2	2	2	2	0.0456037
249	0	0	0	1	2	2	3	4	8	10	0.342169
250	0	0	1	1	1	2	4	5	5	5	-0.125517
251	0	0	1	3	3	3	4	6	9	10	0.296481
252	0	0	0	1	1	1	1	2	2	2	-0.172711
253	0	0	0	0	0	0	1	2	2	2	-0.0395053
254	0	0	0	1	2	2	6	6	7	9	0.042759
255	0	0	2	2	3	5	8	10	10	13	0.295691
256	0	0	0	0	2	2	2	2	3	3	0.0822522
257	0	0	0	0	1	1	1	1	3	5	0.269374
258	0	0	0	0	1	1	2	4	5	7	0.314064
259	0	1	1	1	1	1	1	1	1	1	0.228551
260	0	0	0	0	1	1	1	1	1	2	-0.178651
261	1	1	1	1	2	5	6	6	8	10	0.305987
262	0	0	0	0	0	0	0	0	0	1	-0.108301
263	0	0	0	0	0	1	2	3	4	4	0.320532
264	0	0	2	3	5	7	10	11	14	18	0.344672
265	0	0	0	2	2	3	5	5	6	8	-0.160254
266	0	0	2	2	5	5	7	10	12	13	0.351092
267	0	0	1	2	3	5	5	7	7	7	-0.133027
268	0	0	1	1	3	6	10	10	18	20	0.347485
269	0	0	0	1	2	4	4	5	5	7	0.339586
270	0	0	0	0	1	1	1	1	1	2	0.288852
271	0	0	0	0	0	0	0	0	0	0	-0.146118
272	1	1	1	3	4	4	5	6	8	12	0.0163045
273	0	0	2	2	2	2	5	8	10	10	0.353897
274	1	1	1	2	2	3	5	5	8	9	0.300063
275	0	0	1	1	3	3	4	4	4	5	0.332225
276	0	0	1	1	1	2	3	3	3	3	0.227053
277	0	1	2	4	5	6	9	11	15	17	0.365047
278	0	1	2	3	4	5	6	6	7	8	0.185648
279	0	0	1	2	4	5	6	8	9	11	0.185107
280	0	0	0	0	0	1	3	4	6	6	0.216368
281	0	1	1	2	3	4	4	8	9	11	0.109341
282	0	1	1	1	3	4	5	8	13	15	0.341781
283	0	0	0	2	2	3	4	4	9	13	0.355396
284	0	1	2	2	2	2	4	8	11	14	0.363977
285	0	1	2	2	5	6	7	9	11	15	0.355817
286	0	1	1	2	2	4	5	5	10	10	0.0577929
287	0	1	1	2	2	2	2	2	2	3	0.0455354
288	0	0	2	2	2	5	7	9	10	12	0.110404
289	0	0	0	0	1	2	3	3	4	6	0.275278
290	0	0	0	0	1	1	2	3	4	5	0.237629
291	0	0	0	0	0	1	1	1	1	1	-0.233213
292	0	1	1	1	2	3	6	9	10	12	0.137152
293	1	1	1	1	1	2	2	2	3	3	0.0422319
294	0	0	0	1	1	2	6	7	7	7	0.287926
295	0	1	2	2	3	4	4	7	11	15	0.390864
296	0	0	0	0	0	0	0	0	0	0	-0.159723
297	0	0	0	0	0	0	0	0	0	0	0.0574307
298	0	0	0	0	1	2	2	2	3	3	-0.181213
299	1	1	4	4	5	8	11	15	18	20	0.385182
300	0	0	0	0	1	2	2	3	4	5	0.31401
301	0	0	1	2	2	4	5	6	7	7	0.216071
302	0	0	0	0	1	1	2	2	2	3	-0.128155
303	0	0	0	0	0	1	1	1	1	2	-0.233895
304	0	0	0	0	0	3	5	5	5	8	0.293321
305	0	0	0	1	1	2	4	4	4	6	0.204259
306	0	0	0	1	1	4	6	7	7	7	0.337773
307	0	0	0	0	0	0	0	0	0	0	-0.180667
308	0	0	0	0	0	1	1	2	2	3	-0.198352
309	0	0	0	1	2	3	4	8	10	14	0.386697
310	0	0	0	1	1	1	1	1	2	2	-0.215247
311	0	0	0	0	0	0	1	2	3	3	-0.220035
312	0	0	0	1	1	2	4	4	6	7	0.198333
313	0	0	0	0	0	0	0	1	2	2	-0.0358798
314	0	0	0	0	0	0	0	1	1	1	-0.044077
315	1	1	1	1	2	2	3	4	6	8	0.333349
316	0	0	0	0	0	0	2	2	2	4	-0.0875005
317	0	0	0	0	0	0	0	1	1	2	0.0507797
318	0	0	0	0	1	1	4	5	6	6	0.245058
319	0	0	0	0	1	3	5	5	11	12	0.416684
320	0	0	1	2	2	2	3	3	3	4	0.278757
321	0	0	0	0	0	1	2	3	6	6	0.351098
322	0	0	1	1	3	3	6	7	7	7	0.321484
323	0	0	0	1	2	4	7	7	7	10	0.375125
324	0	0	1	3	3	7	10	11	13	17	0.287025
325	0	0	0	0	0	2	4	5	7	9	0.292152
326	0	0	1	1	2	2	3	5	6	8	0.338361
327	0	0	1	1	2	2	2	3	5	7	0.402729
328	0	0	0	1	4	5	5	7	10	12	0.241314
329	0	0	1	1	3	4	5	6	6	9	0.318669
330	0	0	1	1	3	5	8	8	11	13	0.306776
331	0	0	1	1	1	1	2	2	3	6	0.196717
332	0	0	1	1	1	1	2	2	2	2	0.230048
333	0	0	1	2	3	5	6	6	7	9	0.419882
334	0	0	0	0	0	0	1	1	2	2	0.132117
335	0	0	0	1	3	3	3	4	6	9	0.337882
336	0	0	1	1	2	3	3	3	4	4	0.175203
337	0	0	0	0	0	0	0	1	1	3	0.190663
338	0	0	0	2	2	3	3	4	9	13	0.374822
339	0	0	0	0	0	0	0	0	0	0	-0.255426
340	0	1	2	3	3	5	6	6	8	12	0.294647
341	0	0	0	0	0	1	1	1	1	1	0.100257
342	0	0	0	1	1	2	4	4	5	6	-0.0238667
343	0	0	0	1	2	3	5	8	11	12	0.371499
344	0	0	0	1	1	1	1	1	2	2	-0.0110659
345	0	0	0	0	0	0	0	1	1	2	0.236669
346	0	0	0	3	3	3	3	5	6	6	0.305404
347	0	0	1	2	3	3	4	4	4	5	0.0041472
348	0	0	0	0	0	1	1	1	2	2	-0.00841709
349	0	0	0	0	0	0	0	2	2	4	0.376841
350	0	0	0	0	0	0	1	3	5	5	0.115488
351	0	0	1	2	3	3	4	6	10	12	0.243301
352	0	0	0	0	0	0	1	2	4	4	0.175026
353	0	0	0	0	0	0	0	2	4	6	0.215092
354	0	0	0	0	0	0	0	1	1	1	-0.0257466
355	0	0	0	0	0	0	0	0	0	0	-0.266927
356	0	0	1	2	2	2	3	4	5	5	-0.00757681
357	0	0	0	0	0	1	1	1	2	2	0.0888246
358	0	0	0	0	0	0	0	0	1	2	-0.194179
359	0	0	1	3	5	5	5	7	9	10	0.312114
360	0	1	2	3	3	4	5	6	7	12	0.302477
361	0	0	0	0	0	1	1	2	2	3	-0.226557
362	0	0	1	2	2	4	6	9	9	14	0.347473
363	0	0	0	1	1	1	1	1	2	3	0.274128
364	0	0	0	1	3	3	4	5	6	8	0.0365191
365	0	0	0	0	0	0	0	1	1	2	0.122257
366	0	0	0	0	0	1	1	1	1	1	0.0695994
367	0	0	1	2	3	5	5	5	7	10	0.332458
368	0	0	0	1	2	3	3	5	7	7	0.347272
369	0	0	0	0	0	1	3	4	6	7	0.43802
370	0	0	0	2	3	5	7	11	12	14	0.32543
371	0	0	0	0	0	0	1	1	1	1	0.0970836
372	0	0	1	1	4	6	6	8	10	12	0.398931
373	0	0	0	1	3	4	5	5	7	9	0.37026
374	0	0	0	0	0	0	0	2	2	2	-0.164103
375	0	0	0	1	2	2	2	2	3	3	-0.0418145
376	0	0	0	0	0	1	1	3	3	4	0.332572
377	0	0	0	0	1	2	2	4	4	5	0.302773
378	0	0	1	1	1	2	2	2	3	3	0.292782
379	0	0	0	1	1	1	1	2	3	3	0.0722453
380	0	0	1	3	3	3	3	4	5	6	0.33189
381	0	0	0	0	1	1	1	2	3	3	0.0181996
382	0	0	1	2	3	5	7	7	8	10	0.359593
383	0	0	0	0	1	2	4	5	7	8	0.373199
384	0	1	1	1	1	2	2	5	5	6	0.271952
385	0	1	1	1	3	4	6	8	11	11	0.305228
386	0	1	1	1	5	5	8	10	13	19	0.439886
387	0	0	0	0	0	3	3	3	3	6	0.229918
388	0	0	0	0	0	0	0	1	1	1	-0.222536
389	0	0	0	1	1	1	3	6	7	9	0.399061
390	0	0	0	0	1	1	4	9	11	15	0.412537
391	1	2	4	4	6	9	12	14	17	23	0.445892
392	0	0	0	0	0	0	1	1	3	3	0.269743
393	0	0	0	0	0	0	0	0	2	2	-0.156973
394	0	2	4	5	6	6	9	12	17	20	0.437902
395	1	1	1	1	1	1	2	3	5	5	0.290152
396	0	0	1	1	2	3	5	6	6	9	0.222686
397	0	0	0	0	0	0	0	2	2	3	0.00370403
398	0	0	0	0	0	0	1	2	2	2	-0.150083
399	0	0	0	0	0	0	3	6	8	8	0.413674
400	1	3	5	10	15	20	26	30	36	41	0.454991
401	0	1	1	1	3	5	6	7	12	16	0.404934
402	0	1	1	3	3	3	5	6	7	9	0.291293
403	1	3	5	10	15	20	26	30	34	40	0.454462
404	0	0	0	1	1	1	2	4	7	11	0.405638
405	0	0	0	0	0	0	0	0	2	5	0.250413
406	1	4	9	18	25	33	39	41	52	55	0.460188
407	0	0	0	0	0	0	0	1	1	2	0.017167
408	0	0	0	0	0	0	1	1	1	1	-0.0882867
409	2	5	10	19	27	34	40	43	52	57	0.46014
410	0	4	7	9	18	20	26	31	40	47	0.450716
411	0	5	11	17	20	24	31	34	42	50	0.460002
412	0	0	1	1	2	3	3	3	5	6	0.014095
413	0	0	0	0	0	0	1	1	1	2	-0.0895779
414	0	0	1	1	1	1	1	1	2	2	0.00102219
415	0	0	1	2	3	3	3	4	6	9	0.282055
416	0	0	1	1	1	1	1	1	2	2	0.164224
417	0	0	1	2	4	4	5	6	6	6	0.385495
418	3	8	14	17	22	26	32	39	48	55	0.459911
419	0	0	0	0	0	0	0	0	0	2	0.00998126
420	0	0	0	0	1	2	4	6	11	13	0.362286
421	1	7	13	16	20	27	36	43	47	57	0.456809
422	0	0	0	1	2	2	2	3	4	5	0.00169656
423	0	0	0	0	0	0	0	0	1	1	0.0834123
424	0	0	0	1	2	5	6	7	8	10	0.386049
425	0	0	0	0	0	1	1	1	3	3	-0.308088
426	0	0	0	0	1	1	1	2	3	4	0.110857
427	0	0	0	0	0	0	2	3	3	4	0.226937
428	3	7	10	19	20	24	32	39	44	54	0.457445
429	3	6	10	13	22	24	32	37	44	51	0.457148
430	0	0	0	0	0	1	1	3	5	5	0.425474
431	0	0	0	1	1	1	1	2	2	2	0.0552054
432	1	1	1	2	2	3	3	4	6	7	0.351534
433	0	1	3	8	14	18	25	31	37	44	0.449023
434	0	0	0	0	0	0	0	0	0	1	-0.0785549
435	0	0	0	0	0	0	0	1	5	7	0.19354
436	0	0	1	1	2	2	2	2	2	2	-0.198147
437	0	0	0	0	0	0	1	2	2	2	-0.11848
438	0	0	1	1	1	1	1	1	1	1	0.188586
439	0	0	0	1	1	1	1	2	6	6	0.406737
440	0	0	1	1	1	1	3	3	3	3	0.192156
441	0	0	0	1	1	1	1	1	2	2	-0.00170211
442	0	1	1	2	2	2	2	2	2	2	-0.155153
443	0	0	0	0	0	0	0	0	0	0	-0.0276356
444	0	0	0	0	0	0	2	2	2	3	0.217095
445	0	0	1	2	2	2	2	2	2	3	-0.0413213
446	0	1	1	1	1	1	2	2	2	2	-0.301719
447	0	0	0	0	0	0	0	0	0	4	0.38533
448	0	1	1	1	1	1	2	3	5	5	0.15491
449	1	1	4	4	7	13	17	21	25	30	0.427571
450	1	1	1	4	4	8	11	14	19	21	0.422039
451	2	2	2	2	3	3	3	4	6	7	0.381007
452	0	0	0	0	1	2	2	2	3	4	0.369077
453	0	0	0	1	1	1	3	3	3	5	0.0434853
454	0	0	0	0	0	1	1	5	6	6	0.41654
455	0	1	1	1	1	1	3	3	3	3	-0.144793
456	2	2	2	3	3	3	4	5	7	9	0.36888
457	1	1	3	3	7	12	14	19	24	26	0.428265
458	0	0	0	1	1	2	2	3	4	4	0.128973
459	0	0	0	0	0	1	1	1	3	4	-0.314922
460	0	0	0	0	1	1	1	1	1	1	0.0891219
461	0	0	0	0	1	3	4	6	6	7	0.342663
462	2	2	2	3	4	4	5	5	7	9	0.379111
463	0	0	2	2	2	2	2	3	3	4	0.173793
464	0	0	0	0	0	0	0	0	0	0	-0.0206851
465	0	1	3	4	4	6	10	11	17	22	0.426501
466	0	0	0	0	1	1	2	2	3	4	0.0543237
467	1	2	2	2	4	4	4	5	6	6	0.032652
468	0	0	0	0	0	0	0	2	3	3	0.319696
469	0	0	2	4	6	6	9	12	15	19	0.373184
470	1	1	2	3	3	4	5	6	7	7	0.0396555
471	0	0	0	0	0	0	0	4	5	6	0.11605
472	0	2	2	3	3	3	3	4	5	5	0.0286089
473	0	0	0	0	1	1	1	2	2	2	-0.00655999
474	0	0	0	0	1	1	1	1	1	1	-0.337107
475	1	1	1	1	1	3	4	6	8	14	0.423611
476	0	0	0	0	1	1	2	2	3	6	0.415647
477	0	0	0	0	0	0	0	0	0	2	-0.239285
478	0	0	0	1	1	1	2	3	3	3	-0.247207
479	0	0	0	0	0	0	0	1	1	1	-0.3285
480	0	0	0	1	2	2	6	9	9	14	0.402371
481	0	0	3	4	7	8	9	12	13	16	0.345302
482	0	0	0	1	1	1	1	1	1	1	-0.0747125
483	0	0	0	1	1	1	1	1	1	1	0.299497
484	0	0	0	0	0	0	1	1	1	3	0.24104
485	1	2	3	6	8	12	13	16	21	25	0.370065
486	0	0	1	1	1	2	2	2	2	2	0.369588
487	0	0	1	2	3	3	3	4	4	5	0.0685867
488	0	0	1	6	6	7	10	12	15	22	0.374714
489	0	1	2	5	8	11	14	20	24	28	0.405134
490	0	0	0	0	0	0	1	1	1	1	-0.127873
491	1	4	7	8	10	12	14	19	24	29	0.377677
492	0	0	0	0	0	0	0	2	5	6	-0.307203
493	0	0	2	7	13	16	18	23	28	36	0.379462
494	0	1	3	5	11	14	20	31	35	38	0.381092
495	0	0	0	5	9	13	16	26	36	41	0.383483
496	0	0	0	0	1	2	2	2	2	3	-0.307151
497	1	2	5	8	13	20	25	32	37	45	0.394021
498	0	0	0	0	0	0	0	1	1	1	0.213791
499	0	0	0	0	0	0	0	0	0	0	-0.299026
500	0	0	2	5	9	12	25	30	37	44	0.390819
501	0	0	0	0	1	3	4	4	5	5	-0.00193126
502	0	0	0	0	0	0	1	1	1	1	-0.307666
503	0	0	0	0	0	0	0	1	1	1	0.25885
504	1	1	3	8	13	19	25	30	39	43	0.392747
505	0	0	0	0	0	0	0	0	2	2	0.348546
506	0	0	0	0	0	0	1	1	2	4	-0.106641
507	0	0	1	1	1	1	1	3	4	6	0.2867
508	0	0	0	0	0	0	0	0	1	2	0.150265
509	0	0	0	0	0	0	0	0	0	0	0.0180737
510	0	0	0	0	0	0	0	0	1	1	-0.340692
511	0	2	4	5	9	19	28	32	42	49	0.39509
512	0	0	0	1	1	2	3	4	4	5	0.0528317
513	0	0	0	0	1	1	1	1	1	1	-0.149078
514	0	3	5	11	18	20	26	37	45	54	0.389807
515	0	1	1	1	2	2	3	4	4	6	-0.0382086
516	0	0	1	1	1	3	4	5	5	6	0.201144
517	0	2	7	12	15	17	24	32	38	46	0.395951
518	0	0	0	1	2	3	3	3	4	4	-0.23216
519	0	0	0	0	1	1	1	3	3	3	0.016692
520	3	6	9	16	19	23	31	37	43	52	0.389027
521	1	1	4	5	7	11	16	24	32	40	0.376186
522	0	1	1	1	1	1	1	1	3	3	0.186472
523	0	3	8	14	17	21	29	38	44	51	0.391115
524	0	3	3	5	5	11	12	20	25	34	0.374102
525	1	1	4	6	12	22	33	40	47	57	0.380962
526	0	0	0	0	0	0	1	1	1	2	-0.230123
527	1	2	4	5	8	12	15	25	36	42	0.376125
528	1	2	7	9	12	20	30	41	50	57	0.3869
529	0	0	0	0	1	1	2	3	4	4	0.297915
530	0	2	6	9	14	15	19	29	40	47	0.377213
531	0	0	0	0	0	0	1	1	1	1	0.21786
532	0	0	0	0	0	0	2	2	2	3	-0.0211723
533	0	0	0	1	1	2	2	2	2	2	-0.168389
534	0	2	4	8	15	20	32	36	44	57	0.380744
535	0	0	1	1	2	2	2	3	4	5	-0.244559
536	0	2	3	7	11	16	22	29	33	43	0.374013
537	0	0	0	0	0	0	0	0	0	0	-0.207728
538	0	0	0	0	0	0	0	0	1	4	0.0158644
539	1	1	7	8	11	23	30	43	50	58	0.387831
540	0	0	0	0	0	0	0	0	0	1	-0.17172
541	0	0	0	2	2	2	2	2	3	3	0.0236076
542	0	0	1	2	6	10	20	25	33	38	0.39437
543	0	0	1	1	1	1	1	1	1	1	-0.0614969
544	0	0	0	0	0	0	0	0	1	1	-0.337508
545	0	1	1	1	1	1	1	2	3	3	0.144989
546	1	1	3	5	8	14	21	26	33	39	0.359002
547	0	1	1	1	1	1	2	2	3	4	0.123889
548	0	1	2	4	7	12	20	28	34	37	0.358575
549	0	0	0	0	0	0	0	0	1	1	-0.275064
550	2	4	8	13	21	28	32	41	46	55	0.386056
551	0	0	2	5	9	14	21	27	37	39	0.371483
552	0	5	9	15	19	24	27	34	43	49	0.380847
553	0	0	0	0	0	0	0	0	2	2	-0.287748
554	0	0	0	0	0	0	0	0	0	0	-0.244559
555	0	0	0	0	2	3	3	3	3	3	-0.0391599
556	3	6	8	12	22	26	32	41	46	58	0.385698
557	0	0	0	0	0	0	1	1	2	2	-0.106737
558	0	1	2	3	7	13	17	20	22	30	0.357976
559	0	0	0	1	1	2	2	3	3	3	-0.258347
560	0	0	0	0	0	0	0	0	0	1	0.179901
561	0	0	0	0	1	1	1	1	2	2	-0.012508
562	0	8	11	15	18	21	28	35	43	46	0.383447
563	0	0	0	0	0	0	1	1	2	3	-0.00502998
564	0	0	3	6	11	19	26	35	44	59	0.383704
565	0	0	0	0	0	0	1	1	2	3	0.0317988
566	0	1	3	7	13	19	22	28	34	45	0.37132
567	0	0	0	0	0	0	0	0	1	2	0.367645
568	0	2	3	5	10	12	16	20	26	29	0.361245
569	3	6	9	13	20	27	30	40	47	58	0.38542
570	0	0	0	0	0	0	0	0	0	0	0.127024
571	0	0	3	9	15	20	28	38	50	58	0.37565
572	0	0	0	0	1	1	1	1	3	4	0.113545
573	0	5	5	11	13	17	24	30	37	46	0.383585
574	0	0	0	0	1	2	4	4	5	5	-0.0857095
575	1	7	9	13	17	24	26	32	37	47	0.384886
576	0	0	0	0	0	0	3	3	5	5	-0.25316
577	2	5	9	15	22	28	34	40	46	50	0.381991
578	0	0	3	6	12	17	23	29	37	46	0.374593
579	0	2	4	8	15	20	31	43	53	60	0.386468
580	0	0	0	1	1	1	1	1	1	2	0.220714
581	0	3	8	15	19	23	30	35	39	47	0.386654
582	1	2	4	8	12	15	28	33	47	53	0.380913
583	0	0	1	1	2	2	2	2	2	2	0.0928803
584	1	5	10	13	20	23	26	35	40	45	0.386716
585	0	0	0	0	1	1	3	3	3	3	0.00383208
586	0	0	1	2	2	2	3	3	3	3	0.0860872
587	3	4	11	17	23	27	30	39	43	50	0.38374
588	1	4	5	6	10	18	24	31	47	54	0.383962
589	4	6	14	19	21	25	28	35	39	52	0.386583
590	0	2	4	9	12	20	27	38	46	54	0.381206
591	0	0	5	9	15	20	29	40	46	55	0.375887
592	0	3	8	10	15	21	26	34	44	55	0.381963
593	1	2	7	11	15	23	31	37	50	58	0.388665
594	0	0	3	7	10	10	13	17	21	30	0.368348
595	0	2	5	5	6	10	16	20	28	32	0.36107
596	0	0	0	0	0	1	1	1	1	1	-0.0557944
597	0	0	0	0	2	4	5	5	5	6	0.0412281
598	0	0	0	0	0	0	0	0	2	2	-0.281369
599	0	1	1	7	9	9	12	16	24	32	0.372585
600	0	0	0	0	0	0	0	1	3	3	-0.295099
601	0	0	0	0	0	0	1	1	2	3	0.0425375
602	0	3	6	10	11	18	23	30	36	44	0.376939
603	0	0	0	0	2	3	4	6	7	7	0.172246
604	0	0	0	2	2	2	3	4	5	5	0.058656
605	0	0	0	0	0	0	1	1	2	2	0.251887
606	0	0	1	7	9	17	21	30	37	42	0.398408
607	0	0	0	0	0	0	0	0	0	0	-0.107788
608	1	1	1	3	8	10	12	17	21	26	0.367667
609	0	0	0	0	0	1	1	1	2	2	-0.267984
610	1	2	3	5	8	13	17	22	27	35	0.404942
611	0	0	1	3	5	11	16	21	27	33	0.393133
612	0	0	0	1	1	2	3	4	5	6	-0.0693734
613	0	0	0	0	0	0	0	0	0	1	-0.0593177
614	0	0	0	0	0	0	1	1	1	2	-0.0913878
615	0	0	0	0	0	1	2	2	2	2	-0.127426
616	0	0	0	0	0	0	1	1	2	2	0.0210843
617	0	0	0	0	0	0	0	0	0	1	0.23859
618	0	1	4	7	11	13	18	26	28	32	0.380816
619	1	2	3	4	6	10	13	19	24	31	0.406816
620	1	3	5	6	12	18	22	28	33	38	0.376432
621	1	2	2	2	6	9	12	14	20	26	0.361701
622	0	1	2	3	7	12	17	23	33	40	0.389856
623	1	1	2	3	7	10	10	17	22	26	0.354909
624	0	0	2	5	7	13	18	25	31	39	0.391784
625	0	1	4	4	7	9	9	15	20	28	0.408064
626	0	0	0	0	0	1	1	2	2	2	-0.231866
627	0	3	4	4	7	9	15	18	21	23	0.410781
628	0	0	1	1	1	1	2	3	3	4	0.277487
629	0	0	1	1	1	1	1	2	4	6	0.137701
630	0	0	1	1	1	1	3	4	4	5	-0.147801
631	0	1	1	1	1	2	3	3	3	4	0.172541
632	0	0	0	1	1	1	1	1	2	2	0.110349
633	0	0	1	1	1	1	1	1	1	1	0.379996
634	1	3	3	5	8	12	15	20	22	23	0.406645
635	0	0	0	1	1	1	1	2	4	5	0.052231
636	0	0	1	1	4	4	4	6	6	6	0.368967
637	0	0	0	0	0	0	1	1	1	2	0.220178
638	0	0	0	1	2	2	2	2	3	3	-0.08501
639	0	0	1	1	2	4	6	6	7	7	0.0297122
640	0	0	0	0	2	3	4	4	4	6	0.270743
641	0	0	0	0	0	0	0	1	2	2	-0.326788
642	0	0	0	1	1	1	1	3	4	4	-0.0683026
643	0	0	0	1	1	1	1	1	1	1	0.0843184
644	0	1	2	2	2	2	2	2	2	2	-0.255926
645	0	0	0	0	0	0	0	0	0	0	-0.00669904
646	0	0	0	0	0	0	2	3	5	7	0.392172
647	0	0	0	0	1	2	3	3	3	4	0.0136872
648	0	0	0	2	2	2	3	5	8	9	0.416355
649	0	0	0	0	0	1	2	3	4	9	0.377967
650	0	0	2	2	2	3	4	4	4	5	0.156638
651	0	0	1	1	1	1	1	1	1	2	-0.304108
652	0	1	4	6	10	13	21	22	27	30	0.420539
653	2	4	7	10	14	21	28	38	42	48	0.439532
654	0	0	1	1	2	2	3	5	5	5	0.0515713
655	0	0	1	1	2	2	3	3	3	3	0.0779063
656	0	0	0	0	0	0	1	3	4	6	0.0974808
657	0	1	3	5	7	8	9	13	15	17	0.426419
658	0	0	0	0	1	1	1	1	1	1	-0.159999
659	0	0	0	1	2	2	2	3	4	4	0.0740547
660	0	3	5	7	11	15	22	24	25	32	0.418289
661	0	0	0	1	1	1	1	2	3	3	-0.023003
662	2	4	8	12	14	16	27	35	38	46	0.433484
663	0	0	0	1	1	1	1	1	1	1	0.203833
664	1	6	8	12	16	19	24	31	40	46	0.434606
665	2	5	9	13	16	19	23	36	44	50	0.440435
666	0	0	0	0	0	0	0	1	1	2	-0.110189
667	0	0	0	0	1	1	1	2	5	6	0.109917
668	0	2	6	7	10	14	18	25	33	39	0.43528
669	1	1	1	1	1	2	2	3	3	4	0.365398
670	0	0	0	1	1	1	1	1	1	2	-0.249184
671	1	6	12	16	21	28	35	43	52	55	0.459054
672	0	0	0	0	0	1	1	2	2	3	0.301298
673	0	0	0	1	1	2	4	6	7	7	0.338496
674	0	1	1	1	1	1	1	2	3	4	0.13742
675	1	6	11	20	27	32	38	45	53	61	0.460051
676	0	0	0	0	0	1	1	1	3	4	0.20445
677	0	0	0	2	4	7	11	19	23	27	0.432985
678	1	1	2	2	2	2	2	3	3	3	0.389384
679	0	0	0	6	11	12	16	22	27	36	0.435739
680	0	6	7	8	16	23	29	32	40	49	0.454564
681	2	6	13	18	19	24	34	40	48	58	0.456133
682	3	8	17	18	28	31	34	42	48	51	0.457874
683	0	0	1	2	4	7	7	8	8	11	0.213515
684	0	0	0	0	1	1	1	1	3	6	0.339708
685	0	0	1	2	2	4	5	6	10	11	0.422772
686	1	1	6	7	13	18	24	37	44	47	0.454075
687	0	6	13	16	24	26	28	33	40	41	0.462363
688	0	0	0	0	0	0	0	1	2	2	-0.265802
689	0	0	0	0	0	0	0	1	4	4	0.201834
690	2	4	6	9	12	20	31	34	40	44	0.455508
691	0	0	0	0	0	0	2	4	4	6	0.382979
692	0	0	0	1	1	2	2	2	3	3	-0.015477
693	0	0	0	0	0	0	0	2	3	4	-0.282445
694	4	8	14	17	21	24	34	38	46	49	0.458436
695	0	0	1	3	4	6	6	8	8	10	0.294165
696	0	0	0	0	0	0	0	0	0	1	0.00407335
697	0	0	0	0	0	0	0	1	2	4	0.12299
698	0	0	1	2	3	5	6	10	14	18	0.41955
699	0	0	0	0	1	1	1	2	2	2	-0.121078
700	0	0	0	0	0	0	0	1	1	1	-0.116228
701	0	0	0	0	0	0	0	1	2	2	0.0595831
702	0	0	0	0	0	0	0	0	0	1	-0.292848
703	0	0	0	1	1	1	2	2	3	3	-0.0125592
704	0	0	0	0	0	0	0	0	0	0	-0.127337
705	0	0	1	2	3	6	7	11	17	19	0.433269
706	0	0	0	1	4	5	7	9	16	22	0.450909
707	0	0	0	0	0	0	0	1	1	1	-0.223189
708	0	0	0	0	0	1	1	1	1	2	0.18507
709	0	0	0	0	0	0	0	0	0	1	-0.0991549
710	1	2	3	5	8	15	21	22	25	32	0.459264
711	0	0	0	0	0	0	1	1	1	1	-0.0867101
712	0	0	2	4	5	5	6	9	12	16	0.355156
713	0	0	0	0	0	1	2	2	3	3	0.248991
714	0	0	0	0	0	0	1	3	3	4	-0.201989
715	0	0	1	3	4	4	4	4	5	9	0.389045
716	0	0	1	2	2	7	8	10	12	13	0.450031
717	0	0	0	1	3	6	9	10	13	15	0.367398
718	0	0	0	3	3	3	3	5	5	7	0.282671
719	0	0	0	0	0	1	2	4	5	6	0.443347
720	0	0	0	0	0	3	5	8	11	16	0.435256
721	0	0	0	0	0	0	0	0	0	0	-0.26361
722	0	0	0	0	0	1	3	4	5	6	0.421383
723	0	0	0	0	0	0	0	0	0	1	-0.330262
724	0	0	0	0	1	1	1	1	2	2	0.0122038
725	0	0	0	0	2	3	4	4	6	7	0.023299
726	0	0	0	1	1	3	5	5	7	8	0.344602
727	0	0	0	0	0	0	1	3	5	5	0.274109
728	0	0	0	1	1	3	3	3	6	6	0.329514
729	0	0	0	1	3	3	4	6	10	13	0.35337
730	0	0	0	0	0	0	0	0	0	0	0.0211711
731	0	0	1	1	1	1	2	2	2	2	-0.182392
732	0	0	0	0	1	2	5	9	10	13	0.433439
733	0	0	0	0	0	1	2	4	6	8	0.378843
734	0	0	0	0	2	2	4	6	7	8	0.41641
735	0	0	0	0	1	1	3	3	3	5	0.325852
736	1	1	1	1	1	3	3	3	3	6	0.335746
737	0	0	0	0	1	1	1	1	1	1	0.182915
738	1	1	1	1	2	3	4	4	4	7	0.313194
739	0	0	0	1	3	5	5	7	8	9	0.320331
740	0	0	0	0	0	0	0	0	0	0	-0.249181
741	0	0	0	1	4	5	5	7	10	11	0.255041
742	0	0	0	0	0	0	0	1	1	1	-0.155064
743	1	2	2	3	3	3	4	6	10	12	0.303948
744	0	0	0	1	1	2	3	4	6	7	0.291709
745	0	0	0	0	0	0	0	0	0	1	-0.169163
746	0	0	0	0	0	0	0	0	0	0	-0.283367
747	0	0	0	2	4	4	5	6	7	9	0.406069
748	0	0	0	0	0	1	1	2	4	7	0.40826
749	0	0	1	1	2	2	4	6	9	10	0.361728
750	0	0	0	1	1	1	2	2	2	2	-0.227077
751	0	0	0	1	3	5	5	6	11	14	0.410154
752	0	0	0	0	2	2	4	5	6	9	0.279229
753	0	0	0	0	0	1	1	3	3	3	0.085346
754	0	0	0	1	2	3	4	5	7	9	0.248919
755	0	0	0	0	0	0	1	3	5	5	0.243679
756	0	0	1	2	4	4	6	11	15	17	0.425139
757	0	0	0	0	0	0	0	0	0	0	-0.206181
758	0	1	1	1	2	5	6	10	11	16	0.418846
759	0	0	1	1	3	4	4	5	7	8	0.326774
760	0	1	1	2	3	3	3	4	6	8	0.376077
761	0	0	0	0	0	0	0	0	0	0	-0.0228891
762	0	0	1	1	2	4	4	5	7	9	0.382302
763	0	0	0	0	1	2	2	2	3	3	0.118823
764	0	0	0	0	0	1	3	3	3	5	0.275621
765	0	0	0	1	1	2	3	3	4	4	0.118228
766	0	0	0	1	2	5	6	7	8	10	0.311102
767	0	0	0	0	3	5	6	9	10	12	0.430052
768	0	0	0	0	1	2	2	3	3	3	-0.207218
769	0	1	1	1	2	4	4	5	5	7	0.278371
770	0	0	0	0	0	1	2	2	2	3	0.264306
771	0	0	0	0	0	1	1	2	2	2	-0.240882
772	0	0	0	1	3	5	7	7	12	13	0.432513
773	0	0	0	1	1	1	1	2	3	3	0.157273
774	0	1	1	1	1	2	2	3	6	7	0.373035
775	0	0	0	0	0	0	0	0	0	0	-0.206017
776	1	1	1	3	3	3	5	5	7	8	0.286489
777	0	0	0	0	0	1	2	2	2	2	0.128901
778	0	0	1	1	3	3	4	5	5	6	0.343291
779	0	1	2	3	3	4	4	5	5	10	0.298619
780	0	1	1	2	2	2	3	5	5	8	0.400909
781	0	1	1	2	2	2	3	3	4	6	0.349047
782	0	0	1	1	3	3	3	3	3	3	0.0843089
783	0	0	0	0	0	0	0	1	1	1	-0.236265
784	0	0	0	0	1	1	1	2	2	2	-0.0208432
785	0	0	1	1	1	1	1	1	1	1	0.342773
786	0	1	1	1	1	3	4	8	10	12	0.335666
787	0	0	0	0	0	0	0	0	1	1	-0.0262449
788	0	0	1	1	2	3	3	4	6	6	0.334339
789	0	0	0	1	1	2	2	2	2	2	0.144365
790	0	0	1	1	3	5	6	9	11	12	0.350367
791	0	0	0	1	1	1	1	2	3	4	0.253211
792	1	1	2	2	2	2	2	2	2	3	0.339963
793	0	0	0	0	1	1	1	1	2	2	-0.101267
794	0	0	1	1	3	4	4	5	7	10	0.271917
795	0	0	0	0	0	0	0	0	2	2	0.21168
796	0	0	2	3	6	8	13	14	18	19	0.408113
797	0	0	1	1	1	1	1	2	2	3	0.192015
798	0	0	0	0	1	3	3	4	5	6	0.31051
799	0	0	0	0	0	0	0	0	0	0	-0.113003
800	0	0	1	3	5	6	8	12	14	18	0.391558
801	0	0	0	0	0	0	0	0	0	2	0.0619972
802	0	0	0	1	1	3	3	5	9	10	0.238299
803	0	0	1	2	2	2	2	2	3	6	0.193694
804	0	0	2	3	3	4	4	4	5	5	0.214047
805	0	0	0	1	1	2	3	4	5	5	0.100126
806	0	0	0	0	0	2	2	2	2	2	-0.0663587
807	1	1	1	3	4	6	9	13	14	17	0.398789
808	0	0	0	0	0	2	2	3	3	4	-0.0672904
809	0	1	2	9	9	10	12	14	17	18	0.391768
810	1	1	1	1	1	1	2	2	2	2	0.273305
811	0	0	0	0	0	0	0	0	0	1	-0.13959
812	0	0	0	0	1	1	2	2	3	3	-0.133626
813	0	0	1	1	1	1	1	1	1	2	-0.241733
814	2	2	2	6	8	9	13	17	19	20	0.399437
815	0	1	1	2	2	2	2	4	7	7	0.0901605
816	0	1	5	6	9	12	16	19	21	22	0.392785
817	0	1	1	1	2	3	3	5	7	7	0.0668103
818	0	0	1	1	2	5	10	10	12	13	0.338955
819	0	0	2	2	2	3	3	5	5	8	0.182608
820	0	1	2	2	2	3	4	7	10	10	0.312123
821	0	1	5	5	9	13	13	18	22	26	0.390587
822	0	0	0	2	2	5	6	8	8	10	0.102907
823	0	1	1	1	3	7	11	13	18	24	0.388451
824	0	0	0	0	1	1	1	2	3	4	-0.14131
825	0	0	0	0	1	3	4	5	9	11	0.271969
826	0	0	0	0	0	2	2	2	5	5	0.187666
827	0	0	0	1	1	1	1	1	3	3	0.283835
828	0	0	0	1	1	1	1	1	1	1	0.0496441
829	0	0	0	0	0	0	0	2	2	3	-0.2112
830	0	0	0	0	1	2	3	4	7	8	0.344631
831	0	1	2	3	3	6	6	8	8	11	0.299507
832	0	0	0	1	3	4	4	5	6	7	0.199812
833	0	0	0	0	0	0	0	0	0	1	0.148406
834	0	2	4	5	7	10	12	17	20	23	0.383631
835	0	0	0	1	1	1	2	5	5	8	0.337608
836	0	0	0	0	0	0	0	1	1	1	-0.237705
837	0	1	2	3	4	5	6	7	9	11	0.298909
838	0	0	1	1	1	2	2	2	3	3	-0.168226
839	1	1	1	3	7	9	12	15	20	28	0.36565
840	0	0	0	0	0	0	1	1	1	2	-0.195037
841	0	1	1	1	1	1	2	8	12	14	0.36942
842	0	0	0	0	0	0	0	0	0	3	-0.185164
843	0	0	0	0	1	1	2	2	3	3	0.209234
844	0	0	0	1	2	3	4	4	8	10	0.215371
845	0	0	0	0	2	2	2	4	4	4	0.197494
846	0	0	1	1	2	3	3	4	4	4	0.290869
847	0	0	1	1	1	1	2	2	2	2	0.196359
848	0	0	0	0	0	0	0	0	1	1	-0.212146
849	0	1	1	1	1	1	3	4	4	5	0.23252
850	0	0	0	0	0	1	2	3	3	4	0.227299
851	0	0	1	3	5	7	9	12	13	13	0.370343
852	0	0	0	0	0	1	1	1	3	4	0.266185
853	0	0	0	1	1	4	4	4	4	4	-0.133397
854	0	0	0	1	2	2	3	5	7	9	0.193209
855	0	0	1	2	4	6	7	8	12	20	0.366207
856	0	1	1	1	3	8	11	11	15	22	0.35926
857	0	0	1	1	2	2	3	6	6	8	0.291338
858	0	2	3	4	5	5	9	13	15	15	0.364195
859	0	0	0	2	4	4	5	6	7	8	0.310517
860	1	1	2	5	6	9	11	18	24	27	0.365862
861	0	0	0	1	2	4	6	6	9	10	0.291501
862	0	0	1	1	1	2	4	4	7	9	0.247212
863	0	1	3	3	4	6	7	7	7	9	0.346723
864	0	0	1	1	2	2	2	4	6	8	0.287442
865	0	0	0	0	0	0	0	1	2	4	0.107181
866	0	0	0	0	1	2	3	3	3	4	0.0382024
867	0	3	4	5	5	6	7	7	12	16	0.351488
868	0	0	0	0	0	1	1	2	4	5	0.135956
869	0	1	1	3	8	10	13	16	21	26	0.351915
870	0	0	0	1	1	3	3	4	4	4	0.0323538
871	0	0	0	0	0	0	0	0	0	0	-0.0395088
872	0	0	0	1	2	3	5	7	8	11	0.164658
873	0	0	0	0	1	1	1	1	1	1	0.104416
874	0	0	0	0	0	0	0	0	0	1	0.0154071
875	0	1	1	1	2	2	3	4	4	6	0.297255
876	0	0	0	0	1	2	2	4	5	6	0.153172
877	0	0	0	1	1	2	2	2	2	4	0.240576
878	0	0	0	0	1	1	1	1	2	2	0.191724
879	0	0	0	1	2	3	4	6	6	7	0.30685
880	0	0	0	1	3	4	4	5	8	10	0.324878
881	2	2	2	3	3	3	3	5	5	7	0.273737
882	0	0	0	3	5	6	6	6	7	7	0.282437
883	0	1	1	2	7	11	13	15	17	21	0.345243
884	0	0	0	1	1	1	1	1	1	4	0.0630958
885	0	0	1	1	1	1	1	1	2	2	0.240655
886	0	0	0	0	0	1	2	2	4	7	0.346866
887	0	0	1	1	1	3	5	5	8	10	0.340005
888	0	0	0	1	1	1	2	2	2	4	-0.0144233
889	0	1	3	5	6	9	12	14	17	22	0.331169
890	0	0	1	2	3	4	6	9	9	10	0.303223
891	0	0	0	0	0	0	0	0	0	0	-0.197592
892	0	0	0	0	0	0	0	0	0	0	-0.0709614
893	0	0	0	1	4	5	6	7	10	12	0.329184
894	0	0	0	0	0	1	1	1	1	1	-0.15818
895	0	0	0	0	0	0	0	0	2	2	-0.226832
896	0	0	0	1	1	1	2	2	6	8	0.330413
897	0	0	1	1	2	2	2	3	4	5	0.316267
898	0	0	0	1	2	3	5	5	8	9	0.280561
899	1	1	1	1	2	3	4	5	6	8	0.264841
900	0	0	0	0	1	1	2	3	4	4	-0.205621
901	0	0	2	3	4	4	5	6	7	9	0.288542
902	0	0	0	0	1	1	1	2	4	5	-0.1279
903	0	0	0	0	0	1	2	4	5	5	0.295581
904	0	0	0	0	1	3	5	6	7	7	0.326513
905	0	1	1	2	2	3	4	6	9	10	0.325127
906	0	1	1	1	2	3	3	5	6	8	0.285295
907	0	0	0	0	0	0	0	0	0	0	-0.0469232
908	0	1	1	2	2	2	3	4	5	6	0.287201
909	0	0	0	1	2	3	4	4	5	7	0.0542862
910	0	0	0	0	1	1	2	3	4	4	0.271544
911	0	1	1	1	1	3	5	5	8	9	0.304784
912	0	1	3	4	4	4	4	6	6	8	0.321704
913	0	0	0	1	1	1	2	3	5	8	0.105481
914	1	1	2	2	4	4	5	5	8	9	0.269418
915	0	0	0	2	3	3	3	3	4	5	0.281367
916	0	0	1	3	5	6	6	11	13	15	0.342262
917	0	0	0	0	1	3	5	5	6	7	0.0412624
918	0	0	0	0	0	0	1	3	3	3	-0.0732706
919	0	2	3	5	6	7	10	13	14	16	0.337123
920	0	0	0	0	1	1	1	1	1	1	-0.217893
921	0	0	0	2	3	4	5	8	9	10	0.280269
922	0	0	0	1	1	1	2	2	3	3	-0.0817004
923	0	0	0	0	2	2	3	3	4	6	0.302649
924	0	0	0	0	0	0	0	0	0	0	0.165514
925	0	0	0	0	1	1	1	1	1	1	0.245888
926	0	0	0	0	0	0	0	1	2	2	0.197354
927	0	0	0	0	2	2	3	4	4	4	-0.205395
928	0	1	1	1	3	3	3	4	5	6	0.295233
929	0	0	0	0	1	2	3	4	4	5	0.215647
930	0	0	0	1	1	1	2	2	3	3	0.125408
931	0	0	0	1	1	1	1	2	2	2	-0.0526236
932	0	0	1	1	1	2	3	3	3	3	-0.0684911
933	0	0	0	0	1	2	2	2	4	5	0.00368882
934	0	0	0	0	1	2	3	3	3	4	-0.197329
935	0	0	0	0	0	0	1	1	2	2	-0.167208
936	0	0	0	1	2	4	6	8	9	11	0.319286
937	0	0	0	0	0	2	2	4	5	6	0.295666
938	0	0	0	0	0	0	0	2	3	4	0.238491
939	0	0	0	0	0	0	0	0	1	1	-0.120825
940	0	0	1	1	2	2	2	2	2	3	-0.218124
941	0	0	0	0	0	0	2	2	3	3	0.0483806
942	0	0	0	0	0	0	2	2	2	2	0.117252
943	0	0	0	0	0	0	1	1	2	3	0.0541731
944	0	0	0	1	1	1	1	1	2	2	-0.0286884
945	0	0	0	0	0	1	1	2	2	4	0.167236
946	0	0	0	0	0	0	0	0	0	0	-0.211552
947	0	0	0	0	0	1	1	2	2	2	-0.181616
948	0	0	3	4	5	5	7	9	12	16	0.296538
949	0	0	0	2	4	4	4	5	7	9	0.301867
950	0	0	0	0	0	1	2	3	4	5	0.114844
951	0	0	0	0	0	0	2	2	3	8	0.301408
952	0	1	1	2	3	4	5	7	7	7	0.0131786
953	0	0	0	0	2	2	3	5	5	6	0.0161938
954	0	0	1	4	8	12	14	18	20	22	0.288255
955	0	0	0	0	1	1	2	3	5	7	0.31154
956	1	1	2	3	4	4	6	7	8	9	0.0190607
957	0	0	0	0	0	0	0	0	1	1	-0.227148
958	0	0	0	0	0	0	0	1	1	2	0.084702
959	0	0	0	0	0	1	3	3	3	3	0.0103408
960	0	0	1	1	6	6	10	12	14	18	0.291493
961	0	0	1	1	1	1	1	2	2	3	0.263139
962	0	0	1	2	4	7	7	8	9	9	0.285516
963	0	0	0	1	2	3	6	11	13	14	0.291687
964	0	0	0	0	0	1	3	3	4	5	0.0929272
965	0	0	0	1	2	3	3	4	6	6	0.288692
966	0	0	0	0	1	1	2	3	4	4	-0.182546
967	0	0	0	0	1	3	3	3	3	6	0.301811
968	0	0	0	0	0	0	4	5	6	8	0.206174
969	0	0	1	2	3	5	7	7	9	10	0.0291378
970	0	0	1	1	3	4	4	4	5	5	0.284968
971	0	0	0	0	1	1	2	3	3	4	0.027552
972	0	0	0	1	2	3	4	4	5	7	0.285674
973	0	1	1	1	4	4	8	12	19	21	0.278745
974	0	1	1	1	1	1	1	2	2	6	0.171467
975	0	0	0	0	0	0	0	1	1	3	0.127711
976	0	0	0	1	1	1	1	3	3	3	0.242405
977	0	0	0	0	0	0	0	1	1	1	0.150288
978	0	1	1	2	5	5	8	10	11	14	0.292111
979	0	0	0	0	0	1	1	2	2	5	-0.130194
980	0	0	0	1	1	1	4	6	6	7	0.0451303
981	0	1	2	6	6	9	11	13	20	23	0.27854
982	0	1	1	1	2	3	5	5	6	6	0.292702
983	0	0	0	1	1	1	2	2	2	3	-0.0789173
984	0	0	0	0	0	0	0	0	1	1	-0.0830177
985	0	0	0	3	4	4	8	13	16	18	0.289346
986	0	0	0	1	2	4	5	6	7	7	0.273268
987	0	0	0	1	1	3	3	3	4	5	0.201614
988	0	0	0	0	0	0	1	3	3	4	-0.165367
989	0	0	0	0	0	0	1	3	3	3	-0.0602388
990	0	0	0	0	0	1	1	2	2	3	-0.179806
991	0	0	0	0	0	1	3	4	4	4	-0.0596075
992	0	0	1	1	1	2	2	2	2	2	0.0771426
993	0	1	1	3	3	4	5	6	7	8	0.283506
994	0	1	1	3	4	5	7	7	8	13	0.277464
995	0	0	0	1	4	5	8	11	15	18	0.275404
996	0	0	0	0	0	0	0	1	1	1	0.13796
997	0	0	0	0	1	1	1	1	1	2	0.249908
998	0	0	0	0	0	1	2	2	4	6	0.169879
999	0	0	1	3	6	8	10	11	11	14	0.273606
1000	0	0	0	0	2	2	3	3	3	3	-0.1171
1001	0	0	0	1	1	1	3	3	3	3	-0.0287279
1002	0	0	0	0	0	1	1	4	4	6	-0.0380058
1003	1	1	3	4	5	8	13	17	21	24	0.273945
1004	0	0	0	1	1	1	1	2	2	2	-0.169398
1005	0	0	0	1	2	2	2	3	3	3	-0.23295
1006	0	0	0	0	1	2	3	3	3	3	0.0170755
1007	0	2	2	4	4	5	5	8	12	15	0.284924
1008	0	0	0	0	0	1	1	1	1	1	0.0855218
1009	0	0	0	0	0	0	0	0	0	2	-0.220351
1010	0	2	3	4	4	4	6	6	9	11	0.277023
1011	0	0	0	0	0	0	0	1	1	1	-0.222222
1012	0	2	3	4	6	10	14	18	19	26	0.275404
1013	0	0	0	1	1	1	2	2	4	4	0.0428103
1014	0	0	0	0	0	0	0	1	1	2	-0.229474
1015	0	0	2	6	8	10	14	18	20	25	0.271415
1016	0	1	4	6	6	9	15	19	20	24	0.271331
1017	1	1	1	1	1	1	2	4	5	6	-0.14506
1018	0	0	0	0	0	0	0	0	1	1	0.0466744
1019	0	0	0	0	1	2	2	5	6	6	0.257785
1020	0	1	1	1	1	1	2	2	2	4	-0.164247
1021	0	0	0	3	7	9	15	17	18	21	0.263549
1022	0	0	0	1	2	2	2	2	3	3	-0.152086
1023	0	0	2	2	2	4	7	7	9	12	0.270447
1024	1	3	3	4	6	9	11	13	14	15	0.258763
1025	0	0	1	1	2	3	5	5	5	7	0.263438
1026	0	1	1	2	4	4	5	9	14	16	0.267635
1027	0	0	0	0	1	3	3	3	4	5	0.178386
1028	0	2	3	5	8	10	11	13	13	14	0.2562
1029	0	0	0	1	1	1	2	2	2	3	-0.127556
1030	0	0	1	1	2	4	4	5	12	16	0.274774
1031	0	0	1	1	2	3	4	5	5	6	0.261739
1032	0	1	1	1	2	2	3	3	4	6	0.144
1033	0	0	0	0	0	0	0	1	1	2	0.262946
1034	0	3	3	3	6	10	13	16	20	23	0.272826
1035	0	3	3	5	6	10	12	13	18	22	0.266674
1036	0	0	1	4	6	9	12	12	15	18	0.26962
1037	0	0	0	0	0	0	1	2	2	2	0.0564335
1038	0	1	1	5	6	10	13	17	23	28	0.271062
1039	0	1	1	2	2	2	2	3	3	4	0.21586
1040	1	3	4	4	6	10	13	15	21	25	0.272264
1041	0	0	1	2	4	7	13	18	23	29	0.270498
1042	1	1	1	2	2	2	3	3	3	4	0.204614
1043	0	0	0	0	0	0	2	2	2	3	-0.134493
1044	0	2	3	6	8	12	15	17	22	27	0.271261
1045	0	0	0	0	1	2	2	2	4	5	0.0273982
1046	0	1	3	7	8	10	11	13	14	17	0.263104
1047	0	0	0	0	1	2	2	2	2	2	0.221435
1048	0	0	0	1	2	2	2	2	2	2	0.190368
1049	0	0	1	2	2	2	2	4	4	4	0.242831
1050	0	0	0	1	3	5	9	11	16	22	0.279154
1051	0	2	5	6	7	8	12	12	16	23	0.275523
1052	0	0	0	0	0	0	0	0	1	2	-0.230678
1053	0	2	3	4	5	7	8	14	19	24	0.282711
1054	0	1	1	1	1	1	2	2	2	2	-0.235257
1055	1	2	2	3	3	7	8	15	18	23	0.28458
1056	1	2	2	2	4	6	9	14	17	27	0.28461
1057	0	1	1	2	2	2	3	3	4	4	0.280961
1058	0	2	3	3	7	10	11	16	19	24	0.276504
1059	0	0	0	0	0	0	1	1	3	3	-0.148113
1060	1	2	4	4	7	7	9	15	20	24	0.282751
1061	0	0	0	0	0	0	0	1	2	2	-0.0292136
1062	0	2	2	2	3	3	4	4	5	5	0.26563
1063	0	0	1	3	5	7	11	12	15	19	0.27924
1064	0	1	1	1	1	1	2	2	4	4	0.114956
1065	1	1	1	1	1	3	3	3	3	4	0.0938478
1066	0	1	1	1	2	3	4	4	5	9	0.0199948
1067	0	0	0	0	0	0	0	0	0	0	-0.137019
1068	0	0	0	0	2	2	3	3	5	5	0.181162
1069	0	0	0	2	2	2	3	4	4	4	0.039965
1070	0	0	0	0	0	3	3	4	4	6	0.277138
1071	0	3	4	7	9	10	14	15	19	22	0.279177
1072	0	0	0	0	1	2	2	3	4	5	0.234659
1073	0	0	0	0	0	0	0	0	0	0	-0.0860771
1074	0	1	7	7	8	8	11	12	15	16	0.280075
1075	0	0	1	1	1	1	1	5	5	5	-0.022154
1076	0	0	0	0	0	0	0	0	0	0	0.210342
1077	0	0	0	0	1	1	2	2	3	5	0.00987493
1078	0	1	1	1	2	2	2	2	2	2	-0.233437
1079	0	0	0	2	3	3	4	5	5	5	0.212613
1080	0	0	0	0	1	1	1	2	4	5	0.182849
1081	0	2	2	2	2	2	4	5	6	7	0.270326
1082	0	0	1	2	2	4	6	7	8	8	0.279424
1083	1	1	3	4	9	10	13	14	19	20	0.286392
1084	0	1	1	1	1	1	2	2	2	3	0.248159
1085	0	0	0	0	1	1	2	2	2	2	-0.216451
1086	0	0	0	1	1	1	3	3	3	3	-0.0518575
1087	0	0	0	2	2	3	3	3	4	5	-0.151768
1088	0	0	1	1	1	1	2	2	5	6	0.178039
1089	0	0	0	0	0	0	0	0	0	0	0.142219
1090	0	1	2	2	3	3	6	7	7	8	0.265344
1091	1	3	3	4	8	8	13	14	19	21	0.288736
1092	0	0	1	2	3	4	4	4	4	4	-0.0879407
1093	0	0	0	0	1	1	1	1	2	2	-0.216518
1094	1	1	1	1	1	2	3	6	10	17	0.295379
1095	0	2	3	5	6	9	11	14	18	22	0.283063
1096	0	1	1	1	1	2	3	4	8	11	0.294356
1097	0	0	0	0	0	0	0	0	1	1	-0.151044
1098	0	1	1	2	4	4	4	5	5	7	0.0302984
1099	0	0	1	1	3	5	6	8	9	11	0.294115
1100	0	1	1	1	1	1	2	4	4	4	0.0374358
1101	0	0	0	0	0	2	3	6	7	7	0.25875
1102	0	0	0	2	3	3	5	6	6	7	0.285773
1103	0	1	1	2	2	2	2	2	4	6	0.0399898
1104	0	0	0	1	1	2	2	3	5	6	0.223375
1105	0	0	0	1	1	2	4	5	5	8	0.29752
1106	0	1	1	1	1	1	1	2	3	4	0.240171
1107	0	1	2	3	3	5	6	9	11	11	0.29794
1108	0	0	0	0	2	2	3	6	6	7	0.284296
1109	0	1	2	2	4	6	6	7	7	9	0.278261
1110	1	1	3	5	6	6	8	11	13	15	0.313738
1111	0	0	0	0	0	0	0	0	0	0	-0.220082
1112	1	1	1	2	4	7	7	8	9	9	0.286481
1113	1	1	3	5	6	7	8	10	11	13	0.312808
1114	0	2	2	2	2	2	2	3	5	6	0.228104
1115	0	0	0	1	1	2	6	6	6	7	-0.132899
1116	0	0	0	0	0	0	0	1	2	2	0.119504
1117	1	1	1	1	1	1	3	4	5	5	0.272217
1118	1	1	1	1	2	2	3	3	3	3	0.26953
1119	0	0	1	1	1	2	3	3	4	7	0.0448332
1120	0	0	0	0	0	1	2	3	5	6	0.29817
1121	0	0	0	1	2	2	4	4	5	7	0.0456562
1122	1	1	2	2	2	3	5	6	6	6	0.269427
1123	0	1	3	4	6	6	6	8	8	12	0.312507
1124	0	0	1	1	1	1	1	1	1	1	0.107771
1125	0	0	0	1	2	3	7	7	7	8	0.302269
1126	1	1	2	3	3	3	4	5	8	9	0.286999
1127	0	0	0	0	0	0	1	1	1	2	-0.119636
1128	0	0	0	0	0	0	1	3	3	6	0.287955
1129	0	0	0	0	2	3	4	5	7	10	0.307492
1130	1	1	2	2	2	4	5	5	5	6	0.260031
1131	0	0	0	1	1	1	2	2	2	2	0.0691314
1132	0	0	1	1	3	5	6	7	7	8	0.00541224
1133	0	0	0	0	0	1	1	1	2	2	-0.232981
1134	0	0	1	3	4	5	5	5	8	8	0.283308
1135	0	1	2	2	2	2	2	4	4	5	0.221379
1136	0	0	0	0	2	3	3	4	4	5	0.000770692
1137	0	0	1	2	3	5	7	8	10	10	0.289242
1138	0	0	1	1	1	2	3	3	5	7	0.0198488
1139	0	0	0	0	0	0	0	1	1	1	-0.155178
1140	1	2	3	7	7	9	10	12	14	15	0.324445
1141	0	1	1	3	3	3	3	5	5	5	-0.191735
1142	0	0	0	2	2	3	5	6	6	6	0.299915
1143	0	0	0	1	2	2	3	4	4	5	-0.205892
1144	0	1	3	4	4	4	4	5	8	9	0.284839
1145	0	0	2	3	5	6	8	8	13	14	0.319755
1146	0	1	2	3	3	8	10	11	12	14	0.325031
1147	0	1	1	2	2	3	10	14	17	22	0.322129
1148	0	0	0	0	0	0	0	0	0	0	0.0482901
1149	1	1	1	1	1	1	1	1	2	2	0.233939
1150	0	0	1	2	2	2	2	2	2	2	-0.215896
1151	0	0	0	0	2	3	4	4	6	8	0.288852
1152	0	0	1	1	1	2	4	6	7	9	0.304644
1153	0	0	0	0	0	0	0	0	0	0	0.176475
1154	0	0	0	0	0	0	0	0	0	1	0.245142
1155	0	0	1	3	3	3	6	7	10	11	0.308335
1156	0	0	1	3	4	7	8	9	14	17	0.332157
1157	0	0	2	2	2	2	3	3	4	6	0.0108715
1158	0	1	2	3	6	7	11	17	21	25	0.326346
1159	0	2	3	4	4	6	10	12	15	17	0.314492
1160	0	0	0	0	4	5	8	10	15	20	0.330471
1161	0	1	2	4	6	8	9	9	11	15	0.320749
1162	1	2	4	7	7	8	10	11	15	15	0.319473
1163	0	0	0	0	0	0	1	1	1	2	-0.15628
1164	1	1	1	1	1	1	1	1	1	2	0.224171
1165	0	0	0	0	1	3	6	11	15	17	0.339001
1166	1	2	4	6	8	12	16	18	24	27	0.341709
1167	0	0	2	2	3	3	3	4	6	9	0.316665
1168	0	3	3	3	3	4	4	4	4	6	0.279205
1169	0	0	1	2	2	4	5	6	9	12	0.318648
1170	0	0	0	1	4	4	4	5	5	5	0.309401
1171	0	0	0	1	1	3	3	3	5	7	0.278655
1172	0	0	0	0	0	1	2	2	5	5	0.202128
1173	0	2	3	5	6	7	13	17	20	24	0.342488
1174	0	0	1	2	4	6	7	9	10	10	0.334107
1175	0	2	3	3	3	3	5	5	6	8	0.102763
1176	0	0	0	0	0	0	0	0	1	2	-0.204914
1177	0	0	2	2	2	2	2	2	2	2	-0.104774
1178	0	2	2	3	3	5	5	8	9	10	0.28243
1179	0	0	1	1	2	2	3	4	5	7	0.305116
1180	0	1	1	1	4	6	9	11	13	17	0.338862
1181	0	0	0	0	1	1	2	2	2	3	-0.120979
1182	1	1	1	3	4	8	12	16	21	25	0.342216
1183	1	1	1	3	6	9	12	16	21	26	0.3451
1184	1	1	1	1	1	1	1	1	3	3	-0.0245781
1185	0	0	0	0	1	1	2	3	3	4	0.303879
1186	0	0	0	1	1	2	2	2	2	2	-0.0461079
1187	0	0	1	2	4	4	4	5	5	7	0.188482
1188	0	0	0	0	0	0	0	1	1	2	-0.0698174
1189	0	0	3	7	10	14	16	23	24	27	0.339975
1190	1	2	4	4	4	4	5	5	6	6	0.149136
1191	1	2	2	2	3	5	5	5	5	7	0.326134
1192	0	0	0	1	2	2	2	2	4	6	-0.198817
1193	0	0	0	0	0	0	0	0	0	0	0.0375421
1194	1	1	1	1	1	1	2	3	4	4	-0.0302181
1195	0	0	2	2	2	3	5	5	8	9	0.0955021
1196	0	0	1	1	1	3	3	5	7	8	0.336944
1197	0	0	3	6	9	11	13	16	19	20	0.368493
1198	0	0	0	1	1	2	2	2	3	7	0.353106
1199	1	2	2	5	8	12	13	17	21	23	0.366052
1200	0	0	1	1	1	3	3	3	7	8	0.313147
1201	0	0	0	1	3	4	5	8	9	14	0.344114
1202	0	0	0	0	0	2	3	3	3	3	0.0396357
1203	0	1	1	3	3	3	10	12	14	25	0.358244
1204	1	2	4	8	11	13	14	19	26	30	0.352999
1205	0	0	0	0	0	0	3	3	4	5	0.294403
1206	1	1	3	7	12	13	17	20	28	31	0.353507
1207	0	0	1	2	2	2	3	3	3	7	0.222524
1208	0	2	2	2	2	4	5	5	5	6	-0.076556
1209	0	0	1	2	4	4	4	4	5	5	0.216407
1210	0	0	0	0	0	0	1	1	2	2	0.127558
1211	0	1	2	3	4	4	5	6	8	10	0.285659
1212	0	0	0	2	3	5	6	7	11	14	0.371527
1213	0	0	0	2	3	3	3	5	5	6	0.256451
1214	2	2	4	7	8	11	14	16	20	21	0.36331
1215	0	0	1	4	4	7	9	13	19	21	0.351021
1216	0	0	2	2	4	6	6	8	12	20	0.339821
1217	0	0	0	0	0	0	0	0	0	0	-0.147612
1218	0	0	1	2	4	6	7	10	14	22	0.390867
1219	0	1	2	3	4	4	4	5	6	8	0.301414
1220	0	0	0	0	0	1	1	1	1	1	-0.133872
1221	0	0	0	0	0	0	0	0	0	0	0.0338333
1222	0	0	0	0	0	1	3	4	4	4	0.198133
1223	0	2	3	4	5	6	7	8	11	14	0.348973
1224	0	0	0	4	4	4	6	8	9	10	0.339792
1225	0	0	0	1	1	1	3	4	5	5	0.336216
1226	0	0	0	0	0	3	4	6	7	8	-0.0919832
1227	0	3	4	5	7	10	14	15	18	22	0.379277
1228	0	0	1	3	3	3	3	3	4	7	0.326326
1229	1	4	4	6	10	10	14	17	22	27	0.371181
1230	0	0	1	2	2	6	11	16	19	24	0.376098
1231	0	0	0	0	1	2	2	2	2	4	0.347942
1232	0	1	3	7	7	12	15	17	21	25	0.383909
1233	1	3	4	6	8	9	11	17	23	26	0.373056
1234	1	1	1	1	2	2	3	5	6	8	0.363079
1235	0	0	0	2	2	2	4	4	4	4	0.21816
1236	0	1	1	1	3	3	4	4	6	7	0.289439
1237	0	0	0	0	0	0	0	1	2	2	-0.214434
1238	0	0	1	2	2	3	4	4	6	8	0.308595
1239	0	0	2	7	8	11	12	16	22	25	0.374626
1240	0	0	0	0	1	3	4	7	9	10	0.355445
1241	1	2	2	3	3	4	6	7	10	12	0.355056
1242	0	0	0	0	0	0	1	2	2	4	0.124293
1243	0	0	0	0	0	0	0	1	2	2	0.226629
1244	1	1	1	1	1	1	1	2	7	7	0.358599
1245	0	1	3	4	9	12	13	15	16	21	0.384399
1246	0	0	0	0	2	2	3	4	5	7	0.0881115
1247	0	4	4	5	8	10	10	14	20	23	0.374608
1248	0	1	2	4	4	8	10	13	13	16	0.351563
1249	0	0	0	0	0	0	1	1	1	1	0.0767327
1250	1	2	2	2	3	4	4	8	10	13	0.355254
1251	0	3	4	5	5	10	16	19	23	25	0.368128
1252	0	0	0	0	1	1	1	2	3	3	0.309869
1253	0	0	1	1	1	1	3	4	4	5	0.233665
1254	0	0	0	0	1	1	1	2	3	7	0.322394
1255	0	2	2	2	3	3	5	5	7	8	0.367773
1256	0	0	0	1	2	2	2	2	4	5	0.154574
1257	0	0	0	0	1	1	1	1	1	1	-0.25786
1258	0	1	1	3	4	6	6	6	7	8	0.303863
1259	0	2	3	5	8	12	14	20	22	24	0.393689
1260	0	1	2	2	3	6	9	9	11	12	0.315435
1261	1	1	1	4	5	7	7	13	17	22	0.395537
1262	0	0	0	0	0	0	0	0	0	1	0.260746
1263	0	0	1	1	2	4	8	11	13	17	0.40064
1264	0	0	0	0	0	1	1	2	2	2	0.108493
1265	0	0	1	2	3	4	6	6	6	6	0.289941
1266	0	2	3	5	7	10	15	18	20	23	0.397398
1267	0	0	0	1	1	2	3	3	3	6	0.188652
1268	0	0	0	0	3	4	6	7	9	10	0.316924
1269	0	2	5	7	10	11	13	14	17	21	0.392348
1270	0	0	1	1	1	1	1	1	1	1	-0.237699
1271	0	1	3	4	6	7	8	8	10	13	0.326601
1272	1	3	5	8	10	11	12	15	16	18	0.3949
1273	0	0	0	1	1	1	1	1	3	6	0.235477
1274	0	0	0	0	0	0	0	0	0	0	-0.158111
1275	0	0	1	1	1	1	2	2	2	2	0.185759
1276	1	1	2	4	4	7	11	14	20	23	0.393591
1277	0	1	1	1	2	2	3	4	4	5	0.29221
1278	0	3	5	8	9	14	15	17	21	22	0.395759
1279	0	1	1	3	3	7	9	13	14	15	0.380463
1280	0	0	1	1	1	1	1	1	2	2	-0.0104397
1281	0	0	0	0	0	0	0	0	2	2	-0.131519
1282	0	0	0	0	0	0	1	1	2	2	0.12648
1283	0	1	1	3	3	4	6	7	8	10	0.352062
1284	0	1	1	1	3	4	6	8	10	10	0.384139
1285	0	0	0	1	1	1	1	1	4	4	0.356931
1286	0	0	1	1	1	2	2	3	5	6	0.282189
1287	0	0	0	1	2	3	3	5	5	6	0.262022
1288	0	1	2	4	7	10	11	19	22	24	0.404233
1289	0	0	0	1	3	7	11	17	17	22	0.413845
1290	0	0	0	0	0	0	0	2	2	3	0.176824
1291	0	1	2	3	7	8	10	12	12	13	0.327435
1292	0	0	0	1	2	3	3	3	7	7	0.266649
1293	0	0	0	2	5	5	9	10	12	15	0.334792
1294	0	0	0	0	1	2	2	2	2	3	0.1515
1295	0	0	0	1	2	3	3	5	5	5	0.316701
1296	0	0	1	1	3	4	5	5	8	10	0.325212
1297	0	0	0	0	0	1	1	2	4	6	0.309527
1298	0	1	1	3	6	10	11	11	12	14	0.412682
1299	0	0	0	0	1	1	2	3	5	11	0.247214
1300	0	0	0	0	0	0	0	1	1	1	-0.166451
1301	0	0	0	0	1	1	1	1	1	1	-0.265019
1302	0	0	0	0	0	0	0	0	0	0	0.15687
1303	0	0	0	0	0	0	0	0	0	0	0.182005
1304	0	2	4	4	5	8	12	13	16	17	0.416968
1305	0	0	0	1	4	5	7	10	12	15	0.295185
1306	0	0	2	2	2	2	3	4	5	6	0.30264
1307	0	0	0	0	1	2	2	2	4	5	0.367466
1308	0	0	0	0	0	0	1	1	1	1	-0.119689
1309	1	3	3	5	5	6	9	10	13	17	0.413701
1310	0	0	0	2	3	4	4	4	6	6	0.30498
1311	0	0	0	0	1	1	1	3	5	6	0.207835
1312	0	1	1	1	2	4	5	7	7	7	0.259233
1313	0	1	1	1	2	3	5	9	11	15	0.354225
1314	0	1	1	1	2	2	3	4	5	9	0.326986
1315	0	0	0	0	0	0	0	0	1	2	0.0610204
1316	0	1	1	1	2	5	5	6	7	13	0.39311
1317	0	0	0	2	3	3	5	6	8	14	0.394607
1318	0	1	1	2	3	4	4	5	8	9	0.268559
1319	0	1	4	5	8	9	10	11	14	19	0.421483
1320	0	0	4	6	7	8	12	16	19	23	0.416537
1321	0	0	0	0	0	1	1	1	1	1	0.154887
1322	0	0	1	2	2	2	2	2	3	4	0.198919
1323	0	0	0	0	0	0	1	1	2	2	-0.183737
1324	0	0	0	0	1	2	2	4	5	5	0.22977
1325	1	1	1	1	2	4	4	5	5	7	0.237782
1326	0	1	1	2	3	3	4	5	7	9	0.275269
1327	0	0	0	0	0	0	1	1	1	1	0.261931
1328	0	0	0	1	1	4	6	6	8	13	0.387861
1329	0	0	0	0	3	5	7	8	8	12	0.302759
1330	0	0	0	1	1	1	1	2	2	2	-0.234916
1331	0	0	0	1	1	1	1	3	5	5	0.132455
1332	0	0	0	0	1	1	1	2	2	2	-0.217606
1333	0	0	0	0	0	0	0	2	3	3	0.0448389
1334	0	0	0	1	1	1	4	6	8	10	0.440945
1335	1	1	2	3	4	5	7	11	12	16	0.399979
1336	0	0	0	1	1	1	2	3	4	4	0.296512
1337	1	1	1	1	3	5	6	9	10	11	0.252491
1338	0	0	0	0	0	1	1	1	1	2	-0.121675
1339	0	0	0	2	5	7	8	8	9	12	0.354948
1340	0	0	0	0	2	4	6	9	14	17	0.426719
1341	1	1	1	1	1	2	6	7	8	11	0.252211
1342	0	0	0	1	2	2	2	3	5	7	0.364289
1343	0	0	0	1	1	1	1	1	3	3	0.226881
1344	0	1	1	1	2	2	2	6	10	12	0.337971
1345	0	0	0	0	0	1	1	1	1	3	-0.150763
1346	0	0	0	0	0	0	0	0	0	0	-0.2513
1347	0	0	0	0	0	0	0	0	0	1	-0.188487
1348	0	1	1	2	2	3	3	4	5	7	0.409488
1349	0	0	1	1	3	4	5	6	7	9	0.303669
1350	0	0	0	0	0	2	3	4	6	8	0.365206
1351	0	0	0	0	0	1	4	5	5	6	0.369877
1352	0	0	0	1	2	3	6	10	12	13	0.378858
1353	0	0	0	0	1	1	1	1	2	3	-0.300555
1354	0	0	0	0	1	1	3	4	10	11	0.391006
1355	1	1	3	4	6	7	9	14	16	21	0.420472
1356	0	1	1	3	4	4	4	6	8	10	0.268863
1357	0	0	0	0	0	1	4	5	5	7	0.344083
1358	0	0	0	0	0	0	1	3	3	4	0.189759
1359	0	0	0	0	0	0	0	0	2	3	0.256067
1360	0	0	0	1	1	3	3	4	4	6	0.360849
1361	0	0	0	0	0	0	0	2	3	3	0.163746
1362	1	1	1	3	10	12	15	21	26	27	0.456508
1363	0	0	0	0	0	0	0	1	1	1	0.114893
1364	0	0	1	2	2	4	6	7	10	14	0.393156
1365	0	0	0	0	0	1	3	3	5	5	0.0449445
1366	0	0	1	2	5	7	8	11	12	19	0.426309
1367	0	0	0	0	0	0	0	0	0	1	-0.184868
1368	0	0	1	1	3	3	3	5	6	11	0.24958
1369	0	0	0	1	1	1	1	1	1	2	-0.180706
1370	0	4	7	14	16	22	27	31	38	43	0.455903
1371	0	0	0	0	1	1	1	1	1	1	0.0311998
1372	0	0	0	0	0	0	3	4	5	5	0.345798
1373	0	0	0	1	1	1	1	1	1	1	-0.304388
1374	0	1	2	4	5	7	7	7	9	12	0.295437
1375	0	5	7	13	17	19	24	40	43	45	0.45268
1376	5	9	17	23	27	32	38	40	45	48	0.457173
1377	1	7	11	19	20	27	31	35	41	46	0.457254
1378	2	5	10	17	19	22	28	33	42	46	0.447979
1379	1	6	12	19	21	26	31	33	38	45	0.452088
1380	2	6	11	18	20	23	27	33	39	46	0.448939
1381	1	2	2	2	5	10	11	15	24	27	0.410752
1382	1	3	8	15	20	30	35	40	47	58	0.453576
1383	0	1	4	7	15	21	26	31	40	45	0.443363
1384	0	0	0	0	0	0	0	0	0	0	-0.19186
1385	0	0	0	1	1	2	2	2	2	5	0.317673
1386	0	1	1	1	1	2	3	5	6	6	0.136071
1387	0	0	0	1	1	1	2	2	4	7	0.288874
1388	1	6	9	11	13	20	24	30	37	47	0.437208
1389	0	4	4	9	11	13	19	25	28	37	0.428601
1390	0	1	1	4	6	9	13	15	21	28	0.413952
1391	0	0	0	0	2	2	5	5	5	8	0.372641
1392	0	0	0	1	1	1	1	3	3	3	0.292692
1393	0	0	0	0	0	0	0	0	0	0	0.347639
1394	0	0	0	0	0	0	0	1	1	1	-0.34599
1395	0	0	0	1	1	1	1	1	1	2	-0.260619
1396	0	0	0	0	1	2	2	2	2	3	0.0808553
1397	0	0	0	0	0	0	1	1	1	1	-0.310469
1398	0	2	5	7	8	14	20	25	26	29	0.416042
1399	1	1	3	4	9	12	16	19	19	21	0.427745
1400	0	0	0	0	0	0	0	0	1	3	0.305331
1401	0	3	8	10	12	16	20	28	30	37	0.431357
1402	0	0	0	0	0	0	0	0	0	2	-0.322248
1403	0	0	0	0	0	2	3	3	4	4	0.039816
1404	0	0	0	0	0	1	2	2	2	3	0.0171668
1405	0	0	0	0	1	3	5	5	7	10	0.394231
1406	0	0	0	1	1	2	3	4	7	11	0.413823
1407	1	1	3	4	9	12	15	18	20	25	0.430719
1408	0	0	0	0	0	0	0	0	0	2	-0.303499
1409	0	0	1	1	1	1	1	1	2	2	0.0819844
1410	0	2	8	11	13	15	17	22	25	29	0.414143
1411	0	0	0	0	1	1	1	1	2	2	-0.0171291
1412	1	5	7	9	11	13	17	25	29	38	0.431684
1413	0	2	9	13	15	19	23	28	34	42	0.425335
1414	0	0	0	0	0	0	0	0	0	0	-0.183065
1415	0	0	0	0	0	0	0	1	2	2	-0.279186
1416	0	0	0	1	1	2	2	3	6	10	0.397927
1417	0	0	0	0	0	1	1	2	2	2	-0.208479
1418	0	0	0	1	2	3	3	3	4	5	0.250862
1419	0	0	0	0	1	2	3	4	4	6	0.284452
1420	0	0	1	1	1	1	1	1	1	2	-0.329205
1421	0	0	1	2	3	4	4	4	5	7	0.336309
1422	0	0	1	1	1	1	1	1	2	2	-0.139684
1423	0	1	1	1	2	8	10	13	16	16	0.413087
1424	0	2	3	3	7	12	16	22	23	31	0.425649
1425	0	0	0	0	1	1	3	5	6	6	0.0919551
1426	1	2	4	5	10	14	16	20	23	27	0.40336
1427	0	0	0	1	4	6	6	8	8	8	0.317517
1428	0	0	1	1	2	2	2	2	2	2	0.233727
1429	0	0	0	0	1	1	1	1	3	3	0.0114353
1430	0	0	0	0	0	1	1	2	3	3	-0.111747
1431	0	0	0	1	1	1	1	1	2	3	0.19165
1432	0	0	0	0	1	2	4	4	5	5	0.0100951
1433	0	0	0	0	0	0	1	3	3	3	-0.118682
1434	1	1	1	1	1	1	1	1	1	1	-0.298002
1435	0	0	1	1	1	3	3	3	3	3	0.0847721
1436	0	0	0	0	0	0	0	0	0	1	-0.0729204
1437	0	3	7	8	10	18	22	32	40	48	0.372888
1438	0	0	0	0	0	0	1	1	1	2	-0.144943
1439	0	1	3	5	5	8	12	17	23	33	0.368675
1440	0	0	0	0	0	0	0	0	1	2	0.147476
1441	0	2	4	8	14	22	26	31	42	49	0.386251
1442	0	1	1	2	2	2	2	2	2	3	0.285614
1443	0	0	3	7	10	18	31	39	45	55	0.382246
1444	0	0	2	5	10	14	17	23	30	45	0.383664
1445	0	0	0	0	0	0	1	1	1	4	0.310807
1446	0	0	0	0	0	0	0	1	2	3	-0.331614
1447	0	0	2	7	9	15	19	28	37	42	0.374781
1448	1	1	1	1	1	1	2	2	3	3	0.273404
1449	0	0	7	8	10	16	20	26	34	41	0.390475
1450	0	1	3	7	12	15	20	27	35	43	0.365294
1451	1	5	7	10	12	16	19	24	30	36	0.370016
1452	0	0	0	0	0	0	0	1	2	2	-0.106928
1453	1	1	5	10	11	15	18	20	27	35	0.367584
1454	1	1	1	1	1	1	2	3	3	3	-0.305904
1455	2	4	8	13	15	17	24	32	41	46	0.37746
1456	0	1	1	2	2	2	3	3	3	5	0.0776196
1457	0	0	0	0	0	0	1	1	1	2	-0.0410161
1458	0	0	0	0	1	2	2	2	4	4	-0.312736
1459	0	2	5	10	14	17	24	31	42	49	0.379307
1460	0	3	6	9	17	21	25	30	36	43	0.384539
1461	0	0	0	0	0	0	0	0	0	0	-0.206148
1462	0	0	0	1	6	12	17	22	27	33	0.387277
1463	0	1	3	6	11	13	17	23	30	40	0.378751
1464	0	0	1	5	13	17	21	27	37	45	0.351944
1465	0	3	9	13	20	26	30	36	44	55	0.380978
1466	2	3	7	9	16	22	26	35	43	48	0.389679
1467	1	2	4	6	14	21	27	31	40	49	0.372533
1468	0	0	0	0	0	1	1	1	2	2	-0.0727989
1469	2	3	6	9	12	20	30	36	42	49	0.377502
1470	0	0	0	0	0	0	0	1	2	2	-0.236333
1471	0	0	0	0	0	0	1	1	1	1	-0.221431
1472	1	1	4	9	13	21	22	26	36	53	0.375103
1473	0	0	0	0	3	4	4	5	5	5	0.0381171
1474	0	0	1	1	1	1	1	2	2	3	-0.115788
1475	0	3	4	4	6	17	22	28	32	40	0.359182
1476	0	0	0	0	0	0	0	0	0	1	-0.277493
1477	0	0	1	1	1	1	1	1	1	4	-0.105458
1478	0	2	3	7	8	12	20	24	30	37	0.36358
1479	0	0	0	0	1	1	2	2	2	2	0.36628
1480	0	0	0	0	0	0	0	0	0	0	-0.0239092
1481	0	3	8	12	16	21	24	29	36	45	0.381196
1482	0	0	0	0	0	0	1	2	2	2	0.344959
1483	0	4	4	6	10	14	18	28	34	44	0.365123
1484	0	0	0	0	0	2	3	5	5	6	0.0929141
1485	0	0	0	0	0	1	1	1	1	1	-0.194473
1486	2	3	7	9	12	15	24	30	38	45	0.368013
1487	1	3	5	9	13	19	27	30	34	42	0.378342
1488	0	2	5	7	10	14	18	21	29	39	0.355033
1489	1	1	5	8	13	17	23	31	41	49	0.365239
1490	0	0	0	0	0	0	0	1	1	1	0.105667
1491	0	0	0	1	2	2	2	3	3	4	-0.263533
1492	0	0	0	0	0	1	2	2	2	3	-0.100519
1493	0	2	5	8	10	14	19	31	34	44	0.358912
1494	0	1	1	3	8	17	25	29	39	50	0.380275
1495	0	0	0	0	1	1	4	4	4	4	-0.222705
1496	0	0	0	0	0	0	1	2	4	6	0.328816
1497	0	0	0	0	1	1	1	2	2	2	-0.2248
1498	2	3	6	9	12	17	25	30	39	46	0.369432
1499	0	1	2	2	2	2	3	3	3	5	-0.157405
1500	0	0	0	0	1	1	1	1	2	2	-0.136177
1501	0	0	5	7	8	17	24	32	38	45	0.37516
1502	0	3	3	7	9	12	18	23	29	33	0.362092
1503	0	0	0	0	0	1	1	1	1	1	0.209533
1504	1	3	5	9	10	14	21	29	39	43	0.368434
1505	0	1	3	6	8	14	20	29	34	41	0.377928
1506	0	0	1	1	2	2	2	3	3	4	-0.275291
1507	1	4	5	15	18	28	35	38	43	47	0.378309
1508	0	1	2	2	7	11	20	33	42	55	0.377274
1509	1	3	3	6	13	18	26	35	45	52	0.374043
1510	0	0	0	1	1	1	2	3	3	4	-0.285449
1511	0	0	0	0	1	1	1	1	1	1	-0.311158
1512	0	0	0	0	1	1	2	2	2	2	-0.261619
1513	0	0	0	0	0	0	0	0	1	1	0.202192
1514	0	1	2	5	7	13	22	33	43	56	0.37487
1515	0	0	0	0	0	1	1	1	1	2	0.220607
1516	1	1	5	8	12	18	26	32	42	48	0.366759
1517	1	2	5	9	13	17	21	28	32	42	0.354576
1518	0	1	2	7	9	16	24	32	42	55	0.374232
1519	0	0	0	0	0	0	0	0	0	0	0.261977
1520	1	1	1	3	7	14	17	24	38	45	0.37086
1521	0	0	0	0	0	0	0	0	0	3	0.282402
1522	0	5	8	11	14	17	21	28	34	46	0.365405
1523	0	0	1	4	5	7	16	21	28	35	0.379254
1524	0	0	2	2	2	5	6	14	18	26	0.377649
1525	0	1	4	9	12	17	25	31	40	54	0.371427
1526	0	0	0	0	1	1	1	2	3	3	-0.290002
1527	0	1	2	5	8	15	20	25	37	48	0.370666
1528	0	0	0	0	0	0	0	0	0	2	-0.136713
1529	0	0	0	0	0	0	0	0	0	1	0.350936
1530	0	0	0	0	0	0	0	0	0	1	0.0980966
1531	0	1	1	1	1	1	1	1	1	1	-0.316028
1532	2	3	5	12	13	17	21	25	35	43	0.360463
1533	0	0	0	0	0	0	0	0	0	1	-0.171405
1534	0	0	0	0	0	0	0	0	0	0	0.252303
1535	0	0	0	0	0	0	1	1	1	1	-0.129886
1536	0	0	0	0	0	0	0	1	1	2	0.277284
1537	0	0	0	0	0	0	0	0	0	0	0.2342
1538	0	0	1	2	4	5	9	13	19	22	0.365204
1539	0	0	0	0	0	1	1	1	1	1	-0.196256
1540	0	0	0	0	2	2	2	2	2	2	-0.285792
1541	0	1	3	7	12	14	18	24	36	47	0.36128
1542	0	0	1	1	1	1	1	2	3	3	0.0967811
1543	0	0	0	0	0	0	0	1	1	2	-0.259256
1544	1	1	1	1	2	3	4	4	6	6	0.047419
1545	0	0	0	0	0	0	0	1	1	1	-0.229847
1546	1	2	2	2	2	4	4	4	4	4	-0.178188
1547	0	0	0	1	1	1	2	2	2	2	0.0743967
1548	0	0	0	1	1	2	2	3	3	3	-0.1238
1549	0	0	0	0	0	0	0	0	0	0	-0.132358
1550	0	0	0	1	1	1	2	2	3	3	0.112392
1551	1	3	4	7	10	14	21	26	29	38	0.351411
1552	1	3	7	11	13	16	20	26	34	44	0.35991
1553	0	0	0	0	0	0	1	1	1	1	-0.0488764
1554	0	3	6	8	10	14	18	26	35	47	0.362118
1555	0	1	2	2	2	2	2	3	4	5	-0.161862
1556	0	5	7	9	13	16	18	24	33	43	0.360589
1557	0	0	1	2	2	2	2	3	3	3	0.0425065
1558	0	0	0	0	0	0	0	0	1	1	-0.306974
1559	0	2	5	9	13	19	22	29	32	42	0.355394
1560	0	1	1	1	2	2	2	2	2	3	0.0532967
1561	0	0	0	0	0	0	0	0	0	0	0.135916
1562	0	0	4	6	10	15	20	29	38	46	0.35998
1563	0	0	0	0	0	0	1	2	4	5	0.326412
1564	0	0	0	0	0	1	2	2	2	2	-0.293769
1565	0	2	2	2	2	2	3	3	5	5	0.0378477
1566	0	1	2	3	7	11	19	23	29	34	0.372581
1567	0	0	0	0	0	0	1	2	3	3	0.233866
1568	0	0	0	0	0	0	1	1	2	3	0.159129
1569	0	0	0	0	0	2	2	2	2	3	-0.291864
1570	0	1	4	7	16	20	22	27	36	45	0.3774
1571	0	1	2	7	11	14	16	26	33	41	0.363347
1572	0	0	0	0	0	0	1	1	1	1	0.347692
1573	1	2	5	6	10	11	15	21	27	34	0.366213
1574	0	1	6	9	14	20	22	30	40	45	0.349888
1575	0	1	4	8	12	17	23	30	37	44	0.372746
1576	0	2	6	8	13	17	21	29	36	42	0.361106
1577	0	3	4	6	8	14	19	27	36	44	0.372435
1578	0	0	1	1	2	3	3	3	3	3	0.357967
1579	0	0	0	1	1	1	1	1	1	1	-0.181688
1580	0	0	0	0	0	0	0	0	0	0	-0.301163
1581	1	3	5	6	7	10	15	23	35	42	0.368378
1582	0	0	0	0	0	0	0	0	0	1	0.277484
1583	1	1	6	10	12	16	21	25	29	36	0.365014
1584	0	0	0	0	0	0	0	1	1	1	-0.263696
1585	0	3	5	7	11	15	22	27	30	39	0.378874
1586	0	1	3	6	10	12	19	28	34	41	0.379219
1587	0	0	0	0	0	0	0	1	2	2	0.036215
1588	2	3	5	6	12	19	24	28	35	42	0.3654
1589	1	3	6	14	18	19	25	32	42	49	0.370823
1590	0	0	0	0	0	0	0	0	2	3	-0.101556
1591	0	0	1	1	2	2	3	3	3	3	0.292742
1592	0	0	0	0	0	0	1	1	1	5	-0.0166659
1593	0	3	3	6	9	13	17	20	24	35	0.382378
1594	0	0	0	0	1	1	2	2	2	3	-0.30397
1595	1	1	3	3	8	15	23	31	40	51	0.359391
1596	0	3	7	7	9	15	17	23	34	47	0.373022
1597	0	3	5	8	11	12	18	22	26	36	0.380393
1598	0	1	4	7	12	16	20	26	31	42	0.374321
1599	0	1	2	3	10	12	21	32	36	45	0.357519
1600	0	0	0	1	2	2	3	4	5	5	0.060795
1601	0	0	2	2	2	2	3	3	5	5	0.0552955
1602	3	5	7	10	11	12	12	16	18	21	0.394657
1603	0	0	0	1	1	2	3	3	3	4	-0.0490789
1604	2	2	3	8	12	14	17	24	29	33	0.397626
1605	0	0	0	0	0	0	1	2	2	2	0.155718
1606	2	3	6	8	13	14	16	18	21	22	0.397527
1607	0	0	0	0	0	0	3	3	4	5	0.115473
1608	0	0	0	1	2	2	2	3	3	3	-0.0102134
1609	3	3	6	9	12	16	17	18	20	22	0.394166
1610	0	1	1	1	1	2	2	2	2	2	-0.227875
1611	0	0	0	0	0	0	0	0	0	1	-0.33757
1612	0	1	1	1	3	3	4	4	5	7	0.0776015
1613	0	0	0	0	0	0	0	1	2	2	-0.317891
1614	0	0	0	1	1	1	1	1	1	3	-0.0508971
1615	0	0	0	1	3	5	6	6	6	8	0.384521
1616	1	1	1	1	3	3	4	4	6	7	0.0927512
1617	0	0	0	1	1	1	1	1	1	3	0.0330333
1618	0	0	0	2	7	12	15	16	21	27	0.365498
1619	0	3	5	8	13	18	21	26	29	36	0.423002
1620	0	0	0	0	0	1	1	1	1	1	-0.1351
1621	0	0	0	0	1	1	1	1	2	2	-0.0137371
1622	0	0	0	0	0	0	0	1	1	2	-0.0561568
1623	0	0	0	0	0	0	0	0	1	1	-0.0827557
1624	1	2	5	8	11	13	21	24	32	41	0.431698
1625	0	0	1	1	1	1	1	2	2	2	0.268742
1626	0	0	1	1	4	5	8	10	18	21	0.405247
1627	0	0	0	0	1	2	3	3	3	6	0.0620714
1628	1	3	6	7	8	13	17	19	27	35	0.429749
1629	0	0	0	0	0	0	0	0	0	2	0.123197
1630	0	1	1	1	1	2	3	3	5	6	0.122489
1631	0	0	0	0	2	4	5	5	8	11	0.413066
1632	0	0	1	4	5	6	9	16	21	24	0.39493
1633	0	1	1	4	6	11	17	22	29	36	0.423443
1634	0	0	0	1	3	4	5	5	5	6	0.384073
1635	0	2	4	6	12	14	20	27	33	43	0.436651
1636	0	0	0	0	0	0	0	0	0	0	-0.217828
1637	0	0	0	0	0	0	0	0	1	2	-0.0778016
1638	0	4	9	10	15	24	28	31	35	42	0.434629
1639	0	0	0	5	9	17	22	31	39	47	0.407603
1640	0	4	6	9	16	19	24	28	34	37	0.431209
1641	0	0	0	0	0	0	0	0	0	0	-0.159274
1642	0	0	0	0	1	1	1	3	6	6	0.227896
1643	0	1	1	5	8	14	23	30	34	41	0.416411
1644	2	7	10	14	16	24	28	34	37	40	0.445913
1645	4	7	14	17	18	28	32	34	37	42	0.447605
1646	0	0	0	1	3	4	9	11	15	19	0.415674
1647	3	8	12	21	26	30	31	32	39	40	0.450955
1648	4	8	11	12	14	19	20	21	26	32	0.434198
1649	5	11	14	17	18	22	24	27	36	41	0.442678
1650	0	1	4	10	12	21	29	32	38	43	0.448432
1651	0	0	0	0	0	0	0	0	0	0	-0.0415258
1652	0	0	2	3	3	3	5	5	6	7	0.109836
1653	3	4	10	12	16	18	23	28	32	36	0.437491
1654	0	2	2	2	3	5	6	8	10	11	0.299951
1655	6	7	14	15	16	18	21	27	31	37	0.439193
1656	4	6	10	13	14	19	24	25	28	35	0.438791
1657	0	0	0	0	0	1	2	2	2	2	-0.239299
1658	0	1	1	2	2	4	5	7	7	8	0.212113
1659	0	0	2	2	2	3	4	5	7	9	0.331529
1660	1	4	7	11	17	20	25	29	31	32	0.44134
1661	0	0	0	0	1	2	2	3	5	5	0.270755
1662	0	0	0	0	0	0	0	0	1	2	-0.265895
1663	2	11	18	23	27	32	34	35	39	41	0.453789
1664	0	0	0	0	0	0	2	5	11	12	0.422495
1665	0	1	2	2	3	4	6	9	11	12	0.166232
1666	0	0	2	4	7	10	13	17	21	23	0.438728
1667	0	0	0	0	1	2	3	4	6	7	0.229966
1668	0	0	0	0	0	1	2	2	2	2	-0.180401
1669	0	0	2	6	9	11	15	25	27	30	0.446712
1670	0	0	0	0	1	1	3	4	4	4	0.376259
1671	1	1	1	2	2	3	3	4	7	11	0.448813
1672	0	0	0	0	0	0	0	0	1	1	-0.28145
1673	0	0	1	3	3	6	11	14	17	21	0.426731
1674	0	0	0	1	2	3	6	9	9	10	0.310542
1675	1	1	1	1	4	4	5	6	6	7	0.255147
1676	0	0	1	3	5	8	11	15	16	24	0.435612
1677	1	1	1	2	2	3	3	3	5	8	0.44494
1678	0	0	0	1	1	2	3	6	7	7	0.372601
1679	0	1	2	2	7	11	15	17	26	30	0.432259
1680	0	0	0	1	4	5	10	13	17	21	0.449928
1681	0	2	2	2	2	2	3	4	8	11	0.407144
1682	0	0	0	0	0	0	1	1	1	3	0.241163
1683	1	1	2	2	2	3	3	6	9	10	0.390963
1684	0	0	0	1	3	4	4	8	9	11	0.281743
1685	0	0	0	0	0	0	0	0	0	0	0.102763
1686	0	1	1	1	2	2	2	2	3	6	0.390443
1687	0	0	3	4	7	9	16	19	22	29	0.438931
1688	1	1	2	2	2	3	4	7	11	13	0.396526
1689	0	0	0	2	4	6	8	10	12	15	0.364887
1690	1	2	2	5	6	7	9	11	15	18	0.41237
1691	0	0	0	1	1	1	4	5	12	13	0.361952
1692	0	0	0	0	0	0	1	1	2	2	-0.233053
1693	1	2	3	5	6	8	12	16	17	21	0.419284
1694	0	0	1	1	1	1	2	2	3	3	-0.0448974
1695	0	0	0	1	2	2	4	4	6	7	0.167482
1696	0	1	4	5	5	8	9	14	16	17	0.433926
1697	0	0	0	0	0	0	0	1	1	2	0.326223
1698	0	0	0	0	0	0	2	5	7	9	0.254774
1699	0	0	0	0	1	2	4	6	8	8	0.355909
1700	0	1	1	1	1	2	2	2	2	3	0.294838
1701	0	0	1	2	4	5	7	11	15	19	0.41156
1702	0	0	0	1	3	3	3	3	3	4	0.296178
1703	0	0	0	0	0	0	0	0	1	1	-0.279563
1704	0	1	1	2	2	2	3	4	4	5	0.214295
1705	1	1	1	4	6	10	12	15	20	20	0.406713
1706	0	1	2	2	2	2	3	3	3	5	0.22309
1707	0	0	0	1	2	8	8	15	15	19	0.418889
1708	0	1	2	2	5	8	9	11	14	18	0.38972
1709	1	2	2	3	5	8	9	14	15	19	0.400773
1710	0	0	0	0	3	4	6	8	11	12	0.387362
1711	0	0	0	0	0	0	0	0	0	0	-0.172472
1712	0	0	0	0	0	2	3	4	7	9	0.190625
1713	0	1	2	3	4	4	11	14	16	21	0.420236
1714	0	0	0	0	0	0	1	1	2	2	0.00203087
1715	0	0	0	0	0	0	0	0	0	0	0.0979458
1716	0	0	1	1	1	1	2	2	2	2	0.000245933
1717	0	1	1	2	2	3	3	4	4	4	0.303674
1718	0	0	2	3	3	6	8	10	17	20	0.417595
1719	0	0	0	0	0	1	4	5	8	8	0.320563
1720	0	0	0	0	0	0	0	0	0	0	-0.052243
1721	0	2	2	4	5	6	8	9	11	16	0.35176
1722	0	1	2	3	7	7	8	12	15	18	0.381652
1723	0	0	0	0	0	1	1	1	1	3	-0.119394
1724	0	0	1	3	4	5	5	7	12	15	0.311106
1725	0	0	1	1	3	5	6	8	13	15	0.407962
1726	1	1	1	2	2	5	10	12	14	19	0.388675
1727	0	0	0	0	0	1	1	2	2	3	-0.246162
1728	0	0	0	1	3	5	5	7	8	8	0.282695
1729	0	1	2	2	2	3	3	4	5	8	0.266306
1730	1	1	1	1	1	1	2	3	5	6	0.231164
1731	0	0	0	0	1	2	2	4	4	5	0.382632
1732	1	2	2	4	5	7	9	14	15	16	0.377385
1733	0	0	0	0	0	0	0	0	0	0	-0.0982876
1734	0	0	0	0	1	1	3	6	9	10	0.283043
1735	0	0	1	2	2	2	3	4	4	5	0.323437
1736	0	1	1	4	7	9	10	14	16	18	0.383929
1737	0	0	0	0	0	0	0	0	0	0	-0.0232828
1738	0	1	1	2	2	2	2	3	4	5	0.260825
1739	0	0	0	0	1	1	1	1	1	1	0.0139767
1740	0	0	2	3	4	5	5	5	5	6	0.224437
1741	1	3	3	4	4	6	10	13	13	15	0.411532
1742	0	0	0	1	2	3	3	4	8	13	0.391358
1743	0	0	0	1	2	6	7	9	10	11	0.315662
1744	0	0	1	3	5	7	8	10	11	14	0.330344
1745	0	0	0	0	0	0	0	0	0	0	-0.0012496
1746	0	0	0	2	2	2	3	3	3	3	0.216819
1747	0	1	2	2	3	5	9	13	16	17	0.391493
1748	1	2	2	4	5	8	9	10	12	14	0.345719
1749	0	0	0	0	0	1	1	1	1	1	0.0513641
1750	0	3	4	4	5	9	10	10	11	13	0.340172
1751	0	0	0	0	0	0	0	0	0	0	0.221405
1752	0	0	1	1	1	1	2	4	5	5	-0.116083
1753	0	1	2	3	3	4	5	9	11	17	0.391208
1754	0	0	0	0	0	0	0	1	1	1	-0.169776
1755	0	1	6	7	7	7	9	10	14	16	0.40481
1756	0	0	0	0	0	0	0	0	0	0	0.0664482
1757	0	0	0	2	3	4	5	6	7	9	0.198441
1758	0	0	0	0	0	0	0	1	2	3	-0.198396
1759	0	0	0	0	1	3	6	12	14	19	0.394578
1760	0	0	0	1	2	5	6	6	8	9	0.310964
1761	0	0	0	0	0	1	2	5	6	9	0.352308
1762	0	1	3	3	3	7	14	15	18	21	0.395731
1763	0	0	0	0	0	0	1	4	4	4	-0.0830794
1764	0	0	0	0	0	1	1	1	1	2	0.191123
1765	0	1	2	4	5	8	12	14	15	18	0.402173
1766	0	0	1	1	1	1	1	1	1	1	-0.215251
1767	1	1	1	1	1	2	2	2	3	3	-0.144722
1768	0	0	1	1	1	1	1	2	2	2	0.00470534
1769	0	0	0	5	5	6	6	9	11	14	0.376512
1770	0	1	1	3	4	5	9	10	11	15	0.330524
1771	0	1	1	3	6	7	10	12	13	15	0.335938
1772	1	1	1	3	9	12	16	19	21	24	0.387366
1773	0	0	1	1	3	3	3	3	4	10	0.167002
1774	0	0	0	1	1	3	4	5	5	5	-0.125037
1775	1	1	2	5	9	13	16	21	23	25	0.389637
1776	0	0	1	2	2	4	5	5	5	6	0.175932
1777	0	0	0	0	0	0	0	1	2	2	-0.0517869
1778	1	2	2	2	2	3	3	4	4	4	-0.142984
1779	0	0	0	0	0	1	1	2	2	2	-0.0833872
1780	0	1	1	2	3	5	6	7	7	9	0.366129
1781	0	0	0	0	0	0	0	0	1	1	0.0390805
1782	1	1	1	4	5	6	7	8	9	11	0.312535
1783	0	1	2	3	7	8	8	10	12	15	0.339772
1784	0	0	0	0	0	1	2	2	2	2	0.0453449
1785	0	1	4	5	6	9	13	14	18	21	0.394154
1786	0	0	1	1	1	1	1	1	2	2	-0.207416
1787	0	0	1	1	3	3	5	8	11	12	0.382772
1788	0	0	0	1	1	1	1	1	2	7	0.349712
1789	0	0	1	3	3	4	4	6	8	14	0.303834
1790	0	0	0	0	0	0	0	0	0	0	-0.231178
1791	0	0	0	0	0	0	0	1	3	3	0.188152
1792	0	0	0	0	1	1	1	1	1	2	0.0265785
1793	0	0	0	2	6	7	7	8	11	14	0.346818
1794	0	0	0	0	1	1	1	4	4	4	0.275511
1795	0	1	1	3	3	5	5	6	9	10	0.366229
1796	0	1	1	1	1	1	1	1	2	2	-0.0756239
1797	0	1	1	1	1	1	1	1	1	1	-0.0945734
1798	0	0	2	2	2	4	6	6	9	11	0.317876
1799	1	1	3	3	5	7	11	11	15	20	0.372825
1800	0	0	0	0	0	0	1	1	1	1	-0.0430717
1801	0	0	0	0	0	0	1	1	1	1	-0.167143
1802	0	0	0	1	1	1	1	1	2	2	0.217546
1803	0	0	0	0	0	0	0	1	1	2	0.213136
1804	1	1	3	3	3	4	6	6	7	9	0.309598
1805	0	0	0	0	0	1	3	3	7	13	0.336369
1806	1	1	2	2	3	5	6	10	12	17	0.369736
1807	0	0	1	1	6	7	9	10	12	15	0.344902
1808	0	0	0	0	0	1	1	1	2	2	-0.12003
1809	0	0	0	2	2	2	3	5	6	7	0.0584705
1810	1	1	3	4	5	9	12	12	16	21	0.37523
1811	0	0	0	0	2	2	4	4	4	5	-0.131362
1812	0	0	0	0	0	1	1	2	3	4	0.201108
1813	0	0	0	2	2	5	6	10	14	16	0.332562
1814	0	0	0	0	0	0	0	1	1	1	-0.21394
1815	0	0	1	1	2	2	2	4	5	7	0.348429
1816	0	0	0	2	2	3	3	4	4	7	0.293127
1817	0	0	0	0	2	4	4	5	5	7	0.310155
1818	0	0	0	0	0	0	0	1	1	1	-0.207998
1819	0	0	0	0	0	0	1	1	2	4	-0.103231
1820	0	0	0	0	1	1	1	2	4	4	0.0825205
1821	0	0	0	1	2	4	6	10	12	16	0.379767
1822	0	1	3	5	5	6	10	11	13	15	0.341294
1823	0	0	0	0	3	4	5	8	10	10	0.295816
1824	0	0	1	1	2	5	7	10	13	13	0.361051
1825	0	0	0	1	1	2	3	3	6	7	0.305856
1826	0	0	0	0	0	0	0	0	0	0	-0.210779
1827	0	0	1	1	1	1	1	1	1	1	0.148276
1828	0	0	0	1	1	2	2	2	2	2	-0.230269
1829	0	0	0	0	0	0	0	0	1	1	0.117204
1830	1	1	2	2	3	4	4	6	8	10	0.321855
1831	0	2	5	6	6	9	9	12	13	17	0.347739
1832	0	0	0	1	1	1	1	2	3	4	0.235988
1833	0	0	1	1	2	2	3	4	4	4	0.0158861
1834	1	1	1	2	2	3	3	7	9	11	0.319045
1835	0	0	0	0	1	1	2	2	2	2	-0.136328
1836	0	0	1	1	2	3	3	4	5	5	0.258925
1837	0	0	2	6	7	9	15	19	20	24	0.363983
1838	0	0	2	2	3	4	4	5	8	13	0.325061
1839	0	0	1	2	6	8	9	12	15	22	0.357843
1840	0	4	7	7	9	12	16	18	23	27	0.351149
1841	0	2	2	2	2	3	4	4	4	5	-0.112859
1842	0	0	0	0	0	0	1	2	3	3	0.0588539
1843	0	0	0	0	0	0	0	0	2	2	0.176485
1844	0	0	0	0	1	1	1	1	1	2	0.248058
1845	0	2	3	4	4	5	6	10	13	14	0.331091
1846	0	0	0	0	0	0	0	0	1	2	-0.0103057
1847	0	1	1	1	2	4	8	13	14	16	0.343528
1848	0	1	2	3	6	9	12	17	19	23	0.331503
1849	0	3	4	4	5	9	11	16	17	21	0.341811
1850	1	3	3	5	10	13	13	16	17	25	0.340551
1851	0	0	0	0	1	2	4	8	12	12	0.306666
1852	0	0	6	8	10	11	17	18	22	24	0.343407
1853	0	1	2	2	2	3	4	5	5	7	0.303138
1854	0	2	2	3	3	3	4	4	5	6	0.296205
1855	1	2	3	3	4	5	5	6	7	8	0.132815
1856	0	0	0	0	0	0	0	1	1	1	-0.201192
1857	1	1	1	2	2	3	3	5	6	7	0.297037
1858	0	0	0	0	0	0	1	1	1	1	-0.048423
1859	0	0	0	0	0	1	2	2	2	2	-0.182725
1860	0	0	1	1	1	1	2	3	3	3	-0.19501
1861	0	0	0	0	1	1	1	1	1	2	0.276223
1862	0	1	2	4	4	5	8	12	16	19	0.326326
1863	0	0	2	5	6	12	18	21	21	23	0.335239
1864	0	0	0	0	0	0	0	0	0	0	0.176794
1865	0	1	2	2	2	4	4	7	8	11	0.321946
1866	1	2	2	2	2	3	3	3	4	4	0.29092
1867	0	1	2	2	2	2	3	3	3	4	0.295792
1868	0	0	0	0	1	3	4	5	8	10	0.313288
1869	0	0	2	2	3	4	5	5	6	8	0.299962
1870	0	0	0	0	0	0	1	1	1	2	-0.0708824
1871	1	1	5	7	9	10	15	18	21	26	0.344511
1872	0	0	0	0	0	1	2	2	2	2	-0.232438
1873	0	0	0	0	0	1	1	1	1	2	-0.157175
1874	0	1	1	1	2	2	5	6	7	8	0.293385
1875	0	0	0	0	1	1	1	2	2	2	-0.0388672
1876	0	0	1	2	2	4	7	10	14	18	0.313602
1877	0	0	0	2	4	7	8	11	16	23	0.328497
1878	0	0	2	4	4	6	7	7	7	7	0.263944
1879	0	2	2	3	4	5	6	8	11	12	0.3152
1880	0	0	0	0	1	1	1	3	5	6	-0.164838
1881	0	0	0	0	0	2	2	2	2	2	0.268003
1882	0	0	0	0	0	1	2	5	7	9	0.29181
1883	0	0	0	1	2	2	3	3	4	4	0.189246
1884	1	3	3	4	4	5	5	6	6	6	0.266142
1885	0	2	4	4	6	6	6	7	10	13	0.31719
1886	0	1	2	3	4	5	6	7	9	10	0.0115571
1887	0	0	0	1	1	1	2	3	3	5	0.288204
1888	0	0	0	0	0	0	0	0	0	2	0.196433
1889	0	0	2	3	3	3	4	4	4	6	0.282067
1890	0	1	1	1	1	2	7	8	9	10	0.319417
1891	0	1	2	3	3	3	4	6	8	9	0.310006
1892	0	0	0	2	4	5	6	6	6	6	0.320823
1893	1	2	4	5	6	6	7	10	13	16	0.309636
1894	0	0	1	2	2	3	5	6	8	9	0.300356
1895	0	0	0	0	0	1	2	3	4	4	0.0697766
1896	0	0	0	0	0	0	1	1	1	1	0.104743
1897	0	1	1	3	5	8	10	15	16	18	0.322117
1898	0	1	1	1	1	3	5	7	9	12	0.301907
1899	0	1	1	3	3	3	3	3	4	4	-0.187814
1900	0	0	0	0	1	3	4	4	5	6	-0.0481602
1901	0	0	0	0	0	0	2	5	7	9	0.278856
1902	0	0	0	0	0	0	0	0	0	0	0.184444
1903	0	0	0	0	0	0	0	1	1	1	-0.133717
1904	0	0	0	0	0	0	1	3	3	3	-0.0388016
1905	0	0	0	0	0	1	1	3	5	6	0.30136
1906	0	1	1	3	4	4	5	5	5	5	0.237103
1907	0	0	1	2	2	3	5	7	9	11	0.303789
1908	0	0	0	1	1	2	2	3	3	3	0.255642
1909	0	0	0	0	1	1	1	1	2	3	-0.00202671
1910	0	0	1	1	1	1	1	1	1	2	-0.00865994
1911	0	0	0	1	3	4	8	10	13	14	0.297659
1912	0	1	2	5	5	6	6	8	9	10	0.298672
1913	0	0	1	4	5	7	8	9	10	11	0.304204
1914	0	0	0	0	0	0	0	0	1	2	-0.0755636
1915	1	1	1	1	2	3	5	8	9	11	0.285774
1916	0	1	2	2	4	4	4	8	11	13	0.301742
1917	0	0	0	2	2	2	2	4	4	5	-0.110644
1918	0	0	0	0	1	1	2	2	3	4	0.210944
1919	0	0	1	3	4	4	6	7	9	12	0.284678
1920	1	1	1	3	4	5	5	5	7	11	0.292685
1921	0	0	0	0	1	1	2	2	2	4	0.258593
1922	0	0	0	0	0	0	1	1	1	2	0.0689865
1923	0	0	0	0	0	0	1	1	1	2	-0.21493
1924	0	0	0	1	1	1	1	2	2	2	-0.135177
1925	0	0	1	3	3	3	4	6	6	6	0.265506
1926	0	0	0	3	5	6	7	10	14	18	0.289165
1927	0	0	4	6	8	12	13	14	20	23	0.280223
1928	0	0	0	0	0	0	1	2	3	5	0.106207
1929	0	0	1	1	1	1	2	2	4	4	0.251808
1930	0	0	0	0	0	1	3	3	4	4	0.253299
1931	0	0	2	3	6	8	9	10	13	15	0.277847
1932	0	0	0	2	2	2	4	4	5	7	0.271899
1933	0	2	3	4	5	7	8	8	12	15	0.283148
1934	0	1	1	1	2	2	2	3	3	4	-0.0875257
1935	0	1	3	6	8	9	10	14	15	19	0.285206
1936	0	0	0	0	0	0	0	0	1	2	0.00143371
1937	0	1	2	2	3	4	6	6	6	6	0.258888
1938	0	0	0	0	2	3	3	3	3	5	0.289409
1939	0	0	0	0	0	0	0	0	0	0	-0.187469
1940	1	2	4	5	8	9	13	16	21	27	0.28185
1941	0	0	2	2	5	9	12	14	19	21	0.285032
1942	0	0	0	0	1	1	1	1	3	3	-0.178826
1943	0	0	0	0	0	0	1	2	2	2	0.259319
1944	0	0	0	0	2	2	2	4	4	5	-0.0815951
1945	0	0	0	0	2	2	2	2	3	4	-0.169414
1946	0	1	1	2	4	10	14	17	21	24	0.288155
1947	0	0	0	0	0	0	0	0	0	0	0.224042
1948	0	0	2	4	7	9	10	16	20	25	0.291533
1949	0	1	2	2	2	4	5	7	11	15	0.293204
1950	0	0	0	0	3	4	5	6	7	8	-0.0116218
1951	0	0	0	1	2	3	4	7	10	11	0.28736
1952	0	0	1	1	1	1	2	3	3	4	0.139663
1953	0	0	0	0	0	0	2	5	6	8	0.0376275
1954	0	0	0	1	1	1	3	4	5	5	0.0302733
1955	0	0	1	1	1	1	1	1	1	1	-0.0095999
1956	0	0	0	0	0	2	3	5	7	7	0.272044
1957	0	1	1	1	1	1	2	4	5	5	-0.0575812
1958	0	1	1	3	3	6	8	9	12	15	0.267859
1959	0	0	1	3	4	7	12	13	18	21	0.267849
1960	0	0	0	0	2	2	2	2	2	2	-0.175957
1961	0	0	0	0	0	0	1	2	2	4	-0.150553
1962	1	2	4	5	8	10	13	17	19	25	0.277684
1963	0	0	0	0	0	0	0	0	0	0	0.0135155
1964	0	0	0	0	0	1	1	2	4	5	0.259699
1965	1	3	3	4	5	7	9	12	16	18	0.278225
1966	0	0	1	1	2	2	2	4	4	5	0.277143
1967	0	1	3	4	7	8	12	14	22	23	0.275636
1968	0	0	0	0	1	1	3	4	5	7	-0.0139603
1969	0	0	0	0	3	4	5	6	7	7	-0.0531889
1970	0	1	3	3	5	7	10	15	16	21	0.274681
1971	0	0	0	0	0	0	0	1	2	2	0.0331537
1972	0	0	1	1	2	2	5	5	7	10	0.269515
1973	0	0	0	0	0	0	0	1	1	1	-0.112625
1974	0	0	0	0	0	0	0	0	1	2	-0.219195
1975	0	0	0	1	1	1	1	1	2	2	0.115111
1976	0	0	0	0	0	0	0	1	1	1	-0.216997
1977	1	1	1	1	2	5	9	12	13	20	0.278728
1978	0	3	4	4	7	7	11	15	17	27	0.278191
1979	0	0	0	1	1	3	7	8	10	15	0.259682
1980	0	0	0	2	3	8	11	13	14	21	0.270204
1981	0	0	1	1	1	1	1	1	2	4	0.272201
1982	0	1	1	5	5	9	11	14	16	19	0.264416
1983	0	0	0	0	0	1	1	1	2	2	-0.103471
1984	0	0	0	0	0	0	0	0	1	2	-0.0190816
1985	0	1	5	6	7	12	13	17	19	22	0.279153
1986	0	0	0	0	1	2	2	3	3	4	0.252701
1987	0	0	0	0	0	0	0	1	3	3	-0.160318
1988	0	0	0	2	2	2	2	2	2	2	-0.110732
1989	0	0	0	0	0	1	2	2	3	3	-0.10635
1990	0	1	2	3	4	4	8	12	15	19	0.273613
1991	1	1	1	1	1	1	1	1	1	2	0.173161
1992	0	0	0	0	1	1	1	1	2	2	-0.225658
1993	0	0	1	2	3	8	10	10	10	13	0.258434
1994	1	3	4	6	7	9	12	17	21	22	0.263567
1995	0	0	0	0	0	0	1	3	3	5	-0.0812612
1996	0	0	0	0	0	1	2	2	3	3	0.232061
1997	0	1	3	4	6	9	11	14	18	22	0.265221
1998	0	0	0	1	1	1	2	2	2	3	0.204274
[truncated: 7,420 more rows]

## Sheet: NovoSpaRc
test cell index	hit neighbors with k=20	hit neighbors with k=40	hit neighbors with k=60	hit neighbors with k=80	hit neighbors with k=100	hit neighbors with k=120	hit neighbors with k=140	hit neighbors with k=160	hit neighbors with k=180	hit neighbors with k=200	spearman corr
0	0	0	3	8	16	23	26	39	55	72	0.687897
1	0	0	0	0	0	0	0	0	0	2	0.220385
2	0	3	9	16	28	42	53	67	80	97	0.669377
3	1	4	9	16	29	40	56	72	87	101	0.673154
4	2	3	9	13	15	26	39	54	67	79	0.678093
5	0	0	0	0	0	0	0	1	1	1	0.000501345
6	2	3	7	12	13	18	26	37	44	59	0.643568
7	1	3	8	13	22	38	50	66	79	97	0.684945
8	0	5	8	13	18	28	43	55	69	80	0.682051
9	0	4	7	11	16	20	27	35	44	56	0.64726
10	2	5	10	11	17	31	41	55	68	79	0.67501
11	2	2	4	9	12	21	28	39	51	64	0.651154
12	0	0	0	0	1	1	1	1	1	1	0.129044
13	0	2	4	6	10	17	27	32	40	55	0.640963
14	0	0	0	0	0	0	0	0	1	3	0.00586022
15	0	5	8	13	15	21	28	41	50	59	0.655451
16	2	5	8	11	13	19	25	34	42	56	0.642098
17	1	1	5	7	8	12	18	31	41	56	0.662979
18	1	3	6	8	11	16	23	26	37	45	0.639703
19	1	1	5	7	8	12	18	24	35	47	0.623146
20	0	1	2	5	7	12	27	38	51	68	0.677151
21	1	4	6	7	8	11	18	26	37	48	0.609333
22	0	0	1	2	2	4	6	8	9	13	0.712628
23	1	2	2	2	3	3	3	3	3	4	0.619715
24	0	0	0	0	0	0	2	2	3	4	0.226515
25	0	1	1	1	1	1	1	1	1	1	-0.497684
26	0	0	0	0	0	0	0	0	1	1	-0.360524
27	0	0	0	0	0	1	1	1	1	2	0.641208
28	0	0	0	0	0	0	0	2	2	2	0.35403
29	0	2	2	2	2	2	3	3	4	5	0.645141
30	0	0	0	0	0	0	2	2	2	3	0.375695
31	1	1	3	7	12	13	21	22	26	33	0.704522
32	0	0	2	2	3	4	5	5	5	5	-0.54519
33	0	1	1	2	4	5	5	5	5	6	0.275675
34	0	1	1	1	1	1	1	1	2	2	-0.501574
35	0	0	0	0	1	4	7	12	17	18	0.60704
36	0	1	1	1	1	1	1	1	2	3	0.496308
37	0	0	0	0	0	0	0	0	1	1	-0.0472411
38	1	1	1	1	1	1	1	3	4	4	0.165484
39	0	0	0	1	2	2	2	2	2	3	0.276694
40	1	1	6	11	23	29	41	51	59	69	0.7255
41	3	6	14	21	27	34	42	50	58	63	0.736667
42	3	7	12	19	27	36	49	60	67	74	0.729929
43	5	11	17	25	31	39	48	58	65	74	0.740589
44	0	0	0	2	4	4	6	7	9	14	0.677847
45	7	14	21	30	37	45	56	63	73	79	0.741024
46	5	10	18	28	35	46	54	65	72	82	0.735798
47	7	15	21	28	34	44	53	64	74	77	0.745961
48	0	0	0	2	2	2	3	3	4	8	0.621106
49	0	1	3	7	14	24	34	49	59	68	0.695596
50	3	9	16	23	31	39	49	57	66	81	0.727959
51	0	2	5	12	19	29	37	44	50	64	0.710718
52	1	13	17	23	29	39	47	57	65	80	0.744204
53	0	0	1	2	3	3	4	6	7	12	0.458472
54	0	2	5	8	11	12	16	22	24	28	0.65445
55	1	1	4	6	9	17	26	33	41	49	0.672353
56	0	0	1	2	3	4	4	4	5	8	0.498624
57	0	1	2	2	4	8	8	10	11	15	0.542855
58	0	1	2	2	2	2	2	3	5	5	0.348057
59	0	0	0	0	0	0	1	3	3	3	0.0176715
60	0	0	1	3	7	9	9	9	11	14	0.637726
61	0	1	1	2	3	4	6	6	6	7	0.270556
62	0	0	1	2	4	8	10	11	12	15	0.456629
63	2	4	4	7	7	9	12	18	21	29	0.702063
64	0	0	2	3	5	5	5	5	7	9	0.511811
65	0	0	2	2	2	2	2	4	6	6	0.408344
66	0	1	1	2	4	6	10	12	17	20	0.686825
67	1	2	2	3	5	6	6	6	7	9	0.33265
68	1	1	2	4	5	7	10	11	14	17	0.617755
69	0	0	0	0	0	0	0	0	0	0	-0.452012
70	0	0	1	1	4	4	4	5	5	8	0.553447
71	1	5	5	6	7	10	15	17	25	34	0.694017
72	0	0	0	0	0	0	0	0	1	1	-0.363454
73	0	0	0	1	2	2	2	2	6	7	0.586628
74	0	0	1	2	3	5	9	13	20	28	0.670953
75	0	1	1	1	2	3	4	8	10	14	0.636355
76	0	0	0	2	2	4	7	12	15	18	0.294953
77	0	1	1	1	3	5	10	14	17	23	0.634317
78	0	0	0	0	0	0	0	0	0	0	0.240929
79	1	4	5	5	6	10	12	14	24	33	0.692163
80	0	0	0	0	0	0	1	1	1	1	-0.277149
81	0	0	1	1	1	1	3	4	6	8	0.601087
82	0	0	1	1	2	3	3	3	3	3	0.452297
83	0	2	4	6	10	11	17	25	29	35	0.682171
84	0	0	1	1	2	4	4	4	5	5	0.528819
85	0	1	1	3	5	5	6	7	8	13	0.643646
86	0	0	0	1	1	4	7	7	9	10	0.47471
87	0	0	0	1	1	3	4	6	9	12	0.490508
88	0	1	1	4	5	7	8	8	9	11	0.306609
89	0	1	2	2	3	5	6	13	15	17	0.617524
90	0	0	0	0	0	1	2	2	3	3	0.0604321
91	2	5	6	6	7	11	15	18	23	34	0.694351
92	0	2	2	2	2	2	6	8	11	13	0.620613
93	0	0	2	2	2	2	3	10	13	16	0.646019
94	0	0	0	2	2	4	5	7	7	7	0.610507
95	0	0	1	3	3	6	6	8	9	12	0.431638
96	1	1	2	2	2	3	5	10	12	15	0.631749
97	0	1	1	1	3	5	7	10	14	17	0.625915
98	0	0	0	0	0	0	0	1	2	4	-0.0867918
99	0	0	1	1	3	9	12	16	19	25	0.656704
100	0	0	0	4	6	6	8	12	17	17	0.431321
101	0	1	3	5	7	8	10	14	17	23	0.661759
102	0	0	0	0	1	1	1	1	1	1	-0.0359305
103	1	3	4	8	8	11	15	19	22	30	0.663285
104	0	0	0	1	5	8	8	12	15	17	0.239516
105	0	0	0	1	2	2	3	4	4	5	0.54836
106	1	2	4	4	5	10	14	17	19	21	0.649486
107	0	1	1	1	1	2	3	5	6	10	0.240863
108	1	3	3	4	6	8	11	17	19	22	0.646838
109	1	1	2	2	6	8	10	13	14	19	0.36059
110	1	2	2	2	3	7	10	14	16	19	0.351762
111	0	0	0	1	2	4	5	10	11	14	0.523464
112	0	0	0	1	1	2	2	2	2	2	0.0293464
113	1	3	5	5	8	11	14	18	23	29	0.627916
114	0	0	0	0	0	1	1	1	1	1	0.379165
115	1	3	4	5	9	13	15	20	24	33	0.629709
116	0	1	2	4	10	11	14	21	24	25	0.62535
117	0	0	0	0	3	4	5	6	7	11	0.514426
118	1	1	2	5	11	16	17	22	27	35	0.592641
119	0	0	0	0	0	0	0	0	0	0	0.25341
120	0	0	0	0	1	1	2	3	4	4	-0.0762506
121	0	0	2	5	7	9	15	19	23	28	0.604216
122	1	1	2	4	11	14	19	25	31	34	0.589303
123	0	1	4	6	10	11	14	20	29	36	0.576027
124	0	0	0	0	0	0	0	4	4	4	0.484908
125	0	1	3	3	5	6	10	13	17	22	0.582104
126	0	0	0	1	2	6	9	9	10	10	0.105595
127	0	0	0	2	4	5	6	7	10	11	0.512153
128	0	3	5	5	6	6	9	10	10	12	0.254466
129	0	0	0	1	3	6	8	13	16	18	0.538389
130	1	3	4	4	4	5	6	6	8	9	0.202571
131	0	0	0	0	0	0	0	1	1	1	0.0959598
132	0	0	0	1	1	1	1	1	2	2	-0.246335
133	2	4	5	5	6	6	6	7	8	9	0.253059
134	0	2	2	5	9	10	12	16	20	23	0.588919
135	0	2	3	3	4	5	5	8	11	14	0.5703
136	1	2	3	4	6	10	12	15	19	23	0.587871
137	0	0	0	3	5	8	8	10	11	12	0.385395
138	0	2	3	3	6	6	8	9	11	12	0.239295
139	0	0	0	0	0	0	0	0	0	0	-0.37077
140	2	3	4	5	5	6	6	7	7	8	0.229281
141	0	0	0	0	0	1	3	4	6	6	0.4457
142	0	0	1	2	3	5	6	13	14	22	0.569051
143	0	0	0	1	1	1	1	1	1	1	0.407303
144	0	0	0	0	0	0	1	1	2	3	0.146586
145	0	0	0	0	0	0	0	0	1	1	0.13172
146	1	1	1	4	5	6	9	17	19	29	0.557975
147	1	2	3	4	6	7	9	13	17	19	0.572357
148	0	0	1	2	3	6	10	11	11	15	0.535394
149	0	0	0	0	1	2	4	6	9	14	0.508411
150	0	0	0	0	0	3	4	5	8	11	0.47505
151	0	0	0	0	0	0	0	0	0	0	-0.295355
152	0	0	0	1	1	4	4	5	11	13	0.487752
153	0	1	1	1	2	2	2	5	6	7	0.133325
154	0	1	1	2	5	7	9	11	11	13	0.490572
155	0	0	1	1	2	4	7	8	10	12	0.522726
156	0	0	0	0	1	2	2	3	3	4	0.284392
157	1	3	4	5	6	7	13	16	21	25	0.548285
158	0	0	3	5	6	8	12	17	21	27	0.543047
159	0	0	1	3	8	10	12	18	23	28	0.531761
160	0	0	1	3	3	5	5	8	8	12	0.535393
161	0	0	0	0	0	0	0	0	1	3	0.456928
162	0	0	0	0	0	0	0	2	4	4	0.375148
163	0	1	1	3	4	6	6	9	13	15	0.558205
164	0	2	4	8	12	20	22	23	27	30	0.528977
165	0	0	4	7	12	18	24	25	28	31	0.519337
166	0	1	4	7	10	15	20	24	26	31	0.510063
167	0	0	0	0	0	2	2	3	8	12	0.391652
168	0	0	0	0	0	0	0	0	0	0	-0.282487
169	0	0	0	1	3	4	6	7	9	11	0.523113
170	0	1	2	3	3	4	5	7	8	10	0.519547
171	0	1	1	1	1	2	3	7	10	14	0.323195
172	0	2	3	5	8	14	20	24	28	32	0.514049
173	0	0	1	1	1	2	2	3	4	5	-0.266335
174	0	0	1	1	2	3	4	7	10	14	0.509465
175	0	0	1	6	9	13	17	19	21	25	0.486292
176	0	0	0	0	0	0	0	0	0	0	-0.0484284
177	0	0	0	0	0	0	1	3	5	5	-0.113169
178	0	0	0	0	0	0	4	8	9	13	0.52456
179	0	0	0	0	0	1	1	2	3	5	0.0556733
180	0	0	1	1	1	1	1	1	1	1	-0.11299
181	0	0	0	0	0	0	0	0	1	3	0.430122
182	0	0	0	0	0	2	3	4	4	6	-0.211423
183	0	1	2	3	7	11	18	22	27	35	0.50606
184	0	1	1	1	1	2	4	5	6	10	0.521417
185	0	0	0	1	2	5	10	19	21	28	0.512493
186	1	1	5	6	9	12	17	20	26	32	0.502205
187	0	0	2	4	8	14	16	19	20	24	0.498715
188	0	0	0	0	2	4	5	5	8	10	0.466169
189	0	1	1	1	1	1	1	1	1	1	-0.0996709
190	0	2	3	6	8	12	15	20	25	29	0.484658
191	0	1	2	3	5	6	11	15	19	25	0.478672
192	0	0	3	3	4	6	11	15	22	27	0.491428
193	0	1	1	5	10	16	20	27	34	38	0.481796
194	0	0	0	0	0	1	2	2	2	2	-0.345853
195	3	4	5	5	8	8	12	13	14	17	0.47311
196	1	1	1	1	2	3	3	3	4	5	-0.0795633
197	0	2	6	7	8	10	13	15	18	20	0.470757
198	0	4	6	8	9	9	11	14	16	16	0.467462
199	0	3	4	7	8	12	16	20	21	21	0.473508
200	0	1	2	2	2	2	3	4	7	9	-0.120783
201	0	0	0	0	0	0	0	0	0	1	-0.291946
202	0	0	0	0	1	1	3	4	4	5	-0.106804
203	0	0	0	2	3	4	7	9	12	17	0.486537
204	0	0	0	0	0	0	0	0	0	0	-0.201262
205	0	1	4	5	10	13	16	18	21	22	0.480797
206	0	0	0	2	3	3	4	4	4	6	0.336155
207	1	1	2	2	8	10	13	15	19	24	0.475646
208	0	1	2	2	3	4	6	7	9	10	0.338327
209	0	0	0	0	1	1	1	1	1	1	0.362096
210	1	1	3	8	13	17	20	21	26	32	0.48729
211	0	0	1	1	1	1	1	1	2	2	0.396356
212	0	2	3	4	5	8	14	23	28	34	0.488988
213	0	0	1	1	2	2	2	2	2	4	0.417572
214	0	1	2	2	3	4	4	7	9	11	0.373328
215	0	0	0	0	0	0	0	0	1	2	0.457531
216	0	1	3	4	4	4	4	4	4	6	0.334583
217	0	0	0	0	0	1	1	1	1	1	-0.242179
218	0	1	5	5	7	8	9	12	13	18	0.476489
219	0	0	0	0	0	1	1	2	2	2	0.423735
220	0	0	0	0	2	2	4	4	4	5	0.283637
221	0	0	0	3	6	9	16	18	23	27	0.480219
222	0	0	0	0	0	0	0	0	0	0	0.0276669
223	0	1	1	2	4	9	10	12	12	14	0.470434
224	1	1	2	5	5	6	13	21	25	28	0.474536
225	1	1	2	8	10	12	19	22	29	37	0.489497
226	0	0	0	0	1	1	3	6	7	9	0.481363
227	0	0	0	0	0	3	4	5	7	8	0.43522
228	0	1	1	1	1	2	4	6	8	10	0.315297
229	0	2	2	6	9	13	18	19	24	29	0.520449
230	0	0	0	1	1	1	2	3	6	6	0.452659
231	1	1	1	2	3	6	9	10	11	16	0.514125
232	0	0	0	0	0	0	0	1	1	1	-0.197527
233	0	0	2	3	3	5	6	9	11	12	0.490263
234	0	0	1	1	2	2	2	3	6	6	-0.228842
235	0	0	1	1	2	4	6	7	8	9	0.492734
236	0	1	3	6	8	10	11	15	20	21	0.476586
237	0	0	0	0	0	0	0	0	2	2	-0.268448
238	0	0	0	0	0	1	3	5	9	12	0.498523
239	0	0	0	0	0	0	0	0	1	1	-0.301483
240	0	0	0	0	0	1	1	1	1	2	-0.170902
241	1	1	1	3	5	6	6	9	11	15	0.380642
242	1	1	2	3	5	6	8	8	14	16	0.37606
243	0	1	4	9	13	18	21	23	25	31	0.532772
244	1	2	3	4	7	10	14	16	17	20	0.48554
245	0	0	1	1	2	2	2	2	4	6	0.161948
246	0	0	0	0	1	3	5	5	8	9	0.47404
247	0	0	0	1	2	2	3	4	6	9	0.485621
248	0	1	1	1	1	2	3	5	9	11	0.533602
249	0	1	2	5	9	10	10	11	13	13	0.29512
250	0	0	0	0	0	0	1	2	2	3	-0.286047
251	0	0	0	0	0	1	2	2	4	5	-0.0402827
252	0	0	2	2	3	4	5	8	12	19	0.51694
253	0	0	0	0	0	0	1	1	2	2	-0.326674
254	0	0	2	3	5	6	7	10	10	14	0.374653
255	0	0	1	3	9	12	16	18	23	29	0.526832
256	0	0	0	0	0	0	0	0	0	0	0.399158
257	0	2	3	7	8	8	10	12	13	13	0.361105
258	0	0	0	0	0	0	0	0	1	1	-0.203064
259	0	1	2	5	6	7	7	9	11	14	0.44323
260	0	0	1	4	5	6	7	13	17	22	0.566623
261	0	1	1	1	2	3	4	5	7	7	0.350501
262	0	0	1	1	4	4	7	10	16	19	0.555516
263	1	1	1	2	6	8	9	10	10	10	0.523137
264	0	1	1	3	5	7	10	14	17	18	0.54277
265	0	0	1	2	6	9	12	17	20	26	0.576799
266	0	2	2	3	5	8	8	12	12	13	0.433317
267	0	0	0	0	0	0	3	6	6	7	0.499231
268	0	0	0	0	1	1	5	5	8	9	0.217441
269	0	3	3	4	6	7	9	12	17	22	0.578751
270	0	0	0	0	0	1	2	3	3	5	0.0712701
271	0	0	1	1	1	2	2	6	6	7	0.518501
272	0	0	0	0	0	0	0	0	0	0	0.427448
273	1	2	3	4	5	6	6	9	11	15	0.517933
274	0	0	1	2	4	5	6	7	10	17	0.564827
275	0	0	0	0	1	3	3	4	4	7	0.206323
276	0	0	1	3	4	4	5	6	6	6	-0.214903
277	0	0	2	3	4	5	7	7	13	14	0.556162
278	1	2	4	8	10	16	20	28	32	38	0.581799
279	0	0	0	0	0	0	0	0	0	0	0.142252
280	0	0	0	2	2	4	4	6	6	7	-0.245983
281	0	0	1	3	4	6	9	9	11	13	0.326872
282	0	0	1	2	3	3	4	4	4	5	-0.231766
283	0	1	1	1	2	2	2	3	3	7	0.52006
284	0	0	2	3	3	3	5	5	8	9	0.534916
285	0	1	1	2	4	6	7	7	7	11	0.280575
286	0	0	2	2	2	5	5	5	5	5	-0.219921
287	0	0	0	0	0	1	1	2	2	2	0.404456
288	0	0	1	1	7	12	15	17	23	32	0.590512
289	1	1	1	1	3	6	7	9	11	12	0.554661
290	0	0	1	1	1	2	6	7	8	8	0.490273
291	0	0	0	0	0	0	0	0	0	0	0.290492
292	0	0	0	0	0	1	2	3	4	4	-0.287343
293	1	1	2	2	2	4	6	8	9	10	0.544131
294	0	3	4	6	6	11	13	14	19	28	0.593209
295	0	0	1	1	1	3	3	4	6	9	0.583616
296	0	0	0	1	1	1	1	1	2	2	0.468802
297	0	0	1	1	3	5	7	8	10	12	0.576944
298	0	0	0	1	1	1	1	2	3	4	0.463377
299	1	2	5	11	15	19	20	24	29	34	0.611109
300	0	0	0	0	0	2	2	4	4	5	-0.229134
301	0	0	4	7	10	13	14	17	18	21	0.569573
302	0	0	0	0	0	1	1	2	3	5	0.517642
303	0	0	2	4	5	6	10	11	12	14	0.255108
304	0	1	1	1	1	2	2	5	5	6	-0.113831
305	0	0	0	0	0	0	0	0	0	0	-0.0684368
306	0	1	5	10	12	16	20	26	28	37	0.604648
307	0	0	1	1	1	3	3	5	6	7	-0.0955761
308	0	0	0	0	0	2	2	3	4	5	-0.181854
309	0	2	3	6	8	11	14	19	22	25	0.574476
310	0	0	0	0	0	0	0	0	0	0	-0.267299
311	0	0	0	1	2	4	4	5	6	8	0.491134
312	0	0	0	1	2	2	2	2	3	4	0.465167
313	0	0	0	1	1	1	2	2	3	3	0.441271
314	0	0	0	0	0	0	1	2	3	5	0.0151838
315	0	0	1	1	1	2	2	3	3	3	-0.327302
316	0	0	0	1	1	3	7	11	13	18	0.602546
317	0	0	0	0	0	1	1	4	5	6	-0.0219568
318	0	0	0	1	1	1	1	2	2	2	-0.188065
319	0	0	0	0	1	1	3	3	5	6	-0.08968
320	0	0	0	2	4	5	6	8	9	11	0.316216
321	0	0	0	0	0	0	0	1	1	1	-0.371463
322	0	0	0	1	2	4	4	10	14	18	0.620492
323	0	0	0	0	2	3	5	6	6	7	0.467599
324	0	0	0	1	1	1	1	2	3	6	0.579407
325	0	0	0	0	1	1	4	5	7	9	0.53509
326	0	2	3	4	7	12	13	18	25	30	0.666606
327	1	1	3	4	5	7	8	9	13	13	0.51169
328	0	0	1	1	1	1	1	2	4	5	0.506505
329	0	0	1	1	1	3	8	9	12	16	0.395889
330	0	0	1	2	3	3	6	7	8	11	0.608057
331	0	0	2	4	8	15	17	26	32	35	0.682025
332	0	0	1	1	2	2	2	4	4	7	0.375859
333	0	0	1	1	1	2	7	11	12	14	0.63015
334	0	0	1	1	2	3	3	5	5	7	0.536755
335	0	0	1	2	2	2	2	2	2	4	-0.073572
336	0	0	0	1	2	2	2	6	8	9	0.512699
337	0	0	0	2	2	3	5	5	6	7	0.563013
338	0	0	0	3	3	4	5	5	7	8	0.500224
339	0	0	0	0	0	0	0	0	0	0	0.0210125
340	0	0	0	0	1	2	4	8	9	11	0.533869
341	0	1	2	6	7	11	15	17	21	23	0.653129
342	0	0	0	1	2	7	8	11	14	16	0.460704
343	0	1	1	1	1	1	1	1	1	1	-0.198739
344	0	0	1	2	2	3	3	5	7	8	0.486081
345	0	1	2	3	4	6	9	11	12	15	0.366128
346	0	0	0	0	0	5	5	6	7	8	0.371247
347	0	0	0	0	1	1	2	2	2	3	0.360135
348	0	1	2	4	4	7	10	15	18	19	0.633826
349	0	0	0	2	3	5	6	12	13	16	0.478157
350	0	2	3	5	6	10	12	16	19	22	0.633413
351	0	0	1	1	3	3	3	3	3	3	-0.018448
352	0	0	1	1	1	1	1	1	1	1	-0.204691
353	0	0	1	2	4	8	11	15	17	24	0.667477
354	0	0	1	2	3	3	4	5	6	10	0.470064
355	0	1	1	2	4	7	8	10	16	19	0.657339
356	0	1	2	3	3	5	6	6	8	11	0.300038
357	0	0	0	0	0	0	0	0	0	0	-0.299063
358	0	0	0	0	0	0	0	0	0	0	-0.330905
359	1	1	1	2	2	2	6	7	8	11	0.55509
360	0	0	0	1	3	5	5	6	9	15	0.561264
361	0	2	3	6	8	11	13	17	25	30	0.696034
362	1	1	1	1	4	5	5	5	7	11	0.53154
363	0	0	1	1	1	1	4	4	4	4	-0.0239037
364	0	0	1	3	4	6	6	6	7	7	0.495897
365	0	0	1	1	3	3	5	5	7	8	0.285754
366	1	1	3	3	4	6	7	12	13	22	0.680677
367	1	2	3	3	4	5	5	6	7	8	0.390662
368	0	1	1	3	5	5	6	6	7	8	0.344252
369	1	1	1	1	2	2	6	8	13	15	0.357564
370	0	1	1	4	7	8	10	13	16	21	0.685183
371	0	0	0	2	2	2	2	2	2	2	0.299395
372	0	1	2	2	3	4	4	6	8	14	0.519414
373	0	1	1	3	5	5	7	7	8	8	0.436541
374	1	1	1	3	5	6	6	9	11	16	0.666225
375	1	1	1	1	2	4	4	6	10	12	0.32459
376	0	1	4	6	7	9	11	16	24	30	0.706699
377	0	1	2	2	3	3	3	4	4	5	0.328061
378	0	0	0	1	2	2	2	4	6	8	0.479645
379	0	2	2	3	8	13	15	20	24	29	0.70052
380	0	0	0	0	0	1	1	1	1	2	0.0968166
381	1	1	3	3	3	3	5	5	6	6	0.341488
382	0	0	1	1	2	2	3	5	5	8	0.554335
383	0	1	2	4	6	6	8	9	11	13	0.414063
384	1	1	5	5	8	8	11	15	18	22	0.645652
385	0	0	0	0	3	3	3	3	3	3	0.350281
386	0	0	0	2	5	5	6	11	13	18	0.662358
387	0	0	1	1	1	1	1	2	2	2	-0.148072
388	0	0	0	0	2	5	5	6	7	9	0.563474
389	0	0	2	2	2	2	4	7	10	15	0.49691
390	0	1	3	6	10	14	16	22	28	34	0.696047
391	0	0	1	3	5	9	14	15	18	23	0.630678
392	1	1	3	3	5	8	12	17	22	27	0.708857
393	1	1	2	3	5	7	12	14	20	25	0.683642
394	0	1	2	3	3	3	3	4	5	5	0.350994
395	0	1	1	1	2	4	5	6	7	8	0.309728
396	0	1	2	3	3	3	7	10	10	11	0.462166
397	0	0	0	0	0	0	0	0	0	0	-0.143963
398	0	1	1	2	3	6	9	10	16	16	0.578735
399	1	2	3	3	6	11	12	21	23	30	0.64307
400	0	0	0	2	3	5	9	16	20	26	0.67913
401	0	0	0	0	2	2	3	4	9	13	0.665945
402	0	1	1	1	1	6	7	8	8	10	0.58524
403	0	0	0	0	0	0	0	3	3	4	0.0900001
404	0	0	0	1	1	2	4	6	7	10	0.454422
405	0	1	2	5	9	9	16	25	32	38	0.662172
406	3	9	15	21	33	38	51	59	69	77	0.74416
407	0	0	0	0	0	0	1	1	1	2	-0.0317632
408	0	1	1	2	4	5	6	7	7	8	0.559193
409	0	0	0	1	1	6	7	10	15	19	0.725176
410	3	9	15	23	28	33	48	57	67	74	0.741845
411	0	3	6	15	24	31	39	46	57	71	0.720296
412	0	1	2	6	9	12	15	18	18	25	0.625421
413	1	1	1	1	1	1	1	3	4	5	0.388336
414	0	1	1	1	1	1	1	1	3	4	0.367906
415	0	2	5	12	12	15	19	25	30	45	0.686155
416	2	7	11	16	24	34	47	56	69	77	0.738295
417	0	0	1	1	3	3	4	6	8	8	0.427153
418	2	9	18	26	38	45	56	69	75	92	0.737145
419	0	0	0	0	1	1	1	1	2	2	0.593565
420	0	0	0	1	3	3	3	4	7	10	0.579308
421	0	0	0	3	3	3	3	6	9	12	0.495309
422	1	9	19	28	33	43	53	65	76	88	0.744808
423	0	0	1	1	2	2	2	2	3	3	0.384795
424	0	0	1	1	3	5	7	11	13	16	0.640997
425	0	0	0	2	4	8	12	15	18	22	0.622177
426	2	12	22	26	37	48	56	60	71	78	0.73696
427	6	14	21	27	36	43	56	65	70	80	0.741961
428	1	1	2	3	4	7	7	8	10	12	0.481932
429	7	15	22	28	37	47	58	67	75	82	0.743927
430	0	0	1	1	1	1	1	2	3	4	0.360438
431	4	13	18	24	33	39	53	61	68	75	0.742069
432	1	1	1	1	4	5	6	7	8	8	0.357585
433	0	0	2	5	5	7	9	12	15	17	0.680252
434	0	0	1	3	3	3	5	6	7	10	0.54268
435	0	1	2	2	3	3	5	5	5	5	0.0499364
436	0	0	0	1	1	1	3	6	7	8	0.506007
437	3	12	20	27	33	41	46	52	64	76	0.7399
438	1	3	11	18	26	32	38	45	54	59	0.724569
439	0	0	0	0	0	0	0	0	0	3	0.0261078
440	0	3	9	17	21	31	36	42	46	55	0.731347
441	0	1	1	1	1	2	2	2	4	4	0.139098
442	0	0	1	1	2	2	2	5	8	10	0.437544
443	0	1	1	1	3	3	3	4	4	5	0.0811334
444	1	1	1	1	2	3	6	6	7	9	0.366534
445	1	1	1	2	2	2	2	3	4	4	-0.0126491
446	1	1	1	1	1	1	2	2	4	6	0.136771
447	1	1	1	1	1	1	1	1	1	4	0.0282303
448	1	2	6	11	17	28	37	45	52	59	0.706046
449	1	3	5	9	16	27	41	51	57	63	0.716887
450	0	0	0	2	2	3	3	4	4	4	-0.54391
451	1	7	10	14	21	24	34	43	50	62	0.710726
452	0	0	0	0	0	0	1	1	2	6	-0.00458224
453	0	0	0	0	2	2	3	3	3	5	0.336269
454	0	0	0	0	1	2	3	3	3	5	-0.0503659
455	0	0	0	1	4	4	4	4	4	4	-0.0712806
456	0	0	0	1	1	1	1	1	1	1	-0.178704
457	1	2	4	7	11	16	20	23	26	34	0.700073
458	0	0	0	0	0	1	1	1	1	1	0.391456
459	0	0	0	0	0	0	0	0	0	0	-0.438294
460	0	0	0	0	0	0	0	0	0	0	-0.399023
461	0	0	1	1	1	1	2	2	2	4	0.474775
462	0	1	1	1	1	3	4	4	4	4	-0.544232
463	0	0	0	1	1	1	2	3	5	5	-0.0812235
464	0	0	2	2	5	5	10	11	12	19	0.707139
465	0	0	0	0	0	0	0	0	0	0	-0.2118
466	0	1	1	1	1	1	1	1	1	2	0.547949
467	0	0	0	0	0	0	0	0	0	0	0.128176
468	0	0	1	1	4	4	5	5	5	5	-0.549356
469	0	0	0	0	0	0	1	2	2	2	0.316529
470	0	1	1	1	2	3	3	4	4	4	-0.543238
471	0	0	0	0	0	3	4	4	5	5	0.585615
472	0	1	1	1	1	1	2	3	4	5	0.595803
473	0	0	1	1	2	2	2	2	4	6	-0.0637321
474	2	5	12	16	23	30	33	37	43	48	0.700962
475	0	0	0	0	1	1	2	2	3	3	0.151693
476	0	0	0	0	0	0	1	1	4	4	0.692179
477	0	0	1	2	2	2	3	4	5	5	0.635449
478	0	0	0	0	1	1	1	1	2	2	0.644456
479	0	2	10	19	21	24	29	35	43	53	0.712929
480	0	0	0	0	0	0	0	0	0	1	-0.0605896
481	0	0	0	0	0	0	0	0	1	1	-0.355824
482	0	0	1	1	2	4	4	4	4	6	0.291335
483	0	0	0	0	0	0	0	1	1	1	0.425913
484	0	0	0	0	0	1	1	2	2	2	-0.205622
485	0	0	1	2	7	11	17	33	43	61	0.672724
486	0	2	8	10	14	19	25	30	37	49	0.617242
487	2	9	11	16	19	23	28	41	56	67	0.689218
488	3	9	15	20	21	27	34	41	52	70	0.686603
489	6	10	13	20	22	27	32	40	53	67	0.691306
490	0	0	0	0	0	0	1	1	2	3	0.227799
491	1	2	3	4	12	17	24	32	38	52	0.648675
492	2	6	11	17	21	26	33	40	48	54	0.695975
493	1	6	11	18	29	36	45	59	75	89	0.678619
494	0	0	0	0	0	0	0	0	0	0	-0.381039
495	0	1	5	10	20	26	33	45	57	71	0.663663
496	2	3	3	11	20	25	31	41	51	61	0.651839
497	0	0	0	0	0	0	0	0	0	0	0.441772
498	0	6	15	20	26	33	43	48	60	71	0.686469
499	0	1	4	8	14	17	27	35	43	54	0.62447
500	3	6	11	21	24	30	40	52	66	78	0.682494
501	0	0	2	13	18	25	36	43	52	63	0.654654
502	0	0	3	6	14	23	32	43	57	72	0.66644
503	0	2	7	10	12	16	21	30	43	52	0.627858
504	0	0	0	0	1	1	1	2	3	3	0.119604
505	1	2	5	7	15	21	33	41	46	58	0.628986
506	4	9	17	20	26	32	36	50	59	74	0.685456
507	0	0	0	0	0	0	1	1	1	1	0.0470824
508	0	0	0	0	0	0	0	0	0	0	-0.38814
509	0	0	0	0	0	0	0	0	0	0	-0.54889
510	1	1	5	10	16	23	28	37	44	53	0.632712
511	0	1	6	12	17	32	42	51	62	80	0.654914
512	0	3	9	14	19	31	45	59	71	92	0.675282
513	2	4	6	8	15	21	30	46	62	78	0.654486
514	2	4	6	10	16	24	34	43	62	85	0.655475
515	1	5	9	10	17	33	50	65	82	100	0.68156
516	0	1	9	13	23	30	34	44	54	70	0.656877
517	1	5	9	13	24	36	48	63	80	95	0.677219
518	1	2	2	5	8	13	22	30	45	69	0.603053
519	0	0	0	0	0	0	0	0	0	0	0.647088
520	2	5	8	21	29	39	54	69	90	109	0.669551
521	0	6	12	23	38	48	66	77	95	117	0.653666
522	2	5	15	28	41	56	69	77	91	113	0.672582
523	0	0	0	0	0	0	0	0	0	0	0.252513
524	0	2	3	8	15	22	28	37	52	70	0.673672
525	1	2	10	20	31	47	60	78	92	112	0.659527
526	1	7	16	26	41	52	67	83	97	116	0.669329
527	0	0	4	5	8	13	22	32	49	64	0.639394
528	0	7	14	27	34	51	66	81	96	112	0.670078
529	2	6	14	29	42	54	71	78	98	116	0.661727
530	0	3	9	15	25	32	45	54	72	92	0.662941
531	0	1	4	10	17	22	29	39	55	72	0.648036
532	0	3	5	9	15	21	33	42	53	62	0.650956
533	1	4	6	9	18	32	39	48	65	85	0.665868
534	1	3	5	12	19	32	39	47	65	84	0.666997
535	2	4	6	17	30	45	61	72	86	104	0.6486
536	0	0	0	0	0	0	0	0	0	0	0.52113
537	2	7	18	31	48	58	71	82	98	115	0.66153
538	2	5	15	26	42	52	68	78	97	117	0.66131
539	2	5	9	18	35	50	63	77	94	110	0.65228
540	0	0	0	0	0	0	0	0	0	0	0.497734
541	2	2	2	6	6	12	20	33	47	68	0.610882
542	1	3	8	17	32	44	60	72	94	109	0.652122
543	0	0	1	4	7	15	27	39	54	70	0.628597
544	2	4	7	20	29	43	58	75	83	103	0.647279
545	2	10	20	32	40	54	69	79	95	116	0.654826
546	3	7	12	25	32	48	61	79	96	118	0.648129
547	0	0	0	0	1	1	1	1	1	1	-0.130139
548	0	5	12	18	29	42	55	72	91	104	0.660975
549	1	9	22	31	43	54	71	83	101	122	0.656435
550	1	6	20	31	45	57	69	85	106	125	0.66213
551	0	5	13	23	35	56	70	81	96	116	0.657428
552	1	7	15	28	38	54	70	87	102	118	0.651487
553	1	4	6	11	17	29	42	54	69	86	0.63798
554	2	9	17	29	45	54	73	81	98	120	0.652109
555	0	2	8	14	30	40	54	72	90	108	0.651493
556	1	8	16	26	35	55	68	84	99	116	0.667409
557	0	2	7	19	28	40	51	68	85	96	0.637743
558	2	8	12	25	38	54	66	84	105	129	0.650008
559	2	10	17	29	46	57	69	82	96	114	0.662152
560	0	2	5	8	19	25	33	41	57	73	0.625406
561	0	3	8	19	28	42	57	73	87	105	0.642362
562	1	9	16	27	36	50	63	80	102	110	0.66649
563	0	2	5	10	24	35	45	56	72	86	0.660627
564	2	7	18	32	44	57	68	82	102	115	0.660345
565	0	3	9	16	25	37	44	55	76	100	0.664847
566	0	1	7	15	22	30	42	54	67	92	0.662412
567	0	0	0	0	0	0	0	0	0	0	-0.363564
568	2	10	15	25	38	52	63	86	103	123	0.648814
569	0	1	4	7	14	30	41	53	71	90	0.673058
570	3	11	18	31	49	58	72	86	100	116	0.662807
571	0	0	5	13	18	24	33	49	58	70	0.648943
572	0	0	0	0	0	0	1	1	2	3	-0.0188952
573	1	5	13	16	19	31	49	68	81	97	0.658741
574	0	6	13	20	36	54	69	83	98	119	0.66189
575	0	0	0	0	1	1	1	1	1	1	-0.124468
576	1	4	9	11	23	32	42	55	72	92	0.656547
577	1	10	17	28	37	49	64	80	93	109	0.657556
578	1	5	16	29	40	53	68	82	102	121	0.661071
579	2	9	16	25	40	56	72	89	106	117	0.66624
580	0	1	3	6	10	19	28	40	55	73	0.627865
581	2	9	17	28	38	49	60	72	87	107	0.661953
582	1	8	16	29	40	56	67	85	97	116	0.663496
583	2	4	12	20	25	39	54	70	90	113	0.669197
584	4	6	12	20	31	45	64	82	93	117	0.655405
585	1	6	11	20	33	44	55	72	91	110	0.665752
586	0	1	1	5	6	11	17	31	46	59	0.637406
587	0	6	12	20	31	41	58	77	98	111	0.655739
588	0	1	1	7	13	24	33	47	58	69	0.647039
589	4	6	13	17	27	38	57	75	94	110	0.657199
590	1	4	11	21	31	38	47	64	76	93	0.667015
591	4	5	13	20	27	39	58	78	95	116	0.654507
592	3	8	14	20	34	46	64	81	94	113	0.658511
593	2	8	10	16	27	39	63	80	96	112	0.653454
594	4	8	17	27	34	49	65	80	97	120	0.659026
595	2	10	19	24	31	45	59	74	86	101	0.664089
596	1	4	11	14	26	35	47	65	78	102	0.655673
597	0	0	0	0	0	0	0	0	1	1	-0.32844
598	0	0	0	0	0	0	0	0	0	0	-0.275492
599	1	5	10	21	31	38	54	65	79	94	0.676734
600	1	2	3	12	20	26	40	48	60	74	0.651288
601	1	4	6	15	26	40	53	66	78	94	0.678
602	2	2	7	17	22	31	40	54	73	95	0.65419
603	2	8	16	18	27	33	40	58	68	81	0.682664
604	0	0	0	0	0	0	0	0	0	1	-0.18279
605	0	2	11	15	22	36	49	62	78	99	0.666158
606	2	4	12	18	29	43	57	71	87	101	0.670701
607	1	4	10	18	24	37	54	70	88	101	0.6626
608	0	0	0	0	0	0	0	1	1	1	-0.545141
609	0	1	5	11	15	21	26	35	39	46	0.633382
610	5	10	19	20	26	30	35	42	53	74	0.687199
611	0	3	8	12	25	29	33	40	51	69	0.682187
612	0	0	1	1	1	1	1	1	1	1	-0.207812
613	0	1	1	1	1	1	1	1	1	2	0.0146608
614	2	3	12	18	25	32	45	52	69	82	0.677608
615	1	2	6	8	13	19	23	31	36	48	0.631266
616	1	3	5	13	18	21	29	37	43	59	0.649408
617	4	10	14	20	24	26	34	42	49	65	0.691143
618	2	2	6	11	19	30	35	48	61	76	0.676281
619	4	10	16	21	24	26	34	42	52	63	0.69217
620	1	4	8	11	16	19	26	39	43	58	0.622648
621	1	1	5	9	14	19	25	30	40	52	0.635097
622	2	4	8	12	23	35	44	58	73	80	0.674068
623	3	7	15	20	26	31	38	47	56	71	0.685841
624	0	1	6	10	13	15	18	25	42	51	0.615854
625	2	9	14	19	28	32	36	40	47	57	0.692944
626	0	0	0	0	0	0	0	0	0	0	-0.0583808
627	0	0	0	0	0	0	1	1	1	1	0.3473
628	0	0	0	0	0	0	1	1	1	1	0.293368
629	5	10	14	19	25	29	35	39	44	54	0.693854
630	0	0	0	0	0	0	1	1	2	2	0.112605
631	0	1	2	2	2	2	2	2	2	3	0.194257
632	1	7	12	14	17	24	29	36	43	52	0.70114
633	0	0	1	2	3	3	4	4	5	9	0.691725
634	5	9	16	19	27	29	34	39	46	54	0.694157
635	0	0	0	0	1	1	1	1	1	1	-0.400976
636	0	0	0	0	1	2	3	4	4	4	0.259377
637	0	0	0	1	1	1	2	2	3	4	0.339235
638	0	0	0	1	1	2	3	3	3	3	0.152078
639	5	9	11	14	16	21	25	30	38	46	0.698004
640	4	7	9	14	15	18	24	31	38	43	0.699379
641	7	9	11	13	19	25	31	34	42	49	0.698602
642	5	10	12	15	20	25	35	45	50	53	0.702217
643	1	1	1	1	1	1	1	2	2	2	-0.371224
644	0	0	0	0	0	1	1	2	3	3	0.0995114
645	6	9	11	12	18	24	26	34	39	49	0.699433
646	1	1	1	1	1	1	1	1	1	2	-0.380877
647	0	0	0	0	0	0	0	0	0	1	-0.476244
648	2	6	9	12	15	25	29	35	40	41	0.693473
649	0	6	13	18	25	31	37	50	56	66	0.723466
650	0	0	0	0	1	5	6	6	7	7	0.226372
651	0	0	0	0	0	0	0	0	1	1	-0.100018
652	0	0	0	1	2	2	2	3	5	7	-0.0178284
653	2	9	16	27	37	46	51	59	63	75	0.727542
654	1	1	1	2	2	3	4	5	7	9	0.319313
655	0	0	0	0	0	0	0	0	0	0	-0.393375
656	2	7	12	13	20	30	38	51	65	73	0.708769
657	3	8	19	29	35	40	49	55	66	73	0.731302
658	1	7	9	20	27	42	53	61	68	80	0.723025
659	2	10	18	29	42	46	52	58	68	76	0.733125
660	6	11	13	22	27	36	45	52	59	70	0.719638
661	0	0	0	0	0	1	2	4	6	9	0.521874
662	0	0	0	0	0	2	2	2	2	4	0.563656
663	0	4	11	18	27	32	43	52	63	70	0.732093
664	4	11	19	20	27	40	48	56	68	79	0.720908
665	0	1	1	2	3	4	4	5	5	5	0.319213
666	0	1	8	14	20	31	41	49	59	76	0.703289
667	1	8	15	27	37	48	56	66	75	83	0.731451
668	1	2	3	3	3	5	6	7	9	9	0.509132
669	0	0	0	0	2	2	6	7	8	9	0.661045
670	0	0	0	0	1	3	4	4	4	4	0.444041
671	1	1	5	10	19	25	35	45	54	64	0.694371
672	0	0	0	1	4	4	8	8	10	11	0.441321
673	0	0	0	1	1	2	4	8	9	15	0.690765
674	0	0	0	0	0	0	0	1	2	4	0.614367
675	1	7	18	27	37	48	57	71	80	91	0.743251
676	0	3	9	19	33	42	58	72	82	91	0.731841
677	0	2	4	12	21	25	36	47	60	72	0.710169
678	2	5	6	12	16	25	33	39	50	62	0.70136
679	2	4	7	14	18	22	29	35	43	57	0.703579
680	1	4	6	8	13	19	24	27	37	45	0.681919
681	0	0	0	0	0	0	0	0	0	0	-0.120553
682	4	9	18	21	31	37	46	53	62	67	0.739961
683	0	0	0	0	0	0	1	1	1	1	-0.447296
684	2	7	18	24	31	34	40	50	57	69	0.741449
685	5	12	20	25	34	44	49	58	65	69	0.739018
686	5	10	22	27	37	44	53	57	70	76	0.742333
687	0	1	4	11	20	27	35	47	54	59	0.7192
688	1	6	15	17	26	31	40	44	52	60	0.732875
689	0	0	0	0	1	1	2	3	5	7	0.456558
690	4	12	14	20	26	32	43	53	61	65	0.743322
691	0	2	3	3	3	4	6	6	7	8	0.562347
692	0	0	0	0	1	2	3	3	4	5	0.205603
693	0	0	0	1	1	2	3	3	3	6	0.489698
694	4	11	17	20	28	34	42	49	58	65	0.741577
695	0	0	0	1	3	4	6	6	8	14	0.636045
696	0	0	0	0	1	2	2	3	4	6	0.281162
697	0	0	0	0	2	3	5	5	8	9	0.438893
698	0	1	2	4	4	4	4	4	7	7	0.413549
699	0	0	0	0	0	0	0	0	0	0	-0.418483
700	0	0	0	0	0	0	0	1	2	3	0.18931
701	0	0	2	3	7	8	9	11	13	18	0.643835
702	1	4	7	8	11	14	17	21	26	30	0.71793
703	1	1	1	1	1	2	2	2	2	2	-0.462671
704	0	0	0	0	0	1	1	1	1	1	-0.46273
705	0	2	4	5	7	8	12	16	22	24	0.709365
706	0	0	0	0	1	3	4	8	8	11	0.642941
707	0	2	2	3	3	3	3	4	6	9	0.390278
708	0	0	0	0	0	1	4	5	10	13	0.537735
709	0	0	1	1	1	1	2	2	2	2	-0.138417
710	0	3	8	11	21	25	34	40	43	52	0.732247
711	0	0	2	4	6	8	10	11	15	17	0.656159
712	0	0	1	1	2	6	6	10	13	17	0.588909
713	1	1	1	1	6	8	10	13	18	19	0.384751
714	0	1	2	4	6	9	14	18	23	32	0.69919
715	0	0	3	8	12	13	14	19	25	32	0.70497
716	1	1	1	1	5	7	11	12	15	18	0.391
717	0	2	2	2	3	3	5	7	10	11	0.595248
718	0	1	3	5	5	7	7	7	7	9	0.450903
719	0	0	0	0	1	1	1	2	3	3	0.00534449
720	1	4	4	7	8	10	13	18	23	29	0.68142
721	0	0	0	0	0	0	0	0	0	0	-0.375958
722	0	1	2	3	4	9	12	14	20	24	0.683467
723	0	0	1	4	7	8	9	11	18	23	0.658584
724	0	1	1	3	3	3	6	7	14	15	0.651905
725	0	0	0	1	1	1	1	3	4	5	0.351391
726	0	0	1	1	1	3	6	8	10	16	0.520458
727	0	1	2	2	4	5	9	12	17	23	0.653606
728	1	1	1	2	3	4	5	8	10	10	0.450909
729	0	0	0	0	0	0	0	0	0	0	-0.129491
730	0	0	0	0	0	2	4	6	7	10	0.564076
731	0	0	1	3	4	6	6	10	12	14	0.643697
732	0	0	0	0	0	0	0	0	0	0	0.308825
733	0	0	0	0	0	0	0	0	0	0	-0.444309
734	0	0	0	0	0	0	0	0	0	0	-0.461639
735	2	5	6	10	12	18	22	29	36	41	0.68306
736	0	0	0	0	1	1	1	1	1	1	-0.316399
737	0	1	2	4	5	8	10	14	19	23	0.681785
738	1	2	2	3	3	4	6	7	8	11	0.437313
739	0	1	1	1	1	2	3	4	4	4	0.365455
740	0	0	0	0	0	0	0	0	1	1	-0.304222
741	0	1	2	2	3	3	6	7	12	15	0.340903
742	0	0	0	0	0	2	6	7	7	7	0.380512
743	0	1	2	5	7	10	11	11	13	15	0.586581
744	0	0	1	4	5	9	18	22	30	37	0.683049
745	0	1	1	2	6	9	11	14	18	21	0.655517
746	0	0	2	3	4	5	7	8	11	14	0.62529
747	0	0	1	3	3	3	3	4	8	10	0.448415
748	0	0	0	0	0	1	2	2	5	8	0.596605
749	0	0	1	2	2	3	3	3	3	4	0.37837
750	1	2	2	3	4	6	7	9	13	17	0.404349
751	0	3	5	9	15	20	23	25	32	39	0.655865
752	0	0	0	1	3	5	9	15	22	24	0.652657
753	0	0	0	0	0	0	0	0	0	0	-0.148472
754	0	3	5	7	11	15	20	25	29	36	0.658733
755	0	1	2	2	2	4	11	13	16	20	0.498244
756	2	2	2	3	4	5	7	10	12	14	0.398319
757	0	0	4	6	10	12	18	25	32	39	0.66388
758	1	3	6	9	15	18	22	25	32	34	0.655388
759	1	2	2	4	5	7	8	11	13	17	0.5013
760	0	0	1	1	1	1	2	2	2	2	-0.201361
761	0	1	3	3	6	8	10	11	16	18	0.497715
762	0	0	0	1	1	3	4	5	5	6	0.450688
763	0	0	1	1	3	3	5	7	11	13	0.638015
764	0	1	4	7	9	12	13	19	24	33	0.664213
765	0	2	3	5	6	7	10	15	17	21	0.59053
766	1	3	5	6	10	12	15	23	26	30	0.652912
767	1	2	4	10	13	18	21	26	30	35	0.662869
768	1	2	3	8	12	16	22	24	28	34	0.665298
769	1	2	2	4	8	12	15	16	18	19	0.479669
770	0	5	8	12	16	23	25	28	34	38	0.665997
771	1	2	2	3	3	6	8	10	12	13	0.404555
772	0	1	3	6	7	8	11	14	18	19	0.587417
773	1	1	1	3	3	3	6	6	8	9	0.614152
774	0	0	4	5	5	8	9	15	16	19	0.589616
775	0	0	0	0	0	0	0	0	0	0	-0.0929219
776	2	2	6	12	14	20	26	28	31	36	0.675971
777	1	3	3	3	4	5	7	7	9	10	0.62001
778	0	0	0	1	1	1	1	1	1	1	0.285877
779	1	3	7	8	12	13	19	22	30	33	0.667641
780	0	2	4	5	11	12	18	20	25	30	0.654619
781	0	0	0	1	1	1	3	3	6	8	0.389515
782	0	2	2	3	6	9	9	12	13	16	0.48605
783	0	3	3	4	5	6	7	9	13	17	0.408803
784	1	1	3	7	9	10	10	12	15	19	0.444326
785	0	0	0	0	0	0	0	0	1	1	-0.234382
786	0	0	0	0	0	0	0	0	0	0	-0.315189
787	0	1	3	9	12	15	19	22	27	29	0.64251
788	0	0	0	0	0	1	1	5	9	9	0.232688
789	0	0	0	0	0	0	1	2	2	2	-0.244979
790	0	0	0	0	0	0	0	1	1	1	-0.270988
791	0	0	0	0	0	1	2	2	2	2	-0.343271
792	0	0	0	0	2	5	8	12	19	25	0.639164
793	0	1	1	1	1	1	4	5	6	6	0.225
794	0	0	1	1	1	1	1	1	4	8	0.26388
795	0	0	0	2	3	4	4	4	4	6	0.51682
796	0	0	1	1	1	3	9	12	16	18	0.419389
797	0	0	0	0	0	0	0	2	3	5	0.170117
798	1	2	3	3	5	7	8	11	14	15	0.424354
799	1	3	6	8	12	18	18	22	27	30	0.651479
800	0	0	2	2	3	3	5	8	13	16	0.530335
801	0	1	1	2	3	4	7	8	16	17	0.595401
802	0	0	1	2	5	6	7	7	8	8	0.417995
803	1	3	4	5	8	14	19	25	30	34	0.610848
804	1	2	3	4	6	6	9	11	16	22	0.621714
805	0	0	0	0	1	2	3	3	5	5	-0.308713
806	1	1	1	2	3	4	5	7	8	11	0.563478
807	0	0	0	1	2	4	5	5	5	7	0.386631
808	0	0	2	4	5	6	10	14	16	20	0.628554
809	0	0	4	4	7	10	11	13	20	24	0.62835
810	0	0	1	5	8	14	20	22	26	33	0.591961
811	0	0	2	3	5	8	10	14	15	20	0.550813
812	0	2	5	7	7	11	13	17	19	21	0.56903
813	0	0	0	0	0	2	3	4	5	8	0.50646
814	0	0	0	0	3	5	12	13	17	21	0.623524
815	0	0	2	6	10	12	14	16	23	27	0.633408
816	0	0	1	1	1	2	4	6	6	9	0.269521
817	1	1	1	1	1	1	3	3	5	5	-0.0688528
818	1	1	1	1	1	1	3	3	5	5	-0.0784854
819	0	0	0	2	3	3	3	5	6	8	0.562071
820	1	2	3	5	12	21	25	32	35	42	0.587739
821	0	1	5	9	10	15	19	23	33	40	0.608845
822	0	1	3	8	12	16	16	22	28	33	0.601704
823	0	2	5	8	11	14	16	17	21	25	0.570671
824	0	1	2	2	4	8	9	13	15	19	0.394818
825	0	1	1	2	4	4	7	7	7	8	0.522129
826	0	0	0	1	2	3	3	3	3	4	-0.331956
827	0	2	4	9	14	17	23	27	31	36	0.599149
828	0	0	2	2	2	4	8	10	10	12	0.212532
829	0	0	7	8	12	18	25	31	35	40	0.598077
830	0	2	3	3	7	7	8	11	13	15	0.379953
831	0	1	1	2	2	6	7	7	8	9	0.509604
832	0	0	0	0	0	0	0	0	1	3	0.172878
833	0	0	1	1	1	1	1	3	3	3	-0.121028
834	0	0	1	2	3	3	5	7	10	13	0.252574
835	0	0	0	2	2	5	6	8	14	16	0.594585
836	0	0	0	0	0	0	0	0	0	0	-0.341401
837	0	0	0	1	1	2	2	2	3	7	0.524171
838	0	1	2	3	5	9	15	19	22	27	0.602159
839	1	2	4	5	7	7	10	12	17	22	0.58907
840	0	0	0	0	0	0	0	0	1	1	-0.311106
841	0	0	0	1	1	1	2	2	3	6	0.317564
842	0	0	1	2	3	3	8	9	15	22	0.566265
843	0	0	0	1	2	5	7	7	9	9	0.507921
844	1	2	6	7	11	17	22	28	34	39	0.590564
845	0	0	0	0	0	0	0	0	0	0	0.153791
846	0	0	2	6	7	7	12	15	18	23	0.562737
847	0	0	0	1	1	2	3	4	4	5	0.242618
848	0	0	0	0	0	0	0	0	0	0	0.00807993
849	0	4	5	6	10	13	20	29	36	44	0.579825
850	0	1	1	2	6	8	9	10	10	12	0.42468
851	0	0	0	0	1	1	3	5	5	5	0.164207
852	0	0	0	1	3	7	7	8	8	11	0.533635
853	0	0	0	1	2	3	4	5	5	5	-0.249303
854	0	1	1	2	4	5	8	12	14	19	0.549005
855	0	1	2	5	11	21	24	28	36	39	0.5755
856	0	0	2	2	2	5	6	7	10	13	0.236696
857	0	0	0	0	2	6	8	8	9	9	0.550973
858	0	0	2	2	3	5	9	10	13	15	0.580039
859	0	0	2	2	3	5	7	9	12	13	0.556771
860	1	1	2	4	4	6	7	10	13	15	0.363309
861	2	2	5	5	7	10	11	15	17	22	0.580262
862	0	0	1	2	4	7	8	11	12	14	0.560065
863	0	1	1	1	3	4	9	10	11	13	0.3426
864	1	1	1	4	6	7	8	14	16	21	0.560517
865	0	1	4	6	10	15	17	25	30	34	0.57598
866	0	0	0	0	4	6	7	11	14	21	0.568547
867	0	0	1	1	2	3	3	5	7	11	0.152891
868	0	2	3	4	5	6	8	9	12	13	0.394546
869	0	0	2	3	5	7	13	14	20	23	0.544897
870	0	0	0	0	0	1	1	1	4	7	0.106026
871	0	0	1	2	2	3	3	3	5	8	0.533631
872	0	2	2	4	4	5	6	9	11	17	0.541491
873	0	0	0	2	5	9	17	22	25	35	0.563231
874	0	2	5	8	14	16	19	21	28	33	0.578953
875	0	0	1	1	2	4	7	11	15	19	0.548908
876	0	1	1	1	1	4	5	8	9	13	0.525619
877	0	0	0	0	0	0	0	0	0	0	-0.0721847
878	0	0	0	0	0	0	0	0	0	1	0.430928
879	0	1	2	4	4	8	9	10	14	18	0.556378
880	0	0	0	0	0	0	0	1	1	3	-0.302307
881	0	1	2	4	4	9	14	17	19	21	0.567045
882	0	1	1	2	4	6	7	9	12	16	0.535914
883	0	1	2	3	5	7	9	15	22	26	0.577567
884	0	0	0	0	2	3	4	6	8	8	0.48824
885	0	0	1	1	2	4	7	9	12	17	0.520793
886	0	0	0	0	0	0	0	1	1	1	-0.260637
887	0	0	0	0	3	3	4	4	4	6	0.21876
888	0	0	0	0	0	0	0	0	0	0	-0.135994
889	0	0	0	0	0	0	0	0	0	0	-0.13226
890	0	1	3	5	7	11	14	19	21	28	0.536194
891	0	1	3	4	4	6	6	6	9	10	0.413568
892	0	0	0	0	0	1	1	1	1	1	0.442777
893	0	1	2	3	4	6	7	9	12	13	0.436582
894	0	0	0	0	1	1	1	2	5	5	0.0731363
895	1	1	1	1	1	1	1	1	1	1	0.0352856
896	0	1	5	6	8	12	14	20	22	30	0.550684
897	0	0	1	3	4	6	7	9	11	13	0.425645
898	0	0	2	4	4	6	6	7	8	10	0.417087
899	0	0	0	0	0	0	2	2	3	6	0.154395
900	1	1	1	1	1	1	1	1	1	1	0.0530184
901	0	0	2	3	5	7	9	10	15	22	0.548209
902	0	0	0	0	0	0	0	0	1	1	-0.16919
903	0	0	2	3	5	6	8	8	14	16	0.521168
904	0	0	0	0	0	0	0	1	1	2	0.0770457
905	0	0	1	3	4	6	7	9	10	11	0.544729
906	0	0	0	0	0	0	0	0	0	1	-0.311339
907	0	0	0	0	0	0	0	0	0	1	-0.373643
908	0	0	1	1	2	2	4	5	6	8	0.210138
909	0	0	0	1	1	2	4	6	7	9	0.506805
910	0	0	0	2	4	8	9	10	14	16	0.546058
911	0	1	6	9	12	13	16	22	27	32	0.544817
912	0	0	0	0	0	1	1	1	3	3	0.191463
913	0	0	0	1	3	7	7	10	13	17	0.521652
914	0	0	0	0	0	0	2	5	10	15	0.532109
915	2	3	8	10	14	21	25	33	34	36	0.52969
916	0	1	1	2	4	7	7	9	11	13	0.447007
917	0	0	1	1	2	5	8	10	12	12	0.45387
918	1	4	8	9	14	17	22	28	34	38	0.535374
919	0	0	1	1	2	3	4	9	10	14	0.503477
920	0	1	2	3	4	7	7	7	9	10	0.394033
921	1	5	6	8	13	19	23	26	29	37	0.527735
922	0	0	0	2	2	4	5	8	8	10	0.471307
923	0	1	1	2	2	3	3	6	8	9	0.478821
924	0	0	0	3	6	8	10	10	10	11	0.496274
925	0	0	0	1	3	6	12	17	21	23	0.522671
926	0	0	2	3	5	5	5	6	9	9	0.505657
927	1	4	7	12	14	18	21	23	32	36	0.5165
928	0	1	1	1	2	6	6	7	9	9	0.492276
929	0	0	0	2	3	4	5	6	6	8	0.402437
930	1	2	2	2	4	7	9	9	12	13	0.491467
931	1	3	7	11	13	14	19	22	27	31	0.51617
932	0	0	0	0	0	0	1	2	4	4	0.466557
933	3	5	8	11	12	19	23	25	32	35	0.528532
934	1	1	1	2	3	5	5	6	8	11	0.448535
935	0	0	0	4	5	5	8	9	9	10	0.484516
936	0	0	0	0	0	0	2	6	9	12	0.519982
937	0	0	1	1	1	1	1	1	3	6	0.169008
938	0	0	5	8	11	14	19	25	31	33	0.528431
939	2	6	8	11	16	18	22	28	35	38	0.525043
940	0	0	1	2	3	4	6	9	11	12	0.472501
941	1	6	7	11	13	18	23	25	30	35	0.514424
942	0	3	6	7	12	15	18	20	25	35	0.514465
943	0	0	0	0	0	0	0	0	0	0	-0.0766224
944	0	0	0	0	0	1	2	2	2	3	0.461304
945	1	6	8	10	14	15	19	24	29	35	0.521337
946	0	2	5	8	11	17	21	27	31	36	0.500992
947	0	0	1	3	6	9	10	13	16	19	0.495847
948	0	0	0	1	3	5	9	11	12	15	0.497815
949	0	0	0	0	0	0	0	0	0	0	0.0525207
950	0	0	1	2	3	3	4	5	6	8	0.382938
951	0	0	1	4	11	15	18	22	28	29	0.505502
952	0	2	3	7	8	15	18	25	27	31	0.495934
953	0	0	1	1	2	4	4	6	7	7	0.280434
954	0	0	1	1	1	1	1	1	2	2	-0.304975
955	0	1	3	4	6	11	14	18	22	26	0.492973
956	0	1	1	1	1	1	1	2	3	5	0.460386
957	0	0	2	3	6	6	6	8	10	10	0.467564
958	0	0	2	3	3	7	10	10	10	14	0.48839
959	0	1	1	1	2	4	5	7	8	10	0.47997
960	1	3	4	6	10	13	18	22	29	31	0.497751
961	0	1	2	5	9	13	19	22	29	37	0.503559
962	0	1	5	9	14	19	23	30	36	40	0.508198
963	0	0	1	2	2	4	5	7	8	9	0.357327
964	0	3	5	9	9	16	20	22	28	36	0.508354
965	1	4	5	9	11	14	19	27	29	37	0.497204
966	0	0	0	1	2	2	4	5	5	7	0.364927
967	0	0	1	1	2	2	4	5	9	14	0.510498
968	1	4	5	6	11	15	19	23	30	34	0.497947
969	1	1	2	5	8	10	12	16	17	20	0.487876
970	0	0	0	0	0	0	0	0	0	0	0.22109
971	0	0	1	1	1	2	4	4	4	9	0.48646
972	0	2	5	5	7	11	17	23	29	38	0.490652
973	0	0	0	0	0	0	0	1	1	2	-0.334019
974	0	1	1	2	2	8	11	12	20	24	0.489634
975	0	0	0	0	0	0	0	0	2	2	-0.357696
976	0	1	1	2	5	5	5	8	9	12	0.500583
977	0	0	0	0	2	5	5	6	6	10	0.398871
978	0	0	0	0	0	1	3	4	4	5	0.488243
979	0	0	0	2	2	2	3	4	4	4	0.00397555
980	0	0	0	0	3	4	6	9	9	9	0.465572
981	0	0	0	0	0	0	0	0	0	1	0.422916
982	0	3	3	5	6	11	13	18	25	32	0.491855
983	0	0	0	1	2	3	4	7	8	9	0.466683
984	0	1	3	5	5	10	16	18	28	35	0.487043
985	0	0	1	1	2	2	2	2	2	2	-0.291939
986	0	0	2	4	7	11	17	21	25	31	0.480291
987	0	0	0	0	0	1	2	2	5	6	0.454336
988	0	1	1	3	3	4	5	5	5	6	0.329683
989	0	4	8	8	11	14	17	23	28	36	0.492163
990	0	0	0	0	0	0	0	2	3	3	-0.26778
991	0	0	1	2	2	3	5	6	6	6	0.263246
992	0	0	0	1	1	1	3	5	7	9	0.484931
993	0	0	0	0	0	1	2	3	4	6	0.416814
994	2	2	4	6	9	15	17	28	34	41	0.476372
995	1	3	6	8	9	13	18	25	30	38	0.477596
996	0	0	0	0	0	0	1	2	3	3	0.147481
997	0	0	0	1	1	1	1	2	3	3	-0.324968
998	0	0	0	0	0	1	1	1	2	2	-0.3571
999	0	0	2	7	10	13	18	20	23	28	0.474844
1000	0	0	1	4	11	13	15	20	27	35	0.481528
1001	0	0	0	0	1	1	2	4	6	8	0.482944
1002	0	0	0	0	1	1	2	2	2	2	-0.258438
1003	0	0	0	0	1	2	2	4	7	7	-0.0185155
1004	0	0	0	2	4	7	9	13	17	22	0.479403
1005	0	0	2	7	11	13	16	17	23	27	0.479276
1006	0	0	0	0	0	0	0	0	1	1	0.358193
1007	0	0	0	0	0	1	4	5	5	5	0.462889
1008	0	0	1	2	2	5	8	8	13	14	0.477562
1009	0	0	0	0	0	0	0	0	2	2	0.454301
1010	0	1	1	2	2	3	4	4	6	6	0.445799
1011	0	1	1	1	1	1	2	3	3	3	-0.362692
1012	0	0	2	4	11	12	17	20	24	30	0.47732
1013	0	0	0	0	0	0	0	1	2	2	-0.378299
1014	1	3	4	6	7	10	11	14	17	21	0.46894
1015	3	3	5	9	10	15	20	26	33	44	0.47541
1016	1	2	3	5	6	8	11	15	19	20	0.466395
1017	0	0	0	1	2	2	2	2	3	4	-0.391119
1018	0	2	5	7	10	13	18	19	25	30	0.473561
1019	3	3	3	7	12	15	17	25	31	34	0.472016
1020	0	1	3	7	8	11	13	15	22	26	0.468967
1021	1	1	2	7	10	11	12	15	21	24	0.465896
1022	0	1	2	3	6	8	8	9	10	13	0.463342
1023	0	0	0	1	1	1	2	2	2	2	-0.312701
1024	0	1	1	1	1	2	2	3	3	3	-0.364041
1025	0	0	0	0	1	1	1	1	2	3	-0.170575
1026	0	0	0	0	0	0	0	0	0	0	0.332437
1027	0	0	0	1	1	2	3	4	6	6	0.439815
1028	0	0	0	0	0	0	1	2	3	3	0.180605
1029	0	0	0	0	0	1	2	2	4	4	-0.398431
1030	3	4	6	10	13	16	22	29	35	44	0.475799
1031	0	0	0	0	0	0	1	1	1	2	-0.0488533
1032	0	0	0	1	2	3	3	3	3	4	-0.152608
1033	1	2	3	6	9	15	20	27	37	43	0.474947
1034	0	1	2	9	13	13	20	24	31	35	0.477448
1035	0	0	0	1	3	3	4	4	4	4	-0.106709
1036	0	0	0	0	1	1	1	1	2	2	0.449925
1037	1	3	6	12	14	19	23	29	35	38	0.477675
1038	1	4	5	9	15	18	24	29	33	35	0.478225
1039	0	0	0	0	0	0	0	0	1	2	0.396374
1040	0	0	0	0	0	2	3	3	4	5	-0.397797
1041	0	0	0	0	0	0	0	0	1	1	0.384301
1042	0	0	0	0	1	1	1	2	2	2	-0.298031
1043	0	1	1	1	1	3	4	4	5	6	0.439501
1044	0	0	0	0	0	0	0	3	3	6	0.43759
1045	1	2	3	6	9	17	20	28	37	42	0.477424
1046	0	0	0	0	0	0	0	0	0	0	0.332797
1047	0	0	0	0	0	0	0	0	0	1	2.52079e-05
1048	0	0	0	0	0	0	0	0	0	1	-0.272446
1049	1	2	4	4	5	9	22	31	38	44	0.473096
1050	0	0	1	1	2	2	2	2	2	2	-0.131759
1051	0	0	0	0	1	2	2	3	4	4	-0.0196382
1052	0	1	2	2	2	2	2	4	6	6	0.470604
1053	0	3	4	6	11	14	17	20	25	34	0.484474
1054	1	1	1	2	6	11	17	18	22	24	0.480492
1055	2	4	7	9	12	15	23	30	36	40	0.491681
1056	0	2	2	3	4	8	9	13	19	27	0.492628
1057	0	0	0	0	0	1	1	1	1	1	0.126327
1058	1	2	4	6	9	13	16	19	26	30	0.480912
1059	1	1	1	3	5	10	12	14	20	24	0.494223
1060	1	4	4	7	10	15	17	23	29	32	0.488936
1061	0	0	0	0	2	2	3	5	5	6	-0.392162
1062	1	3	6	8	13	19	26	30	37	42	0.491103
1063	1	1	1	2	5	6	10	11	14	18	0.482751
1064	0	0	0	0	1	2	2	4	6	7	0.465267
1065	0	0	0	0	0	0	1	1	1	1	0.362948
1066	0	0	0	0	0	0	1	2	2	3	-0.384335
1067	0	0	0	0	0	0	0	1	1	2	-0.3517
1068	0	0	2	8	12	13	18	25	30	37	0.484408
1069	0	0	1	1	1	2	2	2	4	5	0.467501
1070	0	2	4	8	10	15	16	24	27	35	0.485861
1071	2	3	6	10	13	15	18	23	32	38	0.485934
1072	0	0	0	2	3	3	4	6	7	10	0.470544
1073	0	0	1	2	3	3	3	3	3	3	-0.393623
1074	0	0	1	1	1	2	4	6	6	6	0.218163
1075	0	0	0	0	0	0	0	1	2	4	0.319028
1076	1	1	3	5	6	7	8	10	14	16	0.480312
1077	1	2	5	8	11	16	21	23	33	42	0.48895
1078	1	2	4	5	9	12	15	20	26	32	0.488207
1079	0	1	3	5	10	15	21	23	26	34	0.475105
1080	1	3	5	9	12	16	21	25	32	36	0.48351
1081	0	0	0	1	3	3	4	8	8	9	0.146021
1082	0	0	0	0	0	2	2	4	4	5	0.342772
1083	0	0	0	1	1	1	1	2	4	6	0.414071
1084	0	0	0	5	8	13	20	25	31	42	0.494564
1085	0	1	1	2	2	2	2	2	4	5	-0.28593
1086	1	2	3	4	7	10	14	20	21	27	0.507472
1087	1	1	2	2	2	2	2	3	4	4	-0.283229
1088	0	0	0	0	0	0	0	1	1	1	-0.370587
1089	0	0	0	0	0	1	1	1	3	3	0.111691
1090	0	0	1	3	3	3	3	5	8	9	0.481008
1091	2	2	7	12	18	22	27	30	36	41	0.496146
1092	0	0	1	6	9	15	19	23	31	37	0.507941
1093	0	0	2	2	2	2	3	4	6	6	0.273873
1094	0	0	0	0	0	0	0	0	1	1	-0.0609979
1095	0	1	4	7	12	14	17	20	26	30	0.494655
1096	0	0	0	0	0	0	0	1	1	1	0.455908
1097	0	1	1	1	3	3	4	5	8	11	0.451316
1098	0	0	0	0	1	2	4	6	8	9	0.364362
1099	0	0	1	2	2	2	2	2	2	3	-0.0822135
1100	0	0	0	0	1	2	5	7	8	10	0.420102
1101	0	0	1	1	1	2	2	2	2	2	0.468839
1102	0	1	2	5	10	15	19	27	33	43	0.504285
1103	0	1	1	2	3	5	7	9	11	13	0.473772
1104	0	0	7	9	11	16	22	26	31	36	0.489911
1105	0	0	1	1	2	2	2	2	2	3	-0.00509196
1106	0	1	2	2	2	2	2	2	4	5	-0.285836
1107	1	3	6	9	13	15	18	20	29	37	0.505616
1108	0	1	1	2	2	3	4	5	5	6	0.479259
1109	0	0	0	0	0	1	1	1	3	5	0.0747412
1110	0	1	2	6	9	14	20	27	36	40	0.523398
1111	0	0	0	0	0	0	0	0	0	0	-0.0777358
1112	2	2	4	5	7	7	10	12	13	13	0.496196
1113	0	0	0	0	0	1	1	3	5	7	0.4532
1114	0	2	2	4	9	11	19	20	25	34	0.522509
1115	0	0	1	2	5	5	9	12	15	19	0.522722
1116	0	0	1	1	1	3	9	13	18	23	0.524444
1117	0	4	7	12	14	20	23	25	28	35	0.514744
1118	0	0	0	0	1	1	1	1	1	2	0.467235
1119	0	1	2	4	6	8	11	18	22	25	0.517179
1120	0	1	1	1	1	5	7	7	11	14	0.398211
1121	0	0	0	1	1	1	1	1	3	3	-0.0162941
1122	0	0	2	3	4	6	6	10	14	15	0.515293
1123	0	1	1	1	3	3	5	8	10	10	0.381287
1124	0	1	2	2	2	2	2	4	6	7	0.128679
1125	0	0	0	0	0	0	0	0	0	0	0.106769
1126	2	2	3	3	4	8	10	14	15	15	0.484824
1127	0	0	0	0	0	0	0	0	1	2	-0.295487
1128	1	2	2	2	3	4	5	7	11	12	0.476905
1129	0	0	0	0	0	0	0	0	0	2	-0.325608
1130	2	3	3	3	5	6	10	11	16	16	0.491761
1131	1	1	1	3	3	5	10	15	21	23	0.529598
1132	0	1	2	4	6	6	10	12	15	19	0.529212
1133	0	2	3	6	9	14	22	25	30	35	0.509173
1134	0	0	0	2	4	8	10	12	18	18	0.505116
1135	0	0	0	0	0	0	0	0	0	0	-0.144479
1136	0	2	3	4	6	10	13	19	24	28	0.536145
1137	1	3	6	9	10	15	19	22	27	32	0.538632
1138	0	0	0	1	1	1	3	3	5	9	0.505996
1139	1	1	3	5	10	10	13	15	19	23	0.535886
1140	0	0	0	1	1	1	1	1	1	1	0.165512
1141	0	0	0	0	0	0	0	1	1	1	-0.271139
1142	0	1	1	1	1	1	3	3	7	10	0.50096
1143	0	0	1	1	1	3	5	6	9	10	0.482216
1144	0	0	0	0	0	0	0	1	1	1	-0.329846
1145	0	0	0	0	0	1	1	1	1	1	0.409716
1146	0	0	3	6	10	14	17	20	27	31	0.522574
1147	0	0	0	0	0	0	1	1	1	1	0.451447
1148	0	1	6	8	14	19	23	27	31	35	0.540144
1149	0	1	3	4	9	12	14	20	26	35	0.539733
1150	0	0	0	0	1	2	2	3	3	4	0.277601
1151	0	0	0	0	1	1	2	2	2	3	0.461689
1152	1	1	1	1	4	6	8	8	10	13	0.381433
1153	1	1	1	3	8	8	14	19	23	25	0.533264
1154	0	0	2	4	5	8	10	14	18	21	0.533475
1155	1	1	1	1	2	4	5	8	9	9	0.401562
1156	0	3	4	7	10	15	19	23	29	34	0.540345
1157	0	2	4	4	7	12	14	17	20	27	0.54624
1158	0	0	0	0	0	0	0	0	0	1	-0.078324
1159	0	0	1	1	1	2	5	6	12	14	0.449964
1160	0	2	2	6	8	11	13	14	15	20	0.531596
1161	0	1	3	3	4	8	8	11	14	16	0.515595
1162	0	0	0	0	0	0	0	0	0	0	0.230653
1163	0	0	1	2	3	4	7	12	17	21	0.524085
1164	1	1	5	7	11	17	22	24	32	37	0.531929
1165	0	2	3	7	13	15	17	19	27	32	0.556098
1166	0	1	1	2	2	2	2	4	7	9	0.505333
1167	2	2	4	7	10	14	22	27	32	35	0.572971
1168	0	0	0	1	2	4	6	7	8	8	0.4677
1169	0	0	0	0	0	0	0	0	0	0	0.200367
1170	0	1	2	3	4	5	8	9	12	16	0.5478
1171	0	0	0	0	1	2	5	8	9	12	0.526897
1172	0	0	0	1	1	1	1	1	1	1	0.150308
1173	0	1	1	1	1	1	1	1	3	3	0.199985
1174	0	1	2	6	9	13	14	21	23	25	0.553811
1175	0	3	7	8	10	11	14	18	24	29	0.545786
1176	1	2	5	8	8	12	14	14	19	25	0.563952
1177	0	2	2	3	4	6	6	10	11	12	0.519366
1178	0	1	3	3	7	12	16	17	20	23	0.542225
1179	0	2	5	10	11	13	15	20	25	31	0.543187
1180	0	0	1	3	4	7	11	13	17	29	0.552837
1181	0	0	0	0	1	2	3	5	6	9	0.526721
1182	0	0	1	3	3	5	6	8	9	10	0.523897
1183	1	2	2	4	6	8	10	13	16	21	0.555381
1184	1	2	3	4	7	11	16	19	21	24	0.546037
1185	0	0	1	1	1	2	2	3	6	8	0.253286
1186	0	2	3	6	10	14	19	23	30	33	0.569578
1187	0	0	0	1	2	3	4	7	8	9	0.513664
1188	0	2	2	2	2	3	5	9	10	14	0.526692
1189	0	0	0	0	0	0	1	3	5	5	0.0556742
1190	0	0	5	5	11	12	16	20	23	27	0.555821
1191	0	0	2	3	4	8	11	15	19	28	0.555249
1192	0	0	1	3	4	4	5	7	10	11	0.357402
1193	0	2	6	7	11	15	20	23	26	34	0.551042
1194	0	1	3	3	4	6	10	12	15	17	0.526929
1195	0	0	0	0	1	1	1	2	2	2	0.178885
1196	0	0	0	0	0	0	0	0	0	1	-0.310594
1197	1	1	3	7	10	13	17	23	24	30	0.593156
1198	0	0	2	5	8	13	18	27	31	36	0.583056
1199	0	0	0	0	1	3	8	9	14	16	0.580708
1200	0	2	5	11	14	18	26	28	33	37	0.589806
1201	0	2	5	5	7	12	17	26	30	38	0.576425
1202	1	2	2	2	2	4	6	11	16	17	0.58218
1203	0	1	1	1	2	5	8	8	10	13	0.50202
1204	0	0	0	0	0	0	0	0	0	0	-0.0568196
1205	1	3	5	7	11	17	18	26	34	38	0.579805
1206	1	2	4	8	13	16	21	33	34	37	0.576717
1207	0	1	7	12	16	19	23	32	35	44	0.594446
1208	0	0	0	0	0	0	0	0	1	2	-0.33377
1209	1	2	4	6	8	13	20	25	33	37	0.582874
1210	1	2	2	2	3	4	5	8	10	12	0.465009
1211	0	0	0	0	0	0	0	0	0	0	0.414704
1212	0	1	2	2	3	4	6	11	14	20	0.586914
1213	1	2	5	8	11	15	20	26	32	37	0.585995
1214	0	0	0	0	0	3	4	6	7	9	0.493133
1215	0	0	2	4	9	13	13	14	20	28	0.569943
1216	0	0	0	0	0	0	1	1	1	1	-0.317534
1217	0	1	1	2	5	6	12	17	19	20	0.550207
1218	0	0	1	1	1	2	3	3	3	3	0.519557
1219	0	2	5	8	11	14	22	27	36	39	0.605862
1220	0	0	0	0	0	0	0	0	0	0	-0.172234
1221	0	0	0	1	2	3	4	5	6	11	0.57284
1222	0	0	0	0	0	0	0	0	0	1	0.336986
1223	0	0	2	2	3	4	6	9	11	13	0.532258
1224	0	0	0	2	2	2	3	4	5	5	0.244707
1225	0	1	2	3	7	11	17	21	26	32	0.617137
1226	0	1	1	2	4	6	11	13	18	21	0.558617
1227	0	1	3	4	5	5	6	11	17	20	0.607129
1228	0	2	5	7	14	19	23	30	35	42	0.602201
1229	0	0	0	0	0	0	0	0	0	0	0.429043
1230	0	0	0	0	0	0	0	0	0	0	-0.365664
1231	0	0	0	0	0	1	2	3	7	10	0.561458
1232	0	0	0	0	1	1	1	1	1	1	-0.32484
1233	0	1	7	8	13	18	22	34	39	43	0.597585
1234	0	0	0	0	0	0	2	3	4	4	-0.288487
1235	0	0	1	1	1	1	2	2	2	2	0.390847
1236	0	0	0	2	5	6	6	9	14	16	0.560604
1237	0	0	0	0	1	1	2	2	2	3	0.512706
1238	0	1	1	2	3	4	5	5	5	7	0.532728
1239	0	0	0	0	0	0	0	0	0	0	0.468054
1240	0	0	1	2	2	2	2	2	3	3	0.394803
1241	0	0	0	0	0	0	2	4	7	8	0.566858
1242	0	2	6	8	13	17	24	29	35	40	0.606857
1243	0	0	0	0	0	0	0	0	0	1	-0.326913
1244	0	2	4	6	12	16	20	30	32	39	0.606178
1245	0	0	0	1	1	3	3	5	9	12	0.537957
1246	0	0	1	1	1	3	3	3	3	3	-0.141705
1247	0	1	1	1	1	2	3	4	6	7	0.533055
1248	0	1	4	6	9	13	20	25	34	39	0.589051
1249	0	0	1	2	2	4	5	7	9	14	0.58293
1250	0	0	0	0	3	3	4	4	4	4	0.333249
1251	0	0	1	3	6	11	14	22	27	35	0.586024
1252	0	0	1	1	1	1	1	1	1	3	0.461874
1253	0	0	0	0	1	6	8	14	19	25	0.604363
1254	0	1	1	2	2	3	3	4	4	5	0.287064
1255	1	1	1	2	5	8	8	11	13	16	0.469542
1256	0	1	2	2	2	2	5	8	10	13	0.543406
1257	0	1	1	3	6	7	11	13	15	17	0.425807
1258	0	0	0	1	4	7	9	10	15	17	0.607664
1259	0	1	2	5	8	11	16	19	22	25	0.616581
1260	1	2	4	8	10	14	15	17	20	21	0.603073
1261	1	1	3	6	8	11	12	20	22	28	0.629558
1262	0	0	2	4	6	6	10	15	22	28	0.636778
1263	1	1	1	2	3	3	6	7	7	8	0.509755
1264	0	0	0	0	0	0	0	1	1	1	-0.161693
1265	1	1	2	2	2	3	6	7	7	8	0.503956
1266	0	1	3	3	7	10	15	18	26	30	0.630182
1267	1	1	1	2	5	6	7	9	13	18	0.477801
1268	0	0	0	0	0	0	0	0	0	1	0.348516
1269	0	1	2	5	8	14	17	20	23	29	0.628408
1270	0	0	0	0	1	1	2	2	2	2	-0.310846
1271	0	0	0	0	1	2	3	3	5	5	0.238373
1272	1	3	5	9	11	14	18	20	24	26	0.599205
1273	0	0	0	0	0	0	0	0	0	0	-0.261394
1274	0	2	4	6	8	10	15	18	20	24	0.610603
1275	0	1	2	2	6	12	16	19	22	23	0.618496
1276	1	2	2	3	9	11	15	18	26	31	0.626183
1277	1	1	2	5	7	9	9	11	13	18	0.572078
1278	0	2	5	7	10	13	15	20	23	30	0.612415
1279	0	1	2	3	6	10	13	18	23	25	0.617136
1280	0	0	0	0	0	0	0	0	0	0	-0.188589
1281	0	0	4	5	7	11	15	15	17	22	0.583567
1282	0	0	0	3	4	5	6	6	6	6	0.504892
1283	1	1	3	4	10	10	14	16	21	27	0.58011
1284	0	0	0	1	1	1	2	4	7	9	0.595505
1285	0	0	0	1	1	1	1	1	2	2	-0.326802
1286	0	2	2	3	6	7	9	11	15	19	0.614043
1287	0	0	1	2	7	11	12	13	15	18	0.556826
1288	0	0	0	0	0	0	0	0	0	0	0.131766
1289	0	0	0	1	1	1	1	2	2	3	0.495373
1290	0	0	0	1	2	4	10	14	16	18	0.358556
1291	0	3	4	4	11	11	13	18	19	22	0.605065
1292	0	2	4	8	13	15	19	25	29	35	0.646302
1293	0	1	2	7	11	14	19	22	29	33	0.650237
1294	1	3	4	6	8	10	16	20	26	30	0.641347
1295	1	1	1	3	3	3	3	5	5	5	0.381307
1296	2	4	8	8	11	13	16	18	21	31	0.645157
1297	2	4	7	11	12	13	16	21	28	34	0.650473
1298	0	1	1	1	1	3	5	6	6	6	0.30607
1299	0	0	0	1	1	2	2	2	3	4	-0.295836
1300	0	0	1	2	3	5	6	8	10	11	0.365528
1301	3	5	6	8	10	12	13	19	25	32	0.643683
1302	0	0	0	1	4	6	9	9	11	15	0.452876
1303	0	1	2	3	3	3	4	6	8	10	0.421833
1304	0	2	3	6	6	7	10	13	15	21	0.619589
1305	0	0	0	0	0	1	1	1	2	4	-0.316559
1306	0	0	2	3	3	3	4	5	6	8	0.347934
1307	0	0	0	1	1	2	2	2	3	4	0.513072
1308	0	0	0	1	2	4	4	4	5	5	0.609225
1309	0	0	0	1	1	1	1	1	1	1	0.306791
1310	2	3	5	6	12	13	18	20	26	29	0.638741
1311	0	0	1	2	2	4	6	8	12	15	0.524939
1312	1	2	2	2	6	6	8	10	15	18	0.527627
1313	0	1	2	2	3	8	10	13	17	21	0.550976
1314	0	0	1	1	1	1	1	1	2	2	0.431259
1315	0	0	0	0	0	0	0	0	0	1	-0.0804805
1316	0	1	2	2	4	5	8	12	15	17	0.568376
1317	0	0	0	0	1	1	1	1	1	2	-0.296967
1318	0	0	0	1	1	1	2	2	5	7	0.462644
1319	0	0	2	3	6	12	16	21	27	35	0.657543
1320	1	2	2	3	4	6	8	10	11	17	0.5298
1321	0	2	3	5	6	6	9	12	17	23	0.614147
1322	0	0	0	0	0	0	0	0	0	1	-0.290943
1323	0	0	0	0	0	1	1	2	3	5	0.579595
1324	0	1	1	1	1	1	1	1	2	2	-0.208494
1325	0	0	1	1	2	3	5	8	11	17	0.494378
1326	0	0	0	1	2	2	2	2	2	5	0.468916
1327	0	0	0	0	1	1	1	3	3	3	0.480623
1328	3	5	5	5	7	12	14	20	22	29	0.68099
1329	0	0	0	0	0	0	0	0	0	0	0.193898
1330	0	1	1	1	1	1	1	3	4	4	0.447393
1331	0	0	0	0	0	0	0	0	0	0	-0.227104
1332	0	0	0	0	2	3	3	4	5	8	0.58484
1333	0	0	0	0	0	0	0	0	0	1	-0.357259
1334	0	0	1	1	1	1	1	1	1	1	-0.443051
1335	0	0	2	5	8	13	20	26	27	31	0.648038
1336	0	1	1	2	3	3	4	6	8	12	0.330909
1337	0	0	0	0	0	0	0	0	0	0	-0.295717
1338	0	2	3	4	6	6	6	8	13	15	0.622283
1339	0	0	0	0	1	2	2	2	2	2	0.536542
1340	0	0	1	1	1	1	1	1	1	1	-0.27488
1341	1	1	2	6	11	15	16	24	30	35	0.670261
1342	2	3	5	5	9	9	12	15	20	28	0.677052
1343	0	0	0	0	0	0	0	0	1	2	0.085476
1344	0	0	1	1	1	2	2	2	3	4	0.40074
1345	3	5	5	6	10	13	16	21	26	30	0.680186
1346	0	1	3	4	5	8	11	14	16	20	0.656801
1347	1	1	1	1	1	2	3	3	3	4	0.491004
1348	0	1	2	4	8	9	9	10	16	19	0.693503
1349	0	0	1	1	2	6	10	10	11	11	0.515031
1350	0	0	0	0	1	1	1	1	1	1	-0.348254
1351	2	3	5	7	12	16	21	26	32	34	0.708289
1352	0	0	0	1	2	3	5	7	8	11	0.564438
1353	0	2	2	3	5	5	7	7	10	12	0.601464
1354	0	0	1	1	2	6	8	8	10	12	0.402699
1355	0	2	3	5	5	6	6	7	10	11	0.619246
1356	0	1	1	2	2	2	3	4	6	9	0.573872
1357	0	1	2	5	6	12	15	18	25	28	0.66165
1358	0	1	2	3	5	7	7	7	10	13	0.64473
1359	0	0	2	4	8	11	12	14	22	27	0.70673
1360	1	2	5	7	9	11	12	20	25	27	0.71498
1361	2	4	6	8	11	14	23	28	34	37	0.703907
1362	0	0	0	0	0	0	2	3	4	4	0.342957
1363	0	0	0	0	1	5	7	11	13	13	0.468003
1364	1	3	4	4	6	11	14	17	19	23	0.706086
1365	0	1	2	2	3	3	8	10	11	16	0.688572
1366	0	0	0	1	3	4	7	8	10	12	0.498775
1367	0	0	0	0	0	0	0	0	0	0	-0.279771
1368	0	0	0	1	3	4	7	15	17	19	0.696803
1369	3	9	17	21	29	34	38	47	51	59	0.738533
1370	3	11	17	25	26	36	43	48	57	66	0.740259
1371	1	5	8	15	19	29	35	39	45	51	0.733199
1372	3	7	16	21	29	35	41	46	52	57	0.735631
1373	0	0	0	0	0	4	4	5	7	9	0.357141
1374	0	0	0	0	0	0	0	0	0	0	0.115252
1375	0	2	9	12	17	21	24	34	44	55	0.727291
1376	4	14	23	32	35	39	46	52	57	62	0.739867
1377	4	14	23	29	36	46	49	57	60	65	0.742502
1378	2	8	17	25	34	40	44	53	63	71	0.731638
1379	2	8	18	26	30	36	46	49	59	67	0.733518
1380	0	5	13	24	30	36	45	50	57	65	0.72846
1381	0	0	1	1	2	2	4	7	8	9	0.339845
1382	3	5	12	20	30	40	50	61	69	83	0.722577
1383	0	2	9	15	25	32	39	50	61	69	0.727544
1384	1	5	14	19	23	28	37	48	59	63	0.712472
1385	0	1	3	7	12	19	22	25	28	33	0.707264
1386	1	2	4	4	7	15	20	23	28	35	0.679346
1387	1	3	9	16	26	30	41	53	60	74	0.723331
1388	0	0	1	2	2	4	4	5	8	10	0.44956
1389	1	3	7	16	22	35	45	52	63	74	0.727978
1390	2	4	6	8	16	19	25	30	37	43	0.687332
1391	0	0	0	0	0	0	1	1	1	1	-0.449517
1392	0	0	0	0	0	0	0	0	0	0	-0.458559
1393	1	3	7	17	29	40	56	67	76	87	0.721122
1394	2	10	18	24	31	40	46	55	66	79	0.723492
1395	0	0	0	1	2	3	5	8	9	11	0.32609
1396	0	1	5	6	10	20	30	37	41	53	0.69144
1397	0	0	0	0	0	0	0	1	2	2	0.0905689
1398	0	0	0	2	3	4	5	7	7	7	0.37496
1399	0	0	2	4	7	12	19	24	31	35	0.661503
1400	0	0	1	2	4	4	4	4	5	6	0.670467
1401	2	7	15	22	25	30	37	48	58	68	0.718093
1402	0	0	0	0	0	0	0	0	0	1	0.367508
1403	0	0	1	2	4	4	7	7	9	10	0.658499
1404	4	11	13	21	22	31	43	53	59	70	0.715366
1405	0	1	2	2	2	2	4	5	6	9	0.505852
1406	4	11	16	19	27	31	41	52	65	77	0.714917
1407	1	2	7	11	13	16	20	25	30	37	0.695164
1408	0	0	0	0	0	0	0	1	2	2	0.0378349
1409	0	1	3	5	7	12	12	16	19	28	0.69195
1410	0	1	1	2	2	5	5	8	9	9	0.541515
1411	3	7	12	16	18	27	32	45	60	69	0.703164
1412	3	7	9	14	21	31	40	49	55	68	0.704433
1413	0	2	2	5	7	8	9	12	14	22	0.681886
1414	3	6	12	16	21	26	33	47	55	67	0.706892
1415	5	10	12	17	21	27	39	53	63	75	0.710244
1416	0	3	5	9	11	16	22	30	38	44	0.70373
1417	0	0	0	0	0	2	2	3	4	5	0.409059
1418	0	3	5	7	12	19	25	29	34	41	0.69595
1419	0	0	0	1	3	3	4	4	4	5	0.657797
1420	0	2	4	7	9	15	19	22	27	31	0.69819
1421	1	1	1	1	3	4	4	5	6	8	-0.0232512
1422	0	0	2	2	3	3	3	3	4	5	0.505944
1423	1	1	1	1	1	2	3	4	6	6	0.00449494
1424	0	0	0	0	0	0	0	0	0	1	-0.410679
1425	0	1	1	1	1	1	2	2	2	2	0.161198
1426	0	1	2	2	3	5	9	11	14	16	0.684967
1427	0	0	0	0	0	0	0	0	0	0	0.0597653
1428	0	0	1	1	2	3	4	5	5	5	0.323786
1429	2	4	6	10	15	22	28	35	42	54	0.633916
1430	1	6	12	18	25	33	42	50	64	70	0.680856
1431	1	6	12	21	30	38	49	59	74	89	0.669971
1432	4	9	19	29	34	44	52	66	82	93	0.65965
1433	2	6	13	20	27	36	48	63	76	93	0.644776
1434	0	3	8	15	24	40	55	68	84	98	0.665567
1435	3	10	21	31	36	46	58	69	84	103	0.660969
1436	2	4	7	12	17	26	31	42	51	60	0.636212
1437	2	3	13	21	32	42	52	61	73	95	0.663389
1438	3	8	15	24	30	41	54	68	83	97	0.647842
1439	1	3	7	14	20	29	34	41	54	66	0.644634
1440	3	7	18	26	34	43	54	62	80	101	0.650944
1441	1	7	13	22	36	43	53	66	77	87	0.659328
1442	1	2	5	10	23	37	47	62	81	105	0.65344
1443	2	8	14	26	37	42	58	70	86	100	0.664852
1444	1	6	13	18	25	34	50	58	72	82	0.649564
1445	0	0	0	0	0	0	0	0	0	0	-0.0778969
1446	0	1	6	9	15	25	35	52	65	80	0.655153
1447	2	8	16	26	36	45	56	70	86	102	0.666104
1448	4	10	21	33	42	50	64	77	81	102	0.651875
1449	0	0	0	1	1	1	2	3	4	5	0.03986
1450	2	9	19	28	35	46	56	66	81	102	0.661519
1451	2	3	5	9	15	22	32	41	50	65	0.632124
1452	0	1	3	7	13	23	35	46	58	74	0.626279
1453	1	2	9	19	24	36	53	70	88	103	0.662679
1454	2	3	5	9	16	26	32	48	56	71	0.631731
1455	3	14	23	33	46	55	65	79	92	106	0.654391
1456	1	8	16	28	37	48	65	80	90	102	0.660778
1457	2	6	14	27	35	45	60	78	98	112	0.657896
1458	0	2	7	14	18	25	39	50	63	79	0.629166
1459	1	4	11	17	26	38	55	65	78	96	0.647215
1460	3	7	18	27	31	41	51	64	73	88	0.659095
1461	0	2	7	11	22	32	46	60	80	93	0.634349
1462	1	3	8	15	25	41	57	70	91	113	0.651783
1463	0	1	5	11	20	27	39	50	69	86	0.633635
1464	1	4	12	18	23	30	44	51	68	83	0.6539
1465	2	7	17	24	30	36	49	58	72	85	0.662746
1466	0	0	3	6	11	19	27	42	56	76	0.607891
1467	3	12	24	34	45	52	67	77	91	109	0.653038
1468	2	4	10	16	26	34	40	51	70	86	0.660009
1469	3	12	24	33	43	51	66	76	90	109	0.653347
1470	1	1	1	2	2	2	2	2	2	3	0.481122
1471	0	2	7	19	28	41	55	68	91	112	0.648891
1472	1	2	7	12	20	35	47	57	72	87	0.645437
1473	0	6	13	16	29	46	55	71	91	106	0.638982
1474	0	0	0	0	0	0	0	0	0	0	-0.476824
1475	1	9	15	21	27	37	48	56	68	83	0.654894
1476	1	4	9	13	19	28	37	51	61	76	0.658332
1477	1	1	2	2	2	2	2	2	3	3	0.468217
1478	1	7	13	23	35	49	65	83	98	112	0.654422
1479	0	1	4	11	18	29	41	57	66	80	0.638623
1480	0	0	0	0	0	0	1	1	1	2	0.214598
1481	4	9	22	33	42	54	69	83	93	112	0.656303
1482	0	7	10	19	32	48	68	80	100	121	0.648271
1483	2	5	12	21	35	44	64	83	102	121	0.645962
1484	1	5	13	26	35	44	62	82	98	114	0.653856
1485	1	9	15	24	37	45	65	81	98	117	0.652329
1486	0	8	13	19	29	34	45	54	67	81	0.630694
1487	1	5	12	18	26	35	44	57	71	91	0.640317
1488	1	3	10	15	24	33	49	60	79	96	0.638127
1489	2	6	17	28	34	43	56	69	86	108	0.637206
1490	0	0	0	0	0	0	0	0	1	1	-0.493032
1491	0	2	7	11	19	27	39	48	69	88	0.658655
1492	0	6	16	21	36	53	68	86	107	122	0.658111
1493	4	7	16	29	36	47	58	71	86	99	0.633854
1494	1	4	9	16	27	47	63	76	92	104	0.658403
1495	1	2	7	11	14	22	33	44	59	79	0.633592
1496	3	8	16	23	32	44	65	82	100	121	0.645165
1497	0	0	3	9	13	21	31	40	56	69	0.652471
1498	1	6	16	27	34	45	55	69	90	108	0.637332
1499	0	4	6	9	17	25	39	56	67	81	0.651648
1500	0	2	7	12	18	29	39	52	67	87	0.652882
1501	1	5	10	17	26	29	32	49	59	74	0.630546
1502	0	0	0	0	0	0	0	0	0	0	-0.443694
1503	2	5	8	22	33	52	65	83	107	126	0.648637
1504	0	0	0	0	1	1	2	2	2	2	0.139364
1505	2	5	11	23	29	34	38	49	65	87	0.631024
1506	4	6	16	26	35	46	58	73	85	105	0.633307
1507	0	0	1	2	2	2	2	3	3	3	0.422829
1508	2	3	6	13	22	32	44	58	75	96	0.641468
1509	0	4	8	22	35	48	63	88	105	115	0.657259
1510	3	6	13	25	34	48	62	80	99	121	0.648176
1511	1	2	7	12	17	25	32	45	59	77	0.631755
1512	0	4	7	15	26	34	41	50	61	75	0.621651
1513	3	6	15	25	36	47	55	70	85	100	0.633558
1514	0	2	5	11	13	20	31	46	62	79	0.650157
1515	0	0	1	1	1	1	1	2	2	2	0.0915575
1516	2	6	12	24	28	37	41	55	70	92	0.627152
1517	0	0	0	0	0	0	0	0	0	0	-0.217691
1518	3	6	12	20	29	41	56	75	95	117	0.64619
1519	0	1	3	6	11	18	29	43	56	74	0.628472
1520	1	8	14	22	34	45	53	66	76	92	0.625645
1521	0	2	3	6	9	17	25	35	50	59	0.65185
1522	3	9	16	23	34	47	57	68	81	99	0.632291
1523	4	8	14	22	28	45	60	74	94	117	0.648545
1524	1	3	6	12	16	22	27	38	51	69	0.642742
1525	0	2	8	16	23	33	54	72	93	113	0.649904
1526	2	9	15	26	34	44	60	80	95	113	0.650031
1527	3	7	14	23	32	44	61	76	92	116	0.649883
1528	0	0	0	0	1	1	2	2	2	2	0.049259
1529	0	2	9	16	25	37	50	62	79	93	0.652826
1530	2	8	14	24	34	48	60	75	87	102	0.62769
1531	0	0	1	1	1	1	2	2	2	2	0.100483
1532	0	2	7	22	25	35	45	63	84	95	0.635008
1533	0	2	5	13	23	32	40	56	75	85	0.615663
1534	0	6	11	21	35	46	59	71	81	94	0.623167
1535	1	2	7	18	27	37	48	61	78	91	0.614973
1536	0	0	4	5	8	11	19	24	37	50	0.64495
1537	0	4	4	8	19	22	37	51	64	80	0.633078
1538	2	7	15	21	36	44	60	73	78	91	0.610195
1539	0	3	4	6	9	14	26	34	45	61	0.643861
1540	0	0	0	0	0	0	1	1	1	1	-0.281618
1541	1	5	10	16	21	30	40	58	79	96	0.634251
1542	1	3	8	13	16	23	29	35	48	64	0.649606
1543	0	1	1	1	1	1	1	1	2	2	-0.44664
1544	0	0	0	0	1	2	2	2	2	3	0.0626955
1545	1	6	13	20	27	44	56	67	86	103	0.63302
1546	0	2	4	4	12	17	27	40	58	76	0.643994
1547	1	5	15	19	38	51	66	74	80	92	0.615875
1548	0	0	0	0	0	0	1	1	1	1	-0.352279
1549	0	0	0	0	0	0	0	0	0	0	-0.495702
1550	0	3	7	16	26	33	43	60	78	90	0.623934
1551	0	7	15	29	39	46	56	64	84	104	0.627912
1552	3	7	16	25	30	45	60	74	89	110	0.635753
1553	0	0	0	0	0	0	0	0	0	0	-0.468807
1554	0	4	10	22	33	39	51	67	82	97	0.625877
1555	2	4	15	26	36	45	58	72	83	98	0.629501
1556	0	0	0	0	0	1	2	2	3	4	0.324315
1557	1	4	8	10	14	21	29	40	48	61	0.65382
1558	1	5	11	20	34	49	58	70	80	96	0.607459
1559	0	1	1	6	11	22	37	53	68	88	0.643862
1560	1	3	13	21	32	41	54	63	80	96	0.627648
1561	0	1	7	8	11	18	21	29	45	68	0.644911
1562	1	5	14	24	39	53	61	70	81	95	0.61875
1563	0	0	0	0	0	0	0	0	0	0	0.486565
1564	0	0	0	0	1	1	1	1	1	1	-0.227014
1565	0	1	4	10	19	32	47	60	72	87	0.626689
1566	2	6	9	14	21	29	42	57	68	87	0.623452
1567	0	3	5	8	18	28	43	61	76	83	0.62132
1568	1	3	6	10	18	26	40	57	74	90	0.639554
1569	1	7	13	17	25	33	47	60	72	87	0.628267
1570	3	11	18	21	32	37	56	64	76	90	0.653773
1571	2	4	10	18	27	39	49	65	72	89	0.624984
1572	0	6	13	20	28	34	43	59	72	89	0.630326
1573	0	0	1	1	1	1	1	1	3	4	0.4598
1574	2	3	8	15	22	34	47	62	76	93	0.621841
1575	1	10	17	22	29	43	54	62	75	95	0.653814
1576	0	1	1	1	1	1	1	2	2	2	0.311003
1577	0	5	13	20	27	36	48	65	81	97	0.635683
1578	2	11	13	21	38	49	60	69	84	99	0.644317
1579	0	0	0	1	2	3	4	4	4	4	0.089875
1580	2	2	6	12	22	31	43	58	70	93	0.641295
1581	0	1	4	6	13	21	29	38	47	61	0.648818
1582	0	0	1	1	1	1	1	1	2	3	-0.209193
1583	1	7	12	19	27	37	48	66	81	98	0.635365
1584	0	1	6	12	19	27	42	49	61	73	0.649535
1585	0	2	6	11	17	33	44	61	81	104	0.649744
1586	0	4	11	20	31	40	50	63	70	87	0.632462
1587	0	3	6	16	25	35	44	56	70	81	0.653697
1588	1	3	5	12	21	28	41	54	67	77	0.651925
1589	1	8	12	21	35	45	50	63	79	90	0.660168
1590	1	1	7	10	16	26	38	50	67	85	0.633545
1591	0	1	7	11	19	27	36	53	71	88	0.63977
1592	1	2	3	6	14	20	28	39	53	68	0.641261
1593	0	0	0	0	0	0	0	0	0	0	-0.130746
1594	0	3	4	6	16	27	41	52	66	81	0.659723
1595	4	11	17	25	36	46	55	70	82	95	0.652548
1596	3	5	12	22	32	43	56	66	83	95	0.640381
1597	0	0	0	1	1	3	3	3	3	4	0.111936
1598	2	4	12	18	23	32	44	59	73	88	0.65472
1599	2	7	15	21	32	46	55	69	83	93	0.644878
1600	0	1	7	11	22	33	42	52	61	74	0.612997
1601	0	0	0	0	1	1	2	3	4	4	0.474658
1602	1	1	2	2	2	2	2	3	3	3	0.306154
1603	2	5	9	13	18	22	30	35	42	47	0.675212
1604	0	0	3	7	12	16	18	23	25	29	0.683264
1605	0	0	0	0	0	0	0	0	0	0	0.384873
1606	2	3	11	15	21	25	30	36	46	55	0.679285
1607	0	0	1	3	3	3	3	4	8	10	0.301942
1608	1	5	7	16	22	31	36	42	47	54	0.681565
1609	1	1	2	2	2	2	3	3	5	5	0.301142
1610	0	0	0	0	0	1	1	1	1	1	-0.440604
1611	1	1	2	3	3	4	5	6	9	9	0.520619
1612	0	0	0	1	5	5	7	7	9	10	0.467443
1613	0	1	1	2	2	2	5	9	11	14	0.546849
1614	0	0	1	1	1	1	3	4	7	11	0.55628
1615	0	0	0	1	1	2	3	5	8	8	0.471555
1616	0	0	0	0	2	4	5	6	7	8	0.442661
1617	0	0	0	0	2	4	10	11	12	14	0.478714
1618	0	0	0	0	1	1	1	1	1	1	-0.248181
1619	0	0	0	0	0	0	0	0	0	0	-0.409273
1620	0	2	7	11	18	24	31	40	43	52	0.702451
1621	0	0	1	1	2	4	4	6	8	9	0.386954
1622	0	3	8	12	20	26	33	41	51	64	0.692889
1623	0	0	0	0	3	4	6	7	9	11	0.668782
1624	1	3	7	9	19	25	32	39	48	57	0.715097
1625	0	0	0	0	0	0	0	0	0	0	-0.198475
1626	1	4	8	13	19	28	33	44	51	60	0.687138
1627	0	1	1	1	2	2	3	4	5	6	0.366139
1628	1	2	6	7	13	25	30	35	41	54	0.714544
1629	0	0	1	1	4	7	8	10	10	17	0.602292
1630	0	0	0	0	0	0	3	3	4	6	0.502508
1631	1	2	7	10	21	26	37	49	64	75	0.719748
1632	0	1	2	8	12	26	33	41	53	65	0.697677
1633	0	0	0	0	2	4	5	10	12	16	0.667502
1634	0	0	0	1	1	1	1	1	3	3	0.0982671
1635	2	6	12	20	27	38	49	61	69	83	0.711494
1636	0	5	12	18	23	30	40	49	54	59	0.718183
1637	1	1	2	2	4	10	12	18	19	25	0.671709
1638	4	10	13	23	33	40	53	58	66	72	0.71924
1639	0	0	0	0	0	0	0	0	1	2	0.0141701
1640	6	12	14	25	32	38	46	54	62	66	0.716449
1641	0	0	1	1	1	1	1	1	3	4	0.544088
1642	4	10	17	25	32	45	50	57	67	77	0.721859
1643	3	5	16	22	28	39	46	54	65	73	0.71056
1644	3	9	14	19	25	33	34	42	52	61	0.726239
1645	8	17	23	28	31	42	49	56	63	70	0.728362
1646	5	13	23	29	36	43	49	52	57	63	0.732831
1647	6	13	23	31	37	42	48	50	56	62	0.735467
1648	4	9	19	24	31	32	40	43	54	61	0.717408
1649	7	15	22	25	29	38	45	52	56	62	0.72709
1650	4	7	12	19	24	33	40	46	53	62	0.725534
1651	0	0	0	0	0	0	0	0	0	0	0.0287743
1652	3	12	16	22	27	34	42	48	56	62	0.733915
1653	0	1	1	2	3	4	6	8	9	9	0.570464
1654	4	10	18	25	30	37	42	49	54	64	0.737643
1655	4	9	17	22	28	33	43	49	57	60	0.724664
1656	4	11	17	19	23	31	36	43	48	54	0.728012
1657	0	0	0	0	1	1	1	2	2	2	-0.384131
1658	0	0	0	1	1	2	2	4	4	5	0.320929
1659	0	1	2	5	6	11	16	24	32	38	0.713651
1660	0	5	11	13	20	27	38	45	51	59	0.731531
1661	0	0	0	1	3	4	6	8	12	21	0.702071
1662	0	0	0	0	0	0	0	0	0	0	-0.318466
1663	3	11	18	27	33	43	51	55	58	61	0.734613
1664	0	0	0	0	1	2	5	5	5	7	0.436397
1665	0	0	0	0	0	0	0	0	0	0	-0.285489
1666	0	1	1	1	1	1	1	1	1	1	0.205041
1667	0	0	0	0	0	1	2	2	2	2	0.197797
1668	0	1	1	1	1	1	1	1	1	1	0.165392
1669	0	0	0	0	0	3	4	4	6	7	0.290855
1670	0	4	12	18	22	26	32	42	50	60	0.732211
1671	0	1	1	4	6	9	10	11	12	13	0.572102
1672	0	1	4	8	10	15	20	26	34	45	0.699073
1673	0	0	0	0	0	0	0	0	0	0	-0.349221
1674	0	0	1	1	2	6	6	8	9	11	0.493416
1675	0	0	0	0	0	1	1	2	3	3	0.333799
1676	1	4	4	7	11	16	21	25	31	37	0.697043
1677	0	0	0	0	1	2	3	3	5	6	0.340731
1678	1	1	2	4	7	7	12	13	17	21	0.696893
1679	0	2	6	8	12	17	24	29	37	42	0.714213
1680	0	1	1	1	3	3	4	6	9	11	0.571983
1681	0	0	2	3	5	9	9	12	15	20	0.668607
1682	1	1	2	6	8	11	15	20	25	27	0.711199
1683	0	0	0	0	0	1	2	4	5	6	0.369494
1684	0	0	0	1	5	6	9	10	12	15	0.655217
1685	0	0	1	1	2	2	6	12	13	18	0.660052
1686	0	0	0	0	0	0	0	0	0	0	0.127975
1687	1	2	5	10	14	18	25	30	34	40	0.717341
1688	0	0	1	4	5	6	10	12	14	15	0.654326
1689	0	0	1	2	2	2	2	2	2	2	-0.2111
1690	0	1	3	5	7	10	15	19	28	32	0.681478
1691	0	0	1	1	1	1	2	4	5	7	0.599461
1692	0	0	1	1	2	2	2	3	3	3	0.117893
1693	0	1	1	5	8	13	17	21	26	30	0.689119
1694	0	0	0	0	0	0	0	1	1	1	0.325164
1695	0	0	0	0	0	2	5	6	8	16	0.609668
1696	0	0	0	0	0	0	0	0	0	0	-0.354749
1697	0	0	1	1	2	3	4	6	7	8	0.431397
1698	2	3	4	8	11	18	18	23	27	31	0.709527
1699	0	0	1	1	2	2	2	2	3	3	0.263564
1700	1	3	4	5	12	12	16	20	23	27	0.693997
1701	0	0	1	2	3	5	6	8	10	11	0.446091
1702	3	3	4	10	13	16	19	24	28	33	0.707202
1703	0	1	3	3	4	4	4	6	7	7	0.367867
1704	0	0	0	0	0	0	0	0	0	0	-0.302138
1705	1	2	3	6	9	13	17	23	27	32	0.666336
1706	0	0	1	2	3	7	10	15	20	23	0.645716
1707	1	2	4	6	10	13	22	25	29	33	0.663795
1708	2	3	4	6	6	8	15	17	21	26	0.638216
1709	0	1	4	6	6	9	16	25	30	37	0.666758
1710	0	0	0	0	0	0	0	0	0	0	-0.308105
1711	2	3	6	6	10	15	19	25	28	32	0.639447
1712	0	0	0	0	0	2	3	6	8	8	0.545632
1713	0	1	5	9	11	17	25	30	34	37	0.668434
1714	0	0	2	2	4	5	5	7	13	16	0.635399
1715	0	1	1	1	1	2	5	6	7	8	0.535828
1716	0	0	4	6	10	14	15	26	33	38	0.674436
1717	1	3	4	8	12	15	17	22	29	38	0.651451
1718	0	0	2	3	5	10	15	19	29	34	0.657106
1719	0	1	2	7	11	17	21	30	30	34	0.631353
1720	0	0	1	2	6	7	8	9	10	12	0.55021
1721	1	2	3	5	6	8	8	8	9	13	0.581576
1722	0	0	1	3	5	6	8	8	9	12	0.562108
1723	0	0	0	0	1	1	1	1	1	1	-0.356832
1724	1	3	5	7	13	15	20	21	26	36	0.654119
1725	1	2	7	9	13	16	21	27	29	35	0.643774
1726	0	1	1	2	6	8	13	14	16	20	0.598688
1727	0	1	2	3	4	6	6	9	12	12	0.436684
1728	1	1	2	2	4	5	8	10	11	14	0.421987
1729	0	1	2	4	4	5	7	8	11	12	0.582526
1730	0	1	1	2	3	4	7	8	8	11	0.607478
1731	0	1	1	1	1	1	2	3	6	7	0.553949
1732	0	0	0	3	5	9	14	17	21	25	0.602318
1733	0	3	5	5	9	11	14	20	24	29	0.652381
1734	0	0	0	2	3	9	10	11	18	22	0.608813
1735	0	4	4	7	13	16	20	22	28	35	0.64598
1736	0	0	3	6	11	12	16	20	28	31	0.661698
1737	0	0	2	2	5	8	15	25	27	31	0.647043
1738	0	0	0	0	0	0	1	1	3	4	0.433152
1739	1	1	3	4	5	6	6	8	13	15	0.500125
1740	0	0	0	0	0	0	1	1	1	1	0.448416
1741	0	1	3	4	7	12	16	22	29	36	0.650189
1742	1	1	3	4	9	13	20	23	31	39	0.637086
1743	0	0	0	0	0	0	1	1	1	1	-0.20276
1744	0	0	0	0	0	0	0	0	0	1	-0.0258408
1745	0	0	2	4	6	6	8	10	15	20	0.603597
1746	0	0	0	0	0	0	0	0	0	0	0.304037
1747	0	0	0	0	2	4	8	10	14	14	0.338354
1748	0	0	1	6	8	16	19	22	26	31	0.645269
1749	0	0	3	4	8	16	19	21	27	34	0.63914
1750	1	2	6	8	10	11	14	14	15	18	0.581149
1751	0	0	0	0	3	4	6	7	12	18	0.520844
1752	0	0	2	2	3	6	7	9	14	18	0.627003
1753	0	3	4	5	9	12	15	19	24	31	0.629121
1754	2	3	3	4	7	11	16	25	31	37	0.644958
1755	0	1	4	6	7	17	26	28	31	35	0.642957
1756	0	3	6	7	12	17	18	22	30	38	0.626873
1757	0	1	1	1	1	4	8	8	12	20	0.578362
1758	0	0	0	0	0	2	2	5	8	12	0.42996
1759	1	3	4	6	9	10	15	15	17	21	0.580577
1760	0	0	0	0	0	0	0	1	2	4	0.193002
1761	0	1	1	2	4	7	10	12	14	18	0.521954
1762	0	0	4	7	9	14	20	22	24	24	0.635836
1763	0	0	0	0	0	0	0	0	1	1	0.38632
1764	0	0	0	0	1	1	1	1	1	1	-0.323325
1765	1	2	4	5	11	17	21	23	36	42	0.643051
1766	0	4	5	7	10	12	12	12	13	14	0.589415
1767	1	1	2	3	4	5	5	8	8	12	0.491668
1768	0	0	1	3	7	11	18	23	28	34	0.602683
1769	0	0	1	2	2	3	5	9	13	14	0.568755
1770	1	2	4	7	8	10	13	16	19	23	0.585082
1771	1	1	1	4	4	6	9	11	15	19	0.581982
1772	0	1	1	1	3	4	6	6	8	9	0.502856
1773	0	0	3	3	9	12	12	15	21	24	0.610036
1774	0	1	5	5	9	10	15	19	22	28	0.620919
1775	0	1	2	3	4	5	8	9	12	15	0.5452
1776	0	0	0	0	0	1	2	2	3	7	0.537955
1777	1	3	5	8	11	16	17	22	25	31	0.627501
1778	0	0	1	3	4	4	4	5	6	8	0.300581
1779	1	2	3	3	5	6	6	8	9	14	0.548302
1780	0	0	1	4	6	7	10	12	17	21	0.610855
1781	1	2	4	6	11	15	15	21	26	33	0.619803
1782	1	1	1	2	3	5	8	11	12	13	0.590633
1783	0	2	5	7	13	15	18	22	27	36	0.623636
1784	1	1	1	2	3	4	5	6	10	14	0.493932
1785	0	1	1	2	3	3	5	6	8	10	0.587306
1786	0	0	7	11	15	17	22	23	26	33	0.634458
1787	0	0	0	0	0	0	0	0	0	0	0.13465
1788	0	0	1	2	5	7	8	11	13	19	0.557146
1789	0	0	0	0	0	0	0	0	0	0	-0.0750756
1790	0	0	0	0	0	0	0	0	0	0	0.135299
1791	0	0	0	0	0	0	2	2	3	5	0.242933
1792	0	0	0	0	0	0	1	3	5	6	0.253707
1793	0	0	0	4	5	6	12	14	16	18	0.535736
1794	2	4	5	7	9	14	19	26	32	33	0.623769
1795	0	1	1	1	2	2	2	3	3	3	0.375971
1796	0	0	0	0	1	3	5	7	7	8	0.319386
1797	0	0	2	3	5	7	8	11	15	16	0.597007
1798	0	0	2	2	2	2	3	5	6	7	0.263908
1799	0	1	2	9	12	14	20	21	25	31	0.605597
1800	0	0	1	3	3	7	10	11	14	17	0.554644
1801	0	1	2	3	5	9	11	15	17	22	0.587752
1802	0	1	1	3	6	11	12	14	18	21	0.576846
1803	0	0	2	5	7	13	15	20	26	32	0.594633
1804	0	2	3	5	5	5	8	11	17	25	0.609299
1805	0	1	2	3	5	8	10	13	19	23	0.568096
1806	0	0	1	3	3	4	4	6	6	11	0.534611
1807	0	0	0	0	0	0	0	0	0	0	0.399935
1808	0	0	0	2	3	4	6	8	12	14	0.565318
1809	0	0	4	4	6	10	13	20	26	34	0.583281
1810	0	0	0	0	1	1	1	2	2	3	0.0692978
1811	0	1	5	8	11	14	21	24	29	38	0.599509
1812	0	3	5	6	11	13	15	20	26	28	0.613466
1813	0	1	1	1	1	5	7	9	12	13	0.533989
1814	0	0	0	0	1	1	2	3	4	4	0.345445
1815	0	0	0	0	1	2	2	2	3	3	0.311123
1816	0	0	2	2	5	6	10	15	16	21	0.600168
1817	1	1	3	4	7	9	12	14	16	21	0.558923
1818	1	2	3	3	7	8	10	15	19	24	0.590291
1819	0	1	1	1	1	1	1	1	1	1	0.38831
1820	1	2	3	4	10	13	21	24	27	34	0.592437
1821	0	0	0	0	0	0	0	0	0	1	-0.140453
1822	0	0	0	0	0	0	0	0	0	0	0.21208
1823	0	0	0	0	2	2	4	4	6	11	0.548737
1824	0	0	0	2	2	5	8	11	14	14	0.464273
1825	1	1	2	2	6	7	12	16	19	21	0.59294
1826	0	0	2	6	6	7	11	14	20	28	0.597536
1827	0	0	1	2	2	3	6	8	10	13	0.292023
1828	1	2	5	8	11	12	17	20	22	25	0.550442
1829	0	0	0	1	2	3	3	4	5	6	0.192556
1830	0	0	1	4	9	17	21	31	36	40	0.58811
1831	0	0	0	0	0	0	0	0	1	1	0.451278
1832	1	1	3	5	10	11	15	22	28	31	0.587022
1833	0	0	0	0	0	0	0	2	2	3	0.0960025
1834	0	0	0	0	1	3	3	4	4	4	0.196287
1835	0	0	4	5	8	8	9	10	11	15	0.513097
1836	0	0	3	4	9	13	16	19	23	28	0.57187
1837	0	2	2	4	8	13	18	23	28	33	0.582503
1838	0	1	4	5	7	10	16	16	19	24	0.545777
1839	1	3	4	5	5	12	15	16	19	25	0.55471
1840	0	1	1	1	2	2	4	6	7	8	0.388412
1841	0	0	0	0	0	0	0	0	0	0	-0.257182
1842	0	0	0	1	1	2	2	2	2	2	0.128733
1843	0	1	2	4	6	11	11	17	18	20	0.543141
1844	0	0	2	3	5	8	14	23	27	29	0.554912
1845	1	1	1	2	4	4	5	7	7	9	0.50056
1846	0	0	0	0	0	0	0	1	3	4	0.458586
1847	0	0	0	0	0	1	1	1	1	1	0.10891
1848	0	1	2	5	6	7	11	13	16	19	0.525853
1849	0	0	0	0	2	4	9	15	18	26	0.557898
1850	0	0	1	1	2	4	6	8	12	14	0.508587
1851	0	1	2	2	5	7	9	11	14	16	0.526159
1852	1	2	4	6	9	9	12	15	18	20	0.543924
1853	0	2	5	6	10	11	15	21	26	28	0.56724
1854	0	0	3	3	4	6	10	13	18	21	0.555006
1855	0	0	0	0	0	0	0	0	0	0	-0.219902
1856	0	0	0	0	0	0	0	0	0	1	-0.30411
1857	0	0	2	3	6	10	11	12	20	24	0.544274
1858	0	0	1	2	2	3	3	3	5	5	0.196976
1859	0	0	4	5	10	11	15	17	24	29	0.539881
1860	0	1	3	5	6	8	10	15	21	24	0.561159
1861	1	1	1	1	1	4	5	8	9	11	0.505712
1862	0	0	0	0	0	0	0	0	0	1	-0.340079
1863	0	1	1	4	8	10	11	13	19	28	0.558049
1864	0	0	2	2	2	4	7	12	13	15	0.481511
1865	0	0	0	0	0	0	0	0	0	0	-0.0892195
1866	1	1	2	5	10	14	16	21	23	29	0.540704
1867	0	0	0	1	5	6	9	14	19	23	0.559157
1868	0	0	0	3	3	3	4	5	7	7	0.342664
1869	1	1	2	3	8	12	15	18	25	30	0.536775
1870	1	2	5	7	8	11	13	14	17	19	0.530007
1871	1	3	5	6	9	10	12	14	16	19	0.547451
1872	0	0	1	1	1	1	2	4	6	6	0.501845
1873	0	2	2	4	4	6	9	12	18	23	0.513339
1874	0	3	3	4	5	5	6	8	9	10	0.49736
1875	0	0	1	1	1	2	4	7	8	10	0.485875
1876	0	1	2	3	3	3	5	7	7	10	0.501182
1877	0	1	1	5	8	9	9	15	19	25	0.545906
1878	0	1	2	2	4	4	4	7	11	16	0.510537
1879	0	1	3	4	5	10	17	22	26	32	0.539351
1880	0	0	0	0	0	0	0	0	0	1	-0.0263773
1881	0	3	5	5	6	8	11	11	14	18	0.514923
1882	0	0	1	2	3	5	7	8	15	19	0.525383
1883	1	1	2	2	2	2	2	2	2	2	-0.106749
1884	0	1	1	1	1	1	1	1	1	1	0.298625
1885	0	0	1	2	6	11	15	17	22	28	0.529772
1886	0	0	0	0	0	0	0	0	0	0	0.466429
1887	0	1	1	1	1	2	3	3	5	6	0.3725
1888	0	1	1	1	3	3	3	8	10	12	0.326547
1889	0	1	2	2	4	4	6	10	15	19	0.49763
1890	0	1	1	2	2	3	7	13	14	21	0.535526
1891	0	0	0	1	3	4	5	7	10	11	0.179606
1892	0	0	4	5	6	7	10	12	15	22	0.530781
1893	0	0	0	0	0	1	1	1	1	1	0.375447
1894	0	2	2	5	6	7	13	15	17	21	0.527624
1895	0	1	1	1	1	1	1	1	1	1	0.276021
1896	0	0	1	1	2	2	4	9	10	10	0.423194
1897	0	0	0	0	1	1	1	1	1	2	-0.370709
1898	0	1	1	2	2	2	2	2	2	2	-0.116052
1899	0	1	1	3	4	6	7	8	11	14	0.306609
1900	1	3	3	4	7	8	9	11	12	12	0.5045
1901	1	4	4	4	8	9	11	13	15	19	0.507212
1902	0	0	2	2	4	5	6	11	15	18	0.498106
1903	0	1	1	2	2	5	5	7	12	15	0.50185
1904	0	0	0	0	0	0	0	0	0	0	0.252873
1905	0	0	0	0	0	0	0	0	0	0	0.225638
1906	1	2	2	3	3	4	5	5	6	7	0.0962139
1907	0	0	0	3	4	5	5	6	9	12	0.459257
1908	1	2	3	4	5	5	7	8	9	11	0.493963
1909	0	0	0	0	1	1	1	1	1	2	0.443323
1910	0	0	0	0	1	1	4	8	9	11	0.400829
1911	0	2	2	2	6	9	13	15	21	26	0.511844
1912	0	1	1	2	3	6	9	11	14	15	0.476949
1913	0	1	2	3	4	9	11	15	23	26	0.514847
1914	0	0	0	0	1	4	6	7	8	11	0.496121
1915	0	0	0	0	0	1	1	1	1	1	0.397772
1916	0	0	2	3	3	6	8	8	10	10	0.454392
1917	1	2	2	2	3	4	4	6	8	8	0.0792613
1918	0	0	3	4	7	12	16	19	26	33	0.518176
1919	0	1	2	2	4	6	7	11	14	19	0.506977
1920	0	0	0	1	1	1	1	1	2	2	-0.0154697
1921	0	0	0	1	1	1	1	5	5	7	0.408297
1922	0	0	1	1	1	1	1	1	1	2	-0.25546
1923	0	2	5	9	11	14	17	22	29	34	0.48817
1924	0	0	0	0	0	0	1	1	1	1	-0.228168
1925	0	0	0	1	1	1	1	1	1	1	-0.294793
1926	0	0	1	2	3	4	6	6	6	7	0.39961
1927	1	1	4	5	5	6	9	10	13	14	0.473687
1928	0	0	5	8	13	15	17	21	29	42	0.492977
1929	0	0	0	0	1	1	1	1	1	1	-0.367127
1930	0	0	0	0	0	1	1	1	1	1	0.435083
1931	0	2	7	12	12	18	22	24	30	34	0.485859
1932	0	0	0	2	2	3	4	5	6	6	0.051177
1933	0	0	0	0	0	1	1	1	1	1	-0.170144
1934	0	1	1	2	3	4	7	8	15	22	0.480082
1935	0	2	4	9	13	16	18	21	26	38	0.488338
1936	0	0	0	0	0	1	1	2	2	2	0.23441
1937	0	0	0	0	3	5	7	7	9	10	0.448859
1938	0	0	2	4	5	5	6	6	6	6	0.467257
1939	0	1	2	2	3	5	7	10	19	21	0.475056
1940	1	2	2	6	6	6	8	14	15	15	0.479228
1941	1	1	2	2	2	2	2	2	2	3	0.47138
1942	0	0	2	5	6	10	15	21	26	36	0.489513
1943	0	1	2	4	6	7	9	9	10	10	0.48289
1944	0	0	0	2	2	2	2	3	3	3	0.0728777
1945	0	1	1	1	2	2	2	2	2	4	-0.041161
1946	0	1	3	4	7	10	17	23	29	34	0.498119
1947	0	0	1	1	1	1	1	1	3	4	0.445447
1948	0	1	4	5	7	12	13	17	22	27	0.500895
1949	0	0	0	0	1	1	1	1	2	2	-0.276828
1950	1	4	8	9	14	16	20	23	27	36	0.486248
1951	0	0	1	1	4	7	13	18	23	28	0.487768
1952	0	0	1	1	1	1	2	2	2	2	-0.0264995
1953	0	1	2	3	4	5	7	9	11	13	0.475889
1954	1	1	1	2	3	3	3	4	4	4	-0.23747
1955	0	1	1	2	2	2	3	3	4	7	0.452324
1956	0	0	0	0	0	1	1	1	1	1	-0.371961
1957	0	0	1	2	2	2	2	3	5	5	0.485626
1958	0	0	0	1	1	1	1	3	4	7	0.465852
1959	0	0	0	0	0	1	1	2	3	4	0.460221
1960	0	1	3	9	13	17	21	21	29	34	0.478246
1961	0	1	6	11	13	17	21	24	26	34	0.47238
1962	0	0	0	1	2	2	2	4	5	8	0.463652
1963	0	0	0	0	0	1	2	3	3	4	-0.216555
1964	1	1	1	8	12	15	20	24	29	35	0.476937
1965	0	2	6	9	12	14	19	23	28	34	0.482878
1966	1	1	1	1	5	6	15	21	28	32	0.484403
1967	0	0	2	2	3	4	4	4	5	6	-0.386184
1968	0	0	0	0	0	0	1	2	2	2	-0.0963417
1969	0	0	0	0	1	3	3	3	5	5	0.315217
1970	0	2	5	8	9	13	19	22	27	34	0.473824
1971	1	2	3	5	9	15	19	25	31	35	0.470719
1972	0	0	1	2	3	4	5	5	5	7	-0.381913
1973	0	0	0	0	0	0	0	1	1	1	0.463104
1974	0	0	0	0	2	3	4	4	5	6	0.448444
1975	0	4	5	11	11	14	18	22	28	37	0.479693
1976	1	1	2	2	3	3	3	3	4	4	-0.233537
1977	0	0	0	2	2	5	9	10	13	15	0.477503
1978	0	0	0	1	3	7	15	23	28	32	0.484202
1979	0	2	3	7	11	15	17	19	25	27	0.47192
1980	0	3	5	8	14	18	22	25	26	28	0.472461
1981	0	0	2	6	13	15	19	22	27	33	0.479149
1982	1	3	5	10	12	15	22	24	30	34	0.47739
1983	0	0	0	0	0	0	2	2	2	2	-0.168632
1984	0	0	1	1	2	4	5	6	6	6	-0.38272
1985	1	3	5	7	11	13	19	25	33	39	0.484023
1986	0	0	1	1	2	2	4	4	4	4	0.382789
1987	0	0	1	1	2	2	2	3	3	6	-0.399165
1988	0	0	0	1	1	1	1	2	2	2	0.139507
1989	0	0	0	0	0	1	1	1	1	2	-0.256925
1990	0	0	0	0	0	0	0	0	2	2	-0.139017
1991	0	0	0	3	3	4	6	9	14	17	0.461954
1992	0	0	0	0	0	1	1	2	2	2	0.119166
1993	0	1	2	5	10	18	21	22	25	33	0.467652
1994	1	3	3	8	11	13	19	20	24	27	0.471134
1995	0	1	6	8	12	17	20	23	28	30	0.470645
1996	0	0	0	0	0	0	0	0	1	1	0.441967
1997	0	0	1	4	11	15	16	20	25	26	0.469417
1998	0	0	0	0	0	0	0	1	3	3	0.0351678
[truncated: 7,420 more rows]
